# Supplementary material for: The topology of the magnetically induced ring current of C13Cl2
Source: Chem Sci. 2026 Jun 27. Online ahead of print. doi: 10.1039/d6sc03398a (PMC13334967; doi:10.1039/d6sc03398a)
Supplement: SC-OLF-D6SC03398A-s001 [file SC-OLF-D6SC03398A-s001.zip]

Archive with 4 entries (4 files):
- wB97X-C2-dia.mp4
- wB97X-C2-para.mp4
- wB97X-C2V-dia.mp4
- wB97X-C2V-para.mp4
