# Supplementary material for: The topology of the magnetically induced ring current of C13Cl2
Source: Chem Sci. 2026 Jun 27. Online ahead of print. doi: 10.1039/d6sc03398a (PMC13334967; doi:10.1039/d6sc03398a)
Supplement: SC-OLF-D6SC03398A-s002 [file SC-OLF-D6SC03398A-s002.zip]

Archive with 269 entries (263 files):
- c9h9+_structure.xyz
- C13Cl2_C2_HOMO.xyz
- benz/
- benz/ribbon_traj_001_002.xyz
- benz/ribbon_traj_001_003.xyz
- benz/ribbon_traj_001_004.xyz
- benz/ribbon_traj_001_005.xyz
- benz/ribbon_traj_001_006.xyz
- benz/ribbon_traj_001_007.xyz
- benz/ribbon_traj_001_008.xyz
- benz/ribbon_traj_001_010.xyz
- benz/ribbon_traj_001_011.xyz
- benz/ribbon_traj_001_013.xyz
- benz/ribbon_traj_001_015.xyz
- benz/ribbon_traj_001_016.xyz
- benz/ribbon_traj_002_003.xyz
- benz/ribbon_traj_002_004.xyz
- benz/ribbon_traj_002_005.xyz
- benz/ribbon_traj_002_006.xyz
- benz/ribbon_traj_002_007.xyz
- benz/ribbon_traj_002_010.xyz
- benz/ribbon_traj_002_011.xyz
- benz/ribbon_traj_002_013.xyz
- benz/ribbon_traj_002_014.xyz
- benz/ribbon_traj_002_015.xyz
- benz/ribbon_traj_002_016.xyz
- benz/ribbon_traj_003_004.xyz
- benz/ribbon_traj_003_005.xyz
- benz/ribbon_traj_003_006.xyz
- benz/ribbon_traj_003_007.xyz
- benz/ribbon_traj_003_008.xyz
- benz/ribbon_traj_003_010.xyz
- benz/ribbon_traj_003_011.xyz
- benz/ribbon_traj_003_013.xyz
- benz/ribbon_traj_003_014.xyz
- benz/ribbon_traj_003_015.xyz
- benz/ribbon_traj_003_016.xyz
- benz/ribbon_traj_004_005.xyz
- benz/ribbon_traj_004_006.xyz
- benz/ribbon_traj_004_007.xyz
- benz/ribbon_traj_004_008.xyz
- benz/ribbon_traj_004_010.xyz
- benz/ribbon_traj_004_011.xyz
- benz/ribbon_traj_004_013.xyz
- benz/ribbon_traj_004_014.xyz
- benz/ribbon_traj_004_015.xyz
- benz/ribbon_traj_004_016.xyz
- benz/ribbon_traj_005_006.xyz
- benz/ribbon_traj_005_007.xyz
- benz/ribbon_traj_005_008.xyz
- benz/ribbon_traj_005_010.xyz
- benz/ribbon_traj_005_011.xyz
- benz/ribbon_traj_005_013.xyz
- benz/ribbon_traj_005_014.xyz
- benz/ribbon_traj_005_015.xyz
- benz/ribbon_traj_005_016.xyz
- benz/ribbon_traj_006_007.xyz
- benz/ribbon_traj_006_008.xyz
- benz/ribbon_traj_006_010.xyz
- benz/ribbon_traj_006_011.xyz
- benz/ribbon_traj_006_013.xyz
- benz/ribbon_traj_006_014.xyz
- benz/ribbon_traj_006_015.xyz
- benz/ribbon_traj_006_016.xyz
- benz/ribbon_traj_007_008.xyz
- benz/ribbon_traj_007_010.xyz
- benz/ribbon_traj_007_011.xyz
- benz/ribbon_traj_007_013.xyz
- benz/ribbon_traj_007_014.xyz
- benz/ribbon_traj_007_015.xyz
- benz/ribbon_traj_007_016.xyz
- benz/ribbon_traj_008_010.xyz
- benz/ribbon_traj_008_013.xyz
- benz/ribbon_traj_008_014.xyz
- benz/ribbon_traj_008_015.xyz
- benz/ribbon_traj_008_016.xyz
- benz/ribbon_traj_010_011.xyz
- benz/ribbon_traj_010_013.xyz
- benz/ribbon_traj_010_014.xyz
- benz/ribbon_traj_010_015.xyz
- benz/ribbon_traj_010_016.xyz
- benz/ribbon_traj_011_013.xyz
- benz/ribbon_traj_011_014.xyz
- benz/ribbon_traj_011_015.xyz
- benz/ribbon_traj_011_016.xyz
- benz/ribbon_traj_013_014.xyz
- benz/ribbon_traj_013_015.xyz
- benz/ribbon_traj_013_016.xyz
- benz/ribbon_traj_014_015.xyz
- benz/ribbon_traj_014_016.xyz
- benz/ribbon_traj_015_016.xyz
- c9h9+/
- c9h9+/ribbon_traj_001_003.xyz
- c9h9+/ribbon_traj_001_004.xyz
- c9h9+/ribbon_traj_001_005.xyz
- c9h9+/ribbon_traj_002_003.xyz
- c9h9+/ribbon_traj_002_004.xyz
- c9h9+/ribbon_traj_002_005.xyz
- c9h9+/ribbon_traj_003_004.xyz
- c13cl2/
- c13cl2/3loops/
- c13cl2/3loops/out_M/
- c13cl2/3loops/ribbon_traj_001_002.xyz
- c13cl2/3loops/ribbon_traj_001_004.xyz
- c13cl2/3loops/ribbon_traj_001_005.xyz
- c13cl2/3loops/ribbon_traj_001_006.xyz
- c13cl2/3loops/ribbon_traj_001_007.xyz
- c13cl2/3loops/ribbon_traj_001_009.xyz
- c13cl2/3loops/ribbon_traj_001_010.xyz
- c13cl2/3loops/ribbon_traj_001_011.xyz
- c13cl2/3loops/ribbon_traj_001_017.xyz
- c13cl2/3loops/ribbon_traj_001_021.xyz
- c13cl2/3loops/ribbon_traj_001_039.xyz
- c13cl2/3loops/ribbon_traj_001_069.xyz
- c13cl2/3loops/ribbon_traj_001_078.xyz
- c13cl2/3loops/ribbon_traj_002_005.xyz
- c13cl2/3loops/ribbon_traj_002_008.xyz
- c13cl2/3loops/ribbon_traj_002_009.xyz
- c13cl2/3loops/ribbon_traj_002_010.xyz
- c13cl2/3loops/ribbon_traj_002_017.xyz
- c13cl2/3loops/ribbon_traj_002_021.xyz
- c13cl2/3loops/ribbon_traj_002_024.xyz
- c13cl2/3loops/ribbon_traj_002_052.xyz
- c13cl2/3loops/ribbon_traj_002_069.xyz
- c13cl2/3loops/ribbon_traj_002_078.xyz
- c13cl2/3loops/ribbon_traj_004_005.xyz
- c13cl2/3loops/ribbon_traj_004_008.xyz
- c13cl2/3loops/ribbon_traj_004_009.xyz
- c13cl2/3loops/ribbon_traj_004_010.xyz
- c13cl2/3loops/ribbon_traj_004_011.xyz
- c13cl2/3loops/ribbon_traj_004_017.xyz
- c13cl2/3loops/ribbon_traj_004_021.xyz
- c13cl2/3loops/ribbon_traj_004_024.xyz
- c13cl2/3loops/ribbon_traj_004_039.xyz
- c13cl2/3loops/ribbon_traj_004_052.xyz
- c13cl2/3loops/ribbon_traj_004_069.xyz
- c13cl2/3loops/ribbon_traj_004_078.xyz
- c13cl2/3loops/ribbon_traj_005_006.xyz
- c13cl2/3loops/ribbon_traj_005_007.xyz
- c13cl2/3loops/ribbon_traj_005_008.xyz
- c13cl2/3loops/ribbon_traj_005_010.xyz
- c13cl2/3loops/ribbon_traj_005_011.xyz
- c13cl2/3loops/ribbon_traj_005_017.xyz
- c13cl2/3loops/ribbon_traj_005_024.xyz
- c13cl2/3loops/ribbon_traj_005_039.xyz
- c13cl2/3loops/ribbon_traj_005_052.xyz
- c13cl2/3loops/ribbon_traj_005_069.xyz
- c13cl2/3loops/ribbon_traj_005_078.xyz
- c13cl2/3loops/ribbon_traj_006_008.xyz
- c13cl2/3loops/ribbon_traj_006_009.xyz
- c13cl2/3loops/ribbon_traj_006_017.xyz
- c13cl2/3loops/ribbon_traj_006_024.xyz
- c13cl2/3loops/ribbon_traj_007_009.xyz
- c13cl2/3loops/ribbon_traj_007_010.xyz
- c13cl2/3loops/ribbon_traj_007_017.xyz
- c13cl2/3loops/ribbon_traj_007_021.xyz
- c13cl2/3loops/ribbon_traj_007_039.xyz
- c13cl2/3loops/ribbon_traj_007_052.xyz
- c13cl2/3loops/ribbon_traj_007_069.xyz
- c13cl2/3loops/ribbon_traj_008_009.xyz
- c13cl2/3loops/ribbon_traj_008_010.xyz
- c13cl2/3loops/ribbon_traj_008_011.xyz
- c13cl2/3loops/ribbon_traj_008_017.xyz
- c13cl2/3loops/ribbon_traj_008_021.xyz
- c13cl2/3loops/ribbon_traj_008_024.xyz
- c13cl2/3loops/ribbon_traj_008_039.xyz
- c13cl2/3loops/ribbon_traj_008_052.xyz
- c13cl2/3loops/ribbon_traj_008_069.xyz
- c13cl2/3loops/ribbon_traj_008_078.xyz
- c13cl2/3loops/ribbon_traj_009_010.xyz
- c13cl2/3loops/ribbon_traj_009_011.xyz
- c13cl2/3loops/ribbon_traj_009_021.xyz
- c13cl2/3loops/ribbon_traj_009_024.xyz
- c13cl2/3loops/ribbon_traj_009_039.xyz
- c13cl2/3loops/ribbon_traj_009_052.xyz
- c13cl2/3loops/ribbon_traj_009_069.xyz
- c13cl2/3loops/ribbon_traj_009_078.xyz
- c13cl2/3loops/ribbon_traj_010_011.xyz
- c13cl2/3loops/ribbon_traj_010_017.xyz
- c13cl2/3loops/ribbon_traj_010_021.xyz
- c13cl2/3loops/ribbon_traj_010_024.xyz
- c13cl2/3loops/ribbon_traj_010_039.xyz
- c13cl2/3loops/ribbon_traj_010_052.xyz
- c13cl2/3loops/ribbon_traj_010_069.xyz
- c13cl2/3loops/ribbon_traj_011_017.xyz
- c13cl2/3loops/ribbon_traj_011_021.xyz
- c13cl2/3loops/ribbon_traj_011_024.xyz
- c13cl2/3loops/ribbon_traj_011_052.xyz
- c13cl2/3loops/ribbon_traj_011_069.xyz
- c13cl2/3loops/ribbon_traj_011_078.xyz
- c13cl2/3loops/ribbon_traj_017_024.xyz
- c13cl2/3loops/ribbon_traj_017_039.xyz
- c13cl2/3loops/ribbon_traj_017_052.xyz
- c13cl2/3loops/ribbon_traj_017_069.xyz
- c13cl2/3loops/ribbon_traj_017_078.xyz
- c13cl2/3loops/ribbon_traj_021_024.xyz
- c13cl2/3loops/ribbon_traj_021_039.xyz
- c13cl2/3loops/ribbon_traj_021_052.xyz
- c13cl2/3loops/ribbon_traj_021_069.xyz
- c13cl2/3loops/ribbon_traj_021_078.xyz
- c13cl2/3loops/ribbon_traj_024_039.xyz
- c13cl2/3loops/ribbon_traj_024_052.xyz
- c13cl2/3loops/ribbon_traj_024_069.xyz
- c13cl2/3loops/ribbon_traj_024_078.xyz
- c13cl2/3loops/ribbon_traj_039_052.xyz
- c13cl2/3loops/ribbon_traj_039_069.xyz
- c13cl2/3loops/ribbon_traj_052_069.xyz
- c13cl2/3loops/ribbon_traj_052_078.xyz
- c13cl2/3loops/ribbon_traj_069_078.xyz
- c13cl2/4loops/
- c13cl2/4loops/ribbon_traj_005_007.xyz
- c13cl2/4loops/ribbon_traj_005_008.xyz
- c13cl2/4loops/ribbon_traj_005_010.xyz
- c13cl2/4loops/ribbon_traj_005_012.xyz
- c13cl2/4loops/ribbon_traj_005_013.xyz
- c13cl2/4loops/ribbon_traj_005_014.xyz
- c13cl2/4loops/ribbon_traj_005_016.xyz
- c13cl2/4loops/ribbon_traj_005_018.xyz
- c13cl2/4loops/ribbon_traj_005_019.xyz
- c13cl2/4loops/ribbon_traj_005_023.xyz
- c13cl2/4loops/ribbon_traj_005_084.xyz
- c13cl2/4loops/ribbon_traj_007_008.xyz
- c13cl2/4loops/ribbon_traj_007_012.xyz
- c13cl2/4loops/ribbon_traj_007_013.xyz
- c13cl2/4loops/ribbon_traj_007_014.xyz
- c13cl2/4loops/ribbon_traj_007_016.xyz
- c13cl2/4loops/ribbon_traj_007_018.xyz
- c13cl2/4loops/ribbon_traj_007_019.xyz
- c13cl2/4loops/ribbon_traj_007_023.xyz
- c13cl2/4loops/ribbon_traj_007_084.xyz
- c13cl2/4loops/ribbon_traj_008_010.xyz
- c13cl2/4loops/ribbon_traj_008_013.xyz
- c13cl2/4loops/ribbon_traj_008_014.xyz
- c13cl2/4loops/ribbon_traj_008_016.xyz
- c13cl2/4loops/ribbon_traj_008_018.xyz
- c13cl2/4loops/ribbon_traj_008_019.xyz
- c13cl2/4loops/ribbon_traj_008_023.xyz
- c13cl2/4loops/ribbon_traj_008_080.xyz
- c13cl2/4loops/ribbon_traj_008_084.xyz
- c13cl2/4loops/ribbon_traj_010_012.xyz
- c13cl2/4loops/ribbon_traj_010_013.xyz
- c13cl2/4loops/ribbon_traj_010_014.xyz
- c13cl2/4loops/ribbon_traj_010_016.xyz
- c13cl2/4loops/ribbon_traj_010_018.xyz
- c13cl2/4loops/ribbon_traj_010_019.xyz
- c13cl2/4loops/ribbon_traj_010_023.xyz
- c13cl2/4loops/ribbon_traj_010_080.xyz
- c13cl2/4loops/ribbon_traj_010_084.xyz
- c13cl2/4loops/ribbon_traj_012_013.xyz
- c13cl2/4loops/ribbon_traj_012_014.xyz
- c13cl2/4loops/ribbon_traj_012_016.xyz
- c13cl2/4loops/ribbon_traj_012_018.xyz
- c13cl2/4loops/ribbon_traj_012_019.xyz
- c13cl2/4loops/ribbon_traj_012_023.xyz
- c13cl2/4loops/ribbon_traj_012_084.xyz
- c13cl2/4loops/ribbon_traj_013_014.xyz
- c13cl2/4loops/ribbon_traj_013_019.xyz
- c13cl2/4loops/ribbon_traj_013_023.xyz
- c13cl2/4loops/ribbon_traj_014_018.xyz
- c13cl2/4loops/ribbon_traj_014_019.xyz
- c13cl2/4loops/ribbon_traj_014_084.xyz
- c13cl2/4loops/ribbon_traj_016_019.xyz
- c13cl2/4loops/ribbon_traj_018_019.xyz
- c13cl2/4loops/ribbon_traj_018_023.xyz
- c13cl2/4loops/ribbon_traj_019_023.xyz
- c13cl2/4loops/ribbon_traj_019_084.xyz
- c13cl2/4loops/ribbon_traj_023_080.xyz
- c13cl2/4loops/ribbon_traj_023_084.xyz
- benz_structure.xyz
