# Supplementary material for: The topology of the magnetically induced ring current of C13Cl2
Source: Chem Sci. 2026 Jun 27. Online ahead of print. doi: 10.1039/d6sc03398a (PMC13334967; doi:10.1039/d6sc03398a)
Supplement: SC-OLF-D6SC03398A-s002 [file SC-OLF-D6SC03398A-s002.zip › c9h9+_structure.xyz]

9

    -0.980649744000      0.390209825000     -1.586837470000
    -0.455416884000      2.228735974000     -1.184642226000
     0.906799667000      2.427221237000      0.170629258000
     1.183854927000      1.194990031000      1.519770776000
     0.000000000000      0.000000000000      2.162299256000
    -1.183854927000     -1.194990031000      1.519770776000
    -0.906799667000     -2.427221237000      0.170629258000
     0.455416884000     -2.228735974000     -1.184642226000
     0.980649744000     -0.390209825000     -1.586837470000
    -0.493040568000      0.511426677000     -1.381024415000
    -0.196754710000      1.795784087000     -0.985373971000
     0.683795617000      1.940706978000      0.079810840000
     0.837837382000      1.020627764000      1.139641401000
     0.000000000000      0.000000000000      1.617572898000
    -0.837837382000     -1.020627764000      1.139641401000
    -0.683795617000     -1.940706978000      0.079810840000
     0.196754710000     -1.795784087000     -0.985373971000
     0.493040568000     -0.511426677000     -1.381024415000
    -1.468258920000      0.268992972000     -1.792650524000
    -0.714079058000      2.661687860000     -1.383910480000
     1.129803716000      2.913735495000      0.261447676000
     1.529872471000      1.369352297000      1.899900151000
     0.000000000000      0.000000000000      2.707025613000
    -1.529872471000     -1.369352297000      1.899900151000
    -1.129803716000     -2.913735495000      0.261447676000
     0.714079058000     -2.661687860000     -1.383910480000
     1.468258920000     -0.268992972000     -1.792650524000
