# Supplementary material for: The topology of the magnetically induced ring current of C13Cl2
Source: Chem Sci. 2026 Jun 27. Online ahead of print. doi: 10.1039/d6sc03398a (PMC13334967; doi:10.1039/d6sc03398a)
Supplement: SC-OLF-D6SC03398A-s002 [file SC-OLF-D6SC03398A-s002.zip › C13Cl2_C2_HOMO.xyz]

13

     0.000000000      6.261537143      0.444410640
    -0.025721060      4.561112566      2.284351798
    -0.013150603      2.387729258      3.286974267
     0.000000000      0.000000000      3.672168453
     0.013150603     -2.387729258      3.286974267
     0.025721060     -4.561112566      2.284351798
     0.000000000     -6.261537143      0.444410640
    -0.562163246     -5.173047415     -1.939616644
    -0.573907893     -3.499581669     -3.497580449
    -0.181113228     -1.129389068     -4.445763692
     0.181113228      1.129389068     -4.445763692
     0.573907893      3.499581669     -3.497580449
     0.562163246      5.173047415     -1.939616644
     0.450000000      6.390000000      0.501701000
    -0.030000000      4.830000000      2.661701000
    -0.510000000      2.310000000      3.261701000
    -0.030000000      0.030000000      3.201701000
     0.510000000     -2.310000000      3.261701000
     0.030000000     -4.830000000      2.661701000
    -0.450000000     -6.390000000      0.501701000
    -0.570000000     -4.710000000     -1.598299000
    -0.270000000     -3.390000000     -3.218299000
     0.030000000     -1.290000000     -4.838299000
    -0.030000000      1.290000000     -4.838299000
     0.270000000      3.390000000     -3.218299000
     0.570000000      4.710000000     -1.598299000
    -0.450000000      6.090000000      0.441701000
    -0.030000000      4.290000000      1.881701000
     0.450000000      2.430000000      3.261701000
    -0.030000000     -0.030000000      4.161701000
    -0.450000000     -2.430000000      3.261701000
     0.030000000     -4.290000000      1.881701000
     0.450000000     -6.090000000      0.441701000
    -0.570000000     -5.250000000     -2.018299000
    -0.930000000     -3.630000000     -3.818299000
    -0.390000000     -0.930000000     -4.058299000
     0.390000000      0.930000000     -4.058299000
     0.930000000      3.630000000     -3.818299000
     0.570000000      5.250000000     -2.018299000
