# Supplementary material for: The topology of the magnetically induced ring current of C13Cl2
Source: Chem Sci. 2026 Jun 27. Online ahead of print. doi: 10.1039/d6sc03398a (PMC13334967; doi:10.1039/d6sc03398a)
Supplement: SC-OLF-D6SC03398A-s002 [file SC-OLF-D6SC03398A-s002.zip › benz/ribbon_traj_001_002.xyz]

100

1.3146868077 -0.0451653093 0.5456503460
1.3112969231 -0.1282591039 0.5417972194
1.3041058334 -0.2108444143 0.5342639124
1.2918587506 -0.2923580450 0.5227600605
1.2730055631 -0.3719379009 0.5073574267
1.2460074720 -0.4484462479 0.4888806725
1.2113176578 -0.5216851762 0.4699990476
1.1709750191 -0.5929308401 0.4551026385
1.1290533180 -0.6646357308 0.4504451130
1.0882784664 -0.7367216625 0.4583692063
1.0460403598 -0.8065267818 0.4748246640
0.9981355299 -0.8718282916 0.4940104326
0.9433531998 -0.9318870104 0.5117859946
0.8824099023 -0.9866872095 0.5261924543
0.8169424017 -1.0370045070 0.5366883233
0.7483147425 -1.0836702402 0.5432942669
0.6774595916 -1.1273076073 0.5460465792
0.6050069641 -1.1683139739 0.5451905027
0.5311035155 -1.2063765597 0.5407319824
0.4557158135 -1.2406870259 0.5324851190
0.3787026909 -1.2697924438 0.5202736998
0.3000548599 -1.2916630196 0.5041570614
0.2201330579 -1.3052578377 0.4854092679
0.1391743539 -1.3104123582 0.4668179775
0.0570274596 -1.3104070590 0.4535053672
-0.0260952553 -1.3102127939 0.4512266816
-0.1087017607 -1.3107947649 0.4609898140
-0.1900713018 -1.3080406904 0.4782683034
-0.2704050661 -1.2977834890 0.4973954895
-0.3495834823 -1.2789236275 0.5147054440
-0.4272498532 -1.2523691360 0.5284792842
-0.5032526192 -1.2198321630 0.5382451100
-0.5776489356 -1.1829094844 0.5440125239
-0.6506146892 -1.1428754268 0.5460994905
-0.7220677268 -1.1001736070 0.5446662473
-0.7916359150 -1.0547313156 0.5395860999
-0.8585170561 -1.0059768031 0.5306538952
-0.9212986611 -0.9529103874 0.5176342578
-0.9783939832 -0.8947457941 0.5008986377
-1.0287522066 -0.8312903290 0.4819396283
-1.0728360906 -0.7630496909 0.4639074617
-1.1137416951 -0.6915557013 0.4521727584
-1.1553266543 -0.6195345587 0.4520411864
-1.1968426002 -0.5483906138 0.4637566578
-1.2340876419 -0.4761726255 0.4817503616
-1.2638350256 -0.4008113912 0.5007227729
-1.2856508460 -0.3222789649 0.5174449075
-1.3002793307 -0.2413960782 0.5304756266
-1.3092514726 -0.1591393759 0.5395896014
-1.3138833433 -0.0761687411 0.5447268630
-1.3150825398 0.0070678678 0.5461474190
-1.3132567927 0.0902737986 0.5440101014
-1.3079746106 0.1731508040 0.5382239724
-1.2982737245 0.2552622483 0.5285990665
-1.2825432451 0.3358237535 0.5148648706
-1.2594114876 0.4138674504 0.4976153144
-1.2282584073 0.4886164911 0.4784507222
-1.1899786043 0.5604504129 0.4610829727
-1.1481935854 0.6317134336 0.4513287284
-1.1068379668 0.7038162390 0.4534592646
-1.0657806911 0.7749760990 0.4667012016
-1.0208150199 0.8425127702 0.4852269379
-0.9692062143 0.9050286483 0.5039827725
-0.9109309282 0.9621917536 0.5200727345
-0.8473746848 1.0144855641 0.5324043699
-0.7800396395 1.0627105501 0.5407812724
-0.7101130309 1.1076787518 0.5452863709
-0.6383416334 1.1498716950 0.5460484257
-0.5651084591 1.1893709636 0.5432624877
-0.4904260102 1.2255662479 0.5367634208
-0.4141665944 1.2572790261 0.5264107222
-0.3362461323 1.2827131294 0.5120062627
-0.2568319699 1.3000116145 0.4941985523
-0.1763421303 1.3089272909 0.4750665269
-0.0947927661 1.3107794215 0.4585611744
-0.0119875242 1.3101188948 0.4504555255
0.0711248001 1.3098179700 0.4541026141
0.1535178622 1.3052371901 0.4629877937
0.2348878590 1.2920830219 0.4723025228
0.3146986151 1.2706402344 0.4807909091
0.3827176521 1.2452629846 0.4878469417
0.4581236798 1.2108178385 0.4947863444
0.5308760173 1.1709132120 0.5010364638
0.6010927318 1.1266131841 0.5067290666
0.6687926843 1.0784938201 0.5119464082
0.7339040875 1.0268757329 0.5167249238
0.7963213381 0.9720054256 0.5210526730
0.8562481560 0.9144085788 0.5250197919
0.9136443347 0.8542717141 0.5286480670
0.9684456590 0.7917421737 0.5319544914
1.0204115238 0.7268170010 0.5349440586
1.0693130678 0.6595447329 0.5376013795
1.1151439972 0.5901378228 0.5399564331
1.1576892871 0.5186604508 0.5420108390
1.1965347080 0.4450969868 0.5437491883
1.2310793546 0.3694125460 0.5451413511
1.2607028456 0.2916686220 0.5461642440
1.2876589244 0.2022243197 0.5471115607
1.3042797014 0.1207280702 0.5472088325
1.3129905294 0.0380209429 0.5468220631
1.3327328100 -0.0412567700 0.5559006600
1.3296722758 -0.1256841380 0.5522281346
1.3229978396 -0.2096598928 0.5449552639
1.3115700864 -0.2926789108 0.5337527973
1.2938618009 -0.3739731164 0.5187217799
1.2680501005 -0.4523682573 0.5004234686
1.2343076580 -0.5275132557 0.4814333981
1.1945725830 -0.6005092279 0.4659904242
1.1522203041 -0.6734373537 0.4605934281
1.1102965045 -0.7464196345 0.4680667814
1.0664412798 -0.8168166284 0.4844635973
1.0170640115 -0.8827017014 0.5036423569
0.9607889695 -0.9432082259 0.5214518642
0.8983717452 -0.9983648404 0.5358709069
0.8316602536 -1.0492132843 0.5464625715
0.7618524689 -1.0964578938 0.5532252745
0.6898892710 -1.1407841172 0.5561002574
0.6163774819 -1.1825780184 0.5554086749
0.5414789623 -1.2215960138 0.5511387579
0.4651404916 -1.2570413929 0.5430945465
0.3871938051 -1.2875067434 0.5311261526
0.3076316150 -1.3113004426 0.5153641499
0.2266282235 -1.3267272785 0.4967399185
0.1444903263 -1.3336538506 0.4779035725
0.0610771030 -1.3347164663 0.4642970816
-0.0233134686 -1.3346062780 0.4613262673
-0.1072755693 -1.3345353499 0.4708021048
-0.1899553639 -1.3307406811 0.4880766019
-0.2714737216 -1.3191867800 0.5072392807
-0.3517748429 -1.2992666699 0.5245790924
-0.4304693950 -1.2715716935 0.5383294564
-0.5075014984 -1.2380943536 0.5481091365
-0.5829973561 -1.2004611578 0.5539959279
-0.6571159886 -1.1598131679 0.5561853861
-0.7297706134 -1.1165668439 0.5548688005
-0.8006435010 -1.0707126060 0.5499162139
-0.8690016487 -1.0217154274 0.5411915477
-0.9335871053 -0.9686443812 0.5284755883
-0.9926614358 -0.9104730319 0.5119495300
-1.0449988391 -0.8468565960 0.4930379911
-1.0910641978 -0.7783393431 0.4748999975
-1.1334206682 -0.7062435916 0.4626349591
-1.1756638534 -0.6331196847 0.4623431251
-1.2170795483 -0.5603771327 0.4738688744
-1.2537968938 -0.4863867116 0.4918417077
-1.2831414748 -0.4094254829 0.5107837822
-1.3044171128 -0.3293475304 0.5274694966
-1.3185757276 -0.2470153169 0.5404342237
-1.3272736314 -0.1634075013 0.5495798213
-1.3318372266 -0.0791243194 0.5547768967
-1.3330284693 0.0054200189 0.5562912380
-1.3313475894 0.0899410121 0.5542257409
-1.3263345548 0.1741538887 0.5485017790
-1.3170343073 0.2576494634 0.5390021205
-1.3021755286 0.3397746624 0.5255430185
-1.2801097076 0.4195899176 0.5085231061
-1.2496151093 0.4960752311 0.4893418308
-1.2119700672 0.5697242995 0.4718511321
-1.1702236893 0.6424744111 0.4616731305
-1.1280671461 0.7156076309 0.4637547059
-1.0854767062 0.7874024238 0.4769635821
-1.0387482716 0.8553623441 0.4955289883
-0.9853742093 0.9181722648 0.5142266214
-0.9254312105 0.9755655954 0.5302211348
-0.8603908008 1.0281596057 0.5424939430
-0.7917337236 1.0768032173 0.5508486883
-0.7206029961 1.1223176515 0.5553805909
-0.6477096266 1.1651851501 0.5561933137
-0.5733999254 1.2054497329 0.5534252972
-0.4976916968 1.2425479882 0.5469714764
-0.4204255545 1.2752953333 0.5367178128
-0.3415706599 1.3022572630 0.5225322122
-0.2610919036 1.3211164320 0.5048715852
-0.1794207435 1.3315219987 0.4857045317
-0.0965956334 1.3347109409 0.4690707150
-0.0125095673 1.3345868709 0.4606028268
0.0718289112 1.3347795872 0.4655422862
0.1551063783 1.3329626225 0.4799582615
0.2377648988 1.3234823157 0.4946834111
0.3190050048 1.3040503088 0.5074171117
0.3977996936 1.2753858716 0.5181451099
0.4740961259 1.2401552985 0.5273532855
0.5473308799 1.1986087829 0.5350338077
0.6177153588 1.1522036758 0.5415017587
0.6853990832 1.1018145936 0.5469577186
0.7503829705 1.0478911120 0.5515091864
0.8123513545 0.9904595852 0.5551646600
0.8717080479 0.9303003204 0.5581315996
0.9284465729 0.8676400297 0.5604789636
0.9825373806 0.8026597633 0.5622663492
1.0339234461 0.7355030395 0.5635454624
1.0821654033 0.6660459075 0.5643106767
1.1273919951 0.5945904645 0.5646521427
1.1694571783 0.5212322528 0.5646111769
1.2081137942 0.4460228745 0.5642187395
1.2428845238 0.3689418481 0.5634923457
1.2728566814 0.2898791947 0.5624355246
1.2979863252 0.2091599357 0.5611190809
1.3173871154 0.1268848698 0.5595685671
1.3289677187 0.0431646357 0.5577992862
1.2966408054 -0.0490738485 0.5354000319
1.2929215705 -0.1308340697 0.5313663042
1.2852138272 -0.2120289358 0.5235725609
1.2721474148 -0.2920371791 0.5117673237
1.2521493253 -0.3699026854 0.4959930736
1.2239648434 -0.4445242384 0.4773378764
1.1883276577 -0.5158570967 0.4585646971
1.1473774551 -0.5853524524 0.4442148528
1.1058863320 -0.6558341079 0.4402967979
1.0662604283 -0.7270236905 0.4486716312
1.0256394398 -0.7962369353 0.4651857306
0.9792070484 -0.8609548818 0.4843785083
0.9259174301 -0.9205657948 0.5021201251
0.8664480593 -0.9750095786 0.5165140017
0.8022245499 -1.0247957298 0.5269140750
0.7347770162 -1.0708825866 0.5333632593
0.6650299122 -1.1138310974 0.5359929010
0.5936364464 -1.1540499293 0.5349723306
0.5207280687 -1.1911571056 0.5303252069
0.4462911354 -1.2243326588 0.5218756916
0.3702115766 -1.2520781443 0.5094212470
0.2924781048 -1.2720255966 0.4929499728
0.2136378922 -1.2837883969 0.4740786173
0.1338583815 -1.2871708658 0.4557323825
0.0529778162 -1.2860976517 0.4427136528
-0.0288770419 -1.2858193099 0.4411270960
-0.1101279521 -1.2870541799 0.4511775232
-0.1901872396 -1.2853406996 0.4684600050
-0.2693364106 -1.2763801979 0.4875516984
-0.3473921218 -1.2585805851 0.5048317956
-0.4240303114 -1.2331665785 0.5186291119
-0.4990037400 -1.2015699724 0.5283810836
-0.5723005152 -1.1653578110 0.5340291200
-0.6441133898 -1.1259376856 0.5360135948
-0.7143648402 -1.0837803701 0.5344636941
-0.7826283290 -1.0387500253 0.5292559859
-0.8480324635 -0.9902381789 0.5201162427
-0.9090102170 -0.9371763936 0.5067929272
-0.9641265305 -0.8790185564 0.4898477454
-1.0125055742 -0.8157240620 0.4708412656
-1.0546079833 -0.7477600388 0.4529149258
-1.0940627219 -0.6768678110 0.4417105577
-1.1349894551 -0.6059494326 0.4417392478
-1.1766056522 -0.5364040949 0.4536444412
-1.2143783900 -0.4659585393 0.4716590154
-1.2445285764 -0.3921972994 0.4906617636
-1.2668845791 -0.3152103993 0.5074203183
-1.2819829338 -0.2357768396 0.5205170294
-1.2912293137 -0.1548712506 0.5295993815
-1.2959294600 -0.0732131628 0.5346768292
-1.2971366102 0.0087157168 0.5360036000
-1.2951659960 0.0906065850 0.5337944618
-1.2896146665 0.1721477193 0.5279461659
-1.2795131418 0.2528750333 0.5181960126
-1.2629109616 0.3318728447 0.5041867228
-1.2387132675 0.4081449833 0.4867075227
-1.2069017052 0.4811577510 0.4675596137
-1.1679871415 0.5511765262 0.4503148132
-1.1261634814 0.6209524561 0.4409843263
-1.0856087875 0.6920248470 0.4431638233
-1.0460846760 0.7625497743 0.4564388211
-1.0028817682 0.8296631963 0.4749248875
-0.9530382193 0.8918850318 0.4937389236
-0.8964306459 0.9488179118 0.5099243342
-0.8343585687 1.0008115225 0.5223147968
-0.7683455554 1.0486178829 0.5307138565
-0.6996230656 1.0930398521 0.5351921509
-0.6289736403 1.1345582398 0.5359035377
-0.5568169927 1.1732921944 0.5330996782
-0.4831603235 1.2085845076 0.5265553653
-0.4079076342 1.2392627189 0.5161036315
-0.3309216047 1.2631689958 0.5014803131
-0.2525720361 1.2789067970 0.4835255195
-0.1732635171 1.2863325831 0.4644285221
-0.0929898988 1.2868479022 0.4480516338
-0.0114654812 1.2856509188 0.4403082241
0.0704206890 1.2848563527 0.4426629420
0.1519293460 1.2775117576 0.4460173259
0.2320108191 1.2606837281 0.4499216346
0.3103922254 1.2372301600 0.4541647065
0.3676356106 1.2151400975 0.4575487735
0.4421512337 1.1814803785 0.4622194032
0.5144211547 1.1432176410 0.4670391200
0.5844701047 1.1010226923 0.4719563744
0.6521862854 1.0551730466 0.4769350977
0.7174252045 1.0058603539 0.4819406611
0.7802913217 0.9535512661 0.4869406860
0.8407882641 0.8985168372 0.4919079841
0.8988420966 0.8409033986 0.4968171704
0.9543539375 0.7808245841 0.5016426336
1.0068996015 0.7181309625 0.5063426548
1.0564607323 0.6530435583 0.5108920823
1.1028959994 0.5856851812 0.5152607234
1.1459213959 0.5160886488 0.5194105010
1.1849556219 0.4441710991 0.5232796371
1.2192741854 0.3698832438 0.5267903565
1.2485490098 0.2934580493 0.5298929634
1.2773315237 0.1952887037 0.5331040404
1.2911722874 0.1145712705 0.5348490979
1.2970133400 0.0328772500 0.5358448400
