# Supplementary material for: The topology of the magnetically induced ring current of C13Cl2
Source: Chem Sci. 2026 Jun 27. Online ahead of print. doi: 10.1039/d6sc03398a (PMC13334967; doi:10.1039/d6sc03398a)
Supplement: SC-OLF-D6SC03398A-s002 [file SC-OLF-D6SC03398A-s002.zip › benz/ribbon_traj_001_003.xyz]

100

1.2445994735 -0.0356663787 0.5293886126
1.2412141041 -0.1144911431 0.5258091019
1.2334081748 -0.1926815102 0.5183016380
1.2202107499 -0.2696061346 0.5068585781
1.2032101049 -0.3358988467 0.4937911958
1.1759422220 -0.4077506818 0.4763764159
1.1409871047 -0.4761727418 0.4587736074
1.1010703761 -0.5427533846 0.4448615622
1.0554981492 -0.6178454543 0.4391553301
1.0137329864 -0.6949814036 0.4464550615
0.9759571204 -0.7625420235 0.4616978880
0.9332120247 -0.8262999998 0.4797338562
0.8830908067 -0.8847411831 0.4968919986
0.8265332188 -0.9379328869 0.5110461005
0.7720523957 -0.9806262004 0.5200168855
0.7076237525 -1.0257556760 0.5268136049
0.6406575252 -1.0675258952 0.5296332584
0.5718156099 -1.1062163281 0.5286891218
0.5096760874 -1.1377478385 0.5247810446
0.4378284461 -1.1693782773 0.5166629715
0.3643362575 -1.1952942685 0.5045702055
0.2982456039 -1.2127460775 0.4910905335
0.2222208556 -1.2237642521 0.4734161707
0.1453619704 -1.2266320337 0.4559878718
0.0675375219 -1.2246031587 0.4433076773
-0.0203552564 -1.2232989504 0.4398812324
-0.1078410281 -1.2257325251 0.4490037772
-0.1851248892 -1.2258669240 0.4647466643
-0.2615700091 -1.2191248593 0.4827189457
-0.3370341595 -1.2035734056 0.4993716388
-0.4110934899 -1.1799824623 0.5128340975
-0.4751112167 -1.1536243825 0.5213651992
-0.5461202294 -1.1196754176 0.5274350546
-0.6155298233 -1.0820762293 0.5296652071
-0.6831583484 -1.0413373614 0.5281606978
-0.7412381060 -1.0028964351 0.5237716039
-0.8040590460 -0.9559139313 0.5150498029
-0.8566112851 -0.9112612785 0.5042907830
-0.9099213594 -0.8553052682 0.4883412894
-0.9562913684 -0.7940754570 0.4703438635
-0.9959883459 -0.7280926549 0.4532727109
-1.0371180168 -0.6512198914 0.4411806130
-1.0811141760 -0.5750542156 0.4410730604
-1.1270553854 -0.5009386829 0.4530039971
-1.1642801553 -0.4334631562 0.4697943750
-1.1944464628 -0.3628537544 0.4876754777
-1.2138486596 -0.2974225412 0.5017684477
-1.2277062222 -0.2300901740 0.5132294227
-1.2379636106 -0.1524231066 0.5226929069
-1.2434627353 -0.0738498404 0.5281857922
-1.2449213607 0.0051018792 0.5297641750
-1.2429029453 0.0840211710 0.5276247254
-1.2383087509 0.1535195691 0.5228381900
-1.2280615984 0.2312381842 0.5133704234
-1.2119023002 0.3073360303 0.5000682954
-1.1878725209 0.3805780928 0.4833868778
-1.1556346271 0.4502073070 0.4652528133
-1.1168191357 0.5169647218 0.4492683992
-1.0709231123 0.5914555106 0.4398158728
-1.0281577604 0.6682561837 0.4430930549
-0.9909066287 0.7366571848 0.4555549233
-0.9502673073 0.8020011922 0.4727619459
-0.9029863865 0.8625189471 0.4904285190
-0.8552332859 0.9113750162 0.5041346502
-0.8033341307 0.9565700200 0.5152623250
-0.7405666769 1.0036428424 0.5241037995
-0.6747082455 1.0470017266 0.5288579087
-0.6067989224 1.0873499829 0.5298830410
-0.5371638819 1.1245544358 0.5271242731
-0.4659155736 1.1579587476 0.5204667991
-0.3930680154 1.1865120193 0.5099786643
-0.3273721260 1.2061171861 0.4973767157
-0.2517418910 1.2203297819 0.4803798714
-0.1752146485 1.2260800205 0.4624401525
-0.0978038243 1.2254448677 0.4473912323
-0.0102035444 1.2228990745 0.4389350793
0.0776389492 1.2248594712 0.4444240342
0.1553448193 1.2264913483 0.4579257836
0.2324268595 1.2221308303 0.4734496853
0.2997405074 1.2104101041 0.4862630225
0.3742573412 1.1885746591 0.4992115203
0.4468252895 1.1596530363 0.5096902020
0.5174373990 1.1257414361 0.5180817591
0.5863654867 1.0884154308 0.5246752860
0.6534596178 1.0477650149 0.5294094820
0.7184795869 1.0037780226 0.5323701564
0.7809084550 0.9561114211 0.5335646154
0.8405013205 0.9048205466 0.5332138276
0.9031092728 0.8432032276 0.5307613354
0.9548415438 0.7838053205 0.5282594469
1.0023457090 0.7209413194 0.5254874304
1.0453113730 0.6548864234 0.5228746150
1.0874300792 0.5777421991 0.5204307967
1.1213260024 0.5067095073 0.5194311468
1.1513315554 0.4339891170 0.5194053147
1.1796280255 0.3509088406 0.5208166645
1.2016904590 0.2754486179 0.5229834855
1.2202359305 0.1990430023 0.5260015608
1.2344207697 0.1216558174 0.5289172235
1.2425454606 0.0432384766 0.5301830705
1.3327328100 -0.0412567700 0.5559006600
1.3296722758 -0.1256841380 0.5522281346
1.3229978396 -0.2096598928 0.5449552639
1.3115700864 -0.2926789108 0.5337527973
1.2938618009 -0.3739731164 0.5187217799
1.2680501005 -0.4523682573 0.5004234686
1.2343076580 -0.5275132557 0.4814333981
1.1945725830 -0.6005092279 0.4659904242
1.1522203041 -0.6734373537 0.4605934281
1.1102965045 -0.7464196345 0.4680667814
1.0664412798 -0.8168166284 0.4844635973
1.0170640115 -0.8827017014 0.5036423569
0.9607889695 -0.9432082259 0.5214518642
0.8983717452 -0.9983648404 0.5358709069
0.8316602536 -1.0492132843 0.5464625715
0.7618524689 -1.0964578938 0.5532252745
0.6898892710 -1.1407841172 0.5561002574
0.6163774819 -1.1825780184 0.5554086749
0.5414789623 -1.2215960138 0.5511387579
0.4651404916 -1.2570413929 0.5430945465
0.3871938051 -1.2875067434 0.5311261526
0.3076316150 -1.3113004426 0.5153641499
0.2266282235 -1.3267272785 0.4967399185
0.1444903263 -1.3336538506 0.4779035725
0.0610771030 -1.3347164663 0.4642970816
-0.0233134686 -1.3346062780 0.4613262673
-0.1072755693 -1.3345353499 0.4708021048
-0.1899553639 -1.3307406811 0.4880766019
-0.2714737216 -1.3191867800 0.5072392807
-0.3517748429 -1.2992666699 0.5245790924
-0.4304693950 -1.2715716935 0.5383294564
-0.5075014984 -1.2380943536 0.5481091365
-0.5829973561 -1.2004611578 0.5539959279
-0.6571159886 -1.1598131679 0.5561853861
-0.7297706134 -1.1165668439 0.5548688005
-0.8006435010 -1.0707126060 0.5499162139
-0.8690016487 -1.0217154274 0.5411915477
-0.9335871053 -0.9686443812 0.5284755883
-0.9926614358 -0.9104730319 0.5119495300
-1.0449988391 -0.8468565960 0.4930379911
-1.0910641978 -0.7783393431 0.4748999975
-1.1334206682 -0.7062435916 0.4626349591
-1.1756638534 -0.6331196847 0.4623431251
-1.2170795483 -0.5603771327 0.4738688744
-1.2537968938 -0.4863867116 0.4918417077
-1.2831414748 -0.4094254829 0.5107837822
-1.3044171128 -0.3293475304 0.5274694966
-1.3185757276 -0.2470153169 0.5404342237
-1.3272736314 -0.1634075013 0.5495798213
-1.3318372266 -0.0791243194 0.5547768967
-1.3330284693 0.0054200189 0.5562912380
-1.3313475894 0.0899410121 0.5542257409
-1.3263345548 0.1741538887 0.5485017790
-1.3170343073 0.2576494634 0.5390021205
-1.3021755286 0.3397746624 0.5255430185
-1.2801097076 0.4195899176 0.5085231061
-1.2496151093 0.4960752311 0.4893418308
-1.2119700672 0.5697242995 0.4718511321
-1.1702236893 0.6424744111 0.4616731305
-1.1280671461 0.7156076309 0.4637547059
-1.0854767062 0.7874024238 0.4769635821
-1.0387482716 0.8553623441 0.4955289883
-0.9853742093 0.9181722648 0.5142266214
-0.9254312105 0.9755655954 0.5302211348
-0.8603908008 1.0281596057 0.5424939430
-0.7917337236 1.0768032173 0.5508486883
-0.7206029961 1.1223176515 0.5553805909
-0.6477096266 1.1651851501 0.5561933137
-0.5733999254 1.2054497329 0.5534252972
-0.4976916968 1.2425479882 0.5469714764
-0.4204255545 1.2752953333 0.5367178128
-0.3415706599 1.3022572630 0.5225322122
-0.2610919036 1.3211164320 0.5048715852
-0.1794207435 1.3315219987 0.4857045317
-0.0965956334 1.3347109409 0.4690707150
-0.0125095673 1.3345868709 0.4606028268
0.0718289112 1.3347795872 0.4655422862
0.1551063783 1.3329626225 0.4799582615
0.2377648988 1.3234823157 0.4946834111
0.3190050048 1.3040503088 0.5074171117
0.3977996936 1.2753858716 0.5181451099
0.4740961259 1.2401552985 0.5273532855
0.5473308799 1.1986087829 0.5350338077
0.6177153588 1.1522036758 0.5415017587
0.6853990832 1.1018145936 0.5469577186
0.7503829705 1.0478911120 0.5515091864
0.8123513545 0.9904595852 0.5551646600
0.8717080479 0.9303003204 0.5581315996
0.9284465729 0.8676400297 0.5604789636
0.9825373806 0.8026597633 0.5622663492
1.0339234461 0.7355030395 0.5635454624
1.0821654033 0.6660459075 0.5643106767
1.1273919951 0.5945904645 0.5646521427
1.1694571783 0.5212322528 0.5646111769
1.2081137942 0.4460228745 0.5642187395
1.2428845238 0.3689418481 0.5634923457
1.2728566814 0.2898791947 0.5624355246
1.2979863252 0.2091599357 0.5611190809
1.3173871154 0.1268848698 0.5595685671
1.3289677187 0.0431646357 0.5577992862
1.1564661370 -0.0300759875 0.5028765653
1.1527559324 -0.1032981481 0.4993900693
1.1438185100 -0.1757031276 0.4916480121
1.1288514134 -0.2465333584 0.4799643588
1.1125584090 -0.2978245771 0.4688606117
1.0838343435 -0.3631331063 0.4523293631
1.0476665514 -0.4248322279 0.4361138167
1.0075681692 -0.4849975412 0.4237327002
0.9587759943 -0.5622535548 0.4177172320
0.9171694683 -0.6435431728 0.4248433416
0.8854729610 -0.7082674186 0.4389321787
0.8493600379 -0.7698982981 0.4558253555
0.8053926440 -0.8262741402 0.4723321329
0.7546946924 -0.8775009335 0.4862212942
0.7124445378 -0.9120391166 0.4935711995
0.6533950362 -0.9550534581 0.5004019353
0.5914257794 -0.9942676732 0.5031662595
0.5272537380 -1.0298546378 0.5019695688
0.4778732125 -1.0538996632 0.4984233312
0.4105164006 -1.0817151617 0.4902313966
0.3414787098 -1.1030817937 0.4780142584
0.2888595929 -1.1141917123 0.4668169172
0.2178134877 -1.1208012257 0.4500924229
0.1462336144 -1.1196102168 0.4340721712
0.0739979408 -1.1144898511 0.4223182730
-0.0173970443 -1.1119916227 0.4184361974
-0.1084064868 -1.1169297003 0.4272054497
-0.1802944145 -1.1209931668 0.4414167266
-0.2516662967 -1.1190629387 0.4581986106
-0.3222934762 -1.1078801412 0.4741641852
-0.3917175848 -1.0883932311 0.4873387386
-0.4427209350 -1.0691544115 0.4946212619
-0.5092431027 -1.0388896774 0.5008741814
-0.5739436580 -1.0043392906 0.5031450281
-0.6365460834 -0.9661078790 0.5014525951
-0.6818327110 -0.9350802642 0.4976269938
-0.7391164434 -0.8901124352 0.4889080581
-0.7796354649 -0.8538781757 0.4801059777
-0.8271812831 -0.8001375046 0.4647330488
-0.8675838977 -0.7412943179 0.4476497360
-0.9009124940 -0.6778459667 0.4316454242
-0.9408153653 -0.5961961913 0.4197262670
-0.9865644986 -0.5169887466 0.4198029957
-1.0370312226 -0.4415002332 0.4321391197
-1.0747634168 -0.3805396008 0.4477470424
-1.1057514507 -0.3162820258 0.4645671731
-1.1232802063 -0.2654975520 0.4760673988
-1.1368367169 -0.2131650310 0.4860246216
-1.1486535898 -0.1414387120 0.4958059925
-1.1550882440 -0.0685753613 0.5015946876
-1.1568142521 0.0047837395 0.5032371120
-1.1544583012 0.0781013299 0.5010237100
-1.1502829471 0.1328852495 0.4971746010
-1.1390888894 0.2048269050 0.4877387262
-1.1216290718 0.2748973982 0.4745935723
-1.0956353341 0.3415662680 0.4582506496
-1.0616541449 0.4043393829 0.4411637958
-1.0216682041 0.4642051440 0.4266856663
-0.9716225354 0.5404366101 0.4179586150
-0.9282483747 0.6209047365 0.4224314038
-0.8963365511 0.6859119459 0.4341462645
-0.8617863429 0.7486400404 0.4499949036
-0.8205985637 0.8068656295 0.4666304165
-0.7850353613 0.8471844370 0.4780481655
-0.7462774605 0.8849804342 0.4880307070
-0.6893996302 0.9304824674 0.4973589107
-0.6288134949 0.9716858017 0.5023352265
-0.5658882183 1.0095148157 0.5035727683
-0.5009278384 1.0436591388 0.5008232491
-0.4341394503 1.0733695070 0.4939621218
-0.3657104763 1.0977287052 0.4832395157
-0.3131735921 1.1099771093 0.4722212192
-0.2423918784 1.1195431319 0.4558881576
-0.1710085535 1.1206380423 0.4391757732
-0.0990120153 1.1161787946 0.4257117497
-0.0078975214 1.1112112782 0.4172673317
0.0834489872 1.1149393552 0.4233057822
0.1555832602 1.1200200741 0.4358933057
0.2270888201 1.1207793450 0.4522159594
0.2804760101 1.1167698995 0.4651089333
0.3507149887 1.1017634467 0.4802779307
0.4195544530 1.0791507740 0.4920271186
0.4875439181 1.0528740893 0.5011297104
0.5550156146 1.0246271859 0.5078488134
0.6215201525 0.9937154361 0.5118612453
0.6865762034 0.9596649333 0.5132311263
0.7494655555 0.9217632571 0.5119645708
0.8092945931 0.8793407728 0.5082960556
0.8777719727 0.8187664255 0.5010437072
0.9271457070 0.7649508777 0.4942525446
0.9707679718 0.7063795994 0.4874293985
1.0084573428 0.6437269394 0.4814385533
1.0474681633 0.5608939338 0.4762094506
1.0731948266 0.4921867619 0.4742511167
1.0945493166 0.4219553595 0.4745918898
1.1163715272 0.3328758331 0.4781409833
1.1305242366 0.2610180412 0.4835314464
1.1424855357 0.1889260689 0.4908840407
1.1514544241 0.1164267649 0.4982658799
1.1561232025 0.0433123174 0.5025668549
