# Supplementary material for: The topology of the magnetically induced ring current of C13Cl2
Source: Chem Sci. 2026 Jun 27. Online ahead of print. doi: 10.1039/d6sc03398a (PMC13334967; doi:10.1039/d6sc03398a)
Supplement: SC-OLF-D6SC03398A-s002 [file SC-OLF-D6SC03398A-s002.zip › benz/ribbon_traj_001_004.xyz]

100

1.3881738506 -0.0322726300 0.5333870305
1.3855233858 -0.1205752025 0.5302107411
1.3792702503 -0.2084745078 0.5233627699
1.3682351863 -0.2954754748 0.5124968905
1.3507732339 -0.3807728970 0.4975101580
1.3247852324 -0.4630494617 0.4787211996
1.2897206464 -0.5414163741 0.4580954782
1.2470547791 -0.6164961317 0.4397097492
1.1957914046 -0.7014910682 0.4308853444
1.1537845795 -0.7784839618 0.4406615022
1.1101259979 -0.8528581865 0.4597904975
1.0590348609 -0.9218759545 0.4806196593
0.9999283835 -0.9848852256 0.4991574838
0.9342537556 -1.0421795392 0.5138046607
0.8640671863 -1.0948709715 0.5243141764
0.7908082605 -1.1439209049 0.5308650209
0.7154420944 -1.1900661685 0.5336093507
0.6485827254 -1.2280123511 0.5329182281
0.5704749960 -1.2692106562 0.5289715720
0.4908875016 -1.3068506867 0.5212266789
0.4096210804 -1.3394537780 0.5094167173
0.3266378309 -1.3651813250 0.4935076509
0.2421064569 -1.3817078774 0.4740783105
0.1565216859 -1.3883674946 0.4533796577
0.0698323353 -1.3876605133 0.4367024226
-0.0181213512 -1.3867488735 0.4321970343
-0.1055997446 -1.3883004586 0.4426520090
-0.1917946285 -1.3866577519 0.4617722621
-0.2769938624 -1.3761272771 0.4824136032
-0.3609557099 -1.3557374304 0.5006384950
-0.4432522473 -1.3269520981 0.5149198979
-0.5237970268 -1.2920120989 0.5250186144
-0.6027376853 -1.2527150167 0.5311168328
-0.6802516374 -1.2102847324 0.5335080747
-0.7563187774 -1.1652599833 0.5323716391
-0.8306117584 -1.1176012798 0.5276026279
-0.9023624404 -1.0667189143 0.5189915495
-0.9702658704 -1.0116376920 0.5062365626
-1.0324595331 -0.9512436181 0.4893550386
-1.0871585632 -0.8848872623 0.4693721516
-1.1340103280 -0.8128592378 0.4491068525
-1.1763822933 -0.7368509164 0.4343952351
-1.2203097406 -0.6605796294 0.4334963337
-1.2652109892 -0.5858539465 0.4466203028
-1.3050690788 -0.5096270951 0.4665564317
-1.3364846191 -0.4296546495 0.4868399884
-1.3588044865 -0.3460082888 0.5042111296
-1.3734841475 -0.2599124439 0.5175282029
-1.3824013097 -0.1724733047 0.5267679911
-1.3870563401 -0.0843561223 0.5320408168
-1.3883663216 0.0040237473 0.5336392993
-1.3867488823 0.0923900783 0.5316734256
-1.3817791059 0.1804650603 0.5260377819
-1.3724312447 0.2678306178 0.5165076007
-1.3571562344 0.3537606157 0.5027805588
-1.3341550858 0.4371780402 0.4850992218
-1.3018236230 0.5167390284 0.4646153115
-1.2611343305 0.5925565924 0.4448112130
-1.2159944079 0.6673809704 0.4325265322
-1.1726339234 0.7439554524 0.4352752144
-1.1300916434 0.8196844218 0.4508293873
-1.0825674908 0.8912394763 0.4713234385
-1.0270815617 0.9570027676 0.4910932049
-0.9642396686 1.0168189762 0.5075703855
-0.8959676750 1.0715121252 0.5199700638
-0.8239797480 1.1221092023 0.5282794193
-0.7495084549 1.1695312310 0.5327325012
-0.6732820280 1.2143031608 0.5335202178
-0.5956286291 1.2564614755 0.5307385145
-0.5165388582 1.2953991153 0.5242416676
-0.4358200514 1.3298275936 0.5137821694
-0.3533888433 1.3580569007 0.4991451020
-0.2692662346 1.3774422580 0.4805836009
-0.1839888576 1.3869919237 0.4598445311
-0.0977181008 1.3881051739 0.4410880490
-0.0100419532 1.3865867854 0.4315557062
0.0777661936 1.3880588103 0.4379955662
0.1643590858 1.3879957852 0.4551735481
0.2503510043 1.3803916513 0.4734454143
0.3353528438 1.3627114505 0.4890825709
0.4182847093 1.3352394988 0.5016400634
0.4988220482 1.3004231664 0.5117706609
0.5763396400 1.2587981622 0.5196317346
0.6509964493 1.2119327481 0.5257436210
0.7227624573 1.1605869894 0.5303749065
0.7916481493 1.1053284785 0.5337591784
0.8575894768 1.0465336800 0.5360852681
0.9206054065 0.9845878334 0.5375235696
0.9807724337 0.9198528841 0.5382486906
1.0381143575 0.8525936265 0.5384016204
1.0923402396 0.7827942913 0.5380729502
1.1432332961 0.7105267468 0.5373602249
1.1908295147 0.6360470048 0.5363985701
1.2345767202 0.5592508384 0.5353136869
1.2743202691 0.4803072791 0.5342168226
1.3093746727 0.3991905547 0.5332575884
1.3388382343 0.3158973179 0.5325861654
1.3619809171 0.2307008739 0.5324495399
1.3777744992 0.1439273789 0.5330544405
1.3859130272 0.0560571292 0.5338991624
1.3327328100 -0.0412567700 0.5559006600
1.3296722758 -0.1256841380 0.5522281346
1.3229978396 -0.2096598928 0.5449552639
1.3115700864 -0.2926789108 0.5337527973
1.2938618009 -0.3739731164 0.5187217799
1.2680501005 -0.4523682573 0.5004234686
1.2343076580 -0.5275132557 0.4814333981
1.1945725830 -0.6005092279 0.4659904242
1.1522203041 -0.6734373537 0.4605934281
1.1102965045 -0.7464196345 0.4680667814
1.0664412798 -0.8168166284 0.4844635973
1.0170640115 -0.8827017014 0.5036423569
0.9607889695 -0.9432082259 0.5214518642
0.8983717452 -0.9983648404 0.5358709069
0.8316602536 -1.0492132843 0.5464625715
0.7618524689 -1.0964578938 0.5532252745
0.6898892710 -1.1407841172 0.5561002574
0.6163774819 -1.1825780184 0.5554086749
0.5414789623 -1.2215960138 0.5511387579
0.4651404916 -1.2570413929 0.5430945465
0.3871938051 -1.2875067434 0.5311261526
0.3076316150 -1.3113004426 0.5153641499
0.2266282235 -1.3267272785 0.4967399185
0.1444903263 -1.3336538506 0.4779035725
0.0610771030 -1.3347164663 0.4642970816
-0.0233134686 -1.3346062780 0.4613262673
-0.1072755693 -1.3345353499 0.4708021048
-0.1899553639 -1.3307406811 0.4880766019
-0.2714737216 -1.3191867800 0.5072392807
-0.3517748429 -1.2992666699 0.5245790924
-0.4304693950 -1.2715716935 0.5383294564
-0.5075014984 -1.2380943536 0.5481091365
-0.5829973561 -1.2004611578 0.5539959279
-0.6571159886 -1.1598131679 0.5561853861
-0.7297706134 -1.1165668439 0.5548688005
-0.8006435010 -1.0707126060 0.5499162139
-0.8690016487 -1.0217154274 0.5411915477
-0.9335871053 -0.9686443812 0.5284755883
-0.9926614358 -0.9104730319 0.5119495300
-1.0449988391 -0.8468565960 0.4930379911
-1.0910641978 -0.7783393431 0.4748999975
-1.1334206682 -0.7062435916 0.4626349591
-1.1756638534 -0.6331196847 0.4623431251
-1.2170795483 -0.5603771327 0.4738688744
-1.2537968938 -0.4863867116 0.4918417077
-1.2831414748 -0.4094254829 0.5107837822
-1.3044171128 -0.3293475304 0.5274694966
-1.3185757276 -0.2470153169 0.5404342237
-1.3272736314 -0.1634075013 0.5495798213
-1.3318372266 -0.0791243194 0.5547768967
-1.3330284693 0.0054200189 0.5562912380
-1.3313475894 0.0899410121 0.5542257409
-1.3263345548 0.1741538887 0.5485017790
-1.3170343073 0.2576494634 0.5390021205
-1.3021755286 0.3397746624 0.5255430185
-1.2801097076 0.4195899176 0.5085231061
-1.2496151093 0.4960752311 0.4893418308
-1.2119700672 0.5697242995 0.4718511321
-1.1702236893 0.6424744111 0.4616731305
-1.1280671461 0.7156076309 0.4637547059
-1.0854767062 0.7874024238 0.4769635821
-1.0387482716 0.8553623441 0.4955289883
-0.9853742093 0.9181722648 0.5142266214
-0.9254312105 0.9755655954 0.5302211348
-0.8603908008 1.0281596057 0.5424939430
-0.7917337236 1.0768032173 0.5508486883
-0.7206029961 1.1223176515 0.5553805909
-0.6477096266 1.1651851501 0.5561933137
-0.5733999254 1.2054497329 0.5534252972
-0.4976916968 1.2425479882 0.5469714764
-0.4204255545 1.2752953333 0.5367178128
-0.3415706599 1.3022572630 0.5225322122
-0.2610919036 1.3211164320 0.5048715852
-0.1794207435 1.3315219987 0.4857045317
-0.0965956334 1.3347109409 0.4690707150
-0.0125095673 1.3345868709 0.4606028268
0.0718289112 1.3347795872 0.4655422862
0.1551063783 1.3329626225 0.4799582615
0.2377648988 1.3234823157 0.4946834111
0.3190050048 1.3040503088 0.5074171117
0.3977996936 1.2753858716 0.5181451099
0.4740961259 1.2401552985 0.5273532855
0.5473308799 1.1986087829 0.5350338077
0.6177153588 1.1522036758 0.5415017587
0.6853990832 1.1018145936 0.5469577186
0.7503829705 1.0478911120 0.5515091864
0.8123513545 0.9904595852 0.5551646600
0.8717080479 0.9303003204 0.5581315996
0.9284465729 0.8676400297 0.5604789636
0.9825373806 0.8026597633 0.5622663492
1.0339234461 0.7355030395 0.5635454624
1.0821654033 0.6660459075 0.5643106767
1.1273919951 0.5945904645 0.5646521427
1.1694571783 0.5212322528 0.5646111769
1.2081137942 0.4460228745 0.5642187395
1.2428845238 0.3689418481 0.5634923457
1.2728566814 0.2898791947 0.5624355246
1.2979863252 0.2091599357 0.5611190809
1.3173871154 0.1268848698 0.5595685671
1.3289677187 0.0431646357 0.5577992862
1.4436148912 -0.0232884900 0.5108734010
1.4413744958 -0.1154662670 0.5081933476
1.4355426610 -0.2072891228 0.5017702760
1.4249002862 -0.2982720387 0.4912409837
1.4076846669 -0.3875726777 0.4762985362
1.3815203644 -0.4737306662 0.4570189306
1.3451336349 -0.5553194924 0.4347575583
1.2995369751 -0.6324830355 0.4134290742
1.2393625051 -0.7295447826 0.4011772607
1.1972726545 -0.8105482890 0.4132562230
1.1538107160 -0.8888997447 0.4351173977
1.1010057102 -0.9610502076 0.4575969617
1.0390677976 -1.0265622252 0.4768631033
0.9701357661 -1.0859942380 0.4917384145
0.8964741190 -1.1405286587 0.5021657814
0.8197640521 -1.1913839159 0.5085047674
0.7409949179 -1.2393482197 0.5111184440
0.6807879689 -1.2734466837 0.5104277812
0.5994710297 -1.3168252985 0.5068043861
0.5166345115 -1.3566599805 0.4993588114
0.4320483557 -1.3914008127 0.4877072821
0.3456440468 -1.4190622073 0.4716511519
0.2575846902 -1.4366884764 0.4514167024
0.1685530455 -1.4430811386 0.4288557430
0.0785875675 -1.4406045602 0.4091077636
-0.0129292339 -1.4388914691 0.4030678013
-0.1039239199 -1.4420655672 0.4145019132
-0.1936338931 -1.4425748227 0.4354679224
-0.2825140033 -1.4330677742 0.4575879258
-0.3701365768 -1.4122081910 0.4766978975
-0.4560350997 -1.3823325027 0.4915103393
-0.5400925552 -1.3459298443 0.5019280922
-0.6224780144 -1.3049688756 0.5082377376
-0.7033872861 -1.2607562969 0.5108307632
-0.7828669415 -1.2139531226 0.5098744777
-0.8605800159 -1.1644899537 0.5052890418
-0.9357232320 -1.1117224012 0.4967915512
-1.0069446355 -1.0546310028 0.4839975368
-1.0722576305 -0.9920142044 0.4667605472
-1.1293182873 -0.9229179287 0.4457063121
-1.1769564581 -0.8473791324 0.4233137075
-1.2193439185 -0.7674582411 0.4061555110
-1.2649556277 -0.6880395741 0.4046495423
-1.3133424301 -0.6113307603 0.4193717311
-1.3563412638 -0.5328674786 0.4412711557
-1.3898277633 -0.4498838161 0.4628961945
-1.4131918603 -0.3626690472 0.4809527625
-1.4283925674 -0.2728095709 0.4946221821
-1.4375289879 -0.1815391081 0.5039561609
-1.4422754535 -0.0895879251 0.5093047369
-1.4437041739 0.0026274756 0.5109873606
-1.4421501752 0.0948391446 0.5091211103
-1.4372236570 0.1867762319 0.5035737849
-1.4278281821 0.2780117721 0.4940130809
-1.4121369402 0.3677465690 0.4800180991
-1.3882004640 0.4547661629 0.4616753374
-1.3540321367 0.5374028257 0.4398887921
-1.3102985938 0.6153888854 0.4177712938
-1.2617651265 0.6922875297 0.4033799339
-1.2172007007 0.7723032739 0.4067957228
-1.1747065805 0.8519664198 0.4246951925
-1.1263867101 0.9271166085 0.4471178887
-1.0687889142 0.9958332705 0.4679597884
-1.0030481267 1.0580723569 0.4849196362
-0.9315445492 1.1148646447 0.4974461845
-0.8562257725 1.1674151873 0.5057101503
-0.7784139137 1.2167448104 0.5100844116
-0.6988544294 1.2634211715 0.5108471218
-0.6178573328 1.3074732182 0.5080517319
-0.5353860196 1.3482502424 0.5015118588
-0.4512145483 1.3843598539 0.4908465260
-0.3652070267 1.4138565383 0.4757579918
-0.2774405656 1.4337680840 0.4562956167
-0.1885569717 1.4424618488 0.4339845305
-0.0988405682 1.4414994069 0.4131053830
-0.0075743390 1.4385866998 0.4025085855
0.0837034761 1.4413380335 0.4104488462
0.1736117933 1.4430289478 0.4303888347
0.2629371098 1.4373009869 0.4522074174
0.3517006829 1.4213725922 0.4707480300
0.4387697250 1.3950931261 0.4851350169
0.5235479704 1.3606910343 0.4961880362
0.6053484001 1.3189875415 0.5042296614
0.6842775398 1.2716618204 0.5099854832
0.7601258314 1.2193593851 0.5137920943
0.8329133281 1.1627658450 0.5160091704
0.9028275990 1.1026077749 0.5170058763
0.9695027652 1.0388753463 0.5169155395
1.0330982946 0.9720657386 0.5160184177
1.0936913345 0.9025274897 0.5145368917
1.1507570330 0.8300855431 0.5126004380
1.2043011889 0.7550075862 0.5104097731
1.2542670343 0.6775035450 0.5081449975
1.2996962621 0.5972694240 0.5060161969
1.3405267440 0.5145916837 0.5042149057
1.3758648216 0.4294392613 0.5030228311
1.4048197873 0.3419154411 0.5027368063
1.4259755090 0.2522418121 0.5037799989
1.4381618830 0.1609698879 0.5065403139
1.4428583356 0.0689496226 0.5099990387
