# Supplementary material for: The topology of the magnetically induced ring current of C13Cl2
Source: Chem Sci. 2026 Jun 27. Online ahead of print. doi: 10.1039/d6sc03398a (PMC13334967; doi:10.1039/d6sc03398a)
Supplement: SC-OLF-D6SC03398A-s002 [file SC-OLF-D6SC03398A-s002.zip › benz/ribbon_traj_001_005.xyz]

100

1.3072207526 -0.0419646482 0.5682744298
1.3041875794 -0.1247310202 0.5645844648
1.2976113736 -0.2070415875 0.5573383975
1.2864239847 -0.2884200862 0.5463325165
1.2692320775 -0.3681662569 0.5317585303
1.2445177457 -0.4453168628 0.5143609034
1.2122874890 -0.5195632492 0.4966647552
1.1742352816 -0.5917976193 0.4827186778
1.1331440690 -0.6635165929 0.4780096340
1.0913368670 -0.7346595651 0.4848470867
1.0471653911 -0.8031151373 0.4998587812
0.9977683962 -0.8671574185 0.5177922973
0.9419962251 -0.9260282964 0.5347577539
0.8806461111 -0.9799463756 0.5487234222
0.8151521128 -1.0296728546 0.5590869594
0.7466599542 -1.0759123105 0.5656828974
0.6760834651 -1.1193285329 0.5684994174
0.6040086040 -1.1602935605 0.5678042299
0.5305923478 -1.1985661825 0.5635647789
0.4557750280 -1.2333537425 0.5556415593
0.3793762551 -1.2632471348 0.5439035670
0.3014178890 -1.2868084609 0.5286748056
0.2220386626 -1.3026882362 0.5110446959
0.1414350936 -1.3107044931 0.4936398188
0.0595795670 -1.3129128089 0.4812632521
-0.0231279171 -1.3130671942 0.4786197664
-0.1054763252 -1.3120623123 0.4871789841
-0.1866381118 -1.3070578259 0.5030351953
-0.2665761859 -1.2948307952 0.5210448245
-0.3452165463 -1.2746749689 0.5376228983
-0.4223048836 -1.2473228106 0.5509676471
-0.4977881043 -1.2144382177 0.5605544848
-0.5717988669 -1.1775527131 0.5663997460
-0.6444715247 -1.1377148474 0.5686376694
-0.7157227256 -1.0953469574 0.5673503637
-0.7851914750 -1.0503799019 0.5623973781
-0.8522008640 -1.0023596835 0.5537846747
-0.9156152931 -0.9504527880 0.5414279145
-0.9739569357 -0.8937830424 0.5256077955
-1.0260874505 -0.8319185079 0.5077588369
-1.0723390730 -0.7652760295 0.4909652272
-1.1148345820 -0.6950833118 0.4798484533
-1.1562605430 -0.6234374640 0.4793552003
-1.1960549426 -0.5515535824 0.4897070048
-1.2310742131 -0.4783419528 0.5063584076
-1.2590968469 -0.4024687564 0.5242410437
-1.2795734048 -0.3238070909 0.5402731166
-1.2934008790 -0.2430890108 0.5529653496
-1.3018823453 -0.1611219951 0.5619503535
-1.3063046092 -0.0784953771 0.5671102707
-1.3075372612 0.0043875131 0.5686793947
-1.3059540448 0.0872547714 0.5667122081
-1.3011501590 0.1698248727 0.5611312587
-1.2921290051 0.2516869317 0.5517933135
-1.2777386841 0.3322411140 0.5387406214
-1.2566041578 0.4106851153 0.5224675772
-1.2277812273 0.4862443475 0.5044854611
-1.1920066407 0.5591937424 0.4883176075
-1.1519258288 0.6310244163 0.4788885551
-1.1104362205 0.7026188298 0.4804953711
-1.0676924164 0.7725506808 0.4924705348
-1.0209064625 0.8387285524 0.5096402576
-0.9679889746 0.8999498159 0.5273688944
-0.9090516633 0.9560818939 0.5428384306
-0.8452929762 1.0076348323 0.5548885393
-0.7780045176 1.0553345300 0.5631727087
-0.7082736341 1.0999554781 0.5676773558
-0.6368478410 1.1420410540 0.5685829709
-0.5640398304 1.1816048213 0.5659524155
-0.4898715300 1.2181005353 0.5597112846
-0.4141944461 1.2503751851 0.5496910239
-0.3369550983 1.2770694272 0.5359827134
-0.2581757097 1.2964443873 0.5192137320
-0.1781062627 1.3077958322 0.5012610338
-0.0968768934 1.3115266871 0.4856004576
-0.0147245346 1.3089591331 0.4758160619
0.0673298139 1.3026934411 0.4742479965
0.1483712549 1.2923644223 0.4786193698
0.2189385388 1.2791815184 0.4843919557
0.2978581696 1.2559444540 0.4895064824
0.3748226463 1.2261263284 0.4943502706
0.4498330529 1.1914087571 0.4990153042
0.5225819262 1.1520466129 0.5034301225
0.5931470012 1.1088649407 0.5076972761
0.6615693848 1.0623699198 0.5118721780
0.7277618268 1.0127683373 0.5159894922
0.7915052544 0.9601027421 0.5200192942
0.8529692531 0.9048283692 0.5240237479
0.9120571215 0.8470455269 0.5280180541
0.9686364079 0.7868179140 0.5320157234
1.0225307360 0.7241782548 0.5360284373
1.0733348901 0.6590155884 0.5400404042
1.1205956242 0.5912187105 0.5441156581
1.1640834445 0.5209347478 0.5482300439
1.2033001806 0.4481747701 0.5523746163
1.2402796156 0.3632061341 0.5577054544
1.2663005481 0.2849316920 0.5618538536
1.2854069209 0.2047864721 0.5657037377
1.2981698979 0.1232928981 0.5684072666
1.3053786088 0.0408720224 0.5692756766
1.3327328100 -0.0412567700 0.5559006600
1.3296722758 -0.1256841380 0.5522281346
1.3229978396 -0.2096598928 0.5449552639
1.3115700864 -0.2926789108 0.5337527973
1.2938618009 -0.3739731164 0.5187217799
1.2680501005 -0.4523682573 0.5004234686
1.2343076580 -0.5275132557 0.4814333981
1.1945725830 -0.6005092279 0.4659904242
1.1522203041 -0.6734373537 0.4605934281
1.1102965045 -0.7464196345 0.4680667814
1.0664412798 -0.8168166284 0.4844635973
1.0170640115 -0.8827017014 0.5036423569
0.9607889695 -0.9432082259 0.5214518642
0.8983717452 -0.9983648404 0.5358709069
0.8316602536 -1.0492132843 0.5464625715
0.7618524689 -1.0964578938 0.5532252745
0.6898892710 -1.1407841172 0.5561002574
0.6163774819 -1.1825780184 0.5554086749
0.5414789623 -1.2215960138 0.5511387579
0.4651404916 -1.2570413929 0.5430945465
0.3871938051 -1.2875067434 0.5311261526
0.3076316150 -1.3113004426 0.5153641499
0.2266282235 -1.3267272785 0.4967399185
0.1444903263 -1.3336538506 0.4779035725
0.0610771030 -1.3347164663 0.4642970816
-0.0233134686 -1.3346062780 0.4613262673
-0.1072755693 -1.3345353499 0.4708021048
-0.1899553639 -1.3307406811 0.4880766019
-0.2714737216 -1.3191867800 0.5072392807
-0.3517748429 -1.2992666699 0.5245790924
-0.4304693950 -1.2715716935 0.5383294564
-0.5075014984 -1.2380943536 0.5481091365
-0.5829973561 -1.2004611578 0.5539959279
-0.6571159886 -1.1598131679 0.5561853861
-0.7297706134 -1.1165668439 0.5548688005
-0.8006435010 -1.0707126060 0.5499162139
-0.8690016487 -1.0217154274 0.5411915477
-0.9335871053 -0.9686443812 0.5284755883
-0.9926614358 -0.9104730319 0.5119495300
-1.0449988391 -0.8468565960 0.4930379911
-1.0910641978 -0.7783393431 0.4748999975
-1.1334206682 -0.7062435916 0.4626349591
-1.1756638534 -0.6331196847 0.4623431251
-1.2170795483 -0.5603771327 0.4738688744
-1.2537968938 -0.4863867116 0.4918417077
-1.2831414748 -0.4094254829 0.5107837822
-1.3044171128 -0.3293475304 0.5274694966
-1.3185757276 -0.2470153169 0.5404342237
-1.3272736314 -0.1634075013 0.5495798213
-1.3318372266 -0.0791243194 0.5547768967
-1.3330284693 0.0054200189 0.5562912380
-1.3313475894 0.0899410121 0.5542257409
-1.3263345548 0.1741538887 0.5485017790
-1.3170343073 0.2576494634 0.5390021205
-1.3021755286 0.3397746624 0.5255430185
-1.2801097076 0.4195899176 0.5085231061
-1.2496151093 0.4960752311 0.4893418308
-1.2119700672 0.5697242995 0.4718511321
-1.1702236893 0.6424744111 0.4616731305
-1.1280671461 0.7156076309 0.4637547059
-1.0854767062 0.7874024238 0.4769635821
-1.0387482716 0.8553623441 0.4955289883
-0.9853742093 0.9181722648 0.5142266214
-0.9254312105 0.9755655954 0.5302211348
-0.8603908008 1.0281596057 0.5424939430
-0.7917337236 1.0768032173 0.5508486883
-0.7206029961 1.1223176515 0.5553805909
-0.6477096266 1.1651851501 0.5561933137
-0.5733999254 1.2054497329 0.5534252972
-0.4976916968 1.2425479882 0.5469714764
-0.4204255545 1.2752953333 0.5367178128
-0.3415706599 1.3022572630 0.5225322122
-0.2610919036 1.3211164320 0.5048715852
-0.1794207435 1.3315219987 0.4857045317
-0.0965956334 1.3347109409 0.4690707150
-0.0125095673 1.3345868709 0.4606028268
0.0718289112 1.3347795872 0.4655422862
0.1551063783 1.3329626225 0.4799582615
0.2377648988 1.3234823157 0.4946834111
0.3190050048 1.3040503088 0.5074171117
0.3977996936 1.2753858716 0.5181451099
0.4740961259 1.2401552985 0.5273532855
0.5473308799 1.1986087829 0.5350338077
0.6177153588 1.1522036758 0.5415017587
0.6853990832 1.1018145936 0.5469577186
0.7503829705 1.0478911120 0.5515091864
0.8123513545 0.9904595852 0.5551646600
0.8717080479 0.9303003204 0.5581315996
0.9284465729 0.8676400297 0.5604789636
0.9825373806 0.8026597633 0.5622663492
1.0339234461 0.7355030395 0.5635454624
1.0821654033 0.6660459075 0.5643106767
1.1273919951 0.5945904645 0.5646521427
1.1694571783 0.5212322528 0.5646111769
1.2081137942 0.4460228745 0.5642187395
1.2428845238 0.3689418481 0.5634923457
1.2728566814 0.2898791947 0.5624355246
1.2979863252 0.2091599357 0.5611190809
1.3173871154 0.1268848698 0.5595685671
1.3289677187 0.0431646357 0.5577992862
1.2817086951 -0.0426725263 0.5806481996
1.2787028831 -0.1237779025 0.5769407950
1.2722249075 -0.2044232822 0.5697215312
1.2612778831 -0.2841612616 0.5589122356
1.2446023541 -0.3623593974 0.5447952807
1.2209853909 -0.4382654683 0.5282983382
1.1902673201 -0.5116132427 0.5118961124
1.1538979802 -0.5830860106 0.4994469315
1.1140678339 -0.6535958321 0.4954258398
1.0723772295 -0.7228994958 0.5016273920
1.0278895024 -0.7894136463 0.5152539651
0.9784727809 -0.8516131356 0.5319422377
0.9232034808 -0.9088483669 0.5480636436
0.8629204771 -0.9615279108 0.5615759376
0.7986439721 -1.0101324250 0.5717113472
0.7314674395 -1.0553667272 0.5781405203
0.6622776591 -1.0978729485 0.5808985773
0.5916397261 -1.1380091026 0.5801997850
0.5197057334 -1.1755363511 0.5759907998
0.4464095645 -1.2096660921 0.5681885722
0.3715587050 -1.2389875262 0.5566809814
0.2952041631 -1.2623164791 0.5419854614
0.2174491017 -1.2786491938 0.5253494733
0.1383798609 -1.2877551355 0.5093760651
0.0580820309 -1.2911091516 0.4982294225
-0.0229423656 -1.2915281103 0.4959132655
-0.1036770810 -1.2895892747 0.5035558634
-0.1833208596 -1.2833749708 0.5179937888
-0.2616786502 -1.2704748103 0.5348503684
-0.3386582497 -1.2500832679 0.5506667042
-0.4141403723 -1.2230739278 0.5636058378
-0.4880747102 -1.1907820819 0.5729998331
-0.5606003777 -1.1546442683 0.5788035642
-0.6318270608 -1.1156165269 0.5810899527
-0.7016748378 -1.0741270709 0.5798319268
-0.7697394491 -1.0300471979 0.5748785423
-0.8354000793 -0.9830039397 0.5663778017
-0.8976434810 -0.9322611947 0.5543802407
-0.9552524356 -0.8770930530 0.5392660610
-1.0071760620 -0.8169804197 0.5224796827
-1.0536139482 -0.7522127159 0.5070304568
-1.0962484958 -0.6839230320 0.4970619475
-1.1368572325 -0.6137552434 0.4963672755
-1.1750303369 -0.5427300320 0.5055451351
-1.2083515323 -0.4702971939 0.5208751075
-1.2350522190 -0.3955120299 0.5376983051
-1.2547296967 -0.3182666514 0.5530767365
-1.2682260303 -0.2391627048 0.5654964755
-1.2764910592 -0.1588364890 0.5743208857
-1.2807719918 -0.0778664348 0.5794436447
-1.2820460531 0.0033550072 0.5810675514
-1.2805605002 0.0845685307 0.5791986753
-1.2759657632 0.1654958568 0.5737607384
-1.2672237029 0.2457244000 0.5645845064
-1.2533018395 0.3247075657 0.5519382243
-1.2330986079 0.4017803130 0.5364120483
-1.2059473453 0.4764134640 0.5196290913
-1.1720432142 0.5486631854 0.5047840829
-1.1336279683 0.6195744214 0.4961039797
-1.0928052950 0.6896300286 0.4972360364
-1.0499081266 0.7576989378 0.5079774876
-1.0030646534 0.8220947608 0.5237515270
-0.9506037399 0.8817273671 0.5405111673
-0.8926721162 0.9365981923 0.5554557263
-0.8301951516 0.9871100589 0.5672831356
-0.7642753116 1.0338658427 0.5754967291
-0.6959442721 1.0775933047 0.5799741208
-0.6259860554 1.1188969578 0.5809726280
-0.5546797355 1.1577599096 0.5784795338
-0.4820513631 1.1936530823 0.5724510927
-0.4079633376 1.2254550370 0.5626642351
-0.3323395367 1.2518815914 0.5494332146
-0.2552595158 1.2717723426 0.5335558789
-0.1767917818 1.2840696657 0.5168175360
-0.0971581535 1.2883424333 0.5021302001
-0.0169395020 1.2833313953 0.4910292970
0.0628307166 1.2706072949 0.4829537067
0.1416361314 1.2517662221 0.4772804780
0.2001121788 1.2348807211 0.4741005003
0.2767113344 1.2078385993 0.4715958532
0.3518455989 1.1768667853 0.4705554313
0.4255699800 1.1426622157 0.4706773228
0.4978329725 1.1054844429 0.4718264373
0.5685786436 1.0655262057 0.4738927936
0.6377396865 1.0229252459 0.4767866374
0.7051406831 0.9776455627 0.4804697979
0.7706591543 0.9297458990 0.4848739284
0.8342304584 0.8793564179 0.4899158961
0.8956676702 0.8264510242 0.4955571446
0.9547354353 0.7709760648 0.5017650976
1.0111380259 0.7128534701 0.5085114123
1.0645043769 0.6519852694 0.5157701316
1.1137992534 0.5878469565 0.5235791734
1.1587097107 0.5206372427 0.5318489108
1.1984865670 0.4503266658 0.5405304931
1.2376747073 0.3574704200 0.5519185630
1.2597444148 0.2799841893 0.5612721826
1.2728275166 0.2004130085 0.5702883945
1.2789526803 0.1197009264 0.5772459661
1.2817894990 0.0385794091 0.5807520670
