# Supplementary material for: The topology of the magnetically induced ring current of C13Cl2
Source: Chem Sci. 2026 Jun 27. Online ahead of print. doi: 10.1039/d6sc03398a (PMC13334967; doi:10.1039/d6sc03398a)
Supplement: SC-OLF-D6SC03398A-s002 [file SC-OLF-D6SC03398A-s002.zip › benz/ribbon_traj_001_006.xyz]

100

1.3607192126 -0.0350037695 0.5315177287
1.3578094475 -0.1213081587 0.5281852063
1.3510868315 -0.2071655468 0.5211260496
1.3393096157 -0.2920259576 0.5099586775
1.3207773656 -0.3749899806 0.4945874241
1.2935539223 -0.4546876637 0.4754260012
1.2572157441 -0.5302065458 0.4546364660
1.2140672379 -0.6027689531 0.4366960210
1.1641739444 -0.6857888032 0.4300733020
1.1229997097 -0.7609587692 0.4391934355
1.0808849914 -0.8339976500 0.4575940811
1.0323871907 -0.9023077787 0.4782441007
0.9759293480 -0.9648551971 0.4968762635
0.9125906009 -1.0216421522 0.5116393856
0.8445301035 -1.0737534518 0.5222325270
0.7731966866 -1.1220532006 0.5287980992
0.6996211317 -1.1672827076 0.5315048970
0.6341643601 -1.2046761401 0.5310910996
0.5576643399 -1.2446660501 0.5270449557
0.4796199991 -1.2809007805 0.5191433639
0.3998675991 -1.3118621823 0.5070874756
0.3184064808 -1.3355625524 0.4908355027
0.2355339489 -1.3496136199 0.4710496194
0.1410906366 -1.3534162938 0.4479226036
0.0561509812 -1.3516638624 0.4331768439
-0.0298796230 -1.3511667333 0.4307109963
-0.1152872390 -1.3533984102 0.4425053670
-0.1993607641 -1.3521840521 0.4619353452
-0.2825960723 -1.3423459070 0.4824128042
-0.3647424012 -1.3228686758 0.5003818906
-0.4452607236 -1.2949181192 0.5143251840
-0.5240257795 -1.2607710120 0.5239978810
-0.6011644785 -1.2222617386 0.5296598939
-0.6673151609 -1.1861673533 0.5317224915
-0.7416335720 -1.1420787591 0.5305550132
-0.8140733950 -1.0952085492 0.5257233407
-0.8838316700 -1.0449713773 0.5169891006
-0.9495237143 -0.9903763725 0.5040220279
-1.0092186895 -0.9303643609 0.4868672844
-1.0611185345 -0.8643963701 0.4666566424
-1.1054915855 -0.7931952093 0.4463379852
-1.1457516559 -0.7183103351 0.4315574491
-1.1885161096 -0.6433815139 0.4304488655
-1.2332909180 -0.5708198590 0.4436729135
-1.2739076166 -0.4973341890 0.4636072067
-1.3064471735 -0.4200630306 0.4841379348
-1.3297490666 -0.3388128929 0.5018119411
-1.3452112566 -0.2549158495 0.5154114149
-1.3546647993 -0.1695433753 0.5248347620
-1.3595951833 -0.0834282468 0.5302105187
-1.3609941710 0.0029703916 0.5318408820
-1.3593129887 0.0893542886 0.5298856595
-1.3541204897 0.1754279161 0.5242257546
-1.3443349834 0.2607346109 0.5146038209
-1.3284631334 0.3445078227 0.5007341911
-1.3046294300 0.4255596572 0.4828375857
-1.2714999934 0.5025755659 0.4622205497
-1.2304941019 0.5759155440 0.4424541209
-1.1855161984 0.6485123087 0.4300916036
-1.1429116319 0.7234740168 0.4323430692
-1.1024094139 0.7981378585 0.4475495159
-1.0577154204 0.8690788778 0.4680317974
-1.0052983461 0.9346490313 0.4881431498
-0.9451122702 0.9942367601 0.5050181164
-0.8791177853 1.0485224576 0.5177170747
-0.8091830970 1.0985557122 0.5262255992
-0.7365884990 1.1452184759 0.5308114058
-0.6621358675 1.1890919543 0.5316934237
-0.5861772026 1.2302155202 0.5289841682
-0.5087207949 1.2679736056 0.5225200438
-0.4295969773 1.3010460116 0.5120365346
-0.3487673082 1.3276995928 0.4972965767
-0.2663434996 1.3454304710 0.4786320117
-0.1829359175 1.3532668581 0.4577890733
-0.0987273769 1.3529737977 0.4388601401
-0.0130371417 1.3505935104 0.4290222785
0.0730452534 1.3520615268 0.4346076743
0.1576835535 1.3537816016 0.4513942515
0.2420440605 1.3475408118 0.4682750185
0.3254121478 1.3305012480 0.4825731857
0.4065889436 1.3035217362 0.4943201626
0.4852520107 1.2692191161 0.5040753020
0.5608283675 1.2281097481 0.5119263443
0.6335739888 1.1819434988 0.5183435138
0.7033768899 1.1312740357 0.5234717927
0.7703177478 1.0767762419 0.5275229075
0.8343522328 1.0188336699 0.5306356903
0.8956835410 0.9579999029 0.5329868351
0.9540788952 0.8943161452 0.5346297097
1.0097294970 0.8282096656 0.5357150094
1.0625679696 0.7598251530 0.5363200710
1.1123167915 0.6891566202 0.5364906983
1.1587108622 0.6162428117 0.5363070605
1.2017330477 0.5412946583 0.5358598278
1.2411408072 0.4643861628 0.5352174517
1.2763071466 0.3854519106 0.5344507268
1.3063240842 0.3044259568 0.5336430605
1.3310833935 0.2216526542 0.5328974097
1.3488892040 0.1371447311 0.5323933429
1.3586056094 0.0513458879 0.5322141281
1.3327328100 -0.0412567700 0.5559006600
1.3296722758 -0.1256841380 0.5522281346
1.3229978396 -0.2096598928 0.5449552639
1.3115700864 -0.2926789108 0.5337527973
1.2938618009 -0.3739731164 0.5187217799
1.2680501005 -0.4523682573 0.5004234686
1.2343076580 -0.5275132557 0.4814333981
1.1945725830 -0.6005092279 0.4659904242
1.1522203041 -0.6734373537 0.4605934281
1.1102965045 -0.7464196345 0.4680667814
1.0664412798 -0.8168166284 0.4844635973
1.0170640115 -0.8827017014 0.5036423569
0.9607889695 -0.9432082259 0.5214518642
0.8983717452 -0.9983648404 0.5358709069
0.8316602536 -1.0492132843 0.5464625715
0.7618524689 -1.0964578938 0.5532252745
0.6898892710 -1.1407841172 0.5561002574
0.6163774819 -1.1825780184 0.5554086749
0.5414789623 -1.2215960138 0.5511387579
0.4651404916 -1.2570413929 0.5430945465
0.3871938051 -1.2875067434 0.5311261526
0.3076316150 -1.3113004426 0.5153641499
0.2266282235 -1.3267272785 0.4967399185
0.1444903263 -1.3336538506 0.4779035725
0.0610771030 -1.3347164663 0.4642970816
-0.0233134686 -1.3346062780 0.4613262673
-0.1072755693 -1.3345353499 0.4708021048
-0.1899553639 -1.3307406811 0.4880766019
-0.2714737216 -1.3191867800 0.5072392807
-0.3517748429 -1.2992666699 0.5245790924
-0.4304693950 -1.2715716935 0.5383294564
-0.5075014984 -1.2380943536 0.5481091365
-0.5829973561 -1.2004611578 0.5539959279
-0.6571159886 -1.1598131679 0.5561853861
-0.7297706134 -1.1165668439 0.5548688005
-0.8006435010 -1.0707126060 0.5499162139
-0.8690016487 -1.0217154274 0.5411915477
-0.9335871053 -0.9686443812 0.5284755883
-0.9926614358 -0.9104730319 0.5119495300
-1.0449988391 -0.8468565960 0.4930379911
-1.0910641978 -0.7783393431 0.4748999975
-1.1334206682 -0.7062435916 0.4626349591
-1.1756638534 -0.6331196847 0.4623431251
-1.2170795483 -0.5603771327 0.4738688744
-1.2537968938 -0.4863867116 0.4918417077
-1.2831414748 -0.4094254829 0.5107837822
-1.3044171128 -0.3293475304 0.5274694966
-1.3185757276 -0.2470153169 0.5404342237
-1.3272736314 -0.1634075013 0.5495798213
-1.3318372266 -0.0791243194 0.5547768967
-1.3330284693 0.0054200189 0.5562912380
-1.3313475894 0.0899410121 0.5542257409
-1.3263345548 0.1741538887 0.5485017790
-1.3170343073 0.2576494634 0.5390021205
-1.3021755286 0.3397746624 0.5255430185
-1.2801097076 0.4195899176 0.5085231061
-1.2496151093 0.4960752311 0.4893418308
-1.2119700672 0.5697242995 0.4718511321
-1.1702236893 0.6424744111 0.4616731305
-1.1280671461 0.7156076309 0.4637547059
-1.0854767062 0.7874024238 0.4769635821
-1.0387482716 0.8553623441 0.4955289883
-0.9853742093 0.9181722648 0.5142266214
-0.9254312105 0.9755655954 0.5302211348
-0.8603908008 1.0281596057 0.5424939430
-0.7917337236 1.0768032173 0.5508486883
-0.7206029961 1.1223176515 0.5553805909
-0.6477096266 1.1651851501 0.5561933137
-0.5733999254 1.2054497329 0.5534252972
-0.4976916968 1.2425479882 0.5469714764
-0.4204255545 1.2752953333 0.5367178128
-0.3415706599 1.3022572630 0.5225322122
-0.2610919036 1.3211164320 0.5048715852
-0.1794207435 1.3315219987 0.4857045317
-0.0965956334 1.3347109409 0.4690707150
-0.0125095673 1.3345868709 0.4606028268
0.0718289112 1.3347795872 0.4655422862
0.1551063783 1.3329626225 0.4799582615
0.2377648988 1.3234823157 0.4946834111
0.3190050048 1.3040503088 0.5074171117
0.3977996936 1.2753858716 0.5181451099
0.4740961259 1.2401552985 0.5273532855
0.5473308799 1.1986087829 0.5350338077
0.6177153588 1.1522036758 0.5415017587
0.6853990832 1.1018145936 0.5469577186
0.7503829705 1.0478911120 0.5515091864
0.8123513545 0.9904595852 0.5551646600
0.8717080479 0.9303003204 0.5581315996
0.9284465729 0.8676400297 0.5604789636
0.9825373806 0.8026597633 0.5622663492
1.0339234461 0.7355030395 0.5635454624
1.0821654033 0.6660459075 0.5643106767
1.1273919951 0.5945904645 0.5646521427
1.1694571783 0.5212322528 0.5646111769
1.2081137942 0.4460228745 0.5642187395
1.2428845238 0.3689418481 0.5634923457
1.2728566814 0.2898791947 0.5624355246
1.2979863252 0.2091599357 0.5611190809
1.3173871154 0.1268848698 0.5595685671
1.3289677187 0.0431646357 0.5577992862
1.3887056152 -0.0287507690 0.5071347975
1.3859466192 -0.1169321794 0.5041422781
1.3791758233 -0.2046712007 0.4972968354
1.3670491451 -0.2913730044 0.4861645576
1.3476929303 -0.3760068448 0.4704530683
1.3190577441 -0.4570070700 0.4504285338
1.2801238302 -0.5328998359 0.4278395340
1.2335618928 -0.6050286783 0.4074016178
1.1761275846 -0.6981402526 0.3995531760
1.1357029149 -0.7754979038 0.4103200896
1.0953287029 -0.8511786717 0.4307245648
1.0477103699 -0.9219138559 0.4528458446
0.9910697265 -0.9865021683 0.4723006628
0.9268094566 -1.0449194641 0.4874078643
0.8573999535 -1.0982936194 0.4980024826
0.7845409043 -1.1476485074 0.5043709238
0.7093529925 -1.1937812980 0.5069095366
0.6519512383 -1.2267742617 0.5067735244
0.5738497175 -1.2677360864 0.5029511535
0.4940995067 -1.3047601680 0.4951921813
0.4125413931 -1.3362176213 0.4830487987
0.3291813467 -1.3598246623 0.4663068556
0.2444396742 -1.3724999613 0.4453593202
0.1376909469 -1.3731787369 0.4179416348
0.0512248594 -1.3686112585 0.4020566061
-0.0364457774 -1.3677271887 0.4000957253
-0.1232989087 -1.3722614704 0.4142086292
-0.2087661644 -1.3736274232 0.4357940884
-0.2937184230 -1.3655050340 0.4575863278
-0.3777099595 -1.3464706818 0.4761846888
-0.4600520523 -1.3182645449 0.4903209116
-0.5405500607 -1.2834476703 0.4998866256
-0.6193316010 -1.2440623194 0.5053238599
-0.6775143333 -1.2125215386 0.5072595969
-0.7534965307 -1.1675906742 0.5062412260
-0.8275032890 -1.1197044925 0.5015304674
-0.8986616913 -1.0682273272 0.4927866535
-0.9654603234 -1.0121083638 0.4795684676
-1.0257759432 -0.9502556899 0.4617850388
-1.0772382299 -0.8819361442 0.4402752938
-1.1199189733 -0.8080510755 0.4177759729
-1.1580826436 -0.7303770786 0.4004799390
-1.2013683658 -0.6536433432 0.3985546059
-1.2495022877 -0.5812625852 0.4134769526
-1.2940183393 -0.5082816664 0.4353727058
-1.3297528722 -0.4307005783 0.4574920873
-1.3550810204 -0.3482782553 0.4761543856
-1.3718467855 -0.2628163821 0.4903886061
-1.3820559673 -0.1756792493 0.5000897027
-1.3873531399 -0.0877321742 0.5056441407
-1.3889598726 0.0005207643 0.5073905260
-1.3872783879 0.0887675652 0.5055455781
-1.3819064247 0.1767019435 0.4999497302
-1.3716356595 0.2638197585 0.4902055213
-1.3547507382 0.3492409830 0.4759253637
-1.3291491523 0.4315293967 0.4571520653
-1.2933848775 0.5090759008 0.4350992687
-1.2490181366 0.5821067885 0.4130571098
-1.2008087075 0.6545502063 0.3985100767
-1.1577561177 0.7313404028 0.4009314326
-1.1193421216 0.8088732931 0.4181354498
-1.0766825693 0.8827954116 0.4405346066
-1.0252224829 0.9511257977 0.4620596781
-0.9647933299 1.0129079247 0.4798150980
-0.8978447698 1.0688853094 0.4929402064
-0.8266324705 1.1203082070 0.5016025100
-0.7525740018 1.1681193002 0.5062422207
-0.6765621085 1.2129987585 0.5071935336
-0.5989544799 1.2549813075 0.5045430392
-0.5197498929 1.2933992229 0.4980686113
-0.4387684001 1.3267966899 0.4873552563
-0.3559639565 1.3531419226 0.4720609412
-0.2715950955 1.3697445100 0.4523924382
-0.1864510915 1.3750117176 0.4298736149
-0.1008591205 1.3712366545 0.4086495652
-0.0135647162 1.3666001500 0.3974417302
0.0742615956 1.3693434663 0.4036730623
0.1602607286 1.3746005807 0.4228302416
0.2463232223 1.3715993078 0.4418666258
0.3318192908 1.3569521873 0.4577292597
0.4153781937 1.3316576008 0.4704952153
0.4964078956 1.2982829337 0.4807973184
0.5743258550 1.2576107132 0.4888188810
0.6494326187 1.2116833219 0.4951852690
0.7213546966 1.1607334777 0.4999858668
0.7902525251 1.1056613718 0.5035366286
0.8563531111 1.0472077546 0.5061067205
0.9196590342 0.9856994854 0.5078420706
0.9797112174 0.9209922606 0.5087804557
1.0369216134 0.8537595680 0.5091636697
1.0912124930 0.7841472665 0.5090946796
1.1424681797 0.7122673330 0.5086707198
1.1900297292 0.6378951589 0.5079619782
1.2340089172 0.5613570638 0.5071084787
1.2741678201 0.4827494512 0.5062161638
1.3097297693 0.4019619730 0.5054091079
1.3397914869 0.3189727188 0.5048505965
1.3641804618 0.2341453726 0.5046757386
1.3803912927 0.1474045924 0.5052181188
1.3882435000 0.0595271400 0.5066289700
