# Supplementary material for: The topology of the magnetically induced ring current of C13Cl2
Source: Chem Sci. 2026 Jun 27. Online ahead of print. doi: 10.1039/d6sc03398a (PMC13334967; doi:10.1039/d6sc03398a)
Supplement: SC-OLF-D6SC03398A-s002 [file SC-OLF-D6SC03398A-s002.zip › benz/ribbon_traj_001_007.xyz]

100

1.3860933041 -0.0434552924 0.5025509479
1.3826441925 -0.1316318657 0.4989094010
1.3761938372 -0.2078855544 0.4925275917
1.3636299369 -0.2945232832 0.4813312759
1.3434796094 -0.3789181192 0.4656118017
1.3132757599 -0.4591244625 0.4455478740
1.2725299103 -0.5335603989 0.4229559197
1.2243169862 -0.6038421659 0.4022039542
1.1702640044 -0.6858454657 0.3920528958
1.1319729977 -0.7636090513 0.4030059879
1.0950727279 -0.8402653917 0.4242323427
1.0504500524 -0.9123818248 0.4469409269
0.9955638251 -0.9782051631 0.4668199358
0.9322299839 -1.0375331209 0.4823095521
0.8632621403 -1.0915015970 0.4932502140
0.7906089291 -1.1412353799 0.4999782807
0.7155227973 -1.1876531328 0.5028009122
0.6386868038 -1.2312030809 0.5020468113
0.5705608555 -1.2664737514 0.4983370114
0.4906905607 -1.3032700261 0.4905017706
0.4089615557 -1.3342343629 0.4783336179
0.3254316235 -1.3567524106 0.4615720144
0.2407420853 -1.3682035955 0.4407478588
0.1559836590 -1.3678002821 0.4179972850
0.0707365781 -1.3603354371 0.3988398015
-0.0162446128 -1.3567070661 0.3926823983
-0.1136602188 -1.3640577536 0.4072363814
-0.1983963103 -1.3692911205 0.4293464189
-0.2832191271 -1.3640348408 0.4516437446
-0.3674826905 -1.3468533150 0.4706365368
-0.4501515009 -1.3197078930 0.4851179437
-0.5309355976 -1.2855350693 0.4950613281
-0.6099415139 -1.2465174203 0.5008563486
-0.6873421538 -1.2040331086 0.5028886967
-0.7532906218 -1.1646779885 0.5017077173
-0.8272676018 -1.1166932165 0.4969801863
-0.8983236837 -1.0650445697 0.4882620417
-0.9648289528 -1.0085989266 0.4750989155
-1.0242843532 -0.9460804973 0.4573341391
-1.0741160760 -0.8769806552 0.4358097868
-1.1142101932 -0.8023281380 0.4131966003
-1.1505628633 -0.7244596332 0.3958199756
-1.1993907289 -0.6389387760 0.3950204766
-1.2487976047 -0.5686694156 0.4118029615
-1.2939522810 -0.4968864294 0.4343336659
-1.3295730280 -0.4195196448 0.4560434002
-1.3545753663 -0.3370114095 0.4740729522
-1.3707230841 -0.2513398586 0.4875317973
-1.3803642617 -0.1640622058 0.4966138804
-1.3852406846 -0.0760292319 0.5015993663
-1.3863650052 0.0007606421 0.5028641954
-1.3846529107 0.0890379696 0.5010102257
-1.3791602554 0.1769879851 0.4954291733
-1.3686718877 0.2640914016 0.4857772958
-1.3513674119 0.3493968619 0.4716228169
-1.3248935855 0.4312511948 0.4529726959
-1.2876180710 0.5076179885 0.4308123396
-1.2413412663 0.5787485028 0.4086346728
-1.1924353348 0.6498825783 0.3940469562
-1.1452289818 0.7361377450 0.3978854600
-1.1093205535 0.8138129791 0.4165698663
-1.0679241463 0.8878412454 0.4393136118
-1.0162707160 0.9558826825 0.4603293406
-0.9554325095 1.0173340815 0.4773567743
-0.8881256810 1.0730061215 0.4898525776
-0.8165648431 1.1240686705 0.4980000681
-0.7520118895 1.1655061263 0.5018313817
-0.6759891800 1.2104451593 0.5027827268
-0.5983381748 1.2524248020 0.5001425475
-0.5190567524 1.2907398192 0.4936981190
-0.4379673011 1.3238849368 0.4830844085
-0.3550618000 1.3497268294 0.4679409291
-0.2706917320 1.3650726355 0.4483553892
-0.1859623456 1.3684888953 0.4257840669
-0.1011134067 1.3626669293 0.4043731727
-0.0146341838 1.3569713000 0.3926706990
0.0833957546 1.3617875507 0.4012095197
0.1684270564 1.3687905367 0.4213227937
0.2536068559 1.3672449746 0.4419784657
0.3384970562 1.3542891576 0.4599599101
0.4217198473 1.3301052483 0.4747539141
0.5023625829 1.2966286852 0.4866154029
0.5798696793 1.2555552164 0.4960085463
0.6540449686 1.2082739481 0.5032823955
0.7250719932 1.1561174677 0.5088751371
0.7930262983 1.0998747325 0.5130701821
0.8576624974 1.0397678440 0.5159739063
0.9193646224 0.9766133938 0.5178856406
0.9782152662 0.9107750677 0.5189672543
1.0340504114 0.8423582382 0.5192970213
1.0868954797 0.7716051382 0.5190030472
1.1365758864 0.6985968925 0.5181723448
1.1831003529 0.6235449940 0.5169143733
1.2260685255 0.5464168312 0.5153004870
1.2653602904 0.4673578970 0.5134282952
1.3006294019 0.3864264717 0.5113803532
1.3307642294 0.3034603232 0.5092577972
1.3555806453 0.2187577332 0.5071906707
1.3738067927 0.1324307138 0.5053581969
1.3837709976 0.0447750535 0.5039283722
1.3327328100 -0.0412567700 0.5559006600
1.3296722758 -0.1256841380 0.5522281346
1.3229978396 -0.2096598928 0.5449552639
1.3115700864 -0.2926789108 0.5337527973
1.2938618009 -0.3739731164 0.5187217799
1.2680501005 -0.4523682573 0.5004234686
1.2343076580 -0.5275132557 0.4814333981
1.1945725830 -0.6005092279 0.4659904242
1.1522203041 -0.6734373537 0.4605934281
1.1102965045 -0.7464196345 0.4680667814
1.0664412798 -0.8168166284 0.4844635973
1.0170640115 -0.8827017014 0.5036423569
0.9607889695 -0.9432082259 0.5214518642
0.8983717452 -0.9983648404 0.5358709069
0.8316602536 -1.0492132843 0.5464625715
0.7618524689 -1.0964578938 0.5532252745
0.6898892710 -1.1407841172 0.5561002574
0.6163774819 -1.1825780184 0.5554086749
0.5414789623 -1.2215960138 0.5511387579
0.4651404916 -1.2570413929 0.5430945465
0.3871938051 -1.2875067434 0.5311261526
0.3076316150 -1.3113004426 0.5153641499
0.2266282235 -1.3267272785 0.4967399185
0.1444903263 -1.3336538506 0.4779035725
0.0610771030 -1.3347164663 0.4642970816
-0.0233134686 -1.3346062780 0.4613262673
-0.1072755693 -1.3345353499 0.4708021048
-0.1899553639 -1.3307406811 0.4880766019
-0.2714737216 -1.3191867800 0.5072392807
-0.3517748429 -1.2992666699 0.5245790924
-0.4304693950 -1.2715716935 0.5383294564
-0.5075014984 -1.2380943536 0.5481091365
-0.5829973561 -1.2004611578 0.5539959279
-0.6571159886 -1.1598131679 0.5561853861
-0.7297706134 -1.1165668439 0.5548688005
-0.8006435010 -1.0707126060 0.5499162139
-0.8690016487 -1.0217154274 0.5411915477
-0.9335871053 -0.9686443812 0.5284755883
-0.9926614358 -0.9104730319 0.5119495300
-1.0449988391 -0.8468565960 0.4930379911
-1.0910641978 -0.7783393431 0.4748999975
-1.1334206682 -0.7062435916 0.4626349591
-1.1756638534 -0.6331196847 0.4623431251
-1.2170795483 -0.5603771327 0.4738688744
-1.2537968938 -0.4863867116 0.4918417077
-1.2831414748 -0.4094254829 0.5107837822
-1.3044171128 -0.3293475304 0.5274694966
-1.3185757276 -0.2470153169 0.5404342237
-1.3272736314 -0.1634075013 0.5495798213
-1.3318372266 -0.0791243194 0.5547768967
-1.3330284693 0.0054200189 0.5562912380
-1.3313475894 0.0899410121 0.5542257409
-1.3263345548 0.1741538887 0.5485017790
-1.3170343073 0.2576494634 0.5390021205
-1.3021755286 0.3397746624 0.5255430185
-1.2801097076 0.4195899176 0.5085231061
-1.2496151093 0.4960752311 0.4893418308
-1.2119700672 0.5697242995 0.4718511321
-1.1702236893 0.6424744111 0.4616731305
-1.1280671461 0.7156076309 0.4637547059
-1.0854767062 0.7874024238 0.4769635821
-1.0387482716 0.8553623441 0.4955289883
-0.9853742093 0.9181722648 0.5142266214
-0.9254312105 0.9755655954 0.5302211348
-0.8603908008 1.0281596057 0.5424939430
-0.7917337236 1.0768032173 0.5508486883
-0.7206029961 1.1223176515 0.5553805909
-0.6477096266 1.1651851501 0.5561933137
-0.5733999254 1.2054497329 0.5534252972
-0.4976916968 1.2425479882 0.5469714764
-0.4204255545 1.2752953333 0.5367178128
-0.3415706599 1.3022572630 0.5225322122
-0.2610919036 1.3211164320 0.5048715852
-0.1794207435 1.3315219987 0.4857045317
-0.0965956334 1.3347109409 0.4690707150
-0.0125095673 1.3345868709 0.4606028268
0.0718289112 1.3347795872 0.4655422862
0.1551063783 1.3329626225 0.4799582615
0.2377648988 1.3234823157 0.4946834111
0.3190050048 1.3040503088 0.5074171117
0.3977996936 1.2753858716 0.5181451099
0.4740961259 1.2401552985 0.5273532855
0.5473308799 1.1986087829 0.5350338077
0.6177153588 1.1522036758 0.5415017587
0.6853990832 1.1018145936 0.5469577186
0.7503829705 1.0478911120 0.5515091864
0.8123513545 0.9904595852 0.5551646600
0.8717080479 0.9303003204 0.5581315996
0.9284465729 0.8676400297 0.5604789636
0.9825373806 0.8026597633 0.5622663492
1.0339234461 0.7355030395 0.5635454624
1.0821654033 0.6660459075 0.5643106767
1.1273919951 0.5945904645 0.5646521427
1.1694571783 0.5212322528 0.5646111769
1.2081137942 0.4460228745 0.5642187395
1.2428845238 0.3689418481 0.5634923457
1.2728566814 0.2898791947 0.5624355246
1.2979863252 0.2091599357 0.5611190809
1.3173871154 0.1268848698 0.5595685671
1.3289677187 0.0431646357 0.5577992862
1.4394537982 -0.0456538149 0.4492012358
1.4356161092 -0.1375795933 0.4455906674
1.4293898348 -0.2061112161 0.4400999195
1.4156897874 -0.2963676556 0.4289097545
1.3930974180 -0.3838631220 0.4125018235
1.3585014193 -0.4658806677 0.3906722794
1.3107521626 -0.5396075420 0.3644784413
1.2540613894 -0.6071751038 0.3384174842
1.1883077046 -0.6982535776 0.3235123635
1.1536494909 -0.7807984680 0.3379451943
1.1237041759 -0.8637141551 0.3640010880
1.0838360933 -0.9420619482 0.3902394970
1.0303386807 -1.0132021002 0.4121880074
0.9660882227 -1.0767014015 0.4287481973
0.8948640271 -1.1337899097 0.4400378564
0.8193653894 -1.1860128659 0.4467312868
0.7411563235 -1.2345221485 0.4495015670
0.6609961258 -1.2798281434 0.4486849476
0.5996427487 -1.3113514889 0.4455352648
0.5162406298 -1.3494986592 0.4379089948
0.4307293063 -1.3809619824 0.4255410832
0.3432316320 -1.4022043786 0.4077798789
0.2548559472 -1.4096799125 0.3847557991
0.1674769918 -1.4019467136 0.3580909975
0.0803960531 -1.3859544079 0.3333825215
-0.0091757571 -1.3788078541 0.3240385292
-0.1200448683 -1.3935801572 0.3436706580
-0.2068372567 -1.4078415599 0.3706162359
-0.2949645326 -1.4088829017 0.3960482084
-0.3831905382 -1.3944399601 0.4166939812
-0.4698336069 -1.3678440925 0.4319064309
-0.5543696968 -1.3329757850 0.4420135197
-0.6368856716 -1.2925736828 0.4477167694
-0.7175683190 -1.2482530493 0.4495920073
-0.7768106303 -1.2127891331 0.4485466341
-0.8538917026 -1.1626738270 0.4440441587
-0.9276457186 -1.1083737120 0.4353325357
-0.9960708003 -1.0485534720 0.4217222427
-1.0559072706 -0.9816879628 0.4027187482
-1.1032333128 -0.9071047145 0.3785815825
-1.1373561886 -0.8263169329 0.3514932030
-1.1677050585 -0.7426756748 0.3290049922
-1.2231176043 -0.6447578673 0.3276978281
-1.2805156611 -0.5769616984 0.3497370486
-1.3341076682 -0.5073861471 0.3768256241
-1.3760045811 -0.4296138066 0.4013030182
-1.4047336198 -0.3446752886 0.4206764078
-1.4228704406 -0.2556644004 0.4346293708
-1.4334548920 -0.1647169103 0.4436479395
-1.4386441427 -0.0729341444 0.4484218359
-1.4397015411 -0.0038987347 0.4494371529
-1.4379582319 0.0881349270 0.4477947105
-1.4319859560 0.1798220816 0.4423565677
-1.4203094680 0.2705333397 0.4325524711
-1.4005592952 0.3590190613 0.4177026153
-1.3696774633 0.4429124721 0.3974222857
-1.3256210328 0.5191607459 0.3722828484
-1.2707124654 0.5877727060 0.3454182135
-1.2146469802 0.6572907454 0.3264207818
-1.1623908176 0.7566678590 0.3320162142
-1.1331644007 0.8402235345 0.3561761505
-1.0971000210 0.9203201468 0.3830982353
-1.0471672226 0.9935931002 0.4064320597
-0.9854338086 1.0591025676 0.4244924139
-0.9158605613 1.1178526372 0.4372112122
-0.8413959626 1.1713341237 0.4451514478
-0.7834207829 1.2086946011 0.4482821725
-0.7042687335 1.2557051685 0.4493721398
-0.6232764241 1.2993998711 0.4468597979
-0.5404218080 1.3389316501 0.4404247616
-0.4555090477 1.3724745404 0.4294510041
-0.3685529401 1.3971963957 0.4133496460
-0.2802915605 1.4090288391 0.3918391932
-0.1925039476 1.4054557920 0.3658636020
-0.1056311800 1.3906229177 0.3396756304
-0.0167588003 1.3793557292 0.3247385713
0.0949625979 1.3887955142 0.3368767532
0.1817477346 1.4046184509 0.3626873259
0.2694488130 1.4110076334 0.3892735204
0.3579891076 1.4045280063 0.4125027085
0.4456400009 1.3848246249 0.4313627183
0.5306290398 1.3531020718 0.4458775203
0.6124084787 1.3125016500 0.4569832849
0.6903745783 1.2643442205 0.4650630324
0.7647449033 1.2104203417 0.4707925556
0.8356696261 1.1518583531 0.4746311777
0.9029736402 1.0890761028 0.4767831526
0.9670211970 1.0229264672 0.4776396816
1.0279839594 0.9539101056 0.4774555449
1.0855634423 0.8820567132 0.4763276933
1.1398675132 0.8077072370 0.4744606320
1.1909863694 0.7311478776 0.4720340129
1.2388087108 0.6524995235 0.4691766038
1.2826798728 0.5716014095 0.4659897970
1.3226067867 0.4886929195 0.4626378509
1.3583742801 0.4039110952 0.4592683608
1.3886717774 0.3170414516 0.4560800698
1.4131749654 0.2283555306 0.4532622604
1.4302264700 0.1379765579 0.4511478268
1.4385742766 0.0463854714 0.4500574581
