# Supplementary material for: The topology of the magnetically induced ring current of C13Cl2
Source: Chem Sci. 2026 Jun 27. Online ahead of print. doi: 10.1039/d6sc03398a (PMC13334967; doi:10.1039/d6sc03398a)
Supplement: SC-OLF-D6SC03398A-s002 [file SC-OLF-D6SC03398A-s002.zip › benz/ribbon_traj_001_008.xyz]

100

1.3811271915 -0.0423888983 0.4981817050
1.3775919473 -0.1302748317 0.4945461074
1.3711805702 -0.2063274584 0.4882902740
1.3583350541 -0.2926352345 0.4770573867
1.3376127186 -0.3765528567 0.4612222688
1.3065403183 -0.4560438265 0.4409705871
1.2651036058 -0.5296936801 0.4182843177
1.2162200705 -0.5989708068 0.3973886516
1.1623192885 -0.6805184832 0.3875759179
1.1238497249 -0.7580265530 0.3980397824
1.0877478029 -0.8347116982 0.4191463204
1.0445963901 -0.9071236882 0.4419822246
0.9909438347 -0.9733693668 0.4620553347
0.9284334475 -1.0330363734 0.4776928591
0.8600313272 -1.0872045170 0.4887486279
0.7877842709 -1.1370045750 0.4955446026
0.7130045695 -1.1833720430 0.4983897608
0.6363990114 -1.2267468156 0.4976232435
0.5684658449 -1.2619334006 0.4940068943
0.4887365957 -1.2983421389 0.4861119974
0.4071203034 -1.3287140219 0.4738305076
0.3237112443 -1.3503919759 0.4569239180
0.2392625606 -1.3606013792 0.4359128147
0.1549080261 -1.3588783076 0.4129945915
0.0701534604 -1.3506759066 0.3938845971
-0.0277936613 -1.3476646469 0.3888184950
-0.1136404059 -1.3545276827 0.4024494612
-0.1979617426 -1.3604261342 0.4244819778
-0.2823555375 -1.3563941651 0.4468830193
-0.3664071995 -1.3404320556 0.4660633909
-0.4489662364 -1.3141213941 0.4806853345
-0.5296118436 -1.2803969171 0.4906914660
-0.6084399985 -1.2416636480 0.4965019094
-0.6856194108 -1.1993609098 0.4985246633
-0.7514209406 -1.1601635490 0.4974268387
-0.8250639525 -1.1121726317 0.4926447576
-0.8956828132 -1.0604068864 0.4838293261
-0.9615582253 -1.0036986314 0.4704982438
-1.0200238868 -0.9407309146 0.4524967819
-1.0684528630 -0.8711197684 0.4307111033
-1.1071512750 -0.7961491709 0.4080317699
-1.1426739598 -0.7183778734 0.3908331051
-1.1917987023 -0.6334311944 0.3907687866
-1.2412101603 -0.5634067648 0.4072895715
-1.2869056096 -0.4924619257 0.4298156205
-1.3232443817 -0.4159183249 0.4516027845
-1.3489330430 -0.3340121826 0.4697270627
-1.3655083681 -0.2487491878 0.4832363371
-1.3753418322 -0.1617861237 0.4923176848
-1.3802908331 -0.0740403456 0.4972656248
-1.3815157635 0.0025374095 0.4985924272
-1.3796805292 0.0905342705 0.4966562189
-1.3739159136 0.1781788406 0.4909617363
-1.3629685764 0.2649161450 0.4811373257
-1.3448960011 0.3496974158 0.4667344726
-1.3173350221 0.4307756122 0.4477908425
-1.2789636267 0.5061413225 0.4253983274
-1.2317121543 0.5761356472 0.4031282452
-1.1825183976 0.6465683753 0.3886480052
-1.1362437644 0.7330771554 0.3935974193
-1.1007369847 0.8106365691 0.4122734772
-1.0602989786 0.8846837090 0.4350247522
-1.0096269007 0.9529340700 0.4560932169
-0.9494862892 1.0145822207 0.4731453045
-0.8826387173 1.0703265849 0.4856352335
-0.8114040717 1.1213518079 0.4937347175
-0.7471113000 1.1628002282 0.4976230948
-0.6712847849 1.2075316095 0.4984713699
-0.5937821809 1.2491919323 0.4957079684
-0.5251324976 1.2827540095 0.4903706062
-0.4443865262 1.3162899038 0.4801869248
-0.3617299355 1.3425565079 0.4654100105
-0.2774715651 1.3583324562 0.4460862745
-0.1928376508 1.3619486892 0.4235555377
-0.1087639823 1.3546390831 0.4012694755
-0.0117075034 1.3465961331 0.3871797371
0.0860291555 1.3525921741 0.3970552003
0.1706622994 1.3602278830 0.4172681478
0.2554134618 1.3601806209 0.4378402126
0.3401025198 1.3482016706 0.4553478348
0.4232664350 1.3244838223 0.4694420907
0.5039780559 1.2917969441 0.4806965799
0.5815237063 1.2513022329 0.4894079021
0.6558339655 1.2046985819 0.4960686167
0.7270197879 1.1531913367 0.5010784043
0.7950580883 1.0974731539 0.5046962964
0.8598124022 1.0378909448 0.5070885619
0.9216683925 0.9752776731 0.5085649204
0.9805612527 0.9098605771 0.5092515097
1.0364295024 0.8418373511 0.5092709972
1.0893149509 0.7714687641 0.5087633026
1.1389895963 0.6987989929 0.5078136248
1.1852804602 0.6239406837 0.5065426128
1.2279904162 0.5469877780 0.5050596793
1.2669795088 0.4680879360 0.5034735534
1.3015094797 0.3871542627 0.5019191699
1.3307676473 0.3041715680 0.5005270415
1.3542139848 0.2194147748 0.4995132530
1.3706313046 0.1330774991 0.4991124985
1.3791903612 0.0455792405 0.4990873896
1.3327328100 -0.0412567700 0.5559006600
1.3296722758 -0.1256841380 0.5522281346
1.3229978396 -0.2096598928 0.5449552639
1.3115700864 -0.2926789108 0.5337527973
1.2938618009 -0.3739731164 0.5187217799
1.2680501005 -0.4523682573 0.5004234686
1.2343076580 -0.5275132557 0.4814333981
1.1945725830 -0.6005092279 0.4659904242
1.1522203041 -0.6734373537 0.4605934281
1.1102965045 -0.7464196345 0.4680667814
1.0664412798 -0.8168166284 0.4844635973
1.0170640115 -0.8827017014 0.5036423569
0.9607889695 -0.9432082259 0.5214518642
0.8983717452 -0.9983648404 0.5358709069
0.8316602536 -1.0492132843 0.5464625715
0.7618524689 -1.0964578938 0.5532252745
0.6898892710 -1.1407841172 0.5561002574
0.6163774819 -1.1825780184 0.5554086749
0.5414789623 -1.2215960138 0.5511387579
0.4651404916 -1.2570413929 0.5430945465
0.3871938051 -1.2875067434 0.5311261526
0.3076316150 -1.3113004426 0.5153641499
0.2266282235 -1.3267272785 0.4967399185
0.1444903263 -1.3336538506 0.4779035725
0.0610771030 -1.3347164663 0.4642970816
-0.0233134686 -1.3346062780 0.4613262673
-0.1072755693 -1.3345353499 0.4708021048
-0.1899553639 -1.3307406811 0.4880766019
-0.2714737216 -1.3191867800 0.5072392807
-0.3517748429 -1.2992666699 0.5245790924
-0.4304693950 -1.2715716935 0.5383294564
-0.5075014984 -1.2380943536 0.5481091365
-0.5829973561 -1.2004611578 0.5539959279
-0.6571159886 -1.1598131679 0.5561853861
-0.7297706134 -1.1165668439 0.5548688005
-0.8006435010 -1.0707126060 0.5499162139
-0.8690016487 -1.0217154274 0.5411915477
-0.9335871053 -0.9686443812 0.5284755883
-0.9926614358 -0.9104730319 0.5119495300
-1.0449988391 -0.8468565960 0.4930379911
-1.0910641978 -0.7783393431 0.4748999975
-1.1334206682 -0.7062435916 0.4626349591
-1.1756638534 -0.6331196847 0.4623431251
-1.2170795483 -0.5603771327 0.4738688744
-1.2537968938 -0.4863867116 0.4918417077
-1.2831414748 -0.4094254829 0.5107837822
-1.3044171128 -0.3293475304 0.5274694966
-1.3185757276 -0.2470153169 0.5404342237
-1.3272736314 -0.1634075013 0.5495798213
-1.3318372266 -0.0791243194 0.5547768967
-1.3330284693 0.0054200189 0.5562912380
-1.3313475894 0.0899410121 0.5542257409
-1.3263345548 0.1741538887 0.5485017790
-1.3170343073 0.2576494634 0.5390021205
-1.3021755286 0.3397746624 0.5255430185
-1.2801097076 0.4195899176 0.5085231061
-1.2496151093 0.4960752311 0.4893418308
-1.2119700672 0.5697242995 0.4718511321
-1.1702236893 0.6424744111 0.4616731305
-1.1280671461 0.7156076309 0.4637547059
-1.0854767062 0.7874024238 0.4769635821
-1.0387482716 0.8553623441 0.4955289883
-0.9853742093 0.9181722648 0.5142266214
-0.9254312105 0.9755655954 0.5302211348
-0.8603908008 1.0281596057 0.5424939430
-0.7917337236 1.0768032173 0.5508486883
-0.7206029961 1.1223176515 0.5553805909
-0.6477096266 1.1651851501 0.5561933137
-0.5733999254 1.2054497329 0.5534252972
-0.4976916968 1.2425479882 0.5469714764
-0.4204255545 1.2752953333 0.5367178128
-0.3415706599 1.3022572630 0.5225322122
-0.2610919036 1.3211164320 0.5048715852
-0.1794207435 1.3315219987 0.4857045317
-0.0965956334 1.3347109409 0.4690707150
-0.0125095673 1.3345868709 0.4606028268
0.0718289112 1.3347795872 0.4655422862
0.1551063783 1.3329626225 0.4799582615
0.2377648988 1.3234823157 0.4946834111
0.3190050048 1.3040503088 0.5074171117
0.3977996936 1.2753858716 0.5181451099
0.4740961259 1.2401552985 0.5273532855
0.5473308799 1.1986087829 0.5350338077
0.6177153588 1.1522036758 0.5415017587
0.6853990832 1.1018145936 0.5469577186
0.7503829705 1.0478911120 0.5515091864
0.8123513545 0.9904595852 0.5551646600
0.8717080479 0.9303003204 0.5581315996
0.9284465729 0.8676400297 0.5604789636
0.9825373806 0.8026597633 0.5622663492
1.0339234461 0.7355030395 0.5635454624
1.0821654033 0.6660459075 0.5643106767
1.1273919951 0.5945904645 0.5646521427
1.1694571783 0.5212322528 0.5646111769
1.2081137942 0.4460228745 0.5642187395
1.2428845238 0.3689418481 0.5634923457
1.2728566814 0.2898791947 0.5624355246
1.2979863252 0.2091599357 0.5611190809
1.3173871154 0.1268848698 0.5595685671
1.3289677187 0.0431646357 0.5577992862
1.4295215729 -0.0435210266 0.4404627500
1.4255116188 -0.1348655254 0.4368640802
1.4193633008 -0.2029950240 0.4316252841
1.4051000218 -0.2925915581 0.4203619762
1.3813636363 -0.3791325971 0.4037227578
1.3450305361 -0.4597193958 0.3815177057
1.2958995536 -0.5318741045 0.3551352374
1.2378675580 -0.5974323858 0.3287868789
1.1724182728 -0.6875996127 0.3145584078
1.1374029454 -0.7696334715 0.3280127833
1.1090543259 -0.8526067681 0.3538290434
1.0721287686 -0.9315456750 0.3803220924
1.0210986998 -1.0035305076 0.4026588052
0.9584951498 -1.0677079064 0.4195148112
0.8884024008 -1.1251957498 0.4310346842
0.8137160730 -1.1775512562 0.4378639306
0.7361198680 -1.2259599687 0.4406792642
0.6564205409 -1.2709156128 0.4398378122
0.5954527276 -1.3022707874 0.4368750307
0.5123326997 -1.3396428849 0.4291294483
0.4270468016 -1.3699213003 0.4165348627
0.3397908736 -1.3894835091 0.3984836861
0.2518968977 -1.3944754799 0.3750857108
0.1653257259 -1.3841027646 0.3480856105
0.0792298178 -1.3666353469 0.3234721126
-0.0322738540 -1.3607230159 0.3163107227
-0.1200052426 -1.3745200154 0.3340968175
-0.2059681212 -1.3901115873 0.3608873538
-0.2932373534 -1.3936015502 0.3865267579
-0.3810395561 -1.3815974413 0.4075476894
-0.4674630779 -1.3566710948 0.4230412125
-0.5517221887 -1.3226994806 0.4332737956
-0.6338826409 -1.2828661382 0.4390078909
-0.7141228329 -1.2389086518 0.4408639405
-0.7730712678 -1.2037602540 0.4399848769
-0.8494844040 -1.1536326574 0.4353733013
-0.9223639777 -1.0990983454 0.4264671045
-0.9895293453 -1.0387528816 0.4125208993
-1.0473863378 -0.9709887972 0.3930440337
-1.0919068869 -0.8953829408 0.3683842156
-1.1232383522 -0.8139589986 0.3411635423
-1.1519272514 -0.7305121551 0.3190312511
-1.2079335512 -0.6337427041 0.3191944482
-1.2653407723 -0.5664363969 0.3407102686
-1.3200143255 -0.4985371397 0.3677895334
-1.3633472885 -0.4224111669 0.3924217867
-1.3934489732 -0.3386768348 0.4119846287
-1.4124410086 -0.2504830588 0.4260384505
-1.4234100329 -0.1601647460 0.4350555482
-1.4287444396 -0.0689563718 0.4397543528
-1.4300030576 -0.0003451999 0.4408936163
-1.4280134689 0.0911275289 0.4390866969
-1.4214972724 0.1822037926 0.4334216936
-1.4089028455 0.2721828265 0.4232725310
-1.3876164735 0.3596201692 0.4079259268
-1.3545603365 0.4419613068 0.3870585790
-1.3083121442 0.5162074140 0.3614548240
-1.2514542414 0.5825469948 0.3344053583
-1.1948131060 0.6506623394 0.3156228798
-1.1444203827 0.7505466798 0.3234401327
-1.1159972632 0.8338707145 0.3475833724
-1.0818496856 0.9140050740 0.3745205161
-1.0338795922 0.9876958752 0.3979598124
-0.9735413679 1.0535988459 0.4160694743
-0.9048866338 1.1124935641 0.4287765239
-0.8310744198 1.1659003984 0.4366207467
-0.7736196039 1.2032828049 0.4398655987
-0.6948599433 1.2498780688 0.4407494261
-0.6141644364 1.2929341317 0.4379906395
-0.5525732983 1.3229600307 0.4337697361
-0.4683474978 1.3572844743 0.4236560368
-0.3818892110 1.3828557528 0.4082878088
-0.2938512265 1.3955484805 0.3873009639
-0.2062545580 1.3923753797 0.3614065436
-0.1209323313 1.3745672254 0.3334682360
-0.0109054396 1.3586053953 0.3137566473
0.1002293999 1.3704047609 0.3285681144
0.1862182204 1.3874931434 0.3545780341
0.2730620248 1.3968789262 0.3809970141
0.3612000348 1.3923530324 0.4032785578
0.4487331765 1.3735817731 0.4207390715
0.5338599859 1.3434385897 0.4340398742
0.6157165327 1.3039956828 0.4437819964
0.6939525722 1.2571934881 0.4506354746
0.7686404925 1.2045680798 0.4551990900
0.8397332061 1.1470551959 0.4578834063
0.9072734498 1.0853223044 0.4590124639
0.9716287371 1.0202550257 0.4589982411
1.0326759326 0.9520811245 0.4580240559
1.0903216243 0.8810149390 0.4562756452
1.1447064556 0.8074344886 0.4539811429
1.1958137894 0.7315520784 0.4513165729
1.2431689254 0.6532909029 0.4484330828
1.2865236542 0.5727433033 0.4455081817
1.3258452235 0.4901529975 0.4427283673
1.3601344356 0.4053666773 0.4403459941
1.3886786133 0.3184639414 0.4386185585
1.4104416444 0.2296696140 0.4379074251
1.4238754937 0.1392701284 0.4386564300
1.4294130036 0.0479938452 0.4403754929
