# Supplementary material for: The topology of the magnetically induced ring current of C13Cl2
Source: Chem Sci. 2026 Jun 27. Online ahead of print. doi: 10.1039/d6sc03398a (PMC13334967; doi:10.1039/d6sc03398a)
Supplement: SC-OLF-D6SC03398A-s002 [file SC-OLF-D6SC03398A-s002.zip › benz/ribbon_traj_001_010.xyz]

100

1.3063268650 -0.0339096750 0.5212369050
1.3030945692 -0.1162879043 0.5177912417
1.2957191350 -0.1981357599 0.5105877177
1.2830162331 -0.2788348373 0.4993043305
1.2633430799 -0.3574167126 0.4839796249
1.2348237511 -0.4324128314 0.4652473506
1.1983132445 -0.5036443782 0.4458150057
1.1560742102 -0.5725648049 0.4299120144
1.1085374130 -0.6515516463 0.4244146117
1.0692292894 -0.7235276350 0.4318541795
1.0299716885 -0.7940889661 0.4481373014
0.9856836545 -0.8607038840 0.4675158225
0.9339301460 -0.9220514705 0.4857738133
0.8751912463 -0.9778417012 0.5006551139
0.8112852806 -1.0287725037 0.5114710912
0.7437981019 -1.0756887567 0.5182764978
0.6738218869 -1.1192825931 0.5211679148
0.6019925328 -1.1598475318 0.5203517220
0.5377091350 -1.1930758924 0.5167911598
0.4628686750 -1.2268552232 0.5088882925
0.3863247836 -1.2551054513 0.4968905194
0.3081502259 -1.2757372112 0.4808253042
0.2287984242 -1.2870043348 0.4617757178
0.1487328092 -1.2895603730 0.4425849205
0.0676398200 -1.2869764095 0.4282743410
-0.0245916627 -1.2858609456 0.4249558920
-0.1063775481 -1.2880945561 0.4343579319
-0.1869358379 -1.2886370989 0.4514758046
-0.2666260530 -1.2820289349 0.4708999252
-0.3454497135 -1.2663626542 0.4887144127
-0.4228791692 -1.2420934754 0.5029454889
-0.4986085866 -1.2110922280 0.5129954654
-0.5726659963 -1.1752944490 0.5190150676
-0.6451363735 -1.1359497097 0.5212570255
-0.7158759857 -1.0935333691 0.5198525104
-0.7844351050 -1.0479839431 0.5146449026
-0.8425577355 -1.0054165245 0.5071019058
-0.9044172192 -0.9523935120 0.4943557486
-0.9601594734 -0.8940002285 0.4776321128
-1.0081293572 -0.8298739296 0.4583013168
-1.0493887884 -0.7610791698 0.4396120991
-1.0923958644 -0.6804462162 0.4261562272
-1.1389469460 -0.6008005133 0.4269591405
-1.1816815998 -0.5314936222 0.4392123072
-1.2206905413 -0.4612931530 0.4574524893
-1.2523446750 -0.3877583093 0.4765622579
-1.2755003153 -0.3105459403 0.4933391299
-1.2893857198 -0.2404991965 0.5049486963
-1.2995696396 -0.1592334034 0.5143987991
-1.3049047702 -0.0770946049 0.5197493881
-1.3063210606 0.0053759943 0.5212819580
-1.3043365040 0.0878159042 0.5191841687
-1.2984807782 0.1698715433 0.5133344946
-1.2898615742 0.2413329594 0.5051800611
-1.2735366555 0.3210176702 0.4916325730
-1.2493101093 0.3978619877 0.4743310997
-1.2164928431 0.4708781130 0.4548232737
-1.1763623954 0.5405212781 0.4367700531
-1.1279909297 0.6183439961 0.4252802141
-1.0828232162 0.6987342890 0.4283800710
-1.0441482962 0.7701502035 0.4420951913
-1.0019241144 0.8383115891 0.4608684087
-0.9526835529 0.9015055551 0.4797841248
-0.8961589006 0.9591626527 0.4959254895
-0.8416289558 1.0054378159 0.5069088011
-0.7756803911 1.0541532601 0.5155935313
-0.7067890853 1.0992728419 0.5203135296
-0.6357853672 1.1412694746 0.5212038823
-0.5630959840 1.1801671868 0.5184208501
-0.4888106947 1.2153705532 0.5118576637
-0.4223499538 1.2427954493 0.5030718320
-0.3449085182 1.2672993412 0.4888458144
-0.2660070098 1.2830602870 0.4709645817
-0.1862445510 1.2895821189 0.4513554522
-0.1057077790 1.2886001357 0.4340295807
-0.0138993599 1.2857977766 0.4244369180
0.0683883107 1.2863353091 0.4282021457
0.1500033906 1.2852497105 0.4393196046
0.2310086540 1.2755609976 0.4504992252
0.3105989756 1.2567905737 0.4605578046
0.3879443429 1.2297077126 0.4694606351
0.4628391132 1.1961267289 0.4774377499
0.5350292611 1.1568813446 0.4844964528
0.6045472097 1.1129489302 0.4907889765
0.6713676068 1.0649094445 0.4964059076
0.7355759624 1.0133604366 0.5014137192
0.7970374324 0.9585206448 0.5058207453
0.8559398339 0.9009054757 0.5097298217
0.9122403628 0.8407143423 0.5131712116
0.9658294525 0.7780692138 0.5161636689
1.0166246700 0.7131145753 0.5187269439
1.0644070862 0.6459024932 0.5208587607
1.1091498873 0.5766214203 0.5225936349
1.1506630935 0.5053496633 0.5239387285
1.1885915551 0.4321026438 0.5248826050
1.2223306989 0.3568289852 0.5253916235
1.2513843411 0.2796323936 0.5254647768
1.2753601749 0.2007275602 0.5250963599
1.2918510399 0.1301988688 0.5243325318
1.3029785004 0.0484802147 0.5230359890
1.3327328100 -0.0412567700 0.5559006600
1.3296722758 -0.1256841380 0.5522281346
1.3229978396 -0.2096598928 0.5449552639
1.3115700864 -0.2926789108 0.5337527973
1.2938618009 -0.3739731164 0.5187217799
1.2680501005 -0.4523682573 0.5004234686
1.2343076580 -0.5275132557 0.4814333981
1.1945725830 -0.6005092279 0.4659904242
1.1522203041 -0.6734373537 0.4605934281
1.1102965045 -0.7464196345 0.4680667814
1.0664412798 -0.8168166284 0.4844635973
1.0170640115 -0.8827017014 0.5036423569
0.9607889695 -0.9432082259 0.5214518642
0.8983717452 -0.9983648404 0.5358709069
0.8316602536 -1.0492132843 0.5464625715
0.7618524689 -1.0964578938 0.5532252745
0.6898892710 -1.1407841172 0.5561002574
0.6163774819 -1.1825780184 0.5554086749
0.5414789623 -1.2215960138 0.5511387579
0.4651404916 -1.2570413929 0.5430945465
0.3871938051 -1.2875067434 0.5311261526
0.3076316150 -1.3113004426 0.5153641499
0.2266282235 -1.3267272785 0.4967399185
0.1444903263 -1.3336538506 0.4779035725
0.0610771030 -1.3347164663 0.4642970816
-0.0233134686 -1.3346062780 0.4613262673
-0.1072755693 -1.3345353499 0.4708021048
-0.1899553639 -1.3307406811 0.4880766019
-0.2714737216 -1.3191867800 0.5072392807
-0.3517748429 -1.2992666699 0.5245790924
-0.4304693950 -1.2715716935 0.5383294564
-0.5075014984 -1.2380943536 0.5481091365
-0.5829973561 -1.2004611578 0.5539959279
-0.6571159886 -1.1598131679 0.5561853861
-0.7297706134 -1.1165668439 0.5548688005
-0.8006435010 -1.0707126060 0.5499162139
-0.8690016487 -1.0217154274 0.5411915477
-0.9335871053 -0.9686443812 0.5284755883
-0.9926614358 -0.9104730319 0.5119495300
-1.0449988391 -0.8468565960 0.4930379911
-1.0910641978 -0.7783393431 0.4748999975
-1.1334206682 -0.7062435916 0.4626349591
-1.1756638534 -0.6331196847 0.4623431251
-1.2170795483 -0.5603771327 0.4738688744
-1.2537968938 -0.4863867116 0.4918417077
-1.2831414748 -0.4094254829 0.5107837822
-1.3044171128 -0.3293475304 0.5274694966
-1.3185757276 -0.2470153169 0.5404342237
-1.3272736314 -0.1634075013 0.5495798213
-1.3318372266 -0.0791243194 0.5547768967
-1.3330284693 0.0054200189 0.5562912380
-1.3313475894 0.0899410121 0.5542257409
-1.3263345548 0.1741538887 0.5485017790
-1.3170343073 0.2576494634 0.5390021205
-1.3021755286 0.3397746624 0.5255430185
-1.2801097076 0.4195899176 0.5085231061
-1.2496151093 0.4960752311 0.4893418308
-1.2119700672 0.5697242995 0.4718511321
-1.1702236893 0.6424744111 0.4616731305
-1.1280671461 0.7156076309 0.4637547059
-1.0854767062 0.7874024238 0.4769635821
-1.0387482716 0.8553623441 0.4955289883
-0.9853742093 0.9181722648 0.5142266214
-0.9254312105 0.9755655954 0.5302211348
-0.8603908008 1.0281596057 0.5424939430
-0.7917337236 1.0768032173 0.5508486883
-0.7206029961 1.1223176515 0.5553805909
-0.6477096266 1.1651851501 0.5561933137
-0.5733999254 1.2054497329 0.5534252972
-0.4976916968 1.2425479882 0.5469714764
-0.4204255545 1.2752953333 0.5367178128
-0.3415706599 1.3022572630 0.5225322122
-0.2610919036 1.3211164320 0.5048715852
-0.1794207435 1.3315219987 0.4857045317
-0.0965956334 1.3347109409 0.4690707150
-0.0125095673 1.3345868709 0.4606028268
0.0718289112 1.3347795872 0.4655422862
0.1551063783 1.3329626225 0.4799582615
0.2377648988 1.3234823157 0.4946834111
0.3190050048 1.3040503088 0.5074171117
0.3977996936 1.2753858716 0.5181451099
0.4740961259 1.2401552985 0.5273532855
0.5473308799 1.1986087829 0.5350338077
0.6177153588 1.1522036758 0.5415017587
0.6853990832 1.1018145936 0.5469577186
0.7503829705 1.0478911120 0.5515091864
0.8123513545 0.9904595852 0.5551646600
0.8717080479 0.9303003204 0.5581315996
0.9284465729 0.8676400297 0.5604789636
0.9825373806 0.8026597633 0.5622663492
1.0339234461 0.7355030395 0.5635454624
1.0821654033 0.6660459075 0.5643106767
1.1273919951 0.5945904645 0.5646521427
1.1694571783 0.5212322528 0.5646111769
1.2081137942 0.4460228745 0.5642187395
1.2428845238 0.3689418481 0.5634923457
1.2728566814 0.2898791947 0.5624355246
1.2979863252 0.2091599357 0.5611190809
1.3173871154 0.1268848698 0.5595685671
1.3289677187 0.0431646357 0.5577992862
1.2799209200 -0.0265625800 0.4865731500
1.2765168627 -0.1068916706 0.4833543488
1.2684404304 -0.1866116270 0.4762201714
1.2544623798 -0.2649907638 0.4648558637
1.2328243588 -0.3408603088 0.4492374700
1.2015974017 -0.4124574054 0.4300712326
1.1623188311 -0.4797755006 0.4101966133
1.1175758374 -0.5446203820 0.3938336046
1.0648545219 -0.6296659389 0.3882357953
1.0281620743 -0.7006356354 0.3956415776
0.9935020972 -0.7713613038 0.4118110055
0.9543032976 -0.8387060666 0.4313892881
0.9070713224 -0.9008947151 0.4500957624
0.8520107473 -0.9573185621 0.4654393210
0.7909103076 -1.0083317232 0.4764796110
0.7257437350 -1.0549196196 0.4833277211
0.6577545028 -1.0977810690 0.4862355723
0.5876075837 -1.1371170452 0.4852947692
0.5339393078 -1.1645557709 0.4824435617
0.4605968583 -1.1966690534 0.4746820385
0.3854557621 -1.2227041592 0.4626548863
0.3086688369 -1.2401739797 0.4462864585
0.2309686249 -1.2472813911 0.4268115171
0.1529752921 -1.2454668954 0.4072662685
0.0742025370 -1.2392363526 0.3922516005
-0.0258698569 -1.2371156132 0.3885855167
-0.1054795270 -1.2416537622 0.3979137590
-0.1839163119 -1.2465335166 0.4148750074
-0.2617783843 -1.2448710897 0.4345605697
-0.3391245842 -1.2334586385 0.4528497330
-0.4152889435 -1.2126152573 0.4675615213
-0.4897156748 -1.1840901024 0.4778817943
-0.5623346365 -1.1501277402 0.4840342073
-0.6331567583 -1.1120862515 0.4863286650
-0.7019813580 -1.0704998943 0.4848362202
-0.7682267090 -1.0252552803 0.4793735912
-0.8161138222 -0.9891176216 0.4730122639
-0.8752473332 -0.9361426428 0.4602359089
-0.9276575109 -0.8775274252 0.4433146955
-0.9712598753 -0.8128912633 0.4235646425
-1.0077133789 -0.7438189965 0.4043242007
-1.0513710606 -0.6546488408 0.3896774952
-1.1022300387 -0.5684813419 0.3915751559
-1.1462836513 -0.5026101117 0.4045557399
-1.1875841887 -0.4361995943 0.4230632708
-1.2215478752 -0.3660911356 0.4423407336
-1.2465835177 -0.2917443502 0.4592087632
-1.2601957119 -0.2339830762 0.4694631689
-1.2718656478 -0.1550593055 0.4792177770
-1.2779723138 -0.0750648904 0.4847218796
-1.2796136518 0.0053319696 0.4862726779
-1.2773254185 0.0856907962 0.4841425966
-1.2706270016 0.1655891980 0.4781672102
-1.2626888411 0.2250164554 0.4713580017
-1.2448977824 0.3022606781 0.4577221274
-1.2185105110 0.3761340579 0.4401390932
-1.1833705768 0.4456809949 0.4203047165
-1.1407547237 0.5113182567 0.4016889741
-1.0857581700 0.5942135810 0.3888872976
-1.0375792864 0.6818609470 0.3930054362
-1.0028198862 0.7528979832 0.4072268005
-0.9650999572 0.8212608342 0.4262078291
-0.9199928964 0.8848388454 0.4453416281
-0.8668865908 0.9427597100 0.4616298443
-0.8228671108 0.9827160260 0.4713236592
-0.7596270586 1.0315033029 0.4803383742
-0.6929751745 1.0762280323 0.4852464683
-0.6238611078 1.1173537990 0.4862144508
-0.5527920427 1.1548846407 0.4834164030
-0.4799296925 1.1881931183 0.4767438510
-0.4242743531 1.2102955653 0.4694258512
-0.3482463765 1.2323414194 0.4551594166
-0.2709221159 1.2450041420 0.4370575782
-0.1930683585 1.2476422392 0.4170063726
-0.1148199246 1.2424893305 0.3989884464
-0.0152891524 1.2370086824 0.3882710092
0.0649477102 1.2378910310 0.3908620051
0.1449004029 1.2375367985 0.3986809477
0.2242524092 1.2276396794 0.4063150392
0.3021929464 1.2095308387 0.4136984975
0.3780889923 1.1840295536 0.4207761603
0.4515821004 1.1520981593 0.4275222142
0.5227276424 1.1151539063 0.4339590979
0.5913790606 1.0736941846 0.4400761942
0.6573361304 1.0280042955 0.4458540966
0.7207689543 0.9788297612 0.4513182519
0.7817235102 0.9265817043 0.4564768307
0.8401716199 0.8715106310 0.4613280438
0.8960341526 0.8137886549 0.4658634597
0.9491215245 0.7534786642 0.4700609887
0.9993258938 0.6907261111 0.4739084254
1.0466487691 0.6257590790 0.4774068448
1.0909077796 0.5586523760 0.4805351270
1.1318690087 0.4894670738 0.4832662800
1.1690693159 0.4181824131 0.4855464705
1.2017768741 0.3447161222 0.4872909012
1.2299120008 0.2693855926 0.4884940290
1.2527340247 0.1922951848 0.4890736388
1.2663149644 0.1335128679 0.4890964966
1.2769892820 0.0537957937 0.4882726917
