# Supplementary material for: The topology of the magnetically induced ring current of C13Cl2
Source: Chem Sci. 2026 Jun 27. Online ahead of print. doi: 10.1039/d6sc03398a (PMC13334967; doi:10.1039/d6sc03398a)
Supplement: SC-OLF-D6SC03398A-s002 [file SC-OLF-D6SC03398A-s002.zip › benz/ribbon_traj_001_011.xyz]

100

1.2928370836 -0.0451025968 0.5796264837
1.2897910380 -0.1270665761 0.5758563631
1.2832544980 -0.2085712293 0.5684971754
1.2722075442 -0.2891639572 0.5575361871
1.2553133575 -0.3681920530 0.5432255738
1.2311633777 -0.4447851034 0.5264020434
1.1996927326 -0.5186386064 0.5095114410
1.1624518784 -0.5905280767 0.4965017483
1.1269540734 -0.6531340081 0.4920045713
1.0854131531 -0.7236251078 0.4979384340
1.0412754032 -0.7913412227 0.5120579247
0.9920683608 -0.8547063988 0.5293898635
0.9367385794 -0.9130166081 0.5460368232
0.8758115348 -0.9662864553 0.5598284078
0.8109028938 -1.0154873750 0.5701873048
0.7431278746 -1.0613510231 0.5769881140
0.6733192472 -1.1044976720 0.5800763118
0.5932092205 -1.1498647453 0.5791080555
0.5204615103 -1.1876675351 0.5746756595
0.4463533596 -1.2220617339 0.5666561479
0.3707240118 -1.2517470049 0.5549944664
0.2935162697 -1.2751931320 0.5400470038
0.2148633484 -1.2911672903 0.5229946476
0.1349379802 -1.2994860721 0.5064758966
0.0637359957 -1.3020371951 0.4954504557
-0.0182333997 -1.3025275557 0.4924174893
-0.0999106180 -1.3013875404 0.5001101925
-0.1803634006 -1.2958738093 0.5153441951
-0.2595959351 -1.2834083957 0.5327783589
-0.3374767779 -1.2631827527 0.5490305254
-0.4137808731 -1.2358873316 0.5622099599
-0.4885300854 -1.2032964522 0.5718388733
-0.5618578556 -1.1668243939 0.5778509383
-0.6338647603 -1.1274127294 0.5802026517
-0.7128970835 -1.0802205172 0.5785078363
-0.7816359628 -1.0356141602 0.5734064013
-0.8479604841 -0.9880221731 0.5647114540
-0.9106933487 -0.9365467818 0.5523493843
-0.9684717025 -0.8803786127 0.5368180818
-1.0203457482 -0.8191945052 0.5196222002
-1.0665442180 -0.7532939561 0.5037956419
-1.1039567562 -0.6924602944 0.4939233209
-1.1451899632 -0.6215383114 0.4931219298
-1.1842937872 -0.5500805375 0.5028427177
-1.2185566127 -0.4772375805 0.5187620356
-1.2459958615 -0.4018671551 0.5361408361
-1.2659848299 -0.3238174484 0.5518540589
-1.2793250310 -0.2437770182 0.5643485619
-1.2876247070 -0.1625816838 0.5733209672
-1.2920582978 -0.0807536200 0.5786377145
-1.2933505614 0.0013423500 0.5803240125
-1.2918801409 0.0834273189 0.5784326649
-1.2873601673 0.1652371104 0.5730266017
-1.2789647014 0.2464168283 0.5640264775
-1.2653732279 0.3263832082 0.5513461431
-1.2451427525 0.4043427315 0.5355236001
-1.2174955383 0.4795999614 0.5180381871
-1.1829298542 0.5523202939 0.5022258279
-1.1437507054 0.6238086839 0.4930078306
-1.1027130635 0.6948218757 0.4942459532
-1.0599093708 0.7638977321 0.5056174750
-1.0129882854 0.8291577723 0.5221692251
-0.9601247362 0.8895237348 0.5393954616
-0.9014601608 0.9448939474 0.5545532781
-0.8380764728 0.9957129287 0.5664402102
-0.7713028190 1.0427989968 0.5746232498
-0.7022437802 1.0869951052 0.5792295299
-0.6315380243 1.1287524819 0.5802554807
-0.5594693092 1.1680409343 0.5776951836
-0.4860841288 1.2043645434 0.5715301735
-0.4112661029 1.2367333336 0.5617801369
-0.3349406353 1.2638710729 0.5484764673
-0.2570066344 1.2837452960 0.5321390542
-0.1777394510 1.2960822269 0.5148830519
-0.0971711177 1.3008425228 0.5001579900
-0.0156393483 1.2994679390 0.4909746075
0.0658896745 1.2948665438 0.4896150545
0.1464930647 1.2861869129 0.4940156862
0.2261751061 1.2708431679 0.4995092111
0.3044990626 1.2483271450 0.5047257753
0.3808887981 1.2192253633 0.5095723900
0.4552713524 1.1850537969 0.5142191999
0.5273263535 1.1460828328 0.5186008672
0.5970870765 1.1030959945 0.5228395702
0.6645740013 1.0566092146 0.5269918686
0.7297852646 1.0069869459 0.5310525109
0.7925036344 0.9542794707 0.5349961106
0.8528576380 0.8988974949 0.5389007786
0.9107528670 0.8409602278 0.5427785258
0.9660610847 0.7805511218 0.5466389771
1.0186125376 0.7177239136 0.5504892505
1.0678695932 0.6522811570 0.5543244523
1.1136465500 0.5843543761 0.5581640426
1.1556600781 0.5140400564 0.5619934457
1.1934176166 0.4413556514 0.5657999248
1.2258353199 0.3661741885 0.5695628262
1.2518014262 0.2886044761 0.5732170511
1.2709351376 0.2092009479 0.5767135655
1.2837288135 0.1285141622 0.5796033076
1.2910330335 0.0468940128 0.5806754702
1.3327328100 -0.0412567700 0.5559006600
1.3296722758 -0.1256841380 0.5522281346
1.3229978396 -0.2096598928 0.5449552639
1.3115700864 -0.2926789108 0.5337527973
1.2938618009 -0.3739731164 0.5187217799
1.2680501005 -0.4523682573 0.5004234686
1.2343076580 -0.5275132557 0.4814333981
1.1945725830 -0.6005092279 0.4659904242
1.1522203041 -0.6734373537 0.4605934281
1.1102965045 -0.7464196345 0.4680667814
1.0664412798 -0.8168166284 0.4844635973
1.0170640115 -0.8827017014 0.5036423569
0.9607889695 -0.9432082259 0.5214518642
0.8983717452 -0.9983648404 0.5358709069
0.8316602536 -1.0492132843 0.5464625715
0.7618524689 -1.0964578938 0.5532252745
0.6898892710 -1.1407841172 0.5561002574
0.6163774819 -1.1825780184 0.5554086749
0.5414789623 -1.2215960138 0.5511387579
0.4651404916 -1.2570413929 0.5430945465
0.3871938051 -1.2875067434 0.5311261526
0.3076316150 -1.3113004426 0.5153641499
0.2266282235 -1.3267272785 0.4967399185
0.1444903263 -1.3336538506 0.4779035725
0.0610771030 -1.3347164663 0.4642970816
-0.0233134686 -1.3346062780 0.4613262673
-0.1072755693 -1.3345353499 0.4708021048
-0.1899553639 -1.3307406811 0.4880766019
-0.2714737216 -1.3191867800 0.5072392807
-0.3517748429 -1.2992666699 0.5245790924
-0.4304693950 -1.2715716935 0.5383294564
-0.5075014984 -1.2380943536 0.5481091365
-0.5829973561 -1.2004611578 0.5539959279
-0.6571159886 -1.1598131679 0.5561853861
-0.7297706134 -1.1165668439 0.5548688005
-0.8006435010 -1.0707126060 0.5499162139
-0.8690016487 -1.0217154274 0.5411915477
-0.9335871053 -0.9686443812 0.5284755883
-0.9926614358 -0.9104730319 0.5119495300
-1.0449988391 -0.8468565960 0.4930379911
-1.0910641978 -0.7783393431 0.4748999975
-1.1334206682 -0.7062435916 0.4626349591
-1.1756638534 -0.6331196847 0.4623431251
-1.2170795483 -0.5603771327 0.4738688744
-1.2537968938 -0.4863867116 0.4918417077
-1.2831414748 -0.4094254829 0.5107837822
-1.3044171128 -0.3293475304 0.5274694966
-1.3185757276 -0.2470153169 0.5404342237
-1.3272736314 -0.1634075013 0.5495798213
-1.3318372266 -0.0791243194 0.5547768967
-1.3330284693 0.0054200189 0.5562912380
-1.3313475894 0.0899410121 0.5542257409
-1.3263345548 0.1741538887 0.5485017790
-1.3170343073 0.2576494634 0.5390021205
-1.3021755286 0.3397746624 0.5255430185
-1.2801097076 0.4195899176 0.5085231061
-1.2496151093 0.4960752311 0.4893418308
-1.2119700672 0.5697242995 0.4718511321
-1.1702236893 0.6424744111 0.4616731305
-1.1280671461 0.7156076309 0.4637547059
-1.0854767062 0.7874024238 0.4769635821
-1.0387482716 0.8553623441 0.4955289883
-0.9853742093 0.9181722648 0.5142266214
-0.9254312105 0.9755655954 0.5302211348
-0.8603908008 1.0281596057 0.5424939430
-0.7917337236 1.0768032173 0.5508486883
-0.7206029961 1.1223176515 0.5553805909
-0.6477096266 1.1651851501 0.5561933137
-0.5733999254 1.2054497329 0.5534252972
-0.4976916968 1.2425479882 0.5469714764
-0.4204255545 1.2752953333 0.5367178128
-0.3415706599 1.3022572630 0.5225322122
-0.2610919036 1.3211164320 0.5048715852
-0.1794207435 1.3315219987 0.4857045317
-0.0965956334 1.3347109409 0.4690707150
-0.0125095673 1.3345868709 0.4606028268
0.0718289112 1.3347795872 0.4655422862
0.1551063783 1.3329626225 0.4799582615
0.2377648988 1.3234823157 0.4946834111
0.3190050048 1.3040503088 0.5074171117
0.3977996936 1.2753858716 0.5181451099
0.4740961259 1.2401552985 0.5273532855
0.5473308799 1.1986087829 0.5350338077
0.6177153588 1.1522036758 0.5415017587
0.6853990832 1.1018145936 0.5469577186
0.7503829705 1.0478911120 0.5515091864
0.8123513545 0.9904595852 0.5551646600
0.8717080479 0.9303003204 0.5581315996
0.9284465729 0.8676400297 0.5604789636
0.9825373806 0.8026597633 0.5622663492
1.0339234461 0.7355030395 0.5635454624
1.0821654033 0.6660459075 0.5643106767
1.1273919951 0.5945904645 0.5646521427
1.1694571783 0.5212322528 0.5646111769
1.2081137942 0.4460228745 0.5642187395
1.2428845238 0.3689418481 0.5634923457
1.2728566814 0.2898791947 0.5624355246
1.2979863252 0.2091599357 0.5611190809
1.3173871154 0.1268848698 0.5595685671
1.3289677187 0.0431646357 0.5577992862
1.2529413571 -0.0489484235 0.6033523075
1.2499098002 -0.1284490142 0.5994845916
1.2435111564 -0.2074825657 0.5920390869
1.2328450020 -0.2856490035 0.5813195768
1.2167649140 -0.3624109897 0.5677293678
1.1942766549 -0.4372019495 0.5523806182
1.1650778073 -0.5097639572 0.5375894838
1.1303311738 -0.5805469255 0.5270130725
1.1016878427 -0.6328306624 0.5234157145
1.0605298016 -0.7008305812 0.5278100866
1.0161095265 -0.7658658169 0.5396522520
0.9670727102 -0.8267110962 0.5551373702
0.9126881892 -0.8828249902 0.5706217822
0.8532513244 -0.9342080702 0.5837859087
0.7901455341 -0.9817614657 0.5939120382
0.7244032804 -1.0262441524 0.6007509535
0.6567492234 -1.0682112269 0.6040523662
0.5700409592 -1.1171514722 0.6028074361
0.4994440583 -1.1537390563 0.5982125610
0.4275662276 -1.1870820749 0.5902177494
0.3542542184 -1.2159872664 0.5788627803
0.2794009245 -1.2390858214 0.5647298578
0.2030984733 -1.2556073021 0.5492493767
0.1253856341 -1.2653182936 0.5350482207
0.0663948884 -1.2693579239 0.5266038298
-0.0131533309 -1.2704488335 0.5235087113
-0.0925456667 -1.2682397308 0.5294182801
-0.1707714373 -1.2610069376 0.5426117883
-0.2477181486 -1.2476300113 0.5583174372
-0.3231787130 -1.2270988355 0.5734819585
-0.3970923511 -1.2002029697 0.5860904633
-0.4695586724 -1.1684985508 0.5955686101
-0.5407183551 -1.1331876299 0.6017059487
-0.6106135320 -1.0950122908 0.6042199174
-0.6960235537 -1.0438741905 0.6021468721
-0.7626284247 -1.0005157145 0.5968965886
-0.8269193194 -0.9543289188 0.5882313603
-0.8877995922 -0.9044491823 0.5762231802
-0.9442819691 -0.8502841936 0.5616866336
-0.9956926573 -0.7915324143 0.5462064093
-1.0420242382 -0.7282485692 0.5326912864
-1.0744928442 -0.6786769972 0.5252116827
-1.1147160731 -0.6099569381 0.5239007345
-1.1515080260 -0.5397839423 0.5318165610
-1.1833163316 -0.4680884493 0.5456823634
-1.2088502481 -0.3943088273 0.5614978899
-1.2275525470 -0.3182873664 0.5762386212
-1.2400743345 -0.2405387196 0.5882629001
-1.2479757827 -0.1617558663 0.5970621130
-1.2522793689 -0.0823829205 0.6024985323
-1.2536726535 -0.0027353189 0.6043567870
-1.2524126923 0.0769136257 0.6026395889
-1.2483857799 0.1563203321 0.5975514244
-1.2408950954 0.2351841932 0.5890508345
-1.2285709271 0.3129917540 0.5771492678
-1.2101757973 0.3890955454 0.5625240942
-1.1853759673 0.4631246917 0.5467345434
-1.1538896411 0.5349162882 0.5326005236
-1.1172777215 0.6051429567 0.5243425307
-1.0773589810 0.6740361205 0.5247372004
-1.0343420353 0.7403930403 0.5342713679
-0.9872282992 0.8029532005 0.5488094619
-0.9348752631 0.8608752049 0.5645643019
-0.8774891110 0.9142222993 0.5788854213
-0.8157621449 0.9632662516 0.5903864775
-0.7508719145 1.0087947762 0.5983978113
-0.6838845643 1.0516725589 0.6030784688
-0.6153664220 1.0923198137 0.6043176476
-0.5455386931 1.1306321358 0.6019650700
-0.4744765607 1.1661810986 0.5960888706
-0.4021066512 1.1981713339 0.5868424609
-0.3283106106 1.2254848828 0.5744207224
-0.2529213651 1.2463741600 0.5594065232
-0.1760581586 1.2606424551 0.5440615720
-0.0977466021 1.2669741047 0.5312452650
-0.0187691293 1.2643490071 0.5213463882
0.0599504377 1.2549535004 0.5136878228
0.1378797512 1.2394112033 0.5080731108
0.2145853135 1.2182040201 0.5043350111
0.2899931204 1.1926039812 0.5020344390
0.3639779026 1.1630648550 0.5009996700
0.4364465789 1.1299522953 0.5010851142
0.5073218271 1.0935568826 0.5021679267
0.5764587941 1.0539883131 0.5041773818
0.6437489194 1.0114038356 0.5070260186
0.7091875587 0.9660827798 0.5105958354
0.7726559144 0.9180993562 0.5148275612
0.8340072281 0.8674946694 0.5196699576
0.8930591611 0.8142804260 0.5250780881
0.9495847888 0.7584424804 0.5310116051
1.0033016291 0.6999447877 0.5374330386
1.0535737831 0.6385164066 0.5443382280
1.0999011049 0.5741182877 0.5516759424
1.1418629780 0.5068478600 0.5593757144
1.1787214390 0.4366884284 0.5673811100
1.2087861160 0.3634065289 0.5756333068
1.2307461710 0.2873297576 0.5839985777
1.2438839500 0.2092419600 0.5923080500
1.2500705115 0.1301434546 0.5996380482
1.2530983482 0.0506233898 0.6035516541
