# Supplementary material for: The topology of the magnetically induced ring current of C13Cl2
Source: Chem Sci. 2026 Jun 27. Online ahead of print. doi: 10.1039/d6sc03398a (PMC13334967; doi:10.1039/d6sc03398a)
Supplement: SC-OLF-D6SC03398A-s002 [file SC-OLF-D6SC03398A-s002.zip › benz/ribbon_traj_001_013.xyz]

100

1.3814324527 -0.0373609822 0.5505322948
1.3786857252 -0.1251740784 0.5471387650
1.3724671570 -0.2125789289 0.5401071389
1.3616338027 -0.2991043772 0.5291538351
1.3445583428 -0.3839888649 0.5142755939
1.3194847038 -0.4661447377 0.4959977484
1.2860342852 -0.5449724925 0.4765354814
1.2456240949 -0.6212148854 0.4601387255
1.2019358624 -0.6969960373 0.4537666264
1.1581918434 -0.7726699493 0.4609757907
1.1122200863 -0.8456315108 0.4776694029
1.0602382313 -0.9136734277 0.4972165454
1.0010991711 -0.9760440594 0.5152995183
0.9357960150 -1.0329609332 0.5299451450
0.8660873389 -1.0854032002 0.5406669308
0.7933443421 -1.1342939624 0.5475164406
0.7185157809 -1.1803577794 0.5505756040
0.6421667252 -1.2239587105 0.5500615425
0.5644739756 -1.2649033827 0.5459613998
0.4853700684 -1.3024183379 0.5381065167
0.4046560702 -1.3351003208 0.5263152372
0.3222521375 -1.3611699744 0.5106487841
0.2382921699 -1.3788180075 0.4919128894
0.1530537189 -1.3874740126 0.4725784636
0.0664910011 -1.3894178675 0.4579510632
-0.0210876842 -1.3894283261 0.4543069974
-0.1082883181 -1.3890716352 0.4639143351
-0.1941929505 -1.3844681136 0.4817192054
-0.2788366498 -1.3715078382 0.5012192812
-0.3621049277 -1.3497102537 0.5187031924
-0.4437043630 -1.3202108559 0.5325590041
-0.5236138388 -1.2849561355 0.5424300684
-0.6020003688 -1.2456057950 0.5484164179
-0.6790304892 -1.2032858361 0.5507231751
-0.7546602027 -1.1584669265 0.5495006052
-0.8285665330 -1.1111068134 0.5446400855
-0.9000358838 -1.0606690560 0.5359968982
-0.9678464724 -1.0062208326 0.5233822999
-1.0302991114 -0.9466933216 0.5069162622
-1.0859851042 -0.8815480578 0.4877906214
-1.1348357725 -0.8110310479 0.4689398984
-1.1792498646 -0.7364289024 0.4558523683
-1.2230879352 -0.6605223809 0.4552075690
-1.2658717463 -0.5848193581 0.4672539424
-1.3032995059 -0.5075598083 0.4858740106
-1.3326305883 -0.4270574045 0.5051418136
-1.3536548673 -0.3434461972 0.5219201313
-1.3675491687 -0.2576624994 0.5349221699
-1.3760106827 -0.1706457214 0.5440305959
-1.3804344994 -0.0829942732 0.5492528330
-1.3816464986 0.0049078270 0.5508130712
-1.3800502039 0.0927922771 0.5488082622
-1.3752343441 0.1803892965 0.5431423845
-1.3662512381 0.2673089767 0.5336735918
-1.3517133224 0.3529140427 0.5202343700
-1.3298447393 0.4362400165 0.5031069570
-1.2994267847 0.5163001656 0.4836514870
-1.2612015479 0.5932740371 0.4655134815
-1.2181581994 0.6689858116 0.4546502787
-1.1743684345 0.7448718528 0.4568372915
-1.1296987653 0.8191684382 0.4708548202
-1.0801763959 0.8891359649 0.4899935215
-1.0236085364 0.9535830187 0.5089130099
-0.9604469052 1.0124679120 0.5249412617
-0.8922122124 1.0664707905 0.5371434986
-0.8204541866 1.1165617332 0.5454069030
-0.7463238114 1.1636207991 0.5498762256
-0.6705117506 1.2081458957 0.5506905362
-0.5933214558 1.2501432322 0.5479198806
-0.5147578864 1.2890521810 0.5414556617
-0.4346528537 1.3237092843 0.5311599503
-0.3528891047 1.3525159585 0.5169028105
-0.2694445225 1.3733078515 0.4991002165
-0.1846659235 1.3852769977 0.4795408190
-0.0986311766 1.3892877890 0.4622782797
-0.0113069700 1.3894096878 0.4537265787
0.0762261292 1.3894388838 0.4590317773
0.1627443222 1.3870361096 0.4741323445
0.2484699921 1.3765849492 0.4898803216
0.3328169412 1.3560815209 0.5031204388
0.4148046694 1.3264891857 0.5139747453
0.4942283837 1.2899509816 0.5229162045
0.5707193110 1.2472881145 0.5301598936
0.6443350528 1.1996126416 0.5359978669
0.7152676172 1.1479047509 0.5407203996
0.7834275008 1.0925118210 0.5444491242
0.8486426285 1.0336226583 0.5472723525
0.9112123681 0.9719041800 0.5494037146
0.9710892349 0.9075518771 0.5509356008
1.0281186918 0.8406502195 0.5519423122
1.0822299957 0.7713542479 0.5525107113
1.1332030682 0.6997181198 0.5527014795
1.1808619917 0.6258403576 0.5526079031
1.2248885232 0.5497434210 0.5523078742
1.2650419964 0.4715352634 0.5518798101
1.3006038081 0.3911558684 0.5514156709
1.3306430754 0.3085682487 0.5510065396
1.3545149265 0.2240565679 0.5508074839
1.3709763351 0.1378707757 0.5509686598
1.3793748546 0.0504918634 0.5512526786
1.3327328100 -0.0412567700 0.5559006600
1.3296722758 -0.1256841380 0.5522281346
1.3229978396 -0.2096598928 0.5449552639
1.3115700864 -0.2926789108 0.5337527973
1.2938618009 -0.3739731164 0.5187217799
1.2680501005 -0.4523682573 0.5004234686
1.2343076580 -0.5275132557 0.4814333981
1.1945725830 -0.6005092279 0.4659904242
1.1522203041 -0.6734373537 0.4605934281
1.1102965045 -0.7464196345 0.4680667814
1.0664412798 -0.8168166284 0.4844635973
1.0170640115 -0.8827017014 0.5036423569
0.9607889695 -0.9432082259 0.5214518642
0.8983717452 -0.9983648404 0.5358709069
0.8316602536 -1.0492132843 0.5464625715
0.7618524689 -1.0964578938 0.5532252745
0.6898892710 -1.1407841172 0.5561002574
0.6163774819 -1.1825780184 0.5554086749
0.5414789623 -1.2215960138 0.5511387579
0.4651404916 -1.2570413929 0.5430945465
0.3871938051 -1.2875067434 0.5311261526
0.3076316150 -1.3113004426 0.5153641499
0.2266282235 -1.3267272785 0.4967399185
0.1444903263 -1.3336538506 0.4779035725
0.0610771030 -1.3347164663 0.4642970816
-0.0233134686 -1.3346062780 0.4613262673
-0.1072755693 -1.3345353499 0.4708021048
-0.1899553639 -1.3307406811 0.4880766019
-0.2714737216 -1.3191867800 0.5072392807
-0.3517748429 -1.2992666699 0.5245790924
-0.4304693950 -1.2715716935 0.5383294564
-0.5075014984 -1.2380943536 0.5481091365
-0.5829973561 -1.2004611578 0.5539959279
-0.6571159886 -1.1598131679 0.5561853861
-0.7297706134 -1.1165668439 0.5548688005
-0.8006435010 -1.0707126060 0.5499162139
-0.8690016487 -1.0217154274 0.5411915477
-0.9335871053 -0.9686443812 0.5284755883
-0.9926614358 -0.9104730319 0.5119495300
-1.0449988391 -0.8468565960 0.4930379911
-1.0910641978 -0.7783393431 0.4748999975
-1.1334206682 -0.7062435916 0.4626349591
-1.1756638534 -0.6331196847 0.4623431251
-1.2170795483 -0.5603771327 0.4738688744
-1.2537968938 -0.4863867116 0.4918417077
-1.2831414748 -0.4094254829 0.5107837822
-1.3044171128 -0.3293475304 0.5274694966
-1.3185757276 -0.2470153169 0.5404342237
-1.3272736314 -0.1634075013 0.5495798213
-1.3318372266 -0.0791243194 0.5547768967
-1.3330284693 0.0054200189 0.5562912380
-1.3313475894 0.0899410121 0.5542257409
-1.3263345548 0.1741538887 0.5485017790
-1.3170343073 0.2576494634 0.5390021205
-1.3021755286 0.3397746624 0.5255430185
-1.2801097076 0.4195899176 0.5085231061
-1.2496151093 0.4960752311 0.4893418308
-1.2119700672 0.5697242995 0.4718511321
-1.1702236893 0.6424744111 0.4616731305
-1.1280671461 0.7156076309 0.4637547059
-1.0854767062 0.7874024238 0.4769635821
-1.0387482716 0.8553623441 0.4955289883
-0.9853742093 0.9181722648 0.5142266214
-0.9254312105 0.9755655954 0.5302211348
-0.8603908008 1.0281596057 0.5424939430
-0.7917337236 1.0768032173 0.5508486883
-0.7206029961 1.1223176515 0.5553805909
-0.6477096266 1.1651851501 0.5561933137
-0.5733999254 1.2054497329 0.5534252972
-0.4976916968 1.2425479882 0.5469714764
-0.4204255545 1.2752953333 0.5367178128
-0.3415706599 1.3022572630 0.5225322122
-0.2610919036 1.3211164320 0.5048715852
-0.1794207435 1.3315219987 0.4857045317
-0.0965956334 1.3347109409 0.4690707150
-0.0125095673 1.3345868709 0.4606028268
0.0718289112 1.3347795872 0.4655422862
0.1551063783 1.3329626225 0.4799582615
0.2377648988 1.3234823157 0.4946834111
0.3190050048 1.3040503088 0.5074171117
0.3977996936 1.2753858716 0.5181451099
0.4740961259 1.2401552985 0.5273532855
0.5473308799 1.1986087829 0.5350338077
0.6177153588 1.1522036758 0.5415017587
0.6853990832 1.1018145936 0.5469577186
0.7503829705 1.0478911120 0.5515091864
0.8123513545 0.9904595852 0.5551646600
0.8717080479 0.9303003204 0.5581315996
0.9284465729 0.8676400297 0.5604789636
0.9825373806 0.8026597633 0.5622663492
1.0339234461 0.7355030395 0.5635454624
1.0821654033 0.6660459075 0.5643106767
1.1273919951 0.5945904645 0.5646521427
1.1694571783 0.5212322528 0.5646111769
1.2081137942 0.4460228745 0.5642187395
1.2428845238 0.3689418481 0.5634923457
1.2728566814 0.2898791947 0.5624355246
1.2979863252 0.2091599357 0.5611190809
1.3173871154 0.1268848698 0.5595685671
1.3289677187 0.0431646357 0.5577992862
1.4301320954 -0.0334651943 0.5451639297
1.4276991746 -0.1246640188 0.5420493954
1.4219364744 -0.2154979650 0.5352590139
1.4116975190 -0.3055298436 0.5245548729
1.3952548847 -0.3940046135 0.5098294080
1.3709193071 -0.4799212181 0.4915720282
1.3377609124 -0.5624317293 0.4716375648
1.2966756069 -0.6419205430 0.4542870268
1.2516514208 -0.7205547210 0.4469398247
1.2060871822 -0.7989202640 0.4538848000
1.1579988928 -0.8744463933 0.4708752085
1.1034124510 -0.9446451540 0.4907907340
1.0414093727 -1.0088798928 0.5091471725
0.9732202847 -1.0675570261 0.5240193831
0.9005144243 -1.1215931161 0.5348712902
0.8248362154 -1.1721300310 0.5418076066
0.7471422909 -1.2199314416 0.5450509506
0.6679559686 -1.2653394025 0.5447144101
0.5874689889 -1.3082107516 0.5407840417
0.5055996452 -1.3477952829 0.5331184869
0.4221183352 -1.3826938982 0.5215043218
0.3368726600 -1.4110395061 0.5059334183
0.2499561162 -1.4309087365 0.4870858603
0.1616171114 -1.4412941746 0.4672533547
0.0719048991 -1.4441192688 0.4516050449
-0.0188618998 -1.4442503742 0.4472877274
-0.1093010668 -1.4436079205 0.4570265654
-0.1984305371 -1.4381955462 0.4753618088
-0.2861995779 -1.4238288964 0.4951992816
-0.3724350125 -1.4001538375 0.5128272924
-0.4569393311 -1.3688500184 0.5267885518
-0.5397261791 -1.3318179174 0.5367510003
-0.6210033815 -1.2907504322 0.5428369080
-0.7009449898 -1.2467585044 0.5452609641
-0.7795497920 -1.2003670092 0.5441324099
-0.8564895650 -1.1515010208 0.5393639570
-0.9310701189 -1.0996226847 0.5308022486
-1.0021058394 -1.0437972840 0.5182890116
-1.0679367871 -0.9829136113 0.5018829944
-1.1269713692 -0.9162395196 0.4825432518
-1.1786073472 -0.8437227527 0.4629797993
-1.2250790610 -0.7666142132 0.4490697776
-1.2705120169 -0.6879250771 0.4480720130
-1.3146639443 -0.6092615835 0.4606390104
-1.3528021179 -0.5287329050 0.4799063136
-1.3821197017 -0.4446893260 0.4994998449
-1.4028926218 -0.3575448640 0.5163707661
-1.4165226097 -0.2683096819 0.5294101161
-1.4247477340 -0.1778839416 0.5384813704
-1.4290317722 -0.0868642269 0.5437287693
-1.4302645278 0.0043956350 0.5453349044
-1.4287528183 0.0956435420 0.5433907835
-1.4241341335 0.1866247043 0.5377829901
-1.4154681688 0.2769684900 0.5283450632
-1.4012511162 0.3660534231 0.5149257214
-1.3795797709 0.4528901155 0.4976908079
-1.3492384602 0.5365251002 0.4779611431
-1.3104330285 0.6168237746 0.4591758308
-1.2660927094 0.6954972120 0.4476274269
-1.2206697229 0.7741360747 0.4499198772
-1.1739208244 0.8509344526 0.4647460584
-1.1216045203 0.9229095858 0.4844580547
-1.0618428634 0.9889937726 0.5035993984
-0.9954625999 1.0493702286 0.5196613887
-0.9240336239 1.1047819753 0.5317930542
-0.8491746497 1.1563202491 0.5399651176
-0.7720446268 1.2049239467 0.5443718603
-0.6933138746 1.2511066412 0.5451877587
-0.6132429861 1.2948367316 0.5424144640
-0.5318240760 1.3355563738 0.5359398471
-0.4488801530 1.3721232352 0.5256020878
-0.3642075496 1.4027746541 0.5112734088
-0.2777971414 1.4254992711 0.4933288478
-0.1899111036 1.4390319968 0.4733771062
-0.1006667198 1.4438646371 0.4554858443
-0.0101043728 1.4442325046 0.4468503306
0.0806233471 1.4440981803 0.4525212684
0.1703822662 1.4411095967 0.4683064275
0.2591750854 1.4296875827 0.4850772321
0.3466288777 1.4081127329 0.4988237659
0.4318096453 1.3775924999 0.5098043807
0.5143606415 1.3397466647 0.5184791234
0.5941077422 1.2959674460 0.5252859795
0.6709547468 1.2470216075 0.5304939752
0.7451361512 1.1939949081 0.5344830806
0.8164720311 1.1371325300 0.5373890620
0.8849339024 1.0767857313 0.5393800450
0.9507166884 1.0135080396 0.5406758295
1.0137318969 0.9474637246 0.5413922381
1.0737000031 0.8786406757 0.5416182752
1.1305365452 0.8072054563 0.5414759603
1.1842407331 0.7333903322 0.5410922824
1.2343319883 0.6570902507 0.5405636635
1.2803198681 0.5782545891 0.5400045714
1.3219701986 0.4970476524 0.5395408807
1.3583230925 0.4133698886 0.5393389961
1.3884294695 0.3272573026 0.5395775545
1.4110435278 0.2389532000 0.5404958869
1.4245655548 0.1488566817 0.5423687526
1.4297819904 0.0578190911 0.5447060711
