# Supplementary material for: The topology of the magnetically induced ring current of C13Cl2
Source: Chem Sci. 2026 Jun 27. Online ahead of print. doi: 10.1039/d6sc03398a (PMC13334967; doi:10.1039/d6sc03398a)
Supplement: SC-OLF-D6SC03398A-s002 [file SC-OLF-D6SC03398A-s002.zip › benz/ribbon_traj_001_015.xyz]

100

1.3555388393 -0.0391919468 0.5763403431
1.3528165923 -0.1252443778 0.5728240199
1.3467303736 -0.2108921394 0.5657338397
1.3362494029 -0.2957026562 0.5549130373
1.3198670848 -0.3789982167 0.5404548924
1.2959774370 -0.4598267481 0.5230125238
1.2644043465 -0.5378003676 0.5049120394
1.2262023937 -0.6134930364 0.4901660101
1.1840508612 -0.6883175856 0.4847336838
1.1403718433 -0.7621285800 0.4914400792
1.0935802933 -0.8327273479 0.5067005262
1.0412070970 -0.8985684641 0.5248763666
0.9824291871 -0.9590901066 0.5420265974
0.9179769314 -1.0144341900 0.5561424015
0.8494598534 -1.0655842501 0.5666092039
0.7780824360 -1.1133671597 0.5733861014
0.7047154970 -1.1584569766 0.5764183189
0.6298894409 -1.2011843650 0.5758844882
0.5537702079 -1.2413472465 0.5717831921
0.4763063753 -1.2782303589 0.5639923906
0.3973112975 -1.3105554078 0.5524684755
0.3166855256 -1.3367007357 0.5373757412
0.2345005900 -1.3550894362 0.5196252702
0.1509389117 -1.3652600542 0.5017434492
0.0659867301 -1.3689513723 0.4885484632
-0.0199579788 -1.3695734696 0.4852889057
-0.1055307500 -1.3680689229 0.4938803858
-0.1898440877 -1.3617838228 0.5099820650
-0.2727905704 -1.3477440447 0.5281895908
-0.3543125578 -1.3256807995 0.5449045886
-0.4341800742 -1.2964023713 0.5583722816
-0.5124223059 -1.2616991046 0.5681382247
-0.5892215810 -1.2231099192 0.5741639267
-0.6647286430 -1.1816690404 0.5765530610
-0.7388862058 -1.1378076386 0.5753982063
-0.8114033622 -1.0915211539 0.5706474613
-0.8816227142 -1.0423250266 0.5622119581
-0.9484303810 -0.9893477151 0.5499998470
-1.0103173049 -0.9316010896 0.5342614939
-1.0660328010 -0.8685468152 0.5162244565
-1.1155968860 -0.8003822042 0.4988294120
-1.1606750246 -0.7280435052 0.4870267973
-1.2039161861 -0.6537127900 0.4861947668
-1.2447702567 -0.5787311452 0.4965640217
-1.2801346668 -0.5021022821 0.5133799122
-1.3080797340 -0.4227327938 0.5314611276
-1.3283090965 -0.3406323499 0.5476364222
-1.3417954808 -0.2565369804 0.5604127768
-1.3500777974 -0.1712751311 0.5695397423
-1.3544744543 -0.0853910049 0.5749077296
-1.3557738571 0.0007494424 0.5766471988
-1.3543705554 0.0868845263 0.5748124399
-1.3499106817 0.1727544145 0.5693468573
-1.3415396033 0.2580041516 0.5602115546
-1.3280074111 0.3420762821 0.5473412081
-1.3076794389 0.4241401233 0.5310833721
-1.2794390040 0.5033606344 0.5128438004
-1.2438646178 0.5798950037 0.4960454807
-1.2031045016 0.6549929875 0.4859050209
-1.1601105226 0.7294686398 0.4872166983
-1.1150609159 0.8017747196 0.4992853881
-1.0653734853 0.8698503062 0.5167585325
-1.0093578607 0.9327048241 0.5346701891
-0.9472749288 0.9902830386 0.5502561272
-0.8804312115 1.0432230708 0.5623862460
-0.8101971767 1.0923988316 0.5708115816
-0.7376393479 1.1386335010 0.5755207324
-0.6634307433 1.1824171893 0.5765900406
-0.5878904011 1.2237915691 0.5740820941
-0.5110498979 1.2622748261 0.5679404838
-0.4327576336 1.2968209821 0.5581017521
-0.3427217946 1.3297856217 0.5428354414
-0.2609513614 1.3506890128 0.5256681320
-0.1777876258 1.3634338840 0.5073043061
-0.0932843565 1.3688096389 0.4916365510
-0.0075037571 1.3697599873 0.4842258893
0.0784345729 1.3689897312 0.4894981446
0.1632544569 1.3644116212 0.5036026951
0.2471409786 1.3512313727 0.5172899310
0.3290342172 1.3275255209 0.5287529750
0.4083000097 1.2953555183 0.5383155053
0.4848926809 1.2568537634 0.5463917594
0.5587004669 1.2129523464 0.5531685688
0.6296531962 1.1644070721 0.5588177685
0.6980947943 1.1122783547 0.5635975500
0.7556802578 1.0640443103 0.5671766622
0.8192397301 1.0059528136 0.5705309877
0.8802477099 0.9451599965 0.5732759620
0.9387555584 0.8819383434 0.5754947032
0.9947414783 0.8164611375 0.5772490366
1.0481187510 0.7488303332 0.5785862240
1.0985252471 0.6789567228 0.5795174041
1.1458325056 0.6069489947 0.5801016730
1.1898941398 0.5329122985 0.5803848087
1.2304271839 0.4568874394 0.5804011891
1.2667688837 0.3787771027 0.5801716369
1.2980083200 0.2984997325 0.5797166559
1.3238421959 0.2163317559 0.5790969619
1.3426701903 0.1323253854 0.5783528469
1.3529775741 0.0468764143 0.5775245936
1.3327328100 -0.0412567700 0.5559006600
1.3296722758 -0.1256841380 0.5522281346
1.3229978396 -0.2096598928 0.5449552639
1.3115700864 -0.2926789108 0.5337527973
1.2938618009 -0.3739731164 0.5187217799
1.2680501005 -0.4523682573 0.5004234686
1.2343076580 -0.5275132557 0.4814333981
1.1945725830 -0.6005092279 0.4659904242
1.1522203041 -0.6734373537 0.4605934281
1.1102965045 -0.7464196345 0.4680667814
1.0664412798 -0.8168166284 0.4844635973
1.0170640115 -0.8827017014 0.5036423569
0.9607889695 -0.9432082259 0.5214518642
0.8983717452 -0.9983648404 0.5358709069
0.8316602536 -1.0492132843 0.5464625715
0.7618524689 -1.0964578938 0.5532252745
0.6898892710 -1.1407841172 0.5561002574
0.6163774819 -1.1825780184 0.5554086749
0.5414789623 -1.2215960138 0.5511387579
0.4651404916 -1.2570413929 0.5430945465
0.3871938051 -1.2875067434 0.5311261526
0.3076316150 -1.3113004426 0.5153641499
0.2266282235 -1.3267272785 0.4967399185
0.1444903263 -1.3336538506 0.4779035725
0.0610771030 -1.3347164663 0.4642970816
-0.0233134686 -1.3346062780 0.4613262673
-0.1072755693 -1.3345353499 0.4708021048
-0.1899553639 -1.3307406811 0.4880766019
-0.2714737216 -1.3191867800 0.5072392807
-0.3517748429 -1.2992666699 0.5245790924
-0.4304693950 -1.2715716935 0.5383294564
-0.5075014984 -1.2380943536 0.5481091365
-0.5829973561 -1.2004611578 0.5539959279
-0.6571159886 -1.1598131679 0.5561853861
-0.7297706134 -1.1165668439 0.5548688005
-0.8006435010 -1.0707126060 0.5499162139
-0.8690016487 -1.0217154274 0.5411915477
-0.9335871053 -0.9686443812 0.5284755883
-0.9926614358 -0.9104730319 0.5119495300
-1.0449988391 -0.8468565960 0.4930379911
-1.0910641978 -0.7783393431 0.4748999975
-1.1334206682 -0.7062435916 0.4626349591
-1.1756638534 -0.6331196847 0.4623431251
-1.2170795483 -0.5603771327 0.4738688744
-1.2537968938 -0.4863867116 0.4918417077
-1.2831414748 -0.4094254829 0.5107837822
-1.3044171128 -0.3293475304 0.5274694966
-1.3185757276 -0.2470153169 0.5404342237
-1.3272736314 -0.1634075013 0.5495798213
-1.3318372266 -0.0791243194 0.5547768967
-1.3330284693 0.0054200189 0.5562912380
-1.3313475894 0.0899410121 0.5542257409
-1.3263345548 0.1741538887 0.5485017790
-1.3170343073 0.2576494634 0.5390021205
-1.3021755286 0.3397746624 0.5255430185
-1.2801097076 0.4195899176 0.5085231061
-1.2496151093 0.4960752311 0.4893418308
-1.2119700672 0.5697242995 0.4718511321
-1.1702236893 0.6424744111 0.4616731305
-1.1280671461 0.7156076309 0.4637547059
-1.0854767062 0.7874024238 0.4769635821
-1.0387482716 0.8553623441 0.4955289883
-0.9853742093 0.9181722648 0.5142266214
-0.9254312105 0.9755655954 0.5302211348
-0.8603908008 1.0281596057 0.5424939430
-0.7917337236 1.0768032173 0.5508486883
-0.7206029961 1.1223176515 0.5553805909
-0.6477096266 1.1651851501 0.5561933137
-0.5733999254 1.2054497329 0.5534252972
-0.4976916968 1.2425479882 0.5469714764
-0.4204255545 1.2752953333 0.5367178128
-0.3415706599 1.3022572630 0.5225322122
-0.2610919036 1.3211164320 0.5048715852
-0.1794207435 1.3315219987 0.4857045317
-0.0965956334 1.3347109409 0.4690707150
-0.0125095673 1.3345868709 0.4606028268
0.0718289112 1.3347795872 0.4655422862
0.1551063783 1.3329626225 0.4799582615
0.2377648988 1.3234823157 0.4946834111
0.3190050048 1.3040503088 0.5074171117
0.3977996936 1.2753858716 0.5181451099
0.4740961259 1.2401552985 0.5273532855
0.5473308799 1.1986087829 0.5350338077
0.6177153588 1.1522036758 0.5415017587
0.6853990832 1.1018145936 0.5469577186
0.7503829705 1.0478911120 0.5515091864
0.8123513545 0.9904595852 0.5551646600
0.8717080479 0.9303003204 0.5581315996
0.9284465729 0.8676400297 0.5604789636
0.9825373806 0.8026597633 0.5622663492
1.0339234461 0.7355030395 0.5635454624
1.0821654033 0.6660459075 0.5643106767
1.1273919951 0.5945904645 0.5646521427
1.1694571783 0.5212322528 0.5646111769
1.2081137942 0.4460228745 0.5642187395
1.2428845238 0.3689418481 0.5634923457
1.2728566814 0.2898791947 0.5624355246
1.2979863252 0.2091599357 0.5611190809
1.3173871154 0.1268848698 0.5595685671
1.3289677187 0.0431646357 0.5577992862
1.3783448687 -0.0371271236 0.5967800262
1.3759609088 -0.1248046176 0.5934199052
1.3704629077 -0.2121243860 0.5865124156
1.3609287195 -0.2987264016 0.5760732772
1.3458723688 -0.3840233170 0.5621880050
1.3239047736 -0.4672852390 0.5456015790
1.2945010349 -0.5480874794 0.5283906808
1.2578322045 -0.6264768449 0.5143415960
1.2158814183 -0.7031978176 0.5088739395
1.1704471820 -0.7778375254 0.5148133771
1.1207193067 -0.8486380675 0.5289374550
1.0653501825 -0.9144352268 0.5461103763
1.0040694047 -0.9749719873 0.5626013306
0.9375821175 -1.0305035396 0.5764138961
0.8672594532 -1.0819552159 0.5867558363
0.7943124031 -1.1302764255 0.5935469283
0.7195417231 -1.1761298361 0.5967363804
0.6434013999 -1.2197907115 0.5963603015
0.5660614536 -1.2610984791 0.5924276262
0.4874722589 -1.2994193249 0.5848902347
0.4074287898 -1.3336040722 0.5738107984
0.3257394363 -1.3621010288 0.5593873326
0.2423729565 -1.3834515939 0.5425106220
0.1573874970 -1.3968662578 0.5255833260
0.0708963571 -1.4031862783 0.5127998449
-0.0166024889 -1.4045406611 0.5092515441
-0.1037859307 -1.4016024959 0.5169586669
-0.1897328116 -1.3928269646 0.5318875282
-0.2741074191 -1.3763013094 0.5491399009
-0.3568502727 -1.3520949292 0.5652300847
-0.4378907533 -1.3212330491 0.5784151068
-0.5173431135 -1.2853038557 0.5881673129
-0.5954458060 -1.2457586805 0.5943319255
-0.6723412975 -1.2035249129 0.5969207359
-0.7480017983 -1.1590484334 0.5959276120
-0.8221632235 -1.1123297018 0.5913787086
-0.8942437797 -1.0629346258 0.5832323685
-0.9632736568 -1.0100510489 0.5715241057
-1.0279731739 -0.9527291474 0.5565734577
-1.0870667628 -0.8902370344 0.5394109218
-1.1401295742 -0.8224250652 0.5227588264
-1.1879293811 -0.7498434189 0.5114186354
-1.2321685187 -0.6743058953 0.5100464085
-1.2724609651 -0.5970851576 0.5192591689
-1.3064724398 -0.5178178525 0.5349181166
-1.3330179932 -0.4360401047 0.5521384729
-1.3522010802 -0.3519171694 0.5678033477
-1.3650152339 -0.2660586439 0.5803913299
-1.3728819633 -0.1791427608 0.5894996632
-1.3771116820 -0.0916576904 0.5950385624
-1.3785192449 -0.0039211341 0.5970031597
-1.3773935213 0.0838280405 0.5953991390
-1.3734868086 0.1713549403 0.5901919357
-1.3660448992 0.2583588398 0.5814209887
-1.3538392936 0.3443779018 0.5691393978
-1.3352491702 0.4286903290 0.5536436381
-1.3092628987 0.5106460378 0.5363457700
-1.2757591684 0.5900657079 0.5202398292
-1.2359853139 0.6675115639 0.5101369112
-1.1921538990 0.7433296487 0.5106786906
-1.1446451256 0.8161470154 0.5216071941
-1.0919986990 0.8843382684 0.5379880767
-1.0333415121 0.9472373833 0.5551137568
-0.9691186471 1.0050004818 0.5702911197
-0.9004716222 1.0582865358 0.5822785490
-0.8286606298 1.1079944458 0.5907744749
-0.7546756996 1.1549493504 0.5956608738
-0.6791518600 1.1996492285 0.5969867674
-0.6023808767 1.2421334054 0.5947388909
-0.5244080989 1.2820016641 0.5889094912
-0.4450897126 1.3183466308 0.5794856913
-0.3438729294 1.3573139804 0.5631386706
-0.2608108193 1.3802615937 0.5464646788
-0.1761545082 1.3953457694 0.5289040804
-0.0899730796 1.4029083369 0.5142023869
-0.0024979469 1.4049331037 0.5078489518
0.0850402345 1.4031998752 0.5134540029
0.1714025355 1.3958606199 0.5272471286
0.2565170585 1.3789804297 0.5398964509
0.3390634297 1.3510007329 0.5500888382
0.4188003258 1.3153251650 0.5584859007
0.4956892360 1.2735522282 0.5654302333
0.5700700539 1.2272959099 0.5713033298
0.6415910335 1.1766104684 0.5761337783
0.7107905054 1.1227421158 0.5802373813
0.7609775451 1.0801975086 0.5828441380
0.8261281057 1.0214460421 0.5858973154
0.8887873719 0.9600196726 0.5884203244
0.9490645439 0.8962366571 0.5905104428
1.0069455760 0.8302625116 0.5922317240
1.0623140558 0.7621576269 0.5936269857
1.1148850908 0.6918675381 0.5947241316
1.1642730161 0.6193075249 0.5955512033
1.2103311014 0.5445923441 0.5961584404
1.2527405737 0.4677520043 0.5965836387
1.2906532435 0.3886123573 0.5968509280
1.3231599587 0.3071202704 0.5969977873
1.3496980666 0.2235035760 0.5970748428
1.3679532652 0.1377659010 0.5971371268
1.3769874294 0.0505881929 0.5972499009
