# Supplementary material for: The topology of the magnetically induced ring current of C13Cl2
Source: Chem Sci. 2026 Jun 27. Online ahead of print. doi: 10.1039/d6sc03398a (PMC13334967; doi:10.1039/d6sc03398a)
Supplement: SC-OLF-D6SC03398A-s002 [file SC-OLF-D6SC03398A-s002.zip › benz/ribbon_traj_001_016.xyz]

100

1.3608087734 -0.0430694787 0.4565591322
1.3573673196 -0.1181674658 0.4535271213
1.3481809289 -0.2035383256 0.4463748341
1.3355577579 -0.2770372426 0.4367958314
1.3111536195 -0.3579624854 0.4212157830
1.2746158389 -0.4325397702 0.4012859933
1.2274152732 -0.4994334587 0.3794561868
1.1672320451 -0.5704493213 0.3578034709
1.1128986247 -0.6491166164 0.3493339956
1.0731556297 -0.7358472862 0.3598192538
1.0416871924 -0.8232076255 0.3822493035
1.0061852054 -0.8969523919 0.4040943002
0.9582126761 -0.9649461489 0.4235484723
0.8992206575 -1.0256632616 0.4385392626
0.8413149601 -1.0727756927 0.4476088994
0.7714819717 -1.1228287473 0.4542724391
0.6984624064 -1.1686350514 0.4569420213
0.6328766903 -1.2055237237 0.4562376984
0.5558523361 -1.2440197675 0.4520269431
0.4871454072 -1.2736930218 0.4450841292
0.4062439765 -1.3000109007 0.4328485247
0.3344422856 -1.3162944295 0.4187163050
0.2515990878 -1.3205718698 0.3984812682
0.1701427549 -1.3118995932 0.3767076897
0.0782017087 -1.2951325471 0.3563006580
-0.0282099315 -1.2885723526 0.3498755626
-0.1222011424 -1.3012259790 0.3642860853
-0.2031220539 -1.3142590862 0.3850326083
-0.2848608632 -1.3185868094 0.4067557256
-0.3676167591 -1.3096051335 0.4257708593
-0.4494840708 -1.2878284230 0.4402441227
-0.5293111593 -1.2568482965 0.4499962644
-0.5969966914 -1.2243038305 0.4548570067
-0.6729568587 -1.1835248054 0.4570528084
-0.7467448284 -1.1388882452 0.4556284972
-0.8089706691 -1.0968545444 0.4512021218
-0.8764807357 -1.0441639719 0.4423188467
-0.9310551053 -0.9940293709 0.4309428978
-0.9843247517 -0.9294412729 0.4134797625
-1.0258158572 -0.8583045411 0.3925940904
-1.0575920762 -0.7827350850 0.3713444594
-1.0904942473 -0.6946503876 0.3528593000
-1.1423902704 -0.6012344504 0.3513834780
-1.2025842428 -0.5288671364 0.3697080395
-1.2525819146 -0.4639808254 0.3909177153
-1.2942878837 -0.3931872458 0.4119691323
-1.3245283490 -0.3152653304 0.4297603371
-1.3419072719 -0.2432986651 0.4417374602
-1.3541914745 -0.1585093996 0.4509709779
-1.3603033273 -0.0726169829 0.4559536584
-1.3614409434 0.0026419193 0.4570593455
-1.3591593872 0.0888343176 0.4551134284
-1.3518930663 0.1745330396 0.4493331209
-1.3405699810 0.2482850735 0.4407595147
-1.3192057258 0.3301858565 0.4266872421
-1.2867122508 0.4067281249 0.4081420352
-1.2429796764 0.4759896917 0.3866785528
-1.1921584198 0.5405156831 0.3660210827
-1.1333803164 0.6147479788 0.3502250761
-1.0843739840 0.7094128869 0.3550229629
-1.0528290997 0.7975175718 0.3753031240
-1.0194363232 0.8724210951 0.3967289370
-0.9753170444 0.9422794053 0.4170207415
-0.9271298229 0.9973485453 0.4317670771
-0.8643825153 1.0547347709 0.4443557413
-0.8049032665 1.1001134221 0.4518773844
-0.7331951177 1.1478368625 0.4563665797
-0.6589027290 1.1916923133 0.4570923154
-0.5923454849 1.2267502838 0.4545823443
-0.5142269183 1.2626094509 0.4482220296
-0.4339727620 1.2917261347 0.4375635230
-0.3626611609 1.3100478750 0.4244464268
-0.2800496418 1.3184838755 0.4054078855
-0.1982468879 1.3140121437 0.3838850014
-0.1168292014 1.3016841987 0.3637735997
-0.0227661534 1.2886503999 0.3495563046
0.0733758445 1.2913654088 0.3540342057
0.1579470816 1.2970006636 0.3680496776
0.2428301964 1.2931606049 0.3813090947
0.3268517029 1.2783150862 0.3925590022
0.4089555076 1.2543445799 0.4020322385
0.4782774893 1.2262341293 0.4091592409
0.5555636074 1.1890306747 0.4159566386
0.6202715091 1.1512565946 0.4210465171
0.6922933565 1.1043507460 0.4259013877
0.7615281256 1.0533004937 0.4299747807
0.8277214379 0.9982791306 0.4333316020
0.8911263908 0.9399993719 0.4361554854
0.9516598529 0.8786975313 0.4385411876
1.0091998934 0.8145325854 0.4405731166
1.0637438531 0.7477722191 0.4423367098
1.1148990362 0.6783738909 0.4438889112
1.1625314785 0.6064992645 0.4453368257
1.2065139842 0.5323315318 0.4467573334
1.2462955589 0.4558457516 0.4482592492
1.2813377504 0.3770898026 0.4499313047
1.3107351401 0.2961222150 0.4518836363
1.3339031074 0.2132320118 0.4542675021
1.3502048339 0.1287683319 0.4565605843
1.3589542432 0.0430974443 0.4575259209
1.3327328100 -0.0412567700 0.5559006600
1.3296722758 -0.1256841380 0.5522281346
1.3229978396 -0.2096598928 0.5449552639
1.3115700864 -0.2926789108 0.5337527973
1.2938618009 -0.3739731164 0.5187217799
1.2680501005 -0.4523682573 0.5004234686
1.2343076580 -0.5275132557 0.4814333981
1.1945725830 -0.6005092279 0.4659904242
1.1522203041 -0.6734373537 0.4605934281
1.1102965045 -0.7464196345 0.4680667814
1.0664412798 -0.8168166284 0.4844635973
1.0170640115 -0.8827017014 0.5036423569
0.9607889695 -0.9432082259 0.5214518642
0.8983717452 -0.9983648404 0.5358709069
0.8316602536 -1.0492132843 0.5464625715
0.7618524689 -1.0964578938 0.5532252745
0.6898892710 -1.1407841172 0.5561002574
0.6163774819 -1.1825780184 0.5554086749
0.5414789623 -1.2215960138 0.5511387579
0.4651404916 -1.2570413929 0.5430945465
0.3871938051 -1.2875067434 0.5311261526
0.3076316150 -1.3113004426 0.5153641499
0.2266282235 -1.3267272785 0.4967399185
0.1444903263 -1.3336538506 0.4779035725
0.0610771030 -1.3347164663 0.4642970816
-0.0233134686 -1.3346062780 0.4613262673
-0.1072755693 -1.3345353499 0.4708021048
-0.1899553639 -1.3307406811 0.4880766019
-0.2714737216 -1.3191867800 0.5072392807
-0.3517748429 -1.2992666699 0.5245790924
-0.4304693950 -1.2715716935 0.5383294564
-0.5075014984 -1.2380943536 0.5481091365
-0.5829973561 -1.2004611578 0.5539959279
-0.6571159886 -1.1598131679 0.5561853861
-0.7297706134 -1.1165668439 0.5548688005
-0.8006435010 -1.0707126060 0.5499162139
-0.8690016487 -1.0217154274 0.5411915477
-0.9335871053 -0.9686443812 0.5284755883
-0.9926614358 -0.9104730319 0.5119495300
-1.0449988391 -0.8468565960 0.4930379911
-1.0910641978 -0.7783393431 0.4748999975
-1.1334206682 -0.7062435916 0.4626349591
-1.1756638534 -0.6331196847 0.4623431251
-1.2170795483 -0.5603771327 0.4738688744
-1.2537968938 -0.4863867116 0.4918417077
-1.2831414748 -0.4094254829 0.5107837822
-1.3044171128 -0.3293475304 0.5274694966
-1.3185757276 -0.2470153169 0.5404342237
-1.3272736314 -0.1634075013 0.5495798213
-1.3318372266 -0.0791243194 0.5547768967
-1.3330284693 0.0054200189 0.5562912380
-1.3313475894 0.0899410121 0.5542257409
-1.3263345548 0.1741538887 0.5485017790
-1.3170343073 0.2576494634 0.5390021205
-1.3021755286 0.3397746624 0.5255430185
-1.2801097076 0.4195899176 0.5085231061
-1.2496151093 0.4960752311 0.4893418308
-1.2119700672 0.5697242995 0.4718511321
-1.1702236893 0.6424744111 0.4616731305
-1.1280671461 0.7156076309 0.4637547059
-1.0854767062 0.7874024238 0.4769635821
-1.0387482716 0.8553623441 0.4955289883
-0.9853742093 0.9181722648 0.5142266214
-0.9254312105 0.9755655954 0.5302211348
-0.8603908008 1.0281596057 0.5424939430
-0.7917337236 1.0768032173 0.5508486883
-0.7206029961 1.1223176515 0.5553805909
-0.6477096266 1.1651851501 0.5561933137
-0.5733999254 1.2054497329 0.5534252972
-0.4976916968 1.2425479882 0.5469714764
-0.4204255545 1.2752953333 0.5367178128
-0.3415706599 1.3022572630 0.5225322122
-0.2610919036 1.3211164320 0.5048715852
-0.1794207435 1.3315219987 0.4857045317
-0.0965956334 1.3347109409 0.4690707150
-0.0125095673 1.3345868709 0.4606028268
0.0718289112 1.3347795872 0.4655422862
0.1551063783 1.3329626225 0.4799582615
0.2377648988 1.3234823157 0.4946834111
0.3190050048 1.3040503088 0.5074171117
0.3977996936 1.2753858716 0.5181451099
0.4740961259 1.2401552985 0.5273532855
0.5473308799 1.1986087829 0.5350338077
0.6177153588 1.1522036758 0.5415017587
0.6853990832 1.1018145936 0.5469577186
0.7503829705 1.0478911120 0.5515091864
0.8123513545 0.9904595852 0.5551646600
0.8717080479 0.9303003204 0.5581315996
0.9284465729 0.8676400297 0.5604789636
0.9825373806 0.8026597633 0.5622663492
1.0339234461 0.7355030395 0.5635454624
1.0821654033 0.6660459075 0.5643106767
1.1273919951 0.5945904645 0.5646521427
1.1694571783 0.5212322528 0.5646111769
1.2081137942 0.4460228745 0.5642187395
1.2428845238 0.3689418481 0.5634923457
1.2728566814 0.2898791947 0.5624355246
1.2979863252 0.2091599357 0.5611190809
1.3173871154 0.1268848698 0.5595685671
1.3289677187 0.0431646357 0.5577992862
1.3888847369 -0.0448821873 0.3572176043
1.3850623634 -0.1106507935 0.3548261080
1.3733640182 -0.1974167584 0.3477944043
1.3595454294 -0.2613955744 0.3398388655
1.3284454382 -0.3419518544 0.3237097861
1.2811815772 -0.4127112831 0.3021485181
1.2205228884 -0.4713536617 0.2774789755
1.1398915072 -0.5403894146 0.2496165177
1.0735769452 -0.6247958791 0.2380745632
1.0360147549 -0.7252749378 0.2515717262
1.0169331049 -0.8295986225 0.2800350097
0.9953063993 -0.9112030823 0.3045462435
0.9556363827 -0.9866840719 0.3256450804
0.9000695698 -1.0529616829 0.3412076183
0.8509696666 -1.0963381011 0.3487552272
0.7811114746 -1.1491996008 0.3553196037
0.7070355419 -1.1964859857 0.3577837851
0.6493758987 -1.2284694290 0.3570667220
0.5702257099 -1.2664435212 0.3529151282
0.5091503228 -1.2903446506 0.3470737119
0.4252941479 -1.3125150579 0.3345708968
0.3612529563 -1.3212884164 0.3220684601
0.2765699521 -1.3144164612 0.3002226179
0.1957951834 -1.2901453357 0.2755118069
0.0953263144 -1.2555486279 0.2483042343
-0.0331063944 -1.2425384273 0.2384248579
-0.1371267156 -1.2679166081 0.2577700658
-0.2162887438 -1.2977774912 0.2819886148
-0.2982480047 -1.3179868387 0.3062721705
-0.3834586753 -1.3199435972 0.3269626262
-0.4684987467 -1.3040851526 0.3421587890
-0.5511208201 -1.2756022395 0.3518833923
-0.6109960268 -1.2481465032 0.3557180855
-0.6887977288 -1.2072364430 0.3579202308
-0.7637190434 -1.1612096465 0.3563881938
-0.8172978373 -1.1229964828 0.3524880297
-0.8839598226 -1.0666125164 0.3434461456
-0.9285231053 -1.0194143605 0.3334102073
-0.9759880676 -0.9484095139 0.3150099951
-1.0066328753 -0.8697524862 0.2921501898
-1.0241199546 -0.7871308268 0.2677889212
-1.0475678263 -0.6830571837 0.2430836409
-1.1091166873 -0.5693492162 0.2404238310
-1.1880889372 -0.4973571401 0.2655472046
-1.2513669354 -0.4415749391 0.2899937230
-1.3054342925 -0.3769490087 0.3131544823
-1.3446395851 -0.3011831303 0.3320511776
-1.3652388161 -0.2395820133 0.3430406967
-1.3811093175 -0.1536112979 0.3523621345
-1.3887694280 -0.0661096465 0.3571304200
-1.3898534174 -0.0001361804 0.3578274530
-1.3869711851 0.0877276231 0.3560011160
-1.3774515779 0.1749121905 0.3501644628
-1.3641056546 0.2389206837 0.3425169089
-1.3362359230 0.3205970506 0.3278314657
-1.2933147939 0.3938663322 0.3077609644
-1.2363442435 0.4559041523 0.2840152748
-1.1723467723 0.5113070666 0.2601910332
-1.0965369434 0.5870215464 0.2387770217
-1.0406808220 0.7032181428 0.2462912199
-1.0201814932 0.8076327198 0.2736426659
-1.0001243748 0.8894798460 0.2979288857
-0.9652598795 0.9663865459 0.3198148616
-0.9288284354 1.0191314951 0.3333130194
-0.8683742297 1.0813099361 0.3462175395
-0.8180728094 1.1234236268 0.3529060805
-0.7457872392 1.1733560735 0.3573525685
-0.6700958314 1.2181994766 0.3579913170
-0.6112910444 1.2480508348 0.3557393914
-0.5307621398 1.2826709135 0.3494725828
-0.4475199695 1.3081569361 0.3384092333
-0.3837516620 1.3178384870 0.3263606413
-0.2990073800 1.3158513190 0.3059441858
-0.2170730322 1.2965022887 0.2820654710
-0.1370627693 1.2686574565 0.2584764843
-0.0330227394 1.2427139290 0.2385097824
0.0749227778 1.2479512304 0.2425261252
0.1607877850 1.2610387046 0.2561410937
0.2478954940 1.2628388941 0.2679347784
0.3346984010 1.2525798637 0.2777008926
0.4201113217 1.2333032881 0.2859193670
0.4824588527 1.2123129601 0.2909651963
0.5637963348 1.1794525666 0.2968794694
0.6228276593 1.1503095135 0.3005912754
0.6991876298 1.1068868983 0.3048450569
0.7726732807 1.0587098754 0.3084403749
0.8430915213 1.0060986760 0.3114985440
0.9105447338 0.9496984234 0.3141793711
0.9748731330 0.8897550328 0.3166034116
1.0358624062 0.8264054076 0.3188798840
1.0935642601 0.7600413988 0.3211279572
1.1476326692 0.6907018743 0.3234671458
1.1976709619 0.6184080646 0.3260215086
1.2435707902 0.5434308108 0.3289034899
1.2844773236 0.4656686288 0.3322997588
1.3197909770 0.3852377571 0.3363702638
1.3486135988 0.3023652353 0.3413317481
1.3698198897 0.2173040880 0.3474159232
1.3830225524 0.1306517939 0.3535526016
1.3889407677 0.0430302528 0.3572525556
