# Supplementary material for: The topology of the magnetically induced ring current of C13Cl2
Source: Chem Sci. 2026 Jun 27. Online ahead of print. doi: 10.1039/d6sc03398a (PMC13334967; doi:10.1039/d6sc03398a)
Supplement: SC-OLF-D6SC03398A-s002 [file SC-OLF-D6SC03398A-s002.zip › benz/ribbon_traj_002_003.xyz]

100

1.2270073308 0.0289349160 0.5196211616
1.2264642738 -0.0487530129 0.5190514789
1.2222501165 -0.1262104374 0.5148260440
1.2132228099 -0.2028854188 0.5065039912
1.2004994141 -0.2692852688 0.4958658412
1.1793123143 -0.3422871479 0.4804401612
1.1497601300 -0.4117322881 0.4626874891
1.1130946201 -0.4778658270 0.4454315010
1.0723507011 -0.5426951604 0.4327862533
1.0323311631 -0.6090438314 0.4290070149
0.9917149483 -0.6852834316 0.4367574864
0.9555562004 -0.7522521770 0.4520589546
0.9142835431 -0.8154265900 0.4701019319
0.8656550370 -0.8734199675 0.4872261290
0.8105713759 -0.9262552560 0.5013676479
0.7573345439 -0.9684174232 0.5102426373
0.6940860262 -1.0129680224 0.5168825973
0.6282278458 -1.0540493853 0.5195795802
0.5604450922 -1.0919522836 0.5184709497
0.4909981640 -1.1263716625 0.5136236580
0.4198670416 -1.1561345068 0.5047561715
0.3558451432 -1.1775799690 0.4937177527
0.2818046831 -1.1942014909 0.4777985983
0.2067951347 -1.2023210588 0.4599778131
0.1310477271 -1.2027162943 0.4432152719
0.0543648541 -1.1997563096 0.4317000284
-0.0323012527 -1.1990870720 0.4300350295
-0.1092672195 -1.2019919401 0.4391914864
-0.1852408271 -1.2031669332 0.4549383658
-0.2605013536 -1.1977215683 0.4728751545
-0.3348427990 -1.1832303632 0.4894979904
-0.4078739481 -1.1607799048 0.5029839253
-0.4708623375 -1.1353621920 0.5115011727
-0.5407718089 -1.1021237442 0.5174516507
-0.6090285239 -1.0651384881 0.5195793114
-0.6754554618 -1.0249441245 0.5179581446
-0.7395267520 -0.9814335210 0.5124773384
-0.7935744535 -0.9401753070 0.5045121504
-0.8502660682 -0.8888097008 0.4915278363
-0.9007042336 -0.8322226322 0.4751549830
-0.9442108105 -0.7705781460 0.4572449618
-0.9816675728 -0.7046150811 0.4408959857
-1.0174390436 -0.6365320011 0.4307184124
-1.0607769769 -0.5614690896 0.4307711217
-1.1017100732 -0.4964055435 0.4412713694
-1.1399849924 -0.4309247156 0.4576418455
-1.1715039782 -0.3623907099 0.4754981744
-1.1950823927 -0.2903539757 0.4917438586
-1.2094098254 -0.2244709353 0.5032708255
-1.2199414517 -0.1481549813 0.5127026870
-1.2255088520 -0.0708942621 0.5181357584
-1.2269754311 0.0067497281 0.5196203560
-1.2248121486 0.0843539575 0.5174090859
-1.2185495496 0.1615091914 0.5113808991
-1.2093010156 0.2288509691 0.5029673694
-1.1922700167 0.3033851215 0.4893901475
-1.1671743008 0.3748556256 0.4724790862
-1.1342779250 0.4427485670 0.4543617047
-1.0948276728 0.5076908351 0.4385002397
-1.0488930084 0.5806945331 0.4294714706
-1.0109049542 0.6482686512 0.4316947388
-0.9752121963 0.7161751983 0.4434667024
-0.9369700248 0.7815252565 0.4603235761
-0.8924793671 0.8424452952 0.4781621113
-0.8407330036 0.8980011744 0.4939862499
-0.7903180146 0.9428959783 0.5051727519
-0.7288725928 0.9895501752 0.5140363836
-0.6642182802 1.0323628269 0.5187636887
-0.5974309293 1.0720365277 0.5197381530
-0.5288724156 1.1084756666 0.5169614636
-0.4586498869 1.1409770073 0.5102587436
-0.3868090553 1.1684957121 0.4996715736
-0.3132914510 1.1886144532 0.4850143834
-0.2474819572 1.1992249644 0.4697068386
-0.1721360353 1.2034853127 0.4518021476
-0.0960009571 1.2015133484 0.4368816917
-0.0188157747 1.1988764142 0.4294558331
0.0678963387 1.1991674982 0.4315544969
0.1448046648 1.1984166237 0.4389511498
0.2206519546 1.1913997774 0.4489199680
0.2954341177 1.1770000297 0.4596368199
0.3687158639 1.1547700950 0.4694773632
0.4400919258 1.1259328487 0.4777136955
0.5099478291 1.0931296514 0.4846908898
0.5867423210 1.0535672168 0.4910215321
0.6533757907 1.0143442387 0.4951933991
0.7179381710 0.9717540485 0.4980538373
0.7801426551 0.9257265649 0.4996186472
0.8395014393 0.8760372760 0.5000253778
0.9081851162 0.8094067174 0.4978603707
0.9588873192 0.7509270893 0.4968019008
1.0050910892 0.6888874760 0.4958842572
1.0468936783 0.6238674425 0.4954932587
1.0843909607 0.5563233404 0.4958948929
1.1177550346 0.4866674029 0.4972331574
1.1469127265 0.4151432431 0.4996045144
1.1719595244 0.3420192854 0.5028926795
1.1947190845 0.2586249794 0.5078314126
1.2113413419 0.1830905968 0.5129713252
1.2223305664 0.1064213969 0.5174620339
1.2970133400 0.0328772500 0.5358448400
1.2966408054 -0.0490738485 0.5354000319
1.2929215705 -0.1308340697 0.5313663042
1.2852138272 -0.2120289358 0.5235725609
1.2721474148 -0.2920371791 0.5117673237
1.2521493253 -0.3699026854 0.4959930736
1.2239648434 -0.4445242384 0.4773378764
1.1883276577 -0.5158570967 0.4585646971
1.1473774551 -0.5853524524 0.4442148528
1.1058863320 -0.6558341079 0.4402967979
1.0662604283 -0.7270236905 0.4486716312
1.0256394398 -0.7962369353 0.4651857306
0.9792070484 -0.8609548818 0.4843785083
0.9259174301 -0.9205657948 0.5021201251
0.8664480593 -0.9750095786 0.5165140017
0.8022245499 -1.0247957298 0.5269140750
0.7347770162 -1.0708825866 0.5333632593
0.6650299122 -1.1138310974 0.5359929010
0.5936364464 -1.1540499293 0.5349723306
0.5207280687 -1.1911571056 0.5303252069
0.4462911354 -1.2243326588 0.5218756916
0.3702115766 -1.2520781443 0.5094212470
0.2924781048 -1.2720255966 0.4929499728
0.2136378922 -1.2837883969 0.4740786173
0.1338583815 -1.2871708658 0.4557323825
0.0529778162 -1.2860976517 0.4427136528
-0.0288770419 -1.2858193099 0.4411270960
-0.1101279521 -1.2870541799 0.4511775232
-0.1901872396 -1.2853406996 0.4684600050
-0.2693364106 -1.2763801979 0.4875516984
-0.3473921218 -1.2585805851 0.5048317956
-0.4240303114 -1.2331665785 0.5186291119
-0.4990037400 -1.2015699724 0.5283810836
-0.5723005152 -1.1653578110 0.5340291200
-0.6441133898 -1.1259376856 0.5360135948
-0.7143648402 -1.0837803701 0.5344636941
-0.7826283290 -1.0387500253 0.5292559859
-0.8480324635 -0.9902381789 0.5201162427
-0.9090102170 -0.9371763936 0.5067929272
-0.9641265305 -0.8790185564 0.4898477454
-1.0125055742 -0.8157240620 0.4708412656
-1.0546079833 -0.7477600388 0.4529149258
-1.0940627219 -0.6768678110 0.4417105577
-1.1349894551 -0.6059494326 0.4417392478
-1.1766056522 -0.5364040949 0.4536444412
-1.2143783900 -0.4659585393 0.4716590154
-1.2445285764 -0.3921972994 0.4906617636
-1.2668845791 -0.3152103993 0.5074203183
-1.2819829338 -0.2357768396 0.5205170294
-1.2912293137 -0.1548712506 0.5295993815
-1.2959294600 -0.0732131628 0.5346768292
-1.2971366102 0.0087157168 0.5360036000
-1.2951659960 0.0906065850 0.5337944618
-1.2896146665 0.1721477193 0.5279461659
-1.2795131418 0.2528750333 0.5181960126
-1.2629109616 0.3318728447 0.5041867228
-1.2387132675 0.4081449833 0.4867075227
-1.2069017052 0.4811577510 0.4675596137
-1.1679871415 0.5511765262 0.4503148132
-1.1261634814 0.6209524561 0.4409843263
-1.0856087875 0.6920248470 0.4431638233
-1.0460846760 0.7625497743 0.4564388211
-1.0028817682 0.8296631963 0.4749248875
-0.9530382193 0.8918850318 0.4937389236
-0.8964306459 0.9488179118 0.5099243342
-0.8343585687 1.0008115225 0.5223147968
-0.7683455554 1.0486178829 0.5307138565
-0.6996230656 1.0930398521 0.5351921509
-0.6289736403 1.1345582398 0.5359035377
-0.5568169927 1.1732921944 0.5330996782
-0.4831603235 1.2085845076 0.5265553653
-0.4079076342 1.2392627189 0.5161036315
-0.3309216047 1.2631689958 0.5014803131
-0.2525720361 1.2789067970 0.4835255195
-0.1732635171 1.2863325831 0.4644285221
-0.0929898988 1.2868479022 0.4480516338
-0.0114654812 1.2856509188 0.4403082241
0.0704206890 1.2848563527 0.4426629420
0.1519293460 1.2775117576 0.4460173259
0.2320108191 1.2606837281 0.4499216346
0.3103922254 1.2372301600 0.4541647065
0.3867167390 1.2077767434 0.4586767958
0.4606293985 1.1727149235 0.4634002724
0.5323517401 1.1333852135 0.4682520692
0.6018428929 1.0902351853 0.4731911429
0.6689674163 1.0434856670 0.4781830826
0.7335778006 0.9933185828 0.4831931872
0.7958624953 0.9402954938 0.4881898523
0.8557635204 0.8845906183 0.4931473614
0.9132016220 0.8263409920 0.4980404401
0.9680713760 0.7656524482 0.5028433648
1.0198423433 0.7022904672 0.5075090848
1.0686668620 0.6366279220 0.5120197481
1.1143057118 0.5687042676 0.5163410485
1.1564599573 0.4985501093 0.5204336518
1.1944541767 0.4260447623 0.5242282988
1.2275475216 0.3511627376 0.5276443757
1.2555495059 0.2742231533 0.5306424926
1.2773315237 0.1952887037 0.5331040404
1.2911722874 0.1145712705 0.5348490979
1.1570013216 0.0249925821 0.5033974832
1.1562877421 -0.0484321773 0.5027029259
1.1515786625 -0.1215868050 0.4982857838
1.1412317925 -0.1937419018 0.4894354216
1.1288514134 -0.2465333584 0.4799643588
1.1064753033 -0.3146716103 0.4648872487
1.0755554165 -0.3789403377 0.4480371019
1.0378615824 -0.4398745573 0.4322983048
0.9973239471 -0.5000378685 0.4213576538
0.9587759943 -0.5622535548 0.4177172320
0.9171694683 -0.6435431728 0.4248433416
0.8854729610 -0.7082674186 0.4389321787
0.8493600379 -0.7698982981 0.4558253555
0.8053926440 -0.8262741402 0.4723321329
0.7546946924 -0.8775009335 0.4862212942
0.7124445378 -0.9120391166 0.4935711995
0.6533950362 -0.9550534581 0.5004019353
0.5914257794 -0.9942676732 0.5031662595
0.5272537380 -1.0298546378 0.5019695688
0.4612682593 -1.0615862194 0.4969221091
0.3934429479 -1.0879363547 0.4876366514
0.3414787098 -1.1030817937 0.4780142584
0.2711312614 -1.1163773851 0.4626472238
0.1999523771 -1.1208537207 0.4458770089
0.1282370728 -1.1182617228 0.4306981614
0.0557518919 -1.1134149675 0.4206864041
-0.0357254635 -1.1123548340 0.4189429630
-0.1084064868 -1.1169297003 0.4272054497
-0.1802944145 -1.1209931668 0.4414167266
-0.2516662967 -1.1190629387 0.4581986106
-0.3222934762 -1.1078801412 0.4741641852
-0.3917175848 -1.0883932311 0.4873387386
-0.4427209350 -1.0691544115 0.4946212619
-0.5092431027 -1.0388896774 0.5008741814
-0.5739436580 -1.0043392906 0.5031450281
-0.6365460834 -0.9661078790 0.5014525951
-0.6964251750 -0.9241170167 0.4956986908
-0.7391164434 -0.8901124352 0.4889080581
-0.7915219195 -0.8404430079 0.4762627454
-0.8372819367 -0.7854267079 0.4604622206
-0.8759160468 -0.7254322301 0.4436486581
-0.9087271623 -0.6614701235 0.4288770456
-0.9408153653 -0.5961961913 0.4197262670
-0.9865644986 -0.5169887466 0.4198029957
-1.0268144943 -0.4564069922 0.4288982975
-1.0655915948 -0.3958908919 0.4436246755
-1.0984793800 -0.3325841204 0.4603345851
-1.1232802063 -0.2654975520 0.4760673988
-1.1368367169 -0.2131650310 0.4860246216
-1.1486535898 -0.1414387120 0.4958059925
-1.1550882440 -0.0685753613 0.5015946876
-1.1568142521 0.0047837395 0.5032371120
-1.1544583012 0.0781013299 0.5010237100
-1.1474844327 0.1508706634 0.4948156323
-1.1390888894 0.2048269050 0.4877387262
-1.1216290718 0.2748973982 0.4745935723
-1.0956353341 0.3415662680 0.4582506496
-1.0616541449 0.4043393829 0.4411637958
-1.0216682041 0.4642051440 0.4266856663
-0.9716225354 0.5404366101 0.4179586150
-0.9362011209 0.6045124554 0.4202256542
-0.9043397166 0.6698006223 0.4304945838
-0.8710582814 0.7333873167 0.4457222648
-0.8319205149 0.7930055585 0.4625852989
-0.7850353613 0.8471844370 0.4780481655
-0.7462774605 0.8849804342 0.4880307070
-0.6893996302 0.9304824674 0.4973589107
-0.6288134949 0.9716858017 0.5023352265
-0.5658882183 1.0095148157 0.5035727683
-0.5009278384 1.0436591388 0.5008232491
-0.4341394503 1.0733695070 0.4939621218
-0.3657104763 1.0977287052 0.4832395157
-0.2956612973 1.1140599106 0.4685484536
-0.2423918784 1.1195431319 0.4558881576
-0.1710085535 1.1206380423 0.4391757732
-0.0990120153 1.1161787946 0.4257117497
-0.0261660681 1.1121019097 0.4186034422
0.0653719884 1.1134786436 0.4204460517
0.1376799835 1.1193214898 0.4318849737
0.2092930902 1.1221158268 0.4479183015
0.2804760101 1.1167698995 0.4651089333
0.3507149887 1.1017634467 0.4802779307
0.4195544530 1.0791507740 0.4920271186
0.4875439181 1.0528740893 0.5011297104
0.5716417491 1.0168992484 0.5088519214
0.6377841652 0.9852028104 0.5122037156
0.7022985414 0.9501895142 0.5129144875
0.7644228149 0.9111576360 0.5110474420
0.8232393583 0.8674839338 0.5069033942
0.9031686104 0.7924724428 0.4976803014
0.9497032624 0.7362017303 0.4907604368
0.9903398352 0.6754844848 0.4842594297
1.0251204946 0.6111069630 0.4789667692
1.0544762096 0.5439424132 0.4754487373
1.0790501119 0.4747846964 0.4740326630
1.0993712763 0.4042417238 0.4749807300
1.1163715272 0.3328758331 0.4781409833
1.1338886630 0.2430268055 0.4850203326
1.1453511600 0.1708924900 0.4928386100
1.1534888455 0.0982715232 0.5000749698
