# Supplementary material for: The topology of the magnetically induced ring current of C13Cl2
Source: Chem Sci. 2026 Jun 27. Online ahead of print. doi: 10.1039/d6sc03398a (PMC13334967; doi:10.1039/d6sc03398a)
Supplement: SC-OLF-D6SC03398A-s002 [file SC-OLF-D6SC03398A-s002.zip › benz/ribbon_traj_002_004.xyz]

100

1.3703068871 0.0393946518 0.5233645524
1.3701302578 -0.0477145932 0.5231349059
1.3667738307 -0.1346686566 0.5193337538
1.3595310058 -0.2211233425 0.5117495972
1.3470325342 -0.3064969905 0.5000565454
1.3275448317 -0.3898403275 0.4841379331
1.2991726083 -0.4697862351 0.4646344265
1.2618561899 -0.5456335047 0.4437988913
1.2174825906 -0.6184299311 0.4262212950
1.1726244185 -0.6926894453 0.4207370293
1.1317665414 -0.7687859897 0.4309639271
1.0897250779 -0.8425683400 0.4501515642
1.0323641402 -0.9191915469 0.4733960027
0.9738761099 -0.9809930116 0.4913510281
0.9090842068 -1.0373187109 0.5054296290
0.8397605761 -1.0890191014 0.5153323014
0.7674243924 -1.1371287893 0.5212607229
0.7030124150 -1.1765896586 0.5235556725
0.6271777162 -1.2194313838 0.5225849454
0.5498915565 -1.2593266121 0.5179992675
0.4710594013 -1.2953569633 0.5095648321
0.3905000809 -1.3259094026 0.4969731495
0.3082036527 -1.3487641597 0.4801549124
0.2245538728 -1.3621027289 0.4600904683
0.1400529122 -1.3655700151 0.4394196334
0.0545060460 -1.3627903386 0.4235775214
-0.0323970562 -1.3622567967 0.4218685172
-0.1183604109 -1.3651217542 0.4348217140
-0.2030840703 -1.3638553435 0.4547976332
-0.2870140573 -1.3531736172 0.4753119228
-0.3696718281 -1.3324345805 0.4930358050
-0.4507132998 -1.3037568618 0.5067814798
-0.5299975254 -1.2690136915 0.5163202953
-0.6076370488 -1.2299152542 0.5217964672
-0.6838192886 -1.1877275912 0.5236333371
-0.7486158909 -1.1488667464 0.5221690859
-0.8216041725 -1.1016199895 0.5172725139
-0.8918778478 -1.0509802900 0.5084538970
-0.9579774262 -0.9959036982 0.4953952320
-1.0181920805 -0.9355163804 0.4783041463
-1.0709119307 -0.8693209953 0.4582737888
-1.1157822207 -0.7975695856 0.4381143167
-1.1567033202 -0.7221630261 0.4239330344
-1.1999725414 -0.6469945034 0.4231943950
-1.2449740411 -0.5738674276 0.4365080862
-1.2853598269 -0.4994130090 0.4564650855
-1.3171781699 -0.4210405577 0.4767789791
-1.3400382197 -0.3389397233 0.4941865404
-1.3551877506 -0.2542932052 0.5075696057
-1.3643791508 -0.1682051793 0.5167777712
-1.3691024568 -0.0814005439 0.5219907831
-1.3704203921 0.0056715962 0.5234954803
-1.3686580856 0.0927228648 0.5214577861
-1.3634191618 0.1794619756 0.5157599754
-1.3536706619 0.2654434027 0.5061045468
-1.3375239509 0.3498097069 0.4921024110
-1.3134568658 0.4314555731 0.4741914301
-1.2804669210 0.5092802884 0.4537242029
-1.2391428676 0.5832827058 0.4340430535
-1.1939643039 0.6566199929 0.4221821301
-1.1514047441 0.7321640605 0.4249797731
-1.1103956282 0.8072580970 0.4405670068
-1.0646342392 0.8783899024 0.4610213881
-1.0109135667 0.9438591511 0.4808493560
-0.9497393863 1.0034451344 0.4974219852
-0.8829515590 1.0578380836 0.5098804906
-0.8122856640 1.1080165351 0.5182120034
-0.7390184896 1.1548923313 0.5226382812
-0.6639140349 1.1989897057 0.5233753298
-0.5873371628 1.2403827063 0.5205757050
-0.5092731716 1.2784173750 0.5140336121
-0.4295610912 1.3118112864 0.5034750788
-0.3480643157 1.3385127671 0.4886191525
-0.2650063008 1.3563374405 0.4699105681
-0.1809102444 1.3643972159 0.4492065263
-0.0959152335 1.3641736545 0.4305785084
-0.0095199101 1.3621188093 0.4214084048
0.0770620825 1.3630971931 0.4265558941
0.1627705697 1.3602703527 0.4382030803
0.2474739645 1.3489923575 0.4510645260
0.3310464541 1.3293013761 0.4624563683
0.4127432320 1.3014349347 0.4719059064
0.5026117201 1.2621707653 0.4810800242
0.5789757965 1.2207465332 0.4871525129
0.6528398308 1.1748741641 0.4922437341
0.7239281343 1.1247302331 0.4964035499
0.7922496436 1.0708407216 0.4998320377
0.8579960659 1.0138257868 0.5026870290
0.9208619976 0.9536528601 0.5049866727
0.9810062616 0.8907618047 0.5068948344
1.0383614275 0.8253141143 0.5084880720
1.0923172805 0.7570396323 0.5097993711
1.1430688540 0.6863542189 0.5109347799
1.1904190711 0.6133410778 0.5119588874
1.2336054150 0.5377916893 0.5129648361
1.2724531056 0.4599112921 0.5140080831
1.3059416362 0.3795779061 0.5152060973
1.3335986527 0.2970563583 0.5166844807
1.3540414680 0.2124906327 0.5186176080
1.3659021637 0.1263168003 0.5210962290
1.2970133400 0.0328772500 0.5358448400
1.2966408054 -0.0490738485 0.5354000319
1.2929215705 -0.1308340697 0.5313663042
1.2852138272 -0.2120289358 0.5235725609
1.2721474148 -0.2920371791 0.5117673237
1.2521493253 -0.3699026854 0.4959930736
1.2239648434 -0.4445242384 0.4773378764
1.1883276577 -0.5158570967 0.4585646971
1.1473774551 -0.5853524524 0.4442148528
1.1058863320 -0.6558341079 0.4402967979
1.0662604283 -0.7270236905 0.4486716312
1.0256394398 -0.7962369353 0.4651857306
0.9792070484 -0.8609548818 0.4843785083
0.9259174301 -0.9205657948 0.5021201251
0.8664480593 -0.9750095786 0.5165140017
0.8022245499 -1.0247957298 0.5269140750
0.7347770162 -1.0708825866 0.5333632593
0.6650299122 -1.1138310974 0.5359929010
0.5936364464 -1.1540499293 0.5349723306
0.5207280687 -1.1911571056 0.5303252069
0.4462911354 -1.2243326588 0.5218756916
0.3702115766 -1.2520781443 0.5094212470
0.2924781048 -1.2720255966 0.4929499728
0.2136378922 -1.2837883969 0.4740786173
0.1338583815 -1.2871708658 0.4557323825
0.0529778162 -1.2860976517 0.4427136528
-0.0288770419 -1.2858193099 0.4411270960
-0.1101279521 -1.2870541799 0.4511775232
-0.1901872396 -1.2853406996 0.4684600050
-0.2693364106 -1.2763801979 0.4875516984
-0.3473921218 -1.2585805851 0.5048317956
-0.4240303114 -1.2331665785 0.5186291119
-0.4990037400 -1.2015699724 0.5283810836
-0.5723005152 -1.1653578110 0.5340291200
-0.6441133898 -1.1259376856 0.5360135948
-0.7143648402 -1.0837803701 0.5344636941
-0.7826283290 -1.0387500253 0.5292559859
-0.8480324635 -0.9902381789 0.5201162427
-0.9090102170 -0.9371763936 0.5067929272
-0.9641265305 -0.8790185564 0.4898477454
-1.0125055742 -0.8157240620 0.4708412656
-1.0546079833 -0.7477600388 0.4529149258
-1.0940627219 -0.6768678110 0.4417105577
-1.1349894551 -0.6059494326 0.4417392478
-1.1766056522 -0.5364040949 0.4536444412
-1.2143783900 -0.4659585393 0.4716590154
-1.2445285764 -0.3921972994 0.4906617636
-1.2668845791 -0.3152103993 0.5074203183
-1.2819829338 -0.2357768396 0.5205170294
-1.2912293137 -0.1548712506 0.5295993815
-1.2959294600 -0.0732131628 0.5346768292
-1.2971366102 0.0087157168 0.5360036000
-1.2951659960 0.0906065850 0.5337944618
-1.2896146665 0.1721477193 0.5279461659
-1.2795131418 0.2528750333 0.5181960126
-1.2629109616 0.3318728447 0.5041867228
-1.2387132675 0.4081449833 0.4867075227
-1.2069017052 0.4811577510 0.4675596137
-1.1679871415 0.5511765262 0.4503148132
-1.1261634814 0.6209524561 0.4409843263
-1.0856087875 0.6920248470 0.4431638233
-1.0460846760 0.7625497743 0.4564388211
-1.0028817682 0.8296631963 0.4749248875
-0.9530382193 0.8918850318 0.4937389236
-0.8964306459 0.9488179118 0.5099243342
-0.8343585687 1.0008115225 0.5223147968
-0.7683455554 1.0486178829 0.5307138565
-0.6996230656 1.0930398521 0.5351921509
-0.6289736403 1.1345582398 0.5359035377
-0.5568169927 1.1732921944 0.5330996782
-0.4831603235 1.2085845076 0.5265553653
-0.4079076342 1.2392627189 0.5161036315
-0.3309216047 1.2631689958 0.5014803131
-0.2525720361 1.2789067970 0.4835255195
-0.1732635171 1.2863325831 0.4644285221
-0.0929898988 1.2868479022 0.4480516338
-0.0114654812 1.2856509188 0.4403082241
0.0704206890 1.2848563527 0.4426629420
0.1519293460 1.2775117576 0.4460173259
0.2320108191 1.2606837281 0.4499216346
0.3103922254 1.2372301600 0.4541647065
0.3867167390 1.2077767434 0.4586767958
0.4606293985 1.1727149235 0.4634002724
0.5323517401 1.1333852135 0.4682520692
0.6018428929 1.0902351853 0.4731911429
0.6689674163 1.0434856670 0.4781830826
0.7335778006 0.9933185828 0.4831931872
0.7958624953 0.9402954938 0.4881898523
0.8557635204 0.8845906183 0.4931473614
0.9132016220 0.8263409920 0.4980404401
0.9680713760 0.7656524482 0.5028433648
1.0198423433 0.7022904672 0.5075090848
1.0686668620 0.6366279220 0.5120197481
1.1143057118 0.5687042676 0.5163410485
1.1564599573 0.4985501093 0.5204336518
1.1944541767 0.4260447623 0.5242282988
1.2275475216 0.3511627376 0.5276443757
1.2555495059 0.2742231533 0.5306424926
1.2773315237 0.1952887037 0.5331040404
1.2911722874 0.1145712705 0.5348490979
1.4436004341 0.0459120535 0.5108842649
1.4436197103 -0.0463553379 0.5108697798
1.4406260910 -0.1385032434 0.5073012035
1.4338481843 -0.2302177492 0.4999266335
1.4219176535 -0.3209568019 0.4883457670
1.4029403380 -0.4097779696 0.4722827926
1.3743803731 -0.4950482317 0.4519309767
1.3353847222 -0.5754099126 0.4290330855
1.2875877261 -0.6515074097 0.4082277371
1.2393625051 -0.7295447826 0.4011772607
1.1972726545 -0.8105482890 0.4132562230
1.1538107160 -0.8888997447 0.4351173977
1.0855212321 -0.9774282120 0.4624134971
1.0218347897 -1.0414202284 0.4805819311
0.9517203543 -1.0996278431 0.4943452562
0.8772966023 -1.1532424730 0.5037505279
0.8000717685 -1.2033749919 0.5091581865
0.7409949179 -1.2393482197 0.5111184440
0.6607189859 -1.2848128383 0.5101975603
0.5790550443 -1.3274961186 0.5056733281
0.4958276673 -1.3663812677 0.4972539725
0.4107885852 -1.3997406610 0.4845250519
0.3239292007 -1.4255027228 0.4673598519
0.2354698534 -1.4404170609 0.4461023193
0.1462474429 -1.4439691645 0.4231068843
0.0560342757 -1.4394830255 0.4044413900
-0.0359170704 -1.4386942836 0.4026099384
-0.1265928697 -1.4431893285 0.4184659048
-0.2159809009 -1.4423699874 0.4411352615
-0.3046917041 -1.4299670365 0.4630721472
-0.3919515344 -1.4062885758 0.4812398143
-0.4773962882 -1.3743471450 0.4949338476
-0.5609913109 -1.3364574107 0.5042595071
-0.6429735823 -1.2944726973 0.5095638144
-0.7235251874 -1.2495174968 0.5112530795
-0.7828669415 -1.2139531226 0.5098744777
-0.8605800159 -1.1644899537 0.5052890418
-0.9357232320 -1.1117224012 0.4967915512
-1.0069446355 -1.0546310028 0.4839975368
-1.0722576305 -0.9920142044 0.4667605472
-1.1293182873 -0.9229179287 0.4457063121
-1.1769564581 -0.8473791324 0.4233137075
-1.2193439185 -0.7674582411 0.4061555110
-1.2649556277 -0.6880395741 0.4046495423
-1.3133424301 -0.6113307603 0.4193717311
-1.3563412638 -0.5328674786 0.4412711557
-1.3898277633 -0.4498838161 0.4628961945
-1.4131918603 -0.3626690472 0.4809527625
-1.4283925674 -0.2728095709 0.4946221821
-1.4375289879 -0.1815391081 0.5039561609
-1.4422754535 -0.0895879251 0.5093047369
-1.4437041739 0.0026274756 0.5109873606
-1.4421501752 0.0948391446 0.5091211103
-1.4372236570 0.1867762319 0.5035737849
-1.4278281821 0.2780117721 0.4940130809
-1.4121369402 0.3677465690 0.4800180991
-1.3882004640 0.4547661629 0.4616753374
-1.3540321367 0.5374028257 0.4398887921
-1.3102985938 0.6153888854 0.4177712938
-1.2617651265 0.6922875297 0.4033799339
-1.2172007007 0.7723032739 0.4067957228
-1.1747065805 0.8519664198 0.4246951925
-1.1263867101 0.9271166085 0.4471178887
-1.0687889142 0.9958332705 0.4679597884
-1.0030481267 1.0580723569 0.4849196362
-0.9315445492 1.1148646447 0.4974461845
-0.8562257725 1.1674151873 0.5057101503
-0.7784139137 1.2167448104 0.5100844116
-0.6988544294 1.2634211715 0.5108471218
-0.6178573328 1.3074732182 0.5080517319
-0.5353860196 1.3482502424 0.5015118588
-0.4512145483 1.3843598539 0.4908465260
-0.3652070267 1.4138565383 0.4757579918
-0.2774405656 1.4337680840 0.4562956167
-0.1885569717 1.4424618488 0.4339845305
-0.0988405682 1.4414994069 0.4131053830
-0.0075743390 1.4385866998 0.4025085855
0.0837034761 1.4413380335 0.4104488462
0.1736117933 1.4430289478 0.4303888347
0.2629371098 1.4373009869 0.4522074174
0.3517006829 1.4213725922 0.4707480300
0.4387697250 1.3950931261 0.4851350169
0.5445940416 1.3516266072 0.4987597759
0.6255998529 1.3081078529 0.5060529565
0.7038367688 1.2595131429 0.5112963254
0.7788888523 1.2059747992 0.5146240172
0.8509214866 1.1483628603 0.5164708881
0.9201296365 1.0873560797 0.5171842056
0.9859604747 1.0227151019 0.5168259841
1.0488109012 0.9551826175 0.5157492288
1.1086514789 0.8849757805 0.5141327793
1.1647922177 0.8117887973 0.5120896575
1.2174708460 0.7360805158 0.5098498116
1.2665324304 0.6579778881 0.5075767262
1.3107508726 0.5770332693 0.5054960205
1.3504520344 0.4937778218 0.5037878674
1.3843357507 0.4079930745 0.5027678189
1.4116477995 0.3198895633 0.5027264687
1.4307514122 0.2296925617 0.5041311756
1.4406320400 0.1380623300 0.5073433600
