# Supplementary material for: The topology of the magnetically induced ring current of C13Cl2
Source: Chem Sci. 2026 Jun 27. Online ahead of print. doi: 10.1039/d6sc03398a (PMC13334967; doi:10.1039/d6sc03398a)
Supplement: SC-OLF-D6SC03398A-s002 [file SC-OLF-D6SC03398A-s002.zip › benz/ribbon_traj_002_005.xyz]

100

1.2894014195 0.0357283295 0.5582984535
1.2891747503 -0.0458731874 0.5580241158
1.2858122268 -0.1273059861 0.5541535496
1.2787193673 -0.2082261090 0.5466470460
1.2667126489 -0.2880992203 0.5353397796
1.2483758397 -0.3661310414 0.5203941772
1.2224751171 -0.4413948534 0.5028181073
1.1892974889 -0.5137351697 0.4852304048
1.1506377177 -0.5842192315 0.4718308921
1.1099770829 -0.6547149700 0.4678613188
1.0693188289 -0.7249615931 0.4751495116
1.0267644711 -0.7928252908 0.4902198479
0.9788399146 -0.8562840087 0.5081603730
0.9245604554 -0.9147070808 0.5250918843
0.8646842682 -0.9682687447 0.5390449697
0.8004342610 -1.0174640774 0.5493127111
0.7331222279 -1.0631246569 0.5557518898
0.6636537857 -1.1058520230 0.5584457391
0.5926380863 -1.1460295159 0.5575860578
0.5202169011 -1.1833467283 0.5531580034
0.4463503499 -1.2169993755 0.5450321319
0.3708851408 -1.2455328352 0.5330511142
0.2938411339 -1.2671710378 0.5174677171
0.2155434970 -1.2812187954 0.4997140453
0.1361191212 -1.2874630006 0.4825542238
0.0555299236 -1.2886034016 0.4704715377
-0.0259097038 -1.2886737101 0.4685201807
-0.1069025166 -1.2883217273 0.4773666933
-0.1867540496 -1.2843578352 0.4932268969
-0.2655075304 -1.2734275041 0.5112010334
-0.3430251858 -1.2543319265 0.5277492499
-0.4190853418 -1.2281202531 0.5411174748
-0.4935392251 -1.1961760272 0.5506904583
-0.5664504465 -1.1600010397 0.5564163421
-0.6379702253 -1.1207771063 0.5585517738
-0.7080198390 -1.0789537205 0.5571478105
-0.7761838890 -1.0343986116 0.5520672641
-0.8417162714 -0.9866210593 0.5432470222
-0.9033268490 -0.9347187941 0.5305865840
-0.9596894831 -0.8780558047 0.5145569032
-1.0098408181 -0.8163522409 0.4966604742
-1.0541109658 -0.7499863773 0.4799726913
-1.0951556088 -0.6803954215 0.4693862526
-1.1359233438 -0.6098523380 0.4690532617
-1.1758179945 -0.5395670634 0.4795947882
-1.2113649612 -0.4681278666 0.4962670614
-1.2397903977 -0.3938546646 0.5141800344
-1.2608071379 -0.3167385254 0.5302485274
-1.2751044821 -0.2374697722 0.5430067525
-1.2838601865 -0.1568538698 0.5519601336
-1.2883507259 -0.0755397988 0.5570602370
-1.2895913317 0.0060353620 0.5585355757
-1.2878632481 0.0875875579 0.5564965686
-1.2827902148 0.1688217880 0.5508534521
-1.2733684223 0.2492997166 0.5413902595
-1.2581064005 0.3282902052 0.5280624735
-1.2359059377 0.4049626481 0.5115597855
-1.2064245252 0.4787856075 0.4935943525
-1.1700151778 0.5499198558 0.4775494480
-1.1298957248 0.6202634387 0.4685441530
-1.0892070413 0.6908274378 0.4701999298
-1.0479964013 0.7601243560 0.4822081543
-1.0029732108 0.8258789786 0.4993382072
-0.9518209796 0.8868061994 0.5171250455
-0.8945513810 0.9427080521 0.5326900303
-0.8322768602 0.9939607907 0.5447989662
-0.7663104335 1.0412418628 0.5531052928
-0.6977836688 1.0853165784 0.5575831358
-0.6274798479 1.1267275988 0.5584380829
-0.5557483641 1.1655260520 0.5557896060
-0.4826058433 1.2011187949 0.5495032290
-0.4079354859 1.2323588780 0.5393839333
-0.3316305707 1.2575252936 0.5254567638
-0.2539157759 1.2753395698 0.5085406992
-0.1750276494 1.2852011244 0.4906230290
-0.0950740262 1.2875951677 0.4750909170
-0.0142024916 1.2844911571 0.4656687605
0.0666257028 1.2777318238 0.4628083244
0.1467827387 1.2646389898 0.4616489019
0.2256363934 1.2444019593 0.4616979865
0.3029435630 1.2186629029 0.4627502271
0.3784967166 1.1880461931 0.4646313500
0.4521325633 1.1530413480 0.4671824369
0.5239355652 1.1144400486 0.4702975478
0.5938558986 1.0725555755 0.4739036987
0.6617786760 1.0275454960 0.4779452551
0.7275490508 0.9794946148 0.4823820089
0.7912072378 0.9287220113 0.4871621363
0.8526766409 0.8753603439 0.4922367848
0.9118181167 0.8194616382 0.4975747864
0.9684537295 0.7610489321 0.5031475205
1.0221609785 0.6999634436 0.5089175884
1.0727474790 0.6362893066 0.5148710701
1.1196662898 0.5698743978 0.5209938282
1.1625569410 0.5008048539 0.5272264791
1.2006068078 0.4289819550 0.5335112836
1.2326111145 0.3543165788 0.5397814694
1.2576469604 0.2771036713 0.5459573376
1.2750795202 0.1978508561 0.5516962174
1.2850624839 0.1171360985 0.5560475320
1.2970133400 0.0328772500 0.5358448400
1.2966408054 -0.0490738485 0.5354000319
1.2929215705 -0.1308340697 0.5313663042
1.2852138272 -0.2120289358 0.5235725609
1.2721474148 -0.2920371791 0.5117673237
1.2521493253 -0.3699026854 0.4959930736
1.2239648434 -0.4445242384 0.4773378764
1.1883276577 -0.5158570967 0.4585646971
1.1473774551 -0.5853524524 0.4442148528
1.1058863320 -0.6558341079 0.4402967979
1.0662604283 -0.7270236905 0.4486716312
1.0256394398 -0.7962369353 0.4651857306
0.9792070484 -0.8609548818 0.4843785083
0.9259174301 -0.9205657948 0.5021201251
0.8664480593 -0.9750095786 0.5165140017
0.8022245499 -1.0247957298 0.5269140750
0.7347770162 -1.0708825866 0.5333632593
0.6650299122 -1.1138310974 0.5359929010
0.5936364464 -1.1540499293 0.5349723306
0.5207280687 -1.1911571056 0.5303252069
0.4462911354 -1.2243326588 0.5218756916
0.3702115766 -1.2520781443 0.5094212470
0.2924781048 -1.2720255966 0.4929499728
0.2136378922 -1.2837883969 0.4740786173
0.1338583815 -1.2871708658 0.4557323825
0.0529778162 -1.2860976517 0.4427136528
-0.0288770419 -1.2858193099 0.4411270960
-0.1101279521 -1.2870541799 0.4511775232
-0.1901872396 -1.2853406996 0.4684600050
-0.2693364106 -1.2763801979 0.4875516984
-0.3473921218 -1.2585805851 0.5048317956
-0.4240303114 -1.2331665785 0.5186291119
-0.4990037400 -1.2015699724 0.5283810836
-0.5723005152 -1.1653578110 0.5340291200
-0.6441133898 -1.1259376856 0.5360135948
-0.7143648402 -1.0837803701 0.5344636941
-0.7826283290 -1.0387500253 0.5292559859
-0.8480324635 -0.9902381789 0.5201162427
-0.9090102170 -0.9371763936 0.5067929272
-0.9641265305 -0.8790185564 0.4898477454
-1.0125055742 -0.8157240620 0.4708412656
-1.0546079833 -0.7477600388 0.4529149258
-1.0940627219 -0.6768678110 0.4417105577
-1.1349894551 -0.6059494326 0.4417392478
-1.1766056522 -0.5364040949 0.4536444412
-1.2143783900 -0.4659585393 0.4716590154
-1.2445285764 -0.3921972994 0.4906617636
-1.2668845791 -0.3152103993 0.5074203183
-1.2819829338 -0.2357768396 0.5205170294
-1.2912293137 -0.1548712506 0.5295993815
-1.2959294600 -0.0732131628 0.5346768292
-1.2971366102 0.0087157168 0.5360036000
-1.2951659960 0.0906065850 0.5337944618
-1.2896146665 0.1721477193 0.5279461659
-1.2795131418 0.2528750333 0.5181960126
-1.2629109616 0.3318728447 0.5041867228
-1.2387132675 0.4081449833 0.4867075227
-1.2069017052 0.4811577510 0.4675596137
-1.1679871415 0.5511765262 0.4503148132
-1.1261634814 0.6209524561 0.4409843263
-1.0856087875 0.6920248470 0.4431638233
-1.0460846760 0.7625497743 0.4564388211
-1.0028817682 0.8296631963 0.4749248875
-0.9530382193 0.8918850318 0.4937389236
-0.8964306459 0.9488179118 0.5099243342
-0.8343585687 1.0008115225 0.5223147968
-0.7683455554 1.0486178829 0.5307138565
-0.6996230656 1.0930398521 0.5351921509
-0.6289736403 1.1345582398 0.5359035377
-0.5568169927 1.1732921944 0.5330996782
-0.4831603235 1.2085845076 0.5265553653
-0.4079076342 1.2392627189 0.5161036315
-0.3309216047 1.2631689958 0.5014803131
-0.2525720361 1.2789067970 0.4835255195
-0.1732635171 1.2863325831 0.4644285221
-0.0929898988 1.2868479022 0.4480516338
-0.0114654812 1.2856509188 0.4403082241
0.0704206890 1.2848563527 0.4426629420
0.1519293460 1.2775117576 0.4460173259
0.2320108191 1.2606837281 0.4499216346
0.3103922254 1.2372301600 0.4541647065
0.3867167390 1.2077767434 0.4586767958
0.4606293985 1.1727149235 0.4634002724
0.5323517401 1.1333852135 0.4682520692
0.6018428929 1.0902351853 0.4731911429
0.6689674163 1.0434856670 0.4781830826
0.7335778006 0.9933185828 0.4831931872
0.7958624953 0.9402954938 0.4881898523
0.8557635204 0.8845906183 0.4931473614
0.9132016220 0.8263409920 0.4980404401
0.9680713760 0.7656524482 0.5028433648
1.0198423433 0.7022904672 0.5075090848
1.0686668620 0.6366279220 0.5120197481
1.1143057118 0.5687042676 0.5163410485
1.1564599573 0.4985501093 0.5204336518
1.1944541767 0.4260447623 0.5242282988
1.2275475216 0.3511627376 0.5276443757
1.2555495059 0.2742231533 0.5306424926
1.2773315237 0.1952887037 0.5331040404
1.2911722874 0.1145712705 0.5348490979
1.2817894990 0.0385794091 0.5807520670
1.2817086951 -0.0426725263 0.5806481996
1.2787028831 -0.1237779025 0.5769407950
1.2722249075 -0.2044232822 0.5697215312
1.2612778831 -0.2841612616 0.5589122356
1.2446023541 -0.3623593974 0.5447952807
1.2209853909 -0.4382654683 0.5282983382
1.1902673201 -0.5116132427 0.5118961124
1.1538979802 -0.5830860106 0.4994469315
1.1140678339 -0.6535958321 0.4954258398
1.0723772295 -0.7228994958 0.5016273920
1.0278895024 -0.7894136463 0.5152539651
0.9784727809 -0.8516131356 0.5319422377
0.9232034808 -0.9088483669 0.5480636436
0.8629204771 -0.9615279108 0.5615759376
0.7986439721 -1.0101324250 0.5717113472
0.7314674395 -1.0553667272 0.5781405203
0.6622776591 -1.0978729485 0.5808985773
0.5916397261 -1.1380091026 0.5801997850
0.5197057334 -1.1755363511 0.5759907998
0.4464095645 -1.2096660921 0.5681885722
0.3715587050 -1.2389875262 0.5566809814
0.2952041631 -1.2623164791 0.5419854614
0.2174491017 -1.2786491938 0.5253494733
0.1383798609 -1.2877551355 0.5093760651
0.0580820309 -1.2911091516 0.4982294225
-0.0229423656 -1.2915281103 0.4959132655
-0.1036770810 -1.2895892747 0.5035558634
-0.1833208596 -1.2833749708 0.5179937888
-0.2616786502 -1.2704748103 0.5348503684
-0.3386582497 -1.2500832679 0.5506667042
-0.4141403723 -1.2230739278 0.5636058378
-0.4880747102 -1.1907820819 0.5729998331
-0.5606003777 -1.1546442683 0.5788035642
-0.6318270608 -1.1156165269 0.5810899527
-0.7016748378 -1.0741270709 0.5798319268
-0.7697394491 -1.0300471979 0.5748785423
-0.8354000793 -0.9830039397 0.5663778017
-0.8976434810 -0.9322611947 0.5543802407
-0.9552524356 -0.8770930530 0.5392660610
-1.0071760620 -0.8169804197 0.5224796827
-1.0536139482 -0.7522127159 0.5070304568
-1.0962484958 -0.6839230320 0.4970619475
-1.1368572325 -0.6137552434 0.4963672755
-1.1750303369 -0.5427300320 0.5055451351
-1.2083515323 -0.4702971939 0.5208751075
-1.2350522190 -0.3955120299 0.5376983051
-1.2547296967 -0.3182666514 0.5530767365
-1.2682260303 -0.2391627048 0.5654964755
-1.2764910592 -0.1588364890 0.5743208857
-1.2807719918 -0.0778664348 0.5794436447
-1.2820460531 0.0033550072 0.5810675514
-1.2805605002 0.0845685307 0.5791986753
-1.2759657632 0.1654958568 0.5737607384
-1.2672237029 0.2457244000 0.5645845064
-1.2533018395 0.3247075657 0.5519382243
-1.2330986079 0.4017803130 0.5364120483
-1.2059473453 0.4764134640 0.5196290913
-1.1720432142 0.5486631854 0.5047840829
-1.1336279683 0.6195744214 0.4961039797
-1.0928052950 0.6896300286 0.4972360364
-1.0499081266 0.7576989378 0.5079774876
-1.0030646534 0.8220947608 0.5237515270
-0.9506037399 0.8817273671 0.5405111673
-0.8926721162 0.9365981923 0.5554557263
-0.8301951516 0.9871100589 0.5672831356
-0.7642753116 1.0338658427 0.5754967291
-0.6959442721 1.0775933047 0.5799741208
-0.6259860554 1.1188969578 0.5809726280
-0.5546797355 1.1577599096 0.5784795338
-0.4820513631 1.1936530823 0.5724510927
-0.4079633376 1.2254550370 0.5626642351
-0.3323395367 1.2518815914 0.5494332146
-0.2552595158 1.2717723426 0.5335558789
-0.1767917818 1.2840696657 0.5168175360
-0.0971581535 1.2883424333 0.5021302001
-0.0169395020 1.2833313953 0.4910292970
0.0628307166 1.2706072949 0.4829537067
0.1416361314 1.2517662221 0.4772804780
0.2192619677 1.2281201906 0.4734743385
0.2954949006 1.2000956458 0.4713357477
0.3702766942 1.1683156429 0.4705859041
0.4436357281 1.1333677725 0.4709646014
0.5155193903 1.0954948836 0.4723430264
0.5858689043 1.0548759657 0.4746162545
0.6545899356 1.0116053251 0.4777074275
0.7215203009 0.9656706468 0.4815708305
0.7865519803 0.9171485288 0.4861344203
0.8495897614 0.8661300695 0.4913262082
0.9104346115 0.8125822843 0.4971091328
0.9688360830 0.7564454161 0.5034516762
1.0244796137 0.6976364199 0.5103260921
1.0768280960 0.6359506911 0.5177223921
1.1250268677 0.5710445280 0.5256466078
1.1686539248 0.5030595985 0.5340193064
1.2067594389 0.4319191477 0.5427942683
1.2376747073 0.3574704200 0.5519185630
1.2597444148 0.2799841893 0.5612721826
1.2728275166 0.2004130085 0.5702883945
1.2789526803 0.1197009264 0.5772459661
