# Supplementary material for: The topology of the magnetically induced ring current of C13Cl2
Source: Chem Sci. 2026 Jun 27. Online ahead of print. doi: 10.1039/d6sc03398a (PMC13334967; doi:10.1039/d6sc03398a)
Supplement: SC-OLF-D6SC03398A-s002 [file SC-OLF-D6SC03398A-s002.zip › benz/ribbon_traj_002_006.xyz]

100

1.3426861844 0.0351674564 0.5213001334
1.3423283358 -0.0499349851 0.5208933498
1.3385877454 -0.1348505022 0.5168986108
1.3306789905 -0.2191877938 0.5090431634
1.3171787531 -0.3022843218 0.4970020045
1.2963417295 -0.3830797933 0.4807200041
1.2666445545 -0.4602522500 0.4610595801
1.2284055018 -0.5333945716 0.4406473760
1.1845712912 -0.6044065444 0.4245832943
1.1410069583 -0.6769871803 0.4199249869
1.1009816716 -0.7512607971 0.4294958604
1.0604840714 -0.8237078035 0.4479551477
1.0134587091 -0.8914343689 0.4686121764
0.9584935783 -0.9535339815 0.4872103939
0.8966287580 -1.0099645213 0.5019609330
0.8298122517 -1.0615446746 0.5124582788
0.7596589602 -1.1092655470 0.5188670915
0.6871914523 -1.1538061977 0.5214512188
0.6130311523 -1.1955323236 0.5203951311
0.5373201168 -1.2340746062 0.5156683087
0.4600005568 -1.2684785951 0.5070160136
0.3809564790 -1.2970987629 0.4941422799
0.3002370167 -1.3175095418 0.4770099723
0.2183833499 -1.3283902214 0.4568856960
0.1357746642 -1.3301748014 0.4368370086
0.0521013378 -1.3273544551 0.4223851295
-0.0326614097 -1.3267732493 0.4206114106
-0.1167134304 -1.3296578251 0.4326930762
-0.1994767020 -1.3294840614 0.4521270467
-0.2815274168 -1.3209426160 0.4725690131
-0.3625510407 -1.3025256335 0.4905082422
-0.4420411818 -1.2757155617 0.5044750118
-0.5197769003 -1.2425088214 0.5141338546
-0.5958160581 -1.2047100652 0.5196764900
-0.6703116362 -1.1636132541 0.5215092995
-0.7431815302 -1.1196997495 0.5197636152
-0.8139606093 -1.0727926132 0.5143002499
-0.8816969064 -1.0222178826 0.5047991749
-0.9447747227 -0.9669107945 0.4909577688
-1.0013840227 -0.9060971800 0.4731276740
-1.0502069949 -0.8395944695 0.4527458646
-1.0920339371 -0.7681963075 0.4331834451
-1.1314833980 -0.6940307279 0.4208545817
-1.1741956507 -0.6207487932 0.4220122202
-1.2186184764 -0.5497107252 0.4362976660
-1.2586651813 -0.4774224669 0.4562807833
-1.2903067428 -0.4011461485 0.4764097128
-1.3130785204 -0.3210615932 0.4935666295
-1.3281910074 -0.2384044693 0.5066654548
-1.3373047871 -0.1542818655 0.5155388468
-1.3418421415 -0.0694410512 0.5203787831
-1.3430482414 0.0046182405 0.5216970630
-1.3412221920 0.0896870751 0.5196700200
-1.3357605456 0.1744248314 0.5139479480
-1.3255744006 0.2583473959 0.5042007670
-1.3088308499 0.3405569138 0.4900560432
-1.2839312099 0.4198371900 0.4719297940
-1.2501432913 0.4951168259 0.4513294412
-1.2085026391 0.5666416573 0.4316859615
-1.1634860944 0.6377513312 0.4197472015
-1.1216824526 0.7116826249 0.4220476279
-1.0827133988 0.7857115337 0.4372871354
-1.0397821688 0.8562293040 0.4577297470
-0.9891303511 0.9215054148 0.4778993009
-0.9306119879 0.9808629182 0.4948697161
-0.8661016693 1.0348484159 0.5076275016
-0.7974890130 1.0844630450 0.5161581833
-0.7260985337 1.1305795762 0.5207171858
-0.6527678744 1.1737784992 0.5215485357
-0.5778857363 1.2141367510 0.5188213587
-0.5014551082 1.2509918652 0.5123119883
-0.4233380171 1.2830297044 0.5017294439
-0.3434427806 1.3081554592 0.4867706271
-0.2620835658 1.3243256535 0.4679589789
-0.1798573043 1.3306721503 0.4471510685
-0.0969245097 1.3290422784 0.4283505995
-0.0125150987 1.3261255344 0.4188749772
0.0723411423 1.3270999095 0.4231680022
0.1560950373 1.3260561692 0.4344237837
0.2391670207 1.3161415179 0.4458941302
0.3315506210 1.2939293503 0.4575427276
0.4111761791 1.2655453387 0.4658737684
0.4882583920 1.2304149010 0.4731014907
0.5627271430 1.1897570395 0.4793312736
0.6346280155 1.1445905231 0.4847882806
0.7037732850 1.0952255591 0.4895283200
0.7701777361 1.0421832751 0.4936861694
0.8340210436 0.9860630906 0.4973652052
0.8952178002 0.9270566487 0.5006120141
0.9536077192 0.8652625397 0.5034583496
1.0092828546 0.8010044704 0.5059948935
1.0619343790 0.7342338752 0.5082488872
1.1115127145 0.6651511058 0.5102566413
1.1576651190 0.5937324513 0.5120448259
1.2002543001 0.5201276349 0.5136595259
1.2387562421 0.4442986720 0.5151213493
1.2723963602 0.3661886985 0.5164569279
1.3007191183 0.2859945178 0.5177246873
1.3227823466 0.2038744406 0.5189576870
1.3367633159 0.1200032499 0.5202099647
1.2970133400 0.0328772500 0.5358448400
1.2966408054 -0.0490738485 0.5354000319
1.2929215705 -0.1308340697 0.5313663042
1.2852138272 -0.2120289358 0.5235725609
1.2721474148 -0.2920371791 0.5117673237
1.2521493253 -0.3699026854 0.4959930736
1.2239648434 -0.4445242384 0.4773378764
1.1883276577 -0.5158570967 0.4585646971
1.1473774551 -0.5853524524 0.4442148528
1.1058863320 -0.6558341079 0.4402967979
1.0662604283 -0.7270236905 0.4486716312
1.0256394398 -0.7962369353 0.4651857306
0.9792070484 -0.8609548818 0.4843785083
0.9259174301 -0.9205657948 0.5021201251
0.8664480593 -0.9750095786 0.5165140017
0.8022245499 -1.0247957298 0.5269140750
0.7347770162 -1.0708825866 0.5333632593
0.6650299122 -1.1138310974 0.5359929010
0.5936364464 -1.1540499293 0.5349723306
0.5207280687 -1.1911571056 0.5303252069
0.4462911354 -1.2243326588 0.5218756916
0.3702115766 -1.2520781443 0.5094212470
0.2924781048 -1.2720255966 0.4929499728
0.2136378922 -1.2837883969 0.4740786173
0.1338583815 -1.2871708658 0.4557323825
0.0529778162 -1.2860976517 0.4427136528
-0.0288770419 -1.2858193099 0.4411270960
-0.1101279521 -1.2870541799 0.4511775232
-0.1901872396 -1.2853406996 0.4684600050
-0.2693364106 -1.2763801979 0.4875516984
-0.3473921218 -1.2585805851 0.5048317956
-0.4240303114 -1.2331665785 0.5186291119
-0.4990037400 -1.2015699724 0.5283810836
-0.5723005152 -1.1653578110 0.5340291200
-0.6441133898 -1.1259376856 0.5360135948
-0.7143648402 -1.0837803701 0.5344636941
-0.7826283290 -1.0387500253 0.5292559859
-0.8480324635 -0.9902381789 0.5201162427
-0.9090102170 -0.9371763936 0.5067929272
-0.9641265305 -0.8790185564 0.4898477454
-1.0125055742 -0.8157240620 0.4708412656
-1.0546079833 -0.7477600388 0.4529149258
-1.0940627219 -0.6768678110 0.4417105577
-1.1349894551 -0.6059494326 0.4417392478
-1.1766056522 -0.5364040949 0.4536444412
-1.2143783900 -0.4659585393 0.4716590154
-1.2445285764 -0.3921972994 0.4906617636
-1.2668845791 -0.3152103993 0.5074203183
-1.2819829338 -0.2357768396 0.5205170294
-1.2912293137 -0.1548712506 0.5295993815
-1.2959294600 -0.0732131628 0.5346768292
-1.2971366102 0.0087157168 0.5360036000
-1.2951659960 0.0906065850 0.5337944618
-1.2896146665 0.1721477193 0.5279461659
-1.2795131418 0.2528750333 0.5181960126
-1.2629109616 0.3318728447 0.5041867228
-1.2387132675 0.4081449833 0.4867075227
-1.2069017052 0.4811577510 0.4675596137
-1.1679871415 0.5511765262 0.4503148132
-1.1261634814 0.6209524561 0.4409843263
-1.0856087875 0.6920248470 0.4431638233
-1.0460846760 0.7625497743 0.4564388211
-1.0028817682 0.8296631963 0.4749248875
-0.9530382193 0.8918850318 0.4937389236
-0.8964306459 0.9488179118 0.5099243342
-0.8343585687 1.0008115225 0.5223147968
-0.7683455554 1.0486178829 0.5307138565
-0.6996230656 1.0930398521 0.5351921509
-0.6289736403 1.1345582398 0.5359035377
-0.5568169927 1.1732921944 0.5330996782
-0.4831603235 1.2085845076 0.5265553653
-0.4079076342 1.2392627189 0.5161036315
-0.3309216047 1.2631689958 0.5014803131
-0.2525720361 1.2789067970 0.4835255195
-0.1732635171 1.2863325831 0.4644285221
-0.0929898988 1.2868479022 0.4480516338
-0.0114654812 1.2856509188 0.4403082241
0.0704206890 1.2848563527 0.4426629420
0.1519293460 1.2775117576 0.4460173259
0.2320108191 1.2606837281 0.4499216346
0.3103922254 1.2372301600 0.4541647065
0.3867167390 1.2077767434 0.4586767958
0.4606293985 1.1727149235 0.4634002724
0.5323517401 1.1333852135 0.4682520692
0.6018428929 1.0902351853 0.4731911429
0.6689674163 1.0434856670 0.4781830826
0.7335778006 0.9933185828 0.4831931872
0.7958624953 0.9402954938 0.4881898523
0.8557635204 0.8845906183 0.4931473614
0.9132016220 0.8263409920 0.4980404401
0.9680713760 0.7656524482 0.5028433648
1.0198423433 0.7022904672 0.5075090848
1.0686668620 0.6366279220 0.5120197481
1.1143057118 0.5687042676 0.5163410485
1.1564599573 0.4985501093 0.5204336518
1.1944541767 0.4260447623 0.5242282988
1.2275475216 0.3511627376 0.5276443757
1.2555495059 0.2742231533 0.5306424926
1.2773315237 0.1952887037 0.5331040404
1.2911722874 0.1145712705 0.5348490979
1.3883590288 0.0374576627 0.5067554269
1.3880158662 -0.0507961216 0.5063866676
1.3842539202 -0.1388669347 0.5024309174
1.3761441538 -0.2263466517 0.4945137660
1.3622100914 -0.3125314645 0.4822366853
1.3405341338 -0.3962569011 0.4654469346
1.3093242656 -0.4759802615 0.4447812839
1.2684833458 -0.5509320465 0.4227300549
1.2217651272 -0.6234606364 0.4049517359
1.1761275846 -0.6981402526 0.3995531760
1.1357029149 -0.7754979038 0.4103200896
1.0953287029 -0.8511786717 0.4307245648
1.0477103699 -0.9219138559 0.4528458446
0.9910697265 -0.9865021683 0.4723006628
0.9268094566 -1.0449194641 0.4874078643
0.8573999535 -1.0982936194 0.4980024826
0.7845409043 -1.1476485074 0.5043709238
0.7093529925 -1.1937812980 0.5069095366
0.6324258581 -1.2370147179 0.5058179317
0.5539121648 -1.2769921068 0.5010114105
0.4737099783 -1.3126245313 0.4921563356
0.3917013815 -1.3421193815 0.4788633129
0.3079959286 -1.3629934870 0.4610699717
0.2231288075 -1.3729920459 0.4396927748
0.1376909469 -1.3731787369 0.4179416348
0.0512248594 -1.3686112585 0.4020566061
-0.0364457774 -1.3677271887 0.4000957253
-0.1232989087 -1.3722614704 0.4142086292
-0.2087661644 -1.3736274232 0.4357940884
-0.2937184230 -1.3655050340 0.4575863278
-0.3777099595 -1.3464706818 0.4761846888
-0.4600520523 -1.3182645449 0.4903209116
-0.5405500607 -1.2834476703 0.4998866256
-0.6193316010 -1.2440623194 0.5053238599
-0.6965098826 -1.2012888225 0.5070050042
-0.7719982202 -1.1556191288 0.5050635363
-0.8452928895 -1.1068352011 0.4993445139
-0.9153613493 -1.0541975863 0.4894821070
-0.9805392284 -0.9966451953 0.4751226104
-1.0386415149 -0.9331758035 0.4564076026
-1.0879084157 -0.8634648771 0.4346504636
-1.1294598908 -0.7886325763 0.4134519644
-1.1689040741 -0.7111936448 0.3999986057
-1.2134018462 -0.6355481537 0.4022851926
-1.2606313006 -0.5630173555 0.4189508909
-1.3029519726 -0.4888863944 0.4409025512
-1.3360849093 -0.4100949975 0.4621576619
-1.3592724617 -0.3269127870 0.4797129407
-1.3743990810 -0.2410320989 0.4928138802
-1.3833802604 -0.1536924805 0.5014783122
-1.3877548231 -0.0656689396 0.5060807370
-1.3889598726 0.0005207643 0.5073905260
-1.3872783879 0.0887675652 0.5055455781
-1.3819064247 0.1767019435 0.4999497302
-1.3716356595 0.2638197585 0.4902055213
-1.3547507382 0.3492409830 0.4759253637
-1.3291491523 0.4315293967 0.4571520653
-1.2933848775 0.5090759008 0.4350992687
-1.2490181366 0.5821067885 0.4130571098
-1.2008087075 0.6545502063 0.3985100767
-1.1577561177 0.7313404028 0.4009314326
-1.1193421216 0.8088732931 0.4181354498
-1.0766825693 0.8827954116 0.4405346066
-1.0252224829 0.9511257977 0.4620596781
-0.9647933299 1.0129079247 0.4798150980
-0.8978447698 1.0688853094 0.4929402064
-0.8266324705 1.1203082070 0.5016025100
-0.7525740018 1.1681193002 0.5062422207
-0.6765621085 1.2129987585 0.5071935336
-0.5989544799 1.2549813075 0.5045430392
-0.5197498929 1.2933992229 0.4980686113
-0.4387684001 1.3267966899 0.4873552563
-0.3559639565 1.3531419226 0.4720609412
-0.2715950955 1.3697445100 0.4523924382
-0.1864510915 1.3750117176 0.4298736149
-0.1008591205 1.3712366545 0.4086495652
-0.0135647162 1.3666001500 0.3974417302
0.0742615956 1.3693434663 0.4036730623
0.1602607286 1.3746005807 0.4228302416
0.2463232223 1.3715993078 0.4418666258
0.3527090165 1.3506285407 0.4609207486
0.4356356192 1.3233139340 0.4730707411
0.5158873854 1.2881148786 0.4828027090
0.5931025459 1.2461288654 0.4904104780
0.6674131382 1.1989458609 0.4963854184
0.7385791537 1.1469654512 0.5008735573
0.8067776716 1.0910479675 0.5041791515
0.8721795918 1.0318306873 0.5065405580
0.9346720800 0.9695226792 0.5080766669
0.9940138164 0.9041840874 0.5088762592
1.0504943333 0.8363564926 0.5091464222
1.1040264147 0.7661772831 0.5089886897
1.1543585671 0.6936742895 0.5084935344
1.2010245262 0.6187606351 0.5077486033
1.2440486429 0.5417051606 0.5068854000
1.2830583074 0.4625525817 0.5060143998
1.3172451987 0.3812146594 0.5052694801
1.3458887307 0.2977658823 0.5048068820
1.3682331695 0.2124601776 0.5048113336
1.3823543445 0.1254352293 0.5055708316
