# Supplementary material for: The topology of the magnetically induced ring current of C13Cl2
Source: Chem Sci. 2026 Jun 27. Online ahead of print. doi: 10.1039/d6sc03398a (PMC13334967; doi:10.1039/d6sc03398a)
Supplement: SC-OLF-D6SC03398A-s002 [file SC-OLF-D6SC03398A-s002.zip › benz/ribbon_traj_002_007.xyz]

100

1.3677938083 0.0396313607 0.4929511491
1.3680473018 -0.0473638317 0.4923006339
1.3642688398 -0.1342068315 0.4884784858
1.3560470404 -0.2204612702 0.4807463141
1.3417483800 -0.3053753330 0.4686309239
1.3191455004 -0.3875838548 0.4518530810
1.2860620029 -0.4650058885 0.4309420594
1.2427737245 -0.5363606025 0.4080361282
1.1933129146 -0.6045273854 0.3882863702
1.1470970183 -0.6770438428 0.3819045807
1.1099549596 -0.7539110792 0.3933084127
1.0746718079 -0.8299755452 0.4145934093
1.0315215709 -0.9015084150 0.4373090026
0.9781280554 -0.9668839475 0.4571540663
0.9162681410 -1.0258554900 0.4726310995
0.8485442885 -1.0792928197 0.4834759657
0.7770712028 -1.1284477263 0.4900472730
0.7030931179 -1.1741766229 0.4927472340
0.6273162861 -1.2169390364 0.4918286391
0.5498852993 -1.2563522359 0.4872489755
0.4707154622 -1.2913545130 0.4786670361
0.3896430309 -1.3199470402 0.4656144943
0.3068078603 -1.3389986098 0.4477912956
0.2232000065 -1.3467194159 0.4262348185
0.1398698609 -1.3426402287 0.4034278792
0.0557145257 -1.3339465143 0.3853547789
-0.0304469431 -1.3326064590 0.3829401228
-0.1150864102 -1.3403171686 0.3974240906
-0.1985122482 -1.3465911298 0.4195381204
-0.2821504716 -1.3426315498 0.4417999534
-0.3652913300 -1.3265102726 0.4607628884
-0.4469319591 -1.3005053355 0.4752677714
-0.5266867184 -1.2672728787 0.4851973016
-0.6045930934 -1.2289657469 0.4908729447
-0.6808408544 -1.1870953675 0.4928028010
-0.7553835618 -1.1422447509 0.4911844368
-0.8277344573 -1.0942231004 0.4858451807
-0.8968031536 -1.0422197424 0.4763513751
-0.9606827166 -0.9849960757 0.4622280259
-1.0168338102 -0.9215057394 0.4435619322
-1.0628840444 -0.8516160964 0.4213984472
-1.0994982040 -0.7766398322 0.3987449464
-1.1349549896 -0.6992600819 0.3831948403
-1.1790535297 -0.6253536500 0.3847185379
-1.2285606566 -0.5566828966 0.4016907449
-1.2742430291 -0.4866723432 0.4242423197
-1.3102665787 -0.4109055530 0.4459823909
-1.3358090995 -0.3299428440 0.4640483631
-1.3524266872 -0.2457206200 0.4775732001
-1.3623421028 -0.1597940805 0.4866236605
-1.3672868013 -0.0730736536 0.4915493326
-1.3684359410 0.0139213060 0.4927393647
-1.3665621140 0.0893707560 0.4907945862
-1.3608003112 0.1759849004 0.4851513668
-1.3499113049 0.2617041865 0.4753742418
-1.3317351284 0.3454459530 0.4609446690
-1.3041953654 0.4255287277 0.4420649042
-1.2662613690 0.5001592485 0.4199212311
-1.2193498034 0.5694746161 0.3978665133
-1.1704052308 0.6391216008 0.3837025540
-1.1282813786 0.7139068606 0.3856978782
-1.0930684158 0.7909405393 0.4029115432
-1.0548536654 0.8651242745 0.4256565281
-1.0068039304 0.9338160394 0.4473148654
-0.9489873931 0.9960163373 0.4651218571
-0.8840200509 1.0521883690 0.4783387104
-0.8143113635 1.1034436592 0.4870840442
-0.7415219242 1.1508672266 0.4917371617
-0.6666211869 1.1951317042 0.4926378388
-0.5900467084 1.2363460328 0.4899797380
-0.5117910658 1.2737580788 0.4834900634
-0.4317083410 1.3058686296 0.4727773178
-0.3497372724 1.3301826958 0.4574149796
-0.2664317983 1.3439678180 0.4376823563
-0.1828837323 1.3458941875 0.4151460621
-0.0993105394 1.3387354099 0.3938636321
-0.0141121407 1.3325033240 0.3825233977
0.0716530067 1.3349011385 0.3873121403
0.1560538964 1.3390695465 0.4008697996
0.2397078509 1.3354460029 0.4163273872
0.3231079391 1.3220922470 0.4305522396
0.4161783700 1.2963006842 0.4450197570
0.4956292192 1.2629084976 0.4546388963
0.5825010959 1.2176191134 0.4639085020
0.6557294234 1.1710382374 0.4700434372
0.7260443180 1.1200495130 0.4751372898
0.7933817810 1.0651293003 0.4793354626
0.8577160476 1.0067084792 0.4827040716
0.9193009582 0.9453927099 0.4854637533
0.9781170513 0.8814114328 0.4876938925
1.0339059028 0.8147837206 0.4894155871
1.0865427755 0.7456308928 0.4907303288
1.1298266157 0.6838878998 0.4920268805
1.1765572113 0.6106018955 0.4927588262
1.2195699150 0.5350757594 0.4932117244
1.2585304817 0.4573688409 0.4934330749
1.2929609009 0.3775369164 0.4934563682
1.3221106416 0.2956323024 0.4933612812
1.3452532446 0.2118221172 0.4931831504
1.3606993787 0.1262739142 0.4929984623
1.2970133400 0.0328772500 0.5358448400
1.2966408054 -0.0490738485 0.5354000319
1.2929215705 -0.1308340697 0.5313663042
1.2852138272 -0.2120289358 0.5235725609
1.2721474148 -0.2920371791 0.5117673237
1.2521493253 -0.3699026854 0.4959930736
1.2239648434 -0.4445242384 0.4773378764
1.1883276577 -0.5158570967 0.4585646971
1.1473774551 -0.5853524524 0.4442148528
1.1058863320 -0.6558341079 0.4402967979
1.0662604283 -0.7270236905 0.4486716312
1.0256394398 -0.7962369353 0.4651857306
0.9792070484 -0.8609548818 0.4843785083
0.9259174301 -0.9205657948 0.5021201251
0.8664480593 -0.9750095786 0.5165140017
0.8022245499 -1.0247957298 0.5269140750
0.7347770162 -1.0708825866 0.5333632593
0.6650299122 -1.1138310974 0.5359929010
0.5936364464 -1.1540499293 0.5349723306
0.5207280687 -1.1911571056 0.5303252069
0.4462911354 -1.2243326588 0.5218756916
0.3702115766 -1.2520781443 0.5094212470
0.2924781048 -1.2720255966 0.4929499728
0.2136378922 -1.2837883969 0.4740786173
0.1338583815 -1.2871708658 0.4557323825
0.0529778162 -1.2860976517 0.4427136528
-0.0288770419 -1.2858193099 0.4411270960
-0.1101279521 -1.2870541799 0.4511775232
-0.1901872396 -1.2853406996 0.4684600050
-0.2693364106 -1.2763801979 0.4875516984
-0.3473921218 -1.2585805851 0.5048317956
-0.4240303114 -1.2331665785 0.5186291119
-0.4990037400 -1.2015699724 0.5283810836
-0.5723005152 -1.1653578110 0.5340291200
-0.6441133898 -1.1259376856 0.5360135948
-0.7143648402 -1.0837803701 0.5344636941
-0.7826283290 -1.0387500253 0.5292559859
-0.8480324635 -0.9902381789 0.5201162427
-0.9090102170 -0.9371763936 0.5067929272
-0.9641265305 -0.8790185564 0.4898477454
-1.0125055742 -0.8157240620 0.4708412656
-1.0546079833 -0.7477600388 0.4529149258
-1.0940627219 -0.6768678110 0.4417105577
-1.1349894551 -0.6059494326 0.4417392478
-1.1766056522 -0.5364040949 0.4536444412
-1.2143783900 -0.4659585393 0.4716590154
-1.2445285764 -0.3921972994 0.4906617636
-1.2668845791 -0.3152103993 0.5074203183
-1.2819829338 -0.2357768396 0.5205170294
-1.2912293137 -0.1548712506 0.5295993815
-1.2959294600 -0.0732131628 0.5346768292
-1.2971366102 0.0087157168 0.5360036000
-1.2951659960 0.0906065850 0.5337944618
-1.2896146665 0.1721477193 0.5279461659
-1.2795131418 0.2528750333 0.5181960126
-1.2629109616 0.3318728447 0.5041867228
-1.2387132675 0.4081449833 0.4867075227
-1.2069017052 0.4811577510 0.4675596137
-1.1679871415 0.5511765262 0.4503148132
-1.1261634814 0.6209524561 0.4409843263
-1.0856087875 0.6920248470 0.4431638233
-1.0460846760 0.7625497743 0.4564388211
-1.0028817682 0.8296631963 0.4749248875
-0.9530382193 0.8918850318 0.4937389236
-0.8964306459 0.9488179118 0.5099243342
-0.8343585687 1.0008115225 0.5223147968
-0.7683455554 1.0486178829 0.5307138565
-0.6996230656 1.0930398521 0.5351921509
-0.6289736403 1.1345582398 0.5359035377
-0.5568169927 1.1732921944 0.5330996782
-0.4831603235 1.2085845076 0.5265553653
-0.4079076342 1.2392627189 0.5161036315
-0.3309216047 1.2631689958 0.5014803131
-0.2525720361 1.2789067970 0.4835255195
-0.1732635171 1.2863325831 0.4644285221
-0.0929898988 1.2868479022 0.4480516338
-0.0114654812 1.2856509188 0.4403082241
0.0704206890 1.2848563527 0.4426629420
0.1519293460 1.2775117576 0.4460173259
0.2320108191 1.2606837281 0.4499216346
0.3103922254 1.2372301600 0.4541647065
0.3867167390 1.2077767434 0.4586767958
0.4606293985 1.1727149235 0.4634002724
0.5323517401 1.1333852135 0.4682520692
0.6018428929 1.0902351853 0.4731911429
0.6689674163 1.0434856670 0.4781830826
0.7335778006 0.9933185828 0.4831931872
0.7958624953 0.9402954938 0.4881898523
0.8557635204 0.8845906183 0.4931473614
0.9132016220 0.8263409920 0.4980404401
0.9680713760 0.7656524482 0.5028433648
1.0198423433 0.7022904672 0.5075090848
1.0686668620 0.6366279220 0.5120197481
1.1143057118 0.5687042676 0.5163410485
1.1564599573 0.4985501093 0.5204336518
1.1944541767 0.4260447623 0.5242282988
1.2275475216 0.3511627376 0.5276443757
1.2555495059 0.2742231533 0.5306424926
1.2773315237 0.1952887037 0.5331040404
1.2911722874 0.1145712705 0.5348490979
1.4385742766 0.0463854714 0.4500574581
1.4394537982 -0.0456538149 0.4492012358
1.4356161092 -0.1375795933 0.4455906674
1.4268802535 -0.2288936046 0.4379200674
1.4113493451 -0.3187134868 0.4254945242
1.3861416756 -0.4052650241 0.4077130883
1.3481591623 -0.4854875385 0.3845462425
1.2972197913 -0.5568641084 0.3575075592
1.2392483741 -0.6237023184 0.3323578877
1.1883077046 -0.6982535776 0.3235123635
1.1536494909 -0.7807984680 0.3379451943
1.1237041759 -0.8637141551 0.3640010880
1.0838360933 -0.9420619482 0.3902394970
1.0303386807 -1.0132021002 0.4121880074
0.9660882227 -1.0767014015 0.4287481973
0.8948640271 -1.1337899097 0.4400378564
0.8193653894 -1.1860128659 0.4467312868
0.7411563235 -1.2345221485 0.4495015670
0.6609961258 -1.2798281434 0.4486849476
0.5790425299 -1.3215473662 0.4441727440
0.4951397891 -1.3583763671 0.4354583806
0.4090744853 -1.3878159361 0.4218077416
0.3211376159 -1.4059716230 0.4026326183
0.2327621209 -1.4096504350 0.3783910198
0.1458813403 -1.3981095917 0.3511233759
0.0584512352 -1.3817953770 0.3279959050
-0.0320168443 -1.3793936082 0.3247531496
-0.1200448683 -1.3935801572 0.3436706580
-0.2068372567 -1.4078415599 0.3706162359
-0.2949645326 -1.4088829017 0.3960482084
-0.3831905382 -1.3944399601 0.4166939812
-0.4698336069 -1.3678440925 0.4319064309
-0.5543696968 -1.3329757850 0.4420135197
-0.6368856716 -1.2925736828 0.4477167694
-0.7175683190 -1.2482530493 0.4495920073
-0.7964022834 -1.2007091316 0.4479051795
-0.8728405857 -1.1496961755 0.4424343755
-0.9455738436 -1.0942013060 0.4325865074
-1.0123552162 -1.0328157579 0.4176631245
-1.0695410899 -0.9639929223 0.3972761191
-1.1132625146 -0.8875081308 0.3719556288
-1.1443884247 -0.8055196257 0.3445749670
-1.1758472573 -0.7216523529 0.3246791228
-1.2231176043 -0.6447578673 0.3276978281
-1.2805156611 -0.5769616984 0.3497370486
-1.3341076682 -0.5073861471 0.3768256241
-1.3760045811 -0.4296138066 0.4013030182
-1.4047336198 -0.3446752886 0.4206764078
-1.4228704406 -0.2556644004 0.4346293708
-1.4334548920 -0.1647169103 0.4436479395
-1.4386441427 -0.0729341444 0.4484218359
-1.4397352718 0.0191268953 0.4494751294
-1.4379582319 0.0881349270 0.4477947105
-1.4319859560 0.1798220816 0.4423565677
-1.4203094680 0.2705333397 0.4325524711
-1.4005592952 0.3590190613 0.4177026153
-1.3696774633 0.4429124721 0.3974222857
-1.3256210328 0.5191607459 0.3722828484
-1.2707124654 0.5877727060 0.3454182135
-1.2146469802 0.6572907454 0.3264207818
-1.1709539696 0.7357888741 0.3282319330
-1.1400521557 0.8193313043 0.3493842654
-1.1068255626 0.9005853527 0.3763881687
-1.0605696415 0.9757470471 0.4008908071
-1.0015441403 1.0432147628 0.4203193800
-0.9336815331 1.1035652156 0.4343626240
-0.8602771715 1.1582694354 0.4434542320
-0.7834207829 1.2086946011 0.4482821725
-0.7042687335 1.2557051685 0.4493721398
-0.6232764241 1.2993998711 0.4468597979
-0.5404218080 1.3389316501 0.4404247616
-0.4555090477 1.3724745404 0.4294510041
-0.3685529401 1.3971963957 0.4133496460
-0.2802915605 1.4090288391 0.3918391932
-0.1925039476 1.4054557920 0.3658636020
-0.1056311800 1.3906229177 0.3396756304
-0.0167588003 1.3793557292 0.3247385713
0.0728853245 1.3849459243 0.3319613386
0.1601784468 1.4006273354 0.3557222733
0.2474048828 1.4102082778 0.3827331398
0.3358236528 1.4069543339 0.4069397726
0.4456400009 1.3848246249 0.4313627183
0.5306290398 1.3531020718 0.4458775203
0.6326504517 1.3018530132 0.4595649349
0.7096159538 1.2518412896 0.4668957315
0.7831212198 1.1966133591 0.4720914969
0.8531857615 1.1369400178 0.4754777379
0.9195695998 1.0731214645 0.4772182909
0.9828383960 1.0061948015 0.4777801452
1.0430324806 0.9364818737 0.4773473449
1.0997404296 0.8639149930 0.4759878095
1.1532432078 0.7889713183 0.4739515728
1.1909863694 0.7311478776 0.4720340129
1.2388087108 0.6524995235 0.4691766038
1.2826798728 0.5716014095 0.4659897970
1.3226067867 0.4886929195 0.4626378509
1.3583742801 0.4039110952 0.4592683608
1.3886717774 0.3170414516 0.4560800698
1.4131749654 0.2283555306 0.4532622604
1.4302264700 0.1379765579 0.4511478268
