# Supplementary material for: The topology of the magnetically induced ring current of C13Cl2
Source: Chem Sci. 2026 Jun 27. Online ahead of print. doi: 10.1039/d6sc03398a (PMC13334967; doi:10.1039/d6sc03398a)
Supplement: SC-OLF-D6SC03398A-s002 [file SC-OLF-D6SC03398A-s002.zip › benz/ribbon_traj_002_010.xyz]

100

1.2873677658 0.0332917251 0.5118463231
1.2878553555 -0.0478593506 0.5105842408
1.2837096625 -0.1288278647 0.5064685543
1.2750798725 -0.2091176735 0.4984758277
1.2606001447 -0.2879976646 0.4863592945
1.2385834724 -0.3643311342 0.4702194921
1.2078713013 -0.4369055838 0.4512202271
1.1697303702 -0.5059219089 0.4323352791
1.1270631401 -0.5734042155 0.4181723957
1.0853704269 -0.6427500234 0.4142662966
1.0472112513 -0.7138296629 0.4221566044
1.0095707685 -0.7837991196 0.4384983681
0.9667551730 -0.8498304742 0.4578838982
0.9164943762 -0.9107302549 0.4761079437
0.8592294033 -0.9661640703 0.4909766614
0.7965674288 -1.0165637265 0.5016968430
0.7302603756 -1.0629011031 0.5083454902
0.6613922075 -1.1058060832 0.5111142366
0.5906220151 -1.1455834872 0.5101335499
0.5181658821 -1.1818705986 0.5054141939
0.4440513598 -1.2137552443 0.4967754710
0.3682353037 -1.2395748793 0.4839920132
0.2908609443 -1.2569882146 0.4671838480
0.2125540920 -1.2653080820 0.4480019111
0.1335702424 -1.2655400627 0.4296224920
0.0535794577 -1.2622779201 0.4168022457
-0.0273734494 -1.2614674616 0.4148563063
-0.1078037395 -1.2643539711 0.4245456411
-0.1870517758 -1.2659371081 0.4416675062
-0.2655573975 -1.2606256438 0.4610561340
-0.3432583530 -1.2460196118 0.4788407643
-0.4196596274 -1.2228909179 0.4930953166
-0.4943597074 -1.1928300374 0.5031314389
-0.5673175759 -1.1577427756 0.5090316636
-0.6386350741 -1.1190119685 0.5111711299
-0.7081730991 -1.0771401322 0.5096499572
-0.7754275190 -1.0320026528 0.5043147885
-0.8394648317 -0.9830560279 0.4949672089
-0.8986800473 -0.9293326160 0.4813992664
-0.9513423163 -0.8701934706 0.4641124638
-0.9964394127 -0.8056736293 0.4447978988
-1.0354158293 -0.7368447628 0.4268941741
-1.0727168912 -0.6657583259 0.4156940265
-1.1131073745 -0.5955481739 0.4155500923
-1.1559336210 -0.5276421242 0.4269620541
-1.1961671858 -0.4595466753 0.4448722969
-1.2293614078 -0.3882037237 0.4641707292
-1.2541519558 -0.3130045649 0.4814280528
-1.2710893229 -0.2348799579 0.4949900991
-1.2815474808 -0.1549652780 0.5044085792
-1.2869508869 -0.0741390266 0.5096993544
-1.2883751310 0.0070238432 0.5111381390
-1.2862457073 0.0881486906 0.5089685292
-1.2801208340 0.1688684586 0.5030566880
-1.2688771091 0.2486012721 0.4930725229
-1.2506059631 0.3263009339 0.4787565458
-1.2242193975 0.4008328877 0.4609440109
-1.1898091594 0.4716240307 0.4416051973
-1.1487755015 0.5394501688 0.4244495616
-1.1059608257 0.6075830185 0.4149358119
-1.0659639292 0.6779858844 0.4167678302
-1.0287722389 0.7489216323 0.4295942692
-0.9891008872 0.8171735489 0.4480596427
-0.9426822986 0.8807559021 0.4672635417
-0.8887684540 0.9389146312 0.4839817694
-0.8286128398 0.9917637742 0.4968192280
-0.7639863070 1.0400605929 0.5055261153
-0.6962991201 1.0846339422 0.5102193096
-0.6264173741 1.1259560194 0.5110589943
-0.5548045177 1.1640884176 0.5082580406
-0.4815450080 1.1983888129 0.5016496082
-0.4065874966 1.2275348739 0.4909814370
-0.3299184580 1.2493380479 0.4760571350
-0.2520153563 1.2622852316 0.4577851481
-0.1733848835 1.2663432975 0.4384652066
-0.0939729206 1.2639689029 0.4221542866
-0.0133773168 1.2613298006 0.4142896166
0.0676841996 1.2613736918 0.4167624736
0.1484148745 1.2575242781 0.4223491368
0.2281316142 1.2441617037 0.4281183369
0.3062925859 1.2233804993 0.4339316020
0.3824028657 1.1959031485 0.4397264781
0.4561057495 1.1624065414 0.4454612433
0.5275396912 1.1242695599 0.4511055835
0.5966109768 1.0819646849 0.4566336685
0.6631517733 1.0357449812 0.4620185896
0.7271733775 0.9860741720 0.4672557196
0.7887930028 0.9334385991 0.4723333415
0.8479675702 0.8780506246 0.4772377026
0.9046178873 0.8200648235 0.4819519499
0.9585964502 0.7595655562 0.4864521767
1.0095841186 0.6965082892 0.4907087551
1.0576578156 0.6311935005 0.4947132965
1.1026067457 0.5636783218 0.4984380878
1.1441644830 0.4940085915 0.5018499659
1.1817617463 0.4221135877 0.5048873847
1.2146621979 0.3479394299 0.5074676385
1.2427307533 0.2718043729 0.5095682608
1.2650327742 0.1937919442 0.5110888396
1.2800779156 0.1140774349 0.5118698217
1.2970133400 0.0328772500 0.5358448400
1.2966408054 -0.0490738485 0.5354000319
1.2929215705 -0.1308340697 0.5313663042
1.2852138272 -0.2120289358 0.5235725609
1.2721474148 -0.2920371791 0.5117673237
1.2521493253 -0.3699026854 0.4959930736
1.2239648434 -0.4445242384 0.4773378764
1.1883276577 -0.5158570967 0.4585646971
1.1473774551 -0.5853524524 0.4442148528
1.1058863320 -0.6558341079 0.4402967979
1.0662604283 -0.7270236905 0.4486716312
1.0256394398 -0.7962369353 0.4651857306
0.9792070484 -0.8609548818 0.4843785083
0.9259174301 -0.9205657948 0.5021201251
0.8664480593 -0.9750095786 0.5165140017
0.8022245499 -1.0247957298 0.5269140750
0.7347770162 -1.0708825866 0.5333632593
0.6650299122 -1.1138310974 0.5359929010
0.5936364464 -1.1540499293 0.5349723306
0.5207280687 -1.1911571056 0.5303252069
0.4462911354 -1.2243326588 0.5218756916
0.3702115766 -1.2520781443 0.5094212470
0.2924781048 -1.2720255966 0.4929499728
0.2136378922 -1.2837883969 0.4740786173
0.1338583815 -1.2871708658 0.4557323825
0.0529778162 -1.2860976517 0.4427136528
-0.0288770419 -1.2858193099 0.4411270960
-0.1101279521 -1.2870541799 0.4511775232
-0.1901872396 -1.2853406996 0.4684600050
-0.2693364106 -1.2763801979 0.4875516984
-0.3473921218 -1.2585805851 0.5048317956
-0.4240303114 -1.2331665785 0.5186291119
-0.4990037400 -1.2015699724 0.5283810836
-0.5723005152 -1.1653578110 0.5340291200
-0.6441133898 -1.1259376856 0.5360135948
-0.7143648402 -1.0837803701 0.5344636941
-0.7826283290 -1.0387500253 0.5292559859
-0.8480324635 -0.9902381789 0.5201162427
-0.9090102170 -0.9371763936 0.5067929272
-0.9641265305 -0.8790185564 0.4898477454
-1.0125055742 -0.8157240620 0.4708412656
-1.0546079833 -0.7477600388 0.4529149258
-1.0940627219 -0.6768678110 0.4417105577
-1.1349894551 -0.6059494326 0.4417392478
-1.1766056522 -0.5364040949 0.4536444412
-1.2143783900 -0.4659585393 0.4716590154
-1.2445285764 -0.3921972994 0.4906617636
-1.2668845791 -0.3152103993 0.5074203183
-1.2819829338 -0.2357768396 0.5205170294
-1.2912293137 -0.1548712506 0.5295993815
-1.2959294600 -0.0732131628 0.5346768292
-1.2971366102 0.0087157168 0.5360036000
-1.2951659960 0.0906065850 0.5337944618
-1.2896146665 0.1721477193 0.5279461659
-1.2795131418 0.2528750333 0.5181960126
-1.2629109616 0.3318728447 0.5041867228
-1.2387132675 0.4081449833 0.4867075227
-1.2069017052 0.4811577510 0.4675596137
-1.1679871415 0.5511765262 0.4503148132
-1.1261634814 0.6209524561 0.4409843263
-1.0856087875 0.6920248470 0.4431638233
-1.0460846760 0.7625497743 0.4564388211
-1.0028817682 0.8296631963 0.4749248875
-0.9530382193 0.8918850318 0.4937389236
-0.8964306459 0.9488179118 0.5099243342
-0.8343585687 1.0008115225 0.5223147968
-0.7683455554 1.0486178829 0.5307138565
-0.6996230656 1.0930398521 0.5351921509
-0.6289736403 1.1345582398 0.5359035377
-0.5568169927 1.1732921944 0.5330996782
-0.4831603235 1.2085845076 0.5265553653
-0.4079076342 1.2392627189 0.5161036315
-0.3309216047 1.2631689958 0.5014803131
-0.2525720361 1.2789067970 0.4835255195
-0.1732635171 1.2863325831 0.4644285221
-0.0929898988 1.2868479022 0.4480516338
-0.0114654812 1.2856509188 0.4403082241
0.0704206890 1.2848563527 0.4426629420
0.1519293460 1.2775117576 0.4460173259
0.2320108191 1.2606837281 0.4499216346
0.3103922254 1.2372301600 0.4541647065
0.3867167390 1.2077767434 0.4586767958
0.4606293985 1.1727149235 0.4634002724
0.5323517401 1.1333852135 0.4682520692
0.6018428929 1.0902351853 0.4731911429
0.6689674163 1.0434856670 0.4781830826
0.7335778006 0.9933185828 0.4831931872
0.7958624953 0.9402954938 0.4881898523
0.8557635204 0.8845906183 0.4931473614
0.9132016220 0.8263409920 0.4980404401
0.9680713760 0.7656524482 0.5028433648
1.0198423433 0.7022904672 0.5075090848
1.0686668620 0.6366279220 0.5120197481
1.1143057118 0.5687042676 0.5163410485
1.1564599573 0.4985501093 0.5204336518
1.1944541767 0.4260447623 0.5242282988
1.2275475216 0.3511627376 0.5276443757
1.2555495059 0.2742231533 0.5306424926
1.2773315237 0.1952887037 0.5331040404
1.2911722874 0.1145712705 0.5348490979
1.2777221915 0.0337062003 0.4878478063
1.2790699057 -0.0466448527 0.4857684497
1.2744977546 -0.1268216597 0.4815708045
1.2649459178 -0.2062064112 0.4733790945
1.2490528745 -0.2839581500 0.4609512653
1.2250176196 -0.3587595830 0.4444459107
1.1917777591 -0.4292869292 0.4251025777
1.1511330827 -0.4959867210 0.4061058611
1.1067488250 -0.5614559786 0.3921299386
1.0648545219 -0.6296659389 0.3882357953
1.0281620743 -0.7006356354 0.3956415776
0.9935020972 -0.7713613038 0.4118110055
0.9543032976 -0.8387060666 0.4313892881
0.9070713224 -0.9008947151 0.4500957624
0.8520107473 -0.9573185621 0.4654393210
0.7909103076 -1.0083317232 0.4764796110
0.7257437350 -1.0549196196 0.4833277211
0.6577545028 -1.0977810690 0.4862355723
0.5876075837 -1.1371170452 0.4852947692
0.5156036954 -1.1725840916 0.4805031809
0.4418115843 -1.2031778299 0.4716752505
0.3662590308 -1.2270716143 0.4585627793
0.2892437839 -1.2419508326 0.4414177231
0.2114702917 -1.2468277672 0.4219252050
0.1332821033 -1.2439092597 0.4035126015
0.0541810991 -1.2384581886 0.3908908387
-0.0258698569 -1.2371156132 0.3885855167
-0.1054795270 -1.2416537622 0.3979137590
-0.1839163119 -1.2465335166 0.4148750074
-0.2617783843 -1.2448710897 0.4345605697
-0.3391245842 -1.2334586385 0.4528497330
-0.4152889435 -1.2126152573 0.4675615213
-0.4897156748 -1.1840901024 0.4778817943
-0.5623346365 -1.1501277402 0.4840342073
-0.6331567583 -1.1120862515 0.4863286650
-0.7019813580 -1.0704998943 0.4848362202
-0.7682267090 -1.0252552803 0.4793735912
-0.8308972000 -0.9758738769 0.4698181752
-0.8883498776 -0.9214888384 0.4560056056
-0.9385581020 -0.8613683847 0.4383771823
-0.9803732512 -0.7956231966 0.4187545321
-1.0162236753 -0.7259294869 0.4008734225
-1.0513710606 -0.6546488408 0.3896774952
-1.0912252938 -0.5851469152 0.3893609368
-1.1352615898 -0.5188801535 0.4002796669
-1.1779559815 -0.4531348112 0.4180855783
-1.2141942391 -0.3842101481 0.4376796947
-1.2414193325 -0.3107987305 0.4554357873
-1.2601957119 -0.2339830762 0.4694631689
-1.2718656478 -0.1550593055 0.4792177770
-1.2779723138 -0.0750648904 0.4847218796
-1.2796136518 0.0053319696 0.4862726779
-1.2773254185 0.0856907962 0.4841425966
-1.2706270016 0.1655891980 0.4781672102
-1.2582410765 0.2443275110 0.4679490331
-1.2383009646 0.3207290230 0.4533263689
-1.2097255275 0.3935207921 0.4351804991
-1.1727166135 0.4620903104 0.4156507809
-1.1295638615 0.5277238115 0.3985843099
-1.0857581700 0.5942135810 0.3888872976
-1.0463190709 0.6639469217 0.3903718372
-1.0114598017 0.7352934904 0.4027497173
-0.9753200061 0.8046839015 0.4211943979
-0.9323263778 0.8696267725 0.4407881597
-0.8811062622 0.9290113506 0.4580392046
-0.8228671108 0.9827160260 0.4713236592
-0.7596270586 1.0315033029 0.4803383742
-0.6929751745 1.0762280323 0.4852464683
-0.6238611078 1.1173537990 0.4862144508
-0.5527920427 1.1548846407 0.4834164030
-0.4799296925 1.1881931183 0.4767438510
-0.4052673590 1.2158070288 0.4658592426
-0.3289153114 1.2355071001 0.4506339570
-0.2514586766 1.2456636663 0.4320447768
-0.1735062500 1.2463540120 0.4125018911
-0.0949559424 1.2410899036 0.3962569394
-0.0152891524 1.2370086824 0.3882710092
0.0649477102 1.2378910310 0.3908620051
0.1449004029 1.2375367985 0.3986809477
0.2242524092 1.2276396794 0.4063150392
0.3021929464 1.2095308387 0.4136984975
0.3780889923 1.1840295536 0.4207761603
0.4515821004 1.1520981593 0.4275222142
0.5227276424 1.1151539063 0.4339590979
0.5913790606 1.0736941846 0.4400761942
0.6573361304 1.0280042955 0.4458540966
0.7207689543 0.9788297612 0.4513182519
0.7817235102 0.9265817043 0.4564768307
0.8401716199 0.8715106310 0.4613280438
0.8960341526 0.8137886549 0.4658634597
0.9491215245 0.7534786642 0.4700609887
0.9993258938 0.6907261111 0.4739084254
1.0466487691 0.6257590790 0.4774068448
1.0909077796 0.5586523760 0.4805351270
1.1318690087 0.4894670738 0.4832662800
1.1690693159 0.4181824131 0.4855464705
1.2017768741 0.3447161222 0.4872909012
1.2299120008 0.2693855926 0.4884940290
1.2527340247 0.1922951848 0.4890736388
1.2689835438 0.1135835993 0.4888905454
