# Supplementary material for: The topology of the magnetically induced ring current of C13Cl2
Source: Chem Sci. 2026 Jun 27. Online ahead of print. doi: 10.1039/d6sc03398a (PMC13334967; doi:10.1039/d6sc03398a)
Supplement: SC-OLF-D6SC03398A-s002 [file SC-OLF-D6SC03398A-s002.zip › benz/ribbon_traj_002_011.xyz]

100

1.2751062321 0.0317911817 0.5697656238
1.2747910813 -0.0490111360 0.5693761697
1.2714156853 -0.1296415420 0.5654254479
1.2643624918 -0.2097557508 0.5578058239
1.2524962084 -0.2888430913 0.5465434503
1.2344571197 -0.3661568376 0.5318612207
1.2091207492 -0.4408630940 0.5148592473
1.1767027325 -0.5128105270 0.4980770905
1.1388543145 -0.5829496889 0.4856139626
1.0986423322 -0.6528323750 0.4824055527
1.0578425806 -0.7220565403 0.4897211295
1.0147448811 -0.7886570360 0.5043546311
0.9663418142 -0.8508472258 0.5216934908
0.9118732015 -0.9081182775 0.5380164694
0.8519614681 -0.9605529988 0.5514157214
0.7879672603 -1.0088389336 0.5612679210
0.7211333912 -1.0538092538 0.5674697830
0.6522474589 -1.0959720687 0.5699842014
0.5818387028 -1.1356007008 0.5688898834
0.5100860635 -1.1724480810 0.5642688840
0.4369286815 -1.2057073669 0.5560467205
0.3622328975 -1.2340327053 0.5441420136
0.2859395146 -1.2555557090 0.5288399153
0.2083681827 -1.2696978495 0.5116639970
0.1296220078 -1.2762445797 0.4953903016
0.0497428249 -1.2778641515 0.4842718515
-0.0210151864 -1.2781340717 0.4823179036
-0.1013368094 -1.2776469554 0.4902979017
-0.1804793385 -1.2731738186 0.5055358966
-0.2585272796 -1.2620051046 0.5229345678
-0.3352854174 -1.2428397103 0.5391568771
-0.4105613313 -1.2166847741 0.5523597876
-0.4842812062 -1.1850342616 0.5619748468
-0.5652463323 -1.1445008031 0.5681817804
-0.6359423935 -1.1054173866 0.5699952705
-0.7051941970 -1.0638272803 0.5683052831
-0.7726283769 -1.0196328699 0.5630762873
-0.8374758915 -0.9722835488 0.5541738015
-0.8984049046 -0.9208127879 0.5415080537
-0.9542042498 -0.8646513750 0.5257671895
-1.0040991157 -0.8036282381 0.5085238375
-1.0483161108 -0.7380043040 0.4928031061
-1.0893056867 -0.6691823967 0.4832972517
-1.1248527641 -0.6079531854 0.4828199911
-1.1640568391 -0.5380940186 0.4927305011
-1.1988473608 -0.4670234943 0.5086706894
-1.2266894123 -0.3932530633 0.5260798267
-1.2472185631 -0.3167488829 0.5418294698
-1.2610286342 -0.2381577796 0.5543899648
-1.2696025482 -0.1583135584 0.5633307473
-1.2741044144 -0.0777980417 0.5685876808
-1.2752471367 0.0129463170 0.5699655437
-1.2732859801 0.0936859437 0.5675810048
-1.2680638876 0.1740920083 0.5616862214
-1.2586635976 0.2537555583 0.5521357277
-1.2434415531 0.3319452733 0.5388398486
-1.2213445537 0.4078739076 0.5226421146
-1.1922030455 0.4811151709 0.5053803261
-1.1563619013 0.5518247408 0.4904254193
-1.1217206014 0.6130477064 0.4826634285
-1.0814838842 0.6830304838 0.4839505119
-1.0402133556 0.7514714073 0.4953550945
-0.9950550337 0.8163081984 0.5118671747
-0.9439567412 0.8763801183 0.5291516127
-0.8869598784 0.9315201056 0.5444048778
-0.8250603568 0.9820388870 0.5563506371
-0.7596087350 1.0287063295 0.5645558339
-0.6917538149 1.0723562055 0.5691353098
-0.6134415650 1.1182280670 0.5698165205
-0.5422950764 1.1564057854 0.5667978492
-0.4697722034 1.1913815825 0.5601663167
-0.3957826376 1.2221312200 0.5499203289
-0.3201924520 1.2469380990 0.5360737429
-0.2431387998 1.2644240154 0.5195479024
-0.1648718932 1.2742789753 0.5026430087
-0.0854960664 1.2765828662 0.4884110898
-0.0052773594 1.2738255246 0.4798699855
0.0651855633 1.2699049265 0.4781753824
0.1449045486 1.2584614804 0.4770452183
0.2232980663 1.2394438741 0.4771283228
0.3001926729 1.2149170706 0.4780995727
0.3753473208 1.1854207992 0.4798382329
0.4485379887 1.1513336094 0.4822426933
0.5198367836 1.1134710481 0.4852099980
0.5891508435 1.0721117492 0.4886842623
0.6563581679 1.0274447513 0.4926045506
0.7213826797 0.9797006813 0.4968945113
0.7842592048 0.9291974250 0.5015087067
0.8448853743 0.8760426439 0.5064086595
0.9031303915 0.8203107090 0.5115592641
0.9588280824 0.7620474643 0.5169274849
1.0178560055 0.6934390798 0.5233342104
1.0669112378 0.6295223995 0.5290962024
1.1123486425 0.5630024742 0.5349709670
1.1537687753 0.4939290557 0.5409053576
1.1903458925 0.4222063579 0.5468362290
1.2209118257 0.3477750369 0.5526845001
1.2447900609 0.2710154807 0.5583592192
1.2613810571 0.1923780187 0.5636222950
1.2709998790 0.1124173545 0.5677327738
1.2970133400 0.0328772500 0.5358448400
1.2966408054 -0.0490738485 0.5354000319
1.2929215705 -0.1308340697 0.5313663042
1.2852138272 -0.2120289358 0.5235725609
1.2721474148 -0.2920371791 0.5117673237
1.2521493253 -0.3699026854 0.4959930736
1.2239648434 -0.4445242384 0.4773378764
1.1883276577 -0.5158570967 0.4585646971
1.1473774551 -0.5853524524 0.4442148528
1.1058863320 -0.6558341079 0.4402967979
1.0662604283 -0.7270236905 0.4486716312
1.0256394398 -0.7962369353 0.4651857306
0.9792070484 -0.8609548818 0.4843785083
0.9259174301 -0.9205657948 0.5021201251
0.8664480593 -0.9750095786 0.5165140017
0.8022245499 -1.0247957298 0.5269140750
0.7347770162 -1.0708825866 0.5333632593
0.6650299122 -1.1138310974 0.5359929010
0.5936364464 -1.1540499293 0.5349723306
0.5207280687 -1.1911571056 0.5303252069
0.4462911354 -1.2243326588 0.5218756916
0.3702115766 -1.2520781443 0.5094212470
0.2924781048 -1.2720255966 0.4929499728
0.2136378922 -1.2837883969 0.4740786173
0.1338583815 -1.2871708658 0.4557323825
0.0529778162 -1.2860976517 0.4427136528
-0.0288770419 -1.2858193099 0.4411270960
-0.1101279521 -1.2870541799 0.4511775232
-0.1901872396 -1.2853406996 0.4684600050
-0.2693364106 -1.2763801979 0.4875516984
-0.3473921218 -1.2585805851 0.5048317956
-0.4240303114 -1.2331665785 0.5186291119
-0.4990037400 -1.2015699724 0.5283810836
-0.5723005152 -1.1653578110 0.5340291200
-0.6441133898 -1.1259376856 0.5360135948
-0.7143648402 -1.0837803701 0.5344636941
-0.7826283290 -1.0387500253 0.5292559859
-0.8480324635 -0.9902381789 0.5201162427
-0.9090102170 -0.9371763936 0.5067929272
-0.9641265305 -0.8790185564 0.4898477454
-1.0125055742 -0.8157240620 0.4708412656
-1.0546079833 -0.7477600388 0.4529149258
-1.0940627219 -0.6768678110 0.4417105577
-1.1349894551 -0.6059494326 0.4417392478
-1.1766056522 -0.5364040949 0.4536444412
-1.2143783900 -0.4659585393 0.4716590154
-1.2445285764 -0.3921972994 0.4906617636
-1.2668845791 -0.3152103993 0.5074203183
-1.2819829338 -0.2357768396 0.5205170294
-1.2912293137 -0.1548712506 0.5295993815
-1.2959294600 -0.0732131628 0.5346768292
-1.2971366102 0.0087157168 0.5360036000
-1.2951659960 0.0906065850 0.5337944618
-1.2896146665 0.1721477193 0.5279461659
-1.2795131418 0.2528750333 0.5181960126
-1.2629109616 0.3318728447 0.5041867228
-1.2387132675 0.4081449833 0.4867075227
-1.2069017052 0.4811577510 0.4675596137
-1.1679871415 0.5511765262 0.4503148132
-1.1261634814 0.6209524561 0.4409843263
-1.0856087875 0.6920248470 0.4431638233
-1.0460846760 0.7625497743 0.4564388211
-1.0028817682 0.8296631963 0.4749248875
-0.9530382193 0.8918850318 0.4937389236
-0.8964306459 0.9488179118 0.5099243342
-0.8343585687 1.0008115225 0.5223147968
-0.7683455554 1.0486178829 0.5307138565
-0.6996230656 1.0930398521 0.5351921509
-0.6289736403 1.1345582398 0.5359035377
-0.5568169927 1.1732921944 0.5330996782
-0.4831603235 1.2085845076 0.5265553653
-0.4079076342 1.2392627189 0.5161036315
-0.3309216047 1.2631689958 0.5014803131
-0.2525720361 1.2789067970 0.4835255195
-0.1732635171 1.2863325831 0.4644285221
-0.0929898988 1.2868479022 0.4480516338
-0.0114654812 1.2856509188 0.4403082241
0.0704206890 1.2848563527 0.4426629420
0.1519293460 1.2775117576 0.4460173259
0.2320108191 1.2606837281 0.4499216346
0.3103922254 1.2372301600 0.4541647065
0.3867167390 1.2077767434 0.4586767958
0.4606293985 1.1727149235 0.4634002724
0.5323517401 1.1333852135 0.4682520692
0.6018428929 1.0902351853 0.4731911429
0.6689674163 1.0434856670 0.4781830826
0.7335778006 0.9933185828 0.4831931872
0.7958624953 0.9402954938 0.4881898523
0.8557635204 0.8845906183 0.4931473614
0.9132016220 0.8263409920 0.4980404401
0.9680713760 0.7656524482 0.5028433648
1.0198423433 0.7022904672 0.5075090848
1.0686668620 0.6366279220 0.5120197481
1.1143057118 0.5687042676 0.5163410485
1.1564599573 0.4985501093 0.5204336518
1.1944541767 0.4260447623 0.5242282988
1.2275475216 0.3511627376 0.5276443757
1.2555495059 0.2742231533 0.5306424926
1.2773315237 0.1952887037 0.5331040404
1.2911722874 0.1145712705 0.5348490979
1.2531991242 0.0307051134 0.6036864076
1.2529413571 -0.0489484235 0.6033523075
1.2499098002 -0.1284490142 0.5994845916
1.2435111564 -0.2074825657 0.5920390869
1.2328450020 -0.2856490035 0.5813195768
1.2167649140 -0.3624109897 0.5677293678
1.1942766549 -0.4372019495 0.5523806182
1.1650778073 -0.5097639572 0.5375894838
1.1303311738 -0.5805469255 0.5270130725
1.0913983324 -0.6498306421 0.5245143075
1.0494247328 -0.7170893901 0.5307706279
1.0038503224 -0.7810771368 0.5435235316
0.9534765799 -0.8407395697 0.5590084732
0.8978289730 -0.8956707602 0.5739128138
0.8374748768 -0.9460964191 0.5863174410
0.7737099707 -0.9928821374 0.5956217670
0.7074897662 -1.0367359210 0.6015763067
0.6394650056 -1.0781130401 0.6039755019
0.5700409592 -1.1171514722 0.6028074361
0.4994440583 -1.1537390563 0.5982125610
0.4275662276 -1.1870820749 0.5902177494
0.3542542184 -1.2159872664 0.5788627803
0.2794009245 -1.2390858214 0.5647298578
0.2030984733 -1.2556073021 0.5492493767
0.1253856341 -1.2653182936 0.5350482207
0.0465078335 -1.2696306513 0.5258300502
-0.0131533309 -1.2704488335 0.5235087113
-0.0925456667 -1.2682397308 0.5294182801
-0.1707714373 -1.2610069376 0.5426117883
-0.2477181486 -1.2476300113 0.5583174372
-0.3231787130 -1.2270988355 0.5734819585
-0.3970923511 -1.2002029697 0.5860904633
-0.4695586724 -1.1684985508 0.5955686101
-0.5581921493 -1.1236437951 0.6023344409
-0.6277713973 -1.0848970876 0.6039769462
-0.6960235537 -1.0438741905 0.6021468721
-0.7626284247 -1.0005157145 0.5968965886
-0.8269193194 -0.9543289188 0.5882313603
-0.8877995922 -0.9044491823 0.5762231802
-0.9442819691 -0.8502841936 0.5616866336
-0.9956926573 -0.7915324143 0.5462064093
-1.0420242382 -0.7282485692 0.5326912864
-1.0845486514 -0.6614969824 0.5248839456
-1.1147160731 -0.6099569381 0.5239007345
-1.1515080260 -0.5397839423 0.5318165610
-1.1833163316 -0.4680884493 0.5456823634
-1.2088502481 -0.3943088273 0.5614978899
-1.2275525470 -0.3182873664 0.5762386212
-1.2400743345 -0.2405387196 0.5882629001
-1.2479757827 -0.1617558663 0.5970621130
-1.2522793689 -0.0823829205 0.6024985323
-1.2533576632 0.0171769172 0.6039274874
-1.2514059642 0.0967653023 0.6013675478
-1.2465131088 0.1760362974 0.5954262770
-1.2378140534 0.2546360834 0.5860754428
-1.2239721446 0.3320177019 0.5734929744
-1.2039758398 0.4076028320 0.5585767065
-1.1775043858 0.4810725908 0.5432010384
-1.1447366612 0.5524729553 0.5305360254
-1.1172777215 0.6051429567 0.5243425307
-1.0773589810 0.6740361205 0.5247372004
-1.0343420353 0.7403930403 0.5342713679
-0.9872282992 0.8029532005 0.5488094619
-0.9348752631 0.8608752049 0.5645643019
-0.8774891110 0.9142222993 0.5788854213
-0.8157621449 0.9632662516 0.5903864775
-0.7508719145 1.0087947762 0.5983978113
-0.6838845643 1.0516725589 0.6030784688
-0.5979094897 1.1018978942 0.6037295032
-0.5277731600 1.1395193765 0.6004960202
-0.4563840834 1.1741786574 0.5937772682
-0.3836576411 1.2049997211 0.5837370263
-0.3094632993 1.2307072021 0.5706671726
-0.2337055635 1.2499412338 0.5555702854
-0.1564802694 1.2622253675 0.5408574953
-0.0780022339 1.2663178303 0.5287705458
0.0009107625 1.2620001304 0.5194317469
0.0599504377 1.2549535004 0.5136878228
0.1378797512 1.2394112033 0.5080731108
0.2145853135 1.2182040201 0.5043350111
0.2899931204 1.1926039812 0.5020344390
0.3639779026 1.1630648550 0.5009996700
0.4364465789 1.1299522953 0.5010851142
0.5073218271 1.0935568826 0.5021679267
0.5764587941 1.0539883131 0.5041773818
0.6437489194 1.0114038356 0.5070260186
0.7091875587 0.9660827798 0.5105958354
0.7726559144 0.9180993562 0.5148275612
0.8340072281 0.8674946694 0.5196699576
0.8930591611 0.8142804260 0.5250780881
0.9495847888 0.7584424804 0.5310116051
1.0158696676 0.6845876924 0.5391593360
1.0651556135 0.6224168769 0.5461726566
1.1103915732 0.5573006808 0.5536008854
1.1510775932 0.4893080021 0.5613770633
1.1862376082 0.4183679536 0.5694441592
1.2142761297 0.3443873361 0.5777246245
1.2340306158 0.2678078082 0.5860759458
1.2454305904 0.1894673337 0.5941405496
1.2508274707 0.1102634384 0.6006164497
