# Supplementary material for: The topology of the magnetically induced ring current of C13Cl2
Source: Chem Sci. 2026 Jun 27. Online ahead of print. doi: 10.1039/d6sc03398a (PMC13334967; doi:10.1039/d6sc03398a)
Supplement: SC-OLF-D6SC03398A-s002 [file SC-OLF-D6SC03398A-s002.zip › benz/ribbon_traj_002_013.xyz]

100

1.3636088578 0.0339394083 0.5405592658
1.3632627840 -0.0526818305 0.5401126352
1.3598258087 -0.1391364412 0.5360985619
1.3526190396 -0.2250845400 0.5283274799
1.3403188393 -0.3099703914 0.5165733705
1.3211950740 -0.3928854618 0.5008176024
1.2938652118 -0.4727700670 0.4819842458
1.2583315498 -0.5492247021 0.4625882216
1.2164679399 -0.6234284121 0.4474262146
1.1730714210 -0.6980610445 0.4436062359
1.1304802010 -0.7726967329 0.4530265348
1.0854906982 -0.8444984409 0.4705297525
1.0339916073 -0.9111929315 0.4900642196
0.9754807742 -0.9723886149 0.5077431600
0.9109695272 -1.0282868145 0.5218752339
0.8420576668 -1.0796999333 0.5319971179
0.7701988839 -1.1276350272 0.5382150767
0.6962703523 -1.1727029038 0.5407031179
0.6208153762 -1.2152250218 0.5395780431
0.5439576152 -1.2548714099 0.5348373595
0.4656189679 -1.2907726224 0.5262979654
0.3856210508 -1.3214020236 0.5137583670
0.3039078687 -1.3446029510 0.4972533871
0.2208353820 -1.3592454746 0.4780586578
0.1366146174 -1.3649319718 0.4590583232
0.0511364336 -1.3651152821 0.4456818167
-0.0352562465 -1.3650607964 0.4446056144
-0.1209375256 -1.3651444824 0.4561385511
-0.2053682398 -1.3606015971 0.4744582110
-0.2886509030 -1.3476794105 0.4937875541
-0.3705895170 -1.3258735832 0.5108244826
-0.4509349510 -1.2966759717 0.5242042081
-0.5296115418 -1.2617682464 0.5335612778
-0.6067246667 -1.2227129489 0.5389592550
-0.6725291898 -1.1863480950 0.5406372794
-0.7469573161 -1.1420736896 0.5392980520
-0.8195589470 -1.0951255230 0.5343099714
-0.8895512912 -1.0449304318 0.5254592457
-0.9555580282 -0.9904868388 0.5125409694
-1.0160316588 -0.9309660839 0.4958653699
-1.0697384717 -0.8659817908 0.4766922587
-1.1166076653 -0.7957413957 0.4579473626
-1.1595708915 -0.7217410121 0.4453901677
-1.2027507360 -0.6469372548 0.4449056304
-1.2456347982 -0.5728328392 0.4571417258
-1.2835902540 -0.4973457221 0.4757826645
-1.3133241390 -0.4184433127 0.4950808043
-1.3348886005 -0.3363776317 0.5118955422
-1.3492527718 -0.2520432607 0.5249635728
-1.3579885238 -0.1663775961 0.5340403759
-1.3624806161 -0.0800386949 0.5392027993
-1.3637005690 0.0065556759 0.5406692522
-1.3619594072 0.0931250635 0.5385926227
-1.3568744000 0.1793862118 0.5328645780
-1.3474906553 0.2649217616 0.5232705379
-1.3320810389 0.3489631339 0.5095562221
-1.3091465192 0.4305175494 0.4921991653
-1.2780700827 0.5088414256 0.4727603784
-1.2392100850 0.5840001504 0.4547453220
-1.1961280954 0.6582248341 0.4443058766
-1.1531392552 0.7330804608 0.4465418502
-1.1100027502 0.8067421134 0.4605924397
-1.0622431443 0.8762863910 0.4796914711
-1.0074405414 0.9404394022 0.4986691610
-0.9459466229 0.9990940702 0.5147928615
-0.8791960963 1.0527967489 0.5270539255
-0.8087601026 1.1024690660 0.5353394870
-0.7358338462 1.1489818994 0.5397820056
-0.6611437575 1.1928324405 0.5405456482
-0.5850299894 1.2340644630 0.5377570711
-0.5074921998 1.2720704407 0.5312476062
-0.4283938936 1.3056929771 0.5208528597
-0.3475645771 1.3329718249 0.5063768609
-0.2651845887 1.3522030340 0.4884271836
-0.1815873103 1.3626822899 0.4689028141
-0.0968283093 1.3653562696 0.4517687391
-0.0107849270 1.3649417117 0.4435792774
0.0755220180 1.3644772665 0.4475921052
0.1611558061 1.3593106771 0.4571618767
0.2455929523 1.3451856554 0.4674994333
0.3285105515 1.3226714465 0.4764942362
0.4197390275 1.2883242185 0.4854421243
0.4976569337 1.2511297385 0.4919068475
0.5730046026 1.2088325807 0.4975035887
0.6458357095 1.1622356858 0.5024099936
0.7161602451 1.1118763233 0.5067629234
0.7837504244 1.0578739261 0.5105877781
0.8487881582 1.0008055432 0.5139860408
0.9112958416 0.9409649754 0.5170344494
0.9711648243 0.8784756331 0.5197725873
1.0281796512 0.8133675249 0.5222310811
1.0821046181 0.7456681939 0.5244566827
1.1329646707 0.6756351139 0.5264959356
1.1803307907 0.6031962519 0.5283802809
1.2238749420 0.5283944410 0.5301514137
1.2631397410 0.4512523814 0.5318363650
1.2970959772 0.3716406981 0.5334894395
1.3253554118 0.2898376965 0.5351719096
1.3464751162 0.2059474577 0.5369676607
1.3589618374 0.1203633407 0.5389094446
1.2970133400 0.0328772500 0.5358448400
1.2966408054 -0.0490738485 0.5354000319
1.2929215705 -0.1308340697 0.5313663042
1.2852138272 -0.2120289358 0.5235725609
1.2721474148 -0.2920371791 0.5117673237
1.2521493253 -0.3699026854 0.4959930736
1.2239648434 -0.4445242384 0.4773378764
1.1883276577 -0.5158570967 0.4585646971
1.1473774551 -0.5853524524 0.4442148528
1.1058863320 -0.6558341079 0.4402967979
1.0662604283 -0.7270236905 0.4486716312
1.0256394398 -0.7962369353 0.4651857306
0.9792070484 -0.8609548818 0.4843785083
0.9259174301 -0.9205657948 0.5021201251
0.8664480593 -0.9750095786 0.5165140017
0.8022245499 -1.0247957298 0.5269140750
0.7347770162 -1.0708825866 0.5333632593
0.6650299122 -1.1138310974 0.5359929010
0.5936364464 -1.1540499293 0.5349723306
0.5207280687 -1.1911571056 0.5303252069
0.4462911354 -1.2243326588 0.5218756916
0.3702115766 -1.2520781443 0.5094212470
0.2924781048 -1.2720255966 0.4929499728
0.2136378922 -1.2837883969 0.4740786173
0.1338583815 -1.2871708658 0.4557323825
0.0529778162 -1.2860976517 0.4427136528
-0.0288770419 -1.2858193099 0.4411270960
-0.1101279521 -1.2870541799 0.4511775232
-0.1901872396 -1.2853406996 0.4684600050
-0.2693364106 -1.2763801979 0.4875516984
-0.3473921218 -1.2585805851 0.5048317956
-0.4240303114 -1.2331665785 0.5186291119
-0.4990037400 -1.2015699724 0.5283810836
-0.5723005152 -1.1653578110 0.5340291200
-0.6441133898 -1.1259376856 0.5360135948
-0.7143648402 -1.0837803701 0.5344636941
-0.7826283290 -1.0387500253 0.5292559859
-0.8480324635 -0.9902381789 0.5201162427
-0.9090102170 -0.9371763936 0.5067929272
-0.9641265305 -0.8790185564 0.4898477454
-1.0125055742 -0.8157240620 0.4708412656
-1.0546079833 -0.7477600388 0.4529149258
-1.0940627219 -0.6768678110 0.4417105577
-1.1349894551 -0.6059494326 0.4417392478
-1.1766056522 -0.5364040949 0.4536444412
-1.2143783900 -0.4659585393 0.4716590154
-1.2445285764 -0.3921972994 0.4906617636
-1.2668845791 -0.3152103993 0.5074203183
-1.2819829338 -0.2357768396 0.5205170294
-1.2912293137 -0.1548712506 0.5295993815
-1.2959294600 -0.0732131628 0.5346768292
-1.2971366102 0.0087157168 0.5360036000
-1.2951659960 0.0906065850 0.5337944618
-1.2896146665 0.1721477193 0.5279461659
-1.2795131418 0.2528750333 0.5181960126
-1.2629109616 0.3318728447 0.5041867228
-1.2387132675 0.4081449833 0.4867075227
-1.2069017052 0.4811577510 0.4675596137
-1.1679871415 0.5511765262 0.4503148132
-1.1261634814 0.6209524561 0.4409843263
-1.0856087875 0.6920248470 0.4431638233
-1.0460846760 0.7625497743 0.4564388211
-1.0028817682 0.8296631963 0.4749248875
-0.9530382193 0.8918850318 0.4937389236
-0.8964306459 0.9488179118 0.5099243342
-0.8343585687 1.0008115225 0.5223147968
-0.7683455554 1.0486178829 0.5307138565
-0.6996230656 1.0930398521 0.5351921509
-0.6289736403 1.1345582398 0.5359035377
-0.5568169927 1.1732921944 0.5330996782
-0.4831603235 1.2085845076 0.5265553653
-0.4079076342 1.2392627189 0.5161036315
-0.3309216047 1.2631689958 0.5014803131
-0.2525720361 1.2789067970 0.4835255195
-0.1732635171 1.2863325831 0.4644285221
-0.0929898988 1.2868479022 0.4480516338
-0.0114654812 1.2856509188 0.4403082241
0.0704206890 1.2848563527 0.4426629420
0.1519293460 1.2775117576 0.4460173259
0.2320108191 1.2606837281 0.4499216346
0.3103922254 1.2372301600 0.4541647065
0.3867167390 1.2077767434 0.4586767958
0.4606293985 1.1727149235 0.4634002724
0.5323517401 1.1333852135 0.4682520692
0.6018428929 1.0902351853 0.4731911429
0.6689674163 1.0434856670 0.4781830826
0.7335778006 0.9933185828 0.4831931872
0.7958624953 0.9402954938 0.4881898523
0.8557635204 0.8845906183 0.4931473614
0.9132016220 0.8263409920 0.4980404401
0.9680713760 0.7656524482 0.5028433648
1.0198423433 0.7022904672 0.5075090848
1.0686668620 0.6366279220 0.5120197481
1.1143057118 0.5687042676 0.5163410485
1.1564599573 0.4985501093 0.5204336518
1.1944541767 0.4260447623 0.5242282988
1.2275475216 0.3511627376 0.5276443757
1.2555495059 0.2742231533 0.5306424926
1.2773315237 0.1952887037 0.5331040404
1.2911722874 0.1145712705 0.5348490979
1.4302043757 0.0350015666 0.5452736916
1.4298847626 -0.0562898126 0.5448252384
1.4267300470 -0.1474388128 0.5408308195
1.4200242519 -0.2381401442 0.5330823990
1.4084902638 -0.3279036038 0.5213794173
1.3902408228 -0.4158682382 0.5056421311
1.3637655802 -0.5010158956 0.4866306152
1.3283354420 -0.5825923074 0.4666117460
1.2855584246 -0.6615043718 0.4506375765
1.2402565100 -0.7402879812 0.4469156739
1.1946999737 -0.8183697753 0.4573814384
1.1453419566 -0.8927599466 0.4758737744
1.0887761663 -0.9614309811 0.4957499309
1.0250441183 -1.0242114351 0.5133661948
0.9554909952 -1.0815640504 0.5272364661
0.8818907836 -1.1346041368 0.5370801607
0.8056207516 -1.1843874677 0.5430668942
0.7275107924 -1.2315747102 0.5454133349
0.6479943059 -1.2764001144 0.5441837556
0.5671871618 -1.3185857142 0.5393495120
0.4849468004 -1.3572125860 0.5307202391
0.4010305250 -1.3907259029 0.5180954870
0.3153376326 -1.4171803055 0.5015568014
0.2280328717 -1.4347025523 0.4820386982
0.1393708534 -1.4426930778 0.4623842640
0.0492950509 -1.4441329126 0.4486499807
-0.0416354510 -1.4443022830 0.4480841329
-0.1317470991 -1.4432347849 0.4610995789
-0.2205492399 -1.4358624947 0.4804564170
-0.3079653955 -1.4189786231 0.5000234098
-0.3937869122 -1.3931665813 0.5168171696
-0.4778395907 -1.3601853649 0.5297793042
-0.5602193435 -1.3219665203 0.5387414721
-0.6411488183 -1.2800680867 0.5438893900
-0.7009449898 -1.2467585044 0.5452609641
-0.7795497920 -1.2003670092 0.5441324099
-0.8564895650 -1.1515010208 0.5393639570
-0.9310701189 -1.0996226847 0.5308022486
-1.0021058394 -1.0437972840 0.5182890116
-1.0679367871 -0.9829136113 0.5018829944
-1.1269713692 -0.9162395196 0.4825432518
-1.1786073472 -0.8437227527 0.4629797993
-1.2250790610 -0.7666142132 0.4490697776
-1.2705120169 -0.6879250771 0.4480720130
-1.3146639443 -0.6092615835 0.4606390104
-1.3528021179 -0.5287329050 0.4799063136
-1.3821197017 -0.4446893260 0.4994998449
-1.4028926218 -0.3575448640 0.5163707661
-1.4165226097 -0.2683096819 0.5294101161
-1.4247477340 -0.1778839416 0.5384813704
-1.4290317722 -0.0868642269 0.5437287693
-1.4302645278 0.0043956350 0.5453349044
-1.4287528183 0.0956435420 0.5433907835
-1.4241341335 0.1866247043 0.5377829901
-1.4154681688 0.2769684900 0.5283450632
-1.4012511162 0.3660534231 0.5149257214
-1.3795797709 0.4528901155 0.4976908079
-1.3492384602 0.5365251002 0.4779611431
-1.3104330285 0.6168237746 0.4591758308
-1.2660927094 0.6954972120 0.4476274269
-1.2206697229 0.7741360747 0.4499198772
-1.1739208244 0.8509344526 0.4647460584
-1.1216045203 0.9229095858 0.4844580547
-1.0618428634 0.9889937726 0.5035993984
-0.9954625999 1.0493702286 0.5196613887
-0.9240336239 1.1047819753 0.5317930542
-0.8491746497 1.1563202491 0.5399651176
-0.7720446268 1.2049239467 0.5443718603
-0.6933138746 1.2511066412 0.5451877587
-0.6132429861 1.2948367316 0.5424144640
-0.5318240760 1.3355563738 0.5359398471
-0.4488801530 1.3721232352 0.5256020878
-0.3642075496 1.4027746541 0.5112734088
-0.2777971414 1.4254992711 0.4933288478
-0.1899111036 1.4390319968 0.4733771062
-0.1006667198 1.4438646371 0.4554858443
-0.0101043728 1.4442325046 0.4468503306
0.0806233471 1.4440981803 0.4525212684
0.1703822662 1.4411095967 0.4683064275
0.2591750854 1.4296875827 0.4850772321
0.3466288777 1.4081127329 0.4988237659
0.4527613160 1.3688716936 0.5122074527
0.5346844689 1.3295445535 0.5204134227
0.6136574651 1.2842799479 0.5267551082
0.6898285262 1.2342361864 0.5316288443
0.7633530740 1.1802669796 0.5353427642
0.8339230482 1.1224292694 0.5379823690
0.9017138210 1.0613155926 0.5397822294
0.9668281629 0.9973393326 0.5409215374
1.0291280267 0.9306102741 0.5415047345
1.0882879264 0.8610826017 0.5416187974
1.1443668929 0.7890459206 0.5414042806
1.1972624794 0.7146423058 0.5409721231
1.2463558696 0.6376882363 0.5404195133
1.2912899267 0.5582387727 0.5398691756
1.3318253052 0.4764600005 0.5394444312
1.3666444327 0.3921186585 0.5393345033
1.3951613177 0.3054522397 0.5397013266
1.4156187087 0.2166062117 0.5408312811
1.4267513874 0.1261554108 0.5429697913
