# Supplementary material for: The topology of the magnetically induced ring current of C13Cl2
Source: Chem Sci. 2026 Jun 27. Online ahead of print. doi: 10.1039/d6sc03398a (PMC13334967; doi:10.1039/d6sc03398a)
Supplement: SC-OLF-D6SC03398A-s002 [file SC-OLF-D6SC03398A-s002.zip › benz/ribbon_traj_002_014.xyz]

100

1.3177981688 0.0375310143 0.4365110390
1.3175625611 -0.0456936048 0.4362661952
1.3121158745 -0.1286139478 0.4322663200
1.3023204200 -0.2001600696 0.4252495264
1.2830575658 -0.2797900819 0.4131960650
1.2584167827 -0.3458184510 0.3990640257
1.2185845859 -0.4146937848 0.3800891033
1.1693421041 -0.4765825921 0.3608754232
1.1064919496 -0.5412570981 0.3440200701
1.0458245740 -0.6235334905 0.3385899507
1.0131118085 -0.7200936535 0.3492841342
0.9889635410 -0.7958610351 0.3661588308
0.9576802787 -0.8683497966 0.3857694532
0.9145389228 -0.9355434055 0.4040555987
0.8602039350 -0.9959750619 0.4187051694
0.8056463240 -1.0427225667 0.4277625344
0.7388102525 -1.0916822048 0.4341224868
0.6775053894 -1.1305411372 0.4364501036
0.6048672443 -1.1710624511 0.4355005214
0.5398034003 -1.2031449049 0.4317507137
0.4629171176 -1.2335804282 0.4234125170
0.3839253321 -1.2549688245 0.4105086994
0.3142061731 -1.2639162785 0.3955167459
0.2349790086 -1.2610810518 0.3761525997
0.1571083861 -1.2472862171 0.3573070153
0.0695580360 -1.2247699755 0.3416684647
-0.0328290523 -1.2191912336 0.3394042157
-0.1225254586 -1.2367822739 0.3501885745
-0.2094804639 -1.2574872902 0.3697391202
-0.2881601346 -1.2650823888 0.3895403421
-0.3682276862 -1.2585084317 0.4073705961
-0.4373425413 -1.2408292242 0.4194981980
-0.5149613392 -1.2133695464 0.4293874935
-0.5807303166 -1.1831128961 0.4343717521
-0.6541698567 -1.1441462638 0.4365108378
-0.7250390556 -1.1006467771 0.4348863615
-0.7845275932 -1.0593179918 0.4303403891
-0.8479701409 -1.0066720335 0.4210774790
-0.8988474767 -0.9564720124 0.4094795805
-0.9461865837 -0.8912816042 0.3920852912
-0.9809208631 -0.8200811191 0.3723520127
-1.0060730310 -0.7451409253 0.3538617084
-1.0323138556 -0.6580923170 0.3408332440
-1.0816472122 -0.5683570263 0.3402013941
-1.1515906076 -0.4953171280 0.3551411908
-1.2033318972 -0.4354170546 0.3736473175
-1.2467349763 -0.3692147637 0.3931792644
-1.2750488083 -0.3050665056 0.4085189880
-1.2976197402 -0.2265692448 0.4221292621
-1.3107081666 -0.1449802425 0.4310927355
-1.3160265136 -0.0726524085 0.4352625270
-1.3178699048 0.0104953187 0.4366104748
-1.3153813174 0.0830436796 0.4346756511
-1.3073168892 0.1655491141 0.4289145612
-1.2951758942 0.2364569422 0.4204485719
-1.2714181612 0.3143392105 0.4063342442
-1.2362645146 0.3862570031 0.3883941906
-1.1904885081 0.4506671455 0.3687743782
-1.1374510993 0.5096742043 0.3512132307
-1.0691170118 0.5849597892 0.3391618719
-1.0253757378 0.6774445651 0.3428003046
-1.0005638256 0.7644275876 0.3585388583
-0.9727131837 0.8385106621 0.3774155311
-0.9345146152 0.9081205142 0.3965957878
-0.8909202146 0.9632520204 0.4111393745
-0.8327293945 1.0206990901 0.4238266981
-0.7763595052 1.0657019783 0.4314415406
-0.7077219249 1.1125060195 0.4359654262
-0.6360250153 1.1547729844 0.4365679283
-0.5714460045 1.1879254541 0.4338852649
-0.4954805108 1.2209515161 0.4272870950
-0.4275418365 1.2440048927 0.4178810495
-0.3480315597 1.2598269741 0.4029471511
-0.2783613114 1.2649298792 0.3870206442
-0.1995608588 1.2569573816 0.3674409388
-0.1217995672 1.2403071572 0.3502356161
-0.0325818087 1.2210429967 0.3395524002
0.0600271757 1.2183795797 0.3400958230
0.1427998229 1.2180951863 0.3433783468
0.2249785207 1.2091804554 0.3472031272
0.3060637999 1.1927050579 0.3512931393
0.3854811519 1.1692797392 0.3555957468
0.4527943994 1.1428756810 0.3595341822
0.5283088734 1.1088573438 0.3641035213
0.6015645062 1.0700935159 0.3687595346
0.6632552354 1.0322362403 0.3729182739
0.7319424040 0.9858036608 0.3776685970
0.7980715753 0.9357241949 0.3824423256
0.8616154957 0.8823539455 0.3872228244
0.9224795406 0.8259152985 0.3919955946
0.9803910740 0.7664079633 0.3967488737
1.0350805576 0.7039113433 0.4014567601
1.0864873653 0.6386762903 0.4061095429
1.1341442845 0.5706306559 0.4106910461
1.1778623055 0.4999786467 0.4151779294
1.2169553309 0.4266667560 0.4195331711
1.2505961830 0.3506875400 0.4237123349
1.2784818591 0.2724333569 0.4276862007
1.2992274579 0.1919936148 0.4313831113
1.3122670921 0.1099267076 0.4345739449
1.2970133400 0.0328772500 0.5358448400
1.2966408054 -0.0490738485 0.5354000319
1.2929215705 -0.1308340697 0.5313663042
1.2852138272 -0.2120289358 0.5235725609
1.2721474148 -0.2920371791 0.5117673237
1.2521493253 -0.3699026854 0.4959930736
1.2239648434 -0.4445242384 0.4773378764
1.1883276577 -0.5158570967 0.4585646971
1.1473774551 -0.5853524524 0.4442148528
1.1058863320 -0.6558341079 0.4402967979
1.0662604283 -0.7270236905 0.4486716312
1.0256394398 -0.7962369353 0.4651857306
0.9792070484 -0.8609548818 0.4843785083
0.9259174301 -0.9205657948 0.5021201251
0.8664480593 -0.9750095786 0.5165140017
0.8022245499 -1.0247957298 0.5269140750
0.7347770162 -1.0708825866 0.5333632593
0.6650299122 -1.1138310974 0.5359929010
0.5936364464 -1.1540499293 0.5349723306
0.5207280687 -1.1911571056 0.5303252069
0.4462911354 -1.2243326588 0.5218756916
0.3702115766 -1.2520781443 0.5094212470
0.2924781048 -1.2720255966 0.4929499728
0.2136378922 -1.2837883969 0.4740786173
0.1338583815 -1.2871708658 0.4557323825
0.0529778162 -1.2860976517 0.4427136528
-0.0288770419 -1.2858193099 0.4411270960
-0.1101279521 -1.2870541799 0.4511775232
-0.1901872396 -1.2853406996 0.4684600050
-0.2693364106 -1.2763801979 0.4875516984
-0.3473921218 -1.2585805851 0.5048317956
-0.4240303114 -1.2331665785 0.5186291119
-0.4990037400 -1.2015699724 0.5283810836
-0.5723005152 -1.1653578110 0.5340291200
-0.6441133898 -1.1259376856 0.5360135948
-0.7143648402 -1.0837803701 0.5344636941
-0.7826283290 -1.0387500253 0.5292559859
-0.8480324635 -0.9902381789 0.5201162427
-0.9090102170 -0.9371763936 0.5067929272
-0.9641265305 -0.8790185564 0.4898477454
-1.0125055742 -0.8157240620 0.4708412656
-1.0546079833 -0.7477600388 0.4529149258
-1.0940627219 -0.6768678110 0.4417105577
-1.1349894551 -0.6059494326 0.4417392478
-1.1766056522 -0.5364040949 0.4536444412
-1.2143783900 -0.4659585393 0.4716590154
-1.2445285764 -0.3921972994 0.4906617636
-1.2668845791 -0.3152103993 0.5074203183
-1.2819829338 -0.2357768396 0.5205170294
-1.2912293137 -0.1548712506 0.5295993815
-1.2959294600 -0.0732131628 0.5346768292
-1.2971366102 0.0087157168 0.5360036000
-1.2951659960 0.0906065850 0.5337944618
-1.2896146665 0.1721477193 0.5279461659
-1.2795131418 0.2528750333 0.5181960126
-1.2629109616 0.3318728447 0.5041867228
-1.2387132675 0.4081449833 0.4867075227
-1.2069017052 0.4811577510 0.4675596137
-1.1679871415 0.5511765262 0.4503148132
-1.1261634814 0.6209524561 0.4409843263
-1.0856087875 0.6920248470 0.4431638233
-1.0460846760 0.7625497743 0.4564388211
-1.0028817682 0.8296631963 0.4749248875
-0.9530382193 0.8918850318 0.4937389236
-0.8964306459 0.9488179118 0.5099243342
-0.8343585687 1.0008115225 0.5223147968
-0.7683455554 1.0486178829 0.5307138565
-0.6996230656 1.0930398521 0.5351921509
-0.6289736403 1.1345582398 0.5359035377
-0.5568169927 1.1732921944 0.5330996782
-0.4831603235 1.2085845076 0.5265553653
-0.4079076342 1.2392627189 0.5161036315
-0.3309216047 1.2631689958 0.5014803131
-0.2525720361 1.2789067970 0.4835255195
-0.1732635171 1.2863325831 0.4644285221
-0.0929898988 1.2868479022 0.4480516338
-0.0114654812 1.2856509188 0.4403082241
0.0704206890 1.2848563527 0.4426629420
0.1519293460 1.2775117576 0.4460173259
0.2320108191 1.2606837281 0.4499216346
0.3103922254 1.2372301600 0.4541647065
0.3867167390 1.2077767434 0.4586767958
0.4606293985 1.1727149235 0.4634002724
0.5323517401 1.1333852135 0.4682520692
0.6018428929 1.0902351853 0.4731911429
0.6689674163 1.0434856670 0.4781830826
0.7335778006 0.9933185828 0.4831931872
0.7958624953 0.9402954938 0.4881898523
0.8557635204 0.8845906183 0.4931473614
0.9132016220 0.8263409920 0.4980404401
0.9680713760 0.7656524482 0.5028433648
1.0198423433 0.7022904672 0.5075090848
1.0686668620 0.6366279220 0.5120197481
1.1143057118 0.5687042676 0.5163410485
1.1564599573 0.4985501093 0.5204336518
1.1944541767 0.4260447623 0.5242282988
1.2275475216 0.3511627376 0.5276443757
1.2555495059 0.2742231533 0.5306424926
1.2773315237 0.1952887037 0.5331040404
1.2911722874 0.1145712705 0.5348490979
1.3385829977 0.0421847785 0.3371772379
1.3384843167 -0.0423133612 0.3371323585
1.3313101786 -0.1263938258 0.3331663358
1.3194270128 -0.1882912033 0.3269264919
1.2939677167 -0.2675429848 0.3146248063
1.2646842402 -0.3217342166 0.3021349778
1.2132043284 -0.3848633312 0.2828403301
1.1503565505 -0.4373080875 0.2631861493
1.0656064440 -0.4971617437 0.2438252873
0.9857628160 -0.5912328731 0.2368831036
0.9599631887 -0.7131636165 0.2498966372
0.9522876422 -0.7954851348 0.2671319311
0.9361535090 -0.8757447115 0.2871603981
0.9031604155 -0.9505210163 0.3059910723
0.8539598107 -1.0169405452 0.3208963372
0.8090680981 -1.0606494036 0.3286109937
0.7428434888 -1.1124818230 0.3348817144
0.6899808666 -1.1472511770 0.3369073062
0.6160980421 -1.1880749729 0.3360287123
0.5588787319 -1.2151327043 0.3331762205
0.4795430999 -1.2428281977 0.3249493424
0.3976390876 -1.2578595048 0.3115961518
0.3359342414 -1.2558069604 0.2980835189
0.2563201250 -1.2383737067 0.2782265822
0.1803583907 -1.2074015683 0.2588816481
0.0861382558 -1.1634422994 0.2406232766
-0.0367810626 -1.1525631572 0.2376813354
-0.1349229651 -1.1865103680 0.2491996258
-0.2287736882 -1.2296338807 0.2710182354
-0.3069838586 -1.2537845796 0.2915289859
-0.3890632506 -1.2584362782 0.3099093965
-0.4506547713 -1.2484918700 0.3203672841
-0.5309189384 -1.2251691204 0.3303939034
-0.5891601180 -1.2008679813 0.3347143842
-0.6642263236 -1.1623548420 0.3370080808
-0.7357132711 -1.1175131841 0.3353090289
-0.7864268574 -1.0798859583 0.3314247923
-0.8479078182 -1.0231058882 0.3220387154
-0.8886847363 -0.9757676312 0.3121662338
-0.9282466368 -0.9035446521 0.2943228371
-0.9493361521 -0.8244381762 0.2738627598
-0.9575380787 -0.7425218119 0.2548084911
-0.9705649893 -0.6393168231 0.2399559303
-1.0283049694 -0.5307646199 0.2386635404
-1.1265755631 -0.4542301612 0.2566379404
-1.1922854044 -0.4048755698 0.2756356196
-1.2489413761 -0.3462322280 0.2956967652
-1.2832130375 -0.2949226118 0.3096176576
-1.3132565465 -0.2173616499 0.3237414949
-1.3301870196 -0.1350892343 0.3325860896
-1.3361235672 -0.0720916541 0.3358482249
-1.3386031994 0.0122749207 0.3372173495
-1.3355966387 0.0754807742 0.3355568404
-1.3250191120 0.1589505088 0.3298829565
-1.3108386466 0.2200388511 0.3227011313
-1.2799253608 0.2968055764 0.3084817656
-1.2338157617 0.3643690229 0.2900808585
-1.1740753110 0.4201765399 0.2699891427
-1.1069150571 0.4681718824 0.2521116481
-1.0120705421 0.5489671222 0.2373394176
-0.9651426880 0.6628642831 0.2424367860
-0.9550429752 0.7663054009 0.2606388955
-0.9425445991 0.8473581279 0.2799061747
-0.9159910111 0.9243559967 0.2994526519
-0.8854097834 0.9776861291 0.3123544147
-0.8311002202 1.0405866578 0.3253385994
-0.7843734550 1.0827860736 0.3321692246
-0.7158207842 1.1319721870 0.3367387016
-0.6430763903 1.1749877289 0.3372323188
-0.5860750162 1.2025587138 0.3346708516
-0.5078006981 1.2333185247 0.3280188248
-0.4471760388 1.2487470664 0.3196584676
-0.3651415148 1.2564849523 0.3044139892
-0.3041505868 1.2509529614 0.2905157688
-0.2258582006 1.2275821801 0.2704533555
-0.1506092356 1.1937664122 0.2524195983
-0.0536981362 1.1564350746 0.2387965763
0.0496336625 1.1519028067 0.2375287040
0.1336702998 1.1586786150 0.2407393678
0.2179462223 1.1576771828 0.2444846199
0.3017353745 1.1481799557 0.2484215721
0.3842455647 1.1307827350 0.2525146978
0.4449594003 1.1130364385 0.2556680919
0.5242660068 1.0843294742 0.2599549735
0.6012861194 1.0499518465 0.2643279264
0.6575430546 1.0209868135 0.2676534652
0.7303070075 0.9782887387 0.2721440068
0.8002806553 0.9311528960 0.2766947989
0.8674674711 0.8801172726 0.2812982875
0.9317574592 0.8254896049 0.2859507491
0.9927107720 0.7671634784 0.2906543826
1.0503187718 0.7055322194 0.2954044353
1.1043078686 0.6407246587 0.3001993376
1.1539828572 0.5725570443 0.3050410436
1.1992646536 0.5014071842 0.3099222070
1.2394564850 0.4272887497 0.3148380433
1.2736448444 0.3502123424 0.3197802942
1.3014142122 0.2706435606 0.3247299087
1.3211233920 0.1886985259 0.3296621822
1.3333618969 0.1052821446 0.3342987920
