# Supplementary material for: The topology of the magnetically induced ring current of C13Cl2
Source: Chem Sci. 2026 Jun 27. Online ahead of print. doi: 10.1039/d6sc03398a (PMC13334967; doi:10.1039/d6sc03398a)
Supplement: SC-OLF-D6SC03398A-s002 [file SC-OLF-D6SC03398A-s002.zip › benz/ribbon_traj_002_015.xyz]

100

1.3378393650 0.0307978500 0.5665635800
1.3374394168 -0.0540747483 0.5660063135
1.3340617197 -0.1387741719 0.5618609897
1.3270485405 -0.2229783462 0.5540686116
1.3152123114 -0.3061815645 0.5425050696
1.2969433738 -0.3875792291 0.5272480709
1.2709627004 -0.4662429831 0.5093194795
1.2375044259 -0.5419932467 0.4913259553
1.1977966649 -0.6156392234 0.4776539548
1.1554947991 -0.6890612666 0.4742155158
1.1125777911 -0.7616887913 0.4828556947
1.0668167321 -0.8311515306 0.4990445423
1.0151713085 -0.8957565711 0.5174456127
0.9571490568 -0.9551711789 0.5343754968
0.8935486608 -1.0095443886 0.5480944535
0.8258437001 -1.0596881424 0.5580151108
0.7553529685 -1.1065288178 0.5641935574
0.6828879514 -1.1506395979 0.5666500615
0.6089614914 -1.1923107559 0.5655084960
0.5336905807 -1.2312156085 0.5607735774
0.4570182249 -1.2665668608 0.5523276776
0.3787674291 -1.2969749432 0.5401212118
0.2988447963 -1.3204348605 0.5242630120
0.2175323358 -1.3360545736 0.5061170481
0.1349497255 -1.3434428131 0.4885624954
0.0510796346 -1.3452205513 0.4763246216
-0.0337037557 -1.3452128539 0.4750753123
-0.1178328516 -1.3438276876 0.4853906181
-0.2006592023 -1.3377881270 0.5022210691
-0.2822179572 -1.3240183795 0.5205387609
-0.3624129921 -1.3020774852 0.5369816504
-0.4410366808 -1.2731429244 0.5500693763
-0.5180567706 -1.2388010116 0.5593838103
-0.5935958281 -1.2005126840 0.5648380875
-0.6678023697 -1.1593741919 0.5666794455
-0.7406017274 -1.1157873576 0.5649593724
-0.8116165444 -1.0696290897 0.5596379569
-0.8800779582 -1.0203241476 0.5505430457
-0.9446669709 -0.9668872100 0.5375842259
-1.0039914271 -0.9085623721 0.5212435904
-1.0569879084 -0.8450023560 0.5029213415
-1.1038120007 -0.7764499545 0.4857964443
-1.1468149453 -0.7041395397 0.4753547087
-1.1890125452 -0.6306101018 0.4760674196
-1.2294375303 -0.5570470241 0.4879290680
-1.2644592535 -0.4819095124 0.5054059697
-1.2918529308 -0.4038153052 0.5235643764
-1.3117134622 -0.3229777608 0.5395012261
-1.3249112320 -0.2401366620 0.5519223790
-1.3328960440 -0.1561147184 0.5605781781
-1.3369453889 -0.0714853439 0.5654379604
-1.3379209154 0.0133700232 0.5666373912
-1.3360611421 0.0981845979 0.5642847932
-1.3309724909 0.1826833847 0.5583051860
-1.3217314511 0.2664735681 0.5486012977
-1.3066900498 0.3488430064 0.5350185294
-1.2844445576 0.4288971829 0.5181411307
-1.2545968104 0.5060680036 0.4997478637
-1.2174510304 0.5804690257 0.4833279404
-1.1759194634 0.6538570164 0.4745265926
-1.1332944189 0.7271052598 0.4773562289
-1.0893090800 0.7983419520 0.4906994342
-1.0406844361 0.8653680888 0.5086278203
-0.9856656004 0.9272552746 0.5265568408
-0.9245789240 0.9839716909 0.5419271206
-0.8587058321 1.0360758734 0.5536881132
-0.7894376817 1.0844152013 0.5616963399
-0.7178403645 1.1297840731 0.5659235208
-0.6445784496 1.1726238899 0.5665004653
-0.5699652044 1.2129534442 0.5635262009
-0.4939999917 1.2501909142 0.5568918895
-0.4165403489 1.2832295599 0.5465042076
-0.3373972670 1.3102414881 0.5323094918
-0.2566914277 1.3295841953 0.5149950992
-0.1747090126 1.3408391762 0.4966663012
-0.0914814892 1.3448781196 0.4811270104
-0.0069817140 1.3452920112 0.4740785880
0.0777304617 1.3440281139 0.4780584724
0.1616659408 1.3366861887 0.4866322273
0.2442639388 1.3198320789 0.4949090427
0.3247278275 1.2941154465 0.5021267724
0.4027585324 1.2615509542 0.5085813482
0.4781593172 1.2231335758 0.5144152529
0.5512108970 1.1803405617 0.5197776995
0.6217169632 1.1334228268 0.5246624606
0.6898789609 1.0831138914 0.5292102320
0.7556421795 1.0296672778 0.5334531220
0.8190655584 0.9734424462 0.5374076269
0.8800285712 0.9145435245 0.5410829967
0.9385949032 0.8532455290 0.5445240766
0.9946680412 0.7896428875 0.5477415462
1.0479197578 0.7236447637 0.5507325783
1.0982572962 0.6553924764 0.5534999498
1.1453602449 0.5848643119 0.5560413012
1.1890482499 0.5121658913 0.5583655272
1.2287813804 0.4372267718 0.5604536748
1.2636911592 0.3599214768 0.5622762981
1.2932422593 0.2804117209 0.5638350678
1.3166419708 0.1988800211 0.5650973083
1.3315629175 0.1153843462 0.5660008708
1.2970133400 0.0328772500 0.5358448400
1.2966408054 -0.0490738485 0.5354000319
1.2929215705 -0.1308340697 0.5313663042
1.2852138272 -0.2120289358 0.5235725609
1.2721474148 -0.2920371791 0.5117673237
1.2521493253 -0.3699026854 0.4959930736
1.2239648434 -0.4445242384 0.4773378764
1.1883276577 -0.5158570967 0.4585646971
1.1473774551 -0.5853524524 0.4442148528
1.1058863320 -0.6558341079 0.4402967979
1.0662604283 -0.7270236905 0.4486716312
1.0256394398 -0.7962369353 0.4651857306
0.9792070484 -0.8609548818 0.4843785083
0.9259174301 -0.9205657948 0.5021201251
0.8664480593 -0.9750095786 0.5165140017
0.8022245499 -1.0247957298 0.5269140750
0.7347770162 -1.0708825866 0.5333632593
0.6650299122 -1.1138310974 0.5359929010
0.5936364464 -1.1540499293 0.5349723306
0.5207280687 -1.1911571056 0.5303252069
0.4462911354 -1.2243326588 0.5218756916
0.3702115766 -1.2520781443 0.5094212470
0.2924781048 -1.2720255966 0.4929499728
0.2136378922 -1.2837883969 0.4740786173
0.1338583815 -1.2871708658 0.4557323825
0.0529778162 -1.2860976517 0.4427136528
-0.0288770419 -1.2858193099 0.4411270960
-0.1101279521 -1.2870541799 0.4511775232
-0.1901872396 -1.2853406996 0.4684600050
-0.2693364106 -1.2763801979 0.4875516984
-0.3473921218 -1.2585805851 0.5048317956
-0.4240303114 -1.2331665785 0.5186291119
-0.4990037400 -1.2015699724 0.5283810836
-0.5723005152 -1.1653578110 0.5340291200
-0.6441133898 -1.1259376856 0.5360135948
-0.7143648402 -1.0837803701 0.5344636941
-0.7826283290 -1.0387500253 0.5292559859
-0.8480324635 -0.9902381789 0.5201162427
-0.9090102170 -0.9371763936 0.5067929272
-0.9641265305 -0.8790185564 0.4898477454
-1.0125055742 -0.8157240620 0.4708412656
-1.0546079833 -0.7477600388 0.4529149258
-1.0940627219 -0.6768678110 0.4417105577
-1.1349894551 -0.6059494326 0.4417392478
-1.1766056522 -0.5364040949 0.4536444412
-1.2143783900 -0.4659585393 0.4716590154
-1.2445285764 -0.3921972994 0.4906617636
-1.2668845791 -0.3152103993 0.5074203183
-1.2819829338 -0.2357768396 0.5205170294
-1.2912293137 -0.1548712506 0.5295993815
-1.2959294600 -0.0732131628 0.5346768292
-1.2971366102 0.0087157168 0.5360036000
-1.2951659960 0.0906065850 0.5337944618
-1.2896146665 0.1721477193 0.5279461659
-1.2795131418 0.2528750333 0.5181960126
-1.2629109616 0.3318728447 0.5041867228
-1.2387132675 0.4081449833 0.4867075227
-1.2069017052 0.4811577510 0.4675596137
-1.1679871415 0.5511765262 0.4503148132
-1.1261634814 0.6209524561 0.4409843263
-1.0856087875 0.6920248470 0.4431638233
-1.0460846760 0.7625497743 0.4564388211
-1.0028817682 0.8296631963 0.4749248875
-0.9530382193 0.8918850318 0.4937389236
-0.8964306459 0.9488179118 0.5099243342
-0.8343585687 1.0008115225 0.5223147968
-0.7683455554 1.0486178829 0.5307138565
-0.6996230656 1.0930398521 0.5351921509
-0.6289736403 1.1345582398 0.5359035377
-0.5568169927 1.1732921944 0.5330996782
-0.4831603235 1.2085845076 0.5265553653
-0.4079076342 1.2392627189 0.5161036315
-0.3309216047 1.2631689958 0.5014803131
-0.2525720361 1.2789067970 0.4835255195
-0.1732635171 1.2863325831 0.4644285221
-0.0929898988 1.2868479022 0.4480516338
-0.0114654812 1.2856509188 0.4403082241
0.0704206890 1.2848563527 0.4426629420
0.1519293460 1.2775117576 0.4460173259
0.2320108191 1.2606837281 0.4499216346
0.3103922254 1.2372301600 0.4541647065
0.3867167390 1.2077767434 0.4586767958
0.4606293985 1.1727149235 0.4634002724
0.5323517401 1.1333852135 0.4682520692
0.6018428929 1.0902351853 0.4731911429
0.6689674163 1.0434856670 0.4781830826
0.7335778006 0.9933185828 0.4831931872
0.7958624953 0.9402954938 0.4881898523
0.8557635204 0.8845906183 0.4931473614
0.9132016220 0.8263409920 0.4980404401
0.9680713760 0.7656524482 0.5028433648
1.0198423433 0.7022904672 0.5075090848
1.0686668620 0.6366279220 0.5120197481
1.1143057118 0.5687042676 0.5163410485
1.1564599573 0.4985501093 0.5204336518
1.1944541767 0.4260447623 0.5242282988
1.2275475216 0.3511627376 0.5276443757
1.2555495059 0.2742231533 0.5306424926
1.2773315237 0.1952887037 0.5331040404
1.2911722874 0.1145712705 0.5348490979
1.3786653900 0.0287184500 0.5972823200
1.3782380282 -0.0590756482 0.5966125950
1.3752018690 -0.1467142741 0.5923556752
1.3688832539 -0.2339277566 0.5845646624
1.3582772080 -0.3203259499 0.5732428155
1.3417374223 -0.4052557727 0.5585030681
1.3179605574 -0.4879617277 0.5413010826
1.2866811941 -0.5681293967 0.5240872135
1.2482158746 -0.6459259943 0.5110930568
1.2051032662 -0.7222884253 0.5081342337
1.1588951540 -0.7963538922 0.5170397582
1.1079940243 -0.8660661260 0.5329033539
1.0511355686 -0.9305582604 0.5505127172
0.9883806834 -0.9897765630 0.5666308684
0.9206492622 -1.0440791985 0.5796749053
0.8494628502 -1.0945805550 0.5891161466
0.7759289207 -1.1421750490 0.5950238556
0.7007459905 -1.1874480985 0.5973072220
0.6242865364 -1.2305715825 0.5960446613
0.5466530926 -1.2712741113 0.5912219478
0.4677453143 -1.3088010628 0.5827796637
0.3873232817 -1.3418717420 0.5708211767
0.3052114879 -1.3688441243 0.5555760512
0.2214267794 -1.3883207504 0.5381554789
0.1360410695 -1.3997147603 0.5213926083
0.0491814530 -1.4043434510 0.5099355905
-0.0385304696 -1.4046063979 0.5090235286
-0.1255377510 -1.4006011953 0.5196037130
-0.2111311651 -1.3902355544 0.5359821333
-0.2950995038 -1.3716565610 0.5535258234
-0.3774338624 -1.3455743852 0.5691315052
-0.4580430503 -1.3131192703 0.5815096406
-0.5371098012 -1.2760320508 0.5903865370
-0.6148911409 -1.2356675571 0.5956470550
-0.6914913497 -1.1928106982 0.5973452962
-0.7668386145 -1.1477943451 0.5954550506
-0.8406047598 -1.1005081541 0.5900199279
-0.9121234530 -1.0504101163 0.5809698487
-0.9803237248 -0.9965980264 0.5683755246
-1.0438563236 -0.9381061877 0.5526394354
-1.1014702426 -0.8742806500 0.5350014173
-1.1530160180 -0.8051398703 0.5186779628
-1.1995671688 -0.7314112684 0.5089988596
-1.2430356353 -0.6552707709 0.5103955915
-1.2822694084 -0.5776899532 0.5222136947
-1.3145401169 -0.4978604855 0.5391529239
-1.3391772853 -0.4154333110 0.5564669893
-1.3565423452 -0.3307451222 0.5715821339
-1.3678395301 -0.2444964844 0.5833277286
-1.3745627744 -0.1573581863 0.5915569748
-1.3779613179 -0.0697575251 0.5961990916
-1.3787052206 0.0180243296 0.5972711824
-1.3769562883 0.1057626107 0.5947751245
-1.3723303153 0.1932190501 0.5886642061
-1.3639497605 0.2800721030 0.5790065829
-1.3504691380 0.3658131681 0.5658503360
-1.3301758477 0.4496493826 0.5495747388
-1.3022919157 0.5309782562 0.5319361138
-1.2669149193 0.6097615252 0.5163410677
-1.2256754454 0.6867615768 0.5080688590
-1.1809800503 0.7621856726 0.5115486345
-1.1325334840 0.8341341297 0.5249600473
-1.0784871040 0.9010729813 0.5423307532
-1.0182929815 0.9626255174 0.5593747580
-0.9527272022 1.0191254700 0.5739299070
-0.8830530955 1.0713402244 0.5850614297
-0.8105298080 1.1202125196 0.5926788234
-0.7360576635 1.1665282940 0.5966548906
-0.6601832589 1.2106895400 0.5970973930
-0.5831134160 1.2526146939 0.5939527236
-0.5048396598 1.2917973208 0.5872284138
-0.4251730635 1.3271964008 0.5769047838
-0.3438729294 1.3573139804 0.5631386706
-0.2608108193 1.3802615937 0.5464646788
-0.1761545082 1.3953457694 0.5289040804
-0.0899730796 1.4029083369 0.5142023869
-0.0024979469 1.4049331037 0.5078489518
0.0850402345 1.4031998752 0.5134540029
0.1714025355 1.3958606199 0.5272471286
0.2565170585 1.3789804297 0.5398964509
0.3390634297 1.3510007329 0.5500888382
0.4188003258 1.3153251650 0.5584859007
0.4956892360 1.2735522282 0.5654302333
0.5700700539 1.2272959099 0.5713033298
0.6415910335 1.1766104684 0.5761337783
0.7107905054 1.1227421158 0.5802373813
0.7777065583 1.0660159729 0.5837130569
0.8422686216 1.0065893985 0.5866254016
0.9042936220 0.9444964307 0.5890186320
0.9639881845 0.8801500659 0.5910077131
1.0212647065 0.8136333269 0.5926397276
1.0759971723 0.7449990602 0.5939560717
1.1278477304 0.6741570307 0.5949801515
1.1764147780 0.6010243563 0.5957415539
1.2216365426 0.5257816734 0.5962974026
1.2631085841 0.4484087813 0.5966790507
1.2998347967 0.3686802160 0.5969082205
1.3309350127 0.2866002885 0.5970276429
1.3559524180 0.2024713386 0.5970905762
1.3719535476 0.1161974218 0.5971526437
