# Supplementary material for: The topology of the magnetically induced ring current of C13Cl2
Source: Chem Sci. 2026 Jun 27. Online ahead of print. doi: 10.1039/d6sc03398a (PMC13334967; doi:10.1039/d6sc03398a)
Supplement: SC-OLF-D6SC03398A-s002 [file SC-OLF-D6SC03398A-s002.zip › benz/ribbon_traj_002_016.xyz]

100

1.3429770539 0.0379537514 0.4465486978
1.3427627711 -0.0469780179 0.4463088181
1.3378099421 -0.1316490471 0.4423662298
1.3269858246 -0.2153859831 0.4343575594
1.3119589232 -0.2867859117 0.4237869597
1.2843893991 -0.3647721985 0.4071562714
1.2449908742 -0.4359480581 0.3866595044
1.1962252342 -0.5003042540 0.3650408992
1.1361189459 -0.5705933110 0.3449082048
1.0844263010 -0.6498330434 0.3393114125
1.0484141183 -0.7365504573 0.3522873845
1.0212862724 -0.8129177789 0.3726103702
0.9872567238 -0.8860789821 0.3944623759
0.9407769064 -0.9536249333 0.4138826027
0.8832588145 -1.0139856307 0.4288608100
0.8265971082 -1.0605669154 0.4378346511
0.7579442454 -1.1100410937 0.4443414315
0.6860327271 -1.1551585415 0.4468883430
0.6215061726 -1.1912596792 0.4460195263
0.5454768893 -1.2288003134 0.4416201676
0.4673025439 -1.2605463138 0.4330854790
0.3870793303 -1.2837588275 0.4199123325
0.3056947795 -1.2949390177 0.4020477559
0.2249102300 -1.2930346476 0.3809729148
0.1449559873 -1.2812568317 0.3597704891
0.0636592211 -1.2683273240 0.3436083685
-0.0309917182 -1.2641788686 0.3397759770
-0.1236273338 -1.2774853940 0.3544737945
-0.2032379917 -1.2915590954 0.3752243099
-0.2837922077 -1.2971835183 0.3969119344
-0.3654253985 -1.2892620912 0.4158972109
-0.4462645290 -1.2686258656 0.4303939505
-0.5250622801 -1.2385861059 0.4401322380
-0.5916482710 -1.2067521571 0.4448736028
-0.6664555593 -1.1665870643 0.4469669128
-0.7390419418 -1.1224950083 0.4454259440
-0.7999630831 -1.0808732540 0.4408720078
-0.8659961431 -1.0284253476 0.4317811942
-0.9252333377 -0.9696884916 0.4179611261
-0.9743897507 -0.9040322682 0.3996500876
-1.0118942736 -0.8324550611 0.3784021729
-1.0411323619 -0.7569842420 0.3574519536
-1.0708152741 -0.6799624973 0.3423970993
-1.1159641528 -0.5966995080 0.3405008331
-1.1742058355 -0.5236101395 0.3565260098
-1.2256580411 -0.4614692736 0.3778125494
-1.2695916207 -0.3937785162 0.3993692026
-1.3023288770 -0.3184636177 0.4179041615
-1.3236108750 -0.2376794265 0.4317788631
-1.3361693156 -0.1542412743 0.4409807580
-1.3423494440 -0.0696614046 0.4459036246
-1.3434950138 0.0042897682 0.4469155265
-1.3410685905 0.0891671041 0.4448977889
-1.3335331222 0.1735299549 0.4390553143
-1.3218093982 0.2458978585 0.4303564607
-1.2995734423 0.3262349476 0.4160090943
-1.2660140307 0.4010056577 0.3972342436
-1.2216229743 0.4685309517 0.3757874442
-1.1701669569 0.5312417964 0.3552529232
-1.1113502124 0.6039870012 0.3398806740
-1.0653844075 0.6871588200 0.3422256250
-1.0348985126 0.7746816152 0.3619557269
-1.0047519231 0.8495193715 0.3834403482
-0.9646163217 0.9199612636 0.4042919370
-0.9126295406 0.9839747035 0.4216186768
-0.8513663992 1.0410607293 0.4342661681
-0.7932091824 1.0860207548 0.4418099685
-0.7227051524 1.1331979628 0.4462723597
-0.6495347359 1.1763788582 0.4469474274
-0.5840540185 1.2106715146 0.4444195348
-0.5069612317 1.2456277105 0.4380139740
-0.4277138019 1.2737098275 0.4272564324
-0.3466389787 1.2914855613 0.4116770482
-0.2757897081 1.2973790580 0.3947348527
-0.1951682746 1.2914174359 0.3732469966
-0.1150263341 1.2777526793 0.3532640591
-0.0222441103 1.2641824239 0.3394090032
0.0726717334 1.2664037916 0.3425945336
0.1563585655 1.2692752311 0.3510792098
0.2399531565 1.2617613111 0.3589282065
0.3225453132 1.2449050118 0.3659327996
0.3927374153 1.2229495877 0.3712707721
0.4715441256 1.1925139418 0.3771827344
0.5480740374 1.1564188900 0.3825657693
0.6220468596 1.1151418875 0.3874664665
0.6934559321 1.0694610907 0.3920022578
0.7621185443 1.0196951653 0.3962274226
0.8194770083 0.9731970849 0.3998441981
0.8831541271 0.9171445208 0.4036633662
0.9440373775 0.8580480124 0.4073219258
1.0019668911 0.7960289279 0.4108616244
1.0567033017 0.7311659330 0.4143185210
1.1081497656 0.6636648982 0.4177434470
1.1559883369 0.5935561661 0.4211812786
1.2000153738 0.5209904600 0.4246685709
1.2394657501 0.4458566956 0.4282640288
1.2736692493 0.3682002474 0.4320073197
1.3020815524 0.2882941943 0.4359871203
1.3235757067 0.2062963958 0.4402599818
1.3370974199 0.1226115322 0.4442008497
1.2970133400 0.0328772500 0.5358448400
1.2966408054 -0.0490738485 0.5354000319
1.2929215705 -0.1308340697 0.5313663042
1.2852138272 -0.2120289358 0.5235725609
1.2721474148 -0.2920371791 0.5117673237
1.2521493253 -0.3699026854 0.4959930736
1.2239648434 -0.4445242384 0.4773378764
1.1883276577 -0.5158570967 0.4585646971
1.1473774551 -0.5853524524 0.4442148528
1.1058863320 -0.6558341079 0.4402967979
1.0662604283 -0.7270236905 0.4486716312
1.0256394398 -0.7962369353 0.4651857306
0.9792070484 -0.8609548818 0.4843785083
0.9259174301 -0.9205657948 0.5021201251
0.8664480593 -0.9750095786 0.5165140017
0.8022245499 -1.0247957298 0.5269140750
0.7347770162 -1.0708825866 0.5333632593
0.6650299122 -1.1138310974 0.5359929010
0.5936364464 -1.1540499293 0.5349723306
0.5207280687 -1.1911571056 0.5303252069
0.4462911354 -1.2243326588 0.5218756916
0.3702115766 -1.2520781443 0.5094212470
0.2924781048 -1.2720255966 0.4929499728
0.2136378922 -1.2837883969 0.4740786173
0.1338583815 -1.2871708658 0.4557323825
0.0529778162 -1.2860976517 0.4427136528
-0.0288770419 -1.2858193099 0.4411270960
-0.1101279521 -1.2870541799 0.4511775232
-0.1901872396 -1.2853406996 0.4684600050
-0.2693364106 -1.2763801979 0.4875516984
-0.3473921218 -1.2585805851 0.5048317956
-0.4240303114 -1.2331665785 0.5186291119
-0.4990037400 -1.2015699724 0.5283810836
-0.5723005152 -1.1653578110 0.5340291200
-0.6441133898 -1.1259376856 0.5360135948
-0.7143648402 -1.0837803701 0.5344636941
-0.7826283290 -1.0387500253 0.5292559859
-0.8480324635 -0.9902381789 0.5201162427
-0.9090102170 -0.9371763936 0.5067929272
-0.9641265305 -0.8790185564 0.4898477454
-1.0125055742 -0.8157240620 0.4708412656
-1.0546079833 -0.7477600388 0.4529149258
-1.0940627219 -0.6768678110 0.4417105577
-1.1349894551 -0.6059494326 0.4417392478
-1.1766056522 -0.5364040949 0.4536444412
-1.2143783900 -0.4659585393 0.4716590154
-1.2445285764 -0.3921972994 0.4906617636
-1.2668845791 -0.3152103993 0.5074203183
-1.2819829338 -0.2357768396 0.5205170294
-1.2912293137 -0.1548712506 0.5295993815
-1.2959294600 -0.0732131628 0.5346768292
-1.2971366102 0.0087157168 0.5360036000
-1.2951659960 0.0906065850 0.5337944618
-1.2896146665 0.1721477193 0.5279461659
-1.2795131418 0.2528750333 0.5181960126
-1.2629109616 0.3318728447 0.5041867228
-1.2387132675 0.4081449833 0.4867075227
-1.2069017052 0.4811577510 0.4675596137
-1.1679871415 0.5511765262 0.4503148132
-1.1261634814 0.6209524561 0.4409843263
-1.0856087875 0.6920248470 0.4431638233
-1.0460846760 0.7625497743 0.4564388211
-1.0028817682 0.8296631963 0.4749248875
-0.9530382193 0.8918850318 0.4937389236
-0.8964306459 0.9488179118 0.5099243342
-0.8343585687 1.0008115225 0.5223147968
-0.7683455554 1.0486178829 0.5307138565
-0.6996230656 1.0930398521 0.5351921509
-0.6289736403 1.1345582398 0.5359035377
-0.5568169927 1.1732921944 0.5330996782
-0.4831603235 1.2085845076 0.5265553653
-0.4079076342 1.2392627189 0.5161036315
-0.3309216047 1.2631689958 0.5014803131
-0.2525720361 1.2789067970 0.4835255195
-0.1732635171 1.2863325831 0.4644285221
-0.0929898988 1.2868479022 0.4480516338
-0.0114654812 1.2856509188 0.4403082241
0.0704206890 1.2848563527 0.4426629420
0.1519293460 1.2775117576 0.4460173259
0.2320108191 1.2606837281 0.4499216346
0.3103922254 1.2372301600 0.4541647065
0.3867167390 1.2077767434 0.4586767958
0.4606293985 1.1727149235 0.4634002724
0.5323517401 1.1333852135 0.4682520692
0.6018428929 1.0902351853 0.4731911429
0.6689674163 1.0434856670 0.4781830826
0.7335778006 0.9933185828 0.4831931872
0.7958624953 0.9402954938 0.4881898523
0.8557635204 0.8845906183 0.4931473614
0.9132016220 0.8263409920 0.4980404401
0.9680713760 0.7656524482 0.5028433648
1.0198423433 0.7022904672 0.5075090848
1.0686668620 0.6366279220 0.5120197481
1.1143057118 0.5687042676 0.5163410485
1.1564599573 0.4985501093 0.5204336518
1.1944541767 0.4260447623 0.5242282988
1.2275475216 0.3511627376 0.5276443757
1.2555495059 0.2742231533 0.5306424926
1.2773315237 0.1952887037 0.5331040404
1.2911722874 0.1145712705 0.5348490979
1.3889407677 0.0430302528 0.3572525556
1.3888847369 -0.0448821873 0.3572176043
1.3826983138 -0.1324640245 0.3533661555
1.3687578219 -0.2187430304 0.3451425580
1.3517704316 -0.2815346444 0.3358065956
1.3166294730 -0.3596417116 0.3183194691
1.2660169050 -0.4273718778 0.2959811324
1.2041228108 -0.4847514112 0.2715171012
1.1248604367 -0.5558341696 0.2456015569
1.0629662700 -0.6438319790 0.2383260271
1.0305678083 -0.7460772242 0.2559031379
1.0169331049 -0.8295986225 0.2800350097
0.9953063993 -0.9112030823 0.3045462435
0.9556363827 -0.9866840719 0.3256450804
0.9000695698 -1.0529616829 0.3412076183
0.8509696666 -1.0963381011 0.3487552272
0.7811114746 -1.1491996008 0.3553196037
0.7070355419 -1.1964859857 0.3577837851
0.6493758987 -1.2284694290 0.3570667220
0.5702257099 -1.2664435212 0.3529151282
0.4883139525 -1.2967599688 0.3442952665
0.4039470841 -1.3154395107 0.3304034179
0.3189114542 -1.3178524388 0.3111455390
0.2361825677 -1.3022808984 0.2878672124
0.1560535931 -1.2753427976 0.2638085957
0.0743406259 -1.2505569963 0.2445030843
-0.0331063944 -1.2425384273 0.2384248579
-0.1371267156 -1.2679166081 0.2577700658
-0.2162887438 -1.2977774912 0.2819886148
-0.2982480047 -1.3179868387 0.3062721705
-0.3834586753 -1.3199435972 0.3269626262
-0.4684987467 -1.3040851526 0.3421587890
-0.5511208201 -1.2756022395 0.3518833923
-0.6109960268 -1.2481465032 0.3557180855
-0.6887977288 -1.2072364430 0.3579202308
-0.7637190434 -1.1612096465 0.3563881938
-0.8172978373 -1.1229964828 0.3524880297
-0.8839598226 -1.0666125164 0.3434461456
-0.9414564583 -1.0022005896 0.3291293250
-0.9846529709 -0.9290459800 0.3094524298
-1.0112829731 -0.8491860603 0.2859630802
-1.0276567405 -0.7662084453 0.2619889813
-1.0475678263 -0.6830571837 0.2430836409
-1.0969388506 -0.5874495834 0.2392624183
-1.1718060189 -0.5108161842 0.2594075783
-1.2369376922 -0.4569800079 0.2839660834
-1.2946546651 -0.3953597330 0.3080766415
-1.3377731748 -0.3217168360 0.3283880046
-1.3652388161 -0.2395820133 0.3430406967
-1.3811093175 -0.1536112979 0.3523621345
-1.3887694280 -0.0661096465 0.3571304200
-1.3898534174 -0.0001361804 0.3578274530
-1.3869711851 0.0877276231 0.3560011160
-1.3774515779 0.1749121905 0.3501644628
-1.3641056546 0.2389206837 0.3425169089
-1.3362359230 0.3205970506 0.3278314657
-1.2933147939 0.3938663322 0.3077609644
-1.2363442435 0.4559041523 0.2840152748
-1.1723467723 0.5113070666 0.2601910332
-1.0965369434 0.5870215464 0.2387770217
-1.0451600276 0.6822927930 0.2412874267
-1.0237123493 0.7868134561 0.2674726328
-1.0066220779 0.8693755467 0.2919558088
-0.9761944240 0.9480374953 0.3148449504
-0.9288284354 1.0191314951 0.3333130194
-0.8683742297 1.0813099361 0.3462175395
-0.8180728094 1.1234236268 0.3529060805
-0.7457872392 1.1733560735 0.3573525685
-0.6700958314 1.2181994766 0.3579913170
-0.6112910444 1.2480508348 0.3557393914
-0.5307621398 1.2826709135 0.3494725828
-0.4475199695 1.3081569361 0.3384092333
-0.3623563527 1.3198021268 0.3218737833
-0.2990073800 1.3158513190 0.3059441858
-0.2170730322 1.2965022887 0.2820654710
-0.1370627693 1.2686574565 0.2584764843
-0.0330227394 1.2427139290 0.2385097824
0.0749227778 1.2479512304 0.2425261252
0.1607877850 1.2610387046 0.2561410937
0.2478954940 1.2628388941 0.2679347784
0.3346984010 1.2525798637 0.2777008926
0.3987580915 1.2381224320 0.2838647484
0.4824588527 1.2123129601 0.2909651963
0.5637963348 1.1794525666 0.2968794694
0.6422508263 1.1400485898 0.3017417901
0.7179444480 1.0954365144 0.3058214329
0.7906592880 1.0460717478 0.3092616579
0.8430915213 1.0060986760 0.3114985440
0.9105447338 0.9496984234 0.3141793711
0.9748731330 0.8897550328 0.3166034116
1.0358624062 0.8264054076 0.3188798840
1.0935642601 0.7600413988 0.3211279572
1.1476326692 0.6907018743 0.3234671458
1.1976709619 0.6184080646 0.3260215086
1.2435707902 0.5434308108 0.3289034899
1.2844773236 0.4656686288 0.3322997588
1.3197909770 0.3852377571 0.3363702638
1.3486135988 0.3023652353 0.3413317481
1.3698198897 0.2173040880 0.3474159232
1.3830225524 0.1306517939 0.3535526016
