# Supplementary material for: The topology of the magnetically induced ring current of C13Cl2
Source: Chem Sci. 2026 Jun 27. Online ahead of print. doi: 10.1039/d6sc03398a (PMC13334967; doi:10.1039/d6sc03398a)
Supplement: SC-OLF-D6SC03398A-s002 [file SC-OLF-D6SC03398A-s002.zip › benz/ribbon_traj_003_004.xyz]

100

1.2892863646 0.1888387469 0.4988864159
1.2974314920 0.1066481421 0.5041517780
1.3003032874 0.0239188939 0.5071390634
1.2995795238 -0.0589122458 0.5063402808
1.2952551384 -0.1415093374 0.5018716724
1.2860486720 -0.2233222071 0.4932334192
1.2709489725 -0.3036463022 0.4805686806
1.2480962722 -0.3813070893 0.4640543621
1.2159539749 -0.4549431105 0.4449756722
1.1757460433 -0.5246755868 0.4261572706
1.1313055730 -0.5930474743 0.4127238627
1.0890907299 -0.6638871669 0.4107462208
1.0517883191 -0.7368396629 0.4217824291
1.0130412128 -0.8076023895 0.4398347337
0.9674406350 -0.8736632551 0.4591194263
0.9136137168 -0.9338471843 0.4764570320
0.8532075234 -0.9885643883 0.4902832752
0.7878288776 -1.0383971586 0.4998858479
0.7192390496 -1.0844644939 0.5055101888
0.6483457653 -1.1272766367 0.5072445860
0.5756930596 -1.1670051046 0.5052461388
0.5014557531 -1.2032450907 0.4994946881
0.4254686959 -1.2344393319 0.4895568243
0.3478308318 -1.2590936080 0.4756101813
0.2576870627 -1.2768543112 0.4555194613
0.1775444021 -1.2815759118 0.4360253914
0.0966924245 -1.2786454149 0.4188621395
0.0146591984 -1.2751769274 0.4104741652
-0.0563199515 -1.2762680450 0.4130118292
-0.1377319495 -1.2806590393 0.4269619670
-0.2181882402 -1.2805744719 0.4459557775
-0.3089020276 -1.2681259132 0.4673283854
-0.3872855338 -1.2473916877 0.4830694072
-0.4640924302 -1.2192190405 0.4950155005
-0.5392166278 -1.1853690369 0.5028599304
-0.6126423906 -1.1472507160 0.5066743048
-0.6844691383 -1.1059900801 0.5068419526
-0.7542547165 -1.0615347956 0.5031098196
-0.8213612698 -1.0136616993 0.4955038497
-0.8845216155 -0.9615347431 0.4837884158
-0.9417567692 -0.9040852696 0.4680407434
-0.9915952122 -0.8409523642 0.4494224147
-1.0332800743 -0.7722536020 0.4302968697
-1.0705777667 -0.7000068820 0.4152843086
-1.1099764341 -0.6277659016 0.4105302356
-1.1537557200 -0.5582712299 0.4185702288
-1.1966634730 -0.4896424918 0.4354502991
-1.2330107959 -0.4180626682 0.4547370453
-1.2605039097 -0.3423514156 0.4727487527
-1.2792992052 -0.2632133091 0.4874095424
-1.2911650287 -0.1820216217 0.4979921282
-1.2978720591 -0.0997597532 0.5045770721
-1.3003379729 -0.0170029147 0.5071692652
-1.2992864418 0.0658151308 0.5060576474
-1.2944789513 0.1483493772 0.5011841742
-1.2847825651 0.2300405363 0.4921993605
-1.2690568699 0.3101591182 0.4791971804
-1.2451826905 0.3873839049 0.4623896723
-1.2078431408 0.4708711043 0.4405262940
-1.1659833990 0.5397970147 0.4222284801
-1.1212719423 0.6084148092 0.4106590595
-1.0860476554 0.6700807153 0.4113440530
-1.0488169609 0.7429276712 0.4231403897
-1.0096477002 0.8134006320 0.4414228606
-0.9635189110 0.8791115917 0.4607299671
-0.9005013941 0.9463290641 0.4798201440
-0.8389110049 0.9999225395 0.4927384458
-0.7728127014 1.0489488274 0.5015345305
-0.7036137043 1.0942153061 0.5062098190
-0.6423661606 1.1307129587 0.5072256028
-0.5695604895 1.1701425157 0.5048981695
-0.4951186526 1.2058215916 0.4986734095
-0.4190391183 1.2366887720 0.4885084366
-0.3412432136 1.2604939463 0.4741795065
-0.2510379855 1.2775694782 0.4539818378
-0.1708449539 1.2814278072 0.4344981042
-0.0899061383 1.2781366056 0.4178585783
-0.0077359302 1.2748989890 0.4098879586
0.0631462507 1.2768327401 0.4138159967
0.1444583294 1.2810852659 0.4283573902
0.2249567336 1.2806930513 0.4473529337
0.3160883465 1.2690712458 0.4679284817
0.3947423569 1.2484282864 0.4827064738
0.4715512117 1.2199209042 0.4941075774
0.5464461591 1.1859308154 0.5026796859
0.6196465772 1.1481445031 0.5089171483
0.6908229919 1.1065374106 0.5128266698
0.7597447657 1.0612153892 0.5146201484
0.8261465773 1.0121855160 0.5144852235
0.8893986791 0.9591080596 0.5126057975
0.9490859742 0.9019895777 0.5093719139
0.9898189874 0.8584781798 0.5056718575
1.0418343519 0.7942530957 0.5013181909
1.0890438208 0.7264493272 0.4971020707
1.1315941563 0.6556759169 0.4935062087
1.1695356484 0.5823663130 0.4908722868
1.2027907802 0.5068010192 0.4894415958
1.2315580997 0.4294298615 0.4894512128
1.2557973602 0.3504794724 0.4909111345
1.2751561828 0.2701835592 0.4940489890
1.1453511600 0.1708924900 0.4928386100
1.1534888455 0.0982715232 0.5000749698
1.1570013216 0.0249925821 0.5033974832
1.1562877421 -0.0484321773 0.5027029259
1.1515786625 -0.1215868050 0.4982857838
1.1412317925 -0.1937419018 0.4894354216
1.1247246204 -0.2641305107 0.4768073378
1.1003921976 -0.3315186435 0.4609138856
1.0672764895 -0.3947475691 0.4437448406
1.0280566134 -0.4549168867 0.4284827929
0.9870797250 -0.5150781957 0.4189826074
0.9493414173 -0.5779786745 0.4172954402
0.9171694683 -0.6435431728 0.4248433416
0.8854729610 -0.7082674186 0.4389321787
0.8493600379 -0.7698982981 0.4558253555
0.8053926440 -0.8262741402 0.4723321329
0.7546946924 -0.8775009335 0.4862212942
0.6983611530 -0.9235518443 0.4960211680
0.6384063306 -0.9655539960 0.5018621910
0.5757655957 -1.0038388989 0.5036009489
0.5110831188 -1.0385265508 0.5014257754
0.4446633061 -1.0692727756 0.4954208870
0.3763694951 -1.0941575478 0.4850419062
0.3065879245 -1.1120060396 0.4709866106
0.2356745983 -1.1207487306 0.4543078369
0.1642301560 -1.1209587109 0.4374461809
0.0922439897 -1.1155647348 0.4239501419
0.0192597941 -1.1112652002 0.4174226663
-0.0540538827 -1.1127180453 0.4194497285
-0.1265240215 -1.1183335853 0.4297906901
-0.1982178788 -1.1218796940 0.4452920721
-0.2694824360 -1.1181240202 0.4625007901
-0.3398971562 -1.1044655149 0.4780519835
-0.4089910609 -1.0830358031 0.4904343236
-0.4764508091 -1.0552730199 0.4988082001
-0.5420353963 -1.0225063350 0.5029401627
-0.6058519198 -0.9861722462 0.5033498935
-0.6672402471 -0.9460435117 0.4995552968
-0.7256101029 -0.9021905217 0.4918420849
-0.7796354649 -0.8538781757 0.4801059777
-0.8271812831 -0.8001375046 0.4647330488
-0.8675838977 -0.7412943179 0.4476497360
-0.9009124940 -0.6778459667 0.4316454242
-0.9321711672 -0.6123425940 0.4205719099
-0.9667479595 -0.5477569830 0.4171893382
-1.0063810377 -0.4862205102 0.4224166531
-1.0472479508 -0.4265934741 0.4353799419
-1.0839352388 -0.3651883096 0.4518694092
-1.1130235213 -0.2999799312 0.4687997611
-1.1335368913 -0.2310151728 0.4833350364
-1.1467361936 -0.1596146059 0.4940933771
-1.1544057785 -0.0869110301 0.5009438388
-1.1571356408 -0.0135683552 0.5035472339
-1.1558500859 0.0598400234 0.5023067463
-1.1502829471 0.1328852495 0.4971746010
-1.1390888894 0.2048269050 0.4877387262
-1.1216290718 0.2748973982 0.4745935723
-1.0956353341 0.3415662680 0.4582506496
-1.0616541449 0.4043393829 0.4411637958
-1.0216682041 0.4642051440 0.4266856663
-0.9807787581 0.5245420887 0.4179381851
-0.9441538671 0.5881201743 0.4180199046
-0.9123428822 0.6536892987 0.4268429030
-0.8803302199 0.7181345931 0.4414496259
-0.8432424660 0.7791454876 0.4585401813
-0.7979546615 0.8345857713 0.4747206517
-0.7462774605 0.8849804342 0.4880307070
-0.6893996302 0.9304824674 0.4973589107
-0.6288134949 0.9716858017 0.5023352265
-0.5658882183 1.0095148157 0.5035727683
-0.5009278384 1.0436591388 0.5008232491
-0.4341394503 1.0733695070 0.4939621218
-0.3657104763 1.0977287052 0.4832395157
-0.2956612973 1.1140599106 0.4685484536
-0.2246354054 1.1213708723 0.4516680590
-0.1531329362 1.1203937656 0.4350116780
-0.0809717083 1.1147738042 0.4226117736
-0.0078975214 1.1112112782 0.4172673317
0.0653719884 1.1134786436 0.4204460517
0.1376799835 1.1193214898 0.4318849737
0.2092930902 1.1221158268 0.4479183015
0.2804760101 1.1167698995 0.4651089333
0.3507149887 1.1017634467 0.4802779307
0.4195544530 1.0791507740 0.4920271186
0.4875439181 1.0528740893 0.5011297104
0.5550156146 1.0246271859 0.5078488134
0.6215201525 0.9937154361 0.5118612453
0.6865762034 0.9596649333 0.5132311263
0.7494655555 0.9217632571 0.5119645708
0.8092945931 0.8793407728 0.5082960556
0.8650736538 0.8319134168 0.5027254101
0.9158669292 0.7793254514 0.4959985985
0.9609820402 0.7218271567 0.4890143829
1.0001257668 0.6600369275 0.4826744453
1.0334520706 0.5947969749 0.4777308772
1.0614842559 0.5269908927 0.4746880239
1.0849053972 0.4573826310 0.4738142094
1.1041932360 0.3865280880 0.4753695702
1.1204309575 0.3149917481 0.4790647876
1.1338886630 0.2430268055 0.4850203326
1.4332215691 0.2067850038 0.5049342217
1.4413741385 0.1150247609 0.5082285862
1.4436052532 0.0228452057 0.5108806436
1.4428713054 -0.0693923143 0.5099776357
1.4389316143 -0.1614318698 0.5054575610
1.4308655516 -0.2529025124 0.4970314169
1.4171733246 -0.3431620938 0.4843300234
1.3958003468 -0.4310955351 0.4671948386
1.3646314604 -0.5151386519 0.4462065039
1.3234354731 -0.5944342869 0.4238317484
1.2755314209 -0.6710167530 0.4064651180
1.2288400424 -0.7497956592 0.4041970013
1.1864071699 -0.8301361529 0.4187215166
1.1406094645 -0.9069373605 0.4407372887
1.0855212321 -0.9774282120 0.4624134971
1.0218347897 -1.0414202284 0.4805819311
0.9517203543 -1.0996278431 0.4943452562
0.8772966023 -1.1532424730 0.5037505279
0.8000717685 -1.2033749919 0.5091581865
0.7209259349 -1.2507143744 0.5108882231
0.6403030005 -1.2954836584 0.5090665022
0.5582482000 -1.3372174059 0.5035684892
0.4745678968 -1.3747211160 0.4940717424
0.3890737390 -1.4061811764 0.4802337519
0.2796995271 -1.4329598919 0.4567310856
0.1908586482 -1.4421931127 0.4346046018
0.1011408593 -1.4417260950 0.4137741372
0.0100586026 -1.4390886545 0.4035256642
-0.0585860203 -1.4398180448 0.4065739300
-0.1489398775 -1.4429844932 0.4241332440
-0.2381586017 -1.4392692497 0.4466194829
-0.3483216192 -1.4181278061 0.4721559807
-0.4346739113 -1.3903178604 0.4880868309
-0.5191937995 -1.3554022779 0.4995966774
-0.6019824466 -1.3154650540 0.5069116608
-0.6832493849 -1.2719950970 0.5104084469
-0.7630863568 -1.2258079140 0.5103340116
-0.8412691860 -1.1770260796 0.5066643425
-0.9171124366 -1.1251328768 0.4991656145
-0.9894077661 -1.0691913104 0.4874708539
-1.0563322552 -1.0080330347 0.4713484380
-1.1156065268 -0.9406104105 0.4511950935
-1.1656476547 -0.8666612373 0.4289483152
-1.2089843662 -0.7876711700 0.4099967073
-1.2532049087 -0.7077748202 0.4038711331
-1.3011304023 -0.6303219496 0.4147238045
-1.3460789952 -0.5526915094 0.4355206564
-1.3820863531 -0.4709370267 0.4576046814
-1.4079842980 -0.3847229000 0.4766977442
-1.4250615191 -0.2954114454 0.4914840483
-1.4355938638 -0.2044286375 0.5018908792
-1.4413383397 -0.1126084763 0.5082103055
-1.4435403051 -0.0204374742 0.5107912965
-1.4427227977 0.0717902382 0.5098085485
-1.4386749556 0.1638135049 0.5051937473
-1.4304762409 0.2552541677 0.4966599948
-1.4164846679 0.3454208382 0.4838007885
-1.3947300469 0.4332015419 0.4665286949
-1.3540321367 0.5374028257 0.4398887921
-1.3102985938 0.6153888854 0.4177712938
-1.2617651265 0.6922875297 0.4033799339
-1.2279414436 0.7520412562 0.4046682014
-1.1852910396 0.8321660437 0.4194378764
-1.1389651805 0.9086666709 0.4413960953
-1.0837953560 0.9790776957 0.4629197530
-1.0030481267 1.0580723569 0.4849196362
-0.9315445492 1.1148646447 0.4974461845
-0.8562257725 1.1674151873 0.5057101503
-0.7784139137 1.2167448104 0.5100844116
-0.7188441029 1.2519111017 0.5108784373
-0.6381931406 1.2966258926 0.5089730900
-0.5560978548 1.3382736762 0.5033846971
-0.4723677603 1.3756488388 0.4937773575
-0.3868251299 1.4069279819 0.4798105594
-0.2774405656 1.4337680840 0.4562956167
-0.1885569717 1.4424618488 0.4339845305
-0.0988405682 1.4414994069 0.4131053830
-0.0075743390 1.4385866998 0.4025085855
0.0609205129 1.4401868366 0.4071859418
0.1512366753 1.4428490419 0.4248298067
0.2406203770 1.4392702758 0.4467875658
0.3517006829 1.4213725922 0.4707480300
0.4387697250 1.3950931261 0.4851350169
0.5235479704 1.3606910343 0.4961880362
0.6053484001 1.3189875415 0.5042296614
0.6842775398 1.2716618204 0.5099854832
0.7601258314 1.2193593851 0.5137920943
0.8329133281 1.1627658450 0.5160091704
0.9028275990 1.1026077749 0.5170058763
0.9695027652 1.0388753463 0.5169155395
1.0330982946 0.9720657386 0.5160184177
1.0637710456 0.9376309082 0.5153451164
1.1226866636 0.8666790347 0.5136219989
1.1779618747 0.7928617269 0.5115296960
1.2297362421 0.7165548589 0.5092815402
1.2775870410 0.6377417334 0.5070565498
1.3206761631 0.5562194074 0.5050689822
1.3589229635 0.4723316350 0.5035328553
1.3911637629 0.3859671967 0.5027574814
1.4164237026 0.2973403129 0.5030776454
