# Supplementary material for: The topology of the magnetically induced ring current of C13Cl2
Source: Chem Sci. 2026 Jun 27. Online ahead of print. doi: 10.1039/d6sc03398a (PMC13334967; doi:10.1039/d6sc03398a)
Supplement: SC-OLF-D6SC03398A-s002 [file SC-OLF-D6SC03398A-s002.zip › benz/ribbon_traj_003_005.xyz]

100

1.2099612666 0.1755787235 0.5325395395
1.2166675598 0.0988522611 0.5392111421
1.2194734288 0.0216271281 0.5421758031
1.2187237610 -0.0557017171 0.5413205450
1.2144612398 -0.1327869458 0.5368246405
1.2055279613 -0.2090915057 0.5283347912
1.1911289058 -0.2839881348 0.5161861944
1.1697765493 -0.3565113423 0.5008168828
1.1404846382 -0.4257425887 0.4838862193
1.1047418373 -0.4922307421 0.4683944500
1.0655645710 -0.5579214551 0.4583751869
1.0265623973 -0.6245241083 0.4568688420
0.9893547316 -0.6916626012 0.4648115370
0.9506932201 -0.7567738070 0.4791778479
0.9071720833 -0.8180556378 0.4959736048
0.8568963906 -0.8742791062 0.5119891666
0.8008710983 -0.9257006362 0.5252809278
0.7401737693 -0.9725857495 0.5347870268
0.6763349983 -1.0158466682 0.5404536347
0.6102323975 -1.0559501147 0.5422719543
0.5424101454 -1.0930533309 0.5403968106
0.4730713544 -1.1268116748 0.5348492598
0.3927723531 -1.1595988918 0.5239525133
0.3200739852 -1.1817570014 0.5103143829
0.2460828274 -1.1960809023 0.4940093683
0.1711542272 -1.2024917749 0.4771736815
0.0952988895 -1.2027024093 0.4633621320
0.0184121899 -1.2014137696 0.4565823163
-0.0587463527 -1.2018622554 0.4590965244
-0.1350905810 -1.2028050615 0.4700707925
-0.2104430586 -1.1998821339 0.4858883084
-0.2849172654 -1.1896348503 0.5027960249
-0.3582471355 -1.1708765438 0.5178143428
-0.4301395417 -1.1452390682 0.5295942173
-0.5004756222 -1.1141830968 0.5375756021
-0.5692049667 -1.0789708503 0.5416608379
-0.6364049342 -1.0406799992 0.5421393883
-0.7016089877 -0.9992389974 0.5386771904
-0.7642850514 -0.9545778683 0.5314561932
-0.8233475760 -0.9060207740 0.5204535103
-0.8845433669 -0.8459765088 0.5041080104
-0.9314386440 -0.7871099954 0.4871325320
-0.9718682856 -0.7234953134 0.4708590857
-1.0090773641 -0.6568797385 0.4592377478
-1.0468956298 -0.5895992310 0.4558631855
-1.0814330674 -0.5323016411 0.4612222070
-1.1198704514 -0.4666952487 0.4741496702
-1.1532706586 -0.3992094269 0.4906408356
-1.1793567379 -0.3285607911 0.5072664989
-1.1997146058 -0.2451061969 0.5231949376
-1.2109816770 -0.1693368810 0.5334573816
-1.2173442671 -0.0925397590 0.5398816118
-1.2196876704 -0.0152643152 0.5424318293
-1.2186575992 0.0620704391 0.5413138391
-1.2140648053 0.1391284039 0.5365032534
-1.2031562961 0.2252756525 0.5261616163
-1.1874654556 0.2998024819 0.5132658983
-1.1643669710 0.3716732905 0.4973313489
-1.1338007451 0.4403764234 0.4803964435
-1.0968557092 0.5064341647 0.4657348746
-1.0572033632 0.5720582550 0.4570210824
-1.0184795811 0.6388751015 0.4576279705
-0.9811255044 0.7056941182 0.4674101953
-0.9416974367 0.7701146769 0.4826005765
-0.8969231030 0.8304364274 0.4995256743
-0.8453133889 0.8855919818 0.5150881890
-0.7882363061 0.9360452465 0.5276569213
-0.7268374709 0.9821741551 0.5364278199
-0.6623788835 1.0246395532 0.5411546736
-0.5959371369 1.0642058867 0.5422726982
-0.5278037869 1.1007095242 0.5396513914
-0.4580954067 1.1335112947 0.5332066073
-0.3868369070 1.1615918711 0.5229518754
-0.3044100906 1.1856956301 0.5070576035
-0.2301784295 1.1983423458 0.4904729930
-0.1550355852 1.2030681622 0.4739623633
-0.0790284382 1.2011851630 0.4608840499
-0.0024186641 1.1958846851 0.4530586735
0.0739869190 1.1898408738 0.4509310065
0.1494040654 1.1827296058 0.4540527296
0.2238524234 1.1717377435 0.4603832391
0.2973772384 1.1545612959 0.4680922878
0.3604958415 1.1350395448 0.4754319174
0.4315950906 1.1062592733 0.4814958600
0.5015316542 1.0741844865 0.4867363684
0.5704422595 1.0397515758 0.4912325339
0.6296299195 1.0083203410 0.4943239414
0.6958584433 0.9686552480 0.4968504621
0.7600623549 0.9257545781 0.4984192496
0.8058696997 0.8919459656 0.4978454839
0.8650113590 0.8424085689 0.4977309652
0.9205342410 0.7890194979 0.4973298598
0.9719593854 0.7318709621 0.4970763189
1.0189734841 0.6712281486 0.4974076086
1.0551400833 0.6153738330 0.4977266347
1.0932555618 0.5490177104 0.5001673159
1.1267796610 0.4802211147 0.5039167579
1.1554763374 0.4092236179 0.5090819193
1.1790528324 0.3362310841 0.5154916753
1.1968165389 0.2615054974 0.5231462576
1.1453511600 0.1708924900 0.4928386100
1.1534888455 0.0982715232 0.5000749698
1.1570013216 0.0249925821 0.5033974832
1.1562877421 -0.0484321773 0.5027029259
1.1515786625 -0.1215868050 0.4982857838
1.1412317925 -0.1937419018 0.4894354216
1.1247246204 -0.2641305107 0.4768073378
1.1003921976 -0.3315186435 0.4609138856
1.0672764895 -0.3947475691 0.4437448406
1.0280566134 -0.4549168867 0.4284827929
0.9870797250 -0.5150781957 0.4189826074
0.9493414173 -0.5779786745 0.4172954402
0.9171694683 -0.6435431728 0.4248433416
0.8854729610 -0.7082674186 0.4389321787
0.8493600379 -0.7698982981 0.4558253555
0.8053926440 -0.8262741402 0.4723321329
0.7546946924 -0.8775009335 0.4862212942
0.6983611530 -0.9235518443 0.4960211680
0.6384063306 -0.9655539960 0.5018621910
0.5757655957 -1.0038388989 0.5036009489
0.5110831188 -1.0385265508 0.5014257754
0.4446633061 -1.0692727756 0.4954208870
0.3763694951 -1.0941575478 0.4850419062
0.3065879245 -1.1120060396 0.4709866106
0.2356745983 -1.1207487306 0.4543078369
0.1642301560 -1.1209587109 0.4374461809
0.0922439897 -1.1155647348 0.4239501419
0.0192597941 -1.1112652002 0.4174226663
-0.0540538827 -1.1127180453 0.4194497285
-0.1265240215 -1.1183335853 0.4297906901
-0.1982178788 -1.1218796940 0.4452920721
-0.2694824360 -1.1181240202 0.4625007901
-0.3398971562 -1.1044655149 0.4780519835
-0.4089910609 -1.0830358031 0.4904343236
-0.4764508091 -1.0552730199 0.4988082001
-0.5420353963 -1.0225063350 0.5029401627
-0.6058519198 -0.9861722462 0.5033498935
-0.6672402471 -0.9460435117 0.4995552968
-0.7256101029 -0.9021905217 0.4918420849
-0.7796354649 -0.8538781757 0.4801059777
-0.8271812831 -0.8001375046 0.4647330488
-0.8675838977 -0.7412943179 0.4476497360
-0.9009124940 -0.6778459667 0.4316454242
-0.9321711672 -0.6123425940 0.4205719099
-0.9667479595 -0.5477569830 0.4171893382
-1.0063810377 -0.4862205102 0.4224166531
-1.0472479508 -0.4265934741 0.4353799419
-1.0839352388 -0.3651883096 0.4518694092
-1.1130235213 -0.2999799312 0.4687997611
-1.1335368913 -0.2310151728 0.4833350364
-1.1467361936 -0.1596146059 0.4940933771
-1.1544057785 -0.0869110301 0.5009438388
-1.1571356408 -0.0135683552 0.5035472339
-1.1558500859 0.0598400234 0.5023067463
-1.1502829471 0.1328852495 0.4971746010
-1.1390888894 0.2048269050 0.4877387262
-1.1216290718 0.2748973982 0.4745935723
-1.0956353341 0.3415662680 0.4582506496
-1.0616541449 0.4043393829 0.4411637958
-1.0216682041 0.4642051440 0.4266856663
-0.9807787581 0.5245420887 0.4179381851
-0.9441538671 0.5881201743 0.4180199046
-0.9123428822 0.6536892987 0.4268429030
-0.8803302199 0.7181345931 0.4414496259
-0.8432424660 0.7791454876 0.4585401813
-0.7979546615 0.8345857713 0.4747206517
-0.7462774605 0.8849804342 0.4880307070
-0.6893996302 0.9304824674 0.4973589107
-0.6288134949 0.9716858017 0.5023352265
-0.5658882183 1.0095148157 0.5035727683
-0.5009278384 1.0436591388 0.5008232491
-0.4341394503 1.0733695070 0.4939621218
-0.3657104763 1.0977287052 0.4832395157
-0.2956612973 1.1140599106 0.4685484536
-0.2246354054 1.1213708723 0.4516680590
-0.1531329362 1.1203937656 0.4350116780
-0.0809717083 1.1147738042 0.4226117736
-0.0078975214 1.1112112782 0.4172673317
0.0653719884 1.1134786436 0.4204460517
0.1376799835 1.1193214898 0.4318849737
0.2092930902 1.1221158268 0.4479183015
0.2804760101 1.1167698995 0.4651089333
0.3507149887 1.1017634467 0.4802779307
0.4195544530 1.0791507740 0.4920271186
0.4875439181 1.0528740893 0.5011297104
0.5550156146 1.0246271859 0.5078488134
0.6215201525 0.9937154361 0.5118612453
0.6865762034 0.9596649333 0.5132311263
0.7494655555 0.9217632571 0.5119645708
0.8092945931 0.8793407728 0.5082960556
0.8650736538 0.8319134168 0.5027254101
0.9158669292 0.7793254514 0.4959985985
0.9609820402 0.7218271567 0.4890143829
1.0001257668 0.6600369275 0.4826744453
1.0334520706 0.5947969749 0.4777308772
1.0614842559 0.5269908927 0.4746880239
1.0849053972 0.4573826310 0.4738142094
1.1041932360 0.3865280880 0.4753695702
1.1204309575 0.3149917481 0.4790647876
1.1338886630 0.2430268055 0.4850203326
1.2745713733 0.1802649570 0.5722404689
1.2798462742 0.0994329990 0.5783473144
1.2819455361 0.0182616742 0.5809541231
1.2811597798 -0.0629712570 0.5799381640
1.2773438171 -0.1439870866 0.5753634972
1.2698241300 -0.2244411095 0.5672341609
1.2575331911 -0.3038457590 0.5555650509
1.2391609010 -0.3815040411 0.5407198799
1.2136927869 -0.4567376082 0.5240275980
1.1814270612 -0.5295445974 0.5083061071
1.1440494169 -0.6007647145 0.4977677663
1.1037833773 -0.6710695420 0.4964422438
1.0615399949 -0.7397820296 0.5047797323
1.0159134793 -0.8052801954 0.5194235172
0.9649841287 -0.8662129776 0.5361218540
0.9084001372 -0.9222840722 0.5516462003
0.8470475042 -0.9739003390 0.5643405614
0.7819863857 -1.0216196547 0.5735528855
0.7142636659 -1.0661393404 0.5790450785
0.6446991994 -1.1080613304 0.5809429596
0.5737371721 -1.1475801111 0.5793678457
0.5014794026 -1.1843505741 0.5742776326
0.4091752112 -1.2250402359 0.5628631203
0.3335600459 -1.2515079632 0.5496421553
0.2564910566 -1.2714130739 0.5337108998
0.1780782983 -1.2840248389 0.5169011821
0.0983537894 -1.2898400837 0.5027741222
0.0175645856 -1.2915623390 0.4957419662
-0.0634388227 -1.2910064656 0.4987433203
-0.1436571405 -1.2872765378 0.5103508950
-0.2226682385 -1.2778845738 0.5264845448
-0.3003520949 -1.2611456804 0.5430912596
-0.3765971147 -1.2372875727 0.5575767022
-0.4512880225 -1.2074423332 0.5687541110
-0.5245004354 -1.1730931738 0.5763430042
-0.5963745372 -1.1354353656 0.5803815131
-0.6669579486 -1.0951877521 0.5809288830
-0.7359777284 -1.0524344832 0.5777990841
-0.8029600000 -1.0069652149 0.5710703015
-0.8670596871 -0.9581633723 0.5608010430
-0.9419054507 -0.8918155130 0.5434829720
-0.9952933902 -0.8329256730 0.5266153279
-1.0428240772 -0.7691446601 0.5100727472
-1.0859835610 -0.7014168830 0.4979035857
-1.1270433001 -0.6314414790 0.4945370329
-1.1564850971 -0.5783827720 0.5000277608
-1.1924929519 -0.5067970232 0.5129193985
-1.2226060783 -0.4332305442 0.5294122621
-1.2456899545 -0.3571416510 0.5457332367
-1.2658923203 -0.2591972210 0.5630548387
-1.2752271604 -0.1790591560 0.5728213861
-1.2802827558 -0.0981684880 0.5788193847
-1.2822397000 -0.0169602753 0.5813164246
-1.2814651125 0.0643008548 0.5803209319
-1.2778466634 0.1453715582 0.5758319058
-1.2672237029 0.2457244000 0.5645845064
-1.2533018395 0.3247075657 0.5519382243
-1.2330986079 0.4017803130 0.5364120483
-1.2059473453 0.4764134640 0.5196290913
-1.1720432142 0.5486631854 0.5047840829
-1.1336279683 0.6195744214 0.4961039797
-1.0928052950 0.6896300286 0.4972360364
-1.0499081266 0.7576989378 0.5079774876
-1.0030646534 0.8220947608 0.5237515270
-0.9506037399 0.8817273671 0.5405111673
-0.8926721162 0.9365981923 0.5554557263
-0.8301951516 0.9871100589 0.5672831356
-0.7642753116 1.0338658427 0.5754967291
-0.6959442721 1.0775933047 0.5799741208
-0.6259860554 1.1188969578 0.5809726280
-0.5546797355 1.1577599096 0.5784795338
-0.4820513631 1.1936530823 0.5724510927
-0.4079633376 1.2254550370 0.5626642351
-0.3131588838 1.2573313496 0.5455667533
-0.2357214537 1.2753138193 0.5292779270
-0.1569382342 1.2857425587 0.5129130486
-0.0770851680 1.2875965217 0.4991563263
0.0030601932 1.2805580921 0.4888500154
0.0826018496 1.2662031040 0.4814159613
0.1611281472 1.2461377217 0.4762204854
0.2384117566 1.2213596602 0.4728481767
0.3142784667 1.1923526923 0.4710756422
0.3702766942 1.1683156429 0.4705859041
0.4436357281 1.1333677725 0.4709646014
0.5155193903 1.0954948836 0.4723430264
0.5858689043 1.0548759657 0.4746162545
0.6377396865 1.0229252459 0.4767866374
0.7051406831 0.9776455627 0.4804697979
0.7706591543 0.9297458990 0.4848739284
0.8024448064 0.9045511585 0.4873949122
0.8649490643 0.8529037211 0.4927365203
0.9252015528 0.7987135445 0.4986611211
0.9829367306 0.7419147675 0.5051382549
1.0378212014 0.6824193698 0.5121407720
1.0768280960 0.6359506911 0.5177223921
1.1250268677 0.5710445280 0.5256466078
1.1686539248 0.5030595985 0.5340193064
1.2067594389 0.4319191477 0.5427942683
1.2376747073 0.3574704200 0.5519185630
1.2597444148 0.2799841893 0.5612721826
