# Supplementary material for: The topology of the magnetically induced ring current of C13Cl2
Source: Chem Sci. 2026 Jun 27. Online ahead of print. doi: 10.1039/d6sc03398a (PMC13334967; doi:10.1039/d6sc03398a)
Supplement: SC-OLF-D6SC03398A-s002 [file SC-OLF-D6SC03398A-s002.zip › benz/ribbon_traj_003_006.xyz]

100

1.2567921647 0.1916763338 0.4988249718
1.2679215950 0.1118533763 0.5028229007
1.2726801752 0.0312251224 0.5050764550
1.2721518042 -0.0496141495 0.5045447968
1.2679162914 -0.1302268699 0.5003583506
1.2586879731 -0.2100442767 0.4919745938
1.2434673559 -0.2883309876 0.4795220116
1.2168837674 -0.3740128005 0.4606773433
1.1834336383 -0.4448505110 0.4414394373
1.1424497374 -0.5119405719 0.4230516844
1.0985240433 -0.5784853952 0.4107422307
1.0627345010 -0.6380594636 0.4084243081
1.0264361916 -0.7095205383 0.4175817156
0.9904008320 -0.7797230451 0.4348283717
0.9485352039 -0.8459060770 0.4543356001
0.8903739944 -0.9138562352 0.4743476586
0.8321935120 -0.9680146038 0.4882743976
0.7688514891 -1.0171965945 0.4979296794
0.7021312852 -1.0624571077 0.5035472158
0.6329923350 -1.1043089257 0.5052325741
0.5619917983 -1.1428908624 0.5031440572
0.4893189591 -1.1777604514 0.4972462772
0.4148449725 -1.2073232212 0.4870811981
0.3387246472 -1.2300135907 0.4728322189
0.2506498453 -1.2450399336 0.4524520205
0.1723686150 -1.2474674630 0.4329029325
0.0934622079 -1.2430821732 0.4161943845
0.0132920205 -1.2392394390 0.4081091190
-0.0561596890 -1.2408287675 0.4112380623
-0.1356084538 -1.2457462171 0.4246601055
-0.2141346832 -1.2470904673 0.4433544722
-0.2921485738 -1.2397426065 0.4625055028
-0.3795062285 -1.2188652700 0.4809450344
-0.4547556376 -1.1922525222 0.4930337458
-0.5282962003 -1.1597364260 0.5009447424
-0.6000777427 -1.1227707336 0.5047772570
-0.6701764505 -1.0824978183 0.5049228561
-0.7381209232 -1.0388597748 0.5011317269
-0.8032410968 -0.9916435701 0.4934073459
-0.8641980652 -0.9400081402 0.4814894959
-0.9189391607 -0.8829281815 0.4654819724
-0.9659782780 -0.8201551743 0.4466512330
-1.0050806407 -0.7521841547 0.4275231136
-1.0403564466 -0.6810690859 0.4126879287
-1.0786474474 -0.6102918800 0.4081126387
-1.1159081822 -0.5518367372 0.4142162162
-1.1595041322 -0.4856828000 0.4299023855
-1.1979104223 -0.4173397160 0.4491509029
-1.2308862523 -0.3344318836 0.4701442861
-1.2505961178 -0.2575985116 0.4850825437
-1.2631199327 -0.1785390692 0.4958789028
-1.2702173126 -0.0983149865 0.5025996850
-1.2728469151 -0.0175554127 0.5052505818
-1.2717744225 0.0632729442 0.5041567807
-1.2667661813 0.1438017992 0.4992616466
-1.2566461201 0.2234336049 0.4901901499
-1.2403005202 0.3013915375 0.4770444877
-1.2155924415 0.3762617806 0.4600480198
-1.1775195112 0.4567076418 0.4381315322
-1.1353431704 0.5231559662 0.4198713880
-1.0907937328 0.5895461475 0.4082241309
-1.0563365661 0.6501315140 0.4091729991
-1.0206442514 0.7215896846 0.4203386743
-0.9838388386 0.7912247375 0.4381922217
-0.9406649852 0.8565943444 0.4576092957
-0.8889276398 0.9160240821 0.4750484474
-0.8220611152 0.9769328718 0.4904854567
-0.7580160503 1.0253953372 0.4994807104
-0.6906937483 1.0699025510 0.5042887236
-0.6212251634 1.1112567871 0.5053831509
-0.5499411591 1.1493202232 0.5026831441
-0.4769446716 1.1833843650 0.4960153665
-0.4022394382 1.2122626975 0.4852973860
-0.3152665193 1.2356762400 0.4678461345
-0.2374722499 1.2462160921 0.4492153957
-0.1590930175 1.2472308587 0.4297896402
-0.0800036139 1.2424256663 0.4142296900
-0.0107311188 1.2389057141 0.4073545310
0.0698167920 1.2414110549 0.4120595570
0.1489703561 1.2469610353 0.4273576076
0.2278081562 1.2468575673 0.4448924636
0.3165925133 1.2336992201 0.4630148410
0.3931753040 1.2125386904 0.4766743359
0.4677209192 1.1836328263 0.4874149138
0.5403232320 1.1495014773 0.4957700942
0.6112143764 1.1117865234 0.5021171159
0.6800496531 1.0703404437 0.5063674013
0.7466769375 1.0253564504 0.5087051389
0.8029093333 0.9844855059 0.5090356457
0.8644768136 0.9325201291 0.5080690631
0.9223924356 0.8764528387 0.5057529329
0.9620916723 0.8333506828 0.5024853306
1.0125245467 0.7703902870 0.4990717788
1.0584830516 0.7041221136 0.4957785725
1.0998505125 0.6349391104 0.4930236131
1.1312543911 0.5728757639 0.4912183136
1.1644770201 0.4995438958 0.4903498047
1.1936257717 0.4245403348 0.4906919850
1.2188380781 0.3481032038 0.4921671339
1.2398886968 0.2703963439 0.4949136073
1.1453511600 0.1708924900 0.4928386100
1.1534888455 0.0982715232 0.5000749698
1.1570013216 0.0249925821 0.5033974832
1.1562877421 -0.0484321773 0.5027029259
1.1515786625 -0.1215868050 0.4982857838
1.1412317925 -0.1937419018 0.4894354216
1.1247246204 -0.2641305107 0.4768073378
1.1003921976 -0.3315186435 0.4609138856
1.0672764895 -0.3947475691 0.4437448406
1.0280566134 -0.4549168867 0.4284827929
0.9870797250 -0.5150781957 0.4189826074
0.9493414173 -0.5779786745 0.4172954402
0.9171694683 -0.6435431728 0.4248433416
0.8854729610 -0.7082674186 0.4389321787
0.8493600379 -0.7698982981 0.4558253555
0.8053926440 -0.8262741402 0.4723321329
0.7546946924 -0.8775009335 0.4862212942
0.6983611530 -0.9235518443 0.4960211680
0.6384063306 -0.9655539960 0.5018621910
0.5757655957 -1.0038388989 0.5036009489
0.5110831188 -1.0385265508 0.5014257754
0.4446633061 -1.0692727756 0.4954208870
0.3763694951 -1.0941575478 0.4850419062
0.3065879245 -1.1120060396 0.4709866106
0.2356745983 -1.1207487306 0.4543078369
0.1642301560 -1.1209587109 0.4374461809
0.0922439897 -1.1155647348 0.4239501419
0.0192597941 -1.1112652002 0.4174226663
-0.0540538827 -1.1127180453 0.4194497285
-0.1265240215 -1.1183335853 0.4297906901
-0.1982178788 -1.1218796940 0.4452920721
-0.2694824360 -1.1181240202 0.4625007901
-0.3398971562 -1.1044655149 0.4780519835
-0.4089910609 -1.0830358031 0.4904343236
-0.4764508091 -1.0552730199 0.4988082001
-0.5420353963 -1.0225063350 0.5029401627
-0.6058519198 -0.9861722462 0.5033498935
-0.6672402471 -0.9460435117 0.4995552968
-0.7256101029 -0.9021905217 0.4918420849
-0.7796354649 -0.8538781757 0.4801059777
-0.8271812831 -0.8001375046 0.4647330488
-0.8675838977 -0.7412943179 0.4476497360
-0.9009124940 -0.6778459667 0.4316454242
-0.9321711672 -0.6123425940 0.4205719099
-0.9667479595 -0.5477569830 0.4171893382
-1.0063810377 -0.4862205102 0.4224166531
-1.0472479508 -0.4265934741 0.4353799419
-1.0839352388 -0.3651883096 0.4518694092
-1.1130235213 -0.2999799312 0.4687997611
-1.1335368913 -0.2310151728 0.4833350364
-1.1467361936 -0.1596146059 0.4940933771
-1.1544057785 -0.0869110301 0.5009438388
-1.1571356408 -0.0135683552 0.5035472339
-1.1558500859 0.0598400234 0.5023067463
-1.1502829471 0.1328852495 0.4971746010
-1.1390888894 0.2048269050 0.4877387262
-1.1216290718 0.2748973982 0.4745935723
-1.0956353341 0.3415662680 0.4582506496
-1.0616541449 0.4043393829 0.4411637958
-1.0216682041 0.4642051440 0.4266856663
-0.9807787581 0.5245420887 0.4179381851
-0.9441538671 0.5881201743 0.4180199046
-0.9123428822 0.6536892987 0.4268429030
-0.8803302199 0.7181345931 0.4414496259
-0.8432424660 0.7791454876 0.4585401813
-0.7979546615 0.8345857713 0.4747206517
-0.7462774605 0.8849804342 0.4880307070
-0.6893996302 0.9304824674 0.4973589107
-0.6288134949 0.9716858017 0.5023352265
-0.5658882183 1.0095148157 0.5035727683
-0.5009278384 1.0436591388 0.5008232491
-0.4341394503 1.0733695070 0.4939621218
-0.3657104763 1.0977287052 0.4832395157
-0.2956612973 1.1140599106 0.4685484536
-0.2246354054 1.1213708723 0.4516680590
-0.1531329362 1.1203937656 0.4350116780
-0.0809717083 1.1147738042 0.4226117736
-0.0078975214 1.1112112782 0.4172673317
0.0653719884 1.1134786436 0.4204460517
0.1376799835 1.1193214898 0.4318849737
0.2092930902 1.1221158268 0.4479183015
0.2804760101 1.1167698995 0.4651089333
0.3507149887 1.1017634467 0.4802779307
0.4195544530 1.0791507740 0.4920271186
0.4875439181 1.0528740893 0.5011297104
0.5550156146 1.0246271859 0.5078488134
0.6215201525 0.9937154361 0.5118612453
0.6865762034 0.9596649333 0.5132311263
0.7494655555 0.9217632571 0.5119645708
0.8092945931 0.8793407728 0.5082960556
0.8650736538 0.8319134168 0.5027254101
0.9158669292 0.7793254514 0.4959985985
0.9609820402 0.7218271567 0.4890143829
1.0001257668 0.6600369275 0.4826744453
1.0334520706 0.5947969749 0.4777308772
1.0614842559 0.5269908927 0.4746880239
1.0849053972 0.4573826310 0.4738142094
1.1041932360 0.3865280880 0.4753695702
1.1204309575 0.3149917481 0.4790647876
1.1338886630 0.2430268055 0.4850203326
1.3682331695 0.2124601776 0.5048113336
1.3823543445 0.1254352293 0.5055708316
1.3883590288 0.0374576627 0.5067554269
1.3880158662 -0.0507961216 0.5063866676
1.3842539202 -0.1388669347 0.5024309174
1.3761441538 -0.2263466517 0.4945137660
1.3622100914 -0.3125314645 0.4822366853
1.3333753372 -0.4165069574 0.4604408010
1.2995907871 -0.4949534530 0.4391340339
1.2568428615 -0.5689642571 0.4176205759
1.2099683616 -0.6418925946 0.4025018541
1.1761275846 -0.6981402526 0.3995531760
1.1357029149 -0.7754979038 0.4103200896
1.0953287029 -0.8511786717 0.4307245648
1.0477103699 -0.9219138559 0.4528458446
0.9753553448 -1.0014383302 0.4763631844
0.9096923316 -1.0585282741 0.4903275010
0.8393418253 -1.1108413447 0.4998381907
0.7658562397 -1.1593602194 0.5052322405
0.6902190744 -1.2047789525 0.5068641992
0.6129004779 -1.2472551741 0.5048623389
0.5339746121 -1.2862481272 0.4990716674
0.4533204499 -1.3204888947 0.4891204900
0.3708613699 -1.3480211418 0.4746778271
0.2656250923 -1.3693311365 0.4505962040
0.1805070740 -1.3739762151 0.4283596840
0.0946804261 -1.3705996115 0.4084386271
0.0073242468 -1.3672136779 0.3987955717
-0.0582654954 -1.3689394897 0.4030263960
-0.1446928861 -1.3731588488 0.4195295210
-0.2300514877 -1.3723012406 0.4414168723
-0.3148147117 -1.3613611927 0.4625102154
-0.4191153007 -1.3332650251 0.4838380852
-0.5005202143 -1.3014692413 0.4956331679
-0.5801415915 -1.2641998321 0.5030812847
-0.6581200892 -1.2230351322 0.5066143513
-0.7345009813 -1.1788233903 0.5064958187
-0.8090015994 -1.1316760379 0.5027081570
-0.8808720907 -1.0810966185 0.4949726070
-0.9487606654 -1.0261381046 0.4828730141
-1.0106970383 -0.9657188584 0.4662308960
-1.0643726582 -0.8990160307 0.4456527301
-1.1092487874 -0.8265223427 0.4234008031
-1.1485417260 -0.7497955778 0.4048039475
-1.1905469352 -0.6728267771 0.3990359392
-1.2254353267 -0.6174529642 0.4060157792
-1.2717603135 -0.5447721258 0.4244248292
-1.3118856058 -0.4694911224 0.4464323965
-1.3487489834 -0.3688838360 0.4714888110
-1.3676553442 -0.2841818504 0.4868300510
-1.3795036718 -0.1974635325 0.4976644285
-1.3860288467 -0.1097189430 0.5042555312
-1.3885581894 -0.0215424703 0.5069539297
-1.3876987591 0.0667058650 0.5060068151
-1.3832494155 0.1547183489 0.5013486922
-1.3742033508 0.2420403047 0.4926415736
-1.3589719686 0.3278856769 0.4794954031
-1.3355495488 0.4109572933 0.4618453899
-1.2933848775 0.5090759008 0.4350992687
-1.2490181366 0.5821067885 0.4130571098
-1.2008087075 0.6545502063 0.3985100767
-1.1685192651 0.7121428536 0.4003260936
-1.1289456206 0.7894900705 0.4138344455
-1.0873474574 0.8643148820 0.4349348174
-1.0380875045 0.9340432012 0.4566784102
-0.9799006182 0.9974623929 0.4753762431
-0.8978447698 1.0688853094 0.4929402064
-0.8266324705 1.1203082070 0.5016025100
-0.7525740018 1.1681193002 0.5062422207
-0.6765621085 1.2129987585 0.5071935336
-0.5989544799 1.2549813075 0.5045430392
-0.5197498929 1.2933992229 0.4980686113
-0.4387684001 1.3267966899 0.4873552563
-0.3348717412 1.3572925694 0.4671438155
-0.2503090945 1.3710613119 0.4467627324
-0.1650530988 1.3740679518 0.4245676024
-0.0790355194 1.3700775284 0.4058476065
-0.0135647162 1.3666001500 0.3974417302
0.0742615956 1.3693434663 0.4036730623
0.1602607286 1.3746005807 0.4228302416
0.2463232223 1.3715993078 0.4418666258
0.3527090165 1.3506285407 0.4609207486
0.4356356192 1.3233139340 0.4730707411
0.5158873854 1.2881148786 0.4828027090
0.5931025459 1.2461288654 0.4904104780
0.6674131382 1.1989458609 0.4963854184
0.7385791537 1.1469654512 0.5008735573
0.8067776716 1.0910479675 0.5041791515
0.8563531111 1.0472077546 0.5061067205
0.9196590342 0.9856994854 0.5078420706
0.9797112174 0.9209922606 0.5087804557
1.0083164154 0.8873759143 0.5089720627
1.0640670532 0.8189534172 0.5091291746
1.1168403363 0.7482072997 0.5088826997
1.1662489545 0.6750812460 0.5083163490
1.2010245262 0.6187606351 0.5077486033
1.2440486429 0.5417051606 0.5068854000
1.2830583074 0.4625525817 0.5060143998
1.3172451987 0.3812146594 0.5052694801
1.3458887307 0.2977658823 0.5048068820
