# Supplementary material for: The topology of the magnetically induced ring current of C13Cl2
Source: Chem Sci. 2026 Jun 27. Online ahead of print. doi: 10.1039/d6sc03398a (PMC13334967; doi:10.1039/d6sc03398a)
Supplement: SC-OLF-D6SC03398A-s002 [file SC-OLF-D6SC03398A-s002.zip › benz/ribbon_traj_003_007.xyz]

100

1.2792630627 0.1996240103 0.4730504352
1.2918576577 0.1181240406 0.4756113983
1.2977877991 0.0356890267 0.4767274707
1.2978707702 -0.0470429961 0.4759520809
1.2935973859 -0.1295831992 0.4719382256
1.2840560230 -0.2113177532 0.4636777445
1.2680369828 -0.2914219987 0.4511509310
1.2397890654 -0.3790927848 0.4319191194
1.1957805117 -0.4585492724 0.4075970821
1.1484655090 -0.5227823880 0.3864799367
1.0997362662 -0.5873245385 0.3721761281
1.0628032853 -0.6477868002 0.3699395806
1.0354094796 -0.7121708204 0.3813942680
1.0045885685 -0.7859907869 0.4014666333
0.9665980656 -0.8559801232 0.4230324263
0.9107493804 -0.9283874874 0.4448481585
0.8429632145 -0.9917493152 0.4606312460
0.7779681988 -1.0420067385 0.4699778604
0.7094827065 -1.0881268503 0.4752245746
0.6385338002 -1.1307019302 0.4765675896
0.5656630432 -1.1698410812 0.4741617805
0.4910023883 -1.2049468635 0.4678902480
0.4143768113 -1.2341327883 0.4571581655
0.3359567863 -1.2552215869 0.4419568750
0.2452652727 -1.2652143216 0.4195318180
0.1658535739 -1.2614527123 0.3977685892
0.0863200214 -1.2507595714 0.3786663317
0.0164625621 -1.2447436502 0.3703732876
-0.0544559071 -1.2463487037 0.3724587493
-0.1232844449 -1.2559568713 0.3867306740
-0.2025275677 -1.2648606270 0.4079541540
-0.2932967297 -1.2631365843 0.4323532753
-0.3833265270 -1.2434968498 0.4515181929
-0.4606813004 -1.2171812146 0.4640085635
-0.5361626082 -1.1843322453 0.4720998542
-0.6097428525 -1.1466836053 0.4760285492
-0.6815354485 -1.1055206904 0.4762689911
-0.7510915333 -1.0608474951 0.4726046193
-0.8176638483 -1.0123683198 0.4649603245
-0.8797109247 -0.9590846809 0.4529436693
-0.9415442769 -0.8909127337 0.4337258985
-0.9854086053 -0.8241995162 0.4131156593
-1.0191343413 -0.7520814498 0.3915693136
-1.0499381128 -0.6775091344 0.3747884511
-1.0818900659 -0.6148811464 0.3699953916
-1.1212706790 -0.5561773282 0.3762813364
-1.1712743627 -0.4935821783 0.3958236668
-1.2203161493 -0.4174157566 0.4207113304
-1.2556993575 -0.3331482465 0.4424883334
-1.2762406001 -0.2545680557 0.4574066268
-1.2889858228 -0.1735809168 0.4678927558
-1.2960299921 -0.0914146620 0.4742131555
-1.2984185909 -0.0087335449 0.4764921934
-1.2969041589 0.0739874752 0.4750507284
-1.2911344516 0.1563536656 0.4697655843
-1.2796991787 0.2376801223 0.4601455987
-1.2610941835 0.3169582298 0.4461480938
-1.2326563987 0.3922393700 0.4278364677
-1.1872851416 0.4707085843 0.4033171685
-1.1388156401 0.5341833952 0.3827419347
-1.0977128692 0.5909164171 0.3721794834
-1.0618354944 0.6515150317 0.3712337783
-1.0296413964 0.7260641864 0.3847176417
-0.9984406620 0.7994925759 0.4055638640
-0.9586072632 0.8685232408 0.4269448679
-0.8997494009 0.9389002671 0.4475200159
-0.8399794968 0.9942728249 0.4611966655
-0.7748384009 1.0443759514 0.4704065713
-0.7061171389 1.0901902014 0.4753086995
-0.6350784759 1.1326099921 0.4764724540
-0.5621021312 1.1715295050 0.4738415235
-0.4872806292 1.2061505786 0.4671934417
-0.4106097620 1.2351016228 0.4563452599
-0.3321071187 1.2556281532 0.4409490498
-0.2413890712 1.2657252616 0.4187244719
-0.1619459504 1.2615061111 0.3969728964
-0.0824557437 1.2504088100 0.3780614527
-0.0123281609 1.2452835037 0.3710029515
0.0580900197 1.2472874890 0.3737459878
0.1381445713 1.2579788548 0.3903210972
0.2173270214 1.2657623745 0.4120555303
0.3081498314 1.2618621167 0.4360243530
0.3981774948 1.2432940358 0.4558203245
0.4750917464 1.2161264229 0.4689523194
0.5499761984 1.1826878696 0.4790564977
0.6226950965 1.1444857032 0.4864559229
0.6931325279 1.1020678889 0.4913269004
0.7611229147 1.0557616432 0.4939311520
0.8262195979 1.0054196800 0.4943738617
0.8881578950 0.9511336200 0.4929678686
0.9465288066 0.8929117612 0.4900904775
1.0007151858 0.8306910823 0.4861631459
1.0370490821 0.7835031155 0.4822465666
1.0829750142 0.7148668828 0.4779934157
1.1243832949 0.6434395404 0.4741931480
1.1560200313 0.5798495624 0.4715626101
1.1837926350 0.5144920203 0.4699020032
1.2134000113 0.4376105038 0.4690037106
1.2394026188 0.3594514217 0.4691665742
1.2612802202 0.2800341286 0.4705502012
1.1453511600 0.1708924900 0.4928386100
1.1534888455 0.0982715232 0.5000749698
1.1570013216 0.0249925821 0.5033974832
1.1562877421 -0.0484321773 0.5027029259
1.1515786625 -0.1215868050 0.4982857838
1.1412317925 -0.1937419018 0.4894354216
1.1247246204 -0.2641305107 0.4768073378
1.1003921976 -0.3315186435 0.4609138856
1.0672764895 -0.3947475691 0.4437448406
1.0280566134 -0.4549168867 0.4284827929
0.9870797250 -0.5150781957 0.4189826074
0.9493414173 -0.5779786745 0.4172954402
0.9171694683 -0.6435431728 0.4248433416
0.8854729610 -0.7082674186 0.4389321787
0.8493600379 -0.7698982981 0.4558253555
0.8053926440 -0.8262741402 0.4723321329
0.7546946924 -0.8775009335 0.4862212942
0.6983611530 -0.9235518443 0.4960211680
0.6384063306 -0.9655539960 0.5018621910
0.5757655957 -1.0038388989 0.5036009489
0.5110831188 -1.0385265508 0.5014257754
0.4446633061 -1.0692727756 0.4954208870
0.3763694951 -1.0941575478 0.4850419062
0.3065879245 -1.1120060396 0.4709866106
0.2356745983 -1.1207487306 0.4543078369
0.1642301560 -1.1209587109 0.4374461809
0.0922439897 -1.1155647348 0.4239501419
0.0192597941 -1.1112652002 0.4174226663
-0.0540538827 -1.1127180453 0.4194497285
-0.1265240215 -1.1183335853 0.4297906901
-0.1982178788 -1.1218796940 0.4452920721
-0.2694824360 -1.1181240202 0.4625007901
-0.3398971562 -1.1044655149 0.4780519835
-0.4089910609 -1.0830358031 0.4904343236
-0.4764508091 -1.0552730199 0.4988082001
-0.5420353963 -1.0225063350 0.5029401627
-0.6058519198 -0.9861722462 0.5033498935
-0.6672402471 -0.9460435117 0.4995552968
-0.7256101029 -0.9021905217 0.4918420849
-0.7796354649 -0.8538781757 0.4801059777
-0.8271812831 -0.8001375046 0.4647330488
-0.8675838977 -0.7412943179 0.4476497360
-0.9009124940 -0.6778459667 0.4316454242
-0.9321711672 -0.6123425940 0.4205719099
-0.9667479595 -0.5477569830 0.4171893382
-1.0063810377 -0.4862205102 0.4224166531
-1.0472479508 -0.4265934741 0.4353799419
-1.0839352388 -0.3651883096 0.4518694092
-1.1130235213 -0.2999799312 0.4687997611
-1.1335368913 -0.2310151728 0.4833350364
-1.1467361936 -0.1596146059 0.4940933771
-1.1544057785 -0.0869110301 0.5009438388
-1.1571356408 -0.0135683552 0.5035472339
-1.1558500859 0.0598400234 0.5023067463
-1.1502829471 0.1328852495 0.4971746010
-1.1390888894 0.2048269050 0.4877387262
-1.1216290718 0.2748973982 0.4745935723
-1.0956353341 0.3415662680 0.4582506496
-1.0616541449 0.4043393829 0.4411637958
-1.0216682041 0.4642051440 0.4266856663
-0.9807787581 0.5245420887 0.4179381851
-0.9441538671 0.5881201743 0.4180199046
-0.9123428822 0.6536892987 0.4268429030
-0.8803302199 0.7181345931 0.4414496259
-0.8432424660 0.7791454876 0.4585401813
-0.7979546615 0.8345857713 0.4747206517
-0.7462774605 0.8849804342 0.4880307070
-0.6893996302 0.9304824674 0.4973589107
-0.6288134949 0.9716858017 0.5023352265
-0.5658882183 1.0095148157 0.5035727683
-0.5009278384 1.0436591388 0.5008232491
-0.4341394503 1.0733695070 0.4939621218
-0.3657104763 1.0977287052 0.4832395157
-0.2956612973 1.1140599106 0.4685484536
-0.2246354054 1.1213708723 0.4516680590
-0.1531329362 1.1203937656 0.4350116780
-0.0809717083 1.1147738042 0.4226117736
-0.0078975214 1.1112112782 0.4172673317
0.0653719884 1.1134786436 0.4204460517
0.1376799835 1.1193214898 0.4318849737
0.2092930902 1.1221158268 0.4479183015
0.2804760101 1.1167698995 0.4651089333
0.3507149887 1.1017634467 0.4802779307
0.4195544530 1.0791507740 0.4920271186
0.4875439181 1.0528740893 0.5011297104
0.5550156146 1.0246271859 0.5078488134
0.6215201525 0.9937154361 0.5118612453
0.6865762034 0.9596649333 0.5132311263
0.7494655555 0.9217632571 0.5119645708
0.8092945931 0.8793407728 0.5082960556
0.8650736538 0.8319134168 0.5027254101
0.9158669292 0.7793254514 0.4959985985
0.9609820402 0.7218271567 0.4890143829
1.0001257668 0.6600369275 0.4826744453
1.0334520706 0.5947969749 0.4777308772
1.0614842559 0.5269908927 0.4746880239
1.0849053972 0.4573826310 0.4738142094
1.1041932360 0.3865280880 0.4753695702
1.1204309575 0.3149917481 0.4790647876
1.1338886630 0.2430268055 0.4850203326
1.4131749654 0.2283555306 0.4532622604
1.4302264700 0.1379765579 0.4511478268
1.4385742766 0.0463854714 0.4500574581
1.4394537982 -0.0456538149 0.4492012358
1.4356161092 -0.1375795933 0.4455906674
1.4268802535 -0.2288936046 0.4379200674
1.4113493451 -0.3187134868 0.4254945242
1.3791859332 -0.4266669261 0.4029243531
1.3242845340 -0.5223509757 0.3714493235
1.2688744047 -0.5906478893 0.3444770806
1.2123928074 -0.6595708812 0.3253696487
1.1762651533 -0.7175949259 0.3225837209
1.1536494909 -0.7807984680 0.3379451943
1.1237041759 -0.8637141551 0.3640010880
1.0838360933 -0.9420619482 0.3902394970
1.0161061168 -1.0305008345 0.4173641841
0.9312317366 -1.1059976969 0.4350411977
0.8575752447 -1.1604616327 0.4439345528
0.7805590823 -1.2106997045 0.4485869582
0.7013020047 -1.2575649615 0.4495342302
0.6202429675 -1.3011556117 0.4468977856
0.5373414705 -1.3406209514 0.4403596090
0.4523841274 -1.3741080287 0.4292744248
0.3653256481 -1.3984371342 0.4129271394
0.2548559472 -1.4096799125 0.3847557991
0.1674769918 -1.4019467136 0.3580909975
0.0803960531 -1.3859544079 0.3333825215
0.0136653301 -1.3782221001 0.3233239089
-0.0548579315 -1.3799793622 0.3254677700
-0.1200448683 -1.3935801572 0.3436706580
-0.2068372567 -1.4078415599 0.3706162359
-0.3171110235 -1.4081491485 0.4022057605
-0.4267558977 -1.3825281846 0.4249844023
-0.5123715399 -1.3513266260 0.4375828033
-0.5958744074 -1.3133914706 0.4453915083
-0.6774503088 -1.2708608757 0.4491169357
-0.7572189772 -1.2248691346 0.4491880886
-0.8349428196 -1.1756514786 0.4456539418
-0.9097175937 -1.1225461180 0.4380785640
-0.9797863844 -1.0642911860 0.4257813609
-1.0559072706 -0.9816879628 0.4027187482
-1.1032333128 -0.9071047145 0.3785815825
-1.1373561886 -0.8263169329 0.3514932030
-1.1677050585 -0.7426756748 0.3290049922
-1.1970321722 -0.6820053098 0.3228014449
-1.2361603204 -0.6261341461 0.3301460196
-1.2953007746 -0.5605708825 0.3562673917
-1.3566970599 -0.4696432035 0.3895532516
-1.3983751937 -0.3663165618 0.4161769057
-1.4189443090 -0.2781209387 0.4314782172
-1.4312354521 -0.1875472276 0.4416921345
-1.4376542057 -0.0959182939 0.4474824721
-1.4397015411 -0.0038987347 0.4494371529
-1.4379582319 0.0881349270 0.4477947105
-1.4319859560 0.1798220816 0.4423565677
-1.4203094680 0.2705333397 0.4325524711
-1.4005592952 0.3590190613 0.4177026153
-1.3696774633 0.4429124721 0.3974222857
-1.3129161384 0.5370777857 0.3654705413
-1.2559630761 0.6041616463 0.3387982032
-1.2146469802 0.6572907454 0.3264207818
-1.1795171216 0.7149098892 0.3244476519
-1.1469399107 0.7984390741 0.3425923804
-1.1165511042 0.8808505587 0.3696781021
-1.0739720605 0.9579009939 0.3953495545
-1.0015441403 1.0432147628 0.4203193800
-0.9336815331 1.1035652156 0.4343626240
-0.8602771715 1.1582694354 0.4434542320
-0.7834207829 1.2086946011 0.4482821725
-0.7042687335 1.2557051685 0.4493721398
-0.6232764241 1.2993998711 0.4468597979
-0.5404218080 1.3389316501 0.4404247616
-0.4555090477 1.3724745404 0.4294510041
-0.3685529401 1.3971963957 0.4133496460
-0.2581427370 1.4100796509 0.3857808849
-0.1707589647 1.4026184567 0.3589341147
-0.0839397791 1.3860438158 0.3335111318
-0.0167588003 1.3793557292 0.3247385713
0.0508080510 1.3810963343 0.3270459239
0.1386091591 1.3966362198 0.3487572206
0.2253609526 1.4094089222 0.3761927592
0.3358236528 1.4069543339 0.4069397726
0.4456400009 1.3848246249 0.4313627183
0.5306290398 1.3531020718 0.4458775203
0.6124084787 1.3125016500 0.4569832849
0.6903745783 1.2643442205 0.4650630324
0.7647449033 1.2104203417 0.4707925556
0.8356696261 1.1518583531 0.4746311777
0.9029736402 1.0890761028 0.4767831526
0.9670211970 1.0229264672 0.4776396816
1.0279839594 0.9539101056 0.4774555449
1.0855634423 0.8820567132 0.4763276933
1.1131161241 0.8451790743 0.4754787503
1.1658242616 0.7696968380 0.4733123862
1.2153145191 0.6920821060 0.4706554188
1.2505558066 0.6327082322 0.4684371964
1.2826798728 0.5716014095 0.4659897970
1.3226067867 0.4886929195 0.4626378509
1.3583742801 0.4039110952 0.4592683608
1.3886717774 0.3170414516 0.4560800698
