# Supplementary material for: The topology of the magnetically induced ring current of C13Cl2
Source: Chem Sci. 2026 Jun 27. Online ahead of print. doi: 10.1039/d6sc03398a (PMC13334967; doi:10.1039/d6sc03398a)
Supplement: SC-OLF-D6SC03398A-s002 [file SC-OLF-D6SC03398A-s002.zip › benz/ribbon_traj_003_008.xyz]

100

1.2778964022 0.2002810520 0.4653730176
1.2886821696 0.1187708258 0.4693656999
1.2932071626 0.0364932137 0.4718864881
1.2929046575 -0.0459766019 0.4715828380
1.2885451407 -0.1282261652 0.4675749320
1.2787801726 -0.2096408063 0.4592858418
1.2623328039 -0.2893422713 0.4466865361
1.2326186351 -0.3759792375 0.4270678287
1.1888206310 -0.4551724029 0.4029509135
1.1402802550 -0.5178107972 0.3812763915
1.0905191335 -0.5813468077 0.3659600764
1.0554947778 -0.6427851919 0.3663321396
1.0272862068 -0.7065883221 0.3764280625
0.9972636434 -0.7804370934 0.3963806110
0.9607444033 -0.8507219866 0.4180737240
0.9060011537 -0.9233947131 0.4399520717
0.8481885518 -0.9801563805 0.4546254515
0.7842649590 -1.0311937974 0.4646504955
0.7165064377 -1.0778215024 0.4704478030
0.6460984447 -1.1207327357 0.4722591978
0.5736712852 -1.1601266909 0.4703023396
0.4994123820 -1.1955045196 0.4645029942
0.4231679741 -1.2250740994 0.4542749889
0.3342125707 -1.2495988194 0.4375169558
0.2437857480 -1.2576121053 0.4146967739
0.1647779409 -1.2525307377 0.3927658957
0.0857369038 -1.2411000408 0.3737111272
0.0159794457 -1.2339956204 0.3644813329
-0.0544071062 -1.2377197744 0.3690729064
-0.1232646320 -1.2464268004 0.3819437538
-0.2020930000 -1.2559956407 0.4030897130
-0.2813598947 -1.2558627852 0.4245137740
-0.3714027091 -1.2406058471 0.4450890095
-0.4595701243 -1.2122415377 0.4599061836
-0.5348729994 -1.1796123544 0.4679888739
-0.6082527441 -1.1421434613 0.4718931985
-0.6798137468 -1.1011044811 0.4721157701
-0.7490992985 -1.0564871899 0.4684249322
-0.8153363345 -1.0079642733 0.4607257938
-0.8769518388 -0.9545287415 0.4485729438
-0.9372838104 -0.8855631509 0.4288885413
-0.9797453923 -0.8183386294 0.4080169758
-1.0120754231 -0.7459024826 0.3864044832
-1.0420492093 -0.6714273746 0.3698015805
-1.0734261896 -0.6083276754 0.3642506127
-1.1141145774 -0.5511926913 0.3727761910
-1.1636888840 -0.4884772746 0.3914534201
-1.2082486480 -0.4229255713 0.4131909726
-1.2473041547 -0.3410068695 0.4362038979
-1.2712069874 -0.2519583165 0.4532674365
-1.2841128197 -0.1712600534 0.4637394952
-1.2912018009 -0.0893654171 0.4700093622
-1.2935693492 -0.0069567775 0.4722204251
-1.2919317774 0.0754837761 0.4706967216
-1.2858901097 0.1575445211 0.4652981473
-1.2739958674 0.2385048657 0.4555056286
-1.2546227727 0.3172587837 0.4412597495
-1.2197203829 0.4013566166 0.4195569459
-1.1779914056 0.4686179643 0.3978004376
-1.1291074881 0.5315121623 0.3775473962
-1.0877959321 0.5876022141 0.3667805325
-1.0516053954 0.6483394379 0.3656307196
-1.0247224972 0.7126149838 0.3776911674
-0.9947170969 0.7863366679 0.3980026596
-0.9523655762 0.8659744323 0.4230265997
-0.8939302972 0.9363396905 0.4434793461
-0.8345634482 0.9917659377 0.4571425700
-0.7697086775 1.0418107858 0.4662898185
-0.7012165494 1.0874843033 0.4711004126
-0.6303740808 1.1296964422 0.4721610972
-0.5575461374 1.1682966353 0.4694069443
-0.4828281493 1.2024553243 0.4626017165
-0.4062217012 1.2307029996 0.4515267477
-0.3277705061 1.2500444227 0.4357947756
-0.2373441488 1.2576664012 0.4130109063
-0.1583631904 1.2519325341 0.3912245339
-0.0791163820 1.2404912555 0.3728831098
-0.0094014805 1.2349083367 0.3655119895
0.0612597852 1.2371748304 0.3684753364
0.1404956006 1.2496299972 0.3862582908
0.2192091566 1.2585818045 0.4082213810
0.3097877204 1.2561507254 0.4317414980
0.3997240826 1.2376726099 0.4505085011
0.4767072194 1.2112946818 0.4630334964
0.5516302254 1.1784348861 0.4724558534
0.6244840934 1.1409103370 0.4792421440
0.6950803225 1.0991417580 0.4835301676
0.7631547047 1.0533600646 0.4855572663
0.8283695027 1.0035427808 0.4854885173
0.8904616651 0.9497978992 0.4836471483
0.9488747932 0.8919972707 0.4803747330
1.0030942768 0.8301701952 0.4761371218
1.0326500076 0.7923704485 0.4723859716
1.0790141437 0.7243911948 0.4680132110
1.1208117310 0.6535484374 0.4641721657
1.1579865737 0.5802016932 0.4611912402
1.1857145257 0.5150629671 0.4596611956
1.2150192297 0.4383405428 0.4590489688
1.2402826966 0.3601792127 0.4597053909
1.2612836381 0.2807453735 0.4618194456
1.1453511600 0.1708924900 0.4928386100
1.1534888455 0.0982715232 0.5000749698
1.1570013216 0.0249925821 0.5033974832
1.1562877421 -0.0484321773 0.5027029259
1.1515786625 -0.1215868050 0.4982857838
1.1412317925 -0.1937419018 0.4894354216
1.1247246204 -0.2641305107 0.4768073378
1.1003921976 -0.3315186435 0.4609138856
1.0672764895 -0.3947475691 0.4437448406
1.0280566134 -0.4549168867 0.4284827929
0.9870797250 -0.5150781957 0.4189826074
0.9493414173 -0.5779786745 0.4172954402
0.9171694683 -0.6435431728 0.4248433416
0.8854729610 -0.7082674186 0.4389321787
0.8493600379 -0.7698982981 0.4558253555
0.8053926440 -0.8262741402 0.4723321329
0.7546946924 -0.8775009335 0.4862212942
0.6983611530 -0.9235518443 0.4960211680
0.6384063306 -0.9655539960 0.5018621910
0.5757655957 -1.0038388989 0.5036009489
0.5110831188 -1.0385265508 0.5014257754
0.4446633061 -1.0692727756 0.4954208870
0.3763694951 -1.0941575478 0.4850419062
0.3065879245 -1.1120060396 0.4709866106
0.2356745983 -1.1207487306 0.4543078369
0.1642301560 -1.1209587109 0.4374461809
0.0922439897 -1.1155647348 0.4239501419
0.0192597941 -1.1112652002 0.4174226663
-0.0540538827 -1.1127180453 0.4194497285
-0.1265240215 -1.1183335853 0.4297906901
-0.1982178788 -1.1218796940 0.4452920721
-0.2694824360 -1.1181240202 0.4625007901
-0.3398971562 -1.1044655149 0.4780519835
-0.4089910609 -1.0830358031 0.4904343236
-0.4764508091 -1.0552730199 0.4988082001
-0.5420353963 -1.0225063350 0.5029401627
-0.6058519198 -0.9861722462 0.5033498935
-0.6672402471 -0.9460435117 0.4995552968
-0.7256101029 -0.9021905217 0.4918420849
-0.7796354649 -0.8538781757 0.4801059777
-0.8271812831 -0.8001375046 0.4647330488
-0.8675838977 -0.7412943179 0.4476497360
-0.9009124940 -0.6778459667 0.4316454242
-0.9321711672 -0.6123425940 0.4205719099
-0.9667479595 -0.5477569830 0.4171893382
-1.0063810377 -0.4862205102 0.4224166531
-1.0472479508 -0.4265934741 0.4353799419
-1.0839352388 -0.3651883096 0.4518694092
-1.1130235213 -0.2999799312 0.4687997611
-1.1335368913 -0.2310151728 0.4833350364
-1.1467361936 -0.1596146059 0.4940933771
-1.1544057785 -0.0869110301 0.5009438388
-1.1571356408 -0.0135683552 0.5035472339
-1.1558500859 0.0598400234 0.5023067463
-1.1502829471 0.1328852495 0.4971746010
-1.1390888894 0.2048269050 0.4877387262
-1.1216290718 0.2748973982 0.4745935723
-1.0956353341 0.3415662680 0.4582506496
-1.0616541449 0.4043393829 0.4411637958
-1.0216682041 0.4642051440 0.4266856663
-0.9807787581 0.5245420887 0.4179381851
-0.9441538671 0.5881201743 0.4180199046
-0.9123428822 0.6536892987 0.4268429030
-0.8803302199 0.7181345931 0.4414496259
-0.8432424660 0.7791454876 0.4585401813
-0.7979546615 0.8345857713 0.4747206517
-0.7462774605 0.8849804342 0.4880307070
-0.6893996302 0.9304824674 0.4973589107
-0.6288134949 0.9716858017 0.5023352265
-0.5658882183 1.0095148157 0.5035727683
-0.5009278384 1.0436591388 0.5008232491
-0.4341394503 1.0733695070 0.4939621218
-0.3657104763 1.0977287052 0.4832395157
-0.2956612973 1.1140599106 0.4685484536
-0.2246354054 1.1213708723 0.4516680590
-0.1531329362 1.1203937656 0.4350116780
-0.0809717083 1.1147738042 0.4226117736
-0.0078975214 1.1112112782 0.4172673317
0.0653719884 1.1134786436 0.4204460517
0.1376799835 1.1193214898 0.4318849737
0.2092930902 1.1221158268 0.4479183015
0.2804760101 1.1167698995 0.4651089333
0.3507149887 1.1017634467 0.4802779307
0.4195544530 1.0791507740 0.4920271186
0.4875439181 1.0528740893 0.5011297104
0.5550156146 1.0246271859 0.5078488134
0.6215201525 0.9937154361 0.5118612453
0.6865762034 0.9596649333 0.5132311263
0.7494655555 0.9217632571 0.5119645708
0.8092945931 0.8793407728 0.5082960556
0.8650736538 0.8319134168 0.5027254101
0.9158669292 0.7793254514 0.4959985985
0.9609820402 0.7218271567 0.4890143829
1.0001257668 0.6600369275 0.4826744453
1.0334520706 0.5947969749 0.4777308772
1.0614842559 0.5269908927 0.4746880239
1.0849053972 0.4573826310 0.4738142094
1.1041932360 0.3865280880 0.4753695702
1.1204309575 0.3149917481 0.4790647876
1.1338886630 0.2430268055 0.4850203326
1.4104416444 0.2296696140 0.4379074251
1.4238754937 0.1392701284 0.4386564300
1.4294130036 0.0479938452 0.4403754929
1.4295215729 -0.0435210266 0.4404627500
1.4255116188 -0.1348655254 0.4368640802
1.4163285526 -0.2255397107 0.4291362621
1.3999409873 -0.3145540320 0.4165657344
1.3648450726 -0.4204398316 0.3932217718
1.3103647725 -0.5155972367 0.3621569864
1.2525038966 -0.5807047078 0.3340699901
1.1939585420 -0.6476154197 0.3129375453
1.1616481383 -0.7075917092 0.3153688390
1.1374029454 -0.7696334715 0.3280127833
1.1090543259 -0.8526067681 0.3538290434
1.0721287686 -0.9315456750 0.3803220924
1.0066096635 -1.0205152860 0.4075720105
0.9416824111 -1.0828118274 0.4230296089
0.8701687650 -1.1388357505 0.4332798230
0.7946065448 -1.1900890087 0.4390334150
0.7164312937 -1.2376265725 0.4409174467
0.6362594516 -1.2817268310 0.4391789038
0.5541614579 -1.3217362637 0.4335851013
0.4699664531 -1.3559906510 0.4235080716
0.3618372169 -1.3871915992 0.4040473010
0.2518968977 -1.3944754799 0.3750857108
0.1653257259 -1.3841027646 0.3480856105
0.0792298178 -1.3666353469 0.3234721126
0.0126990974 -1.3567260406 0.3115399995
-0.0547603297 -1.3627215035 0.3186960843
-0.1200052426 -1.3745200154 0.3340968175
-0.2059681212 -1.3901115873 0.3608873538
-0.2932373534 -1.3936015502 0.3865267579
-0.4029082621 -1.3767461793 0.4121260355
-0.5101491877 -1.3414472724 0.4293780436
-0.5932951897 -1.3039516888 0.4371695476
-0.6744700920 -1.2617805876 0.4408462343
-0.7537755738 -1.2160367159 0.4408816467
-0.8309583499 -1.1669308682 0.4372945675
-0.9050625660 -1.1137380248 0.4296095027
-0.9742682127 -1.0551793073 0.4170399099
-1.0473863378 -0.9709887972 0.3930440337
-1.0919068869 -0.8953829408 0.3683842156
-1.1232383522 -0.8139589986 0.3411635423
-1.1519272514 -0.7305121551 0.3190312511
-1.1801044197 -0.6688983677 0.3113118872
-1.2218481170 -0.6161648723 0.3231357288
-1.2801298171 -0.5503610750 0.3475268983
-1.3325620572 -0.4806628329 0.3745125361
-1.3815847881 -0.3820338078 0.4036080346
-1.4088770835 -0.2729014603 0.4231998366
-1.4214894459 -0.1829055009 0.4333856132
-1.4279978233 -0.0918198040 0.4390748855
-1.4300030576 -0.0003451999 0.4408936163
-1.4280134689 0.0911275289 0.4390866969
-1.4214972724 0.1822037926 0.4334216936
-1.4089028455 0.2721828265 0.4232725310
-1.3876164735 0.3596201692 0.4079259268
-1.3438054317 0.4611469653 0.3808632422
-1.2943286664 0.5328965457 0.3544370795
-1.2365467721 0.5988191806 0.3284091261
-1.1948131060 0.6506623394 0.3156228798
-1.1590569237 0.7085587016 0.3132415345
-1.1371021122 0.7715406689 0.3285394317
-1.1091039740 0.8545387428 0.3545556932
-1.0614886864 0.9528033770 0.3875130181
-0.9899059330 1.0380936097 0.4122380404
-0.9228494358 1.0985514412 0.4262544329
-0.8500177247 1.1531391041 0.4352207263
-0.7736196039 1.2032828049 0.4398655987
-0.6948599433 1.2498780688 0.4407494261
-0.6141644364 1.2929341317 0.4379906395
-0.5315168482 1.3315411416 0.4312413112
-0.4467329261 1.3636772939 0.4198139798
-0.3598797149 1.3860289347 0.4030410976
-0.2500528923 1.3939619301 0.3743537537
-0.1635934446 1.3834713025 0.3474373898
-0.0772610557 1.3662087067 0.3231544460
-0.0109054396 1.3586053953 0.3137566473
0.0571475820 1.3608710172 0.3165046210
0.1433112178 1.3799385046 0.3406316078
0.2291252230 1.3950477821 0.3685244605
0.3390994307 1.3955315513 0.3983740628
0.4487331765 1.3735817731 0.4207390715
0.5338599859 1.3434385897 0.4340398742
0.6157165327 1.3039956828 0.4437819964
0.6939525722 1.2571934881 0.4506354746
0.7686404925 1.2045680798 0.4551990900
0.8397332061 1.1470551959 0.4578834063
0.9072734498 1.0853223044 0.4590124639
0.9716287371 1.0202550257 0.4589982411
1.0326759326 0.9520811245 0.4580240559
1.0903216243 0.8810149390 0.4562756452
1.1043179750 0.8629137404 0.4557575603
1.1579025205 0.7887454621 0.4533519766
1.2081713913 0.7122998999 0.4506134542
1.2544888914 0.6334124937 0.4476944565
1.2865236542 0.5727433033 0.4455081817
1.3258452235 0.4901529975 0.4427283673
1.3601344356 0.4053666773 0.4403459941
1.3886786133 0.3184639414 0.4386185585
