# Supplementary material for: The topology of the magnetically induced ring current of C13Cl2
Source: Chem Sci. 2026 Jun 27. Online ahead of print. doi: 10.1039/d6sc03398a (PMC13334967; doi:10.1039/d6sc03398a)
Supplement: SC-OLF-D6SC03398A-s002 [file SC-OLF-D6SC03398A-s002.zip › benz/ribbon_traj_003_010.xyz]

100

1.1990425923 0.1815938374 0.4909561244
1.2112361947 0.1059275613 0.4944827576
1.2173617565 0.0293493912 0.4956226448
1.2176788239 -0.0475385150 0.4942356878
1.2130382086 -0.1242042324 0.4899282941
1.2030888551 -0.1999741565 0.4814072580
1.1841839949 -0.2835280235 0.4669270023
1.1588015389 -0.3540887503 0.4502841185
1.1246173030 -0.4204320110 0.4319393818
1.0840019738 -0.4835574140 0.4152489509
1.0415007689 -0.5466848855 0.4047044400
1.0023913365 -0.6126738919 0.4033740452
0.9684394467 -0.6810194966 0.4121200686
0.9348365143 -0.7483869180 0.4278234792
0.8961853122 -0.8122568935 0.4460408018
0.8495550621 -0.8708146184 0.4632667449
0.7958531957 -0.9239310990 0.4773436952
0.7365840830 -0.9718843107 0.4872303717
0.6736466882 -1.0157031752 0.4930790646
0.6080504669 -1.0558416063 0.4949198605
0.5404006386 -1.0923949189 0.4928850710
0.4709656946 -1.1249425939 0.4869918436
0.3996979027 -1.1519220770 0.4768551843
0.3268251120 -1.1717225545 0.4627286415
0.2430341381 -1.1831266344 0.4429940447
0.1683518907 -1.1834396151 0.4247993808
0.0930698577 -1.1781793616 0.4099777047
0.0166990087 -1.1740835304 0.4027959906
-0.0599485121 -1.1759087460 0.4057945861
-0.1356515174 -1.1815560725 0.4178495762
-0.2105546507 -1.1843991635 0.4350527330
-0.2850298166 -1.1792574534 0.4533086624
-0.3586588507 -1.1642699302 0.4694060741
-0.4308604201 -1.1410585885 0.4818440633
-0.5013487196 -1.1114572312 0.4901268476
-0.5700075452 -1.0770276652 0.4942940467
-0.6368588745 -1.0389558773 0.4947131517
-0.7013717958 -0.9972054604 0.4910816963
-0.7628807770 -0.9516770148 0.4834873956
-0.8200497102 -0.9016322816 0.4717679877
-0.8708681248 -0.8461593671 0.4561390238
-0.9139715910 -0.7851723108 0.4380759459
-0.9497562485 -0.7194665149 0.4203898677
-0.9827077176 -0.6512465309 0.4072718880
-1.0186760062 -0.5835907945 0.4025898242
-1.0598079106 -0.5190181394 0.4081030140
-1.1022768318 -0.4564667720 0.4221058774
-1.1405738173 -0.3922263435 0.4399551863
-1.1709625163 -0.3239760272 0.4579007668
-1.1952243897 -0.2423253813 0.4750448758
-1.2083916886 -0.1673200707 0.4858409536
-1.2158634095 -0.0910358227 0.4925246781
-1.2185308872 -0.0141730352 0.4950591000
-1.2172631461 0.0627505238 0.4938422798
-1.2117780011 0.1393326808 0.4888057737
-1.2008888653 0.2149216802 0.4795483640
-1.1799650182 0.2978132106 0.4639599706
-1.1526804308 0.3675435300 0.4467155743
-1.1171853792 0.4332148466 0.4284072884
-1.0756160328 0.4959644777 0.4126349881
-1.0332684641 0.5593778349 0.4034127414
-0.9952364690 0.6260335480 0.4041958709
-0.9619013420 0.6944913946 0.4147963102
-0.9278251130 0.7614092473 0.4313220119
-0.8877844219 0.8243861301 0.4496641705
-0.8395304618 0.8817985609 0.4663799281
-0.7845722857 0.9338482301 0.4796771831
-0.7245133444 0.9809928852 0.4888486425
-0.6608943347 1.0239569170 0.4937908474
-0.5948746631 1.0634343074 0.4948936096
-0.5268599405 1.0992718898 0.4921198260
-0.4570345714 1.1307813126 0.4853529864
-0.3854889176 1.1567678670 0.4745493792
-0.3122883043 1.1747835053 0.4595912053
-0.2380470410 1.1835172693 0.4418564179
-0.1633195931 1.1833738888 0.4237567845
-0.0879638254 1.1779318539 0.4094343565
-0.0115933369 1.1741099803 0.4027691705
0.0651598493 1.1756848373 0.4056540284
0.1412901932 1.1784291442 0.4152829607
0.2167727497 1.1748777531 0.4271166704
0.2913344782 1.1631503691 0.4394037154
0.3644019905 1.1428965001 0.4505270455
0.4355682767 1.1156244667 0.4597746664
0.5051357803 1.0840139978 0.4675444042
0.5731973376 1.0491606852 0.4739625038
0.6394281414 1.0108598658 0.4788576710
0.7036725788 0.9692473472 0.4822746891
0.7582092691 0.9309731328 0.4836046112
0.8176648429 0.8825592823 0.4842347118
0.8738274277 0.8303112827 0.4837587406
0.9261299676 0.7741763126 0.4825381118
0.9614160416 0.7298786557 0.4800293676
1.0057352371 0.6673280071 0.4787401084
1.0456836370 0.6019550476 0.4779720516
1.0814258716 0.5342372208 0.4779661449
1.1083872030 0.4734248524 0.4785402447
1.1366312759 0.4023552506 0.4804580204
1.1611039158 0.3298539352 0.4831778444
1.1819003319 0.2562061990 0.4867571808
1.1453511600 0.1708924900 0.4928386100
1.1534888455 0.0982715232 0.5000749698
1.1570013216 0.0249925821 0.5033974832
1.1562877421 -0.0484321773 0.5027029259
1.1515786625 -0.1215868050 0.4982857838
1.1412317925 -0.1937419018 0.4894354216
1.1247246204 -0.2641305107 0.4768073378
1.1003921976 -0.3315186435 0.4609138856
1.0672764895 -0.3947475691 0.4437448406
1.0280566134 -0.4549168867 0.4284827929
0.9870797250 -0.5150781957 0.4189826074
0.9493414173 -0.5779786745 0.4172954402
0.9171694683 -0.6435431728 0.4248433416
0.8854729610 -0.7082674186 0.4389321787
0.8493600379 -0.7698982981 0.4558253555
0.8053926440 -0.8262741402 0.4723321329
0.7546946924 -0.8775009335 0.4862212942
0.6983611530 -0.9235518443 0.4960211680
0.6384063306 -0.9655539960 0.5018621910
0.5757655957 -1.0038388989 0.5036009489
0.5110831188 -1.0385265508 0.5014257754
0.4446633061 -1.0692727756 0.4954208870
0.3763694951 -1.0941575478 0.4850419062
0.3065879245 -1.1120060396 0.4709866106
0.2356745983 -1.1207487306 0.4543078369
0.1642301560 -1.1209587109 0.4374461809
0.0922439897 -1.1155647348 0.4239501419
0.0192597941 -1.1112652002 0.4174226663
-0.0540538827 -1.1127180453 0.4194497285
-0.1265240215 -1.1183335853 0.4297906901
-0.1982178788 -1.1218796940 0.4452920721
-0.2694824360 -1.1181240202 0.4625007901
-0.3398971562 -1.1044655149 0.4780519835
-0.4089910609 -1.0830358031 0.4904343236
-0.4764508091 -1.0552730199 0.4988082001
-0.5420353963 -1.0225063350 0.5029401627
-0.6058519198 -0.9861722462 0.5033498935
-0.6672402471 -0.9460435117 0.4995552968
-0.7256101029 -0.9021905217 0.4918420849
-0.7796354649 -0.8538781757 0.4801059777
-0.8271812831 -0.8001375046 0.4647330488
-0.8675838977 -0.7412943179 0.4476497360
-0.9009124940 -0.6778459667 0.4316454242
-0.9321711672 -0.6123425940 0.4205719099
-0.9667479595 -0.5477569830 0.4171893382
-1.0063810377 -0.4862205102 0.4224166531
-1.0472479508 -0.4265934741 0.4353799419
-1.0839352388 -0.3651883096 0.4518694092
-1.1130235213 -0.2999799312 0.4687997611
-1.1335368913 -0.2310151728 0.4833350364
-1.1467361936 -0.1596146059 0.4940933771
-1.1544057785 -0.0869110301 0.5009438388
-1.1571356408 -0.0135683552 0.5035472339
-1.1558500859 0.0598400234 0.5023067463
-1.1502829471 0.1328852495 0.4971746010
-1.1390888894 0.2048269050 0.4877387262
-1.1216290718 0.2748973982 0.4745935723
-1.0956353341 0.3415662680 0.4582506496
-1.0616541449 0.4043393829 0.4411637958
-1.0216682041 0.4642051440 0.4266856663
-0.9807787581 0.5245420887 0.4179381851
-0.9441538671 0.5881201743 0.4180199046
-0.9123428822 0.6536892987 0.4268429030
-0.8803302199 0.7181345931 0.4414496259
-0.8432424660 0.7791454876 0.4585401813
-0.7979546615 0.8345857713 0.4747206517
-0.7462774605 0.8849804342 0.4880307070
-0.6893996302 0.9304824674 0.4973589107
-0.6288134949 0.9716858017 0.5023352265
-0.5658882183 1.0095148157 0.5035727683
-0.5009278384 1.0436591388 0.5008232491
-0.4341394503 1.0733695070 0.4939621218
-0.3657104763 1.0977287052 0.4832395157
-0.2956612973 1.1140599106 0.4685484536
-0.2246354054 1.1213708723 0.4516680590
-0.1531329362 1.1203937656 0.4350116780
-0.0809717083 1.1147738042 0.4226117736
-0.0078975214 1.1112112782 0.4172673317
0.0653719884 1.1134786436 0.4204460517
0.1376799835 1.1193214898 0.4318849737
0.2092930902 1.1221158268 0.4479183015
0.2804760101 1.1167698995 0.4651089333
0.3507149887 1.1017634467 0.4802779307
0.4195544530 1.0791507740 0.4920271186
0.4875439181 1.0528740893 0.5011297104
0.5550156146 1.0246271859 0.5078488134
0.6215201525 0.9937154361 0.5118612453
0.6865762034 0.9596649333 0.5132311263
0.7494655555 0.9217632571 0.5119645708
0.8092945931 0.8793407728 0.5082960556
0.8650736538 0.8319134168 0.5027254101
0.9158669292 0.7793254514 0.4959985985
0.9609820402 0.7218271567 0.4890143829
1.0001257668 0.6600369275 0.4826744453
1.0334520706 0.5947969749 0.4777308772
1.0614842559 0.5269908927 0.4746880239
1.0849053972 0.4573826310 0.4738142094
1.1041932360 0.3865280880 0.4753695702
1.1204309575 0.3149917481 0.4790647876
1.1338886630 0.2430268055 0.4850203326
1.2527340247 0.1922951848 0.4890736388
1.2689835438 0.1135835993 0.4888905454
1.2777221915 0.0337062003 0.4878478063
1.2790699057 -0.0466448527 0.4857684497
1.2744977546 -0.1268216597 0.4815708045
1.2649459178 -0.2062064112 0.4733790945
1.2436433693 -0.3029255363 0.4570466669
1.2172108803 -0.3766588571 0.4396543513
1.1819581164 -0.4461164530 0.4201339229
1.1399473342 -0.5121979413 0.4020151090
1.0959218127 -0.5782915752 0.3904262726
1.0554412558 -0.6473691094 0.3894526501
1.0197094251 -0.7184958204 0.3993967955
0.9842000677 -0.7885064173 0.4167147797
0.9430105866 -0.8546154889 0.4362562480
0.8937174802 -0.9153550966 0.4542013569
0.8370116989 -0.9703612645 0.4684660962
0.7748070131 -1.0202167770 0.4784395753
0.7088870458 -1.0658523544 0.4842959382
0.6403353382 -1.1078443137 0.4862387721
0.5697181584 -1.1462632871 0.4843443667
0.4972680831 -1.1806124122 0.4785628001
0.4230263102 -1.2096866063 0.4686684624
0.3470622995 -1.2314390694 0.4544706724
0.2503936779 -1.2455045382 0.4316802525
0.1724736253 -1.2459205193 0.4121525807
0.0938957258 -1.2407939883 0.3960052675
0.0141382233 -1.2369018605 0.3881693150
-0.0658431415 -1.2390994468 0.3921394437
-0.1447790134 -1.2447785597 0.4059084624
-0.2228914225 -1.2469186331 0.4248133940
-0.3005771972 -1.2403908866 0.4441165346
-0.3774205451 -1.2240743454 0.4607601646
-0.4527297793 -1.1990813740 0.4732538030
-0.5262466301 -1.1676414425 0.4814454951
-0.5979796941 -1.1315489954 0.4856479307
-0.6678658292 -1.0917395084 0.4860764099
-0.7355033446 -1.0483674091 0.4826080958
-0.8001514511 -1.0011635078 0.4751327063
-0.8604639555 -0.9493863875 0.4634299977
-0.9145549665 -0.8921812296 0.4475449989
-0.9603592842 -0.8290503037 0.4285021558
-0.9986000030 -0.7610870632 0.4091343112
-1.0332442681 -0.6901504678 0.3939718660
-1.0706040528 -0.6194246060 0.3879903102
-1.1132347835 -0.5518157686 0.3937893749
-1.1573057128 -0.4863400699 0.4088318128
-1.1972123959 -0.4192643774 0.4280409633
-1.2289015113 -0.3479721231 0.4470017725
-1.2569118881 -0.2536355898 0.4667547151
-1.2700471836 -0.1750255355 0.4775885301
-1.2773210405 -0.0951606154 0.4841055174
-1.2799261336 -0.0147777152 0.4865709661
-1.2786762063 0.0656610242 0.4853778133
-1.2732730551 0.1457801121 0.4804369464
-1.2626888411 0.2250164554 0.4713580017
-1.2383009646 0.3207290230 0.4533263689
-1.2097255275 0.3935207921 0.4351804991
-1.1727166135 0.4620903104 0.4156507809
-1.1295638615 0.5277238115 0.3985843099
-1.0857581700 0.5942135810 0.3888872976
-1.0463190709 0.6639469217 0.3903718372
-1.0114598017 0.7352934904 0.4027497173
-0.9753200061 0.8046839015 0.4211943979
-0.9323263778 0.8696267725 0.4407881597
-0.8811062622 0.9290113506 0.4580392046
-0.8228671108 0.9827160260 0.4713236592
-0.7596270586 1.0315033029 0.4803383742
-0.6929751745 1.0762280323 0.4852464683
-0.6238611078 1.1173537990 0.4862144508
-0.5527920427 1.1548846407 0.4834164030
-0.4799296925 1.1881931183 0.4767438510
-0.4052673590 1.2158070288 0.4658592426
-0.3289153114 1.2355071001 0.4506339570
-0.2514586766 1.2456636663 0.4320447768
-0.1735062500 1.2463540120 0.4125018911
-0.0949559424 1.2410899036 0.3962569394
-0.0152891524 1.2370086824 0.3882710092
0.0649477102 1.2378910310 0.3908620051
0.1449004029 1.2375367985 0.3986809477
0.2242524092 1.2276396794 0.4063150392
0.3021929464 1.2095308387 0.4136984975
0.3780889923 1.1840295536 0.4207761603
0.4515821004 1.1520981593 0.4275222142
0.5227276424 1.1151539063 0.4339590979
0.5913790606 1.0736941846 0.4400761942
0.6573361304 1.0280042955 0.4458540966
0.7207689543 0.9788297612 0.4513182519
0.7669529827 0.9401830085 0.4552446516
0.8260350927 0.8857777918 0.4601733680
0.8825812015 0.8287091486 0.4647920712
0.9363930059 0.7690271737 0.4690776251
0.9618500430 0.7379301547 0.4710443523
1.0113447075 0.6746190866 0.4748057715
1.0579152034 0.6091131203 0.4782132259
1.1013674872 0.5414835490 0.4812442658
1.1318690087 0.4894670738 0.4832662800
1.1690693159 0.4181824131 0.4855464705
1.2017768741 0.3447161222 0.4872909012
1.2299120008 0.2693855926 0.4884940290
