# Supplementary material for: The topology of the magnetically induced ring current of C13Cl2
Source: Chem Sci. 2026 Jun 27. Online ahead of print. doi: 10.1039/d6sc03398a (PMC13334967; doi:10.1039/d6sc03398a)
Supplement: SC-OLF-D6SC03398A-s002 [file SC-OLF-D6SC03398A-s002.zip › benz/ribbon_traj_003_011.xyz]

100

1.1953908752 0.1801799118 0.5434895798
1.2021581581 0.1042674808 0.5503457098
1.2051002229 0.0278488477 0.5535419454
1.2046145496 -0.0486903004 0.5530276167
1.2007442314 -0.1250179096 0.5488851877
1.1911990613 -0.2104223068 0.5394934532
1.1769689734 -0.2845427568 0.5274351054
1.1559860253 -0.3563868105 0.5124115779
1.1273100340 -0.4251042575 0.4961185010
1.0923674009 -0.4912329313 0.4814732563
1.0539315609 -0.5565265168 0.4723982803
1.0152251197 -0.6224046482 0.4714541704
0.9777445662 -0.6884456859 0.4792872555
0.9385320397 -0.7522779376 0.4931634949
0.8946202438 -0.8123331707 0.5093524659
0.8441812004 -0.8673953352 0.5247679892
0.7881965608 -0.9177428507 0.5375351338
0.7278177801 -0.9637773267 0.5466763319
0.6644912913 -1.0063908428 0.5521319254
0.5989731917 -1.0459268761 0.5537497933
0.5317763426 -1.0825055078 0.5516478692
0.4631123209 -1.1158002191 0.5459254960
0.3928530299 -1.1444084112 0.5363061059
0.3211095613 -1.1670834493 0.5232183766
0.2480456449 -1.1822061646 0.5075713427
0.1739894384 -1.1896770812 0.4914500523
0.0989830209 -1.1911147859 0.4780917828
0.0229402864 -1.1905842894 0.4712394684
-0.0534516908 -1.1910311637 0.4729566121
-0.1290912868 -1.1914784597 0.4829028621
-0.2037313359 -1.1880990842 0.4978783424
-0.2774654334 -1.1777442218 0.5142002440
-0.3500163441 -1.1590582088 0.5289190972
-0.4211582864 -1.1336932817 0.5406319302
-0.4907946614 -1.1030580551 0.5487227397
-0.5675875670 -1.0635312303 0.5532657939
-0.6339695239 -1.0254194637 0.5534204487
-0.6984104608 -0.9842815636 0.5497499238
-0.7603884537 -0.9400265045 0.5424225351
-0.8187607172 -0.8918965925 0.5313438456
-0.8719207354 -0.8390344713 0.5169444046
-0.9191244170 -0.7814008835 0.5007327680
-0.9601388130 -0.7191025279 0.4852519428
-0.9979205714 -0.6537717243 0.4741383969
-1.0357041127 -0.5874469679 0.4707089049
-1.0743455377 -0.5217738508 0.4761271287
-1.1113061030 -0.4563028983 0.4887979274
-1.1432010039 -0.3889710212 0.5047067087
-1.1679502468 -0.3186363314 0.5206765997
-1.1852403894 -0.2454955270 0.5342959334
-1.1963683071 -0.1705330928 0.5444778435
-1.2028046254 -0.0945685935 0.5510416332
-1.2052299866 -0.0181077872 0.5537197286
-1.2042888843 0.0584207065 0.5526878173
-1.1998377276 0.1346769525 0.5479990333
-1.1899919924 0.2200055491 0.5383947804
-1.1750999995 0.2939445761 0.5258714200
-1.1529055657 0.3653309067 0.5103873719
-1.1235150561 0.4337320373 0.4939491696
-1.0877789226 0.4995607161 0.4796430950
-1.0490282398 0.5648425227 0.4711403579
-1.0107564240 0.6310781474 0.4713785525
-0.9733424588 0.6970411695 0.4805571355
-0.9337792595 0.7605438968 0.4951295439
-0.8890588646 0.8200103462 0.5115522416
-0.8377218863 0.8744040353 0.5268030365
-0.7810198027 0.9241233429 0.5392085922
-0.7201357724 0.9696386218 0.5478783610
-0.6563490296 1.0116791803 0.5527068476
-0.5906273201 1.0509173147 0.5539452080
-0.5232332657 1.0871456373 0.5513941595
-0.4452617668 1.1237740822 0.5438696950
-0.3746840587 1.1513642132 0.5334882710
-0.3025622983 1.1723835564 0.5196078131
-0.2291704844 1.1856560530 0.5036191722
-0.1548066028 1.1913095666 0.4879345866
-0.0794869711 1.1905458173 0.4756911597
-0.0034933795 1.1866057043 0.4683495393
0.0724023772 1.1822732848 0.4663650983
0.1473680626 1.1767154487 0.4695117798
0.2213651777 1.1669599186 0.4758390848
0.2944826630 1.1509945496 0.4834423400
0.3664050302 1.1282750809 0.4906494809
0.4280005159 1.1045515347 0.4965561164
0.4974328726 1.0732154860 0.5016488186
0.5657372044 1.0393077495 0.5060130976
0.6326345360 1.0025596358 0.5094436320
0.6897020511 0.9685389885 0.5114672538
0.7531271905 0.9259292346 0.5128671003
0.8139819964 0.8797433070 0.5133777070
0.8643034242 0.8364004823 0.5125497165
0.9185944521 0.7828434523 0.5120217225
0.9687126246 0.7255103953 0.5116183524
1.0079977172 0.6723123100 0.5109168906
1.0493038421 0.6086069259 0.5119517669
1.0859379146 0.5421457867 0.5141444547
1.1179914952 0.4733453166 0.5175956364
1.1452154221 0.4024480208 0.5224068647
1.1673535436 0.3296895421 0.5283947061
1.1839596394 0.2554173069 0.5355481392
1.1453511600 0.1708924900 0.4928386100
1.1534888455 0.0982715232 0.5000749698
1.1570013216 0.0249925821 0.5033974832
1.1562877421 -0.0484321773 0.5027029259
1.1515786625 -0.1215868050 0.4982857838
1.1412317925 -0.1937419018 0.4894354216
1.1247246204 -0.2641305107 0.4768073378
1.1003921976 -0.3315186435 0.4609138856
1.0672764895 -0.3947475691 0.4437448406
1.0280566134 -0.4549168867 0.4284827929
0.9870797250 -0.5150781957 0.4189826074
0.9493414173 -0.5779786745 0.4172954402
0.9171694683 -0.6435431728 0.4248433416
0.8854729610 -0.7082674186 0.4389321787
0.8493600379 -0.7698982981 0.4558253555
0.8053926440 -0.8262741402 0.4723321329
0.7546946924 -0.8775009335 0.4862212942
0.6983611530 -0.9235518443 0.4960211680
0.6384063306 -0.9655539960 0.5018621910
0.5757655957 -1.0038388989 0.5036009489
0.5110831188 -1.0385265508 0.5014257754
0.4446633061 -1.0692727756 0.4954208870
0.3763694951 -1.0941575478 0.4850419062
0.3065879245 -1.1120060396 0.4709866106
0.2356745983 -1.1207487306 0.4543078369
0.1642301560 -1.1209587109 0.4374461809
0.0922439897 -1.1155647348 0.4239501419
0.0192597941 -1.1112652002 0.4174226663
-0.0540538827 -1.1127180453 0.4194497285
-0.1265240215 -1.1183335853 0.4297906901
-0.1982178788 -1.1218796940 0.4452920721
-0.2694824360 -1.1181240202 0.4625007901
-0.3398971562 -1.1044655149 0.4780519835
-0.4089910609 -1.0830358031 0.4904343236
-0.4764508091 -1.0552730199 0.4988082001
-0.5420353963 -1.0225063350 0.5029401627
-0.6058519198 -0.9861722462 0.5033498935
-0.6672402471 -0.9460435117 0.4995552968
-0.7256101029 -0.9021905217 0.4918420849
-0.7796354649 -0.8538781757 0.4801059777
-0.8271812831 -0.8001375046 0.4647330488
-0.8675838977 -0.7412943179 0.4476497360
-0.9009124940 -0.6778459667 0.4316454242
-0.9321711672 -0.6123425940 0.4205719099
-0.9667479595 -0.5477569830 0.4171893382
-1.0063810377 -0.4862205102 0.4224166531
-1.0472479508 -0.4265934741 0.4353799419
-1.0839352388 -0.3651883096 0.4518694092
-1.1130235213 -0.2999799312 0.4687997611
-1.1335368913 -0.2310151728 0.4833350364
-1.1467361936 -0.1596146059 0.4940933771
-1.1544057785 -0.0869110301 0.5009438388
-1.1571356408 -0.0135683552 0.5035472339
-1.1558500859 0.0598400234 0.5023067463
-1.1502829471 0.1328852495 0.4971746010
-1.1390888894 0.2048269050 0.4877387262
-1.1216290718 0.2748973982 0.4745935723
-1.0956353341 0.3415662680 0.4582506496
-1.0616541449 0.4043393829 0.4411637958
-1.0216682041 0.4642051440 0.4266856663
-0.9807787581 0.5245420887 0.4179381851
-0.9441538671 0.5881201743 0.4180199046
-0.9123428822 0.6536892987 0.4268429030
-0.8803302199 0.7181345931 0.4414496259
-0.8432424660 0.7791454876 0.4585401813
-0.7979546615 0.8345857713 0.4747206517
-0.7462774605 0.8849804342 0.4880307070
-0.6893996302 0.9304824674 0.4973589107
-0.6288134949 0.9716858017 0.5023352265
-0.5658882183 1.0095148157 0.5035727683
-0.5009278384 1.0436591388 0.5008232491
-0.4341394503 1.0733695070 0.4939621218
-0.3657104763 1.0977287052 0.4832395157
-0.2956612973 1.1140599106 0.4685484536
-0.2246354054 1.1213708723 0.4516680590
-0.1531329362 1.1203937656 0.4350116780
-0.0809717083 1.1147738042 0.4226117736
-0.0078975214 1.1112112782 0.4172673317
0.0653719884 1.1134786436 0.4204460517
0.1376799835 1.1193214898 0.4318849737
0.2092930902 1.1221158268 0.4479183015
0.2804760101 1.1167698995 0.4651089333
0.3507149887 1.1017634467 0.4802779307
0.4195544530 1.0791507740 0.4920271186
0.4875439181 1.0528740893 0.5011297104
0.5550156146 1.0246271859 0.5078488134
0.6215201525 0.9937154361 0.5118612453
0.6865762034 0.9596649333 0.5132311263
0.7494655555 0.9217632571 0.5119645708
0.8092945931 0.8793407728 0.5082960556
0.8650736538 0.8319134168 0.5027254101
0.9158669292 0.7793254514 0.4959985985
0.9609820402 0.7218271567 0.4890143829
1.0001257668 0.6600369275 0.4826744453
1.0334520706 0.5947969749 0.4777308772
1.0614842559 0.5269908927 0.4746880239
1.0849053972 0.4573826310 0.4738142094
1.1041932360 0.3865280880 0.4753695702
1.1204309575 0.3149917481 0.4790647876
1.1338886630 0.2430268055 0.4850203326
1.2454305904 0.1894673337 0.5941405496
1.2508274707 0.1102634384 0.6006164497
1.2531991242 0.0307051134 0.6036864076
1.2529413571 -0.0489484235 0.6033523075
1.2499098002 -0.1284490142 0.5994845916
1.2411663301 -0.2271027118 0.5895514848
1.2292133263 -0.3049550030 0.5780628730
1.2115798531 -0.3812549775 0.5639092702
1.1873435786 -0.4554609458 0.5484921614
1.1566781885 -0.5275489758 0.5344637198
1.1207833968 -0.5979748378 0.5258139531
1.0811088221 -0.6668306218 0.5256129005
1.0383196641 -0.7333481991 0.5337311693
0.9915911183 -0.7962884566 0.5473948111
0.9398804497 -0.8547680432 0.5628795762
0.8829697568 -0.9085165302 0.5772038454
0.8216984293 -0.9579847680 0.5888489734
0.7572744073 -1.0040028091 0.5973314959
0.6905762519 -1.0472276896 0.6024016599
0.6221807877 -1.0880148533 0.6038986377
0.5524695664 -1.1264844648 0.6018699631
0.4815613357 -1.1623276626 0.5964301051
0.4093365647 -1.1946592745 0.5875703056
0.3356311980 -1.2221608590 0.5754501426
0.2604166915 -1.2436635985 0.5608348485
0.1837487208 -1.2583954514 0.5454539237
0.1057220522 -1.2666648370 0.5322334237
0.0266207787 -1.2699033787 0.5250562705
-0.0528494988 -1.2693442821 0.5264634957
-0.1316585520 -1.2646233342 0.5360150342
-0.2092447929 -1.2543184744 0.5504646127
-0.2854484308 -1.2373644234 0.5658996978
-0.3601355321 -1.2136509026 0.5797862109
-0.4333255118 -1.1843507603 0.5908295367
-0.5051385138 -1.1508430904 0.5986372794
-0.5931397378 -1.1045561256 0.6035914252
-0.6620871280 -1.0646666812 0.6034910039
-0.7295806744 -1.0225196156 0.5999445509
-0.7951668045 -0.9778624872 0.5930029854
-0.8578859694 -0.9299150093 0.5825817136
-0.9166601878 -0.8779314380 0.5691557604
-0.9706649363 -0.8215074492 0.5538158000
-1.0193651321 -0.7603590891 0.5388584615
-1.0636699755 -0.6952008545 0.5277048839
-1.1046602658 -0.6271369529 0.5242284715
-1.1423100378 -0.5573271913 0.5298376043
-1.1753642552 -0.4860123226 0.5422159128
-1.2024667690 -0.4127537328 0.5575440083
-1.2228769723 -0.3372927316 0.5725534384
-1.2369438876 -0.2599758813 0.5852568304
-1.2460004206 -0.1814515796 0.5948623098
-1.2512034723 -0.1022261570 0.6011394275
-1.2533243323 -0.0226472193 0.6038922233
-1.2527276826 0.0570013895 0.6030688884
-1.2493925080 0.1364686555 0.5988234655
-1.2408950954 0.2351841932 0.5890508345
-1.2285709271 0.3129917540 0.5771492678
-1.2101757973 0.3890955454 0.5625240942
-1.1853759673 0.4631246917 0.5467345434
-1.1538896411 0.5349162882 0.5326005236
-1.1172777215 0.6051429567 0.5243425307
-1.0773589810 0.6740361205 0.5247372004
-1.0343420353 0.7403930403 0.5342713679
-0.9872282992 0.8029532005 0.5488094619
-0.9348752631 0.8608752049 0.5645643019
-0.8774891110 0.9142222993 0.5788854213
-0.8157621449 0.9632662516 0.5903864775
-0.7508719145 1.0087947762 0.5983978113
-0.6838845643 1.0516725589 0.6030784688
-0.6153664220 1.0923198137 0.6043176476
-0.5455386931 1.1306321358 0.6019650700
-0.4563840834 1.1741786574 0.5937772682
-0.3836576411 1.2049997211 0.5837370263
-0.3094632993 1.2307072021 0.5706671726
-0.2337055635 1.2499412338 0.5555702854
-0.1564802694 1.2622253675 0.5408574953
-0.0780022339 1.2663178303 0.5287705458
0.0009107625 1.2620001304 0.5194317469
0.0794327661 1.2510679261 0.5122841448
0.1570561417 1.2341094075 0.5071385858
0.2334372652 1.2118040104 0.5037598681
0.3084893159 1.1852191997 0.5017757467
0.3820950716 1.1547867151 0.5010210311
0.4364465789 1.1299522953 0.5010851142
0.5073218271 1.0935568826 0.5021679267
0.5764587941 1.0539883131 0.5041773818
0.6437489194 1.0114038356 0.5070260186
0.6928278989 0.9774130438 0.5097033812
0.7567888254 0.9300952121 0.5137696297
0.8186693997 0.8801458411 0.5184593585
0.8635331946 0.8408875477 0.5223740228
0.9213219750 0.7863614532 0.5280448466
0.9764432090 0.7291936340 0.5342223219
1.0158696676 0.6845876924 0.5391593360
1.0651556135 0.6224168769 0.5461726566
1.1103915732 0.5573006808 0.5536008854
1.1510775932 0.4893080021 0.5613770633
1.1862376082 0.4183679536 0.5694441592
1.2142761297 0.3443873361 0.5777246245
1.2340306158 0.2678078082 0.5860759458
