# Supplementary material for: The topology of the magnetically induced ring current of C13Cl2
Source: Chem Sci. 2026 Jun 27. Online ahead of print. doi: 10.1039/d6sc03398a (PMC13334967; doi:10.1039/d6sc03398a)
Supplement: SC-OLF-D6SC03398A-s002 [file SC-OLF-D6SC03398A-s002.zip › benz/ribbon_traj_003_013.xyz]

100

1.2804849343 0.1937493509 0.5168349455
1.2901201164 0.1122134670 0.5215223806
1.2936028486 0.0299970743 0.5243355874
1.2930862524 -0.0523609950 0.5237640822
1.2891543547 -0.1345128089 0.5195583017
1.2806280222 -0.2159410230 0.5112589103
1.2666074421 -0.2960170572 0.4990933776
1.2453165102 -0.3736934409 0.4832780084
1.2155210348 -0.4478817323 0.4651877279
1.1781960277 -0.5187545970 0.4475472695
1.1363190748 -0.5882912838 0.4348100920
1.0947989637 -0.6591333279 0.4321055571
1.0559347210 -0.7309564740 0.4411123900
1.0154074588 -0.8005136826 0.4574029765
0.9690681021 -0.8656646396 0.4757876432
0.9152183811 -0.9252427876 0.4928491639
0.8550928438 -0.9795324919 0.5067288801
0.7901259683 -1.0290779905 0.5165506644
0.7220135411 -1.0749707319 0.5224645426
0.6516381940 -1.1177068046 0.5245071419
0.5795387124 -1.1574633326 0.5228047655
0.5059252339 -1.1939292449 0.5173851995
0.4306581478 -1.2256850669 0.5078810727
0.3538092247 -1.2513659712 0.4945410488
0.2755061154 -1.2689645180 0.4779323192
0.1851698916 -1.2797275395 0.4572188586
0.1046842926 -1.2798283579 0.4407326576
0.0229724984 -1.2777058783 0.4315587914
-0.0592314425 -1.2785361186 0.4341651334
-0.1403585764 -1.2805976173 0.4474816413
-0.2313258196 -1.2752794319 0.4678336128
-0.3102827744 -1.2626325569 0.4856691027
-0.3879681139 -1.2409900934 0.5009248914
-0.4641120378 -1.2123525588 0.5125974261
-0.5386543769 -1.1783528988 0.5202963130
-0.6115775093 -1.1402892289 0.5240207903
-0.6829623390 -1.0992106923 0.5241030632
-0.7523684797 -1.0550476987 0.5202898285
-0.8191913988 -1.0076007547 0.5126323922
-0.8822604342 -0.9560999285 0.5010155785
-0.9397115162 -0.8994842775 0.4855914421
-0.9903665068 -0.8374767221 0.4676480091
-1.0337620528 -0.7702037480 0.4496519597
-1.0730050535 -0.6993361501 0.4359590013
-1.1128918099 -0.6276555676 0.4317419592
-1.1552226875 -0.5575923827 0.4392747988
-1.1957902945 -0.4879440233 0.4550793349
-1.2299328142 -0.4156688788 0.4733500370
-1.2558594975 -0.3398184521 0.4907021233
-1.2737208275 -0.2609151683 0.5049958790
-1.2849946057 -0.1801029678 0.5153962574
-1.2913951238 -0.0982888631 0.5219155707
-1.2937155469 -0.0160000909 0.5244602688
-1.2926639169 0.0663435368 0.5233155955
-1.2880007467 0.1484079322 0.5184139133
-1.2786528138 0.2296587957 0.5094662587
-1.2636200725 0.3094430791 0.4966901184
-1.2408454104 0.3865513502 0.4803489857
-1.2097937724 0.4602003369 0.4621166288
-1.1714045044 0.5306716953 0.4450729174
-1.1291669255 0.6001940550 0.4335277382
-1.0880363499 0.6712940042 0.4326518461
-1.0491945230 0.7429464014 0.4434059802
-1.0079837764 0.8118937803 0.4604143418
-0.9525426647 0.8840696301 0.4810697898
-0.8967086307 0.9419779999 0.4971910202
-0.8351555422 0.9948812048 0.5099118806
-0.7692871399 1.0434013583 0.5186620142
-0.7004290608 1.0883048742 0.5233535434
-0.6296010465 1.1303107285 0.5243802635
-0.5570854123 1.1692479352 0.5216188565
-0.4829817632 1.2044629404 0.5149509844
-0.4072953146 1.2349259702 0.5044208018
-0.3299344235 1.2584172823 0.4899109312
-0.2512162734 1.2734350717 0.4724984534
-0.1715220199 1.2797128812 0.4541943921
-0.0908192141 1.2793192207 0.4390488089
-0.0090009471 1.2777218914 0.4320588312
0.0729976677 1.2787884119 0.4364836601
0.1540311249 1.2802155433 0.4500957006
0.2342340878 1.2759017047 0.4664977668
0.3243718004 1.2591716611 0.4835099673
0.4017381524 1.2353175701 0.4962426917
0.4771194610 1.2043476637 0.5062202706
0.5506006916 1.1685770186 0.5139424093
0.6224220704 1.1294316861 0.5197388288
0.6924366132 1.0869912078 0.5236020048
0.7602496258 1.0410471014 0.5256067477
0.8171997289 0.9992744942 0.5256723079
0.8800056408 0.9464244062 0.5244859426
0.9394027754 0.8896885707 0.5220588241
0.9801955429 0.8465411375 0.5188079147
1.0319289449 0.7826758422 0.5153168512
1.0791615037 0.7154616562 0.5120035231
1.1153572750 0.6547196403 0.5093515001
1.1539200628 0.5823395645 0.5075537686
1.1880976619 0.5078107019 0.5068416925
1.2180092706 0.4314940443 0.5074070007
1.2435376951 0.3535552033 0.5091996455
1.2645249904 0.2742395226 0.5123608296
1.1453511600 0.1708924900 0.4928386100
1.1534888455 0.0982715232 0.5000749698
1.1570013216 0.0249925821 0.5033974832
1.1562877421 -0.0484321773 0.5027029259
1.1515786625 -0.1215868050 0.4982857838
1.1412317925 -0.1937419018 0.4894354216
1.1247246204 -0.2641305107 0.4768073378
1.1003921976 -0.3315186435 0.4609138856
1.0672764895 -0.3947475691 0.4437448406
1.0280566134 -0.4549168867 0.4284827929
0.9870797250 -0.5150781957 0.4189826074
0.9493414173 -0.5779786745 0.4172954402
0.9171694683 -0.6435431728 0.4248433416
0.8854729610 -0.7082674186 0.4389321787
0.8493600379 -0.7698982981 0.4558253555
0.8053926440 -0.8262741402 0.4723321329
0.7546946924 -0.8775009335 0.4862212942
0.6983611530 -0.9235518443 0.4960211680
0.6384063306 -0.9655539960 0.5018621910
0.5757655957 -1.0038388989 0.5036009489
0.5110831188 -1.0385265508 0.5014257754
0.4446633061 -1.0692727756 0.4954208870
0.3763694951 -1.0941575478 0.4850419062
0.3065879245 -1.1120060396 0.4709866106
0.2356745983 -1.1207487306 0.4543078369
0.1642301560 -1.1209587109 0.4374461809
0.0922439897 -1.1155647348 0.4239501419
0.0192597941 -1.1112652002 0.4174226663
-0.0540538827 -1.1127180453 0.4194497285
-0.1265240215 -1.1183335853 0.4297906901
-0.1982178788 -1.1218796940 0.4452920721
-0.2694824360 -1.1181240202 0.4625007901
-0.3398971562 -1.1044655149 0.4780519835
-0.4089910609 -1.0830358031 0.4904343236
-0.4764508091 -1.0552730199 0.4988082001
-0.5420353963 -1.0225063350 0.5029401627
-0.6058519198 -0.9861722462 0.5033498935
-0.6672402471 -0.9460435117 0.4995552968
-0.7256101029 -0.9021905217 0.4918420849
-0.7796354649 -0.8538781757 0.4801059777
-0.8271812831 -0.8001375046 0.4647330488
-0.8675838977 -0.7412943179 0.4476497360
-0.9009124940 -0.6778459667 0.4316454242
-0.9321711672 -0.6123425940 0.4205719099
-0.9667479595 -0.5477569830 0.4171893382
-1.0063810377 -0.4862205102 0.4224166531
-1.0472479508 -0.4265934741 0.4353799419
-1.0839352388 -0.3651883096 0.4518694092
-1.1130235213 -0.2999799312 0.4687997611
-1.1335368913 -0.2310151728 0.4833350364
-1.1467361936 -0.1596146059 0.4940933771
-1.1544057785 -0.0869110301 0.5009438388
-1.1571356408 -0.0135683552 0.5035472339
-1.1558500859 0.0598400234 0.5023067463
-1.1502829471 0.1328852495 0.4971746010
-1.1390888894 0.2048269050 0.4877387262
-1.1216290718 0.2748973982 0.4745935723
-1.0956353341 0.3415662680 0.4582506496
-1.0616541449 0.4043393829 0.4411637958
-1.0216682041 0.4642051440 0.4266856663
-0.9807787581 0.5245420887 0.4179381851
-0.9441538671 0.5881201743 0.4180199046
-0.9123428822 0.6536892987 0.4268429030
-0.8803302199 0.7181345931 0.4414496259
-0.8432424660 0.7791454876 0.4585401813
-0.7979546615 0.8345857713 0.4747206517
-0.7462774605 0.8849804342 0.4880307070
-0.6893996302 0.9304824674 0.4973589107
-0.6288134949 0.9716858017 0.5023352265
-0.5658882183 1.0095148157 0.5035727683
-0.5009278384 1.0436591388 0.5008232491
-0.4341394503 1.0733695070 0.4939621218
-0.3657104763 1.0977287052 0.4832395157
-0.2956612973 1.1140599106 0.4685484536
-0.2246354054 1.1213708723 0.4516680590
-0.1531329362 1.1203937656 0.4350116780
-0.0809717083 1.1147738042 0.4226117736
-0.0078975214 1.1112112782 0.4172673317
0.0653719884 1.1134786436 0.4204460517
0.1376799835 1.1193214898 0.4318849737
0.2092930902 1.1221158268 0.4479183015
0.2804760101 1.1167698995 0.4651089333
0.3507149887 1.1017634467 0.4802779307
0.4195544530 1.0791507740 0.4920271186
0.4875439181 1.0528740893 0.5011297104
0.5550156146 1.0246271859 0.5078488134
0.6215201525 0.9937154361 0.5118612453
0.6865762034 0.9596649333 0.5132311263
0.7494655555 0.9217632571 0.5119645708
0.8092945931 0.8793407728 0.5082960556
0.8650736538 0.8319134168 0.5027254101
0.9158669292 0.7793254514 0.4959985985
0.9609820402 0.7218271567 0.4890143829
1.0001257668 0.6600369275 0.4826744453
1.0334520706 0.5947969749 0.4777308772
1.0614842559 0.5269908927 0.4746880239
1.0849053972 0.4573826310 0.4738142094
1.1041932360 0.3865280880 0.4753695702
1.1204309575 0.3149917481 0.4790647876
1.1338886630 0.2430268055 0.4850203326
1.4156187087 0.2166062117 0.5408312811
1.4267513874 0.1261554108 0.5429697913
1.4302043757 0.0350015666 0.5452736916
1.4298847626 -0.0562898126 0.5448252384
1.4267300470 -0.1474388128 0.5408308195
1.4200242519 -0.2381401442 0.5330823990
1.4084902638 -0.3279036038 0.5213794173
1.3902408228 -0.4158682382 0.5056421311
1.3637655802 -0.5010158956 0.4866306152
1.3283354420 -0.5825923074 0.4666117460
1.2855584246 -0.6615043718 0.4506375765
1.2402565100 -0.7402879812 0.4469156739
1.1946999737 -0.8183697753 0.4573814384
1.1453419566 -0.8927599466 0.4758737744
1.0887761663 -0.9614309811 0.4957499309
1.0250441183 -1.0242114351 0.5133661948
0.9554909952 -1.0815640504 0.5272364661
0.8818907836 -1.1346041368 0.5370801607
0.8056207516 -1.1843874677 0.5430668942
0.7275107924 -1.2315747102 0.5454133349
0.6479943059 -1.2764001144 0.5441837556
0.5671871618 -1.3185857142 0.5393495120
0.4849468004 -1.3572125860 0.5307202391
0.4010305250 -1.3907259029 0.5180954870
0.3153376326 -1.4171803055 0.5015568014
0.2061096273 -1.4384963682 0.4769915362
0.1171245955 -1.4440919811 0.4575151733
0.0266852027 -1.4441465565 0.4456949165
-0.0644090023 -1.4443541919 0.4488805383
-0.1541931313 -1.4428616492 0.4651725924
-0.2644337603 -1.4286791698 0.4903751534
-0.3510831127 -1.4071410936 0.5088374152
-0.4360390715 -1.3775146718 0.5237977993
-0.5192330147 -1.3416693145 0.5347605285
-0.6008579447 -1.3014327778 0.5417844259
-0.6811196224 -1.2580721228 0.5451014180
-0.7600727582 -1.2122491383 0.5448562330
-0.8374967123 -1.1640518858 0.5410243603
-0.9127726947 -1.1130109877 0.5334226995
-0.9848854034 -1.0583216813 0.5219251792
-1.0522417493 -0.9988310504 0.5064498353
-1.1131491159 -0.9336591263 0.4876462821
-1.1666116116 -0.8625615294 0.4676584951
-1.2138389398 -0.7863297062 0.4513460926
-1.2590356602 -0.7075541521 0.4462945802
-1.3040643374 -0.6289642552 0.4561329444
-1.3443326381 -0.5492945725 0.4747787279
-1.3759303896 -0.4661494480 0.4948306649
-1.3986954738 -0.3796569730 0.5126044855
-1.4139047637 -0.2908151639 0.5266567216
-1.4232530178 -0.2005913296 0.5366991377
-1.4283844692 -0.1096666962 0.5428873025
-1.4302954530 -0.0184318267 0.5453733036
-1.4294777478 0.0728470503 0.5443244447
-1.4257185464 0.1639306150 0.5396532256
-1.4182167382 0.2544906865 0.5311937911
-1.4056110731 0.3439887600 0.5187866644
-1.3860554866 0.4315364324 0.5024473217
-1.3579333999 0.5160612910 0.4830694617
-1.3211408047 0.5971382467 0.4634601684
-1.2775550928 0.6758460213 0.4491172913
-1.2319188327 0.7544678341 0.4472837876
-1.1860461638 0.8322035042 0.4599690573
-1.1356373329 0.9056529676 0.4793790576
-1.0618428634 0.9889937726 0.5035993984
-0.9954625999 1.0493702286 0.5196613887
-0.9240336239 1.1047819753 0.5317930542
-0.8491746497 1.1563202491 0.5399651176
-0.7720446268 1.2049239467 0.5443718603
-0.6933138746 1.2511066412 0.5451877587
-0.6132429861 1.2948367316 0.5424144640
-0.5318240760 1.3355563738 0.5359398471
-0.4488801530 1.3721232352 0.5256020878
-0.3642075496 1.4027746541 0.5112734088
-0.2777971414 1.4254992711 0.4933288478
-0.1899111036 1.4390319968 0.4733771062
-0.1006667198 1.4438646371 0.4554858443
-0.0101043728 1.4442325046 0.4468503306
0.0806233471 1.4440981803 0.4525212684
0.1703822662 1.4411095967 0.4683064275
0.2591750854 1.4296875827 0.4850772321
0.3682675908 1.4015734227 0.5019110013
0.4527613160 1.3688716936 0.5122074527
0.5346844689 1.3295445535 0.5204134227
0.6136574651 1.2842799479 0.5267551082
0.6898285262 1.2342361864 0.5316288443
0.7633530740 1.1802669796 0.5353427642
0.8339230482 1.1224292694 0.5379823690
0.8849339024 1.0767857313 0.5393800450
0.9507166884 1.0135080396 0.5406758295
1.0137318969 0.9474637246 0.5413922381
1.0445241565 0.9137568237 0.5416172309
1.1028758497 0.8435245277 0.5416193195
1.1581972407 0.7708863849 0.5413326010
1.1972624794 0.7146423058 0.5409721231
1.2463558696 0.6376882363 0.5404195133
1.2912899267 0.5582387727 0.5398691756
1.3318253052 0.4764600005 0.5394444312
1.3666444327 0.3921186585 0.5393345033
1.3951613177 0.3054522397 0.5397013266
