# Supplementary material for: The topology of the magnetically induced ring current of C13Cl2
Source: Chem Sci. 2026 Jun 27. Online ahead of print. doi: 10.1039/d6sc03398a (PMC13334967; doi:10.1039/d6sc03398a)
Supplement: SC-OLF-D6SC03398A-s002 [file SC-OLF-D6SC03398A-s002.zip › benz/ribbon_traj_003_014.xyz]

100

1.2332372760 0.1797955080 0.4112503961
1.2434253712 0.1017768339 0.4171868809
1.2477798245 0.0230264128 0.4202817506
1.2464892622 -0.0558828273 0.4194218894
1.2394638930 -0.1343065450 0.4146860858
1.2247658349 -0.2111026692 0.4054373598
1.2002337794 -0.2842694992 0.3917418035
1.1567982630 -0.3581909873 0.3718771079
1.1088165200 -0.4160278283 0.3534654950
1.0553756694 -0.4700582224 0.3378071645
1.0038000886 -0.5276645509 0.3285736658
0.9641721538 -0.5945332690 0.3276256188
0.9394863035 -0.6679590993 0.3357374140
0.9198529010 -0.7416207888 0.3507036977
0.8951215958 -0.8128634046 0.3689309181
0.8589871045 -0.8792542275 0.3868771432
0.8109571608 -0.9391986014 0.4018360913
0.7537146255 -0.9921006240 0.4123160809
0.6906249097 -1.0390179095 0.4183719527
0.6237382776 -1.0808457966 0.4202661670
0.5540540287 -1.1178103837 0.4182518285
0.4819371110 -1.1491266133 0.4122418343
0.4074802944 -1.1722506995 0.4016573267
0.3212610829 -1.1839065000 0.3845350648
0.2459973617 -1.1795612187 0.3662672096
0.1722942733 -1.1641801396 0.3481639145
0.0986236484 -1.1439405459 0.3339761991
0.0220296298 -1.1302927320 0.3271154926
-0.0557010388 -1.1346281609 0.3291016992
-0.1307234933 -1.1524219766 0.3394951579
-0.2041397613 -1.1714495554 0.3558183951
-0.2784568760 -1.1829354626 0.3744510442
-0.3542202794 -1.1808694342 0.3916831387
-0.4400881696 -1.1641064352 0.4071437851
-0.5136404838 -1.1368864123 0.4156911612
-0.5847627369 -1.1028712464 0.4198974043
-0.6534072447 -1.0638228863 0.4202557046
-0.7188521098 -1.0197981768 0.4165059195
-0.7799628075 -0.9705379145 0.4085858137
-0.8391053382 -0.9057950311 0.3939056811
-0.8803501494 -0.8419527688 0.3769704333
-0.9094852657 -0.7726267015 0.3583744643
-0.9301302232 -0.6998006666 0.3415459311
-0.9513680783 -0.6258297086 0.3302639201
-0.9840672201 -0.5553056616 0.3269528870
-1.0325643577 -0.4943884301 0.3325745874
-1.0869117570 -0.4404118177 0.3460089411
-1.1381103216 -0.3850319397 0.3637525144
-1.1809824487 -0.3231060796 0.3822482632
-1.2158858416 -0.2435786518 0.4000073063
-1.2342289883 -0.1679200240 0.4111285847
-1.2442752482 -0.0900009388 0.4178523426
-1.2477859563 -0.0112079475 0.4203353340
-1.2457233623 0.0676603988 0.4189317934
-1.2376510295 0.1459178792 0.4135287787
-1.2215755545 0.2222838783 0.4035887459
-1.1954852139 0.2946818490 0.3893215347
-1.1575467556 0.3602582835 0.3716137032
-1.1095308796 0.4182898057 0.3531867638
-1.0557130486 0.4720906514 0.3376290263
-1.0036534873 0.5291908704 0.3283312088
-0.9633062410 0.5956052939 0.3278454122
-0.9376619481 0.6686658153 0.3361646192
-0.9176865976 0.7422199970 0.3510442607
-0.8928935325 0.8132518078 0.3692231780
-0.8569728363 0.8794708840 0.3870866518
-0.8029322971 0.9476113006 0.4037616641
-0.7446743368 0.9996010345 0.4136256301
-0.6808862234 1.0456807302 0.4189657794
-0.6135753536 1.0868743296 0.4203408414
-0.5435014273 1.1231089263 0.4177470503
-0.4709700742 1.1533440159 0.4109904733
-0.3962265811 1.1752975644 0.3998420861
-0.3098174971 1.1850220173 0.3820727934
-0.2346583311 1.1786151729 0.3634698674
-0.1612609841 1.1615720328 0.3455050363
-0.0876207774 1.1407942766 0.3321474916
-0.0105119737 1.1286333392 0.3265886374
0.0679628402 1.1336652929 0.3292571714
0.1356751417 1.1390000524 0.3363121708
0.2136196562 1.1398965048 0.3462014607
0.2911056923 1.1324749276 0.3567652527
0.3572124747 1.1186933432 0.3658799778
0.4322569266 1.0960936063 0.3738476052
0.5059049625 1.0686017817 0.3805423419
0.5686779326 1.0419336299 0.3855366717
0.6395316035 1.0073511248 0.3897573553
0.6996074252 0.9747430065 0.3921204152
0.7663888220 0.9327274866 0.3937557431
0.8217561910 0.8927080144 0.3936433106
0.8825516777 0.8425961814 0.3931716871
0.9392588366 0.7880373505 0.3921476204
0.9841530989 0.7368875208 0.3904267796
1.0321061907 0.6747923343 0.3896372761
1.0688799696 0.6177608168 0.3889651074
1.1077335565 0.5497739685 0.3898645338
1.1420850254 0.4793949076 0.3918682082
1.1718248605 0.4069084189 0.3951038068
1.1970379010 0.3326020453 0.3994225409
1.2176514376 0.2568351830 0.4048751207
1.1453511600 0.1708924900 0.4928386100
1.1534888455 0.0982715232 0.5000749698
1.1570013216 0.0249925821 0.5033974832
1.1562877421 -0.0484321773 0.5027029259
1.1515786625 -0.1215868050 0.4982857838
1.1412317925 -0.1937419018 0.4894354216
1.1247246204 -0.2641305107 0.4768073378
1.1003921976 -0.3315186435 0.4609138856
1.0672764895 -0.3947475691 0.4437448406
1.0280566134 -0.4549168867 0.4284827929
0.9870797250 -0.5150781957 0.4189826074
0.9493414173 -0.5779786745 0.4172954402
0.9171694683 -0.6435431728 0.4248433416
0.8854729610 -0.7082674186 0.4389321787
0.8493600379 -0.7698982981 0.4558253555
0.8053926440 -0.8262741402 0.4723321329
0.7546946924 -0.8775009335 0.4862212942
0.6983611530 -0.9235518443 0.4960211680
0.6384063306 -0.9655539960 0.5018621910
0.5757655957 -1.0038388989 0.5036009489
0.5110831188 -1.0385265508 0.5014257754
0.4446633061 -1.0692727756 0.4954208870
0.3763694951 -1.0941575478 0.4850419062
0.3065879245 -1.1120060396 0.4709866106
0.2356745983 -1.1207487306 0.4543078369
0.1642301560 -1.1209587109 0.4374461809
0.0922439897 -1.1155647348 0.4239501419
0.0192597941 -1.1112652002 0.4174226663
-0.0540538827 -1.1127180453 0.4194497285
-0.1265240215 -1.1183335853 0.4297906901
-0.1982178788 -1.1218796940 0.4452920721
-0.2694824360 -1.1181240202 0.4625007901
-0.3398971562 -1.1044655149 0.4780519835
-0.4089910609 -1.0830358031 0.4904343236
-0.4764508091 -1.0552730199 0.4988082001
-0.5420353963 -1.0225063350 0.5029401627
-0.6058519198 -0.9861722462 0.5033498935
-0.6672402471 -0.9460435117 0.4995552968
-0.7256101029 -0.9021905217 0.4918420849
-0.7796354649 -0.8538781757 0.4801059777
-0.8271812831 -0.8001375046 0.4647330488
-0.8675838977 -0.7412943179 0.4476497360
-0.9009124940 -0.6778459667 0.4316454242
-0.9321711672 -0.6123425940 0.4205719099
-0.9667479595 -0.5477569830 0.4171893382
-1.0063810377 -0.4862205102 0.4224166531
-1.0472479508 -0.4265934741 0.4353799419
-1.0839352388 -0.3651883096 0.4518694092
-1.1130235213 -0.2999799312 0.4687997611
-1.1335368913 -0.2310151728 0.4833350364
-1.1467361936 -0.1596146059 0.4940933771
-1.1544057785 -0.0869110301 0.5009438388
-1.1571356408 -0.0135683552 0.5035472339
-1.1558500859 0.0598400234 0.5023067463
-1.1502829471 0.1328852495 0.4971746010
-1.1390888894 0.2048269050 0.4877387262
-1.1216290718 0.2748973982 0.4745935723
-1.0956353341 0.3415662680 0.4582506496
-1.0616541449 0.4043393829 0.4411637958
-1.0216682041 0.4642051440 0.4266856663
-0.9807787581 0.5245420887 0.4179381851
-0.9441538671 0.5881201743 0.4180199046
-0.9123428822 0.6536892987 0.4268429030
-0.8803302199 0.7181345931 0.4414496259
-0.8432424660 0.7791454876 0.4585401813
-0.7979546615 0.8345857713 0.4747206517
-0.7462774605 0.8849804342 0.4880307070
-0.6893996302 0.9304824674 0.4973589107
-0.6288134949 0.9716858017 0.5023352265
-0.5658882183 1.0095148157 0.5035727683
-0.5009278384 1.0436591388 0.5008232491
-0.4341394503 1.0733695070 0.4939621218
-0.3657104763 1.0977287052 0.4832395157
-0.2956612973 1.1140599106 0.4685484536
-0.2246354054 1.1213708723 0.4516680590
-0.1531329362 1.1203937656 0.4350116780
-0.0809717083 1.1147738042 0.4226117736
-0.0078975214 1.1112112782 0.4172673317
0.0653719884 1.1134786436 0.4204460517
0.1376799835 1.1193214898 0.4318849737
0.2092930902 1.1221158268 0.4479183015
0.2804760101 1.1167698995 0.4651089333
0.3507149887 1.1017634467 0.4802779307
0.4195544530 1.0791507740 0.4920271186
0.4875439181 1.0528740893 0.5011297104
0.5550156146 1.0246271859 0.5078488134
0.6215201525 0.9937154361 0.5118612453
0.6865762034 0.9596649333 0.5132311263
0.7494655555 0.9217632571 0.5119645708
0.8092945931 0.8793407728 0.5082960556
0.8650736538 0.8319134168 0.5027254101
0.9158669292 0.7793254514 0.4959985985
0.9609820402 0.7218271567 0.4890143829
1.0001257668 0.6600369275 0.4826744453
1.0334520706 0.5947969749 0.4777308772
1.0614842559 0.5269908927 0.4746880239
1.0849053972 0.4573826310 0.4738142094
1.1041932360 0.3865280880 0.4753695702
1.1204309575 0.3149917481 0.4790647876
1.1338886630 0.2430268055 0.4850203326
1.3211233920 0.1886985259 0.3296621822
1.3333618969 0.1052821446 0.3342987920
1.3385583275 0.0210602436 0.3371660181
1.3366907822 -0.0633334773 0.3361408528
1.3273491234 -0.1470262850 0.3310863878
1.3082998773 -0.2284634366 0.3214392981
1.2757429383 -0.3044084877 0.3066762691
1.2132043284 -0.3848633312 0.2828403301
1.1503565505 -0.4373080875 0.2631861493
1.0826947254 -0.4851995581 0.2471315361
1.0205204523 -0.5402509061 0.2381647242
0.9790028902 -0.6110878635 0.2379557974
0.9618031387 -0.6923750257 0.2466314865
0.9542328411 -0.7749741589 0.2624752167
0.9408831538 -0.8558285112 0.2820364806
0.9125815651 -0.9322343148 0.3014221534
0.8672196291 -1.0008962694 0.3174508885
0.8090680981 -1.0606494036 0.3286109937
0.7428434888 -1.1124818230 0.3348817144
0.6717109596 -1.1578526943 0.3369313851
0.5970249387 -1.1970942167 0.3350778817
0.5192109159 -1.2289804510 0.3290627815
0.4385910937 -1.2503438512 0.3182727471
0.3359342414 -1.2558069604 0.2980835189
0.2563201250 -1.2383737067 0.2782265822
0.1803583907 -1.2074015683 0.2588816481
0.1050033071 -1.1723163571 0.2440022562
0.0247994655 -1.1493202638 0.2368083190
-0.0573481949 -1.1565382765 0.2387536700
-0.1349229651 -1.1865103680 0.2491996258
-0.2100616439 -1.2210194169 0.2663447181
-0.2874313160 -1.2477469049 0.2864012983
-0.3685434026 -1.2572733535 0.3053142938
-0.4711852782 -1.2451770672 0.3238532466
-0.5508301585 -1.2184998048 0.3325741223
-0.6274900776 -1.1832361578 0.3368546460
-0.7009625696 -1.1414735263 0.3371615156
-0.7704639725 -1.0935528420 0.3334565423
-0.8343155122 -1.0388853072 0.3253295426
-0.8985752115 -0.9577118864 0.3077053846
-0.9335190157 -0.8837680331 0.2892078178
-0.9513866337 -0.8039590852 0.2690991926
-0.9593479524 -0.7217553666 0.2514464381
-0.9705649893 -0.6393168231 0.2399559303
-1.0013864807 -0.5628543402 0.2367164357
-1.0587476778 -0.5025563501 0.2427325216
-1.1265755631 -0.4542301612 0.2566379404
-1.1922854044 -0.4048755698 0.2756356196
-1.2489413761 -0.3462322280 0.2956967652
-1.2982347920 -0.2561421309 0.3166795762
-1.3217217830 -0.1762254421 0.3281637922
-1.3341447180 -0.0930908475 0.3347608464
-1.3384362718 -0.0088475398 0.3371234341
-1.3355966387 0.0754807742 0.3355568404
-1.3250191120 0.1589505088 0.3298829565
-1.3040622196 0.2397408517 0.3194387656
-1.2693413560 0.3144662998 0.3040494971
-1.2194581770 0.3789502990 0.2849767568
-1.1574076143 0.4322402286 0.2652097318
-1.0897578931 0.4799761588 0.2485723862
-1.0265282164 0.5338396520 0.2387242325
-0.9824586149 0.6030904134 0.2376709197
-0.9629810140 0.6836423319 0.2454863353
-0.9550429752 0.7663054009 0.2606388955
-0.9425445991 0.8473581279 0.2799061747
-0.9159910111 0.9243559967 0.2994526519
-0.8595871336 1.0102421669 0.3194926212
-0.7999490434 1.0687196017 0.3298923496
-0.7329589519 1.1196756586 0.3355963324
-0.6612624888 1.1642338435 0.3371089145
-0.5860750162 1.2025587138 0.3346708516
-0.5078006981 1.2333185247 0.3280188248
-0.4267426858 1.2528664235 0.3164446564
-0.3239736968 1.2559841240 0.2955971331
-0.2446812568 1.2358594735 0.2752716758
-0.1693890320 1.2027502999 0.2559983945
-0.0942698464 1.1668147490 0.2416832096
-0.0131264259 1.1460554003 0.2359099430
0.0705536919 1.1538519422 0.2380682910
0.1336702998 1.1586786150 0.2407393678
0.2179462223 1.1576771828 0.2444846199
0.3017353745 1.1481799557 0.2484215721
0.3637099606 1.1356232397 0.2514820249
0.4449594003 1.1130364385 0.2556680919
0.5242660068 1.0843294742 0.2599549735
0.5823402506 1.0592400740 0.2632245301
0.6575430546 1.0209868135 0.2676534652
0.7126386471 0.9898210796 0.2710097040
0.7833120885 0.9436917160 0.2755469155
0.8342177890 0.9060752560 0.2789905657
0.9000297016 0.8532789459 0.2836179642
0.9626507440 0.7967492496 0.2882966423
1.0073241577 0.7519478849 0.2918391763
1.0640866147 0.6895477411 0.2966001069
1.1043078686 0.6407246587 0.3001993376
1.1539828572 0.5725570443 0.3050410436
1.1992646536 0.5014071842 0.3099222070
1.2394564850 0.4272887497 0.3148380433
1.2736448444 0.3502123424 0.3197802942
1.3014142122 0.2706435606 0.3247299087
