# Supplementary material for: The topology of the magnetically induced ring current of C13Cl2
Source: Chem Sci. 2026 Jun 27. Online ahead of print. doi: 10.1039/d6sc03398a (PMC13334967; doi:10.1039/d6sc03398a)
Supplement: SC-OLF-D6SC03398A-s002 [file SC-OLF-D6SC03398A-s002.zip › benz/ribbon_traj_003_015.xyz]

100

1.2475246133 0.1971980330 0.5449567264
1.2607210553 0.1180187121 0.5486060483
1.2669943755 0.0377903875 0.5503236921
1.2673163054 -0.0427796505 0.5497414761
1.2637697857 -0.1231957113 0.5458528445
1.2558473501 -0.2029331439 0.5379739186
1.2415009142 -0.2922282303 0.5250250767
1.2180927018 -0.3787254525 0.5075582287
1.1887086030 -0.4513756070 0.4903712280
1.1525607388 -0.5212477164 0.4746607336
1.1122587238 -0.5900473989 0.4646679792
1.0714463277 -0.6593917333 0.4638280275
1.0316696699 -0.7286625617 0.4729244994
0.9896261857 -0.7952282891 0.4881189367
0.9424034426 -0.8576305671 0.5051838053
0.8884202360 -0.9148131810 0.5211120053
0.8287736758 -0.9671027356 0.5341282549
0.7647202604 -1.0150155114 0.5433071209
0.6977697594 -1.0595236537 0.5487284441
0.6286983613 -1.1010339342 0.5502962654
0.5579806471 -1.1396368827 0.5481323792
0.4857947271 -1.1749643124 0.5422661319
0.4120046506 -1.2056131402 0.5324159741
0.3366916288 -1.2303104386 0.5189982529
0.2599699545 -1.2472310057 0.5027643725
0.1821552540 -1.2560639819 0.4857054711
0.1032850775 -1.2582183339 0.4712392479
0.0232566332 -1.2578371940 0.4635651206
-0.0571680863 -1.2581615712 0.4655591516
-0.1367300630 -1.2581716852 0.4767445041
-0.2151705643 -1.2537352500 0.4928300640
-0.3028745595 -1.2383697467 0.5119147272
-0.3788178063 -1.2169061713 0.5266862782
-0.4532837433 -1.1888057318 0.5381912062
-0.5262256401 -1.1555614119 0.5459124980
-0.5976133208 -1.1183727313 0.5497181691
-0.6675084509 -1.0782373839 0.5498750335
-0.7354809671 -1.0350973806 0.5461463930
-0.8009871046 -0.9888248285 0.5386684866
-0.8629295269 -0.9386911235 0.5273893322
-0.9196356536 -0.8837448058 0.5126202644
-0.9701235904 -0.8237438684 0.4957350812
-1.0140778121 -0.7587781134 0.4792425571
-1.0542313803 -0.6903090817 0.4672051606
-1.0940246808 -0.6205490013 0.4634432819
-1.1345167798 -0.5513504361 0.4693606481
-1.1728263568 -0.4821843468 0.4830316256
-1.2053969699 -0.4109176040 0.4998396829
-1.2304416683 -0.3365345739 0.5164121613
-1.2478639145 -0.2593179880 0.5303949838
-1.2589686729 -0.1802709706 0.5407678644
-1.2653339123 -0.1002344429 0.5474109360
-1.2677344550 -0.0197174765 0.5501411855
-1.2668404202 0.0608667468 0.5491649499
-1.2624631245 0.1411880400 0.5444471331
-1.2536144637 0.2207362408 0.5357870604
-1.2394192605 0.2989200169 0.5235110159
-1.2154422522 0.3851282985 0.5059471438
-1.1854585218 0.4574927104 0.4887547829
-1.1487136863 0.5271354260 0.4734627477
-1.1083820360 0.5960268263 0.4640375481
-1.0681538831 0.6657249115 0.4643492976
-1.0284940039 0.7349181571 0.4742250486
-0.9861644595 0.8012364307 0.4897188513
-0.9382919891 0.8631914355 0.5068269690
-0.8835366543 0.9197931266 0.5225058857
-0.8233745413 0.9716334850 0.5351546280
-0.7590301300 1.0192384566 0.5440666928
-0.6917445972 1.0633175761 0.5489980502
-0.6225200392 1.1045820221 0.5502797678
-0.5516543575 1.1428962721 0.5477810700
-0.4792737746 1.1776855855 0.5414358065
-0.4054000945 1.2080376680 0.5313626035
-0.3299296301 1.2319222481 0.5175643263
-0.2531058761 1.2479477813 0.5011506179
-0.1646437222 1.2578697675 0.4819578792
-0.0854723940 1.2588410706 0.4684070802
-0.0051977342 1.2580721909 0.4625581418
0.0752061115 1.2583392594 0.4669500273
0.1545412595 1.2575910548 0.4795660512
0.2432233707 1.2470506662 0.4951814246
0.3197368319 1.2294258702 0.5086485186
0.3943687710 1.2033226887 0.5202499573
0.4669194467 1.1705694613 0.5294628130
0.5377471085 1.1337493194 0.5368203262
0.6069532581 1.0938852830 0.5425042462
0.6745198356 1.0511380081 0.5464837727
0.7321413808 1.0128404531 0.5484720916
0.7877968306 0.9716046496 0.5489309431
0.8490409825 0.9196802227 0.5483581900
0.9070690989 0.8640750370 0.5466179265
0.9470871221 0.8214231663 0.5437071576
0.9979649315 0.7591509584 0.5409915983
1.0445427893 0.6936627402 0.5384432685
1.0867207814 0.6253354185 0.5364506897
1.1189495170 0.5640076245 0.5352147889
1.1476182493 0.5009874876 0.5349863249
1.1784669048 0.4271400462 0.5359766045
1.2055421005 0.3518020527 0.5379578578
1.2285243108 0.2750735380 0.5410090600
1.1453511600 0.1708924900 0.4928386100
1.1534888455 0.0982715232 0.5000749698
1.1570013216 0.0249925821 0.5033974832
1.1562877421 -0.0484321773 0.5027029259
1.1515786625 -0.1215868050 0.4982857838
1.1412317925 -0.1937419018 0.4894354216
1.1247246204 -0.2641305107 0.4768073378
1.1003921976 -0.3315186435 0.4609138856
1.0672764895 -0.3947475691 0.4437448406
1.0280566134 -0.4549168867 0.4284827929
0.9870797250 -0.5150781957 0.4189826074
0.9493414173 -0.5779786745 0.4172954402
0.9171694683 -0.6435431728 0.4248433416
0.8854729610 -0.7082674186 0.4389321787
0.8493600379 -0.7698982981 0.4558253555
0.8053926440 -0.8262741402 0.4723321329
0.7546946924 -0.8775009335 0.4862212942
0.6983611530 -0.9235518443 0.4960211680
0.6384063306 -0.9655539960 0.5018621910
0.5757655957 -1.0038388989 0.5036009489
0.5110831188 -1.0385265508 0.5014257754
0.4446633061 -1.0692727756 0.4954208870
0.3763694951 -1.0941575478 0.4850419062
0.3065879245 -1.1120060396 0.4709866106
0.2356745983 -1.1207487306 0.4543078369
0.1642301560 -1.1209587109 0.4374461809
0.0922439897 -1.1155647348 0.4239501419
0.0192597941 -1.1112652002 0.4174226663
-0.0540538827 -1.1127180453 0.4194497285
-0.1265240215 -1.1183335853 0.4297906901
-0.1982178788 -1.1218796940 0.4452920721
-0.2694824360 -1.1181240202 0.4625007901
-0.3398971562 -1.1044655149 0.4780519835
-0.4089910609 -1.0830358031 0.4904343236
-0.4764508091 -1.0552730199 0.4988082001
-0.5420353963 -1.0225063350 0.5029401627
-0.6058519198 -0.9861722462 0.5033498935
-0.6672402471 -0.9460435117 0.4995552968
-0.7256101029 -0.9021905217 0.4918420849
-0.7796354649 -0.8538781757 0.4801059777
-0.8271812831 -0.8001375046 0.4647330488
-0.8675838977 -0.7412943179 0.4476497360
-0.9009124940 -0.6778459667 0.4316454242
-0.9321711672 -0.6123425940 0.4205719099
-0.9667479595 -0.5477569830 0.4171893382
-1.0063810377 -0.4862205102 0.4224166531
-1.0472479508 -0.4265934741 0.4353799419
-1.0839352388 -0.3651883096 0.4518694092
-1.1130235213 -0.2999799312 0.4687997611
-1.1335368913 -0.2310151728 0.4833350364
-1.1467361936 -0.1596146059 0.4940933771
-1.1544057785 -0.0869110301 0.5009438388
-1.1571356408 -0.0135683552 0.5035472339
-1.1558500859 0.0598400234 0.5023067463
-1.1502829471 0.1328852495 0.4971746010
-1.1390888894 0.2048269050 0.4877387262
-1.1216290718 0.2748973982 0.4745935723
-1.0956353341 0.3415662680 0.4582506496
-1.0616541449 0.4043393829 0.4411637958
-1.0216682041 0.4642051440 0.4266856663
-0.9807787581 0.5245420887 0.4179381851
-0.9441538671 0.5881201743 0.4180199046
-0.9123428822 0.6536892987 0.4268429030
-0.8803302199 0.7181345931 0.4414496259
-0.8432424660 0.7791454876 0.4585401813
-0.7979546615 0.8345857713 0.4747206517
-0.7462774605 0.8849804342 0.4880307070
-0.6893996302 0.9304824674 0.4973589107
-0.6288134949 0.9716858017 0.5023352265
-0.5658882183 1.0095148157 0.5035727683
-0.5009278384 1.0436591388 0.5008232491
-0.4341394503 1.0733695070 0.4939621218
-0.3657104763 1.0977287052 0.4832395157
-0.2956612973 1.1140599106 0.4685484536
-0.2246354054 1.1213708723 0.4516680590
-0.1531329362 1.1203937656 0.4350116780
-0.0809717083 1.1147738042 0.4226117736
-0.0078975214 1.1112112782 0.4172673317
0.0653719884 1.1134786436 0.4204460517
0.1376799835 1.1193214898 0.4318849737
0.2092930902 1.1221158268 0.4479183015
0.2804760101 1.1167698995 0.4651089333
0.3507149887 1.1017634467 0.4802779307
0.4195544530 1.0791507740 0.4920271186
0.4875439181 1.0528740893 0.5011297104
0.5550156146 1.0246271859 0.5078488134
0.6215201525 0.9937154361 0.5118612453
0.6865762034 0.9596649333 0.5132311263
0.7494655555 0.9217632571 0.5119645708
0.8092945931 0.8793407728 0.5082960556
0.8650736538 0.8319134168 0.5027254101
0.9158669292 0.7793254514 0.4959985985
0.9609820402 0.7218271567 0.4890143829
1.0001257668 0.6600369275 0.4826744453
1.0334520706 0.5947969749 0.4777308772
1.0614842559 0.5269908927 0.4746880239
1.0849053972 0.4573826310 0.4738142094
1.1041932360 0.3865280880 0.4753695702
1.1204309575 0.3149917481 0.4790647876
1.1338886630 0.2430268055 0.4850203326
1.3496980666 0.2235035760 0.5970748428
1.3679532652 0.1377659010 0.5971371268
1.3769874294 0.0505881929 0.5972499009
1.3783448687 -0.0371271236 0.5967800262
1.3759609088 -0.1248046176 0.5934199052
1.3704629077 -0.2121243860 0.5865124156
1.3582772080 -0.3203259499 0.5732428155
1.3357932061 -0.4259322615 0.5542025718
1.3101407166 -0.5080036450 0.5369976153
1.2770648642 -0.5875785461 0.5208386743
1.2374377225 -0.6650166021 0.5103533511
1.1935512381 -0.7408047920 0.5103606148
1.1461698715 -0.8137819506 0.5210056571
1.0937794104 -0.8821891596 0.5373056947
1.0354468473 -0.9453628361 0.5545422550
0.9714478281 -1.0033522219 0.5698918777
0.9028526592 -1.0567045377 0.5820352156
0.8310793678 -1.1064791785 0.5905930738
0.7571331882 -1.1534933114 0.5955946972
0.6816311270 -1.1982289695 0.5969915818
0.6048781754 -1.2407472147 0.5948389830
0.5269261480 -1.2806558492 0.5891113768
0.4476398062 -1.3170687326 0.5797900419
0.3667953332 -1.3486148376 0.5670098953
0.2842653108 -1.3737132808 0.5512209081
0.2000803519 -1.3911692529 0.5339647613
0.1143261654 -1.4008719330 0.5185283538
0.0272534724 -1.4044091877 0.5097075750
-0.0602822899 -1.4036050972 0.5116685747
-0.1469361045 -1.3980097851 0.5236983181
-0.2321232497 -1.3855908060 0.5403680558
-0.3362666831 -1.3586154731 0.5613286643
-0.4177384564 -1.3293468278 0.5753205729
-0.4975764258 -1.2945756606 0.5859480888
-0.5760004710 -1.2558498039 0.5930167960
-0.6531912453 -1.2142391277 0.5964961756
-0.7291649821 -1.1703025216 0.5964001734
-0.8037216872 -1.1241512496 0.5927374893
-0.8763641064 -1.0754591352 0.5854948883
-0.9462235889 -1.0235040714 0.5746726867
-1.0120900242 -0.9673521070 0.5605074800
-1.0726632831 -0.9061934189 0.5438204264
-1.1272431303 -0.8397102602 0.5268396901
-1.1762915934 -0.7682755694 0.5138384112
-1.2213014020 -0.6933410197 0.5096972255
-1.2626525219 -0.6164803621 0.5163046431
-1.2984047627 -0.5377752194 0.5306833093
-1.3268587011 -0.4566468983 0.5478099566
-1.3478598152 -0.3730892166 0.5640245616
-1.3621909377 -0.2876208033 0.5774549312
-1.3712011522 -0.2009273354 0.5874423517
-1.3762620461 -0.1135578557 0.5938780332
-1.3783332693 -0.0258665978 0.5967351370
-1.3778307544 0.0618934702 0.5960231535
-1.3746433018 0.1494908304 0.5917196653
-1.3681400379 0.2366455766 0.5838353945
-1.3572094492 0.3229426356 0.5724284595
-1.3352491702 0.4286903290 0.5536436381
-1.3092628987 0.5106460378 0.5363457700
-1.2757591684 0.5900657079 0.5202398292
-1.2359853139 0.6675115639 0.5101369112
-1.1921538990 0.7433296487 0.5106786906
-1.1446451256 0.8161470154 0.5216071941
-1.0919986990 0.8843382684 0.5379880767
-1.0333415121 0.9472373833 0.5551137568
-0.9691186471 1.0050004818 0.5702911197
-0.9004716222 1.0582865358 0.5822785490
-0.8286606298 1.1079944458 0.5907744749
-0.7546756996 1.1549493504 0.5956608738
-0.6791518600 1.1996492285 0.5969867674
-0.6023808767 1.2421334054 0.5947388909
-0.5244080989 1.2820016641 0.5889094912
-0.4450897126 1.3183466308 0.5794856913
-0.3641979629 1.3497845855 0.5665801989
-0.2815763468 1.3745246904 0.5506331768
-0.1761545082 1.3953457694 0.5289040804
-0.0899730796 1.4029083369 0.5142023869
-0.0024979469 1.4049331037 0.5078489518
0.0850402345 1.4031998752 0.5134540029
0.1714025355 1.3958606199 0.5272471286
0.2771536513 1.3719855055 0.5424445477
0.3589976537 1.3420818409 0.5521881038
0.4380225533 1.3048819308 0.5602219838
0.5142844404 1.2619881486 0.5668985074
0.5879502988 1.2146245495 0.5725109419
0.6588909015 1.1631433802 0.5771596791
0.7275195187 1.1085605801 0.5811063002
0.7777065583 1.0660159729 0.5837130569
0.8261281057 1.0214460421 0.5858973154
0.8887873719 0.9600196726 0.5884203244
0.9490645439 0.8962366571 0.5905104428
0.9783073150 0.8635208811 0.5914157167
1.0349478229 0.7964747602 0.5929688136
1.0889598118 0.7272885528 0.5942120917
1.1399894923 0.6558738621 0.5951705021
1.1764147780 0.6010243563 0.5957415539
1.2103311014 0.5445923441 0.5961584404
1.2527405737 0.4677520043 0.5965836387
1.2906532435 0.3886123573 0.5968509280
1.3231599587 0.3071202704 0.5969977873
