# Supplementary material for: The topology of the magnetically induced ring current of C13Cl2
Source: Chem Sci. 2026 Jun 27. Online ahead of print. doi: 10.1039/d6sc03398a (PMC13334967; doi:10.1039/d6sc03398a)
Supplement: SC-OLF-D6SC03398A-s002 [file SC-OLF-D6SC03398A-s002.zip › benz/ribbon_traj_003_016.xyz]

100

1.2575855248 0.1940982890 0.4201272666
1.2682556989 0.1144616586 0.4268137857
1.2729710446 0.0340114175 0.4303250194
1.2725862395 -0.0466571823 0.4299602651
1.2671384882 -0.1270254148 0.4258259696
1.2549948072 -0.2062424661 0.4172889898
1.2304725282 -0.2929716475 0.4022746969
1.1966948700 -0.3632700347 0.3842263604
1.1514820250 -0.4257203181 0.3636956009
1.0996896344 -0.4832318984 0.3440380728
1.0484545456 -0.5431785601 0.3302846018
1.0061538437 -0.6109053267 0.3278107337
0.9765921116 -0.6844090553 0.3382075339
0.9529073709 -0.7584928458 0.3564671102
0.9250365568 -0.8303501327 0.3771218953
0.8854732654 -0.8970439823 0.3963512521
0.8343279827 -0.9569466068 0.4117691390
0.7664820926 -1.0171743757 0.4236461324
0.7008436430 -1.0637772473 0.4292656485
0.6320263332 -1.1059100235 0.4308781469
0.5607739228 -1.1437421304 0.4287019373
0.4873249996 -1.1766010540 0.4226365221
0.4008318215 -1.2033363029 0.4098064015
0.3233350649 -1.2157882336 0.3937968051
0.2460254291 -1.2145487052 0.3741763760
0.1700772721 -1.2018513887 0.3535531911
0.0937851520 -1.1855566813 0.3361271881
0.0149019143 -1.1762469157 0.3274157375
-0.0544927458 -1.1779556853 0.3291913055
-0.1318253685 -1.1931250967 0.3437803779
-0.2072533113 -1.2098285926 0.3636403434
-0.2838652203 -1.2180554294 0.3843864803
-0.3723079247 -1.2102222505 0.4044068252
-0.4490726630 -1.1900001137 0.4175121317
-0.5237650157 -1.1608616736 0.4259849118
-0.5961354626 -1.1254574384 0.4301222253
-0.6662387434 -1.0855045287 0.4304823798
-0.7335110283 -1.0411198926 0.4268433702
-0.7968774803 -0.9918976153 0.4190828793
-0.8605459616 -0.9280393827 0.4046176513
-0.9059171270 -0.8645917423 0.3870927393
-0.9394334354 -0.7952401891 0.3668064081
-0.9642846172 -0.7220272060 0.3468172027
-0.9898694968 -0.6476998889 0.3318277754
-1.0257544867 -0.5766534668 0.3276451719
-1.0655850289 -0.5204682342 0.3337932105
-1.1176684440 -0.4619753071 0.3504635733
-1.1676510871 -0.4033816244 0.3709315661
-1.2092289069 -0.3384644700 0.3909771217
-1.2425214434 -0.2558322987 0.4095246936
-1.2599551302 -0.1781056308 0.4208973964
-1.2696725756 -0.0983857511 0.4278450580
-1.2733138642 -0.0178478455 0.4305711713
-1.2719512292 0.0628050486 0.4294970447
-1.2652736658 0.1430275504 0.4245279362
-1.2515972720 0.2218737943 0.4151278176
-1.2245983437 0.3075997777 0.3990238445
-1.1880789355 0.3761810672 0.3801768562
-1.1411526851 0.4371664555 0.3594820637
-1.0888546295 0.4945621460 0.3405897609
-1.0386578508 0.5557818175 0.3283576034
-0.9992791287 0.6253180077 0.3289223794
-0.9742722493 0.6889163957 0.3390689581
-0.9502558566 0.7628836565 0.3575461459
-0.9216834204 0.8343126668 0.3782345335
-0.8816072705 0.9004861586 0.3972677566
-0.8229905928 0.9681028127 0.4142301987
-0.7621197899 1.0199340986 0.4240177388
-0.6963360633 1.0662793818 0.4292880865
-0.6274534508 1.1082517207 0.4307021991
-0.5561094414 1.1458549868 0.4282813202
-0.4824507951 1.1780202103 0.4217173523
-0.3961263784 1.2058199563 0.4092869366
-0.3078227545 1.2164342267 0.3901070046
-0.2308493899 1.2122952261 0.3699757588
-0.1551052474 1.1981281734 0.3495323340
-0.0783340410 1.1825882926 0.3334986748
-0.0097917218 1.1750403906 0.3264196086
0.0701473831 1.1807149370 0.3314860884
0.1385007584 1.1885441629 0.3423111627
0.2177058284 1.1922523368 0.3564523294
0.2967368422 1.1859572604 0.3701841487
0.3747365401 1.1699429394 0.3820713396
0.4510066529 1.1457318670 0.3914961574
0.5256701265 1.1161633279 0.3990045899
0.5889216370 1.0874683497 0.4042200444
0.6603538911 1.0503011672 0.4083531511
0.7296247421 1.0091874043 0.4108357506
0.7876669819 0.9707647026 0.4113776566
0.8516679168 0.9217859252 0.4109214073
0.9121430402 0.8685537454 0.4093747067
0.9684477026 0.8109833152 0.4071598272
1.0058391883 0.7659983964 0.4042265475
1.0538535118 0.7015660467 0.4021838055
1.0970509738 0.6338876599 0.4009012043
1.1295776089 0.5726994786 0.4003547663
1.1642380937 0.5004067209 0.4013588497
1.1943352798 0.4260983584 0.4038346645
1.2201109673 0.3501147526 0.4077175257
1.2412511309 0.2726960204 0.4131760403
1.1453511600 0.1708924900 0.4928386100
1.1534888455 0.0982715232 0.5000749698
1.1570013216 0.0249925821 0.5033974832
1.1562877421 -0.0484321773 0.5027029259
1.1515786625 -0.1215868050 0.4982857838
1.1412317925 -0.1937419018 0.4894354216
1.1247246204 -0.2641305107 0.4768073378
1.1003921976 -0.3315186435 0.4609138856
1.0672764895 -0.3947475691 0.4437448406
1.0280566134 -0.4549168867 0.4284827929
0.9870797250 -0.5150781957 0.4189826074
0.9493414173 -0.5779786745 0.4172954402
0.9171694683 -0.6435431728 0.4248433416
0.8854729610 -0.7082674186 0.4389321787
0.8493600379 -0.7698982981 0.4558253555
0.8053926440 -0.8262741402 0.4723321329
0.7546946924 -0.8775009335 0.4862212942
0.6983611530 -0.9235518443 0.4960211680
0.6384063306 -0.9655539960 0.5018621910
0.5757655957 -1.0038388989 0.5036009489
0.5110831188 -1.0385265508 0.5014257754
0.4446633061 -1.0692727756 0.4954208870
0.3763694951 -1.0941575478 0.4850419062
0.3065879245 -1.1120060396 0.4709866106
0.2356745983 -1.1207487306 0.4543078369
0.1642301560 -1.1209587109 0.4374461809
0.0922439897 -1.1155647348 0.4239501419
0.0192597941 -1.1112652002 0.4174226663
-0.0540538827 -1.1127180453 0.4194497285
-0.1265240215 -1.1183335853 0.4297906901
-0.1982178788 -1.1218796940 0.4452920721
-0.2694824360 -1.1181240202 0.4625007901
-0.3398971562 -1.1044655149 0.4780519835
-0.4089910609 -1.0830358031 0.4904343236
-0.4764508091 -1.0552730199 0.4988082001
-0.5420353963 -1.0225063350 0.5029401627
-0.6058519198 -0.9861722462 0.5033498935
-0.6672402471 -0.9460435117 0.4995552968
-0.7256101029 -0.9021905217 0.4918420849
-0.7796354649 -0.8538781757 0.4801059777
-0.8271812831 -0.8001375046 0.4647330488
-0.8675838977 -0.7412943179 0.4476497360
-0.9009124940 -0.6778459667 0.4316454242
-0.9321711672 -0.6123425940 0.4205719099
-0.9667479595 -0.5477569830 0.4171893382
-1.0063810377 -0.4862205102 0.4224166531
-1.0472479508 -0.4265934741 0.4353799419
-1.0839352388 -0.3651883096 0.4518694092
-1.1130235213 -0.2999799312 0.4687997611
-1.1335368913 -0.2310151728 0.4833350364
-1.1467361936 -0.1596146059 0.4940933771
-1.1544057785 -0.0869110301 0.5009438388
-1.1571356408 -0.0135683552 0.5035472339
-1.1558500859 0.0598400234 0.5023067463
-1.1502829471 0.1328852495 0.4971746010
-1.1390888894 0.2048269050 0.4877387262
-1.1216290718 0.2748973982 0.4745935723
-1.0956353341 0.3415662680 0.4582506496
-1.0616541449 0.4043393829 0.4411637958
-1.0216682041 0.4642051440 0.4266856663
-0.9807787581 0.5245420887 0.4179381851
-0.9441538671 0.5881201743 0.4180199046
-0.9123428822 0.6536892987 0.4268429030
-0.8803302199 0.7181345931 0.4414496259
-0.8432424660 0.7791454876 0.4585401813
-0.7979546615 0.8345857713 0.4747206517
-0.7462774605 0.8849804342 0.4880307070
-0.6893996302 0.9304824674 0.4973589107
-0.6288134949 0.9716858017 0.5023352265
-0.5658882183 1.0095148157 0.5035727683
-0.5009278384 1.0436591388 0.5008232491
-0.4341394503 1.0733695070 0.4939621218
-0.3657104763 1.0977287052 0.4832395157
-0.2956612973 1.1140599106 0.4685484536
-0.2246354054 1.1213708723 0.4516680590
-0.1531329362 1.1203937656 0.4350116780
-0.0809717083 1.1147738042 0.4226117736
-0.0078975214 1.1112112782 0.4172673317
0.0653719884 1.1134786436 0.4204460517
0.1376799835 1.1193214898 0.4318849737
0.2092930902 1.1221158268 0.4479183015
0.2804760101 1.1167698995 0.4651089333
0.3507149887 1.1017634467 0.4802779307
0.4195544530 1.0791507740 0.4920271186
0.4875439181 1.0528740893 0.5011297104
0.5550156146 1.0246271859 0.5078488134
0.6215201525 0.9937154361 0.5118612453
0.6865762034 0.9596649333 0.5132311263
0.7494655555 0.9217632571 0.5119645708
0.8092945931 0.8793407728 0.5082960556
0.8650736538 0.8319134168 0.5027254101
0.9158669292 0.7793254514 0.4959985985
0.9609820402 0.7218271567 0.4890143829
1.0001257668 0.6600369275 0.4826744453
1.0334520706 0.5947969749 0.4777308772
1.0614842559 0.5269908927 0.4746880239
1.0849053972 0.4573826310 0.4738142094
1.1041932360 0.3865280880 0.4753695702
1.1204309575 0.3149917481 0.4790647876
1.1338886630 0.2430268055 0.4850203326
1.3698198897 0.2173040880 0.3474159232
1.3830225524 0.1306517939 0.3535526016
1.3889407677 0.0430302528 0.3572525556
1.3888847369 -0.0448821873 0.3572176043
1.3826983138 -0.1324640245 0.3533661555
1.3687578219 -0.2187430304 0.3451425580
1.3362204360 -0.3218127844 0.3277420560
1.2929975425 -0.3950214259 0.3075388351
1.2356875606 -0.4566930670 0.2836463611
1.1713226554 -0.5115469102 0.2595933527
1.1098293662 -0.5712789245 0.2415865961
1.0629662700 -0.6438319790 0.2383260271
1.0360147549 -0.7252749378 0.2515717262
1.0203417808 -0.8087182729 0.2740020418
1.0007130757 -0.8908019674 0.2984184351
0.9655538869 -0.9678138245 0.3203703712
0.9139612730 -1.0363922801 0.3373169838
0.8346030322 -1.1107969071 0.3512710969
0.7632809554 -1.1620004987 0.3566691059
0.6882870707 -1.2079811480 0.3581553448
0.6104647268 -1.2489577100 0.3559780992
0.5299866931 -1.2839293324 0.3498521573
0.4252941479 -1.3125150579 0.3345708968
0.3400822052 -1.3195704276 0.3166069996
0.2563762599 -1.3083486798 0.2940449151
0.1759243883 -1.2827440666 0.2696602013
0.0953263144 -1.2555486279 0.2483042343
0.0105440345 -1.2412286313 0.2374088087
-0.0549316089 -1.2431933253 0.2389328825
-0.1371267156 -1.2679166081 0.2577700658
-0.2162887438 -1.2977774912 0.2819886148
-0.2982480047 -1.3179868387 0.3062721705
-0.4047186931 -1.3159789860 0.3307616669
-0.4891542650 -1.2969644243 0.3445899398
-0.5710792223 -1.2664503274 0.3531616234
-0.6502355289 -1.2284085418 0.3573042880
-0.7266255670 -1.1848368112 0.3576148661
-0.7997818094 -1.1361962734 0.3541314437
-0.8681448578 -1.0816047089 0.3463236736
-0.9414564583 -1.0022005896 0.3291293250
-0.9846529709 -0.9290459800 0.3094524298
-1.0112829731 -0.8491860603 0.2859630802
-1.0276567405 -0.7662084453 0.2619889813
-1.0475678263 -0.6830571837 0.2430836409
-1.0847610139 -0.6055499507 0.2381010057
-1.1247890202 -0.5547159582 0.2451697678
-1.1880889372 -0.4973571401 0.2655472046
-1.2513669354 -0.4415749391 0.2899937230
-1.3054342925 -0.3769490087 0.3131544823
-1.3515059955 -0.2806494247 0.3357143507
-1.3731740668 -0.1965966556 0.3477014156
-1.3849393728 -0.1098604722 0.3547462773
-1.3894920876 -0.0221273358 0.3575951086
-1.3880523724 0.0657700737 0.3566873431
-1.3802643845 0.1531698512 0.3518812715
-1.3641056546 0.2389206837 0.3425169089
-1.3275676155 0.3403021571 0.3234541167
-1.2805225368 0.4107958665 0.3021030627
-1.2206512253 0.4699935280 0.2778003317
-1.1560410549 0.5249191481 0.2544938555
-1.0965369434 0.5870215464 0.2387770217
-1.0544043904 0.6625158411 0.2398248541
-1.0362016165 0.7241434926 0.2512950132
-1.0201814932 0.8076327198 0.2736426659
-1.0001243748 0.8894798460 0.2979288857
-0.9652598795 0.9663865459 0.3198148616
-0.8997037250 1.0512251911 0.3404296903
-0.8348399495 1.1093857299 0.3506765669
-0.7638586318 1.1608729618 0.3562409465
-0.6890186834 1.2069886258 0.3578316299
-0.6112910444 1.2480508348 0.3557393914
-0.5307621398 1.2826709135 0.3494725828
-0.4265422804 1.3139112074 0.3353343575
-0.3199842118 1.3188085428 0.3116655555
-0.2370633744 1.3032195800 0.2882834587
-0.1570775586 1.2758625812 0.2640529900
-0.0756963737 1.2504027810 0.2443855761
-0.0116859222 1.2388695030 0.2355718855
0.0749227778 1.2479512304 0.2425261252
0.1393215332 1.2577668360 0.2527373516
0.2261185667 1.2623888467 0.2649863572
0.3129976742 1.2551446213 0.2752593641
0.3987580915 1.2381224320 0.2838647484
0.4824588527 1.2123129601 0.2909651963
0.5637963348 1.1794525666 0.2968794694
0.6228276593 1.1503095135 0.3005912754
0.6991876298 1.1068868983 0.3048450569
0.7726732807 1.0587098754 0.3084403749
0.8258684083 1.0197661481 0.3107907424
0.8940412405 0.9642310775 0.3135467590
0.9592124267 0.9051940740 0.3160240034
1.0210284760 0.8426411791 0.3183210560
1.0506963364 0.8101696361 0.3194387120
1.1075812568 0.7430951659 0.3216931658
1.1606498770 0.6729783450 0.3240715315
1.1976709619 0.6184080646 0.3260215086
1.2435707902 0.5434308108 0.3289034899
1.2844773236 0.4656686288 0.3322997588
1.3197909770 0.3852377571 0.3363702638
1.3486135988 0.3023652353 0.3413317481
