# Supplementary material for: The topology of the magnetically induced ring current of C13Cl2
Source: Chem Sci. 2026 Jun 27. Online ahead of print. doi: 10.1039/d6sc03398a (PMC13334967; doi:10.1039/d6sc03398a)
Supplement: SC-OLF-D6SC03398A-s002 [file SC-OLF-D6SC03398A-s002.zip › benz/ribbon_traj_004_005.xyz]

100

1.3597923602 0.1288816282 0.5422946631
1.3626949666 0.0422457313 0.5458181659
1.3626642027 -0.0445139321 0.5457589897
1.3596644870 -0.1311405729 0.5421209993
1.3530365459 -0.2173205157 0.5348240823
1.3415977683 -0.3025590317 0.5236290013
1.3237713460 -0.3860686835 0.5085390367
1.2976828820 -0.4666568500 0.4901146574
1.2628260211 -0.5435115777 0.4704645989
1.2207428532 -0.6172967102 0.4538373343
1.1767151695 -0.6915703073 0.4483015503
1.1348249420 -0.7667238924 0.4574418075
1.0908501092 -0.8391566955 0.4751856814
1.0397392456 -0.9063316716 0.4947695997
0.9811356392 -0.9677052960 0.5124633734
0.9165281216 -1.0237610744 0.5266571761
0.8475590456 -1.0753305418 0.5369385643
0.7756157458 -1.1233753216 0.5433226438
0.7016362885 -1.1686105841 0.5460085107
0.6172280790 -1.2161964747 0.5447827030
0.5402672234 -1.2559233464 0.5399754803
0.4618100276 -1.2918672159 0.5313899094
0.3816739803 -1.3224942028 0.5188433101
0.2998884053 -1.3461837496 0.5026040163
0.2166167767 -1.3608770386 0.4836138235
0.1323071340 -1.3663833870 0.4645909890
0.0570581533 -1.3652960885 0.4513354063
-0.0294297180 -1.3651111970 0.4492616019
-0.1151349754 -1.3663893016 0.4610108841
-0.1996508803 -1.3628724791 0.4795645251
-0.2831851772 -1.3502209234 0.4989612578
-0.3653048921 -1.3281859218 0.5159532592
-0.4457683302 -1.2987105364 0.5292698427
-0.5245330105 -1.2636197463 0.5386296701
-0.6017869800 -1.2245584828 0.5441836893
-0.6864588461 -1.1774598181 0.5461312487
-0.7607369046 -1.1326895541 0.5441152246
-0.8331202852 -1.0852300171 0.5384440815
-0.9027819553 -1.0344477908 0.5290034552
-0.9684394879 -0.9794249980 0.5156360188
-1.0283912131 -0.9191829836 0.4986109031
-1.0810443908 -0.8531303067 0.4792807841
-1.1263345403 -0.7816888996 0.4608336331
-1.1681084507 -0.7068372466 0.4492673120
-1.2116887558 -0.6321866679 0.4518127348
-1.2502923974 -0.5675348015 0.4647823964
-1.2874775324 -0.4916703209 0.4839483813
-1.3163106963 -0.4121713177 0.5029430064
-1.3365645596 -0.3294409229 0.5191422587
-1.3499748230 -0.2446852005 0.5316283957
-1.3579775856 -0.1587430338 0.5401711641
-1.3622368977 -0.0620658778 0.5452335365
-1.3628602245 0.0246813576 0.5460010515
-1.3606167203 0.1113621287 0.5432550455
-1.3549286107 0.1976795571 0.5368216968
-1.3446522334 0.2831747121 0.5264939718
-1.3282336334 0.3670980442 0.5122077709
-1.3042188065 0.4484675877 0.4944910644
-1.2713054664 0.5261672761 0.4749231143
-1.2306988521 0.6005143085 0.4571505553
-1.1864736675 0.6743509759 0.4480633656
-1.1443766337 0.7497099995 0.4542312792
-1.1013345179 0.8229303031 0.4708808070
-1.0520565282 0.8914362560 0.4904351975
-0.9951024045 0.9541576015 0.5087165367
-0.9317106904 1.0113527867 0.5237634729
-0.8636138005 1.0638710243 0.5349364423
-0.7922424738 1.1126285321 0.5421736741
-0.7186818458 1.1584785649 0.5456920239
-0.6346792796 1.2067991639 0.5454861482
-0.5580326887 1.2472479855 0.5415360665
-0.4799382262 1.2842098418 0.5338232773
-0.4001979543 1.3162552184 0.5221684451
-0.3187835772 1.3417831012 0.5067028581
-0.2357872522 1.3584755216 0.4880794947
-0.1516818056 1.3656663339 0.4686341320
-0.0767231421 1.3641449961 0.4536051347
0.0092073899 1.3592212675 0.4447550741
0.0945441444 1.3543461672 0.4475638560
0.1688115214 1.3474875378 0.4566141704
0.2522579052 1.3317259443 0.4655508037
0.3346722651 1.3084076013 0.4732286824
0.4153432255 1.2780999793 0.4795293605
0.4941148849 1.2424971898 0.4848621887
0.5705596216 1.2018013683 0.4891979915
0.6448528366 1.1571945543 0.4929562900
0.7167393940 1.1087900621 0.4961657224
0.7862208938 1.0570167535 0.4990208593
0.8533408084 1.0022523042 0.5016593130
0.9177751180 0.9444225857 0.5040760962
0.9796227563 0.8838824509 0.5064291808
1.0387437809 0.8207105983 0.5087922278
1.0946359157 0.7547126086 0.5112078748
1.1471494710 0.6860156035 0.5137861018
1.1957796491 0.6145112081 0.5166116670
1.2397023987 0.5400464339 0.5197576634
1.2786057366 0.4628484848 0.5232910679
1.3110052290 0.3827317472 0.5273431910
1.3356961071 0.2999368763 0.5319993257
1.3517894644 0.2150527851 0.5372097850
1.4406320400 0.1380623300 0.5073433600
1.4436004341 0.0459120535 0.5108842649
1.4436197103 -0.0463553379 0.5108697798
1.4406260910 -0.1385032434 0.5073012035
1.4338481843 -0.2302177492 0.4999266335
1.4219176535 -0.3209568019 0.4883457670
1.4029403380 -0.4097779696 0.4722827926
1.3743803731 -0.4950482317 0.4519309767
1.3353847222 -0.5754099126 0.4290330855
1.2875877261 -0.6515074097 0.4082277371
1.2393625051 -0.7295447826 0.4011772607
1.1972726545 -0.8105482890 0.4132562230
1.1538107160 -0.8888997447 0.4351173977
1.1010057102 -0.9610502076 0.4575969617
1.0390677976 -1.0265622252 0.4768631033
0.9701357661 -1.0859942380 0.4917384145
0.8964741190 -1.1405286587 0.5021657814
0.8197640521 -1.1913839159 0.5085047674
0.7409949179 -1.2393482197 0.5111184440
0.6607189859 -1.2848128383 0.5101975603
0.5790550443 -1.3274961186 0.5056733281
0.4958276673 -1.3663812677 0.4972539725
0.4107885852 -1.3997406610 0.4845250519
0.3239292007 -1.4255027228 0.4673598519
0.2354698534 -1.4404170609 0.4461023193
0.1462474429 -1.4439691645 0.4231068843
0.0560342757 -1.4394830255 0.4044413900
-0.0359170704 -1.4386942836 0.4026099384
-0.1265928697 -1.4431893285 0.4184659048
-0.2159809009 -1.4423699874 0.4411352615
-0.3046917041 -1.4299670365 0.4630721472
-0.3919515344 -1.4062885758 0.4812398143
-0.4773962882 -1.3743471450 0.4949338476
-0.5609913109 -1.3364574107 0.5042595071
-0.6429735823 -1.2944726973 0.5095638144
-0.7235251874 -1.2495174968 0.5112530795
-0.8026475262 -1.2020983312 0.5094149438
-0.8798908458 -1.1519538279 0.5039137411
-0.9543340274 -1.0983119257 0.4944174880
-1.0244815048 -1.0400706952 0.4805242198
-1.0881830057 -0.9759953741 0.4621726563
-1.1430300479 -0.9052254469 0.4402175307
-1.1882652616 -0.8280970276 0.4176790998
-1.2297034708 -0.7472453123 0.4023143148
-1.2767063467 -0.6683043281 0.4054279514
-1.3255544579 -0.5923395711 0.4240196577
-1.3666035325 -0.5130434478 0.4470216550
-1.3975691736 -0.4288306055 0.4681877077
-1.4183994225 -0.3406151945 0.4852077808
-1.4317236157 -0.2502076963 0.4977603158
-1.4394641119 -0.1586495787 0.5060214425
-1.4432125674 -0.0665673739 0.5103991684
-1.4438680428 0.0256924255 0.5111834247
-1.4415775527 0.1178880509 0.5084336722
-1.4357723585 0.2097389589 0.5019538225
-1.4251801233 0.3007693766 0.4913661671
-1.4077892126 0.3900722999 0.4762354098
-1.3816708812 0.4763307839 0.4568219800
-1.3448192219 0.5577601729 0.4342443961
-1.2987917178 0.6345984562 0.4122802597
-1.2494229294 0.7115172209 0.4004131586
-1.2064599579 0.7925652916 0.4089232442
-1.1641221213 0.8717667958 0.4299525085
-1.1138082397 0.9455665460 0.4528396821
-1.0537824723 1.0125888453 0.4729998239
-0.9861366782 1.0732335274 0.4888929070
-0.9133471728 1.1287416838 0.5002972770
-0.8371853058 1.1803063552 0.5075144414
-0.7588234497 1.2288909622 0.5109410683
-0.6788647560 1.2749312413 0.5108158063
-0.5975215251 1.3183205439 0.5071303737
-0.5146741844 1.3582268085 0.4996390205
-0.4300613362 1.3930708690 0.4879156945
-0.3435889235 1.4207850947 0.4717054242
-0.2553911129 1.4380957471 0.4511590141
-0.1662789246 1.4439172160 0.4282597026
-0.0763611161 1.4406934705 0.4080539432
0.0153545867 1.4378844429 0.4006601329
0.1064864392 1.4424892303 0.4137117506
0.1959869113 1.4432088536 0.4359478627
0.2852538427 1.4353316981 0.4576272690
0.3738496296 1.4167195569 0.4751216171
0.4604097568 1.3878843158 0.4884728169
0.5445940416 1.3516266072 0.4987597759
0.6255998529 1.3081078529 0.5060529565
0.7038367688 1.2595131429 0.5112963254
0.7788888523 1.2059747992 0.5146240172
0.8509214866 1.1483628603 0.5164708881
0.9201296365 1.0873560797 0.5171842056
0.9859604747 1.0227151019 0.5168259841
1.0488109012 0.9551826175 0.5157492288
1.1086514789 0.8849757805 0.5141327793
1.1647922177 0.8117887973 0.5120896575
1.2174708460 0.7360805158 0.5098498116
1.2665324304 0.6579778881 0.5075767262
1.3107508726 0.5770332693 0.5054960205
1.3504520344 0.4937778218 0.5037878674
1.3843357507 0.4079930745 0.5027678189
1.4116477995 0.3198895633 0.5027264687
1.4307514122 0.2296925617 0.5041311756
1.2789526803 0.1197009264 0.5772459661
1.2817894990 0.0385794091 0.5807520670
1.2817086951 -0.0426725263 0.5806481996
1.2787028831 -0.1237779025 0.5769407950
1.2722249075 -0.2044232822 0.5697215312
1.2612778831 -0.2841612616 0.5589122356
1.2446023541 -0.3623593974 0.5447952807
1.2209853909 -0.4382654683 0.5282983382
1.1902673201 -0.5116132427 0.5118961124
1.1538979802 -0.5830860106 0.4994469315
1.1140678339 -0.6535958321 0.4954258398
1.0723772295 -0.7228994958 0.5016273920
1.0278895024 -0.7894136463 0.5152539651
0.9784727809 -0.8516131356 0.5319422377
0.9232034808 -0.9088483669 0.5480636436
0.8629204771 -0.9615279108 0.5615759376
0.7986439721 -1.0101324250 0.5717113472
0.7314674395 -1.0553667272 0.5781405203
0.6622776591 -1.0978729485 0.5808985773
0.5737371721 -1.1475801111 0.5793678457
0.5014794026 -1.1843505741 0.5742776326
0.4277923878 -1.2173531640 0.5655258463
0.3525593754 -1.2452477447 0.5531615683
0.2758476099 -1.2668647765 0.5378481806
0.1977637000 -1.2813370164 0.5211253277
0.1183668251 -1.2887976096 0.5060750936
0.0580820309 -1.2911091516 0.4982294225
-0.0229423656 -1.2915281103 0.4959132655
-0.1036770810 -1.2895892747 0.5035558634
-0.1833208596 -1.2833749708 0.5179937888
-0.2616786502 -1.2704748103 0.5348503684
-0.3386582497 -1.2500832679 0.5506667042
-0.4141403723 -1.2230739278 0.5636058378
-0.4880747102 -1.1907820819 0.5729998331
-0.5606003777 -1.1546442683 0.5788035642
-0.6493925047 -1.1054021395 0.5810094179
-0.7188262831 -1.0632807770 0.5788155055
-0.7863497245 -1.0185062064 0.5729744219
-0.8512298832 -0.9705836560 0.5635894224
-0.9123974709 -0.9187793008 0.5507478178
-0.9685994205 -0.8623705930 0.5350491500
-1.0190587337 -0.8010351665 0.5183440375
-1.0644038191 -0.7352807716 0.5039881664
-1.1065134306 -0.6664291810 0.4962203093
-1.1466711648 -0.5960690077 0.4981975182
-1.1750303369 -0.5427300320 0.5055451351
-1.2083515323 -0.4702971939 0.5208751075
-1.2350522190 -0.3955120299 0.5376983051
-1.2547296967 -0.3182666514 0.5530767365
-1.2682260303 -0.2391627048 0.5654964755
-1.2764910592 -0.1588364890 0.5743208857
-1.2812612279 -0.0575643817 0.5800679047
-1.2818524063 0.0236702897 0.5808186782
-1.2796558880 0.1048362065 0.5780764188
-1.2740848629 0.1856201553 0.5716895711
-1.2641243435 0.2655800476 0.5616217764
-1.2486780543 0.3441237886 0.5481801321
-1.2267667319 0.4206043916 0.5321601489
-1.1977917108 0.4945743793 0.5156018325
-1.1626059864 0.5664301609 0.5020208508
-1.1235244057 0.6371847308 0.4957135726
-1.0822933096 0.7068547075 0.4995393142
-1.0385469145 0.7740938104 0.5118091054
-0.9903048167 0.8373059661 0.5280307130
-0.9364223366 0.8957263576 0.5444332495
-0.8772847025 0.9494720459 0.5586340388
-0.8138804282 0.9990003647 0.5695756076
-0.7472996418 1.0449507091 0.5768329068
-0.6785402419 1.0880661676 0.5804429795
-0.5904938032 1.1386670865 0.5801564901
-0.5185438523 1.1761754271 0.5759417593
-0.4452022679 1.2101928751 0.5680075341
-0.3703345723 1.2394395678 0.5564211956
-0.2939782309 1.2627811078 0.5417002920
-0.2161833915 1.2788552960 0.5249999752
-0.1370846865 1.2874154518 0.5090085613
-0.0770851680 1.2875965217 0.4991563263
0.0030601932 1.2805580921 0.4888500154
0.0826018496 1.2662031040 0.4814159613
0.1416361314 1.2517662221 0.4772804780
0.2192619677 1.2281201906 0.4734743385
0.2954949006 1.2000956458 0.4713357477
0.3702766942 1.1683156429 0.4705859041
0.4436357281 1.1333677725 0.4709646014
0.5155193903 1.0954948836 0.4723430264
0.5858689043 1.0548759657 0.4746162545
0.6545899356 1.0116053251 0.4777074275
0.7215203009 0.9656706468 0.4815708305
0.7865519803 0.9171485288 0.4861344203
0.8495897614 0.8661300695 0.4913262082
0.9104346115 0.8125822843 0.4971091328
0.9688360830 0.7564454161 0.5034516762
1.0244796137 0.6976364199 0.5103260921
1.0768280960 0.6359506911 0.5177223921
1.1250268677 0.5710445280 0.5256466078
1.1686539248 0.5030595985 0.5340193064
1.2067594389 0.4319191477 0.5427942683
1.2376747073 0.3574704200 0.5519185630
1.2597444148 0.2799841893 0.5612721826
1.2728275166 0.2004130085 0.5702883945
