# Supplementary material for: The topology of the magnetically induced ring current of C13Cl2
Source: Chem Sci. 2026 Jun 27. Online ahead of print. doi: 10.1039/d6sc03398a (PMC13334967; doi:10.1039/d6sc03398a)
Supplement: SC-OLF-D6SC03398A-s002 [file SC-OLF-D6SC03398A-s002.zip › benz/ribbon_traj_004_006.xyz]

100

1.4114931923 0.1317487797 0.5064570958
1.4159797315 0.0416848581 0.5088198459
1.4158177882 -0.0485757298 0.5086282237
1.4124400056 -0.1386850891 0.5048660605
1.4049961690 -0.2282822004 0.4972201997
1.3920638725 -0.3167441332 0.4852912262
1.3717372359 -0.4030174354 0.4688648636
1.3418523194 -0.4855142466 0.4483561303
1.3019340340 -0.5631709796 0.4258815702
1.2546764267 -0.6374840231 0.4065897365
1.2077450449 -0.7138425176 0.4003652184
1.1664877847 -0.7930230964 0.4117881563
1.1245697095 -0.8700392082 0.4329209812
1.0743580401 -0.9414820318 0.4552214031
1.0150687620 -1.0065321967 0.4745818830
0.9484726114 -1.0654568510 0.4895731394
0.8769370363 -1.1194111390 0.5000841320
0.8021524782 -1.1695162117 0.5064378456
0.7251739552 -1.2165647589 0.5090139903
0.6465724220 -1.2609137781 0.5080077460
0.5664836045 -1.3022441127 0.5033423693
0.4847688228 -1.3395028995 0.4947051541
0.4012449833 -1.3709300212 0.4816941824
0.3159625646 -1.3942481049 0.4642149118
0.2292993304 -1.4067045534 0.4428975470
0.1419691949 -1.4085739507 0.4205242595
0.0536295676 -1.4040471420 0.4032489981
-0.0361814239 -1.4032107361 0.4013528318
-0.1249458892 -1.4077253994 0.4163372670
-0.2123735326 -1.4079987053 0.4384646750
-0.2992050635 -1.3977360353 0.4603292375
-0.3848307470 -1.3763796288 0.4787122516
-0.4687241702 -1.3463058450 0.4926273796
-0.5507706858 -1.3099525405 0.5020730664
-0.6311525917 -1.2692675084 0.5074438372
-0.7100175350 -1.2254031596 0.5091290418
-0.7873228732 -1.1788587300 0.5072392401
-0.8625918677 -1.1293945145 0.5016291275
-0.9348476884 -1.0762547560 0.4919497975
-1.0025103666 -1.0183579453 0.4778234151
-1.0634122603 -0.9545855888 0.4592901294
-1.1154692318 -0.8843451620 0.4374339971
-1.1588625762 -0.8083648020 0.4155655321
-1.1993037724 -0.7292194785 0.4011564603
-1.2450540965 -0.6519262409 0.4038565720
-1.2930928792 -0.5776784633 0.4214852743
-1.3347777525 -0.5009649211 0.4439621031
-1.3668270414 -0.4194628015 0.4651726848
-1.3888359421 -0.3337639907 0.4824603608
-1.4030613483 -0.2456198976 0.4952870980
-1.4114221862 -0.1561710296 0.5037498774
-1.4154836952 -0.0661181567 0.5082399527
-1.4162037721 0.0241374450 0.5090563569
-1.4137564749 0.1143196053 0.5062901442
-1.4075555459 0.2041101781 0.4997337502
-1.3962972762 0.2929722206 0.4890008245
-1.3780697772 0.3799426931 0.4737337244
-1.3509394824 0.4636234033 0.4542304231
-1.3135562071 0.5425468978 0.4319165625
-1.2678787485 0.6174080496 0.4108503056
-1.2197342447 0.6926324881 0.3997642871
-1.1773062883 0.7716444585 0.4070778406
-1.1363996774 0.8495603093 0.4268438738
-1.0888128937 0.9227222771 0.4493777783
-1.0319488335 0.9895800874 0.4697491785
-0.9670964340 1.0500678991 0.4859946411
-0.8966944339 1.1052413588 0.4977015297
-0.8226515795 1.1562836678 0.5051384396
-0.7461972391 1.2041150635 0.5087105586
-0.6680124787 1.2492128185 0.5086733582
-0.5883374291 1.2914531651 0.5050274030
-0.5070893521 1.3299876991 0.4975146465
-0.4240643127 1.3632269335 0.4857236860
-0.3392303323 1.3890388321 0.4694246199
-0.2528501037 1.4045785295 0.4489608733
-0.1656660117 1.4089925839 0.4264136525
-0.0776983178 1.4053854994 0.4069507748
0.0118732242 1.4025852110 0.3998298481
0.1011239090 1.4065734876 0.4110870539
0.1888816317 1.4085295581 0.4317686002
0.2764755410 1.4016346129 0.4517297766
0.3632793231 1.3836740488 0.4680211829
0.4480226880 1.3555991249 0.4807717790
0.5302407135 1.3198707429 0.4907812425
0.6093511994 1.2771183592 0.4982317173
0.6856249535 1.2292295019 0.5038408719
0.7587340030 1.1764701252 0.5077487872
0.8288495791 1.1197054139 0.5103250198
0.8961546142 1.0595933835 0.5118623818
0.9603162774 0.9961188905 0.5124513255
1.0214123588 0.9296833525 0.5123127440
1.0795729061 0.8606661365 0.5116396007
1.1344093162 0.7889830402 0.5105391736
1.1859147065 0.7148774026 0.5091716730
1.2337784783 0.6383692616 0.5076626648
1.2773997578 0.5593692150 0.5061907102
1.3167551709 0.4781652018 0.5049011336
1.3507904747 0.3946038670 0.5040186495
1.3787682651 0.3088277228 0.5037666754
1.3994922908 0.2210763697 0.5044712546
1.4406320400 0.1380623300 0.5073433600
1.4436004341 0.0459120535 0.5108842649
1.4436197103 -0.0463553379 0.5108697798
1.4406260910 -0.1385032434 0.5073012035
1.4338481843 -0.2302177492 0.4999266335
1.4219176535 -0.3209568019 0.4883457670
1.4029403380 -0.4097779696 0.4722827926
1.3743803731 -0.4950482317 0.4519309767
1.3353847222 -0.5754099126 0.4290330855
1.2875877261 -0.6515074097 0.4082277371
1.2393625051 -0.7295447826 0.4011772607
1.1972726545 -0.8105482890 0.4132562230
1.1538107160 -0.8888997447 0.4351173977
1.1010057102 -0.9610502076 0.4575969617
1.0390677976 -1.0265622252 0.4768631033
0.9701357661 -1.0859942380 0.4917384145
0.8964741190 -1.1405286587 0.5021657814
0.8197640521 -1.1913839159 0.5085047674
0.7409949179 -1.2393482197 0.5111184440
0.6607189859 -1.2848128383 0.5101975603
0.5790550443 -1.3274961186 0.5056733281
0.4958276673 -1.3663812677 0.4972539725
0.4107885852 -1.3997406610 0.4845250519
0.3239292007 -1.4255027228 0.4673598519
0.2354698534 -1.4404170609 0.4461023193
0.1462474429 -1.4439691645 0.4231068843
0.0560342757 -1.4394830255 0.4044413900
-0.0359170704 -1.4386942836 0.4026099384
-0.1265928697 -1.4431893285 0.4184659048
-0.2159809009 -1.4423699874 0.4411352615
-0.3046917041 -1.4299670365 0.4630721472
-0.3919515344 -1.4062885758 0.4812398143
-0.4773962882 -1.3743471450 0.4949338476
-0.5609913109 -1.3364574107 0.5042595071
-0.6429735823 -1.2944726973 0.5095638144
-0.7235251874 -1.2495174968 0.5112530795
-0.8026475262 -1.2020983312 0.5094149438
-0.8798908458 -1.1519538279 0.5039137411
-0.9543340274 -1.0983119257 0.4944174880
-1.0244815048 -1.0400706952 0.4805242198
-1.0881830057 -0.9759953741 0.4621726563
-1.1430300479 -0.9052254469 0.4402175307
-1.1882652616 -0.8280970276 0.4176790998
-1.2297034708 -0.7472453123 0.4023143148
-1.2767063467 -0.6683043281 0.4054279514
-1.3255544579 -0.5923395711 0.4240196577
-1.3666035325 -0.5130434478 0.4470216550
-1.3975691736 -0.4288306055 0.4681877077
-1.4183994225 -0.3406151945 0.4852077808
-1.4317236157 -0.2502076963 0.4977603158
-1.4394641119 -0.1586495787 0.5060214425
-1.4432125674 -0.0665673739 0.5103991684
-1.4438680428 0.0256924255 0.5111834247
-1.4415775527 0.1178880509 0.5084336722
-1.4357723585 0.2097389589 0.5019538225
-1.4251801233 0.3007693766 0.4913661671
-1.4077892126 0.3900722999 0.4762354098
-1.3816708812 0.4763307839 0.4568219800
-1.3448192219 0.5577601729 0.4342443961
-1.2987917178 0.6345984562 0.4122802597
-1.2494229294 0.7115172209 0.4004131586
-1.2064599579 0.7925652916 0.4089232442
-1.1641221213 0.8717667958 0.4299525085
-1.1138082397 0.9455665460 0.4528396821
-1.0537824723 1.0125888453 0.4729998239
-0.9861366782 1.0732335274 0.4888929070
-0.9133471728 1.1287416838 0.5002972770
-0.8371853058 1.1803063552 0.5075144414
-0.7588234497 1.2288909622 0.5109410683
-0.6788647560 1.2749312413 0.5108158063
-0.5975215251 1.3183205439 0.5071303737
-0.5146741844 1.3582268085 0.4996390205
-0.4300613362 1.3930708690 0.4879156945
-0.3435889235 1.4207850947 0.4717054242
-0.2553911129 1.4380957471 0.4511590141
-0.1662789246 1.4439172160 0.4282597026
-0.0763611161 1.4406934705 0.4080539432
0.0153545867 1.4378844429 0.4006601329
0.1064864392 1.4424892303 0.4137117506
0.1959869113 1.4432088536 0.4359478627
0.2852538427 1.4353316981 0.4576272690
0.3738496296 1.4167195569 0.4751216171
0.4604097568 1.3878843158 0.4884728169
0.5445940416 1.3516266072 0.4987597759
0.6255998529 1.3081078529 0.5060529565
0.7038367688 1.2595131429 0.5112963254
0.7788888523 1.2059747992 0.5146240172
0.8509214866 1.1483628603 0.5164708881
0.9201296365 1.0873560797 0.5171842056
0.9859604747 1.0227151019 0.5168259841
1.0488109012 0.9551826175 0.5157492288
1.1086514789 0.8849757805 0.5141327793
1.1647922177 0.8117887973 0.5120896575
1.2174708460 0.7360805158 0.5098498116
1.2665324304 0.6579778881 0.5075767262
1.3107508726 0.5770332693 0.5054960205
1.3504520344 0.4937778218 0.5037878674
1.3843357507 0.4079930745 0.5027678189
1.4116477995 0.3198895633 0.5027264687
1.4307514122 0.2296925617 0.5041311756
1.3823543445 0.1254352293 0.5055708316
1.3883590288 0.0374576627 0.5067554269
1.3880158662 -0.0507961216 0.5063866676
1.3842539202 -0.1388669347 0.5024309174
1.3761441538 -0.2263466517 0.4945137660
1.3622100914 -0.3125314645 0.4822366853
1.3405341338 -0.3962569011 0.4654469346
1.3093242656 -0.4759802615 0.4447812839
1.2684833458 -0.5509320465 0.4227300549
1.2217651272 -0.6234606364 0.4049517359
1.1761275846 -0.6981402526 0.3995531760
1.1357029149 -0.7754979038 0.4103200896
1.0953287029 -0.8511786717 0.4307245648
1.0477103699 -0.9219138559 0.4528458446
0.9910697265 -0.9865021683 0.4723006628
0.9268094566 -1.0449194641 0.4874078643
0.8573999535 -1.0982936194 0.4980024826
0.7845409043 -1.1476485074 0.5043709238
0.7093529925 -1.1937812980 0.5069095366
0.6324258581 -1.2370147179 0.5058179317
0.5539121648 -1.2769921068 0.5010114105
0.4737099783 -1.3126245313 0.4921563356
0.3917013815 -1.3421193815 0.4788633129
0.3079959286 -1.3629934870 0.4610699717
0.2231288075 -1.3729920459 0.4396927748
0.1376909469 -1.3731787369 0.4179416348
0.0512248594 -1.3686112585 0.4020566061
-0.0364457774 -1.3677271887 0.4000957253
-0.1232989087 -1.3722614704 0.4142086292
-0.2087661644 -1.3736274232 0.4357940884
-0.2937184230 -1.3655050340 0.4575863278
-0.3777099595 -1.3464706818 0.4761846888
-0.4600520523 -1.3182645449 0.4903209116
-0.5405500607 -1.2834476703 0.4998866256
-0.6193316010 -1.2440623194 0.5053238599
-0.6965098826 -1.2012888225 0.5070050042
-0.7719982202 -1.1556191288 0.5050635363
-0.8452928895 -1.1068352011 0.4993445139
-0.9153613493 -1.0541975863 0.4894821070
-0.9805392284 -0.9966451953 0.4751226104
-1.0386415149 -0.9331758035 0.4564076026
-1.0879084157 -0.8634648771 0.4346504636
-1.1294598908 -0.7886325763 0.4134519644
-1.1689040741 -0.7111936448 0.3999986057
-1.2134018462 -0.6355481537 0.4022851926
-1.2606313006 -0.5630173555 0.4189508909
-1.3029519726 -0.4888863944 0.4409025512
-1.3360849093 -0.4100949975 0.4621576619
-1.3592724617 -0.3269127870 0.4797129407
-1.3743990810 -0.2410320989 0.4928138802
-1.3833802604 -0.1536924805 0.5014783122
-1.3877548231 -0.0656689396 0.5060807370
-1.3885395014 0.0225824645 0.5069292890
-1.3859353971 0.1107511597 0.5041466161
-1.3793387334 0.1984813973 0.4975136780
-1.3674144292 0.2851750646 0.4866354819
-1.3483503417 0.3698130864 0.4712320391
-1.3202080836 0.4509160227 0.4516388662
-1.2822931923 0.5273336227 0.4295887289
-1.2369657793 0.6002176429 0.4094203515
-1.1900455600 0.6737477554 0.3991154157
-1.1481526187 0.7507236253 0.4052324369
-1.1086772335 0.8273538228 0.4237352390
-1.0638175477 0.8998780081 0.4459158744
-1.0101151946 0.9665713295 0.4664985331
-0.9480561899 1.0269022708 0.4830963751
-0.8800416950 1.0817410338 0.4951057823
-0.8081178533 1.1322609803 0.5027624377
-0.7335710285 1.1793391648 0.5064800489
-0.6571602014 1.2234943957 0.5065309100
-0.5791533331 1.2645857864 0.5029244323
-0.4995045197 1.3017485896 0.4953902725
-0.4180672892 1.3333829980 0.4835316775
-0.3348717412 1.3572925694 0.4671438155
-0.2503090945 1.3710613119 0.4467627324
-0.1650530988 1.3740679518 0.4245676024
-0.0790355194 1.3700775284 0.4058476065
0.0083918618 1.3672859791 0.3989995633
0.0957613788 1.3706577449 0.4084623571
0.1817763520 1.3738502625 0.4275893376
0.2676972394 1.3679375277 0.4458322843
0.3527090165 1.3506285407 0.4609207486
0.4356356192 1.3233139340 0.4730707411
0.5158873854 1.2881148786 0.4828027090
0.5931025459 1.2461288654 0.4904104780
0.6674131382 1.1989458609 0.4963854184
0.7385791537 1.1469654512 0.5008735573
0.8067776716 1.0910479675 0.5041791515
0.8721795918 1.0318306873 0.5065405580
0.9346720800 0.9695226792 0.5080766669
0.9940138164 0.9041840874 0.5088762592
1.0504943333 0.8363564926 0.5091464222
1.1040264147 0.7661772831 0.5089886897
1.1543585671 0.6936742895 0.5084935344
1.2010245262 0.6187606351 0.5077486033
1.2440486429 0.5417051606 0.5068854000
1.2830583074 0.4625525817 0.5060143998
1.3172451987 0.3812146594 0.5052694801
1.3458887307 0.2977658823 0.5048068820
1.3682331695 0.2124601776 0.5048113336
