# Supplementary material for: The topology of the magnetically induced ring current of C13Cl2
Source: Chem Sci. 2026 Jun 27. Online ahead of print. doi: 10.1039/d6sc03398a (PMC13334967; doi:10.1039/d6sc03398a)
Supplement: SC-OLF-D6SC03398A-s002 [file SC-OLF-D6SC03398A-s002.zip › benz/ribbon_traj_004_007.xyz]

100

1.4354292550 0.1380194439 0.4792455934
1.4410873554 0.0461487624 0.4804708615
1.4415367542 -0.0460045764 0.4800355078
1.4381211001 -0.1380414183 0.4764459354
1.4303642189 -0.2295556769 0.4689233504
1.4166334993 -0.3198351443 0.4569201456
1.3980188780 -0.3968205458 0.4423923081
1.3664408962 -0.4804644497 0.4213016280
1.3230684424 -0.5575087273 0.3967557634
1.2708245577 -0.6293412568 0.3733226106
1.2138351049 -0.7138991801 0.3623448121
1.1716917956 -0.8062073022 0.3781609542
1.1350229858 -0.8866149232 0.4030484766
1.0870210414 -0.9611780523 0.4271282196
1.0275869572 -1.0285315298 0.4471136437
0.9597756787 -1.0890479142 0.4621406415
0.8956690731 -1.1371592842 0.4711018189
0.8195647207 -1.1886983909 0.4776180271
0.7410756207 -1.2369351841 0.4803100055
0.6608575559 -1.2823204909 0.4794412540
0.5790487871 -1.3245217424 0.4749230361
0.4954837282 -1.3623788174 0.4663561765
0.4099315352 -1.3937782985 0.4531663968
0.3225334083 -1.4157371729 0.4349962351
0.2341159871 -1.4250337480 0.4122466696
0.1460643916 -1.4210393781 0.3871151301
0.0572427555 -1.4106392013 0.3662186475
-0.0339669574 -1.4090439459 0.3636815440
-0.1341833585 -1.4206515420 0.3841020961
-0.2222529804 -1.4267270744 0.4093554068
-0.3109013638 -1.4190580925 0.4326389538
-0.3985842888 -1.3980794032 0.4513816012
-0.4843843748 -1.3674245958 0.4651506464
-0.5576805038 -1.3347165978 0.4731365134
-0.6399296270 -1.2935231900 0.4786402919
-0.7205467532 -1.2488852731 0.4804225434
-0.7995249048 -1.2014037314 0.4786600617
-0.8763657157 -1.1508250017 0.4731740583
-0.9499539355 -1.0962566159 0.4635019977
-1.0184183605 -1.0364432265 0.4490936722
-1.0788620478 -0.9699941482 0.4297243877
-1.1281462812 -0.8963667888 0.4060865797
-1.1663268431 -0.8168083267 0.3811270334
-1.2027753640 -0.7344488326 0.3634967188
-1.2564333335 -0.6472192371 0.3677869855
-1.3104276163 -0.5764552268 0.3901435247
-1.3568234159 -0.5013506749 0.4153500116
-1.3916137576 -0.4192148569 0.4376828046
-1.4147457341 -0.3318246049 0.4551918453
-1.4292600940 -0.2417077792 0.4677704202
-1.4375692219 -0.1502680859 0.4758125935
-1.4409283550 -0.0697507591 0.4794105021
-1.4418016573 0.0224096604 0.4803292771
-1.4393151996 0.1145070894 0.4776845925
-1.4328387809 0.2062067085 0.4712252583
-1.4208660500 0.2969029844 0.4604382318
-1.4011154564 0.3854154847 0.4447776359
-1.3710125118 0.4697251766 0.4242434271
-1.3288676802 0.5474189793 0.3998574687
-1.2773773969 0.6193800513 0.3755392314
-1.2253932781 0.6935890229 0.3619776174
-1.1801438117 0.7850560678 0.3723618698
-1.1451993836 0.8664412802 0.3964602720
-1.1005913595 0.9428107434 0.4213239920
-1.0437736380 1.0120139993 0.4424865681
-0.9777300775 1.0741119499 0.4587791774
-0.9056933811 1.1304408713 0.4701785387
-0.8298500297 1.1823525836 0.4771815525
-0.7613486236 1.2248667289 0.4799699976
-0.6815522251 1.2709968994 0.4800080877
-0.6001654170 1.3141051886 0.4764528857
-0.5170678999 1.3532171930 0.4689653321
-0.4320370982 1.3865204636 0.4570064689
-0.3450799986 1.4114234502 0.4401790761
-0.2567669250 1.4240876990 0.4184699495
-0.1685189446 1.4232678363 0.3935969087
-0.0801504476 1.4133686432 0.3707825375
0.0106702877 1.4080928399 0.3620473366
0.1117631553 1.4175671672 0.3777519593
0.1996519668 1.4259092101 0.4028001207
0.2883732930 1.4235693436 0.4267205849
0.3770020960 1.4094106178 0.4465936307
0.4639391186 1.3834749614 0.4621339466
0.5481383006 1.3480370836 0.4739990554
0.6291251523 1.3049804331 0.4828089457
0.7067263613 1.2556772162 0.4890960285
0.7810050361 1.2012940791 0.4933577571
0.8520536241 1.1426514391 0.4959743130
0.9115516384 1.0882160913 0.4969836791
0.9764908359 1.0228207845 0.4972328329
1.0383974303 0.9545463616 0.4966023869
1.0971074606 0.8835162468 0.4952302363
1.1523298654 0.8097480171 0.4932751448
1.2042286077 0.7336141967 0.4909419122
1.2526705706 0.6552387058 0.4883766650
1.2967153727 0.5743173394 0.4857429088
1.3365294106 0.4912353707 0.4832128592
1.3713550154 0.4059520848 0.4810180899
1.4001597884 0.3184655075 0.4794032693
1.4219631888 0.2290240462 0.4786967180
1.4406320400 0.1380623300 0.5073433600
1.4436004341 0.0459120535 0.5108842649
1.4436197103 -0.0463553379 0.5108697798
1.4406260910 -0.1385032434 0.5073012035
1.4338481843 -0.2302177492 0.4999266335
1.4219176535 -0.3209568019 0.4883457670
1.4029403380 -0.4097779696 0.4722827926
1.3743803731 -0.4950482317 0.4519309767
1.3353847222 -0.5754099126 0.4290330855
1.2875877261 -0.6515074097 0.4082277371
1.2393625051 -0.7295447826 0.4011772607
1.1972726545 -0.8105482890 0.4132562230
1.1538107160 -0.8888997447 0.4351173977
1.1010057102 -0.9610502076 0.4575969617
1.0390677976 -1.0265622252 0.4768631033
0.9701357661 -1.0859942380 0.4917384145
0.8964741190 -1.1405286587 0.5021657814
0.8197640521 -1.1913839159 0.5085047674
0.7409949179 -1.2393482197 0.5111184440
0.6607189859 -1.2848128383 0.5101975603
0.5790550443 -1.3274961186 0.5056733281
0.4958276673 -1.3663812677 0.4972539725
0.4107885852 -1.3997406610 0.4845250519
0.3239292007 -1.4255027228 0.4673598519
0.2354698534 -1.4404170609 0.4461023193
0.1462474429 -1.4439691645 0.4231068843
0.0560342757 -1.4394830255 0.4044413900
-0.0359170704 -1.4386942836 0.4026099384
-0.1265928697 -1.4431893285 0.4184659048
-0.2159809009 -1.4423699874 0.4411352615
-0.3046917041 -1.4299670365 0.4630721472
-0.3919515344 -1.4062885758 0.4812398143
-0.4773962882 -1.3743471450 0.4949338476
-0.5609913109 -1.3364574107 0.5042595071
-0.6429735823 -1.2944726973 0.5095638144
-0.7235251874 -1.2495174968 0.5112530795
-0.8026475262 -1.2020983312 0.5094149438
-0.8798908458 -1.1519538279 0.5039137411
-0.9543340274 -1.0983119257 0.4944174880
-1.0244815048 -1.0400706952 0.4805242198
-1.0881830057 -0.9759953741 0.4621726563
-1.1430300479 -0.9052254469 0.4402175307
-1.1882652616 -0.8280970276 0.4176790998
-1.2297034708 -0.7472453123 0.4023143148
-1.2767063467 -0.6683043281 0.4054279514
-1.3255544579 -0.5923395711 0.4240196577
-1.3666035325 -0.5130434478 0.4470216550
-1.3975691736 -0.4288306055 0.4681877077
-1.4183994225 -0.3406151945 0.4852077808
-1.4317236157 -0.2502076963 0.4977603158
-1.4394641119 -0.1586495787 0.5060214425
-1.4432125674 -0.0665673739 0.5103991684
-1.4438680428 0.0256924255 0.5111834247
-1.4415775527 0.1178880509 0.5084336722
-1.4357723585 0.2097389589 0.5019538225
-1.4251801233 0.3007693766 0.4913661671
-1.4077892126 0.3900722999 0.4762354098
-1.3816708812 0.4763307839 0.4568219800
-1.3448192219 0.5577601729 0.4342443961
-1.2987917178 0.6345984562 0.4122802597
-1.2494229294 0.7115172209 0.4004131586
-1.2064599579 0.7925652916 0.4089232442
-1.1641221213 0.8717667958 0.4299525085
-1.1138082397 0.9455665460 0.4528396821
-1.0537824723 1.0125888453 0.4729998239
-0.9861366782 1.0732335274 0.4888929070
-0.9133471728 1.1287416838 0.5002972770
-0.8371853058 1.1803063552 0.5075144414
-0.7588234497 1.2288909622 0.5109410683
-0.6788647560 1.2749312413 0.5108158063
-0.5975215251 1.3183205439 0.5071303737
-0.5146741844 1.3582268085 0.4996390205
-0.4300613362 1.3930708690 0.4879156945
-0.3435889235 1.4207850947 0.4717054242
-0.2553911129 1.4380957471 0.4511590141
-0.1662789246 1.4439172160 0.4282597026
-0.0763611161 1.4406934705 0.4080539432
0.0153545867 1.4378844429 0.4006601329
0.1064864392 1.4424892303 0.4137117506
0.1959869113 1.4432088536 0.4359478627
0.2852538427 1.4353316981 0.4576272690
0.3738496296 1.4167195569 0.4751216171
0.4604097568 1.3878843158 0.4884728169
0.5445940416 1.3516266072 0.4987597759
0.6255998529 1.3081078529 0.5060529565
0.7038367688 1.2595131429 0.5112963254
0.7788888523 1.2059747992 0.5146240172
0.8509214866 1.1483628603 0.5164708881
0.9201296365 1.0873560797 0.5171842056
0.9859604747 1.0227151019 0.5168259841
1.0488109012 0.9551826175 0.5157492288
1.1086514789 0.8849757805 0.5141327793
1.1647922177 0.8117887973 0.5120896575
1.2174708460 0.7360805158 0.5098498116
1.2665324304 0.6579778881 0.5075767262
1.3107508726 0.5770332693 0.5054960205
1.3504520344 0.4937778218 0.5037878674
1.3843357507 0.4079930745 0.5027678189
1.4116477995 0.3198895633 0.5027264687
1.4307514122 0.2296925617 0.5041311756
1.4302264700 0.1379765579 0.4511478268
1.4385742766 0.0463854714 0.4500574581
1.4394537982 -0.0456538149 0.4492012358
1.4356161092 -0.1375795933 0.4455906674
1.4268802535 -0.2288936046 0.4379200674
1.4113493451 -0.3187134868 0.4254945242
1.3930974180 -0.3838631220 0.4125018235
1.3585014193 -0.4658806677 0.3906722794
1.3107521626 -0.5396075420 0.3644784413
1.2540613894 -0.6071751038 0.3384174842
1.1883077046 -0.6982535776 0.3235123635
1.1461109367 -0.8018663154 0.3430656855
1.1162352557 -0.8843301017 0.3709795555
1.0730363726 -0.9613058971 0.3966594774
1.0161061168 -1.0305008345 0.4173641841
0.9494155913 -1.0921015905 0.4325428684
0.8948640271 -1.1337899097 0.4400378564
0.8193653894 -1.1860128659 0.4467312868
0.7411563235 -1.2345221485 0.4495015670
0.6609961258 -1.2798281434 0.4486849476
0.5790425299 -1.3215473662 0.4441727440
0.4951397891 -1.3583763671 0.4354583806
0.4090744853 -1.3878159361 0.4218077416
0.3211376159 -1.4059716230 0.4026326183
0.2327621209 -1.4096504350 0.3783910198
0.1458813403 -1.3981095917 0.3511233759
0.0584512352 -1.3817953770 0.3279959050
-0.0320168443 -1.3793936082 0.3247531496
-0.1417738473 -1.3981137556 0.3497382874
-0.2285250598 -1.4110841613 0.3775755521
-0.3171110235 -1.4081491485 0.4022057605
-0.4052170431 -1.3898702307 0.4215233881
-0.4913724615 -1.3605020465 0.4353674452
-0.5543696968 -1.3329757850 0.4420135197
-0.6368856716 -1.2925736828 0.4477167694
-0.7175683190 -1.2482530493 0.4495920073
-0.7964022834 -1.2007091316 0.4479051795
-0.8728405857 -1.1496961755 0.4424343755
-0.9455738436 -1.0942013060 0.4325865074
-1.0123552162 -1.0328157579 0.4176631245
-1.0695410899 -0.9639929223 0.3972761191
-1.1132625146 -0.8875081308 0.3719556288
-1.1443884247 -0.8055196257 0.3445749670
-1.1758472573 -0.7216523529 0.3246791228
-1.2361603204 -0.6261341461 0.3301460196
-1.2953007746 -0.5605708825 0.3562673917
-1.3470432993 -0.4896579020 0.3836783682
-1.3856583417 -0.4095991082 0.4071779016
-1.4110920458 -0.3230340154 0.4251759099
-1.4267965722 -0.2332078621 0.4377805245
-1.4356743319 -0.1418865931 0.4456037445
-1.4386441427 -0.0729341444 0.4484218359
-1.4397352718 0.0191268953 0.4494751294
-1.4370528466 0.1111261278 0.4469355128
-1.4299052034 0.2026744580 0.4404966941
-1.4165519767 0.2930365923 0.4295102964
-1.3944417002 0.3807586696 0.4133198620
-1.3603541424 0.4631195692 0.3916648743
-1.3129161384 0.5370777857 0.3654705413
-1.2559630761 0.6041616463 0.3387982032
-1.2013636269 0.6756608248 0.3235420762
-1.1538276656 0.7775468439 0.3358004953
-1.1262766458 0.8611157647 0.3629680355
-1.0873744794 0.9400549408 0.3898083019
-1.0337648037 1.0114391533 0.4119733123
-0.9693234769 1.0749903723 0.4286654478
-0.8980395894 1.1321400589 0.4400598003
-0.8225147537 1.1843988120 0.4468486636
-0.7638737975 1.2208424957 0.4489989269
-0.6842396941 1.2670625576 0.4492003691
-0.6028093088 1.3098898333 0.4457753976
-0.5194616153 1.3482075774 0.4382916437
-0.4340128602 1.3799700582 0.4260972432
-0.3465710738 1.4020618056 0.4086527279
-0.2581427370 1.4100796509 0.3857808849
-0.1707589647 1.4026184567 0.3589341147
-0.0839397791 1.3860438158 0.3335111318
0.0059859887 1.3783012368 0.3234345402
0.1170398713 1.3926451042 0.3417921679
0.2033170223 1.4086095665 0.3696523786
0.2914927432 1.4118069891 0.3958139009
0.3801545624 1.4021016788 0.4180656443
0.4674684805 1.3790656070 0.4357950763
0.5516825596 1.3444475601 0.4492383350
0.6326504517 1.3018530132 0.4595649349
0.7096159538 1.2518412896 0.4668957315
0.7831212198 1.1966133591 0.4720914969
0.8531857615 1.1369400178 0.4754777379
0.9029736402 1.0890761028 0.4767831526
0.9670211970 1.0229264672 0.4776396816
1.0279839594 0.9539101056 0.4774555449
1.0855634423 0.8820567132 0.4763276933
1.1398675132 0.8077072370 0.4744606320
1.1909863694 0.7311478776 0.4720340129
1.2388087108 0.6524995235 0.4691766038
1.2826798728 0.5716014095 0.4659897970
1.3226067867 0.4886929195 0.4626378509
1.3583742801 0.4039110952 0.4592683608
1.3886717774 0.3170414516 0.4560800698
1.4131749654 0.2283555306 0.4532622604
