# Supplementary material for: The topology of the magnetically induced ring current of C13Cl2
Source: Chem Sci. 2026 Jun 27. Online ahead of print. doi: 10.1039/d6sc03398a (PMC13334967; doi:10.1039/d6sc03398a)
Supplement: SC-OLF-D6SC03398A-s002 [file SC-OLF-D6SC03398A-s002.zip › benz/ribbon_traj_004_008.xyz]

100

1.4322537669 0.1386662292 0.4729998950
1.4365067189 0.0469529494 0.4756298789
1.4365706416 -0.0449381822 0.4756662649
1.4330688549 -0.1366843844 0.4720826418
1.4250883685 -0.2278787300 0.4645314478
1.4109293204 -0.3177554169 0.4524557507
1.3921519872 -0.3944552833 0.4380027752
1.3597054546 -0.4773838137 0.4167243412
1.3156421379 -0.5536420086 0.3920841614
1.2627276421 -0.6244698977 0.3685073080
1.2058903890 -0.7085721977 0.3578678343
1.1639690353 -0.8006032967 0.3735928814
1.1277141307 -0.8809841642 0.3979689073
1.0810542404 -0.9558017603 0.4220871026
1.0228387305 -1.0235387556 0.4422175569
0.9559090886 -1.0844030327 0.4573840117
0.8924382599 -1.1328622042 0.4666002328
0.8167400625 -1.1844675861 0.4731843490
0.7385573929 -1.2326540942 0.4758988541
0.6585697634 -1.2778642255 0.4750176862
0.5769310685 -1.3197498221 0.4704516970
0.4934886219 -1.3570990178 0.4617863662
0.4189176934 -1.3848309806 0.4505299573
0.3318600372 -1.4074931159 0.4329217690
0.2436833756 -1.4174462704 0.4105940151
0.1557865844 -1.4140359645 0.3855962474
0.0676320468 -1.4030591862 0.3639567513
-0.0340954622 -1.3997086497 0.3594603305
-0.1339886654 -1.4113046780 0.3795352040
-0.2217756214 -1.4176886743 0.4044550988
-0.3099807264 -1.4112088971 0.4277655124
-0.3974298982 -1.3915173775 0.4466829249
-0.4831012105 -1.3617031643 0.4605717378
-0.5563567498 -1.3295784456 0.4687666514
-0.6384281116 -1.2886694178 0.4742858527
-0.7188240102 -1.2442130743 0.4760585100
-0.7975072440 -1.1967910616 0.4742515255
-0.8739506519 -1.1461441372 0.4686828881
-0.9469997084 -1.0913852959 0.4588710971
-1.0070054251 -1.0394117884 0.4465225595
-1.0677846717 -0.9734920857 0.4276083450
-1.1174684674 -0.9003041939 0.4043008731
-1.1557518069 -0.8210280131 0.3794213210
-1.1955115558 -0.7286097691 0.3593862223
-1.2492772319 -0.6422346002 0.3642818401
-1.3028421375 -0.5713503231 0.3857732780
-1.3495827949 -0.4968531403 0.4107670956
-1.3850176060 -0.4155265464 0.4331013092
-1.4088902441 -0.3288067714 0.4506903533
-1.4238642747 -0.2391361768 0.4633186901
-1.4314370724 -0.1594071624 0.4705384954
-1.4359785035 -0.0677618728 0.4750767606
-1.4368182429 0.0241157664 0.4759286850
-1.4341526383 0.1159176934 0.4731862313
-1.4273053347 0.2072797971 0.4665771161
-1.4147327131 0.2975403543 0.4555766934
-1.3977028430 0.3748462345 0.4420806683
-1.3681156088 0.4591460453 0.4219402795
-1.3265656830 0.5369837934 0.3978496101
-1.2751229796 0.6085727255 0.3733428090
-1.2161586540 0.6907391738 0.3576211283
-1.1717810350 0.7820529803 0.3687313380
-1.1366130477 0.8631527693 0.3922541009
-1.0927387128 0.9394853857 0.4169282246
-1.0369287587 1.0088654849 0.4380915167
-0.9716567406 1.0711688048 0.4543969076
-0.9001355023 1.1275886854 0.4657979460
-0.8341298628 1.1731033768 0.4720675941
-0.7564374238 1.2220167925 0.4756257391
-0.6768348284 1.2679125600 0.4755573131
-0.5955777911 1.3106316543 0.4718570227
-0.5125672912 1.3491745305 0.4641759535
-0.4275898453 1.3815704913 0.4519438087
-0.3517343192 1.4034070147 0.4373732609
-0.2636715862 1.4164254762 0.4159931865
-0.1756014630 1.4159202786 0.3913408347
-0.0877289048 1.4055407183 0.3681826421
0.0135667438 1.3986225228 0.3576663857
0.1141283740 1.4088304315 0.3741558058
0.2018293165 1.4172396582 0.3987495550
0.2901421342 1.4165630981 0.4224302800
0.3785751343 1.4029470352 0.4416523350
0.4654044500 1.3776294891 0.4565188251
0.5496757327 1.3431003579 0.4678121449
0.6306736106 1.3006232817 0.4759406872
0.7084382626 1.2520812530 0.4816560588
0.7737646724 1.2052714395 0.4849115536
0.8453273464 1.1477090281 0.4871771472
0.9137015432 1.0863391920 0.4880983347
0.9787946059 1.0214850638 0.4879121126
1.0407434169 0.9536318710 0.4868866424
1.0994865516 0.8829953597 0.4852042122
1.1547493366 0.8096116430 0.4830354002
1.2066423177 0.7338162971 0.4805831922
1.2548506779 0.6556343955 0.4780049045
1.2986372634 0.5748882863 0.4755021011
1.3381486289 0.4919654097 0.4732581174
1.3722350931 0.4066798759 0.4715569065
1.4001632064 0.3191767523 0.4706725136
1.4205965283 0.2296810878 0.4710193004
1.4406320400 0.1380623300 0.5073433600
1.4436004341 0.0459120535 0.5108842649
1.4436197103 -0.0463553379 0.5108697798
1.4406260910 -0.1385032434 0.5073012035
1.4338481843 -0.2302177492 0.4999266335
1.4219176535 -0.3209568019 0.4883457670
1.4029403380 -0.4097779696 0.4722827926
1.3743803731 -0.4950482317 0.4519309767
1.3353847222 -0.5754099126 0.4290330855
1.2875877261 -0.6515074097 0.4082277371
1.2393625051 -0.7295447826 0.4011772607
1.1972726545 -0.8105482890 0.4132562230
1.1538107160 -0.8888997447 0.4351173977
1.1010057102 -0.9610502076 0.4575969617
1.0390677976 -1.0265622252 0.4768631033
0.9701357661 -1.0859942380 0.4917384145
0.8964741190 -1.1405286587 0.5021657814
0.8197640521 -1.1913839159 0.5085047674
0.7409949179 -1.2393482197 0.5111184440
0.6607189859 -1.2848128383 0.5101975603
0.5790550443 -1.3274961186 0.5056733281
0.4958276673 -1.3663812677 0.4972539725
0.4107885852 -1.3997406610 0.4845250519
0.3239292007 -1.4255027228 0.4673598519
0.2354698534 -1.4404170609 0.4461023193
0.1462474429 -1.4439691645 0.4231068843
0.0560342757 -1.4394830255 0.4044413900
-0.0359170704 -1.4386942836 0.4026099384
-0.1265928697 -1.4431893285 0.4184659048
-0.2159809009 -1.4423699874 0.4411352615
-0.3046917041 -1.4299670365 0.4630721472
-0.3919515344 -1.4062885758 0.4812398143
-0.4773962882 -1.3743471450 0.4949338476
-0.5609913109 -1.3364574107 0.5042595071
-0.6429735823 -1.2944726973 0.5095638144
-0.7235251874 -1.2495174968 0.5112530795
-0.8026475262 -1.2020983312 0.5094149438
-0.8798908458 -1.1519538279 0.5039137411
-0.9543340274 -1.0983119257 0.4944174880
-1.0244815048 -1.0400706952 0.4805242198
-1.0881830057 -0.9759953741 0.4621726563
-1.1430300479 -0.9052254469 0.4402175307
-1.1882652616 -0.8280970276 0.4176790998
-1.2297034708 -0.7472453123 0.4023143148
-1.2767063467 -0.6683043281 0.4054279514
-1.3255544579 -0.5923395711 0.4240196577
-1.3666035325 -0.5130434478 0.4470216550
-1.3975691736 -0.4288306055 0.4681877077
-1.4183994225 -0.3406151945 0.4852077808
-1.4317236157 -0.2502076963 0.4977603158
-1.4394641119 -0.1586495787 0.5060214425
-1.4432125674 -0.0665673739 0.5103991684
-1.4438680428 0.0256924255 0.5111834247
-1.4415775527 0.1178880509 0.5084336722
-1.4357723585 0.2097389589 0.5019538225
-1.4251801233 0.3007693766 0.4913661671
-1.4077892126 0.3900722999 0.4762354098
-1.3816708812 0.4763307839 0.4568219800
-1.3448192219 0.5577601729 0.4342443961
-1.2987917178 0.6345984562 0.4122802597
-1.2494229294 0.7115172209 0.4004131586
-1.2064599579 0.7925652916 0.4089232442
-1.1641221213 0.8717667958 0.4299525085
-1.1138082397 0.9455665460 0.4528396821
-1.0537824723 1.0125888453 0.4729998239
-0.9861366782 1.0732335274 0.4888929070
-0.9133471728 1.1287416838 0.5002972770
-0.8371853058 1.1803063552 0.5075144414
-0.7588234497 1.2288909622 0.5109410683
-0.6788647560 1.2749312413 0.5108158063
-0.5975215251 1.3183205439 0.5071303737
-0.5146741844 1.3582268085 0.4996390205
-0.4300613362 1.3930708690 0.4879156945
-0.3435889235 1.4207850947 0.4717054242
-0.2553911129 1.4380957471 0.4511590141
-0.1662789246 1.4439172160 0.4282597026
-0.0763611161 1.4406934705 0.4080539432
0.0153545867 1.4378844429 0.4006601329
0.1064864392 1.4424892303 0.4137117506
0.1959869113 1.4432088536 0.4359478627
0.2852538427 1.4353316981 0.4576272690
0.3738496296 1.4167195569 0.4751216171
0.4604097568 1.3878843158 0.4884728169
0.5445940416 1.3516266072 0.4987597759
0.6255998529 1.3081078529 0.5060529565
0.7038367688 1.2595131429 0.5112963254
0.7788888523 1.2059747992 0.5146240172
0.8509214866 1.1483628603 0.5164708881
0.9201296365 1.0873560797 0.5171842056
0.9859604747 1.0227151019 0.5168259841
1.0488109012 0.9551826175 0.5157492288
1.1086514789 0.8849757805 0.5141327793
1.1647922177 0.8117887973 0.5120896575
1.2174708460 0.7360805158 0.5098498116
1.2665324304 0.6579778881 0.5075767262
1.3107508726 0.5770332693 0.5054960205
1.3504520344 0.4937778218 0.5037878674
1.3843357507 0.4079930745 0.5027678189
1.4116477995 0.3198895633 0.5027264687
1.4307514122 0.2296925617 0.5041311756
1.4238754937 0.1392701284 0.4386564300
1.4294130036 0.0479938452 0.4403754929
1.4295215729 -0.0435210266 0.4404627500
1.4255116188 -0.1348655254 0.4368640802
1.4163285526 -0.2255397107 0.4291362621
1.3999409873 -0.3145540320 0.4165657344
1.3813636363 -0.3791325971 0.4037227578
1.3450305361 -0.4597193958 0.3815177057
1.2958995536 -0.5318741045 0.3551352374
1.2378675580 -0.5974323858 0.3287868789
1.1724182728 -0.6875996127 0.3145584078
1.1306654162 -0.7906583043 0.3339295399
1.1016175453 -0.8730685836 0.3608204169
1.0611027706 -0.9505533130 0.3865772435
1.0066096635 -1.0205152860 0.4075720105
0.9416824111 -1.0828118274 0.4230296089
0.8884024008 -1.1251957498 0.4310346842
0.8137160730 -1.1775512562 0.4378639306
0.7361198680 -1.2259599687 0.4406792642
0.6564205409 -1.2709156128 0.4398378122
0.5748070927 -1.3120035256 0.4352300660
0.4911495764 -1.3478167679 0.4263187599
0.4270468016 -1.3699213003 0.4165348627
0.3397908736 -1.3894835091 0.3984836861
0.2518968977 -1.3944754799 0.3750857108
0.1653257259 -1.3841027646 0.3480856105
0.0792298178 -1.3666353469 0.3234721126
-0.0322738540 -1.3607230159 0.3163107227
-0.1413844612 -1.3794200275 0.3406045033
-0.2275703420 -1.3930073611 0.3677749361
-0.3152697488 -1.3924507578 0.3924588777
-0.4029082621 -1.3767461793 0.4121260355
-0.4888061328 -1.3490591836 0.4262096281
-0.5517221887 -1.3226994806 0.4332737956
-0.6338826409 -1.2828661382 0.4390078909
-0.7141228329 -1.2389086518 0.4408639405
-0.7923669619 -1.1914837921 0.4390881071
-0.8680104580 -1.1403344465 0.4334520351
-0.9396653894 -1.0844586660 0.4233247063
-0.9895293453 -1.0387528816 0.4125208993
-1.0473863378 -0.9709887972 0.3930440337
-1.0919068869 -0.8953829408 0.3683842156
-1.1232383522 -0.8139589986 0.3411635423
-1.1613196409 -0.7099742260 0.3164581298
-1.2218481170 -0.6161648723 0.3231357288
-1.2801298171 -0.5503610750 0.3475268983
-1.3325620572 -0.4806628329 0.3745125361
-1.3724660383 -0.4022224873 0.3980149107
-1.3993810658 -0.3169983483 0.4161729257
-1.4160049338 -0.2280646573 0.4288770643
-1.4234100329 -0.1601647460 0.4350555482
-1.4287444396 -0.0689563718 0.4397543528
-1.4297684431 0.0225391073 0.4406739453
-1.4267277239 0.1139473359 0.4379387904
-1.4188383109 0.2048206354 0.4312004098
-1.4042853028 0.2943113320 0.4197872197
-1.3876164735 0.3596201692 0.4079259268
-1.3545603365 0.4419613068 0.3870585790
-1.3083121442 0.5162074140 0.3614548240
-1.2514542414 0.5825469948 0.3344053583
-1.1828943785 0.6699611268 0.3148290981
-1.1371021122 0.7715406689 0.3285394317
-1.1091039740 0.8545387428 0.3545556932
-1.0716691860 0.9334042255 0.3810167671
-1.0200750451 1.0051421244 0.4031832095
-0.9571768029 1.0691040821 0.4199009081
-0.8869238317 1.1264356869 0.4312986149
-0.8310744198 1.1659003984 0.4366207467
-0.7540513979 1.2151426229 0.4403104100
-0.6748049007 1.2608938788 0.4402988199
-0.5936340570 1.3029427647 0.4365836717
-0.5104603981 1.3401222525 0.4287128864
-0.4251183544 1.3700701135 0.4159719228
-0.3598797149 1.3860289347 0.4030410976
-0.2719520594 1.3947552053 0.3808273588
-0.1849240013 1.3879233411 0.3544219667
-0.0990966935 1.3703879661 0.3283113410
0.0117789009 1.3593606026 0.3146726385
0.1217703088 1.3751716327 0.3345998611
0.2076717217 1.3912704627 0.3615512473
0.2950304257 1.3977944982 0.3872332910
0.3833006389 1.3891745135 0.4081830528
0.4703991432 1.3673746624 0.4245648332
0.5547574238 1.3345741087 0.4368645138
0.6357473682 1.2931387104 0.4458284179
0.7130397564 1.2446493632 0.4520157922
0.7686404925 1.2045680798 0.4551990900
0.8397332061 1.1470551959 0.4578834063
0.9072734498 1.0853223044 0.4590124639
0.9716287371 1.0202550257 0.4589982411
1.0326759326 0.9520811245 0.4580240559
1.0903216243 0.8810149390 0.4562756452
1.1447064556 0.8074344886 0.4539811429
1.1958137894 0.7315520784 0.4513165729
1.2431689254 0.6532909029 0.4484330828
1.2865236542 0.5727433033 0.4455081817
1.3258452235 0.4901529975 0.4427283673
1.3601344356 0.4053666773 0.4403459941
1.3886786133 0.3184639414 0.4386185585
1.4104416444 0.2296696140 0.4379074251
