# Supplementary material for: The topology of the magnetically induced ring current of C13Cl2
Source: Chem Sci. 2026 Jun 27. Online ahead of print. doi: 10.1039/d6sc03398a (PMC13334967; doi:10.1039/d6sc03398a)
Supplement: SC-OLF-D6SC03398A-s002 [file SC-OLF-D6SC03398A-s002.zip › benz/ribbon_traj_004_010.xyz]

100

1.3548077919 0.1258229647 0.4981169527
1.3606613128 0.0398091269 0.4993660356
1.3617703151 -0.0364589590 0.4987214649
1.3585714768 -0.1226974570 0.4953277762
1.3511443074 -0.2084146881 0.4880734025
1.3381900166 -0.2929737828 0.4766008154
1.3178823484 -0.3753191392 0.4607601313
1.2879888874 -0.4537528185 0.4410011046
1.2488517766 -0.5275927066 0.4196148494
1.2025817817 -0.5980638959 0.4010306709
1.1521085135 -0.6796053607 0.3947065280
1.1084910398 -0.7645220547 0.4063265092
1.0690053918 -0.8387030810 0.4259160887
1.0220081484 -0.9078328483 0.4469266048
0.9730695600 -0.9637284701 0.4634794329
0.9110732567 -1.0216564000 0.4785888678
0.8436922133 -1.0744301909 0.4893226962
0.7727538935 -1.1231517677 0.4959162442
0.6993747103 -1.1685646444 0.4986770082
0.6241632848 -1.2109649417 0.4977461647
0.5473293698 -1.2500401051 0.4930882545
0.4688196258 -1.2847795488 0.4844646115
0.3981221737 -1.3112224101 0.4735899691
0.3162990188 -1.3328383512 0.4568231552
0.2332192391 -1.3438492260 0.4364569182
0.1496113675 -1.3447180299 0.4151865764
0.0551076874 -1.3389706071 0.3976661143
-0.0408867848 -1.3384009068 0.3964862093
-0.1258610699 -1.3432027447 0.4101885077
-0.2096923841 -1.3445480311 0.4304897311
-0.2929347474 -1.3362990123 0.4512053497
-0.3751120495 -1.3175275339 0.4690223815
-0.4463426158 -1.2934812012 0.4812476845
-0.5253534928 -1.2602737565 0.4910706507
-0.6026541094 -1.2223002187 0.4967990109
-0.6783409729 -1.1808018741 0.4987908722
-0.7523144421 -1.1362991127 0.4971255820
-0.8240587774 -1.0886045541 0.4916436661
-0.8926156137 -1.0370929013 0.4821178316
-0.9564156912 -0.9807797668 0.4682649127
-1.0133705538 -0.9186818794 0.4502749193
-1.0617016495 -0.8504243217 0.4294860314
-1.1022444684 -0.7770132573 0.4092762611
-1.1405372657 -0.7009470765 0.3959959050
-1.1894681927 -0.6183928350 0.3985015536
-1.2359190546 -0.5474748414 0.4142876988
-1.2770938606 -0.4746215211 0.4350424629
-1.3095585244 -0.3974608706 0.4552642206
-1.3324914701 -0.3161797723 0.4722082720
-1.3476015758 -0.2322691295 0.4849659692
-1.3565741120 -0.1468713271 0.4934342332
-1.3609180773 -0.0607682696 0.4978687051
-1.3615846064 0.0255670400 0.4985789072
-1.3587760917 0.1118043096 0.4956705261
-1.3518766533 0.1975686213 0.4889256483
-1.3394867175 0.2822039716 0.4779531158
-1.3230450886 0.3554006614 0.4647808894
-1.2956982043 0.4349257880 0.4460012395
-1.2587679177 0.5099252417 0.4249475885
-1.2141777896 0.5811611338 0.4054322848
-1.1624739973 0.6615019535 0.3944587182
-1.1176497298 0.7461701320 0.4022811397
-1.0791510460 0.8211346359 0.4208281961
-1.0343440739 0.8917021564 0.4420304711
-0.9807209437 0.9563198818 0.4614474602
-0.9265116345 1.0079966187 0.4752613756
-0.8603170732 1.0619586535 0.4870667359
-0.7901563618 1.1116090718 0.4946649620
-0.7173228311 1.1578091337 0.4983321529
-0.6425353416 1.2009564940 0.4982839661
-0.5661050222 1.2409260915 0.4945678519
-0.4880260486 1.2768937046 0.4869717691
-0.4081608505 1.3071946807 0.4751041642
-0.3265865848 1.3297289377 0.4589069608
-0.2436931751 1.3422094689 0.4390954948
-0.1601115331 1.3444915004 0.4181285561
-0.0757265382 1.3401919737 0.4007896878
0.0100701389 1.3375050923 0.3945698664
0.0957232408 1.3404557161 0.4032694898
0.1804015053 1.3393989533 0.4182760406
0.2645555846 1.3294587475 0.4329032938
0.3475841805 1.3101516010 0.4453053673
0.4192493745 1.2859569347 0.4546244886
0.4980880710 1.2518623833 0.4631409951
0.5741637476 1.2116308796 0.4700060272
0.6476079147 1.1666036637 0.4756862598
0.7181124914 1.1169895473 0.4802390569
0.7858452205 1.0635963108 0.4838945700
0.8509265733 1.0069688920 0.4868305182
0.9130660473 0.9471128664 0.4890770140
0.9724225269 0.8844856362 0.4908063443
1.0288865017 0.8192272223 0.4920968840
1.0820590557 0.7512574542 0.4929990415
1.1320598075 0.6809197974 0.4936283282
1.1787201050 0.6083151321 0.4940559266
1.2213099407 0.5332501716 0.4943811502
1.2597606752 0.4559801175 0.4946671690
1.2930563124 0.3763545983 0.4950293601
1.3207799001 0.2946375779 0.4956102489
1.3417427184 0.2109938733 0.4966024072
1.4406320400 0.1380623300 0.5073433600
1.4436004341 0.0459120535 0.5108842649
1.4436197103 -0.0463553379 0.5108697798
1.4406260910 -0.1385032434 0.5073012035
1.4338481843 -0.2302177492 0.4999266335
1.4219176535 -0.3209568019 0.4883457670
1.4029403380 -0.4097779696 0.4722827926
1.3743803731 -0.4950482317 0.4519309767
1.3353847222 -0.5754099126 0.4290330855
1.2875877261 -0.6515074097 0.4082277371
1.2393625051 -0.7295447826 0.4011772607
1.1972726545 -0.8105482890 0.4132562230
1.1538107160 -0.8888997447 0.4351173977
1.1010057102 -0.9610502076 0.4575969617
1.0390677976 -1.0265622252 0.4768631033
0.9701357661 -1.0859942380 0.4917384145
0.8964741190 -1.1405286587 0.5021657814
0.8197640521 -1.1913839159 0.5085047674
0.7409949179 -1.2393482197 0.5111184440
0.6607189859 -1.2848128383 0.5101975603
0.5790550443 -1.3274961186 0.5056733281
0.4958276673 -1.3663812677 0.4972539725
0.4107885852 -1.3997406610 0.4845250519
0.3239292007 -1.4255027228 0.4673598519
0.2354698534 -1.4404170609 0.4461023193
0.1462474429 -1.4439691645 0.4231068843
0.0560342757 -1.4394830255 0.4044413900
-0.0359170704 -1.4386942836 0.4026099384
-0.1265928697 -1.4431893285 0.4184659048
-0.2159809009 -1.4423699874 0.4411352615
-0.3046917041 -1.4299670365 0.4630721472
-0.3919515344 -1.4062885758 0.4812398143
-0.4773962882 -1.3743471450 0.4949338476
-0.5609913109 -1.3364574107 0.5042595071
-0.6429735823 -1.2944726973 0.5095638144
-0.7235251874 -1.2495174968 0.5112530795
-0.8026475262 -1.2020983312 0.5094149438
-0.8798908458 -1.1519538279 0.5039137411
-0.9543340274 -1.0983119257 0.4944174880
-1.0244815048 -1.0400706952 0.4805242198
-1.0881830057 -0.9759953741 0.4621726563
-1.1430300479 -0.9052254469 0.4402175307
-1.1882652616 -0.8280970276 0.4176790998
-1.2297034708 -0.7472453123 0.4023143148
-1.2767063467 -0.6683043281 0.4054279514
-1.3255544579 -0.5923395711 0.4240196577
-1.3666035325 -0.5130434478 0.4470216550
-1.3975691736 -0.4288306055 0.4681877077
-1.4183994225 -0.3406151945 0.4852077808
-1.4317236157 -0.2502076963 0.4977603158
-1.4394641119 -0.1586495787 0.5060214425
-1.4432125674 -0.0665673739 0.5103991684
-1.4438680428 0.0256924255 0.5111834247
-1.4415775527 0.1178880509 0.5084336722
-1.4357723585 0.2097389589 0.5019538225
-1.4251801233 0.3007693766 0.4913661671
-1.4077892126 0.3900722999 0.4762354098
-1.3816708812 0.4763307839 0.4568219800
-1.3448192219 0.5577601729 0.4342443961
-1.2987917178 0.6345984562 0.4122802597
-1.2494229294 0.7115172209 0.4004131586
-1.2064599579 0.7925652916 0.4089232442
-1.1641221213 0.8717667958 0.4299525085
-1.1138082397 0.9455665460 0.4528396821
-1.0537824723 1.0125888453 0.4729998239
-0.9861366782 1.0732335274 0.4888929070
-0.9133471728 1.1287416838 0.5002972770
-0.8371853058 1.1803063552 0.5075144414
-0.7588234497 1.2288909622 0.5109410683
-0.6788647560 1.2749312413 0.5108158063
-0.5975215251 1.3183205439 0.5071303737
-0.5146741844 1.3582268085 0.4996390205
-0.4300613362 1.3930708690 0.4879156945
-0.3435889235 1.4207850947 0.4717054242
-0.2553911129 1.4380957471 0.4511590141
-0.1662789246 1.4439172160 0.4282597026
-0.0763611161 1.4406934705 0.4080539432
0.0153545867 1.4378844429 0.4006601329
0.1064864392 1.4424892303 0.4137117506
0.1959869113 1.4432088536 0.4359478627
0.2852538427 1.4353316981 0.4576272690
0.3738496296 1.4167195569 0.4751216171
0.4604097568 1.3878843158 0.4884728169
0.5445940416 1.3516266072 0.4987597759
0.6255998529 1.3081078529 0.5060529565
0.7038367688 1.2595131429 0.5112963254
0.7788888523 1.2059747992 0.5146240172
0.8509214866 1.1483628603 0.5164708881
0.9201296365 1.0873560797 0.5171842056
0.9859604747 1.0227151019 0.5168259841
1.0488109012 0.9551826175 0.5157492288
1.1086514789 0.8849757805 0.5141327793
1.1647922177 0.8117887973 0.5120896575
1.2174708460 0.7360805158 0.5098498116
1.2665324304 0.6579778881 0.5075767262
1.3107508726 0.5770332693 0.5054960205
1.3504520344 0.4937778218 0.5037878674
1.3843357507 0.4079930745 0.5027678189
1.4116477995 0.3198895633 0.5027264687
1.4307514122 0.2296925617 0.5041311756
1.2689835438 0.1135835993 0.4888905454
1.2777221915 0.0337062003 0.4878478063
1.2799209200 -0.0265625800 0.4865731500
1.2765168627 -0.1068916706 0.4833543488
1.2684404304 -0.1866116270 0.4762201714
1.2544623798 -0.2649907638 0.4648558637
1.2328243588 -0.3408603088 0.4492374700
1.2015974017 -0.4124574054 0.4300712326
1.1623188311 -0.4797755006 0.4101966133
1.1175758374 -0.5446203820 0.3938336046
1.0648545219 -0.6296659389 0.3882357953
1.0197094251 -0.7184958204 0.3993967955
0.9842000677 -0.7885064173 0.4167147797
0.9430105866 -0.8546154889 0.4362562480
0.9070713224 -0.9008947151 0.4500957624
0.8520107473 -0.9573185621 0.4654393210
0.7909103076 -1.0083317232 0.4764796110
0.7257437350 -1.0549196196 0.4833277211
0.6577545028 -1.0977810690 0.4862355723
0.5876075837 -1.1371170452 0.4852947692
0.5156036954 -1.1725840916 0.4805031809
0.4418115843 -1.2031778299 0.4716752505
0.3854557621 -1.2227041592 0.4626548863
0.3086688369 -1.2401739797 0.4462864585
0.2309686249 -1.2472813911 0.4268115171
0.1529752921 -1.2454668954 0.4072662685
0.0541810991 -1.2384581886 0.3908908387
-0.0458564992 -1.2381075300 0.3903624802
-0.1251292702 -1.2432161610 0.4019111107
-0.2034038672 -1.2467260748 0.4198442007
-0.2811777908 -1.2426309881 0.4393385522
-0.3582725647 -1.2287664919 0.4568049488
-0.4152889435 -1.2126152573 0.4675615213
-0.4897156748 -1.1840901024 0.4778817943
-0.5623346365 -1.1501277402 0.4840342073
-0.6331567583 -1.1120862515 0.4863286650
-0.7019813580 -1.0704998943 0.4848362202
-0.7682267090 -1.0252552803 0.4793735912
-0.8308972000 -0.9758738769 0.4698181752
-0.8883498776 -0.9214888384 0.4560056056
-0.9385581020 -0.8613683847 0.4383771823
-0.9803732512 -0.7956231966 0.4187545321
-1.0162236753 -0.7259294869 0.4008734225
-1.0513710606 -0.6546488408 0.3896774952
-1.1022300387 -0.5684813419 0.3915751559
-1.1462836513 -0.5026101117 0.4045557399
-1.1875841887 -0.4361995943 0.4230632708
-1.2215478752 -0.3660911356 0.4423407336
-1.2465835177 -0.2917443502 0.4592087632
-1.2634795358 -0.2143305626 0.4721716226
-1.2736841121 -0.1350930754 0.4808470238
-1.2786235871 -0.0549691653 0.4853382417
-1.2793011700 0.0254416545 0.4859743897
-1.2759746307 0.1057205682 0.4829073799
-1.2679809481 0.1853982838 0.4758974741
-1.2537933118 0.2636385667 0.4645400646
-1.2383009646 0.3207290230 0.4533263689
-1.2097255275 0.3935207921 0.4351804991
-1.1727166135 0.4620903104 0.4156507809
-1.1295638615 0.5277238115 0.3985843099
-1.0755250652 0.6114866861 0.3885042778
-1.0288395018 0.6997749723 0.3956390352
-0.9941799706 0.7705024760 0.4117038836
-0.9548799082 0.8378377669 0.4312212602
-0.9076594150 0.9000509182 0.4498950965
-0.8668865908 0.9427597100 0.4616298443
-0.8072869736 0.9951756232 0.4738361948
-0.7431274179 1.0429117884 0.4818154825
-0.6758222125 1.0867273053 0.4857232375
-0.6062059273 1.1269817468 0.4857521258
-0.5346885192 1.1635316391 0.4820053301
-0.4613779127 1.1955606006 0.4743045178
-0.3862603648 1.2213184923 0.4622926339
-0.3095842462 1.2386727807 0.4461084974
-0.2319952372 1.2463231906 0.4270319754
-0.1539441415 1.2450657848 0.4079974095
-0.0750919603 1.2396904768 0.3935254325
0.0047856911 1.2371257416 0.3884795998
0.0849600423 1.2384222020 0.3928272291
0.1648160992 1.2355890530 0.4006042184
0.2438573266 1.2235857970 0.4081793186
0.3213187315 1.2035836452 0.4154891176
0.3780889923 1.1840295536 0.4207761603
0.4515821004 1.1520981593 0.4275222142
0.5227276424 1.1151539063 0.4339590979
0.5913790606 1.0736941846 0.4400761942
0.6573361304 1.0280042955 0.4458540966
0.7207689543 0.9788297612 0.4513182519
0.7817235102 0.9265817043 0.4564768307
0.8401716199 0.8715106310 0.4613280438
0.8960341526 0.8137886549 0.4658634597
0.9491215245 0.7534786642 0.4700609887
0.9993258938 0.6907261111 0.4739084254
1.0466487691 0.6257590790 0.4774068448
1.0909077796 0.5586523760 0.4805351270
1.1318690087 0.4894670738 0.4832662800
1.1690693159 0.4181824131 0.4855464705
1.2017768741 0.3447161222 0.4872909012
1.2299120008 0.2693855926 0.4884940290
1.2527340247 0.1922951848 0.4890736388
