# Supplementary material for: The topology of the magnetically induced ring current of C13Cl2
Source: Chem Sci. 2026 Jun 27. Online ahead of print. doi: 10.1039/d6sc03398a (PMC13334967; doi:10.1039/d6sc03398a)
Supplement: SC-OLF-D6SC03398A-s002 [file SC-OLF-D6SC03398A-s002.zip › benz/ribbon_traj_004_011.xyz]

100

1.3453512758 0.1341028923 0.5534907041
1.3483493912 0.0482677217 0.5572179595
1.3482805337 -0.0476518807 0.5571110436
1.3452679456 -0.1334761288 0.5533928975
1.3386796703 -0.2188501575 0.5459828602
1.3273813278 -0.3033029027 0.5348326719
1.3098526260 -0.3860944796 0.5200060802
1.2843285140 -0.4661250906 0.5021557974
1.2502312647 -0.5425869349 0.4833112847
1.2089594500 -0.6160271676 0.4676204048
1.1705251739 -0.6811877225 0.4622964876
1.1289012280 -0.7556894351 0.4705331548
1.0849601212 -0.8273827808 0.4873848249
1.0340392102 -0.8938806519 0.5063671659
0.9758779934 -0.9546936077 0.5237424427
0.9116935452 -1.0101011541 0.5377621616
0.8433098266 -1.0611450622 0.5480389098
0.7720836663 -1.1088140341 0.5546278605
0.6902299617 -1.1587306299 0.5575469730
0.6153799725 -1.2009821553 0.5565024982
0.5392495513 -1.2406175874 0.5519429445
0.4616969475 -1.2767316713 0.5437358609
0.3825214018 -1.3078639637 0.5316939161
0.3016650626 -1.3322942721 0.5160448549
0.2192841633 -1.3480121815 0.4976758480
0.1358165385 -1.3546437290 0.4790775525
0.0512710546 -1.3545568384 0.4651357201
-0.0245352007 -1.3545715585 0.4630593248
-0.1095692682 -1.3557145296 0.4739420925
-0.1933761691 -1.3516884625 0.4918735249
-0.2762049263 -1.3387985239 0.5106947922
-0.3575651237 -1.3166937056 0.5273608864
-0.4372443197 -1.2872750574 0.5405121555
-0.5152749917 -1.2524779807 0.5499140586
-0.5918459687 -1.2138301636 0.5556348816
-0.6756482924 -1.1672072922 0.5576150128
-0.7493355399 -1.1229862609 0.5557809080
-0.8293942302 -1.0705714644 0.5494317641
-0.8983683359 -1.0202169449 0.5399120125
-0.9633556974 -0.9656305027 0.5266068450
-1.0228282292 -0.9059455977 0.5099619366
-1.0752794713 -0.8405855993 0.4913749830
-1.1205561842 -0.7699108697 0.4739385925
-1.1571260611 -0.7043711473 0.4635991302
-1.2003102040 -0.6303590086 0.4656538213
-1.2385312420 -0.5660617567 0.4779181093
-1.2749599320 -0.4905659485 0.4963520092
-1.3032097109 -0.4115697164 0.5148427988
-1.3229759847 -0.3294512804 0.5307232010
-1.3358989751 -0.2453732080 0.5430116080
-1.3437199473 -0.1602027225 0.5515417778
-1.3479201287 -0.0645191970 0.5566811322
-1.3486128530 0.0214346713 0.5575554561
-1.3459883944 0.1172525149 0.5542645894
-1.3402063981 0.2027456108 0.5476274760
-1.3299565673 0.2874286751 0.5372331091
-1.3135812874 0.3705579748 0.5230360454
-1.2897233817 0.4512204512 0.5057256494
-1.2572260131 0.5283903314 0.4869559648
-1.2171876995 0.6023140393 0.4703758935
-1.1783604828 0.6669417343 0.4624271784
-1.1365323512 0.7415953210 0.4680219933
-1.0933428613 0.8138999381 0.4839292000
-1.0439741399 0.8815001238 0.5027939270
-0.9871555987 0.9434004119 0.5205722028
-0.9240970239 0.9998584074 0.5353267962
-0.8564433801 1.0516950333 0.5463432940
-0.7856551914 1.0999102885 0.5535412086
-0.7127892392 1.1453626674 0.5571646659
-0.6296586568 1.1932036080 0.5569785826
-0.5537645760 1.2333635805 0.5530786720
-0.4764828952 1.2702015124 0.5455523431
-0.3976349836 1.3024494887 0.5342736431
-0.3171024557 1.3283573081 0.5193095235
-0.2349404374 1.3458020273 0.5014465309
-0.1515906525 1.3538627480 0.4829565606
-0.0673094909 1.3531775132 0.4671748849
0.0081326746 1.3499422867 0.4600459399
0.0929596026 1.3467785782 0.4629979477
0.1669333312 1.3413100284 0.4720104867
0.2499195781 1.3267678591 0.4809811400
0.3319213750 1.3046617690 0.4885780280
0.4121938297 1.2754745854 0.4947362435
0.4905203102 1.2407894512 0.4999224451
0.5664608400 1.2008323678 0.5041104416
0.6401477815 1.1567507280 0.5077368536
0.7113188859 1.1086893174 0.5108250179
0.7800545227 1.0572228201 0.5135333618
0.8463927754 1.0027277179 0.5160058834
0.9099838514 0.9451048856 0.5182479709
0.9709350312 0.8847315217 0.5204136584
1.0291181339 0.8217091304 0.5225721922
1.0840469234 0.7558667925 0.5247613481
1.1355223145 0.6872984612 0.5270940198
1.1832167677 0.6160480879 0.5296263343
1.2263069253 0.5419405647 0.5324358675
1.2645867367 0.4652331251 0.5355844887
1.2965609333 0.3856998017 0.5392005628
1.3211969853 0.3036096604 0.5433625232
1.3373176811 0.2194672609 0.5482196128
1.4406320400 0.1380623300 0.5073433600
1.4436004341 0.0459120535 0.5108842649
1.4436197103 -0.0463553379 0.5108697798
1.4406260910 -0.1385032434 0.5073012035
1.4338481843 -0.2302177492 0.4999266335
1.4219176535 -0.3209568019 0.4883457670
1.4029403380 -0.4097779696 0.4722827926
1.3743803731 -0.4950482317 0.4519309767
1.3353847222 -0.5754099126 0.4290330855
1.2875877261 -0.6515074097 0.4082277371
1.2393625051 -0.7295447826 0.4011772607
1.1972726545 -0.8105482890 0.4132562230
1.1538107160 -0.8888997447 0.4351173977
1.1010057102 -0.9610502076 0.4575969617
1.0390677976 -1.0265622252 0.4768631033
0.9701357661 -1.0859942380 0.4917384145
0.8964741190 -1.1405286587 0.5021657814
0.8197640521 -1.1913839159 0.5085047674
0.7409949179 -1.2393482197 0.5111184440
0.6607189859 -1.2848128383 0.5101975603
0.5790550443 -1.3274961186 0.5056733281
0.4958276673 -1.3663812677 0.4972539725
0.4107885852 -1.3997406610 0.4845250519
0.3239292007 -1.4255027228 0.4673598519
0.2354698534 -1.4404170609 0.4461023193
0.1462474429 -1.4439691645 0.4231068843
0.0560342757 -1.4394830255 0.4044413900
-0.0359170704 -1.4386942836 0.4026099384
-0.1265928697 -1.4431893285 0.4184659048
-0.2159809009 -1.4423699874 0.4411352615
-0.3046917041 -1.4299670365 0.4630721472
-0.3919515344 -1.4062885758 0.4812398143
-0.4773962882 -1.3743471450 0.4949338476
-0.5609913109 -1.3364574107 0.5042595071
-0.6429735823 -1.2944726973 0.5095638144
-0.7235251874 -1.2495174968 0.5112530795
-0.8026475262 -1.2020983312 0.5094149438
-0.8798908458 -1.1519538279 0.5039137411
-0.9543340274 -1.0983119257 0.4944174880
-1.0244815048 -1.0400706952 0.4805242198
-1.0881830057 -0.9759953741 0.4621726563
-1.1430300479 -0.9052254469 0.4402175307
-1.1882652616 -0.8280970276 0.4176790998
-1.2297034708 -0.7472453123 0.4023143148
-1.2767063467 -0.6683043281 0.4054279514
-1.3255544579 -0.5923395711 0.4240196577
-1.3666035325 -0.5130434478 0.4470216550
-1.3975691736 -0.4288306055 0.4681877077
-1.4183994225 -0.3406151945 0.4852077808
-1.4317236157 -0.2502076963 0.4977603158
-1.4394641119 -0.1586495787 0.5060214425
-1.4432125674 -0.0665673739 0.5103991684
-1.4438680428 0.0256924255 0.5111834247
-1.4415775527 0.1178880509 0.5084336722
-1.4357723585 0.2097389589 0.5019538225
-1.4251801233 0.3007693766 0.4913661671
-1.4077892126 0.3900722999 0.4762354098
-1.3816708812 0.4763307839 0.4568219800
-1.3448192219 0.5577601729 0.4342443961
-1.2987917178 0.6345984562 0.4122802597
-1.2494229294 0.7115172209 0.4004131586
-1.2064599579 0.7925652916 0.4089232442
-1.1641221213 0.8717667958 0.4299525085
-1.1138082397 0.9455665460 0.4528396821
-1.0537824723 1.0125888453 0.4729998239
-0.9861366782 1.0732335274 0.4888929070
-0.9133471728 1.1287416838 0.5002972770
-0.8371853058 1.1803063552 0.5075144414
-0.7588234497 1.2288909622 0.5109410683
-0.6788647560 1.2749312413 0.5108158063
-0.5975215251 1.3183205439 0.5071303737
-0.5146741844 1.3582268085 0.4996390205
-0.4300613362 1.3930708690 0.4879156945
-0.3435889235 1.4207850947 0.4717054242
-0.2553911129 1.4380957471 0.4511590141
-0.1662789246 1.4439172160 0.4282597026
-0.0763611161 1.4406934705 0.4080539432
0.0153545867 1.4378844429 0.4006601329
0.1064864392 1.4424892303 0.4137117506
0.1959869113 1.4432088536 0.4359478627
0.2852538427 1.4353316981 0.4576272690
0.3738496296 1.4167195569 0.4751216171
0.4604097568 1.3878843158 0.4884728169
0.5445940416 1.3516266072 0.4987597759
0.6255998529 1.3081078529 0.5060529565
0.7038367688 1.2595131429 0.5112963254
0.7788888523 1.2059747992 0.5146240172
0.8509214866 1.1483628603 0.5164708881
0.9201296365 1.0873560797 0.5171842056
0.9859604747 1.0227151019 0.5168259841
1.0488109012 0.9551826175 0.5157492288
1.1086514789 0.8849757805 0.5141327793
1.1647922177 0.8117887973 0.5120896575
1.2174708460 0.7360805158 0.5098498116
1.2665324304 0.6579778881 0.5075767262
1.3107508726 0.5770332693 0.5054960205
1.3504520344 0.4937778218 0.5037878674
1.3843357507 0.4079930745 0.5027678189
1.4116477995 0.3198895633 0.5027264687
1.4307514122 0.2296925617 0.5041311756
1.2500705115 0.1301434546 0.5996380482
1.2530983482 0.0506233898 0.6035516541
1.2529413571 -0.0489484235 0.6033523075
1.2499098002 -0.1284490142 0.5994845916
1.2435111564 -0.2074825657 0.5920390869
1.2328450020 -0.2856490035 0.5813195768
1.2167649140 -0.3624109897 0.5677293678
1.1942766549 -0.4372019495 0.5523806182
1.1650778073 -0.5097639572 0.5375894838
1.1303311738 -0.5805469255 0.5270130725
1.1016878427 -0.6328306624 0.5234157145
1.0605298016 -0.7008305812 0.5278100866
1.0161095265 -0.7658658169 0.5396522520
0.9670727102 -0.8267110962 0.5551373702
0.9126881892 -0.8828249902 0.5706217822
0.8532513244 -0.9342080702 0.5837859087
0.7901455341 -0.9817614657 0.5939120382
0.7244032804 -1.0262441524 0.6007509535
0.6394650056 -1.0781130401 0.6039755019
0.5700409592 -1.1171514722 0.6028074361
0.4994440583 -1.1537390563 0.5982125610
0.4275662276 -1.1870820749 0.5902177494
0.3542542184 -1.2159872664 0.5788627803
0.2794009245 -1.2390858214 0.5647298578
0.2030984733 -1.2556073021 0.5492493767
0.1253856341 -1.2653182936 0.5350482207
0.0465078335 -1.2696306513 0.5258300502
-0.0131533309 -1.2704488335 0.5235087113
-0.0925456667 -1.2682397308 0.5294182801
-0.1707714373 -1.2610069376 0.5426117883
-0.2477181486 -1.2476300113 0.5583174372
-0.3231787130 -1.2270988355 0.5734819585
-0.3970923511 -1.2002029697 0.5860904633
-0.4695586724 -1.1684985508 0.5955686101
-0.5407183551 -1.1331876299 0.6017059487
-0.6277713973 -1.0848970876 0.6039769462
-0.6960235537 -1.0438741905 0.6021468721
-0.7788976146 -0.9891891009 0.5949497870
-0.8424026444 -0.9421219640 0.5854065370
-0.9022298900 -0.8911903101 0.5726894703
-0.9574734527 -0.8358958214 0.5577512168
-1.0075288947 -0.7759457517 0.5425324354
-1.0528471069 -0.7117247118 0.5301980851
-1.0845486514 -0.6614969824 0.5248839456
-1.1239140613 -0.5924136892 0.5258796911
-1.1515080260 -0.5397839423 0.5318165610
-1.1833163316 -0.4680884493 0.5456823634
-1.2088502481 -0.3943088273 0.5614978899
-1.2275525470 -0.3182873664 0.5762386212
-1.2400743345 -0.2405387196 0.5882629001
-1.2479757827 -0.1617558663 0.5970621130
-1.2526276900 -0.0624710201 0.6029630960
-1.2533576632 0.0171769172 0.6039274874
-1.2503992361 0.1166169789 0.6000955067
-1.2446404377 0.1957522626 0.5933011295
-1.2347330113 0.2740879736 0.5831000511
-1.2193733622 0.3510436497 0.5698366810
-1.1977758823 0.4261101186 0.5546293188
-1.1696328042 0.4990204900 0.5396675335
-1.1355836813 0.5700296224 0.5284715272
-1.1072980363 0.6223662476 0.5244411982
-1.0666047445 0.6906253505 0.5271207423
-1.0225636013 0.7560330804 0.5379058914
-0.9741400402 0.8174337016 0.5527481719
-0.9205287251 0.8742119785 0.5681445817
-0.8620573695 0.9264832874 0.5817606854
-0.7995395873 0.9746483827 0.5923893109
-0.7341250770 1.0195142219 0.5995679757
-0.6667550287 1.0618343726 0.6033882635
-0.5804525575 1.1114759747 0.6031413588
-0.5100076269 1.1484066172 0.5990269703
-0.4382916060 1.1821762162 0.5914656658
-0.3652086309 1.2118281084 0.5806315917
-0.2906159879 1.2359295214 0.5669136228
-0.2144897619 1.2535083076 0.5517340476
-0.1369023803 1.2638082799 0.5376534185
-0.0582578657 1.2656615559 0.5262958266
0.0009107625 1.2620001304 0.5194317469
0.0794327661 1.2510679261 0.5122841448
0.1378797512 1.2394112033 0.5080731108
0.2145853135 1.2182040201 0.5043350111
0.2899931204 1.1926039812 0.5020344390
0.3639779026 1.1630648550 0.5009996700
0.4364465789 1.1299522953 0.5010851142
0.5073218271 1.0935568826 0.5021679267
0.5764587941 1.0539883131 0.5041773818
0.6437489194 1.0114038356 0.5070260186
0.7091875587 0.9660827798 0.5105958354
0.7726559144 0.9180993562 0.5148275612
0.8340072281 0.8674946694 0.5196699576
0.8930591611 0.8142804260 0.5250780881
0.9495847888 0.7584424804 0.5310116051
1.0033016291 0.6999447877 0.5374330386
1.0535737831 0.6385164066 0.5443382280
1.0999011049 0.5741182877 0.5516759424
1.1418629780 0.5068478600 0.5593757144
1.1787214390 0.4366884284 0.5673811100
1.2087861160 0.3634065289 0.5756333068
1.2307461710 0.2873297576 0.5839985777
1.2438839500 0.2092419600 0.5923080500
