# Supplementary material for: The topology of the magnetically induced ring current of C13Cl2
Source: Chem Sci. 2026 Jun 27. Online ahead of print. doi: 10.1039/d6sc03398a (PMC13334967; doi:10.1039/d6sc03398a)
Supplement: SC-OLF-D6SC03398A-s002 [file SC-OLF-D6SC03398A-s002.zip › benz/ribbon_traj_004_013.xyz]

100

1.4336917137 0.1321088704 0.5251565757
1.4369024049 0.0404568101 0.5280789783
1.4367522364 -0.0513225752 0.5278475091
1.4336780690 -0.1429710281 0.5240660115
1.4269362181 -0.2341789467 0.5165045162
1.4152039587 -0.3244302028 0.5048625922
1.3965905804 -0.4128231039 0.4889624618
1.3690729767 -0.4980320636 0.4692807959
1.3318600821 -0.5790011100 0.4478224158
1.2865730754 -0.6565058908 0.4294326568
1.2398095076 -0.7349163819 0.4240464673
1.1959863141 -0.8144590322 0.4353188307
1.1495763363 -0.8908298456 0.4554955860
1.0948909383 -0.9612405944 0.4766734463
1.0320559579 -1.0253868301 0.4951146491
0.9628133806 -1.0837791442 0.5094874403
0.8891824513 -1.1375663977 0.5196229710
0.8126924018 -1.1878856918 0.5257858308
0.7342528551 -1.2354614650 0.5282658895
0.6543566459 -1.2806064764 0.5271906579
0.5731211030 -1.3230409164 0.5225114200
0.4903872339 -1.3617969268 0.5139871058
0.4059095551 -1.3952332819 0.5013102695
0.3196334166 -1.4213415141 0.4844583267
0.2317513626 -1.4375598066 0.4640705088
0.1428091482 -1.4433311212 0.4427455742
0.0526646633 -1.4418079691 0.4265456854
-0.0387762607 -1.4414982833 0.4253470356
-0.1291699844 -1.4432120567 0.4397827419
-0.2182650704 -1.4391162410 0.4607958393
-0.3063285498 -1.4244728298 0.4815477785
-0.3928692233 -1.3997275786 0.4990284920
-0.4776179394 -1.3672662550 0.5123565759
-0.5606053272 -1.3292119655 0.5215004896
-0.6420612003 -1.2872703920 0.5267266022
-0.7221477723 -1.2424811914 0.5283367948
-0.8008371760 -1.1952916056 0.5264117653
-0.8776866318 -1.1454519918 0.5208086474
-0.9518507853 -1.0922731536 0.5112996429
-1.0219038902 -1.0346717910 0.4975885319
-1.0859074152 -0.9714957731 0.4797444049
-1.1419118352 -0.9020226799 0.4588288760
-1.1894341722 -0.8264905018 0.4379901016
-1.2330113265 -0.7470720162 0.4245538887
-1.2793473602 -0.6683001650 0.4276386986
-1.3254090046 -0.5909492414 0.4445823670
-1.3639375651 -0.5106073426 0.4660277771
-1.3929390937 -0.4260299048 0.4861783663
-1.4127445961 -0.3380239747 0.5026724137
-1.4254320357 -0.2480059481 0.5149619132
-1.4328532810 -0.1569130661 0.5231425228
-1.4364458213 -0.0653145658 0.5274847022
-1.4370508227 0.0264577611 0.5282399649
-1.4348027207 0.1181640424 0.5254453973
-1.4291610395 0.2095288763 0.5189332885
-1.4189498614 0.3001078350 0.5084312512
-1.4023401859 0.3890951930 0.4936500941
-1.3773874682 0.4752872912 0.4748781370
-1.3426813712 0.5573745412 0.4535486103
-1.2992584851 0.6355538794 0.4335858765
-1.2520266277 0.7133328118 0.4232753606
-1.2079402855 0.7931848034 0.4307396055
-1.1629588031 0.8707160984 0.4497377840
-1.1106899737 0.9428663750 0.4711883669
-1.0498886600 1.0086840466 0.4905454485
-0.9821285811 1.0685032544 0.5060468081
-0.9095042123 1.1234133899 0.5173084218
-0.8336514202 1.1745463103 0.5245195392
-0.7556800900 1.2228253707 0.5279783903
-0.6761605755 1.2686466986 0.5278838311
-0.5952932733 1.3118834030 0.5241970466
-0.5129833850 1.3517667365 0.5167461518
-0.4290005090 1.3868636221 0.5052177333
-0.3432003213 1.4151761591 0.4894484046
-0.2556894404 1.4340823787 0.4697988026
-0.1670281914 1.4425729183 0.4482755974
-0.0772696447 1.4423889020 0.4298398853
0.0140214204 1.4410405925 0.4235263618
0.1048405096 1.4432780055 0.4347631139
0.1943387020 1.4414277790 0.4544268305
0.2832585556 1.4303855830 0.4732452663
0.3710586102 1.4091464898 0.4885163092
0.4565855364 1.3783780047 0.5003401348
0.5396392553 1.3405855803 0.5095865993
0.6196286590 1.2961939004 0.5164040324
0.6968326475 1.2468746646 0.5214625848
0.7711209632 1.1931208894 0.5249833907
0.8424222674 1.1353960649 0.5272266286
0.9109217287 1.0743358361 0.5284832175
0.9763943188 1.0100272172 0.5288737608
1.0389694640 0.9428964458 0.5286269817
1.0984697027 0.8730291911 0.5278757883
1.1545795553 0.8004173590 0.5267469691
1.2073666627 0.7253614108 0.5254109673
1.2564441500 0.6478330622 0.5239981198
1.3010203996 0.5676360210 0.5226825980
1.3411386698 0.4851189112 0.5216161493
1.3754900917 0.4000558665 0.5210511611
1.4034045586 0.3126709015 0.5212138976
1.4231850604 0.2231493867 0.5224812283
1.4406320400 0.1380623300 0.5073433600
1.4436004341 0.0459120535 0.5108842649
1.4436197103 -0.0463553379 0.5108697798
1.4406260910 -0.1385032434 0.5073012035
1.4338481843 -0.2302177492 0.4999266335
1.4219176535 -0.3209568019 0.4883457670
1.4029403380 -0.4097779696 0.4722827926
1.3743803731 -0.4950482317 0.4519309767
1.3353847222 -0.5754099126 0.4290330855
1.2875877261 -0.6515074097 0.4082277371
1.2393625051 -0.7295447826 0.4011772607
1.1972726545 -0.8105482890 0.4132562230
1.1538107160 -0.8888997447 0.4351173977
1.1010057102 -0.9610502076 0.4575969617
1.0390677976 -1.0265622252 0.4768631033
0.9701357661 -1.0859942380 0.4917384145
0.8964741190 -1.1405286587 0.5021657814
0.8197640521 -1.1913839159 0.5085047674
0.7409949179 -1.2393482197 0.5111184440
0.6607189859 -1.2848128383 0.5101975603
0.5790550443 -1.3274961186 0.5056733281
0.4958276673 -1.3663812677 0.4972539725
0.4107885852 -1.3997406610 0.4845250519
0.3239292007 -1.4255027228 0.4673598519
0.2354698534 -1.4404170609 0.4461023193
0.1462474429 -1.4439691645 0.4231068843
0.0560342757 -1.4394830255 0.4044413900
-0.0359170704 -1.4386942836 0.4026099384
-0.1265928697 -1.4431893285 0.4184659048
-0.2159809009 -1.4423699874 0.4411352615
-0.3046917041 -1.4299670365 0.4630721472
-0.3919515344 -1.4062885758 0.4812398143
-0.4773962882 -1.3743471450 0.4949338476
-0.5609913109 -1.3364574107 0.5042595071
-0.6429735823 -1.2944726973 0.5095638144
-0.7235251874 -1.2495174968 0.5112530795
-0.8026475262 -1.2020983312 0.5094149438
-0.8798908458 -1.1519538279 0.5039137411
-0.9543340274 -1.0983119257 0.4944174880
-1.0244815048 -1.0400706952 0.4805242198
-1.0881830057 -0.9759953741 0.4621726563
-1.1430300479 -0.9052254469 0.4402175307
-1.1882652616 -0.8280970276 0.4176790998
-1.2297034708 -0.7472453123 0.4023143148
-1.2767063467 -0.6683043281 0.4054279514
-1.3255544579 -0.5923395711 0.4240196577
-1.3666035325 -0.5130434478 0.4470216550
-1.3975691736 -0.4288306055 0.4681877077
-1.4183994225 -0.3406151945 0.4852077808
-1.4317236157 -0.2502076963 0.4977603158
-1.4394641119 -0.1586495787 0.5060214425
-1.4432125674 -0.0665673739 0.5103991684
-1.4438680428 0.0256924255 0.5111834247
-1.4415775527 0.1178880509 0.5084336722
-1.4357723585 0.2097389589 0.5019538225
-1.4251801233 0.3007693766 0.4913661671
-1.4077892126 0.3900722999 0.4762354098
-1.3816708812 0.4763307839 0.4568219800
-1.3448192219 0.5577601729 0.4342443961
-1.2987917178 0.6345984562 0.4122802597
-1.2494229294 0.7115172209 0.4004131586
-1.2064599579 0.7925652916 0.4089232442
-1.1641221213 0.8717667958 0.4299525085
-1.1138082397 0.9455665460 0.4528396821
-1.0537824723 1.0125888453 0.4729998239
-0.9861366782 1.0732335274 0.4888929070
-0.9133471728 1.1287416838 0.5002972770
-0.8371853058 1.1803063552 0.5075144414
-0.7588234497 1.2288909622 0.5109410683
-0.6788647560 1.2749312413 0.5108158063
-0.5975215251 1.3183205439 0.5071303737
-0.5146741844 1.3582268085 0.4996390205
-0.4300613362 1.3930708690 0.4879156945
-0.3435889235 1.4207850947 0.4717054242
-0.2553911129 1.4380957471 0.4511590141
-0.1662789246 1.4439172160 0.4282597026
-0.0763611161 1.4406934705 0.4080539432
0.0153545867 1.4378844429 0.4006601329
0.1064864392 1.4424892303 0.4137117506
0.1959869113 1.4432088536 0.4359478627
0.2852538427 1.4353316981 0.4576272690
0.3738496296 1.4167195569 0.4751216171
0.4604097568 1.3878843158 0.4884728169
0.5445940416 1.3516266072 0.4987597759
0.6255998529 1.3081078529 0.5060529565
0.7038367688 1.2595131429 0.5112963254
0.7788888523 1.2059747992 0.5146240172
0.8509214866 1.1483628603 0.5164708881
0.9201296365 1.0873560797 0.5171842056
0.9859604747 1.0227151019 0.5168259841
1.0488109012 0.9551826175 0.5157492288
1.1086514789 0.8849757805 0.5141327793
1.1647922177 0.8117887973 0.5120896575
1.2174708460 0.7360805158 0.5098498116
1.2665324304 0.6579778881 0.5075767262
1.3107508726 0.5770332693 0.5054960205
1.3504520344 0.4937778218 0.5037878674
1.3843357507 0.4079930745 0.5027678189
1.4116477995 0.3198895633 0.5027264687
1.4307514122 0.2296925617 0.5041311756
1.4267513874 0.1261554108 0.5429697913
1.4302043757 0.0350015666 0.5452736916
1.4298847626 -0.0562898126 0.5448252384
1.4267300470 -0.1474388128 0.5408308195
1.4200242519 -0.2381401442 0.5330823990
1.4084902638 -0.3279036038 0.5213794173
1.3902408228 -0.4158682382 0.5056421311
1.3637655802 -0.5010158956 0.4866306152
1.3283354420 -0.5825923074 0.4666117460
1.2855584246 -0.6615043718 0.4506375765
1.2402565100 -0.7402879812 0.4469156739
1.1946999737 -0.8183697753 0.4573814384
1.1453419566 -0.8927599466 0.4758737744
1.0887761663 -0.9614309811 0.4957499309
1.0250441183 -1.0242114351 0.5133661948
0.9554909952 -1.0815640504 0.5272364661
0.8818907836 -1.1346041368 0.5370801607
0.8056207516 -1.1843874677 0.5430668942
0.7275107924 -1.2315747102 0.5454133349
0.6479943059 -1.2764001144 0.5441837556
0.5671871618 -1.3185857142 0.5393495120
0.4849468004 -1.3572125860 0.5307202391
0.4010305250 -1.3907259029 0.5180954870
0.3153376326 -1.4171803055 0.5015568014
0.2280328717 -1.4347025523 0.4820386982
0.1393708534 -1.4426930778 0.4623842640
0.0492950509 -1.4441329126 0.4486499807
-0.0416354510 -1.4443022830 0.4480841329
-0.1317470991 -1.4432347849 0.4610995789
-0.2205492399 -1.4358624947 0.4804564170
-0.3079653955 -1.4189786231 0.5000234098
-0.3937869122 -1.3931665813 0.5168171696
-0.4778395907 -1.3601853649 0.5297793042
-0.5602193435 -1.3219665203 0.5387414721
-0.6411488183 -1.2800680867 0.5438893900
-0.7207703571 -1.2354448859 0.5454205101
-0.7990268257 -1.1884848800 0.5434085868
-0.8754824178 -1.1389501558 0.5377035536
-0.9493675431 -1.0862343816 0.5281817978
-1.0193262755 -1.0292728868 0.5146528439
-1.0836318248 -0.9669961722 0.4973161535
-1.1407936226 -0.8988199129 0.4774402214
-1.1906030829 -0.8248839759 0.4583011035
-1.2363191822 -0.7468987202 0.4467934625
-1.2819883737 -0.6682960020 0.4498494457
-1.3252635513 -0.5895589118 0.4651450763
-1.3612715977 -0.5081712375 0.4850338992
-1.3883090137 -0.4232292040 0.5041690250
-1.4070897697 -0.3354327550 0.5201370466
-1.4191404557 -0.2458041998 0.5321635106
-1.4262424501 -0.1551765535 0.5402636031
-1.4296790752 -0.0640617577 0.5445702361
-1.4302336025 0.0272230968 0.5452965051
-1.4280278888 0.1184400338 0.5424571223
-1.4225497205 0.2093187937 0.5359127545
-1.4127195995 0.2994462935 0.5254963353
-1.3968911592 0.3881180862 0.5110647785
-1.3731040552 0.4742437986 0.4929342941
-1.3405435205 0.5569889095 0.4728528245
-1.2997252524 0.6365093026 0.4548914933
-1.2546303260 0.7151484028 0.4461375625
-1.2094206131 0.7938043152 0.4525559667
-1.1617954849 0.8696654010 0.4695230595
-1.1075717077 0.9401662039 0.4895370517
-1.0459948476 1.0047792479 0.5080910732
-0.9781204840 1.0637729813 0.5232007091
-0.9056612518 1.1180850960 0.5343195665
-0.8301175347 1.1687862653 0.5415246370
-0.7525367303 1.2167597792 0.5450157123
-0.6734563950 1.2623621560 0.5449518558
-0.5930650215 1.3054462621 0.5412637194
-0.5112925856 1.3453066644 0.5338532832
-0.4279396818 1.3806563752 0.5225197721
-0.3428117190 1.4095672234 0.5071913850
-0.2559877678 1.4300690102 0.4884385911
-0.1677774582 1.4412286205 0.4682914921
-0.0781781733 1.4440843335 0.4516258275
0.0126882542 1.4441967420 0.4463925906
0.1031945800 1.4440667808 0.4558144773
0.1926904927 1.4396467044 0.4729057982
0.2812632685 1.4254394680 0.4888632636
0.3682675908 1.4015734227 0.5019110013
0.4527613160 1.3688716936 0.5122074527
0.5346844689 1.3295445535 0.5204134227
0.6136574651 1.2842799479 0.5267551082
0.6898285262 1.2342361864 0.5316288443
0.7633530740 1.1802669796 0.5353427642
0.8339230482 1.1224292694 0.5379823690
0.9017138210 1.0613155926 0.5397822294
0.9668281629 0.9973393326 0.5409215374
1.0291280267 0.9306102741 0.5415047345
1.0882879264 0.8610826017 0.5416187974
1.1443668929 0.7890459206 0.5414042806
1.1972624794 0.7146423058 0.5409721231
1.2463558696 0.6376882363 0.5404195133
1.2912899267 0.5582387727 0.5398691756
1.3318253052 0.4764600005 0.5394444312
1.3666444327 0.3921186585 0.5393345033
1.3951613177 0.3054522397 0.5397013266
1.4156187087 0.2166062117 0.5408312811
