# Supplementary material for: The topology of the magnetically induced ring current of C13Cl2
Source: Chem Sci. 2026 Jun 27. Online ahead of print. doi: 10.1039/d6sc03398a (PMC13334967; doi:10.1039/d6sc03398a)
Supplement: SC-OLF-D6SC03398A-s002 [file SC-OLF-D6SC03398A-s002.zip › benz/ribbon_traj_004_014.xyz]

100

1.3861267850 0.1321884650 0.4203413350
1.3910917159 0.0440484160 0.4240307514
1.3910520135 -0.0443343495 0.4240010691
1.3859681348 -0.1324485346 0.4202337696
1.3766375986 -0.2092544763 0.4134265627
1.3615257253 -0.2844800063 0.4031889096
1.3393416382 -0.3570932287 0.3894795309
1.3084736085 -0.4257169530 0.3724916859
1.2596132675 -0.4943754504 0.3508306753
1.1851412258 -0.5683534839 0.3276796366
1.1125626606 -0.6603888279 0.3190301822
1.0776979466 -0.7722502481 0.3332090054
1.0497117573 -0.8624060278 0.3560149804
1.0115042124 -0.9374989104 0.3772250981
0.9664035318 -0.9976849715 0.3937115473
0.9120477884 -1.0514673916 0.4063173758
0.8527711086 -1.1005890311 0.4153883875
0.7813037704 -1.1519328694 0.4216932409
0.7154878923 -1.1932996984 0.4240128751
0.6384085140 -1.2364439056 0.4231131363
0.5689668881 -1.2713144114 0.4194247743
0.4876853836 -1.3046047327 0.4111016575
0.4144518379 -1.3269211695 0.3997297507
0.3402158621 -1.3409969323 0.3849737909
0.2655769340 -1.3449784079 0.3672820260
0.1820628467 -1.3341484045 0.3457367192
0.0805187914 -1.3058996913 0.3242218231
-0.0363490665 -1.2956287204 0.3201456369
-0.1496152125 -1.3234899088 0.3377317941
-0.2419298371 -1.3420396088 0.3612044361
-0.3263576293 -1.3430387327 0.3818956692
-0.4007726460 -1.3307050256 0.3973175866
-0.4742907832 -1.3097621061 0.4093935471
-0.5559107347 -1.2774786077 0.4184168147
-0.6256493401 -1.2432623834 0.4226741648
-0.6938757555 -1.2059361694 0.4241305801
-0.7691803986 -1.1598057577 0.4223619864
-0.8331588516 -1.1159198931 0.4176692667
-0.8943247698 -1.0685986165 0.4098735153
-0.9565831206 -1.0079191632 0.3963452268
-1.0032695837 -0.9487978855 0.3804781713
-1.0435469106 -0.8747201210 0.3595976549
-1.0718764293 -0.7955489653 0.3386255790
-1.1030279379 -0.6832114639 0.3204329481
-1.1677270122 -0.5854303391 0.3240802365
-1.2429425037 -0.5114489064 0.3449479312
-1.2945218300 -0.4451127967 0.3664689200
-1.3346791620 -0.3704282114 0.3865825339
-1.3583171072 -0.2983786627 0.4009436785
-1.3746063903 -0.2235006212 0.4118564797
-1.3848255658 -0.1468694065 0.4193037661
-1.3906574919 -0.0588299173 0.4236673858
-1.3912356211 0.0189836731 0.4242003871
-1.3877937236 0.1072052608 0.4215566502
-1.3803957352 0.1843447338 0.4159183895
-1.3680093849 0.2604041138 0.4070336492
-1.3491492891 0.3346085764 0.3945747220
-1.3149221138 0.4130592653 0.3760034700
-1.2677811147 0.4829365121 0.3545064749
-1.2028533874 0.5513851693 0.3321959539
-1.1307467357 0.6302421716 0.3188762881
-1.0847204859 0.7381038117 0.3272047898
-1.0577752029 0.8395895842 0.3498224329
-1.0237345767 0.9164352146 0.3714798371
-0.9760517903 0.9869984778 0.3908925677
-0.9228619059 1.0417378472 0.4041927641
-0.8644359023 1.0916974068 0.4139563758
-0.8022102965 1.1376944786 0.4204130176
-0.7282290677 1.1858085173 0.4239015871
-0.6609705732 1.2249594851 0.4240240625
-0.5822980416 1.2650347930 0.4204737014
-0.5112374413 1.2957726666 0.4138289226
-0.4386186875 1.3209089677 0.4037870811
-0.3646571736 1.3387602306 0.3902639207
-0.2896824049 1.3470399356 0.3733780736
-0.2054800907 1.3398883448 0.3517656892
-0.1228750741 1.3217218852 0.3320261689
-0.0191717748 1.2971597588 0.3197283546
0.0885200656 1.2981705862 0.3258900208
0.1753480402 1.3017481798 0.3387887947
0.2621395413 1.2960693866 0.3515317599
0.3482441911 1.2810119031 0.3622691481
0.4325954627 1.2569132730 0.3710100938
0.5148658367 1.2258786270 0.3782742945
0.5847150236 1.1922683704 0.3835455051
0.6620343785 1.1500883809 0.3883638240
0.7273985522 1.1082865174 0.3916981143
0.7994484272 1.0575596291 0.3948745989
0.8686894293 1.0029850778 0.3975134440
0.9348545305 0.9447066056 0.3996420550
0.9980075014 0.8831510224 0.4014364623
1.0506811255 0.8260696295 0.4023935809
1.1075554947 0.7586605084 0.4037470464
1.1608893573 0.6884025872 0.4050245746
1.2102576438 0.6152674662 0.4063088849
1.2550077631 0.5392202268 0.4077091137
1.2949542597 0.4605332858 0.4093129554
1.3289902975 0.3791027084 0.4112740566
1.3565310058 0.2952665619 0.4137281887
1.3741877124 0.2195928648 0.4162838243
1.4406320400 0.1380623300 0.5073433600
1.4436004341 0.0459120535 0.5108842649
1.4436197103 -0.0463553379 0.5108697798
1.4406260910 -0.1385032434 0.5073012035
1.4338481843 -0.2302177492 0.4999266335
1.4219176535 -0.3209568019 0.4883457670
1.4029403380 -0.4097779696 0.4722827926
1.3743803731 -0.4950482317 0.4519309767
1.3353847222 -0.5754099126 0.4290330855
1.2875877261 -0.6515074097 0.4082277371
1.2393625051 -0.7295447826 0.4011772607
1.1972726545 -0.8105482890 0.4132562230
1.1538107160 -0.8888997447 0.4351173977
1.1010057102 -0.9610502076 0.4575969617
1.0390677976 -1.0265622252 0.4768631033
0.9701357661 -1.0859942380 0.4917384145
0.8964741190 -1.1405286587 0.5021657814
0.8197640521 -1.1913839159 0.5085047674
0.7409949179 -1.2393482197 0.5111184440
0.6607189859 -1.2848128383 0.5101975603
0.5790550443 -1.3274961186 0.5056733281
0.4958276673 -1.3663812677 0.4972539725
0.4107885852 -1.3997406610 0.4845250519
0.3239292007 -1.4255027228 0.4673598519
0.2354698534 -1.4404170609 0.4461023193
0.1462474429 -1.4439691645 0.4231068843
0.0560342757 -1.4394830255 0.4044413900
-0.0359170704 -1.4386942836 0.4026099384
-0.1265928697 -1.4431893285 0.4184659048
-0.2159809009 -1.4423699874 0.4411352615
-0.3046917041 -1.4299670365 0.4630721472
-0.3919515344 -1.4062885758 0.4812398143
-0.4773962882 -1.3743471450 0.4949338476
-0.5609913109 -1.3364574107 0.5042595071
-0.6429735823 -1.2944726973 0.5095638144
-0.7235251874 -1.2495174968 0.5112530795
-0.8026475262 -1.2020983312 0.5094149438
-0.8798908458 -1.1519538279 0.5039137411
-0.9543340274 -1.0983119257 0.4944174880
-1.0244815048 -1.0400706952 0.4805242198
-1.0881830057 -0.9759953741 0.4621726563
-1.1430300479 -0.9052254469 0.4402175307
-1.1882652616 -0.8280970276 0.4176790998
-1.2297034708 -0.7472453123 0.4023143148
-1.2767063467 -0.6683043281 0.4054279514
-1.3255544579 -0.5923395711 0.4240196577
-1.3666035325 -0.5130434478 0.4470216550
-1.3975691736 -0.4288306055 0.4681877077
-1.4183994225 -0.3406151945 0.4852077808
-1.4317236157 -0.2502076963 0.4977603158
-1.4394641119 -0.1586495787 0.5060214425
-1.4432125674 -0.0665673739 0.5103991684
-1.4438680428 0.0256924255 0.5111834247
-1.4415775527 0.1178880509 0.5084336722
-1.4357723585 0.2097389589 0.5019538225
-1.4251801233 0.3007693766 0.4913661671
-1.4077892126 0.3900722999 0.4762354098
-1.3816708812 0.4763307839 0.4568219800
-1.3448192219 0.5577601729 0.4342443961
-1.2987917178 0.6345984562 0.4122802597
-1.2494229294 0.7115172209 0.4004131586
-1.2064599579 0.7925652916 0.4089232442
-1.1641221213 0.8717667958 0.4299525085
-1.1138082397 0.9455665460 0.4528396821
-1.0537824723 1.0125888453 0.4729998239
-0.9861366782 1.0732335274 0.4888929070
-0.9133471728 1.1287416838 0.5002972770
-0.8371853058 1.1803063552 0.5075144414
-0.7588234497 1.2288909622 0.5109410683
-0.6788647560 1.2749312413 0.5108158063
-0.5975215251 1.3183205439 0.5071303737
-0.5146741844 1.3582268085 0.4996390205
-0.4300613362 1.3930708690 0.4879156945
-0.3435889235 1.4207850947 0.4717054242
-0.2553911129 1.4380957471 0.4511590141
-0.1662789246 1.4439172160 0.4282597026
-0.0763611161 1.4406934705 0.4080539432
0.0153545867 1.4378844429 0.4006601329
0.1064864392 1.4424892303 0.4137117506
0.1959869113 1.4432088536 0.4359478627
0.2852538427 1.4353316981 0.4576272690
0.3738496296 1.4167195569 0.4751216171
0.4604097568 1.3878843158 0.4884728169
0.5445940416 1.3516266072 0.4987597759
0.6255998529 1.3081078529 0.5060529565
0.7038367688 1.2595131429 0.5112963254
0.7788888523 1.2059747992 0.5146240172
0.8509214866 1.1483628603 0.5164708881
0.9201296365 1.0873560797 0.5171842056
0.9859604747 1.0227151019 0.5168259841
1.0488109012 0.9551826175 0.5157492288
1.1086514789 0.8849757805 0.5141327793
1.1647922177 0.8117887973 0.5120896575
1.2174708460 0.7360805158 0.5098498116
1.2665324304 0.6579778881 0.5075767262
1.3107508726 0.5770332693 0.5054960205
1.3504520344 0.4937778218 0.5037878674
1.3843357507 0.4079930745 0.5027678189
1.4116477995 0.3198895633 0.5027264687
1.4307514122 0.2296925617 0.5041311756
1.3316215300 0.1263146000 0.3333393100
1.3385829977 0.0421847785 0.3371772379
1.3384843167 -0.0423133612 0.3371323585
1.3313101786 -0.1263938258 0.3331663358
1.3194270128 -0.1882912033 0.3269264919
1.3011337970 -0.2480032107 0.3180320522
1.2757429383 -0.3044084877 0.3066762691
1.2425668439 -0.3563856743 0.2930523951
1.1838418129 -0.4133409881 0.2726282651
1.0826947254 -0.4851995581 0.2471315361
0.9857628160 -0.5912328731 0.2368831036
0.9581232388 -0.7339522072 0.2531617879
0.9456127986 -0.8359123109 0.2769125630
0.9220027146 -0.9139476132 0.2968532345
0.8937392660 -0.9688077178 0.3105599912
0.8539598107 -1.0169405452 0.3208963372
0.8090680981 -1.0606494036 0.3286109937
0.7428434888 -1.1124818230 0.3348817144
0.6899808666 -1.1472511770 0.3369073062
0.6160980421 -1.1880749729 0.3360287123
0.5588787319 -1.2151327043 0.3331762205
0.4795430999 -1.2428281977 0.3249493424
0.4181150906 -1.2541016780 0.3149344494
0.3565025234 -1.2564911419 0.3025877299
0.2956840145 -1.2495397548 0.2884617327
0.2178782504 -1.2243276445 0.2683665540
0.1050033071 -1.1723163571 0.2440022562
-0.0367810626 -1.1525631572 0.2376813354
-0.1726375553 -1.2037904892 0.2569976835
-0.2678787734 -1.2417092302 0.2812736106
-0.3480235546 -1.2561104289 0.3007191912
-0.4095937575 -1.2551214754 0.3133953590
-0.4711852782 -1.2451770672 0.3238532466
-0.5508301585 -1.2184998048 0.3325741223
-0.6083250978 -1.1920520695 0.3357845151
-0.6642263236 -1.1623548420 0.3370080808
-0.7357132711 -1.1175131841 0.3353090289
-0.7864268574 -1.0798859583 0.3314247923
-0.8343155122 -1.0388853072 0.3253295426
-0.8886847363 -0.9757676312 0.3121662338
-0.9183561617 -0.9216003968 0.2987836863
-0.9440637733 -0.8442147952 0.2789777791
-0.9554875970 -0.7630009030 0.2595720582
-0.9763524050 -0.6191776155 0.2385515814
-1.0587476778 -0.5025563501 0.2427325216
-1.1603305496 -0.4305582417 0.2658762047
-1.2224401275 -0.3771821455 0.2859161850
-1.2717891504 -0.3120258172 0.3049773602
-1.2982347920 -0.2561421309 0.3166795762
-1.3174891648 -0.1967935460 0.3259526436
-1.3301870196 -0.1350892343 0.3325860896
-1.3381024164 -0.0510924607 0.3369356033
-1.3386031994 0.0122749207 0.3372173495
-1.3340098946 0.0965224707 0.3346796282
-1.3250191120 0.1589505088 0.3298829565
-1.3108386466 0.2200388511 0.3227011313
-1.2905093656 0.2791448529 0.3129140341
-1.2481733464 0.3497877468 0.2951849601
-1.1907430076 0.4081128512 0.2747685536
-1.1069150571 0.4681718824 0.2521116481
-1.0120705421 0.5489671222 0.2373394176
-0.9629810140 0.6836423319 0.2454863353
-0.9514282844 0.8074123725 0.2696923572
-0.9336609138 0.8873038832 0.2901199922
-0.8983211084 0.9614081102 0.3087853115
-0.8595871336 1.0102421669 0.3194926212
-0.8155246318 1.0546531297 0.3276154745
-0.7672352873 1.0950826020 0.3333115939
-0.6976346858 1.1427260725 0.3368621059
-0.6430763903 1.1749877289 0.3372323188
-0.5670745582 1.2117490421 0.3338170292
-0.5078006981 1.2333185247 0.3280188248
-0.4471760388 1.2487470664 0.3196584676
-0.3857254238 1.2567353665 0.3088224172
-0.3239736968 1.2559841240 0.2955971331
-0.2446812568 1.2358594735 0.2752716758
-0.1693890320 1.2027502999 0.2559983945
-0.0536981362 1.1564350746 0.2387965763
0.0705536919 1.1538519422 0.2380682910
0.1547091691 1.1602875059 0.2416297267
0.2390252400 1.1568070751 0.2454362509
0.3226387526 1.1453042493 0.2494166792
0.4047811687 1.1259422302 0.2535473707
0.4851376319 1.1001306468 0.2577888131
0.5438301943 1.0764288878 0.2610380536
0.6202319882 1.0406636190 0.2654313227
0.6759082521 1.0105982356 0.2687722115
0.7479753678 0.9667563978 0.2732783097
0.8172492222 0.9186140760 0.2778426823
0.8837485863 0.8666981093 0.2824581258
0.9472041016 0.8111194273 0.2871236957
0.9927107720 0.7671634784 0.2906543826
1.0503187718 0.7055322194 0.2954044353
1.1043078686 0.6407246587 0.3001993376
1.1539828572 0.5725570443 0.3050410436
1.1992646536 0.5014071842 0.3099222070
1.2394564850 0.4272887497 0.3148380433
1.2736448444 0.3502123424 0.3197802942
1.3014142122 0.2706435606 0.3247299087
1.3176240126 0.2094931679 0.3284364729
