# Supplementary material for: The topology of the magnetically induced ring current of C13Cl2
Source: Chem Sci. 2026 Jun 27. Online ahead of print. doi: 10.1039/d6sc03398a (PMC13334967; doi:10.1039/d6sc03398a)
Supplement: SC-OLF-D6SC03398A-s002 [file SC-OLF-D6SC03398A-s002.zip › benz/ribbon_traj_004_015.xyz]

100

1.4062927938 0.1271298759 0.5522480019
1.4111329121 0.0373152518 0.5540832924
1.4109288692 -0.0527154930 0.5537411874
1.4079139800 -0.1426087587 0.5498284394
1.4013657191 -0.2320727529 0.5422456479
1.3900974308 -0.3206413759 0.5307942913
1.3723388802 -0.4075168712 0.5153929304
1.3461704653 -0.4915049797 0.4966160296
1.3110329581 -0.5717696547 0.4765601495
1.2679018004 -0.6487167020 0.4596603970
1.2222328856 -0.7259166040 0.4546557472
1.1838599182 -0.7941929072 0.4640348000
1.1372650113 -0.8687689061 0.4820274264
1.0831779464 -0.9377427172 0.5018536690
1.0215686011 -1.0007671062 0.5197322170
0.9538589418 -1.0582488888 0.5340761553
0.8818667861 -1.1112419373 0.5444608088
0.8070382276 -1.1608301707 0.5510258478
0.7208704542 -1.2133981591 0.5542128330
0.6425027611 -1.2576922104 0.5531211108
0.5628540684 -1.2993851150 0.5484476379
0.4817864908 -1.3375911653 0.5400168181
0.3990559334 -1.3708062015 0.5276731143
0.3145703443 -1.3971734236 0.5114679516
0.2284483164 -1.4143689056 0.4921288991
0.1411442562 -1.4218419624 0.4722497463
0.0526078644 -1.4219132382 0.4571884902
-0.0372237700 -1.4216503407 0.4558167335
-0.1260653104 -1.4218952619 0.4690348089
-0.2135560330 -1.4163027709 0.4885586974
-0.2998956039 -1.4008117988 0.5082989853
-0.3846926984 -1.3759314805 0.5251856597
-0.4677196692 -1.3437332077 0.5382217441
-0.5490505560 -1.3062447307 0.5473230220
-0.6289323616 -1.2650701272 0.5526054347
-0.7075082685 -1.2211640975 0.5542991879
-0.7847430704 -1.1749463381 0.5524349972
-0.8602478028 -1.1262309910 0.5469668345
-0.9332287402 -1.0743610210 0.5376936683
-1.0024026148 -1.0183343608 0.5244498722
-1.0660196646 -0.9570507809 0.5074060458
-1.1222501452 -0.8897530485 0.4876094740
-1.1706406398 -0.8166184490 0.4681785313
-1.2146353198 -0.7393282903 0.4556565872
-1.2598709910 -0.6617875495 0.4579117714
-1.3039119332 -0.5850147622 0.4731166762
-1.3405718247 -0.5054519667 0.4930872895
-1.3683732294 -0.4221319583 0.5123273485
-1.3874708838 -0.3356801583 0.5283949573
-1.3997815729 -0.2473520904 0.5405440222
-1.4070134432 -0.1580038825 0.5487892087
-1.4105869427 -0.0681624495 0.5532991300
-1.4112866317 0.0218583775 0.5542273036
-1.4086886738 0.1227573858 0.5508405336
-1.4030037676 0.2123356361 0.5441018114
-1.3928798641 0.3011383729 0.5335418441
-1.3765925140 0.3884222608 0.5190084233
-1.3524378729 0.4731561925 0.5009935312
-1.3191334442 0.5542171232 0.4811408742
-1.2776983843 0.6318049971 0.4632766376
-1.2375491874 0.6991393988 0.4542410088
-1.1937200041 0.7773754821 0.4602359394
-1.1483278027 0.8529504627 0.4774562779
-1.0961476719 0.9233197637 0.4975852176
-1.0360377269 0.9876071814 0.5161872909
-0.9694319402 1.0461794987 0.5314114070
-0.8982001341 1.1000409541 0.5426793533
-0.8238575569 1.1502594374 0.5500966324
-0.7379562560 1.2032297839 0.5538532923
-0.6598902771 1.2480510349 0.5535635160
-0.5805332510 1.2903654473 0.5497010099
-0.4997985976 1.3294369497 0.5421432634
-0.4174546831 1.3638983324 0.5306894750
-0.3333481627 1.3919179892 0.5153377985
-0.2475189272 1.4110641924 0.4966167717
-0.1604440378 1.4205768136 0.4767441798
-0.0722327063 1.4220539996 0.4603339856
0.0173705926 1.4211921197 0.4549551738
0.1065586245 1.4219271458 0.4653070175
0.1943340388 1.4174247130 0.4831786609
0.2708854506 1.4071560639 0.4987618599
0.3564565296 1.3838601449 0.5126052277
0.4396050413 1.3516047404 0.5234793588
0.5201416388 1.3125894177 0.5320950046
0.5978349534 1.2677018814 0.5386781432
0.6727139012 1.2180618056 0.5437150519
0.7448396789 1.1643584575 0.5474306993
0.8143140225 1.1071894166 0.5500919725
0.8811991290 1.0469727391 0.5519048036
0.9451270484 0.9836057663 0.5529223081
1.0063995429 0.9176663417 0.5533784710
1.0649580927 0.8493045537 0.5533862534
1.1203946950 0.7783939288 0.5530228646
1.1726592882 0.7051187732 0.5524149816
1.2214736042 0.6295011222 0.5516591400
1.2661937076 0.5514074713 0.5508967115
1.3067803092 0.4710933016 0.5502334591
1.3420852737 0.3883366452 0.5498380197
1.3712914061 0.3032449259 0.5498770558
1.3933519151 0.2160819501 0.5506108759
1.4406320400 0.1380623300 0.5073433600
1.4436004341 0.0459120535 0.5108842649
1.4436197103 -0.0463553379 0.5108697798
1.4406260910 -0.1385032434 0.5073012035
1.4338481843 -0.2302177492 0.4999266335
1.4219176535 -0.3209568019 0.4883457670
1.4029403380 -0.4097779696 0.4722827926
1.3743803731 -0.4950482317 0.4519309767
1.3353847222 -0.5754099126 0.4290330855
1.2875877261 -0.6515074097 0.4082277371
1.2393625051 -0.7295447826 0.4011772607
1.1972726545 -0.8105482890 0.4132562230
1.1538107160 -0.8888997447 0.4351173977
1.1010057102 -0.9610502076 0.4575969617
1.0390677976 -1.0265622252 0.4768631033
0.9701357661 -1.0859942380 0.4917384145
0.8964741190 -1.1405286587 0.5021657814
0.8197640521 -1.1913839159 0.5085047674
0.7409949179 -1.2393482197 0.5111184440
0.6607189859 -1.2848128383 0.5101975603
0.5790550443 -1.3274961186 0.5056733281
0.4958276673 -1.3663812677 0.4972539725
0.4107885852 -1.3997406610 0.4845250519
0.3239292007 -1.4255027228 0.4673598519
0.2354698534 -1.4404170609 0.4461023193
0.1462474429 -1.4439691645 0.4231068843
0.0560342757 -1.4394830255 0.4044413900
-0.0359170704 -1.4386942836 0.4026099384
-0.1265928697 -1.4431893285 0.4184659048
-0.2159809009 -1.4423699874 0.4411352615
-0.3046917041 -1.4299670365 0.4630721472
-0.3919515344 -1.4062885758 0.4812398143
-0.4773962882 -1.3743471450 0.4949338476
-0.5609913109 -1.3364574107 0.5042595071
-0.6429735823 -1.2944726973 0.5095638144
-0.7235251874 -1.2495174968 0.5112530795
-0.8026475262 -1.2020983312 0.5094149438
-0.8798908458 -1.1519538279 0.5039137411
-0.9543340274 -1.0983119257 0.4944174880
-1.0244815048 -1.0400706952 0.4805242198
-1.0881830057 -0.9759953741 0.4621726563
-1.1430300479 -0.9052254469 0.4402175307
-1.1882652616 -0.8280970276 0.4176790998
-1.2297034708 -0.7472453123 0.4023143148
-1.2767063467 -0.6683043281 0.4054279514
-1.3255544579 -0.5923395711 0.4240196577
-1.3666035325 -0.5130434478 0.4470216550
-1.3975691736 -0.4288306055 0.4681877077
-1.4183994225 -0.3406151945 0.4852077808
-1.4317236157 -0.2502076963 0.4977603158
-1.4394641119 -0.1586495787 0.5060214425
-1.4432125674 -0.0665673739 0.5103991684
-1.4438680428 0.0256924255 0.5111834247
-1.4415775527 0.1178880509 0.5084336722
-1.4357723585 0.2097389589 0.5019538225
-1.4251801233 0.3007693766 0.4913661671
-1.4077892126 0.3900722999 0.4762354098
-1.3816708812 0.4763307839 0.4568219800
-1.3448192219 0.5577601729 0.4342443961
-1.2987917178 0.6345984562 0.4122802597
-1.2494229294 0.7115172209 0.4004131586
-1.2064599579 0.7925652916 0.4089232442
-1.1641221213 0.8717667958 0.4299525085
-1.1138082397 0.9455665460 0.4528396821
-1.0537824723 1.0125888453 0.4729998239
-0.9861366782 1.0732335274 0.4888929070
-0.9133471728 1.1287416838 0.5002972770
-0.8371853058 1.1803063552 0.5075144414
-0.7588234497 1.2288909622 0.5109410683
-0.6788647560 1.2749312413 0.5108158063
-0.5975215251 1.3183205439 0.5071303737
-0.5146741844 1.3582268085 0.4996390205
-0.4300613362 1.3930708690 0.4879156945
-0.3435889235 1.4207850947 0.4717054242
-0.2553911129 1.4380957471 0.4511590141
-0.1662789246 1.4439172160 0.4282597026
-0.0763611161 1.4406934705 0.4080539432
0.0153545867 1.4378844429 0.4006601329
0.1064864392 1.4424892303 0.4137117506
0.1959869113 1.4432088536 0.4359478627
0.2852538427 1.4353316981 0.4576272690
0.3738496296 1.4167195569 0.4751216171
0.4604097568 1.3878843158 0.4884728169
0.5445940416 1.3516266072 0.4987597759
0.6255998529 1.3081078529 0.5060529565
0.7038367688 1.2595131429 0.5112963254
0.7788888523 1.2059747992 0.5146240172
0.8509214866 1.1483628603 0.5164708881
0.9201296365 1.0873560797 0.5171842056
0.9859604747 1.0227151019 0.5168259841
1.0488109012 0.9551826175 0.5157492288
1.1086514789 0.8849757805 0.5141327793
1.1647922177 0.8117887973 0.5120896575
1.2174708460 0.7360805158 0.5098498116
1.2665324304 0.6579778881 0.5075767262
1.3107508726 0.5770332693 0.5054960205
1.3504520344 0.4937778218 0.5037878674
1.3843357507 0.4079930745 0.5027678189
1.4116477995 0.3198895633 0.5027264687
1.4307514122 0.2296925617 0.5041311756
1.3719535476 0.1161974218 0.5971526437
1.3786653900 0.0287184500 0.5972823200
1.3782380282 -0.0590756482 0.5966125950
1.3752018690 -0.1467142741 0.5923556752
1.3688832539 -0.2339277566 0.5845646624
1.3582772080 -0.3203259499 0.5732428155
1.3417374223 -0.4052557727 0.5585030681
1.3179605574 -0.4879617277 0.5413010826
1.2866811941 -0.5681293967 0.5240872135
1.2482158746 -0.6459259943 0.5110930568
1.2051032662 -0.7222884253 0.5081342337
1.1704471820 -0.7778375254 0.5148133771
1.1207193067 -0.8486380675 0.5289374550
1.0653501825 -0.9144352268 0.5461103763
1.0040694047 -0.9749719873 0.5626013306
0.9375821175 -1.0305035396 0.5764138961
0.8672594532 -1.0819552159 0.5867558363
0.7943124031 -1.1302764255 0.5935469283
0.7007459905 -1.1874480985 0.5973072220
0.6242865364 -1.2305715825 0.5960446613
0.5466530926 -1.2712741113 0.5912219478
0.4677453143 -1.3088010628 0.5827796637
0.3873232817 -1.3418717420 0.5708211767
0.3052114879 -1.3688441243 0.5555760512
0.2214267794 -1.3883207504 0.5381554789
0.1360410695 -1.3997147603 0.5213926083
0.0491814530 -1.4043434510 0.5099355905
-0.0385304696 -1.4046063979 0.5090235286
-0.1255377510 -1.4006011953 0.5196037130
-0.2111311651 -1.3902355544 0.5359821333
-0.2950995038 -1.3716565610 0.5535258234
-0.3774338624 -1.3455743852 0.5691315052
-0.4580430503 -1.3131192703 0.5815096406
-0.5371098012 -1.2760320508 0.5903865370
-0.6148911409 -1.2356675571 0.5956470550
-0.6914913497 -1.1928106982 0.5973452962
-0.7668386145 -1.1477943451 0.5954550506
-0.8406047598 -1.1005081541 0.5900199279
-0.9121234530 -1.0504101163 0.5809698487
-0.9803237248 -0.9965980264 0.5683755246
-1.0438563236 -0.9381061877 0.5526394354
-1.1014702426 -0.8742806500 0.5350014173
-1.1530160180 -0.8051398703 0.5186779628
-1.1995671688 -0.7314112684 0.5089988596
-1.2430356353 -0.6552707709 0.5103955915
-1.2822694084 -0.5776899532 0.5222136947
-1.3145401169 -0.4978604855 0.5391529239
-1.3391772853 -0.4154333110 0.5564669893
-1.3565423452 -0.3307451222 0.5715821339
-1.3678395301 -0.2444964844 0.5833277286
-1.3745627744 -0.1573581863 0.5915569748
-1.3779613179 -0.0697575251 0.5961990916
-1.3787052206 0.0180243296 0.5972711824
-1.3757997950 0.1276267206 0.5932473949
-1.3702351766 0.2149323133 0.5862498003
-1.3605796049 0.3015073693 0.5757175212
-1.3453958154 0.3867722217 0.5617814367
-1.3232048647 0.4699816010 0.5451650825
-1.2934476666 0.5506740735 0.5280373522
-1.2566050509 0.6290115381 0.5142730155
-1.2256754454 0.6867615768 0.5080688590
-1.1809800503 0.7621856726 0.5115486345
-1.1325334840 0.8341341297 0.5249600473
-1.0784871040 0.9010729813 0.5423307532
-1.0182929815 0.9626255174 0.5593747580
-0.9527272022 1.0191254700 0.5739299070
-0.8830530955 1.0713402244 0.5850614297
-0.8105298080 1.1202125196 0.5926788234
-0.7170890623 1.1775686055 0.5967655162
-0.6409157982 1.2211708285 0.5963112256
-0.5635449770 1.2624103506 0.5922716461
-0.4849230108 1.3006470908 0.5846475063
-0.4048480300 1.3347257957 0.5734632555
-0.3231074018 1.3630508837 0.5589701727
-0.2396467415 1.3840326376 0.5420745292
-0.1546091510 1.3972364113 0.5252286570
-0.0681042964 1.4034145286 0.5126140281
0.0193865984 1.4044997966 0.5092502146
0.1066308098 1.4013650613 0.5169022843
0.1926811663 1.3916405723 0.5304094592
0.2565170585 1.3789804297 0.5398964509
0.3390634297 1.3510007329 0.5500888382
0.4188003258 1.3153251650 0.5584859007
0.4956892360 1.2735522282 0.5654302333
0.5700700539 1.2272959099 0.5713033298
0.6415910335 1.1766104684 0.5761337783
0.7107905054 1.1227421158 0.5802373813
0.7777065583 1.0660159729 0.5837130569
0.8422686216 1.0065893985 0.5866254016
0.9042936220 0.9444964307 0.5890186320
0.9639881845 0.8801500659 0.5910077131
1.0212647065 0.8136333269 0.5926397276
1.0759971723 0.7449990602 0.5939560717
1.1278477304 0.6741570307 0.5949801515
1.1764147780 0.6010243563 0.5957415539
1.2216365426 0.5257816734 0.5962974026
1.2631085841 0.4484087813 0.5966790507
1.2998347967 0.3686802160 0.5969082205
1.3309350127 0.2866002885 0.5970276429
1.3559524180 0.2024713386 0.5970905762
