# Supplementary material for: The topology of the magnetically induced ring current of C13Cl2
Source: Chem Sci. 2026 Jun 27. Online ahead of print. doi: 10.1039/d6sc03398a (PMC13334967; doi:10.1039/d6sc03398a)
Supplement: SC-OLF-D6SC03398A-s002 [file SC-OLF-D6SC03398A-s002.zip › benz/ribbon_traj_004_016.xyz]

100

1.4118272962 0.1343570620 0.4304479808
1.4162706009 0.0444711532 0.4340684103
1.4162522236 -0.0456187626 0.4340436920
1.4116622024 -0.1354836339 0.4303336795
1.4036061012 -0.2138172538 0.4238605189
1.3907315415 -0.2911761881 0.4140923163
1.3656928881 -0.3758649120 0.3979962894
1.3277809752 -0.4538797574 0.3770397474
1.2779538053 -0.5233817872 0.3532560305
1.2137396167 -0.5959484122 0.3289221274
1.1511643875 -0.6866883808 0.3197516439
1.1122158935 -0.7887529314 0.3375961644
1.0826685723 -0.8694497411 0.3606401079
1.0431973027 -0.9455617687 0.3837089572
0.9973520901 -1.0066231485 0.4012540919
0.9351026679 -1.0694779604 0.4164730164
0.8655385756 -1.1256627829 0.4267184391
0.8004377633 -1.1702917584 0.4319121855
0.7240152299 -1.2179171027 0.4344511146
0.6453196493 -1.2617632039 0.4333599854
0.5746403771 -1.2969698199 0.4292942281
0.4920708099 -1.3315706183 0.4207746195
0.4180413666 -1.3561278594 0.4095479744
0.3425910785 -1.3733955696 0.3947141560
0.2560199027 -1.3774167611 0.3731624686
0.1710213131 -1.3670572501 0.3493093456
0.0756802951 -1.3475158267 0.3263728122
-0.0345117324 -1.3406163554 0.3205173981
-0.1417550462 -1.3592855787 0.3411453039
-0.2366246376 -1.3751260762 0.3676328271
-0.3227725220 -1.3744661272 0.3898447728
-0.3983351138 -1.3611337809 0.4060007406
-0.4729475174 -1.3392161488 0.4185463183
-0.5560560655 -1.3060298251 0.4280714497
-0.6369640056 -1.2667336442 0.4332800655
-0.7158020081 -1.2230839452 0.4347406408
-0.7831832848 -1.1816539888 0.4329015688
-0.8573523555 -1.1308752600 0.4273791784
-0.9191469250 -1.0824622210 0.4189318168
-0.9829689816 -1.0211356424 0.4048267724
-1.0320855366 -0.9622024440 0.3885913257
-1.0748314616 -0.8874889665 0.3661838602
-1.1061926081 -0.8076139272 0.3427340105
-1.1418450271 -0.7048246233 0.3208726127
-1.2085838499 -0.6041935141 0.3276718280
-1.2731046159 -0.5313893115 0.3509230574
-1.3234144772 -0.4619041247 0.3745353285
-1.3622813605 -0.3844790829 0.3957489358
-1.3849527090 -0.3106323096 0.4104610657
-1.4004650286 -0.2341485154 0.4215656860
-1.4112442285 -0.1451927319 0.4297878242
-1.4161716626 -0.0553429325 0.4338809663
-1.4170413950 0.0237737002 0.4346216110
-1.4137337752 0.1137866117 0.4318742805
-1.4052055649 0.2031967444 0.4252007383
-1.3920096098 0.2804115686 0.4154588517
-1.3720125678 0.3553346752 0.4020334378
-1.3374928375 0.4350985580 0.3822914722
-1.2905817327 0.5068321626 0.3591298355
-1.2274163863 0.5797588021 0.3333870576
-1.1611580227 0.6672395791 0.3186564338
-1.1190911844 0.7688170670 0.3326110253
-1.0886209512 0.8605190216 0.3579676203
-1.0504686041 0.9376274954 0.3813573607
-1.0040539037 0.9986622209 0.3988922983
-0.9502013792 1.0542059353 0.4128821309
-0.8824771312 1.1120447584 0.4243721651
-0.8185933613 1.1581065468 0.4307660720
-0.7428439185 1.2067289432 0.4342266620
-0.6646794959 1.2515405853 0.4340282407
-0.5946054869 1.2881609157 0.4310595616
-0.5125636106 1.3245604653 0.4236364405
-0.4283018083 1.3534910382 0.4116250260
-0.3529726381 1.3702936108 0.3967896038
-0.2771992465 1.3769735331 0.3785516000
-0.1916759784 1.3702097524 0.3551625868
-0.0967045481 1.3510729011 0.3304769609
0.0126604197 1.3395121889 0.3189852892
0.1121708603 1.3484920989 0.3315226800
0.2001642754 1.3525738265 0.3489928994
0.2882753951 1.3465205385 0.3652225522
0.3649506304 1.3322401383 0.3774385642
0.4402605392 1.3105938020 0.3871960920
0.5239177024 1.2784713956 0.3957034577
0.6047905891 1.2394696068 0.4021716013
0.6730437976 1.1997808663 0.4065190578
0.7484166501 1.1507056568 0.4102227250
0.8207903873 1.0972173041 0.4128662730
0.8902221354 1.0398936418 0.4146952756
0.9565043509 0.9789404355 0.4158189836
1.0196723703 0.9147493046 0.4164660243
1.0796739077 0.8475727083 0.4167857457
1.1361867372 0.7774419816 0.4168914116
1.1890603615 0.7045294304 0.4169606715
1.2381026654 0.6289812886 0.4171355153
1.2826348192 0.5506994144 0.4175838527
1.3222173245 0.4698153055 0.4185087829
1.3561391317 0.3864156177 0.4201216978
1.3832605868 0.3006090669 0.4227168230
1.4024573360 0.2127513704 0.4266068786
1.4406320400 0.1380623300 0.5073433600
1.4436004341 0.0459120535 0.5108842649
1.4436197103 -0.0463553379 0.5108697798
1.4406260910 -0.1385032434 0.5073012035
1.4338481843 -0.2302177492 0.4999266335
1.4219176535 -0.3209568019 0.4883457670
1.4029403380 -0.4097779696 0.4722827926
1.3743803731 -0.4950482317 0.4519309767
1.3353847222 -0.5754099126 0.4290330855
1.2875877261 -0.6515074097 0.4082277371
1.2393625051 -0.7295447826 0.4011772607
1.1972726545 -0.8105482890 0.4132562230
1.1538107160 -0.8888997447 0.4351173977
1.1010057102 -0.9610502076 0.4575969617
1.0390677976 -1.0265622252 0.4768631033
0.9701357661 -1.0859942380 0.4917384145
0.8964741190 -1.1405286587 0.5021657814
0.8197640521 -1.1913839159 0.5085047674
0.7409949179 -1.2393482197 0.5111184440
0.6607189859 -1.2848128383 0.5101975603
0.5790550443 -1.3274961186 0.5056733281
0.4958276673 -1.3663812677 0.4972539725
0.4107885852 -1.3997406610 0.4845250519
0.3239292007 -1.4255027228 0.4673598519
0.2354698534 -1.4404170609 0.4461023193
0.1462474429 -1.4439691645 0.4231068843
0.0560342757 -1.4394830255 0.4044413900
-0.0359170704 -1.4386942836 0.4026099384
-0.1265928697 -1.4431893285 0.4184659048
-0.2159809009 -1.4423699874 0.4411352615
-0.3046917041 -1.4299670365 0.4630721472
-0.3919515344 -1.4062885758 0.4812398143
-0.4773962882 -1.3743471450 0.4949338476
-0.5609913109 -1.3364574107 0.5042595071
-0.6429735823 -1.2944726973 0.5095638144
-0.7235251874 -1.2495174968 0.5112530795
-0.8026475262 -1.2020983312 0.5094149438
-0.8798908458 -1.1519538279 0.5039137411
-0.9543340274 -1.0983119257 0.4944174880
-1.0244815048 -1.0400706952 0.4805242198
-1.0881830057 -0.9759953741 0.4621726563
-1.1430300479 -0.9052254469 0.4402175307
-1.1882652616 -0.8280970276 0.4176790998
-1.2297034708 -0.7472453123 0.4023143148
-1.2767063467 -0.6683043281 0.4054279514
-1.3255544579 -0.5923395711 0.4240196577
-1.3666035325 -0.5130434478 0.4470216550
-1.3975691736 -0.4288306055 0.4681877077
-1.4183994225 -0.3406151945 0.4852077808
-1.4317236157 -0.2502076963 0.4977603158
-1.4394641119 -0.1586495787 0.5060214425
-1.4432125674 -0.0665673739 0.5103991684
-1.4438680428 0.0256924255 0.5111834247
-1.4415775527 0.1178880509 0.5084336722
-1.4357723585 0.2097389589 0.5019538225
-1.4251801233 0.3007693766 0.4913661671
-1.4077892126 0.3900722999 0.4762354098
-1.3816708812 0.4763307839 0.4568219800
-1.3448192219 0.5577601729 0.4342443961
-1.2987917178 0.6345984562 0.4122802597
-1.2494229294 0.7115172209 0.4004131586
-1.2064599579 0.7925652916 0.4089232442
-1.1641221213 0.8717667958 0.4299525085
-1.1138082397 0.9455665460 0.4528396821
-1.0537824723 1.0125888453 0.4729998239
-0.9861366782 1.0732335274 0.4888929070
-0.9133471728 1.1287416838 0.5002972770
-0.8371853058 1.1803063552 0.5075144414
-0.7588234497 1.2288909622 0.5109410683
-0.6788647560 1.2749312413 0.5108158063
-0.5975215251 1.3183205439 0.5071303737
-0.5146741844 1.3582268085 0.4996390205
-0.4300613362 1.3930708690 0.4879156945
-0.3435889235 1.4207850947 0.4717054242
-0.2553911129 1.4380957471 0.4511590141
-0.1662789246 1.4439172160 0.4282597026
-0.0763611161 1.4406934705 0.4080539432
0.0153545867 1.4378844429 0.4006601329
0.1064864392 1.4424892303 0.4137117506
0.1959869113 1.4432088536 0.4359478627
0.2852538427 1.4353316981 0.4576272690
0.3738496296 1.4167195569 0.4751216171
0.4604097568 1.3878843158 0.4884728169
0.5445940416 1.3516266072 0.4987597759
0.6255998529 1.3081078529 0.5060529565
0.7038367688 1.2595131429 0.5112963254
0.7788888523 1.2059747992 0.5146240172
0.8509214866 1.1483628603 0.5164708881
0.9201296365 1.0873560797 0.5171842056
0.9859604747 1.0227151019 0.5168259841
1.0488109012 0.9551826175 0.5157492288
1.1086514789 0.8849757805 0.5141327793
1.1647922177 0.8117887973 0.5120896575
1.2174708460 0.7360805158 0.5098498116
1.2665324304 0.6579778881 0.5075767262
1.3107508726 0.5770332693 0.5054960205
1.3504520344 0.4937778218 0.5037878674
1.3843357507 0.4079930745 0.5027678189
1.4116477995 0.3198895633 0.5027264687
1.4307514122 0.2296925617 0.5041311756
1.3830225524 0.1306517939 0.3535526016
1.3889407677 0.0430302528 0.3572525556
1.3888847369 -0.0448821873 0.3572176043
1.3826983138 -0.1324640245 0.3533661555
1.3733640182 -0.1974167584 0.3477944043
1.3595454294 -0.2613955744 0.3398388655
1.3284454382 -0.3419518544 0.3237097861
1.2811815772 -0.4127112831 0.3021485181
1.2205228884 -0.4713536617 0.2774789755
1.1398915072 -0.5403894146 0.2496165177
1.0629662700 -0.6438319790 0.2383260271
1.0271591325 -0.7669575738 0.2619361059
1.0115264285 -0.8499997375 0.2861628182
0.9853888952 -0.9300733297 0.3098209528
0.9556363827 -0.9866840719 0.3256450804
0.9000695698 -1.0529616829 0.3412076183
0.8346030322 -1.1107969071 0.3512710969
0.7811114746 -1.1491996008 0.3553196037
0.7070355419 -1.1964859857 0.3577837851
0.6299203128 -1.2387135695 0.3565224106
0.5702257099 -1.2664435212 0.3529151282
0.4883139525 -1.2967599688 0.3442952665
0.4252941479 -1.3125150579 0.3345708968
0.3612529563 -1.3212884164 0.3220684601
0.2765699521 -1.3144164612 0.3002226179
0.1957951834 -1.2901453357 0.2755118069
0.0953263144 -1.2555486279 0.2483042343
-0.0331063944 -1.2425384273 0.2384248579
-0.1569172226 -1.2753818289 0.2638247030
-0.2572683743 -1.3078821650 0.2941303926
-0.3408533400 -1.3189652179 0.3166173984
-0.4047186931 -1.3159789860 0.3307616669
-0.4684987467 -1.3040851526 0.3421587890
-0.5511208201 -1.2756022395 0.3518833923
-0.6309544290 -1.2389945912 0.3569963166
-0.7080788288 -1.1966503935 0.3582282022
-0.7637190434 -1.1612096465 0.3563881938
-0.8348138651 -1.1097966921 0.3508446157
-0.8839598226 -1.0666125164 0.3434461456
-0.9414564583 -1.0022005896 0.3291293250
-0.9759880676 -0.9484095139 0.3150099951
-1.0066328753 -0.8697524862 0.2921501898
-1.0241199546 -0.7871308268 0.2677889212
-1.0539865834 -0.6624039344 0.2394309106
-1.1404613531 -0.5400827002 0.2499157047
-1.2206547738 -0.4704390519 0.2778264572
-1.2802254219 -0.4107648017 0.3020490020
-1.3269935474 -0.3401275603 0.3233101638
-1.3515059955 -0.2806494247 0.3357143507
-1.3692064415 -0.2180893345 0.3453710562
-1.3830243451 -0.1317358851 0.3535542059
-1.3891307578 -0.0441184911 0.3573627643
-1.3902147472 0.0218549750 0.3580597973
-1.3858899977 0.1096851725 0.3553148888
-1.3746387713 0.1966545298 0.3484476541
-1.3588390963 0.2600537606 0.3395515363
-1.3362359230 0.3205970506 0.3278314657
-1.2933147939 0.3938663322 0.3077609644
-1.2363442435 0.4559041523 0.2840152748
-1.1560410549 0.5249191481 0.2544938555
-1.0728931160 0.6229619373 0.2368997089
-1.0317224109 0.7450688425 0.2562988065
-1.0131197811 0.8492712474 0.2859827320
-0.9871289684 0.9296884447 0.3098750393
-0.9543253351 0.9847355965 0.3247847727
-0.9142660802 1.0351783431 0.3368713548
-0.8516070896 1.0953478330 0.3484470532
-0.8000014169 1.1359067385 0.3540177025
-0.7268643873 1.1845669242 0.3575122557
-0.6504942357 1.2281499293 0.3572406752
-0.5916894487 1.2580012876 0.3549887496
-0.5104530368 1.2908941221 0.3476338605
-0.4265422804 1.3139112074 0.3353343575
-0.3623563527 1.3198021268 0.3218737833
-0.2990073800 1.3158513190 0.3059441858
-0.2170730322 1.2965022887 0.2820654710
-0.1170479801 1.2614523317 0.2528999786
0.0099662528 1.2411399349 0.2373104454
0.1178552814 1.2544949675 0.2493336094
0.2043416395 1.2619387993 0.2620379361
0.2912969475 1.2577093789 0.2728178355
0.3560516312 1.2477607198 0.2797555112
0.4201113217 1.2333032881 0.2859193670
0.5032413631 1.2053161841 0.2926471394
0.5839813254 1.1708313607 0.2982902461
0.6422508263 1.1400485898 0.3017417901
0.7179444480 1.0954365144 0.3058214329
0.7906592880 1.0460717478 0.3092616579
0.8603146343 0.9924312038 0.3122063455
0.9270482270 0.9351657692 0.3148119831
0.9905338394 0.8743159917 0.3171828197
1.0506963364 0.8101696361 0.3194387120
1.1075812568 0.7430951659 0.3216931658
1.1606498770 0.6729783450 0.3240715315
1.2096729005 0.5999846890 0.3266943044
1.2545187659 0.5243655594 0.3296716849
1.2939826146 0.4458527892 0.3332296984
1.3279425126 0.3648381609 0.3374755767
1.3548733741 0.2813285706 0.3427071773
1.3741632598 0.1958101790 0.3490825816
