# Supplementary material for: The topology of the magnetically induced ring current of C13Cl2
Source: Chem Sci. 2026 Jun 27. Online ahead of print. doi: 10.1039/d6sc03398a (PMC13334967; doi:10.1039/d6sc03398a)
Supplement: SC-OLF-D6SC03398A-s002 [file SC-OLF-D6SC03398A-s002.zip › benz/ribbon_traj_005_006.xyz]

100

1.3176320609 0.2273532163 0.5365060293
1.3292251896 0.1436867232 0.5406813683
1.3349384809 0.0592121420 0.5435894904
1.3354816128 -0.0255622823 0.5442465163
1.3333491587 -0.0992277726 0.5417042504
1.3277471036 -0.1835709502 0.5356085488
1.3175516949 -0.2670871588 0.5256035237
1.3012878956 -0.3490315693 0.5116258111
1.2772472677 -0.4282751711 0.4940018729
1.2444824438 -0.5038042663 0.4744864508
1.2044744603 -0.5762018872 0.4568185967
1.1612619433 -0.6482233375 0.4472307041
1.1143001556 -0.7311542198 0.4519407422
1.0732598219 -0.8033321399 0.4680727365
1.0266569451 -0.8711882163 0.4877388502
0.9723954662 -0.9334893340 0.5063596140
0.9113600158 -0.9902330684 0.5216497707
0.8453798201 -1.0421955446 0.5330182917
0.7759483909 -1.0902654548 0.5403727846
0.7041715147 -1.1352341050 0.5439045344
0.6403137182 -1.1721073506 0.5439252931
0.5656535809 -1.2121088791 0.5408053566
0.4895319003 -1.2487415839 0.5339916112
0.4117444780 -1.2805402829 0.5231425194
0.3322910373 -1.3058455418 0.5083075418
0.2513797978 -1.3226462539 0.4900849115
0.1694499853 -1.3303444382 0.4705183603
0.0865105899 -1.3307410847 0.4539558889
0.0023150549 -1.3295013053 0.4466469049
-0.0927959913 -1.3310548675 0.4545230426
-0.1755640056 -1.3305368875 0.4719598576
-0.2574820311 -1.3223941253 0.4916961814
-0.3383480531 -1.3047773128 0.5097848479
-0.4176922593 -1.2787759609 0.5243482423
-0.4953080714 -1.2463490627 0.5348087718
-0.5713253275 -1.2094123163 0.5413466020
-0.6361908530 -1.1744330233 0.5438924194
-0.7095121869 -1.1318983775 0.5436720834
-0.7810653865 -1.0866321136 0.5397454099
-0.8502211831 -1.0382604209 0.5320693940
-0.9158250782 -0.9859405966 0.5204428389
-0.9763012445 -0.9287671857 0.5048569340
-1.0298330242 -0.8659708518 0.4861340290
-1.0760364323 -0.7978335014 0.4667367751
-1.1172626435 -0.7256062304 0.4513537666
-1.1587951177 -0.6521341280 0.4467864860
-1.2018839183 -0.5800271555 0.4558021847
-1.2420567929 -0.5076787075 0.4732526488
-1.2752762952 -0.4323965348 0.4928215407
-1.2998789028 -0.3534201488 0.5106197568
-1.3167738323 -0.2716895357 0.5249424448
-1.3273654161 -0.1882613443 0.5352429073
-1.3331558013 -0.1039437155 0.5415374580
-1.3353989447 -0.0192513728 0.5441351771
-1.3345819358 0.0655033599 0.5431638735
-1.3305480395 0.1500449536 0.5385902990
-1.3222632066 0.2339545285 0.5300944050
-1.3084487966 0.3165885098 0.5175958598
-1.2874900164 0.3969567639 0.5012546688
-1.2582144630 0.4739709117 0.4821344090
-1.2207951319 0.5473726382 0.4630574822
-1.1782962978 0.6192017319 0.4493206108
-1.1359182728 0.6922741017 0.4476294261
-1.0951074797 0.7653970679 0.4589901577
-1.0515859738 0.8355992188 0.4772035792
-1.0014363239 0.9008857889 0.4966337477
-0.9439800741 0.9605933658 0.5138268285
-0.8805458924 1.0150553581 0.5273247965
-0.8128432633 1.0651167295 0.5367987428
-0.7422184606 1.1116434843 0.5422937776
-0.6696486317 1.1553953937 0.5441682012
-0.5955520321 1.1965189106 0.5424770420
-0.5200134752 1.2345889650 0.5371800451
-0.4428957468 1.2684550473 0.5279096749
-0.3640926285 1.2964937238 0.5145920979
-0.2837424443 1.3169123645 0.4975716974
-0.2021912110 1.3280458442 0.4781126720
-0.1197441261 1.3306343826 0.4595298258
-0.0361637572 1.3269319873 0.4467261338
0.0476823006 1.3218345615 0.4433033407
0.1304525305 1.3153405123 0.4481907086
0.2124598888 1.3036151736 0.4556040150
0.2935783041 1.2842262833 0.4626797272
0.3731670335 1.2574240164 0.4689295788
0.4609889378 1.2204725747 0.4757373206
0.5454677592 1.1758066542 0.4811184576
0.6179958909 1.1322360333 0.4851391060
0.6881594201 1.0849453486 0.4888300973
0.7559591774 1.0343467651 0.4923244747
0.8214193731 0.9807882932 0.4957072432
0.8844512692 0.9244395486 0.4989962815
0.9448407433 0.8653175558 0.5022167019
1.0026148843 0.8036662787 0.5054557599
1.0575822203 0.7395153766 0.5087500510
1.1094314720 0.6728297794 0.5121318330
1.1574118898 0.6033037958 0.5156638884
1.1963593139 0.5409971532 0.5194786948
1.2363271936 0.4665380585 0.5233733284
1.2706539118 0.3893292833 0.5274973510
1.2978780767 0.3093823089 0.5318840333
1.2710836600 0.2205610600 0.5683363200
1.2780590865 0.1399688539 0.5761446179
1.2816334618 0.0588971440 0.5805500109
1.2822576104 -0.0223737956 0.5813582352
1.2800619492 -0.1035687183 0.5785180929
1.2746256849 -0.1844054549 0.5722089015
1.2650225751 -0.2644767642 0.5622594203
1.2500438071 -0.3432147538 0.5488706815
1.2282779949 -0.4197933284 0.5325690784
1.1991075789 -0.4936818881 0.5154861176
1.1637465434 -0.5654073068 0.5011260966
1.1243522905 -0.6361221221 0.4944094359
1.0832144642 -0.7060169619 0.4984750516
1.0398655256 -0.7735470973 0.5110844131
0.9919614331 -0.8370132935 0.5277626213
0.9380068244 -0.8954126616 0.5444810868
0.8787934500 -0.9491554827 0.5588113138
0.8153015584 -0.9986451952 0.5698698090
0.7486712130 -1.0445941141 0.5772359621
0.6798561188 -1.0876845667 0.5808541949
0.6095422800 -1.1284380941 0.5810317243
0.5379320641 -1.1667221280 0.5777039671
0.4650267411 -1.2019790202 0.5708512981
0.3905580345 -1.2327273077 0.5602003944
0.3145607164 -1.2577681817 0.5461227422
0.2371345033 -1.2759613713 0.5295736190
0.1583928967 -1.2867126614 0.5126770365
0.0783407536 -1.2908825579 0.4994731507
-0.0026941370 -1.2917889327 0.4944982381
-0.0836870513 -1.2907456432 0.5001583477
-0.1636471702 -1.2861201693 0.5137484108
-0.2423419279 -1.2751393753 0.5307299228
-0.3196888173 -1.2564811155 0.5472117052
-0.3955665472 -1.2308897251 0.5610317012
-0.4698618476 -1.1996265360 0.5713282476
-0.5427132980 -1.1642487197 0.5780145897
-0.6142616169 -1.1258309143 0.5811704876
-0.6845233926 -1.0849733647 0.5808483482
-0.7531291736 -1.0415881894 0.5767826628
-0.8195702754 -0.9954242234 0.5691661811
-0.8828894911 -0.9457430886 0.5580126636
-0.9419054507 -0.8918155130 0.5434829720
-0.9952933902 -0.8329256730 0.5266153279
-1.0428240772 -0.7691446601 0.5100727472
-1.0859835610 -0.7014168830 0.4979035857
-1.1270433001 -0.6314414790 0.4945370329
-1.1662990295 -0.5606965364 0.5018580035
-1.2012242593 -0.4888305188 0.5166065302
-1.2297333513 -0.4146972194 0.5336808394
-1.2510088222 -0.3379564615 0.5497507025
-1.2658923203 -0.2591972210 0.5630548387
-1.2752271604 -0.1790591560 0.5728213861
-1.2802827558 -0.0981684880 0.5788193847
-1.2822397000 -0.0169602753 0.5813164246
-1.2814651125 0.0643008548 0.5803209319
-1.2778466634 0.1453715582 0.5758319058
-1.2703230623 0.2258687524 0.5675472364
-1.2579256246 0.3052913427 0.5556963165
-1.2394304840 0.3829562345 0.5406639477
-1.2141029797 0.4582525487 0.5236563501
-1.1814804420 0.5308962099 0.5075473149
-1.1437315309 0.6019641119 0.4964943867
-1.1033172804 0.6724053498 0.4949327585
-1.0612693388 0.7413040652 0.5041458698
-1.0158244901 0.8068835556 0.5194723410
-0.9647851433 0.8677283765 0.5365890851
-0.9080595300 0.9237243387 0.5522774139
-0.8465098750 0.9752197530 0.5649906637
-0.7812509814 1.0227809764 0.5741605515
-0.7133483023 1.0671204418 0.5795052621
-0.6437321816 1.1090118934 0.5813806970
-0.5727476771 1.1485521509 0.5797484211
-0.5004759108 1.1853831859 0.5746728720
-0.4267777202 1.2184627715 0.5657857548
-0.3515201897 1.2464318332 0.5532996758
-0.2747975779 1.2682308659 0.5378338308
-0.1966453294 1.2823967727 0.5207220233
-0.1172311389 1.2890883448 0.5051040740
-0.0369391972 1.2861046986 0.4932085786
0.0430595836 1.2750114857 0.4844914521
0.1221441157 1.2573947224 0.4783404706
0.2001121788 1.2348807211 0.4741005003
0.2767113344 1.2078385993 0.4715958532
0.3518455989 1.1768667853 0.4705554313
0.4255699800 1.1426622157 0.4706773228
0.4978329725 1.1054844429 0.4718264373
0.5685786436 1.0655262057 0.4738927936
0.6377396865 1.0229252459 0.4767866374
0.7051406831 0.9776455627 0.4804697979
0.7706591543 0.9297458990 0.4848739284
0.8342304584 0.8793564179 0.4899158961
0.8956676702 0.8264510242 0.4955571446
0.9547354353 0.7709760648 0.5017650976
1.0111380259 0.7128534701 0.5085114123
1.0645043769 0.6519852694 0.5157701316
1.1137992534 0.5878469565 0.5235791734
1.1587097107 0.5206372427 0.5318489108
1.1984865670 0.4503266658 0.5405304931
1.2315780543 0.3766965937 0.5495855940
1.2559646664 0.2997918990 0.5589174702
1.3641804618 0.2341453726 0.5046757386
1.3803912927 0.1474045924 0.5052181188
1.3882435000 0.0595271400 0.5066289700
1.3887056152 -0.0287507690 0.5071347975
1.3866363682 -0.0948868268 0.5048904079
1.3808685223 -0.1827364454 0.4990081961
1.3700808147 -0.2696975535 0.4889476271
1.3525319840 -0.3548483847 0.4743809406
1.3262165406 -0.4367570137 0.4554346674
1.2898573086 -0.5139266445 0.4334867840
1.2452023772 -0.5869964677 0.4125110968
1.1981715961 -0.6603245528 0.4000519722
1.1453858471 -0.7562914776 0.4054064328
1.1066541182 -0.8331171825 0.4250610600
1.0613524572 -0.9053631391 0.4477150791
1.0067841081 -0.9715660063 0.4682381411
0.9439265816 -1.0313106541 0.4844882276
0.8754580817 -1.0857458940 0.4961667744
0.8032255688 -1.1359367954 0.5035096071
0.7284869105 -1.1827836434 0.5069548739
0.6710851563 -1.2157766071 0.5068188618
0.5933750977 -1.2574956302 0.5039067462
0.5140370594 -1.2955041476 0.4971319243
0.4329309215 -1.3283532580 0.4860846443
0.3500213583 -1.3539229020 0.4704923413
0.2656250923 -1.3693311365 0.4505962040
0.1805070740 -1.3739762151 0.4283596840
0.0946804261 -1.3705996115 0.4084386271
0.0073242468 -1.3672136779 0.3987955717
-0.1019049312 -1.3713640919 0.4088877375
-0.1874808410 -1.3749536058 0.4301713045
-0.2726221344 -1.3696488753 0.4526624401
-0.3570072889 -1.3530735101 0.4723579906
-0.4398179713 -1.3266621968 0.4876647835
-0.5207542952 -1.2930715894 0.4982892960
-0.5999373569 -1.2545759130 0.5046786143
-0.6581200892 -1.2230351322 0.5066143513
-0.7345009813 -1.1788233903 0.5064958187
-0.8090015994 -1.1316760379 0.5027081570
-0.8808720907 -1.0810966185 0.4949726070
-0.9487606654 -1.0261381046 0.4828730141
-1.0106970383 -0.9657188584 0.4662308960
-1.0643726582 -0.8990160307 0.4456527301
-1.1092487874 -0.8265223427 0.4234008031
-1.1485417260 -0.7497955778 0.4048039475
-1.1905469352 -0.6728267771 0.3990359392
-1.2374688072 -0.5993577747 0.4097463659
-1.2828893264 -0.5265268961 0.4298987675
-1.3208192390 -0.4500958503 0.4519622419
-1.3487489834 -0.3688838360 0.4714888110
-1.3676553442 -0.2841818504 0.4868300510
-1.3795036718 -0.1974635325 0.4976644285
-1.3860288467 -0.1097189430 0.5042555312
-1.3885581894 -0.0215424703 0.5069539297
-1.3876987591 0.0667058650 0.5060068151
-1.3832494155 0.1547183489 0.5013486922
-1.3742033508 0.2420403047 0.4926415736
-1.3589719686 0.3278856769 0.4794954031
-1.3355495488 0.4109572933 0.4618453899
-1.3023259462 0.4896892747 0.4406124678
-1.2601098218 0.5638490665 0.4185676495
-1.2128610648 0.6364393518 0.4021468350
-1.1685192651 0.7121428536 0.4003260936
-1.1289456206 0.7894900705 0.4138344455
-1.0873474574 0.8643148820 0.4349348174
-1.0380875045 0.9340432012 0.4566784102
-0.9799006182 0.9974623929 0.4753762431
-0.9145819098 1.0548909632 0.4896589293
-0.8444355453 1.1074524826 0.4994369341
-0.7710886190 1.1561665269 0.5050822930
-0.6955650818 1.2017788939 0.5069557054
-0.6183563870 1.2444856703 0.5052056628
-0.5395510396 1.2837947441 0.4996872183
-0.4590137733 1.3184473231 0.4900335951
-0.3766650674 1.3465556144 0.4758845200
-0.2926873107 1.3655938632 0.4573095640
-0.2077370925 1.3736949157 0.4355033207
-0.1222571133 1.3721804203 0.4139555776
-0.0353883172 1.3677592761 0.4002436890
0.0523050177 1.3686576372 0.4021152293
0.1387609453 1.3732863021 0.4180409467
0.2248075989 1.3723496261 0.4371075297
0.3104452737 1.3606139674 0.4537636013
0.3944884680 1.3379812474 0.4673037264
0.4964078956 1.2982829337 0.4807973184
0.5931025459 1.2461288654 0.4904104780
0.6674131382 1.1989458609 0.4963854184
0.7385791537 1.1469654512 0.5008735573
0.8067776716 1.0910479675 0.5041791515
0.8721795918 1.0318306873 0.5065405580
0.9346720800 0.9695226792 0.5080766669
0.9940138164 0.9041840874 0.5088762592
1.0504943333 0.8363564926 0.5091464222
1.1040264147 0.7661772831 0.5089886897
1.1543585671 0.6936742895 0.5084935344
1.2010245262 0.6187606351 0.5077486033
1.2340089172 0.5613570638 0.5071084787
1.2741678201 0.4827494512 0.5062161638
1.3097297693 0.4019619730 0.5054091079
1.3397914869 0.3189727188 0.5048505965
