# Supplementary material for: The topology of the magnetically induced ring current of C13Cl2
Source: Chem Sci. 2026 Jun 27. Online ahead of print. doi: 10.1039/d6sc03398a (PMC13334967; doi:10.1039/d6sc03398a)
Supplement: SC-OLF-D6SC03398A-s002 [file SC-OLF-D6SC03398A-s002.zip › benz/ribbon_traj_005_007.xyz]

100

1.3392466449 0.2355971780 0.5111385406
1.3522617501 0.1503229071 0.5138855445
1.3593395775 0.0641230883 0.5154056886
1.3609638813 -0.0225011844 0.5153884546
1.3584425850 -0.1090907330 0.5126199018
1.3520077599 -0.1952583355 0.5061544105
1.3403561813 -0.2804222099 0.4955845874
1.3215706126 -0.3635389379 0.4806862525
1.2933897071 -0.4428369981 0.4616206789
1.2549298708 -0.5166447150 0.4399822795
1.2089039664 -0.5862912053 0.4197717904
1.1623512732 -0.6575171758 0.4094252210
1.1222012546 -0.7328737913 0.4156498774
1.0855193109 -0.8083226529 0.4340535168
1.0432986236 -0.8799156465 0.4557910689
0.9912890345 -0.9456580137 0.4757464588
0.9307771520 -1.0052283476 0.4918824200
0.8641747201 -1.0592694993 0.5037046680
0.7935707650 -1.1089156817 0.5112844409
0.7203569109 -1.1551477466 0.5149492288
0.6453456726 -1.1985673233 0.5150706566
0.5790875158 -1.2339388698 0.5123008763
0.5011841058 -1.2712999858 0.5056054536
0.4214710810 -1.3034176682 0.4947374096
0.3399431822 -1.3281026579 0.4795249408
0.2570421384 -1.3428353807 0.4603470987
0.1737327699 -1.3462482485 0.4388678278
0.0903408123 -1.3404979984 0.4191211443
-0.0059349471 -1.3352983934 0.4092683837
-0.0910014703 -1.3398961010 0.4188806882
-0.1743983119 -1.3453595639 0.4387026652
-0.2575799848 -1.3423780151 0.4603102895
-0.3404264253 -1.3277454025 0.4795381397
-0.4219306498 -1.3030379318 0.4947385589
-0.5016162330 -1.2708888707 0.5055632045
-0.5795466688 -1.2336156482 0.5122843643
-0.6558854654 -1.1926939384 0.5152624796
-0.7208711849 -1.1549212497 0.5150182184
-0.7940359966 -1.1086198340 0.5112183023
-0.8646439345 -1.0589851707 0.5036223726
-0.9313379377 -1.0050171373 0.4918970123
-0.9920894510 -0.9455992582 0.4758221746
-1.0442487506 -0.8798134855 0.4559114321
-1.0865740149 -0.8081294501 0.4342420931
-1.1227732103 -0.7325579398 0.4156172237
-1.1685590942 -0.6474115338 0.4098933347
-1.2160147885 -0.5770245253 0.4225323546
-1.2611981482 -0.5069724555 0.4432897051
-1.2980420859 -0.4321628622 0.4645544871
-1.3246920080 -0.3521365117 0.4829638041
-1.3424183147 -0.2686590799 0.4972665279
-1.3532313062 -0.1833031918 0.5072567603
-1.3589684808 -0.0970433910 0.5131509284
-1.3609537552 -0.0219423200 0.5153578004
-1.3601643649 0.0647222905 0.5144874201
-1.3559566860 0.1511706317 0.5100241736
-1.3471950108 0.2369494197 0.5015709411
-1.3323012574 0.3212853979 0.4888908425
-1.3092156341 0.4028308047 0.4719218225
-1.2762144534 0.4797481274 0.4513757528
-1.2334711483 0.5511399878 0.4297927694
-1.1858309322 0.6204423890 0.4128969370
-1.1371356250 0.7040971119 0.4115823458
-1.1006607472 0.7803176847 0.4267650676
-1.0613250264 0.8537344542 0.4479302548
-1.0126773924 0.9217377118 0.4687399461
-0.9548018351 0.9834695508 0.4862983970
-0.8900957041 1.0393924843 0.4996766439
-0.8207640764 1.0905252059 0.5088073917
-0.7483845426 1.1379075214 0.5138937173
-0.6840149772 1.1766798364 0.5154623038
-0.6082456083 1.2187310299 0.5138463096
-0.5309289558 1.2575194544 0.5086153758
-0.4518914777 1.2917208970 0.4992952599
-0.3710274981 1.3193814095 0.4856731200
-0.2886189809 1.3381044466 0.4678656661
-0.2054471300 1.3453449500 0.4467575563
-0.1222768599 1.3421451822 0.4254721014
-0.0382213932 1.3332574601 0.4096255905
0.0469338173 1.3280539100 0.4057686880
0.1303766374 1.3270154711 0.4135488456
0.2127365657 1.3221448216 0.4251466297
0.2951847662 1.3086096304 0.4364863450
0.3878285602 1.2837252141 0.4487428958
0.4675727500 1.2522093996 0.4565970142
0.5551207256 1.2089930464 0.4644048611
0.6294766109 1.1649352131 0.4694779130
0.7012422949 1.1166727938 0.4737895965
0.7704051546 1.0647519579 0.4775504878
0.8368163973 1.0094110009 0.4808285405
0.9006258277 0.9511414426 0.4837777888
0.9618258148 0.8901805649 0.4865063448
1.0201494388 0.8265163890 0.4890463955
1.0755027696 0.7602803535 0.4914860221
1.1277453732 0.6915665735 0.4939020723
1.1763039821 0.6201732400 0.4963778886
1.2206947917 0.5461193261 0.4989193539
1.2556768616 0.4799330508 0.5020068631
1.2906381901 0.4009597291 0.5048476621
1.3187146314 0.3193429877 0.5078899236
1.2710836600 0.2205610600 0.5683363200
1.2780590865 0.1399688539 0.5761446179
1.2816334618 0.0588971440 0.5805500109
1.2822576104 -0.0223737956 0.5813582352
1.2800619492 -0.1035687183 0.5785180929
1.2746256849 -0.1844054549 0.5722089015
1.2650225751 -0.2644767642 0.5622594203
1.2500438071 -0.3432147538 0.5488706815
1.2282779949 -0.4197933284 0.5325690784
1.1991075789 -0.4936818881 0.5154861176
1.1637465434 -0.5654073068 0.5011260966
1.1243522905 -0.6361221221 0.4944094359
1.0832144642 -0.7060169619 0.4984750516
1.0398655256 -0.7735470973 0.5110844131
0.9919614331 -0.8370132935 0.5277626213
0.9380068244 -0.8954126616 0.5444810868
0.8787934500 -0.9491554827 0.5588113138
0.8153015584 -0.9986451952 0.5698698090
0.7486712130 -1.0445941141 0.5772359621
0.6798561188 -1.0876845667 0.5808541949
0.6095422800 -1.1284380941 0.5810317243
0.5379320641 -1.1667221280 0.5777039671
0.4650267411 -1.2019790202 0.5708512981
0.3905580345 -1.2327273077 0.5602003944
0.3145607164 -1.2577681817 0.5461227422
0.2371345033 -1.2759613713 0.5295736190
0.1583928967 -1.2867126614 0.5126770365
0.0783407536 -1.2908825579 0.4994731507
-0.0026941370 -1.2917889327 0.4944982381
-0.0836870513 -1.2907456432 0.5001583477
-0.1636471702 -1.2861201693 0.5137484108
-0.2423419279 -1.2751393753 0.5307299228
-0.3196888173 -1.2564811155 0.5472117052
-0.3955665472 -1.2308897251 0.5610317012
-0.4698618476 -1.1996265360 0.5713282476
-0.5427132980 -1.1642487197 0.5780145897
-0.6142616169 -1.1258309143 0.5811704876
-0.6845233926 -1.0849733647 0.5808483482
-0.7531291736 -1.0415881894 0.5767826628
-0.8195702754 -0.9954242234 0.5691661811
-0.8828894911 -0.9457430886 0.5580126636
-0.9419054507 -0.8918155130 0.5434829720
-0.9952933902 -0.8329256730 0.5266153279
-1.0428240772 -0.7691446601 0.5100727472
-1.0859835610 -0.7014168830 0.4979035857
-1.1270433001 -0.6314414790 0.4945370329
-1.1662990295 -0.5606965364 0.5018580035
-1.2012242593 -0.4888305188 0.5166065302
-1.2297333513 -0.4146972194 0.5336808394
-1.2510088222 -0.3379564615 0.5497507025
-1.2658923203 -0.2591972210 0.5630548387
-1.2752271604 -0.1790591560 0.5728213861
-1.2802827558 -0.0981684880 0.5788193847
-1.2822397000 -0.0169602753 0.5813164246
-1.2814651125 0.0643008548 0.5803209319
-1.2778466634 0.1453715582 0.5758319058
-1.2703230623 0.2258687524 0.5675472364
-1.2579256246 0.3052913427 0.5556963165
-1.2394304840 0.3829562345 0.5406639477
-1.2141029797 0.4582525487 0.5236563501
-1.1814804420 0.5308962099 0.5075473149
-1.1437315309 0.6019641119 0.4964943867
-1.1033172804 0.6724053498 0.4949327585
-1.0612693388 0.7413040652 0.5041458698
-1.0158244901 0.8068835556 0.5194723410
-0.9647851433 0.8677283765 0.5365890851
-0.9080595300 0.9237243387 0.5522774139
-0.8465098750 0.9752197530 0.5649906637
-0.7812509814 1.0227809764 0.5741605515
-0.7133483023 1.0671204418 0.5795052621
-0.6437321816 1.1090118934 0.5813806970
-0.5727476771 1.1485521509 0.5797484211
-0.5004759108 1.1853831859 0.5746728720
-0.4267777202 1.2184627715 0.5657857548
-0.3515201897 1.2464318332 0.5532996758
-0.2747975779 1.2682308659 0.5378338308
-0.1966453294 1.2823967727 0.5207220233
-0.1172311389 1.2890883448 0.5051040740
-0.0369391972 1.2861046986 0.4932085786
0.0430595836 1.2750114857 0.4844914521
0.1221441157 1.2573947224 0.4783404706
0.2001121788 1.2348807211 0.4741005003
0.2767113344 1.2078385993 0.4715958532
0.3518455989 1.1768667853 0.4705554313
0.4255699800 1.1426622157 0.4706773228
0.4978329725 1.1054844429 0.4718264373
0.5685786436 1.0655262057 0.4738927936
0.6377396865 1.0229252459 0.4767866374
0.7051406831 0.9776455627 0.4804697979
0.7706591543 0.9297458990 0.4848739284
0.8342304584 0.8793564179 0.4899158961
0.8956676702 0.8264510242 0.4955571446
0.9547354353 0.7709760648 0.5017650976
1.0111380259 0.7128534701 0.5085114123
1.0645043769 0.6519852694 0.5157701316
1.1137992534 0.5878469565 0.5235791734
1.1587097107 0.5206372427 0.5318489108
1.1984865670 0.4503266658 0.5405304931
1.2315780543 0.3766965937 0.5495855940
1.2559646664 0.2997918990 0.5589174702
1.4074096297 0.2506332961 0.4539407611
1.4264644137 0.1606769603 0.4516264711
1.4370456931 0.0693490327 0.4502613662
1.4396701521 -0.0226285732 0.4494186739
1.4368232209 -0.1146127477 0.4467217108
1.4293898348 -0.2061112161 0.4400999195
1.4156897874 -0.2963676556 0.4289097545
1.3930974180 -0.3838631220 0.4125018235
1.3585014193 -0.4658806677 0.3906722794
1.3107521626 -0.5396075420 0.3644784413
1.2540613894 -0.6071751038 0.3384174842
1.2003502560 -0.6789122294 0.3244410061
1.1611880450 -0.7597306207 0.3328247032
1.1311730962 -0.8430982085 0.3570226205
1.0946358141 -0.9228179994 0.3838195165
1.0445712447 -0.9959033658 0.4070118308
0.9827608541 -1.0613012125 0.4249535262
0.9130478818 -1.1198938033 0.4375395271
0.8384703170 -1.1732372493 0.4453329198
0.7608577029 -1.2226109265 0.4490442626
0.6811490653 -1.2686965524 0.4491095889
0.6202429675 -1.3011556117 0.4468977856
0.5373414705 -1.3406209514 0.4403596090
0.4523841274 -1.3741080287 0.4292744248
0.3653256481 -1.3984371342 0.4129271394
0.2769497735 -1.4097093900 0.3911205784
0.1890726432 -1.4057838356 0.3650586190
0.1023408710 -1.3901134388 0.3387691379
-0.0091757571 -1.3788078541 0.3240385292
-0.0983158894 -1.3890465589 0.3376030287
-0.1851494536 -1.4045989585 0.3636569197
-0.2728180416 -1.4096166549 0.3898906563
-0.3611640333 -1.3990096896 0.4118645743
-0.4482947523 -1.3751861386 0.4284454166
-0.5333706184 -1.3421512055 0.4397981615
-0.6163800395 -1.3029825767 0.4465541388
-0.6975093139 -1.2595569625 0.4493544715
-0.7572189772 -1.2248691346 0.4491880886
-0.8349428196 -1.1756514786 0.4456539418
-0.9097175937 -1.1225461180 0.4380785640
-0.9797863844 -1.0642911860 0.4257813609
-1.0422734513 -0.9993830033 0.4081613772
-1.0932041110 -0.9267012981 0.3852075362
-1.1303239525 -0.8471142400 0.3584114390
-1.1595628596 -0.7636989967 0.3333308616
-1.2100748883 -0.6633815885 0.3252496365
-1.2657305475 -0.5933525143 0.3432067056
-1.3211720370 -0.5251143922 0.3699728799
-1.3663508205 -0.4496285051 0.3954281349
-1.3983751937 -0.3663165618 0.4161769057
-1.4189443090 -0.2781209387 0.4314782172
-1.4312354521 -0.1875472276 0.4416921345
-1.4376542057 -0.0959182939 0.4474824721
-1.4396678103 -0.0269243648 0.4493991763
-1.4388636173 0.0651437262 0.4486539083
-1.4340667086 0.1569697051 0.4442164414
-1.4240669594 0.2480300871 0.4355946457
-1.4066768903 0.3372794531 0.4220853685
-1.3790007842 0.4227053749 0.4031796972
-1.3383259271 0.5012437061 0.3790951556
-1.2854618547 0.5713837658 0.3520382238
-1.2279303335 0.6389206660 0.3292994873
-1.1709539696 0.7357888741 0.3282319330
-1.1400521557 0.8193313043 0.3493842654
-1.1068255626 0.9005853527 0.3763881687
-1.0605696415 0.9757470471 0.4008908071
-1.0015441403 1.0432147628 0.4203193800
-0.9336815331 1.1035652156 0.4343626240
-0.8602771715 1.1582694354 0.4434542320
-0.7834207829 1.2086946011 0.4482821725
-0.7242977728 1.2443477794 0.4495439106
-0.6437435394 1.2889099089 0.4479441981
-0.5613820008 1.3296557228 0.4425578795
-0.4770052352 1.3649790225 0.4328047649
-0.3905348065 1.3923309858 0.4180465642
-0.3024403840 1.4079780272 0.3978975014
-0.2142489306 1.4082931273 0.3727930893
-0.1273225809 1.3952020195 0.3458401289
-0.0395035893 1.3804102216 0.3260426023
0.0508080510 1.3810963343 0.3270459239
0.1386091591 1.3966362198 0.3487572206
0.2253609526 1.4094089222 0.3761927592
0.3136581980 1.4093806615 0.4013768368
0.4238115214 1.3905836429 0.4269303603
0.5095755200 1.3617565835 0.4425167056
0.6124084787 1.3125016500 0.4569832849
0.6903745783 1.2643442205 0.4650630324
0.7647449033 1.2104203417 0.4707925556
0.8356696261 1.1518583531 0.4746311777
0.9029736402 1.0890761028 0.4767831526
0.9670211970 1.0229264672 0.4776396816
1.0279839594 0.9539101056 0.4774555449
1.0855634423 0.8820567132 0.4763276933
1.1398675132 0.8077072370 0.4744606320
1.1909863694 0.7311478776 0.4720340129
1.2388087108 0.6524995235 0.4691766038
1.2826798728 0.5716014095 0.4659897970
1.3128671561 0.5095394359 0.4634832330
1.3496983258 0.4252228645 0.4601097301
1.3814645964 0.3388940764 0.4568623770
