# Supplementary material for: The topology of the magnetically induced ring current of C13Cl2
Source: Chem Sci. 2026 Jun 27. Online ahead of print. doi: 10.1039/d6sc03398a (PMC13334967; doi:10.1039/d6sc03398a)
Supplement: SC-OLF-D6SC03398A-s002 [file SC-OLF-D6SC03398A-s002.zip › benz/ribbon_traj_005_008.xyz]

100

1.3385373289 0.2363349338 0.5031303488
1.3498341511 0.1509997658 0.5072047965
1.3552719943 0.0648842908 0.5102287137
1.3561136878 -0.0215074893 0.5111227166
1.3535651764 -0.1078209189 0.5083785300
1.3469944929 -0.1937002395 0.5019170928
1.3350612985 -0.2785341611 0.4913106982
1.3157037217 -0.3611736754 0.4762967197
1.2866542655 -0.4397563621 0.4570433920
1.2475035663 -0.5127779963 0.4353106775
1.2008070507 -0.5814198463 0.4149564878
1.1537703489 -0.6518648192 0.4040787062
1.1103087048 -0.7378252167 0.4132439175
1.0744599257 -0.8130769327 0.4324567282
1.0320451008 -0.8842794843 0.4540423569
0.9795527621 -0.9494715846 0.4735699460
0.9186442999 -1.0084316946 0.4891630625
0.8518519796 -1.0619204725 0.5004522466
0.7907484071 -1.1048038089 0.5069652041
0.7178322806 -1.1509889658 0.5106476384
0.6430619551 -1.1942712443 0.5107642225
0.5770152133 -1.2296300887 0.5081119812
0.4992712821 -1.2667240110 0.5013957174
0.4196706822 -1.2984459209 0.4904488888
0.3381989666 -1.3224798904 0.4750850216
0.2553931736 -1.3361603051 0.4556832301
0.1725124781 -1.3377684323 0.4338206780
0.0898737391 -1.3304105034 0.4134613171
-0.0062407577 -1.3252567305 0.4042117996
-0.0911565376 -1.3301828232 0.4138737397
-0.1740065353 -1.3366679914 0.4338740911
-0.2567734430 -1.3349458589 0.4556622805
-0.3394298337 -1.3214649094 0.4750905243
-0.4208432851 -1.2975863655 0.4904522491
-0.5003987679 -1.2658499562 0.5013270836
-0.5781511067 -1.2288288166 0.5080516545
-0.6542790397 -1.1880877670 0.5110127875
-0.7191494832 -1.1505050403 0.5108649975
-0.7920437618 -1.1042595288 0.5070386151
-0.8623164207 -1.0545811241 0.4993878419
-0.9285788519 -1.0004611979 0.4875262868
-0.9886090969 -0.9406445588 0.4712234198
-1.0394502560 -0.8742300243 0.4509499301
-1.0798151297 -0.8020366484 0.4288780063
-1.1142592115 -0.7262334836 0.4097539791
-1.1605311428 -0.6413810075 0.4048951003
-1.2084253785 -0.5716041275 0.4178758212
-1.2543454265 -0.5026209826 0.4388365304
-1.2919809451 -0.4286485329 0.4602547511
-1.3192628514 -0.3491558914 0.4787735171
-1.3373847019 -0.2660493407 0.4931273377
-1.3483583031 -0.1809823285 0.5031034997
-1.3541402895 -0.0949941460 0.5089471351
-1.3562386861 -0.0200948913 0.5112148560
-1.3553821632 0.0663042884 0.5102777676
-1.3516443211 0.1410693505 0.5063113948
-1.3432512059 0.2266531153 0.4982631812
-1.3287966924 0.3108655901 0.4859991124
-1.3060897347 0.3923400282 0.4694042669
-1.2735767533 0.4692925862 0.4491621277
-1.2309128153 0.5402409436 0.4274833250
-1.1826854168 0.6085277391 0.4094536403
-1.1311871021 0.6904820257 0.4040871465
-1.0920799456 0.7772533757 0.4223784607
-1.0539273376 0.8507447391 0.4437483030
-1.0062346413 0.9189890013 0.4646627502
-0.9489827315 0.9809089742 0.4822577272
-0.8846796554 1.0368855971 0.4956225483
-0.8156343530 1.0879600402 0.5046906389
-0.7532680561 1.1292717143 0.5094630248
-0.6793235837 1.1739370761 0.5112903647
-0.6137487676 1.2102309198 0.5097983174
-0.5367897942 1.2491672918 0.5049247880
-0.4580908341 1.2835830675 0.4959851082
-0.3775119862 1.3114473832 0.4827147708
-0.2953291503 1.3303030822 0.4651907529
-0.2123995273 1.3377827138 0.4443010860
-0.1297470134 1.3340538044 0.4227784434
-0.0461823075 1.3240670730 0.4056030648
0.0387614125 1.3175636478 0.4000400409
0.1219572122 1.3162831776 0.4064701658
0.2038919502 1.3130755919 0.4178258738
0.2858708801 1.3028165487 0.4294145721
0.3786234210 1.2814313899 0.4418214896
0.4692662639 1.2474826432 0.4509462787
0.5567747526 1.2047400629 0.4578042169
0.6312656079 1.1613598469 0.4622641341
0.7031900895 1.1137466629 0.4659928637
0.7724369446 1.0623503793 0.4691766021
0.8389663021 1.0075341017 0.4719431961
0.9029295977 0.9498057218 0.4744570686
0.9641718014 0.8892660743 0.4767906003
1.0225285298 0.8259955019 0.4790203714
1.0779222407 0.7601439794 0.4812462776
1.1301590831 0.6917686739 0.4835433523
1.1784840894 0.6205689297 0.4860061281
1.2174379833 0.5568879683 0.4890404584
1.2575142021 0.4806897128 0.4919624717
1.2919356350 0.4017783344 0.4952283458
1.3191062053 0.3201069053 0.4989373214
1.2710836600 0.2205610600 0.5683363200
1.2780590865 0.1399688539 0.5761446179
1.2816334618 0.0588971440 0.5805500109
1.2822576104 -0.0223737956 0.5813582352
1.2800619492 -0.1035687183 0.5785180929
1.2746256849 -0.1844054549 0.5722089015
1.2650225751 -0.2644767642 0.5622594203
1.2500438071 -0.3432147538 0.5488706815
1.2282779949 -0.4197933284 0.5325690784
1.1991075789 -0.4936818881 0.5154861176
1.1637465434 -0.5654073068 0.5011260966
1.1243522905 -0.6361221221 0.4944094359
1.0832144642 -0.7060169619 0.4984750516
1.0398655256 -0.7735470973 0.5110844131
0.9919614331 -0.8370132935 0.5277626213
0.9380068244 -0.8954126616 0.5444810868
0.8787934500 -0.9491554827 0.5588113138
0.8153015584 -0.9986451952 0.5698698090
0.7486712130 -1.0445941141 0.5772359621
0.6798561188 -1.0876845667 0.5808541949
0.6095422800 -1.1284380941 0.5810317243
0.5379320641 -1.1667221280 0.5777039671
0.4650267411 -1.2019790202 0.5708512981
0.3905580345 -1.2327273077 0.5602003944
0.3145607164 -1.2577681817 0.5461227422
0.2371345033 -1.2759613713 0.5295736190
0.1583928967 -1.2867126614 0.5126770365
0.0783407536 -1.2908825579 0.4994731507
-0.0026941370 -1.2917889327 0.4944982381
-0.0836870513 -1.2907456432 0.5001583477
-0.1636471702 -1.2861201693 0.5137484108
-0.2423419279 -1.2751393753 0.5307299228
-0.3196888173 -1.2564811155 0.5472117052
-0.3955665472 -1.2308897251 0.5610317012
-0.4698618476 -1.1996265360 0.5713282476
-0.5427132980 -1.1642487197 0.5780145897
-0.6142616169 -1.1258309143 0.5811704876
-0.6845233926 -1.0849733647 0.5808483482
-0.7531291736 -1.0415881894 0.5767826628
-0.8195702754 -0.9954242234 0.5691661811
-0.8828894911 -0.9457430886 0.5580126636
-0.9419054507 -0.8918155130 0.5434829720
-0.9952933902 -0.8329256730 0.5266153279
-1.0428240772 -0.7691446601 0.5100727472
-1.0859835610 -0.7014168830 0.4979035857
-1.1270433001 -0.6314414790 0.4945370329
-1.1662990295 -0.5606965364 0.5018580035
-1.2012242593 -0.4888305188 0.5166065302
-1.2297333513 -0.4146972194 0.5336808394
-1.2510088222 -0.3379564615 0.5497507025
-1.2658923203 -0.2591972210 0.5630548387
-1.2752271604 -0.1790591560 0.5728213861
-1.2802827558 -0.0981684880 0.5788193847
-1.2822397000 -0.0169602753 0.5813164246
-1.2814651125 0.0643008548 0.5803209319
-1.2778466634 0.1453715582 0.5758319058
-1.2703230623 0.2258687524 0.5675472364
-1.2579256246 0.3052913427 0.5556963165
-1.2394304840 0.3829562345 0.5406639477
-1.2141029797 0.4582525487 0.5236563501
-1.1814804420 0.5308962099 0.5075473149
-1.1437315309 0.6019641119 0.4964943867
-1.1033172804 0.6724053498 0.4949327585
-1.0612693388 0.7413040652 0.5041458698
-1.0158244901 0.8068835556 0.5194723410
-0.9647851433 0.8677283765 0.5365890851
-0.9080595300 0.9237243387 0.5522774139
-0.8465098750 0.9752197530 0.5649906637
-0.7812509814 1.0227809764 0.5741605515
-0.7133483023 1.0671204418 0.5795052621
-0.6437321816 1.1090118934 0.5813806970
-0.5727476771 1.1485521509 0.5797484211
-0.5004759108 1.1853831859 0.5746728720
-0.4267777202 1.2184627715 0.5657857548
-0.3515201897 1.2464318332 0.5532996758
-0.2747975779 1.2682308659 0.5378338308
-0.1966453294 1.2823967727 0.5207220233
-0.1172311389 1.2890883448 0.5051040740
-0.0369391972 1.2861046986 0.4932085786
0.0430595836 1.2750114857 0.4844914521
0.1221441157 1.2573947224 0.4783404706
0.2001121788 1.2348807211 0.4741005003
0.2767113344 1.2078385993 0.4715958532
0.3518455989 1.1768667853 0.4705554313
0.4255699800 1.1426622157 0.4706773228
0.4978329725 1.1054844429 0.4718264373
0.5685786436 1.0655262057 0.4738927936
0.6377396865 1.0229252459 0.4767866374
0.7051406831 0.9776455627 0.4804697979
0.7706591543 0.9297458990 0.4848739284
0.8342304584 0.8793564179 0.4899158961
0.8956676702 0.8264510242 0.4955571446
0.9547354353 0.7709760648 0.5017650976
1.0111380259 0.7128534701 0.5085114123
1.0645043769 0.6519852694 0.5157701316
1.1137992534 0.5878469565 0.5235791734
1.1587097107 0.5206372427 0.5318489108
1.1984865670 0.4503266658 0.5405304931
1.2315780543 0.3766965937 0.5495855940
1.2559646664 0.2997918990 0.5589174702
1.4059909978 0.2521088076 0.4379243776
1.4216092156 0.1620306776 0.4382649750
1.4289105268 0.0708714376 0.4399074165
1.4299697651 -0.0206411831 0.4408871979
1.4270684037 -0.1120731195 0.4382389672
1.4193633008 -0.2029950240 0.4316252841
1.4051000218 -0.2925915581 0.4203619762
1.3813636363 -0.3791325971 0.4037227578
1.3450305361 -0.4597193958 0.3815177057
1.2958995536 -0.5318741045 0.3551352374
1.2378675580 -0.5974323858 0.3287868789
1.1831884074 -0.6676075162 0.3137479765
1.1374029454 -0.7696334715 0.3280127833
1.1090543259 -0.8526067681 0.3538290434
1.0721287686 -0.9315456750 0.3803220924
1.0210986998 -1.0035305076 0.4026588052
0.9584951498 -1.0677079064 0.4195148112
0.8884024008 -1.1251957498 0.4310346842
0.8328256011 -1.1650135037 0.4366944462
0.7558084423 -1.2142933650 0.4404410818
0.6765816301 -1.2601043945 0.4404967206
0.6160983624 -1.2925380493 0.4385199953
0.5335158231 -1.3314690018 0.4319401367
0.4487833298 -1.3641645340 0.4206973832
0.3618372169 -1.3871915992 0.4040473010
0.2736518438 -1.3963592388 0.3817928413
0.1866320596 -1.3888242032 0.3549643194
0.1014067247 -1.3699384490 0.3274494836
-0.0097873783 -1.3587245283 0.3139253611
-0.0986260240 -1.3696200033 0.3275891317
-0.1843659005 -1.3872158135 0.3539997714
-0.2712049581 -1.3947523425 0.3805946382
-0.3591708501 -1.3864487033 0.4029693434
-0.4461200230 -1.3642830060 0.4198727970
-0.5309356882 -1.3320733765 0.4313259196
-0.6135889153 -1.2934089135 0.4380887193
-0.6942964625 -1.2503446197 0.4408550874
-0.7537755738 -1.2160367159 0.4408816467
-0.8309583499 -1.1669308682 0.4372945675
-0.9050625660 -1.1137380248 0.4296095027
-0.9742682127 -1.0551793073 0.4170399099
-1.0353127431 -0.9894736045 0.3989638675
-1.0836071218 -0.9155343756 0.3752845323
-1.1168061822 -0.8349286367 0.3476832655
-1.1425348620 -0.7510500843 0.3216043724
-1.1940189855 -0.6513205359 0.3152531677
-1.2505517276 -0.5825117187 0.3338936390
-1.3074665937 -0.5164114464 0.3610665307
-1.3542285388 -0.4425998465 0.3868286628
-1.3875168806 -0.3603553213 0.4077963317
-1.4088770835 -0.2729014603 0.4231998366
-1.4214894459 -0.1829055009 0.4333856132
-1.4279978233 -0.0918198040 0.4390748855
-1.4302376722 -0.0232295072 0.4411132873
-1.4292992140 0.0683077219 0.4402346034
-1.4254419788 0.1367671428 0.4367908839
-1.4161793495 0.2274374783 0.4289791260
-1.3996677602 0.3164398374 0.4163019084
-1.3727489854 0.4017238219 0.3981445862
-1.3330505268 0.4803326238 0.3746679053
-1.2803451886 0.5495856774 0.3474193350
-1.2216393027 0.6150913663 0.3224128938
-1.1590569237 0.7085587016 0.3132415345
-1.1228905525 0.8132026863 0.3406110516
-1.0920301851 0.8946059225 0.3680242651
-1.0476841393 0.9702496261 0.3927364152
-0.9899059330 1.0380936097 0.4122380404
-0.9228494358 1.0985514412 0.4262544329
-0.8500177247 1.1531391041 0.4352207263
-0.7931878099 1.1914229869 0.4394207875
-0.7149149858 1.2388622589 0.4412000324
-0.6547498582 1.2719096888 0.4398482136
-0.5731036777 1.3129513977 0.4351767039
-0.4894039479 1.3487033634 0.4261844616
-0.4035037827 1.3764629331 0.4121298658
-0.3158607227 1.3923752985 0.3925476751
-0.2281537251 1.3931686549 0.3678801486
-0.1422628879 1.3790192640 0.3404528129
-0.0554254179 1.3620294474 0.3179975510
0.0344632415 1.3601158099 0.3155886298
0.1217703088 1.3751716327 0.3345998611
0.2076717217 1.3912704627 0.3615512473
0.2950304257 1.3977944982 0.3872332910
0.4054012431 1.3859959945 0.4130875479
0.5129625479 1.3523030707 0.4312152346
0.6157165327 1.3039956828 0.4437819964
0.6939525722 1.2571934881 0.4506354746
0.7686404925 1.2045680798 0.4551990900
0.8397332061 1.1470551959 0.4578834063
0.9072734498 1.0853223044 0.4590124639
0.9716287371 1.0202550257 0.4589982411
1.0326759326 0.9520811245 0.4580240559
1.0903216243 0.8810149390 0.4562756452
1.1447064556 0.8074344886 0.4539811429
1.1958137894 0.7315520784 0.4513165729
1.2431689254 0.6532909029 0.4484330828
1.2761662558 0.5931386939 0.4462320059
1.3165418372 0.5110527598 0.4433944503
1.3522932157 0.4268600751 0.4408710977
1.3822477442 0.3404219115 0.4389571727
