# Supplementary material for: The topology of the magnetically induced ring current of C13Cl2
Source: Chem Sci. 2026 Jun 27. Online ahead of print. doi: 10.1039/d6sc03398a (PMC13334967; doi:10.1039/d6sc03398a)
Supplement: SC-OLF-D6SC03398A-s002 [file SC-OLF-D6SC03398A-s002.zip › benz/ribbon_traj_005_010.xyz]

100

1.2596453524 0.2162251752 0.5287011698
1.2721870255 0.1367408609 0.5326205573
1.2793113719 0.0563464688 0.5344113513
1.2810892652 -0.0244681878 0.5339656926
1.2782894059 -0.1052301945 0.5309362208
1.2725426117 -0.1755435464 0.5251063086
1.2614897338 -0.2549363719 0.5149781804
1.2441388356 -0.3325538382 0.5010063750
1.2188410679 -0.4071757298 0.4837159352
1.1856230264 -0.4783139324 0.4653256929
1.1462540646 -0.5469082342 0.4495252267
1.1047235454 -0.6156246470 0.4415660213
1.0599145938 -0.6943962062 0.4451807056
1.0213348261 -0.7638816438 0.4589958222
0.9787787208 -0.8299049689 0.4771424747
0.9292159945 -0.8909234976 0.4952356274
0.8729016229 -0.9467156712 0.5106119298
0.8111575802 -0.9975459323 0.5221947278
0.7456358186 -1.0442904994 0.5297977330
0.6775148931 -1.0877011954 0.5335432837
0.6075196445 -1.1282044487 0.5336384480
0.5359356860 -1.1656389495 0.5300737644
0.4719796059 -1.1953098765 0.5237368587
0.3973995354 -1.2244613452 0.5129310344
0.3212131423 -1.2467873531 0.4982506538
0.2437640906 -1.2607329548 0.4806269357
0.1654332610 -1.2663165903 0.4624148086
0.0861182397 -1.2658382731 0.4477392091
-0.0042886758 -1.2639563146 0.4406533956
-0.0945832891 -1.2661997027 0.4490360533
-0.1737817411 -1.2663268430 0.4643117091
-0.2520601561 -1.2600052325 0.4826452462
-0.3294067007 -1.2449698770 0.5000307191
-0.3960675364 -1.2251359620 0.5128735408
-0.4706560224 -1.1959704842 0.5237140957
-0.5436127029 -1.1618329161 0.5306209676
-0.6150319199 -1.1240452687 0.5338126400
-0.6848718786 -1.0832697508 0.5333993153
-0.7526967558 -1.0394446780 0.5291383482
-0.8098608633 -0.9982938656 0.5221494437
-0.8716767233 -0.9475647380 0.5107213307
-0.9282302086 -0.8919983713 0.4955139854
-0.9778263372 -0.8309879884 0.4775587418
-1.0207120401 -0.7651158616 0.4596035292
-1.0596139145 -0.6957836754 0.4459377259
-1.1036319246 -0.6166269838 0.4408418753
-1.1507803096 -0.5397883449 0.4510688352
-1.1895901204 -0.4709826650 0.4673460543
-1.2219637952 -0.3994536837 0.4856802670
-1.2462140773 -0.3243775960 0.5025932449
-1.2614021042 -0.2564164054 0.5149047769
-1.2726371720 -0.1770423457 0.5252049581
-1.2788018982 -0.0966645517 0.5314624511
-1.2810829168 -0.0158689953 0.5339436954
-1.2800706594 0.0649809395 0.5328493726
-1.2755598593 0.1455758352 0.5281344261
-1.2678289785 0.2155380610 0.5205874871
-1.2536355858 0.2941204826 0.5084137062
-1.2322689064 0.3703109737 0.4925993997
-1.2031292701 0.4432734047 0.4744598304
-1.1664445645 0.5129025756 0.4569451123
-1.1254568340 0.5812495165 0.4444346841
-1.0791880679 0.6592191231 0.4413354983
-1.0363645703 0.7382987778 0.4534477936
-0.9955722481 0.8057837285 0.4703333694
-0.9485557605 0.8686775745 0.4886886224
-0.8945828961 0.9263678447 0.5051583092
-0.8424785615 0.9727380910 0.5169008937
-0.7786888403 1.0214378969 0.5265109087
-0.7117382194 1.0664246005 0.5321374806
-0.6426242350 1.1083688723 0.5340287364
-0.5718216216 1.1473948966 0.5322879485
-0.4994786915 1.1831044109 0.5269280282
-0.4348019266 1.2106954272 0.5188254697
-0.3593867802 1.2366308945 0.5060128505
-0.2825253795 1.2550346636 0.4897084343
-0.2045885636 1.2646897438 0.4713705986
-0.1258065860 1.2664329512 0.4542985010
-0.0460835876 1.2621978743 0.4420012521
0.0439974808 1.2561856728 0.4366941166
0.1235644111 1.2484396333 0.4375490738
0.2023798353 1.2332871415 0.4392756301
0.2798892479 1.2116583157 0.4417518653
0.3557079503 1.1842780217 0.4448128945
0.4296075221 1.1518563278 0.4482854454
0.5016130907 1.1153628804 0.4521172951
0.5716547931 1.0752089387 0.4562523632
0.6395315505 1.0315134846 0.4606278078
0.7052574807 0.9846787874 0.4652396250
0.7688060685 0.9349644538 0.4700592900
0.8301327756 0.8825671049 0.4750446320
0.8891244359 0.8275800864 0.4801746079
0.9455642206 0.7700016193 0.4854213614
0.9992225530 0.7098433029 0.4907612458
1.0499433559 0.6471951535 0.4961852976
1.0971236627 0.5818340798 0.5017025808
1.1404983066 0.5138915688 0.5072557271
1.1795509473 0.4433786382 0.5128039914
1.2130046678 0.3700672072 0.5182695036
1.2398891596 0.2941714628 0.5236104179
1.2710836600 0.2205610600 0.5683363200
1.2780590865 0.1399688539 0.5761446179
1.2816334618 0.0588971440 0.5805500109
1.2822576104 -0.0223737956 0.5813582352
1.2800619492 -0.1035687183 0.5785180929
1.2746256849 -0.1844054549 0.5722089015
1.2650225751 -0.2644767642 0.5622594203
1.2500438071 -0.3432147538 0.5488706815
1.2282779949 -0.4197933284 0.5325690784
1.1991075789 -0.4936818881 0.5154861176
1.1637465434 -0.5654073068 0.5011260966
1.1243522905 -0.6361221221 0.4944094359
1.0832144642 -0.7060169619 0.4984750516
1.0398655256 -0.7735470973 0.5110844131
0.9919614331 -0.8370132935 0.5277626213
0.9380068244 -0.8954126616 0.5444810868
0.8787934500 -0.9491554827 0.5588113138
0.8153015584 -0.9986451952 0.5698698090
0.7486712130 -1.0445941141 0.5772359621
0.6798561188 -1.0876845667 0.5808541949
0.6095422800 -1.1284380941 0.5810317243
0.5379320641 -1.1667221280 0.5777039671
0.4650267411 -1.2019790202 0.5708512981
0.3905580345 -1.2327273077 0.5602003944
0.3145607164 -1.2577681817 0.5461227422
0.2371345033 -1.2759613713 0.5295736190
0.1583928967 -1.2867126614 0.5126770365
0.0783407536 -1.2908825579 0.4994731507
-0.0026941370 -1.2917889327 0.4944982381
-0.0836870513 -1.2907456432 0.5001583477
-0.1636471702 -1.2861201693 0.5137484108
-0.2423419279 -1.2751393753 0.5307299228
-0.3196888173 -1.2564811155 0.5472117052
-0.3955665472 -1.2308897251 0.5610317012
-0.4698618476 -1.1996265360 0.5713282476
-0.5427132980 -1.1642487197 0.5780145897
-0.6142616169 -1.1258309143 0.5811704876
-0.6845233926 -1.0849733647 0.5808483482
-0.7531291736 -1.0415881894 0.5767826628
-0.8195702754 -0.9954242234 0.5691661811
-0.8828894911 -0.9457430886 0.5580126636
-0.9419054507 -0.8918155130 0.5434829720
-0.9952933902 -0.8329256730 0.5266153279
-1.0428240772 -0.7691446601 0.5100727472
-1.0859835610 -0.7014168830 0.4979035857
-1.1270433001 -0.6314414790 0.4945370329
-1.1662990295 -0.5606965364 0.5018580035
-1.2012242593 -0.4888305188 0.5166065302
-1.2297333513 -0.4146972194 0.5336808394
-1.2510088222 -0.3379564615 0.5497507025
-1.2658923203 -0.2591972210 0.5630548387
-1.2752271604 -0.1790591560 0.5728213861
-1.2802827558 -0.0981684880 0.5788193847
-1.2822397000 -0.0169602753 0.5813164246
-1.2814651125 0.0643008548 0.5803209319
-1.2778466634 0.1453715582 0.5758319058
-1.2703230623 0.2258687524 0.5675472364
-1.2579256246 0.3052913427 0.5556963165
-1.2394304840 0.3829562345 0.5406639477
-1.2141029797 0.4582525487 0.5236563501
-1.1814804420 0.5308962099 0.5075473149
-1.1437315309 0.6019641119 0.4964943867
-1.1033172804 0.6724053498 0.4949327585
-1.0612693388 0.7413040652 0.5041458698
-1.0158244901 0.8068835556 0.5194723410
-0.9647851433 0.8677283765 0.5365890851
-0.9080595300 0.9237243387 0.5522774139
-0.8465098750 0.9752197530 0.5649906637
-0.7812509814 1.0227809764 0.5741605515
-0.7133483023 1.0671204418 0.5795052621
-0.6437321816 1.1090118934 0.5813806970
-0.5727476771 1.1485521509 0.5797484211
-0.5004759108 1.1853831859 0.5746728720
-0.4267777202 1.2184627715 0.5657857548
-0.3515201897 1.2464318332 0.5532996758
-0.2747975779 1.2682308659 0.5378338308
-0.1966453294 1.2823967727 0.5207220233
-0.1172311389 1.2890883448 0.5051040740
-0.0369391972 1.2861046986 0.4932085786
0.0430595836 1.2750114857 0.4844914521
0.1221441157 1.2573947224 0.4783404706
0.2001121788 1.2348807211 0.4741005003
0.2767113344 1.2078385993 0.4715958532
0.3518455989 1.1768667853 0.4705554313
0.4255699800 1.1426622157 0.4706773228
0.4978329725 1.1054844429 0.4718264373
0.5685786436 1.0655262057 0.4738927936
0.6377396865 1.0229252459 0.4767866374
0.7051406831 0.9776455627 0.4804697979
0.7706591543 0.9297458990 0.4848739284
0.8342304584 0.8793564179 0.4899158961
0.8956676702 0.8264510242 0.4955571446
0.9547354353 0.7709760648 0.5017650976
1.0111380259 0.7128534701 0.5085114123
1.0645043769 0.6519852694 0.5157701316
1.1137992534 0.5878469565 0.5235791734
1.1587097107 0.5206372427 0.5318489108
1.1984865670 0.4503266658 0.5405304931
1.2315780543 0.3766965937 0.5495855940
1.2559646664 0.2997918990 0.5589174702
1.2482070447 0.2118892904 0.4890660195
1.2663149644 0.1335128679 0.4890964966
1.2769892820 0.0537957937 0.4882726917
1.2799209200 -0.0265625800 0.4865731500
1.2765168627 -0.1068916706 0.4833543488
1.2704595385 -0.1666816379 0.4780037158
1.2579568924 -0.2453959796 0.4676969406
1.2382338641 -0.3218929226 0.4531420684
1.2094041410 -0.3945581312 0.4348627919
1.1721384738 -0.4629459768 0.4151652681
1.1287615858 -0.5284091617 0.3979243568
1.0850948003 -0.5951271718 0.3887226066
1.0366147235 -0.6827754504 0.3918863596
1.0028041267 -0.7542161904 0.4069072314
0.9655960086 -0.8227966443 0.4265223281
0.9204251646 -0.8864343336 0.4459901679
0.8670097957 -0.9442758597 0.4624125458
0.8070136021 -0.9964466694 0.4745196467
0.7426004242 -1.0439868847 0.4823595039
0.6751736674 -1.0877178242 0.4862323724
0.6054970090 -1.1279708032 0.4862451717
0.5339393078 -1.1645557709 0.4824435617
0.4789324707 -1.1886407328 0.4766224193
0.4042410362 -1.2161953827 0.4656616743
0.3278655682 -1.2358065246 0.4503785654
0.2503936779 -1.2455045382 0.4316802525
0.1724736253 -1.2459205193 0.4121525807
0.0938957258 -1.2407939883 0.3960052675
-0.0058832146 -1.2361236964 0.3868085531
-0.1054795270 -1.2416537622 0.3979137590
-0.1839163119 -1.2465335166 0.4148750074
-0.2617783843 -1.2448710897 0.4345605697
-0.3391245842 -1.2334586385 0.4528497330
-0.3965685256 -1.2193821989 0.4647153805
-0.4714501971 -1.1923144323 0.4760999438
-0.5445121078 -1.1594171126 0.4832273456
-0.6158022229 -1.1222596230 0.4864547925
-0.6852203647 -1.0815661368 0.4859502824
-0.7522643379 -1.0373011666 0.4814940336
-0.8001514511 -1.0011635078 0.4751327063
-0.8604639555 -0.9493863875 0.4634299977
-0.9145549665 -0.8921812296 0.4475449989
-0.9603592842 -0.8290503037 0.4285021558
-0.9986000030 -0.7610870632 0.4091343112
-1.0332442681 -0.6901504678 0.3939718660
-1.0802205490 -0.6018124886 0.3871467177
-1.1352615898 -0.5188801535 0.4002796669
-1.1779559815 -0.4531348112 0.4180855783
-1.2141942391 -0.3842101481 0.4376796947
-1.2414193325 -0.3107987305 0.4554357873
-1.2569118881 -0.2536355898 0.4667547151
-1.2700471836 -0.1750255355 0.4775885301
-1.2773210405 -0.0951606154 0.4841055174
-1.2799261336 -0.0147777152 0.4865709661
-1.2786762063 0.0656610242 0.4853778133
-1.2732730551 0.1457801121 0.4804369464
-1.2653348946 0.2052073696 0.4736277379
-1.2493455471 0.2829496224 0.4611310960
-1.2251073289 0.3576657129 0.4445348518
-1.1921555604 0.4282942607 0.4252633107
-1.1514086870 0.4949089412 0.4063429097
-1.1071821371 0.5605349211 0.3923749816
-1.0550588554 0.6460328964 0.3877382382
-1.0114598017 0.7352934904 0.4027497173
-0.9753200061 0.8046839015 0.4211943979
-0.9323263778 0.8696267725 0.4407881597
-0.8811062622 0.9290113506 0.4580392046
-0.8384472480 0.9702564289 0.4688111236
-0.7761266993 1.0200948175 0.4788612659
-0.7101281366 1.0657287593 0.4847696992
-0.6415162884 1.1077258513 0.4866767758
-0.5708955661 1.1462376423 0.4848274759
-0.4984814723 1.1808256359 0.4791831843
-0.4428261329 1.2029280829 0.4718651845
-0.3672533706 1.2268299559 0.4587260253
-0.2902531811 1.2418384613 0.4415830378
-0.2125317979 1.2469827149 0.4220191740
-0.1343820330 1.2437775576 0.4034929280
-0.0552279781 1.2382910500 0.3907939255
0.0449353781 1.2373598599 0.3888967811
0.1249847066 1.2394845441 0.3967576770
0.2046474918 1.2316935619 0.4044507599
0.2830671613 1.2154780322 0.4119078774
0.3595703017 1.1916892582 0.4190703578
0.4336450643 1.1610504399 0.4258935679
0.5053932090 1.1252413178 0.4324081529
0.5747309426 1.0848916717 0.4386119329
0.6413234145 1.0401017233 0.4444689782
0.7053742782 0.9917120121 0.4500094520
0.7669529827 0.9401830085 0.4552446516
0.8260350927 0.8857777918 0.4601733680
0.8825812015 0.8287091486 0.4647920712
0.9363930059 0.7690271737 0.4690776251
0.9873070801 0.7068331357 0.4730110794
1.0353823348 0.6424050376 0.4766004636
1.0804480720 0.5758212030 0.4798259882
1.1222869025 0.5071458949 0.4826625434
1.1606153275 0.4364306106 0.4850774897
1.1944312812 0.3634378207 0.4869534131
1.2238136528 0.2885510266 0.4883033655
