# Supplementary material for: The topology of the magnetically induced ring current of C13Cl2
Source: Chem Sci. 2026 Jun 27. Online ahead of print. doi: 10.1039/d6sc03398a (PMC13334967; doi:10.1039/d6sc03398a)
Supplement: SC-OLF-D6SC03398A-s002 [file SC-OLF-D6SC03398A-s002.zip › benz/ribbon_traj_005_011.xyz]

100

1.2574838050 0.2149015100 0.5803221850
1.2640647990 0.1350561543 0.5878913331
1.2673659050 0.0547602669 0.5920508325
1.2678795312 -0.0257117559 0.5927244516
1.2656615110 -0.1061066320 0.5898276593
1.2602408338 -0.1861339373 0.5833677952
1.2507496264 -0.2654098841 0.5734178505
1.2359968911 -0.3433908778 0.5602100735
1.2147438630 -0.4193681408 0.5444190767
1.1862925025 -0.4928304133 0.5281006827
1.1518127472 -0.5642631600 0.5146691442
1.1130200666 -0.6344763923 0.5089125752
1.0718721329 -0.7034237715 0.5131425691
1.0279875260 -0.7697064571 0.5253683326
0.9795170716 -0.8318621949 0.5414499958
0.9253475068 -0.8891188259 0.5575514345
0.8660223872 -0.9416817765 0.5712986112
0.8027235463 -0.9902033305 0.5818909236
0.7365372467 -1.0354191332 0.5889934578
0.6683026711 -1.0779478968 0.5924532805
0.5985773160 -1.1181282869 0.5923883168
0.5276294225 -1.1559362890 0.5888494920
0.4554113159 -1.1907419478 0.5818582456
0.3817176366 -1.2212704907 0.5712379062
0.3064729369 -1.2461381130 0.5573738047
0.2297913645 -1.2643902620 0.5413092244
0.1517210563 -1.2753422058 0.5252700271
0.0723678210 -1.2801202409 0.5130384903
-0.0079237340 -1.2811188831 0.5090034747
-0.0781923170 -1.2797688248 0.5140496178
-0.1574310824 -1.2744676526 0.5265309110
-0.2354116993 -1.2630568091 0.5425604739
-0.3120011946 -1.2443563724 0.5584512667
-0.3870902444 -1.2189083306 0.5719850191
-0.4606519699 -1.1880255958 0.5822636605
-0.5328208662 -1.1531320399 0.5890931019
-0.6037006773 -1.1151935199 0.5923809564
-0.6733052603 -1.0748200230 0.5921696760
-0.7413549240 -1.0320539025 0.5883636068
-0.8073685400 -0.9866433553 0.5810845832
-0.8703877302 -0.9378290489 0.5702971886
-0.9292828192 -0.8848734755 0.5563193662
-0.9829791633 -0.8272165611 0.5402155640
-1.0310946047 -0.7647518746 0.5244656043
-1.0748267683 -0.6983088687 0.5128042348
-1.1158517830 -0.6292892160 0.5093827522
-1.1543045336 -0.5590118638 0.5158478039
-1.1882942573 -0.4874214207 0.5294112215
-1.2161000602 -0.4137254761 0.5456124238
-1.2369428972 -0.3376245966 0.5611520704
-1.2514181040 -0.2595865512 0.5741558346
-1.2606137905 -0.1802553678 0.5838418480
-1.2657431140 -0.1001973225 0.5899794061
-1.2677820162 -0.0198037473 0.5926043240
-1.2670963976 0.0606511222 0.5916949101
-1.2636195857 0.1409201069 0.5873276857
-1.2565454144 0.2206684901 0.5793616092
-1.2447887969 0.2994156033 0.5679104880
-1.2271025319 0.3765129160 0.5534221676
-1.2028394523 0.4514349769 0.5371691406
-1.1716208323 0.5239322995 0.5218406718
-1.1350811161 0.5947752007 0.5114507078
-1.0953279732 0.6646090897 0.5097856458
-1.0531828053 0.7325539378 0.5180168479
-1.0074156117 0.7970983580 0.5323236397
-0.9563743327 0.8570615402 0.5486073385
-0.8999475895 0.9123049322 0.5637912777
-0.8388518807 0.9631125083 0.5762509385
-0.7741727267 1.0100968107 0.5852777647
-0.7069898521 1.0540367775 0.5907067833
-0.6381140696 1.0955849467 0.5926942749
-0.5678716512 1.1348031031 0.5911508178
-0.4963590023 1.1713385219 0.5861153962
-0.4234884244 1.2043182733 0.5774699091
-0.3491399052 1.2325441644 0.5654129164
-0.2732831272 1.2546913533 0.5504969519
-0.1959596448 1.2697360770 0.5343099165
-0.1172778151 1.2772397686 0.5197767079
-0.0377263473 1.2755549900 0.5085148430
0.0416650648 1.2661569314 0.5000469581
0.1202707692 1.2503457500 0.4939086297
0.1977605508 1.2291932685 0.4896850181
0.2739262515 1.2034212951 0.4871027176
0.3486636530 1.1736582109 0.4859068968
0.4219496949 1.1404463255 0.4858705380
0.4937179938 1.1040700894 0.4868618305
0.5638765980 1.0647033306 0.4887839058
0.6323330373 1.0224876004 0.4915502484
0.6989842910 0.9775293032 0.4950865896
0.7637239899 0.9299205555 0.4993217791
0.8341188433 0.8734255437 0.5047929268
0.8943634156 0.8203657251 0.5103176163
0.9521601121 0.7647092726 0.5163883513
1.0072198275 0.7063991289 0.5229722254
1.0590390800 0.6452508380 0.5300541798
1.1068501792 0.5809826221 0.5376275579
1.1502863443 0.5137425514 0.5456123126
1.1886040030 0.4435075471 0.5539558015
1.2201820851 0.3700515613 0.5626094504
1.2433554187 0.2935608283 0.5714580240
1.2710836600 0.2205610600 0.5683363200
1.2780590865 0.1399688539 0.5761446179
1.2816334618 0.0588971440 0.5805500109
1.2822576104 -0.0223737956 0.5813582352
1.2800619492 -0.1035687183 0.5785180929
1.2746256849 -0.1844054549 0.5722089015
1.2650225751 -0.2644767642 0.5622594203
1.2500438071 -0.3432147538 0.5488706815
1.2282779949 -0.4197933284 0.5325690784
1.1991075789 -0.4936818881 0.5154861176
1.1637465434 -0.5654073068 0.5011260966
1.1243522905 -0.6361221221 0.4944094359
1.0832144642 -0.7060169619 0.4984750516
1.0398655256 -0.7735470973 0.5110844131
0.9919614331 -0.8370132935 0.5277626213
0.9380068244 -0.8954126616 0.5444810868
0.8787934500 -0.9491554827 0.5588113138
0.8153015584 -0.9986451952 0.5698698090
0.7486712130 -1.0445941141 0.5772359621
0.6798561188 -1.0876845667 0.5808541949
0.6095422800 -1.1284380941 0.5810317243
0.5379320641 -1.1667221280 0.5777039671
0.4650267411 -1.2019790202 0.5708512981
0.3905580345 -1.2327273077 0.5602003944
0.3145607164 -1.2577681817 0.5461227422
0.2371345033 -1.2759613713 0.5295736190
0.1583928967 -1.2867126614 0.5126770365
0.0783407536 -1.2908825579 0.4994731507
-0.0026941370 -1.2917889327 0.4944982381
-0.0836870513 -1.2907456432 0.5001583477
-0.1636471702 -1.2861201693 0.5137484108
-0.2423419279 -1.2751393753 0.5307299228
-0.3196888173 -1.2564811155 0.5472117052
-0.3955665472 -1.2308897251 0.5610317012
-0.4698618476 -1.1996265360 0.5713282476
-0.5427132980 -1.1642487197 0.5780145897
-0.6142616169 -1.1258309143 0.5811704876
-0.6845233926 -1.0849733647 0.5808483482
-0.7531291736 -1.0415881894 0.5767826628
-0.8195702754 -0.9954242234 0.5691661811
-0.8828894911 -0.9457430886 0.5580126636
-0.9419054507 -0.8918155130 0.5434829720
-0.9952933902 -0.8329256730 0.5266153279
-1.0428240772 -0.7691446601 0.5100727472
-1.0859835610 -0.7014168830 0.4979035857
-1.1270433001 -0.6314414790 0.4945370329
-1.1662990295 -0.5606965364 0.5018580035
-1.2012242593 -0.4888305188 0.5166065302
-1.2297333513 -0.4146972194 0.5336808394
-1.2510088222 -0.3379564615 0.5497507025
-1.2658923203 -0.2591972210 0.5630548387
-1.2752271604 -0.1790591560 0.5728213861
-1.2802827558 -0.0981684880 0.5788193847
-1.2822397000 -0.0169602753 0.5813164246
-1.2814651125 0.0643008548 0.5803209319
-1.2778466634 0.1453715582 0.5758319058
-1.2703230623 0.2258687524 0.5675472364
-1.2579256246 0.3052913427 0.5556963165
-1.2394304840 0.3829562345 0.5406639477
-1.2141029797 0.4582525487 0.5236563501
-1.1814804420 0.5308962099 0.5075473149
-1.1437315309 0.6019641119 0.4964943867
-1.1033172804 0.6724053498 0.4949327585
-1.0612693388 0.7413040652 0.5041458698
-1.0158244901 0.8068835556 0.5194723410
-0.9647851433 0.8677283765 0.5365890851
-0.9080595300 0.9237243387 0.5522774139
-0.8465098750 0.9752197530 0.5649906637
-0.7812509814 1.0227809764 0.5741605515
-0.7133483023 1.0671204418 0.5795052621
-0.6437321816 1.1090118934 0.5813806970
-0.5727476771 1.1485521509 0.5797484211
-0.5004759108 1.1853831859 0.5746728720
-0.4267777202 1.2184627715 0.5657857548
-0.3515201897 1.2464318332 0.5532996758
-0.2747975779 1.2682308659 0.5378338308
-0.1966453294 1.2823967727 0.5207220233
-0.1172311389 1.2890883448 0.5051040740
-0.0369391972 1.2861046986 0.4932085786
0.0430595836 1.2750114857 0.4844914521
0.1221441157 1.2573947224 0.4783404706
0.2001121788 1.2348807211 0.4741005003
0.2767113344 1.2078385993 0.4715958532
0.3518455989 1.1768667853 0.4705554313
0.4255699800 1.1426622157 0.4706773228
0.4978329725 1.1054844429 0.4718264373
0.5685786436 1.0655262057 0.4738927936
0.6377396865 1.0229252459 0.4767866374
0.7051406831 0.9776455627 0.4804697979
0.7706591543 0.9297458990 0.4848739284
0.8342304584 0.8793564179 0.4899158961
0.8956676702 0.8264510242 0.4955571446
0.9547354353 0.7709760648 0.5017650976
1.0111380259 0.7128534701 0.5085114123
1.0645043769 0.6519852694 0.5157701316
1.1137992534 0.5878469565 0.5235791734
1.1587097107 0.5206372427 0.5318489108
1.1984865670 0.4503266658 0.5405304931
1.2315780543 0.3766965937 0.5495855940
1.2559646664 0.2997918990 0.5589174702
1.2438839500 0.2092419600 0.5923080500
1.2500705115 0.1301434546 0.5996380482
1.2530983482 0.0506233898 0.6035516541
1.2535014519 -0.0290497161 0.6040906681
1.2512610728 -0.1086445457 0.6011372257
1.2458559826 -0.1878624196 0.5945266890
1.2364766777 -0.2663430041 0.5845762806
1.2219499750 -0.3435670019 0.5715494654
1.2012097312 -0.4189429531 0.5562690750
1.1734774261 -0.4919789385 0.5407152479
1.1398789509 -0.5631190132 0.5282121918
1.1016878427 -0.6328306624 0.5234157145
1.0605298016 -0.7008305812 0.5278100866
1.0161095265 -0.7658658169 0.5396522520
0.9670727102 -0.8267110962 0.5551373702
0.9126881892 -0.8828249902 0.5706217822
0.8532513244 -0.9342080702 0.5837859087
0.7901455341 -0.9817614657 0.5939120382
0.7244032804 -1.0262441524 0.6007509535
0.6567492234 -1.0682112269 0.6040523662
0.5876123519 -1.1078184797 0.6037449092
0.5173267808 -1.1451504500 0.5999950169
0.4457958906 -1.1795048753 0.5928651932
0.3728772387 -1.2098136738 0.5822754180
0.2983851574 -1.2345080443 0.5686248672
0.2224482257 -1.2528191527 0.5530448298
0.1450492160 -1.2639717502 0.5378630177
0.0663948884 -1.2693579239 0.5266038298
-0.0131533309 -1.2704488335 0.5235087113
-0.0726975828 -1.2687920065 0.5279408879
-0.1512149947 -1.2628151359 0.5393134113
-0.2284814707 -1.2509742429 0.5543910249
-0.3043135719 -1.2322316294 0.5696908281
-0.3786139416 -1.2069269362 0.5829383371
-0.4514420921 -1.1764246555 0.5931990734
-0.5229284344 -1.1420153601 0.6001716141
-0.5931397378 -1.1045561256 0.6035914252
-0.6620871280 -1.0646666812 0.6034910039
-0.7295806744 -1.0225196156 0.5999445509
-0.7951668045 -0.9778624872 0.5930029854
-0.8578859694 -0.9299150093 0.5825817136
-0.9166601878 -0.8779314380 0.5691557604
-0.9706649363 -0.8215074492 0.5538158000
-1.0193651321 -0.7603590891 0.5388584615
-1.0636699755 -0.6952008545 0.5277048839
-1.1046602658 -0.6271369529 0.5242284715
-1.1423100378 -0.5573271913 0.5298376043
-1.1753642552 -0.4860123226 0.5422159128
-1.2024667690 -0.4127537328 0.5575440083
-1.2228769723 -0.3372927316 0.5725534384
-1.2369438876 -0.2599758813 0.5852568304
-1.2460004206 -0.1814515796 0.5948623098
-1.2512034723 -0.1022261570 0.6011394275
-1.2533243323 -0.0226472193 0.6038922233
-1.2527276826 0.0570013895 0.6030688884
-1.2493925080 0.1364686555 0.5988234655
-1.2427677666 0.2154682279 0.5911759820
-1.2316519692 0.2935398638 0.5801246595
-1.2147745797 0.3700695976 0.5661803876
-1.1915759248 0.4446174051 0.5506819311
-1.1617612227 0.5169683891 0.5361340286
-1.1264307014 0.5875862896 0.5264070290
-1.0873386661 0.6568128296 0.5246385330
-1.0450962717 0.7238038104 0.5318878261
-0.9990067332 0.7873131605 0.5451749384
-0.9479635221 0.8463947038 0.5606255919
-0.8918356491 0.9008855257 0.5753051415
-0.8311938864 0.9510052635 0.5875112134
-0.7670944721 0.9974126450 0.5963949779
-0.7006314018 1.0409531132 0.6019083044
-0.6324959575 1.0821580000 0.6040078529
-0.5629956253 1.1210540553 0.6025532144
-0.4922420938 1.1572938579 0.5975579205
-0.4201991286 1.1901737751 0.5891540633
-0.3467596208 1.2186564956 0.5775261570
-0.2717686765 1.2411518407 0.5631600730
-0.1952739602 1.2570753813 0.5478978098
-0.1173244912 1.2653911923 0.5344493418
-0.0385134975 1.2650052815 0.5238211074
0.0402705460 1.2573023770 0.5156024641
0.1183974228 1.2432967775 0.5094767888
0.1954089229 1.2235058159 0.5052695360
0.2711411686 1.1990039909 0.5026095820
0.3454817070 1.1704496366 0.5012583623
0.4183294098 1.1382304353 0.5010637532
0.4896030151 1.1026557358 0.5018972236
0.5591745524 1.0638804555 0.5036750180
0.6269263881 1.0220499550 0.5063138594
0.6928278989 0.9774130438 0.5097033812
0.7567888254 0.9300952121 0.5137696297
0.8340072281 0.8674946694 0.5196699576
0.8930591611 0.8142804260 0.5250780881
0.9495847888 0.7584424804 0.5310116051
1.0033016291 0.6999447877 0.5374330386
1.0535737831 0.6385164066 0.5443382280
1.0999011049 0.5741182877 0.5516759424
1.1418629780 0.5068478600 0.5593757144
1.1787214390 0.4366884284 0.5673811100
1.2087861160 0.3634065289 0.5756333068
1.2307461710 0.2873297576 0.5839985777
