# Supplementary material for: The topology of the magnetically induced ring current of C13Cl2
Source: Chem Sci. 2026 Jun 27. Online ahead of print. doi: 10.1039/d6sc03398a (PMC13334967; doi:10.1039/d6sc03398a)
Supplement: SC-OLF-D6SC03398A-s002 [file SC-OLF-D6SC03398A-s002.zip › benz/ribbon_traj_005_013.xyz]

100

1.3387760034 0.2409306242 0.5542484064
1.3502194044 0.1557634032 0.5589561659
1.3554965335 0.0697668797 0.5623442307
1.3563185193 -0.0165071859 0.5634304281
1.3543651257 -0.1027289716 0.5608930321
1.3492371909 -0.1886306204 0.5548222651
1.3399636747 -0.2738164238 0.5449948744
1.3251563769 -0.3576778712 0.5314436832
1.3031755144 -0.4393099345 0.5145412598
1.2731469809 -0.5179765196 0.4960747505
1.2302110752 -0.6036639249 0.4777065617
1.1880018556 -0.6783384216 0.4706746303
1.1446508232 -0.7524686130 0.4761799258
1.0989322092 -0.8239967453 0.4909798108
1.0476869420 -0.8908292238 0.5092766776
0.9897080985 -0.9521462772 0.5268141297
0.9260068673 -1.0083562544 0.5414153485
0.8579079913 -1.0601191557 0.5523705496
0.7867537142 -1.1083620725 0.5595217843
0.7134992049 -1.1538080041 0.5629525728
0.6487299557 -1.1913583924 0.5631383945
0.5728414401 -1.2322789585 0.5599612692
0.4956396155 -1.2701785001 0.5531840163
0.4168820900 -1.3036946007 0.5425567755
0.3364842019 -1.3313334442 0.5282163887
0.2545069320 -1.3515381460 0.5108533207
0.1711281330 -1.3633039664 0.4923997410
0.0864277504 -1.3674940914 0.4770166299
0.0006087572 -1.3679936990 0.4704947800
-0.0852710429 -1.3673633497 0.4765559498
-0.1699795022 -1.3633243835 0.4920078057
-0.2533878441 -1.3519092725 0.5105525381
-0.3353859650 -1.3318111045 0.5280245602
-0.4158028094 -1.3042021984 0.5424147502
-0.4945474311 -1.2706479252 0.5530443880
-0.5717856214 -1.2328407487 0.5598995078
-0.6476906196 -1.1919515185 0.5631359528
-0.7222980754 -1.1486112515 0.5628522906
-0.7953129429 -1.1028200376 0.5589035115
-0.8661714851 -1.0542176056 0.5512944403
-0.9338874472 -1.0020323849 0.5399689214
-0.9970736000 -0.9453232817 0.5249664037
-1.0542212531 -0.8832923996 0.5071308050
-1.1047178444 -0.8158530948 0.4888656211
-1.1499112504 -0.7438732946 0.4746248392
-1.1930394802 -0.6694978156 0.4704158066
-1.2351816834 -0.5948303958 0.4789954739
-1.2727784487 -0.5190625457 0.4956926291
-1.3028318705 -0.4404233337 0.5142557521
-1.3248521480 -0.3588067173 0.5311775940
-1.3398985420 -0.2750061925 0.5448557802
-1.3492400891 -0.1898252428 0.5547602619
-1.3543336125 -0.1039175921 0.5608533436
-1.3562675765 -0.0176960510 0.5633448641
-1.3554714302 0.0685739525 0.5623226883
-1.3517826049 0.1546510866 0.5577425657
-1.3442699003 0.2401797194 0.5493705137
-1.3317683489 0.3246400514 0.5372414904
-1.3127429853 0.4072463334 0.5215556347
-1.2860181898 0.4871569198 0.5033629059
-1.2513106233 0.5640172283 0.4855037417
-1.2106433119 0.6389050666 0.4728058390
-1.1676180566 0.7134365919 0.4711082731
-1.1236577513 0.7867537847 0.4820574636
-1.0757309115 0.8562682616 0.4994256993
-1.0212380113 0.9204683369 0.5178484043
-0.9604321229 0.9793459073 0.5341997411
-0.8944579355 1.0333493039 0.5471286027
-0.8247413730 1.0833176046 0.5562830749
-0.7524504127 1.1301042779 0.5616166352
-0.6784517679 1.1744315100 0.5634021792
-0.6030843139 1.2163896760 0.5616568148
-0.5264157386 1.2555946345 0.5563496415
-0.4482991722 1.2910264333 0.5472350792
-0.3685617849 1.3212069589 0.5343275542
-0.2872020464 1.3445801989 0.5180264676
-0.2043450391 1.3596160729 0.4995923718
-0.1201932026 1.3663666428 0.4822249675
-0.0349180985 1.3651864829 0.4702583246
0.0505558488 1.3595705327 0.4668597558
0.1351090776 1.3499836057 0.4710237637
0.2185995406 1.3344082092 0.4776958504
0.3008507495 1.3112453212 0.4836661919
0.3918276221 1.2772296426 0.4901799060
0.4699653107 1.2412044402 0.4945782231
0.5459703573 1.2007259445 0.4985562084
0.6197666952 1.1562739066 0.5021933844
0.6914379188 1.1084600770 0.5056348590
0.7608063571 1.0573890463 0.5089294299
0.8277965284 1.0032658152 0.5121269867
0.8924735734 0.9464322288 0.5152958628
0.9546997836 0.8869573744 0.5184746914
1.0142177192 0.8248083702 0.5216916864
1.0708372855 0.7600294632 0.5249936863
1.1243725550 0.6926878008 0.5284312070
1.1740656209 0.6224686036 0.5320714185
1.2195147894 0.5494459159 0.5359267411
1.2553008295 0.4839809850 0.5400839116
1.2907899033 0.4056588561 0.5444645415
1.3188311438 0.3244271323 0.5491856264
1.2710836600 0.2205610600 0.5683363200
1.2780590865 0.1399688539 0.5761446179
1.2816334618 0.0588971440 0.5805500109
1.2822576104 -0.0223737956 0.5813582352
1.2800619492 -0.1035687183 0.5785180929
1.2746256849 -0.1844054549 0.5722089015
1.2650225751 -0.2644767642 0.5622594203
1.2500438071 -0.3432147538 0.5488706815
1.2282779949 -0.4197933284 0.5325690784
1.1991075789 -0.4936818881 0.5154861176
1.1637465434 -0.5654073068 0.5011260966
1.1243522905 -0.6361221221 0.4944094359
1.0832144642 -0.7060169619 0.4984750516
1.0398655256 -0.7735470973 0.5110844131
0.9919614331 -0.8370132935 0.5277626213
0.9380068244 -0.8954126616 0.5444810868
0.8787934500 -0.9491554827 0.5588113138
0.8153015584 -0.9986451952 0.5698698090
0.7486712130 -1.0445941141 0.5772359621
0.6798561188 -1.0876845667 0.5808541949
0.6095422800 -1.1284380941 0.5810317243
0.5379320641 -1.1667221280 0.5777039671
0.4650267411 -1.2019790202 0.5708512981
0.3905580345 -1.2327273077 0.5602003944
0.3145607164 -1.2577681817 0.5461227422
0.2371345033 -1.2759613713 0.5295736190
0.1583928967 -1.2867126614 0.5126770365
0.0783407536 -1.2908825579 0.4994731507
-0.0026941370 -1.2917889327 0.4944982381
-0.0836870513 -1.2907456432 0.5001583477
-0.1636471702 -1.2861201693 0.5137484108
-0.2423419279 -1.2751393753 0.5307299228
-0.3196888173 -1.2564811155 0.5472117052
-0.3955665472 -1.2308897251 0.5610317012
-0.4698618476 -1.1996265360 0.5713282476
-0.5427132980 -1.1642487197 0.5780145897
-0.6142616169 -1.1258309143 0.5811704876
-0.6845233926 -1.0849733647 0.5808483482
-0.7531291736 -1.0415881894 0.5767826628
-0.8195702754 -0.9954242234 0.5691661811
-0.8828894911 -0.9457430886 0.5580126636
-0.9419054507 -0.8918155130 0.5434829720
-0.9952933902 -0.8329256730 0.5266153279
-1.0428240772 -0.7691446601 0.5100727472
-1.0859835610 -0.7014168830 0.4979035857
-1.1270433001 -0.6314414790 0.4945370329
-1.1662990295 -0.5606965364 0.5018580035
-1.2012242593 -0.4888305188 0.5166065302
-1.2297333513 -0.4146972194 0.5336808394
-1.2510088222 -0.3379564615 0.5497507025
-1.2658923203 -0.2591972210 0.5630548387
-1.2752271604 -0.1790591560 0.5728213861
-1.2802827558 -0.0981684880 0.5788193847
-1.2822397000 -0.0169602753 0.5813164246
-1.2814651125 0.0643008548 0.5803209319
-1.2778466634 0.1453715582 0.5758319058
-1.2703230623 0.2258687524 0.5675472364
-1.2579256246 0.3052913427 0.5556963165
-1.2394304840 0.3829562345 0.5406639477
-1.2141029797 0.4582525487 0.5236563501
-1.1814804420 0.5308962099 0.5075473149
-1.1437315309 0.6019641119 0.4964943867
-1.1033172804 0.6724053498 0.4949327585
-1.0612693388 0.7413040652 0.5041458698
-1.0158244901 0.8068835556 0.5194723410
-0.9647851433 0.8677283765 0.5365890851
-0.9080595300 0.9237243387 0.5522774139
-0.8465098750 0.9752197530 0.5649906637
-0.7812509814 1.0227809764 0.5741605515
-0.7133483023 1.0671204418 0.5795052621
-0.6437321816 1.1090118934 0.5813806970
-0.5727476771 1.1485521509 0.5797484211
-0.5004759108 1.1853831859 0.5746728720
-0.4267777202 1.2184627715 0.5657857548
-0.3515201897 1.2464318332 0.5532996758
-0.2747975779 1.2682308659 0.5378338308
-0.1966453294 1.2823967727 0.5207220233
-0.1172311389 1.2890883448 0.5051040740
-0.0369391972 1.2861046986 0.4932085786
0.0430595836 1.2750114857 0.4844914521
0.1221441157 1.2573947224 0.4783404706
0.2001121788 1.2348807211 0.4741005003
0.2767113344 1.2078385993 0.4715958532
0.3518455989 1.1768667853 0.4705554313
0.4255699800 1.1426622157 0.4706773228
0.4978329725 1.1054844429 0.4718264373
0.5685786436 1.0655262057 0.4738927936
0.6377396865 1.0229252459 0.4767866374
0.7051406831 0.9776455627 0.4804697979
0.7706591543 0.9297458990 0.4848739284
0.8342304584 0.8793564179 0.4899158961
0.8956676702 0.8264510242 0.4955571446
0.9547354353 0.7709760648 0.5017650976
1.0111380259 0.7128534701 0.5085114123
1.0645043769 0.6519852694 0.5157701316
1.1137992534 0.5878469565 0.5235791734
1.1587097107 0.5206372427 0.5318489108
1.1984865670 0.4503266658 0.5405304931
1.2315780543 0.3766965937 0.5495855940
1.2559646664 0.2997918990 0.5589174702
1.4064683469 0.2613001884 0.5401604927
1.4223797222 0.1715579525 0.5417677139
1.4293596052 0.0806366155 0.5441384505
1.4303794281 -0.0106405761 0.5455026209
1.4286683022 -0.1018892248 0.5432679713
1.4238486968 -0.1928557859 0.5374356288
1.4149047742 -0.2831560835 0.5277303285
1.4002689467 -0.3721409887 0.5140166848
1.3780730339 -0.4588265405 0.4965134412
1.3471863829 -0.5422711512 0.4766633835
1.2966756069 -0.6419205430 0.4542870268
1.2516514208 -0.7205547210 0.4469398247
1.2060871822 -0.7989202640 0.4538848000
1.1579988928 -0.8744463933 0.4708752085
1.1034124510 -0.9446451540 0.4907907340
1.0414093727 -1.0088798928 0.5091471725
0.9732202847 -1.0675570261 0.5240193831
0.9005144243 -1.1215931161 0.5348712902
0.8248362154 -1.1721300310 0.5418076066
0.7471422909 -1.2199314416 0.5450509506
0.6879176313 -1.2542786906 0.5452450647
0.6077508161 -1.2978357889 0.5422185713
0.5262524899 -1.3383779799 0.5355167346
0.4432061455 -1.3746618936 0.5249131565
0.3584076874 -1.4048987068 0.5103100353
0.2718793607 -1.4271149206 0.4921330224
0.1838633693 -1.4398952714 0.4721224455
0.0945147473 -1.4441056249 0.4545601091
0.0039116515 -1.4441984653 0.4464913219
-0.0868550345 -1.4439810562 0.4529535519
-0.1763118342 -1.4405285977 0.4702672006
-0.2644337603 -1.4286791698 0.4903751534
-0.3510831127 -1.4071410936 0.5088374152
-0.4360390715 -1.3775146718 0.5237977993
-0.5192330147 -1.3416693145 0.5347605285
-0.6008579447 -1.3014327778 0.5417844259
-0.6811196224 -1.2580721228 0.5451014180
-0.7600727582 -1.2122491383 0.5448562330
-0.8374967123 -1.1640518858 0.5410243603
-0.9127726947 -1.1130109877 0.5334226995
-0.9848854034 -1.0583216813 0.5219251792
-1.0522417493 -0.9988310504 0.5064498353
-1.1131491159 -0.9336591263 0.4876462821
-1.1666116116 -0.8625615294 0.4676584951
-1.2138389398 -0.7863297062 0.4513460926
-1.2590356602 -0.7075541521 0.4462945802
-1.3040643374 -0.6289642552 0.4561329444
-1.3443326381 -0.5492945725 0.4747787279
-1.3759303896 -0.4661494480 0.4948306649
-1.3986954738 -0.3796569730 0.5126044855
-1.4139047637 -0.2908151639 0.5266567216
-1.4232530178 -0.2005913296 0.5366991377
-1.4283844692 -0.1096666962 0.5428873025
-1.4302954530 -0.0184318267 0.5453733036
-1.4294777478 0.0728470503 0.5443244447
-1.4257185464 0.1639306150 0.5396532256
-1.4182167382 0.2544906865 0.5311937911
-1.4056110731 0.3439887600 0.5187866644
-1.3860554866 0.4315364324 0.5024473217
-1.3579333999 0.5160612910 0.4830694617
-1.3211408047 0.5971382467 0.4634601684
-1.2775550928 0.6758460213 0.4491172913
-1.2319188327 0.7544678341 0.4472837876
-1.1860461638 0.8322035042 0.4599690573
-1.1356373329 0.9056529676 0.4793790576
-1.0776908793 0.9732082973 0.4991077236
-1.0128047159 1.0349674759 0.5161220683
-0.9424059960 1.0914788547 0.5292665418
-0.8682317647 1.1438542329 0.5384055983
-0.7915525232 1.1930881141 0.5437280083
-0.7131713542 1.2398511265 0.5454236615
-0.6334209508 1.2842272012 0.5435652085
-0.5523555664 1.3258060832 0.5380264110
-0.4698206241 1.3635900951 0.5286844035
-0.3856033801 1.3959820847 0.5153554326
-0.2996065149 1.4209295320 0.4982191045
-0.2120447489 1.4368353731 0.4784627203
-0.1231552664 1.4436449407 0.4593458611
-0.0328969998 1.4442682673 0.4473080706
0.0580521141 1.4441295798 0.4492280595
0.1480740396 1.4425724889 0.4637070568
0.2370869024 1.4339356974 0.4812912005
0.3249901646 1.4146520431 0.4957365306
0.4318096453 1.3775924999 0.5098043807
0.5143606415 1.3397466647 0.5184791234
0.5941077422 1.2959674460 0.5252859795
0.6709547468 1.2470216075 0.5304939752
0.7451361512 1.1939949081 0.5344830806
0.8164720311 1.1371325300 0.5373890620
0.8849339024 1.0767857313 0.5393800450
0.9507166884 1.0135080396 0.5406758295
1.0137318969 0.9474637246 0.5413922381
1.0737000031 0.8786406757 0.5416182752
1.1305365452 0.8072054563 0.5414759603
1.1842407331 0.7333903322 0.5410922824
1.2343319883 0.6570902507 0.5405636635
1.2803198681 0.5782545891 0.5400045714
1.3121150919 0.5176353043 0.5396373302
1.3500017522 0.4346211186 0.5393434889
1.3816976213 0.3490623656 0.5394537825
