# Supplementary material for: The topology of the magnetically induced ring current of C13Cl2
Source: Chem Sci. 2026 Jun 27. Online ahead of print. doi: 10.1039/d6sc03398a (PMC13334967; doi:10.1039/d6sc03398a)
Supplement: SC-OLF-D6SC03398A-s002 [file SC-OLF-D6SC03398A-s002.zip › benz/ribbon_traj_005_014.xyz]

100

1.2943538363 0.2150271140 0.4483863965
1.3048403083 0.1331417270 0.4547419639
1.3101082298 0.0505409612 0.4588636244
1.3103832987 -0.0217813109 0.4592509068
1.3065828312 -0.1044712140 0.4563379671
1.2990068765 -0.1760320995 0.4506076706
1.2866612262 -0.2464701004 0.4418493592
1.2628933727 -0.3238116207 0.4277734753
1.2354224194 -0.3880895013 0.4128107368
1.1914746959 -0.4535114381 0.3940571914
1.1317647751 -0.5193223396 0.3757819407
1.0654369438 -0.5959682583 0.3656985015
1.0234287764 -0.6888016985 0.3709206937
0.9970491833 -0.7742606281 0.3867798149
0.9664222934 -0.8464209024 0.4048995509
0.9252941947 -0.9138234882 0.4229516201
0.8730065396 -0.9750258760 0.4381311012
0.8200928018 -1.0227311538 0.4481730994
0.7630537085 -1.0664540502 0.4550580818
0.6940534463 -1.1121671132 0.4588687111
0.6223567128 -1.1537469116 0.4590056336
0.5579419497 -1.1864177942 0.4559155091
0.4822018745 -1.2189416723 0.4489286800
0.4145745641 -1.2415355795 0.4392365708
0.3355316199 -1.2571296618 0.4243552360
0.2565682866 -1.2599590511 0.4064588882
0.1787556086 -1.2512886339 0.3881505688
0.0916720303 -1.2315994575 0.3717377035
-0.0094540337 -1.2201884853 0.3655536195
-0.1093050082 -1.2386280056 0.3746789867
-0.1962104292 -1.2578770250 0.3923833231
-0.2746628932 -1.2644619775 0.4111294543
-0.3441161099 -1.2568772345 0.4262629995
-0.4128454058 -1.2413481989 0.4389565114
-0.4904347830 -1.2157324860 0.4497709660
-0.5563542182 -1.1869663063 0.4558294215
-0.6300599087 -1.1493132071 0.4590509255
-0.6927429811 -1.1132234455 0.4590049319
-0.7617965731 -1.0675705157 0.4551196025
-0.8269428938 -1.0171547653 0.4472478618
-0.8789909607 -0.9686450694 0.4367348623
-0.9251855686 -0.9157358273 0.4233637537
-0.9670423924 -0.8484585436 0.4053540632
-0.9981305963 -0.7763123271 0.3872041863
-1.0244756304 -0.6908196795 0.3713129590
-1.0642148904 -0.5971479096 0.3656267343
-1.1295068176 -0.5194630335 0.3753906914
-1.1892161511 -0.4537764004 0.3935509335
-1.2336254202 -0.3890163264 0.4123686536
-1.2671109298 -0.3164395367 0.4296841800
-1.2858189948 -0.2479745557 0.4416326871
-1.3005907808 -0.1673582471 0.4515981635
-1.3072137369 -0.0956296678 0.4567901156
-1.3103379859 -0.0129039075 0.4592199294
-1.3093242477 0.0593699663 0.4583774923
-1.3032838973 0.1418144481 0.4538372960
-1.2939690679 0.2131028014 0.4467553667
-1.2742174951 0.2922180978 0.4343051753
-1.2490939176 0.3575416289 0.4201405881
-1.2096017860 0.4258920619 0.4017645026
-1.1611101798 0.4876000636 0.3839888179
-1.0923587108 0.5603381469 0.3683017171
-1.0390993844 0.6474968368 0.3667309184
-1.0090598297 0.7435279901 0.3801290173
-0.9814054659 0.8171344029 0.3971358035
-0.9448055528 0.8867791583 0.4156877036
-0.9031903192 0.9425662245 0.4305313627
-0.8465928419 1.0008699694 0.4440261940
-0.7906000124 1.0457502890 0.4520264505
-0.7231536271 1.0933980502 0.4575507972
-0.6615903844 1.1312459257 0.4591831036
-0.5889115757 1.1709602682 0.4576365476
-0.5238962578 1.2021610278 0.4532785832
-0.4471935560 1.2315452404 0.4443290168
-0.3789147612 1.2517088069 0.4332652605
-0.2993856374 1.2621074950 0.4167154820
-0.2206632931 1.2591281231 0.3979968495
-0.1433100855 1.2459193224 0.3805512342
-0.0554615942 1.2238648052 0.3667242358
0.0358866083 1.2124825785 0.3607402846
0.1173877731 1.2072322232 0.3590947397
0.1984896917 1.1967140058 0.3588167445
0.2787716654 1.1794471307 0.3595111591
0.3475099778 1.1586652649 0.3605023917
0.4252201322 1.1310757750 0.3626425271
0.5012673959 1.0988572517 0.3653491653
0.5754594471 1.0623831398 0.3685586618
0.6476413705 1.0219560297 0.3722200513
0.7088896651 0.9837333212 0.3757397509
0.7769856214 0.9367188075 0.3802104219
0.8427084071 0.8864464270 0.3850271726
0.9059892435 0.8331554034 0.3901674736
0.9664164109 0.7766775684 0.3956173432
1.0238444774 0.7171850840 0.4013600880
1.0780633386 0.6547820269 0.4073807909
1.1280819133 0.5890046190 0.4137010866
1.1737737099 0.5201892877 0.4202720428
1.2145160273 0.4483657024 0.4270668982
1.2488837659 0.3733186876 0.4340639285
1.2759878059 0.2954094619 0.4412059288
1.2710836600 0.2205610600 0.5683363200
1.2780590865 0.1399688539 0.5761446179
1.2816334618 0.0588971440 0.5805500109
1.2822576104 -0.0223737956 0.5813582352
1.2800619492 -0.1035687183 0.5785180929
1.2746256849 -0.1844054549 0.5722089015
1.2650225751 -0.2644767642 0.5622594203
1.2500438071 -0.3432147538 0.5488706815
1.2282779949 -0.4197933284 0.5325690784
1.1991075789 -0.4936818881 0.5154861176
1.1637465434 -0.5654073068 0.5011260966
1.1243522905 -0.6361221221 0.4944094359
1.0832144642 -0.7060169619 0.4984750516
1.0398655256 -0.7735470973 0.5110844131
0.9919614331 -0.8370132935 0.5277626213
0.9380068244 -0.8954126616 0.5444810868
0.8787934500 -0.9491554827 0.5588113138
0.8153015584 -0.9986451952 0.5698698090
0.7486712130 -1.0445941141 0.5772359621
0.6798561188 -1.0876845667 0.5808541949
0.6095422800 -1.1284380941 0.5810317243
0.5379320641 -1.1667221280 0.5777039671
0.4650267411 -1.2019790202 0.5708512981
0.3905580345 -1.2327273077 0.5602003944
0.3145607164 -1.2577681817 0.5461227422
0.2371345033 -1.2759613713 0.5295736190
0.1583928967 -1.2867126614 0.5126770365
0.0783407536 -1.2908825579 0.4994731507
-0.0026941370 -1.2917889327 0.4944982381
-0.0836870513 -1.2907456432 0.5001583477
-0.1636471702 -1.2861201693 0.5137484108
-0.2423419279 -1.2751393753 0.5307299228
-0.3196888173 -1.2564811155 0.5472117052
-0.3955665472 -1.2308897251 0.5610317012
-0.4698618476 -1.1996265360 0.5713282476
-0.5427132980 -1.1642487197 0.5780145897
-0.6142616169 -1.1258309143 0.5811704876
-0.6845233926 -1.0849733647 0.5808483482
-0.7531291736 -1.0415881894 0.5767826628
-0.8195702754 -0.9954242234 0.5691661811
-0.8828894911 -0.9457430886 0.5580126636
-0.9419054507 -0.8918155130 0.5434829720
-0.9952933902 -0.8329256730 0.5266153279
-1.0428240772 -0.7691446601 0.5100727472
-1.0859835610 -0.7014168830 0.4979035857
-1.1270433001 -0.6314414790 0.4945370329
-1.1662990295 -0.5606965364 0.5018580035
-1.2012242593 -0.4888305188 0.5166065302
-1.2297333513 -0.4146972194 0.5336808394
-1.2510088222 -0.3379564615 0.5497507025
-1.2658923203 -0.2591972210 0.5630548387
-1.2752271604 -0.1790591560 0.5728213861
-1.2802827558 -0.0981684880 0.5788193847
-1.2822397000 -0.0169602753 0.5813164246
-1.2814651125 0.0643008548 0.5803209319
-1.2778466634 0.1453715582 0.5758319058
-1.2703230623 0.2258687524 0.5675472364
-1.2579256246 0.3052913427 0.5556963165
-1.2394304840 0.3829562345 0.5406639477
-1.2141029797 0.4582525487 0.5236563501
-1.1814804420 0.5308962099 0.5075473149
-1.1437315309 0.6019641119 0.4964943867
-1.1033172804 0.6724053498 0.4949327585
-1.0612693388 0.7413040652 0.5041458698
-1.0158244901 0.8068835556 0.5194723410
-0.9647851433 0.8677283765 0.5365890851
-0.9080595300 0.9237243387 0.5522774139
-0.8465098750 0.9752197530 0.5649906637
-0.7812509814 1.0227809764 0.5741605515
-0.7133483023 1.0671204418 0.5795052621
-0.6437321816 1.1090118934 0.5813806970
-0.5727476771 1.1485521509 0.5797484211
-0.5004759108 1.1853831859 0.5746728720
-0.4267777202 1.2184627715 0.5657857548
-0.3515201897 1.2464318332 0.5532996758
-0.2747975779 1.2682308659 0.5378338308
-0.1966453294 1.2823967727 0.5207220233
-0.1172311389 1.2890883448 0.5051040740
-0.0369391972 1.2861046986 0.4932085786
0.0430595836 1.2750114857 0.4844914521
0.1221441157 1.2573947224 0.4783404706
0.2001121788 1.2348807211 0.4741005003
0.2767113344 1.2078385993 0.4715958532
0.3518455989 1.1768667853 0.4705554313
0.4255699800 1.1426622157 0.4706773228
0.4978329725 1.1054844429 0.4718264373
0.5685786436 1.0655262057 0.4738927936
0.6377396865 1.0229252459 0.4767866374
0.7051406831 0.9776455627 0.4804697979
0.7706591543 0.9297458990 0.4848739284
0.8342304584 0.8793564179 0.4899158961
0.8956676702 0.8264510242 0.4955571446
0.9547354353 0.7709760648 0.5017650976
1.0111380259 0.7128534701 0.5085114123
1.0645043769 0.6519852694 0.5157701316
1.1137992534 0.5878469565 0.5235791734
1.1587097107 0.5206372427 0.5318489108
1.1984865670 0.4503266658 0.5405304931
1.2315780543 0.3766965937 0.5495855940
1.2559646664 0.2997918990 0.5589174702
1.3176240126 0.2094931679 0.3284364729
1.3316215300 0.1263146000 0.3333393100
1.3385829977 0.0421847785 0.3371772379
1.3385089870 -0.0211888263 0.3371435783
1.3331037132 -0.1053737096 0.3341578414
1.3233880681 -0.1676587441 0.3290064398
1.3082998773 -0.2284634366 0.3214392981
1.2757429383 -0.3044084877 0.3066762691
1.2425668439 -0.3563856743 0.2930523951
1.1838418129 -0.4133409881 0.2726282651
1.0997830068 -0.4732373725 0.2504377848
1.0065215971 -0.5558143944 0.2369875670
0.9636430886 -0.6715864350 0.2433663357
0.9542328411 -0.7749741589 0.2624752167
0.9408831538 -0.8558285112 0.2820364806
0.9125815651 -0.9322343148 0.3014221534
0.8672196291 -1.0008962694 0.3174508885
0.8248840452 -1.0468171123 0.3264763898
0.7774362039 -1.0883139863 0.3328802016
0.7082507737 -1.1366496596 0.3368832273
0.6351711455 -1.1790557290 0.3369795428
0.5779518353 -1.2061134605 0.3341270511
0.4993770079 -1.2359043243 0.3270060619
0.4385910937 -1.2503438512 0.3182727471
0.3565025234 -1.2564911419 0.3025877299
0.2760020698 -1.2439567308 0.2833441575
0.1991183205 -1.2158646064 0.2636241011
0.1050033071 -1.1723163571 0.2440022562
-0.0162139303 -1.1485880379 0.2366090009
-0.1349229651 -1.1865103680 0.2491996258
-0.2287736882 -1.2296338807 0.2710182354
-0.3069838586 -1.2537845796 0.2915289859
-0.3685434026 -1.2572733535 0.3053142938
-0.4301242644 -1.2518066727 0.3168813215
-0.5110077184 -1.2318384360 0.3282136845
-0.5699951383 -1.2096838930 0.3336442533
-0.6458582006 -1.1727954999 0.3369313634
-0.7009625696 -1.1414735263 0.3371615156
-0.7704639725 -1.0935528420 0.3334565423
-0.8343155122 -1.0388853072 0.3253295426
-0.8750924303 -0.9915470502 0.3154570610
-0.9084656866 -0.9396561416 0.3032445354
-0.9387913945 -0.8639914142 0.2840927984
-0.9534371154 -0.7834799941 0.2643356254
-0.9629676999 -0.6802224759 0.2447223322
-1.0013864807 -0.5628543402 0.2367164357
-1.0927146058 -0.4782295306 0.2489233793
-1.1772080429 -0.4187222819 0.2704953369
-1.2375174890 -0.3633354334 0.2910564678
-1.2832130375 -0.2949226118 0.3096176576
-1.3057456692 -0.2367518904 0.3202105356
-1.3259544013 -0.1556573382 0.3303749409
-1.3341447180 -0.0930908475 0.3347608464
-1.3384362718 -0.0088475398 0.3371234341
-1.3371833829 0.0544390777 0.3364340527
-1.3287211312 0.1382573380 0.3318426862
-1.3176150736 0.2003368505 0.3259634970
-1.2905093656 0.2791448529 0.3129140341
-1.2587573512 0.3321270233 0.2996172286
-1.2051005923 0.3935315751 0.2798726552
-1.1407399177 0.4443039173 0.2604303209
-1.0409858907 0.5187121818 0.2401090475
-0.9748814885 0.6225883239 0.2385290782
-0.9568503206 0.7457519151 0.2561121647
-0.9469864417 0.8273852502 0.2747992660
-0.9248259624 0.9058299400 0.2947863221
-0.8983211084 0.9614081102 0.3087853115
-0.8466758087 1.0265201858 0.3230617244
-0.7999490434 1.0687196017 0.3298923496
-0.7329589519 1.1196756586 0.3355963324
-0.6794485873 1.1534799580 0.3369855102
-0.6050754743 1.1933683855 0.3355246740
-0.5473166048 1.2189388697 0.3318842944
-0.4676093918 1.2446277093 0.3228722788
-0.4063093328 1.2569857806 0.3132308452
-0.3239736968 1.2559841240 0.2955971331
-0.2446812568 1.2358594735 0.2752716758
-0.1693890320 1.2027502999 0.2559983945
-0.0739839913 1.1616249118 0.2402398930
0.0287136330 1.1499536712 0.2369891170
0.1126314305 1.1570697240 0.2398490088
0.1968672045 1.1585472905 0.2435329888
0.2808319963 1.1510556622 0.2474264651
0.3431743566 1.1404637445 0.2504493521
0.4248702845 1.1194893344 0.2546077313
0.5047018193 1.0922300605 0.2588718933
0.5823402506 1.0592400740 0.2632245301
0.6575430546 1.0209868135 0.2676534652
0.7126386471 0.9898210796 0.2710097040
0.7833120885 0.9436917160 0.2755469155
0.8511863558 0.8935364360 0.2801384492
0.9163108168 0.8398597826 0.2847778025
0.9780973864 0.7823790720 0.2894695889
1.0365509290 0.7215166978 0.2942087637
1.0916223004 0.6575787844 0.2989914502
1.1423645732 0.5901622815 0.3038229998
1.1888377090 0.5197413326 0.3086951748
1.2305454875 0.4464047391 0.3136033034
1.2661894774 0.3699407816 0.3185422631
1.2960109454 0.2910270248 0.3234943873
