# Supplementary material for: The topology of the magnetically induced ring current of C13Cl2
Source: Chem Sci. 2026 Jun 27. Online ahead of print. doi: 10.1039/d6sc03398a (PMC13334967; doi:10.1039/d6sc03398a)
Supplement: SC-OLF-D6SC03398A-s002 [file SC-OLF-D6SC03398A-s002.zip › benz/ribbon_traj_005_015.xyz]

100

1.3072636877 0.2325484368 0.5826977148
1.3210060346 0.1496516170 0.5866331139
1.3284714653 0.0656775399 0.5888837464
1.3303546598 -0.0187761974 0.5891528464
1.3283909489 -0.1032318397 0.5865011140
1.3233341232 -0.1873632351 0.5803345351
1.3143014030 -0.2708018087 0.5705815796
1.3000255612 -0.3530028075 0.5573718117
1.2790634923 -0.4332010393 0.5412355769
1.2507142273 -0.5108637251 0.5240901328
1.2155975389 -0.5862175012 0.5093581159
1.1755059304 -0.6601146660 0.5020115406
1.1326068371 -0.7326690603 0.5055310238
1.0866550573 -0.8023785532 0.5180279846
1.0357631148 -0.8676627434 0.5347353284
0.9788824752 -0.9277900367 0.5515264398
0.9166542114 -0.9830416817 0.5659821003
0.8501788073 -1.0339875360 0.5771326674
0.7806835493 -1.0814859581 0.5846529816
0.7090967872 -1.1262480702 0.5885098669
0.6360292717 -1.1687239673 0.5888538330
0.5617009393 -1.2088224874 0.5856686358
0.4861129723 -1.2460083036 0.5789260519
0.4090461663 -1.2790318551 0.5685004073
0.3304140506 -1.3065630574 0.5546606781
0.2502268185 -1.3272719043 0.5382196920
0.1685634106 -1.3403652084 0.5212255401
0.0854760074 -1.3464558318 0.5075686250
0.0013156773 -1.3481319286 0.5019888988
-0.0828605808 -1.3466747199 0.5072359842
-0.1659908141 -1.3407692721 0.5207706669
-0.2477286312 -1.3280427165 0.5377419505
-0.3279777502 -1.3075482943 0.5542701847
-0.4066525018 -1.2801182764 0.5681761370
-0.4837191367 -1.2471010983 0.5786381682
-0.5593568845 -1.2100492618 0.5855156929
-0.6337264311 -1.1700350210 0.5888333316
-0.7068441873 -1.1276379432 0.5886242608
-0.7784254304 -1.0828697195 0.5847600760
-0.8479671909 -1.0354416793 0.5773305347
-0.9145565400 -0.9846235800 0.5663426752
-0.9769977374 -0.9295838100 0.5519952260
-1.0339783367 -0.8695595459 0.5352178771
-1.0850336038 -0.8044274601 0.5184562186
-1.1311375772 -0.7348462262 0.5058709985
-1.1741723511 -0.6623912494 0.5021171292
-1.2144757757 -0.5885884492 0.5090813233
-1.2498145110 -0.5133028691 0.5236449198
-1.2782960262 -0.4356720588 0.5407453980
-1.2994343187 -0.3555228391 0.5568876320
-1.3140416290 -0.2734090122 0.5702548850
-1.3232141563 -0.1899932457 0.5801318689
-1.3282724010 -0.1058631718 0.5863487090
-1.3302864846 -0.0214134365 0.5890257808
-1.3296479335 0.0630971625 0.5881720427
-1.3262449826 0.1474311943 0.5837757856
-1.3192315501 0.2312571645 0.5756913154
-1.3075675369 0.3141169892 0.5640623880
-1.2898764884 0.3953437549 0.5491882425
-1.2651684307 0.4742831841 0.5322058882
-1.2330419297 0.5506330503 0.5158429528
-1.1950133566 0.6251128314 0.5043496750
-1.1533225141 0.6984394872 0.5023707527
-1.1090130530 0.7697319832 0.5112001054
-1.0606673921 0.8372435555 0.5265588706
-1.0065875930 0.8997888129 0.5437209203
-0.9467848109 0.9572999162 0.5594648732
-0.8822000119 1.0102263001 0.5722431660
-0.8140212165 1.0592786742 0.5815153390
-0.7433210190 1.1052454243 0.5870860595
-0.6709263214 1.1488104052 0.5891284194
-0.5971980073 1.1901021339 0.5876367397
-0.5222262243 1.2287945966 0.5826317204
-0.4458920410 1.2639798162 0.5739261768
-0.3680215931 1.2943435119 0.5616607015
-0.2885697261 1.3185093265 0.5463177528
-0.2075639966 1.3351002271 0.5292032015
-0.1251474664 1.3441076990 0.5133286538
-0.0415873552 1.3450127094 0.5021171240
0.0421653637 1.3395389876 0.4975714647
0.1251827503 1.3284624850 0.4993455181
0.2070359879 1.3111506229 0.5038361450
0.2975690857 1.2829171282 0.5095682973
0.3753558503 1.2505554211 0.5134710332
0.4606296080 1.2081072220 0.5180537781
0.5339515132 1.1663901764 0.5215648836
0.6050848386 1.1210683370 0.5250132859
0.6742650960 1.0728336808 0.5285120093
0.7414236207 1.0218307678 0.5320914274
0.8064638879 0.9681676487 0.5357496650
0.8692620402 0.9119264243 0.5394672640
0.9298279274 0.8533005450 0.5432824289
0.9808405057 0.8006192882 0.5469984108
1.0367260409 0.7375055485 0.5510691990
1.0896947339 0.6719264037 0.5552471316
1.1390361348 0.6035772407 0.5595651884
1.1845204061 0.5326147934 0.5640036756
1.2256135704 0.4590393350 0.5685570659
1.2565248723 0.3926205462 0.5731896148
1.2856747856 0.3137160757 0.5779427009
1.2710836600 0.2205610600 0.5683363200
1.2780590865 0.1399688539 0.5761446179
1.2816334618 0.0588971440 0.5805500109
1.2822576104 -0.0223737956 0.5813582352
1.2800619492 -0.1035687183 0.5785180929
1.2746256849 -0.1844054549 0.5722089015
1.2650225751 -0.2644767642 0.5622594203
1.2500438071 -0.3432147538 0.5488706815
1.2282779949 -0.4197933284 0.5325690784
1.1991075789 -0.4936818881 0.5154861176
1.1637465434 -0.5654073068 0.5011260966
1.1243522905 -0.6361221221 0.4944094359
1.0832144642 -0.7060169619 0.4984750516
1.0398655256 -0.7735470973 0.5110844131
0.9919614331 -0.8370132935 0.5277626213
0.9380068244 -0.8954126616 0.5444810868
0.8787934500 -0.9491554827 0.5588113138
0.8153015584 -0.9986451952 0.5698698090
0.7486712130 -1.0445941141 0.5772359621
0.6798561188 -1.0876845667 0.5808541949
0.6095422800 -1.1284380941 0.5810317243
0.5379320641 -1.1667221280 0.5777039671
0.4650267411 -1.2019790202 0.5708512981
0.3905580345 -1.2327273077 0.5602003944
0.3145607164 -1.2577681817 0.5461227422
0.2371345033 -1.2759613713 0.5295736190
0.1583928967 -1.2867126614 0.5126770365
0.0783407536 -1.2908825579 0.4994731507
-0.0026941370 -1.2917889327 0.4944982381
-0.0836870513 -1.2907456432 0.5001583477
-0.1636471702 -1.2861201693 0.5137484108
-0.2423419279 -1.2751393753 0.5307299228
-0.3196888173 -1.2564811155 0.5472117052
-0.3955665472 -1.2308897251 0.5610317012
-0.4698618476 -1.1996265360 0.5713282476
-0.5427132980 -1.1642487197 0.5780145897
-0.6142616169 -1.1258309143 0.5811704876
-0.6845233926 -1.0849733647 0.5808483482
-0.7531291736 -1.0415881894 0.5767826628
-0.8195702754 -0.9954242234 0.5691661811
-0.8828894911 -0.9457430886 0.5580126636
-0.9419054507 -0.8918155130 0.5434829720
-0.9952933902 -0.8329256730 0.5266153279
-1.0428240772 -0.7691446601 0.5100727472
-1.0859835610 -0.7014168830 0.4979035857
-1.1270433001 -0.6314414790 0.4945370329
-1.1662990295 -0.5606965364 0.5018580035
-1.2012242593 -0.4888305188 0.5166065302
-1.2297333513 -0.4146972194 0.5336808394
-1.2510088222 -0.3379564615 0.5497507025
-1.2658923203 -0.2591972210 0.5630548387
-1.2752271604 -0.1790591560 0.5728213861
-1.2802827558 -0.0981684880 0.5788193847
-1.2822397000 -0.0169602753 0.5813164246
-1.2814651125 0.0643008548 0.5803209319
-1.2778466634 0.1453715582 0.5758319058
-1.2703230623 0.2258687524 0.5675472364
-1.2579256246 0.3052913427 0.5556963165
-1.2394304840 0.3829562345 0.5406639477
-1.2141029797 0.4582525487 0.5236563501
-1.1814804420 0.5308962099 0.5075473149
-1.1437315309 0.6019641119 0.4964943867
-1.1033172804 0.6724053498 0.4949327585
-1.0612693388 0.7413040652 0.5041458698
-1.0158244901 0.8068835556 0.5194723410
-0.9647851433 0.8677283765 0.5365890851
-0.9080595300 0.9237243387 0.5522774139
-0.8465098750 0.9752197530 0.5649906637
-0.7812509814 1.0227809764 0.5741605515
-0.7133483023 1.0671204418 0.5795052621
-0.6437321816 1.1090118934 0.5813806970
-0.5727476771 1.1485521509 0.5797484211
-0.5004759108 1.1853831859 0.5746728720
-0.4267777202 1.2184627715 0.5657857548
-0.3515201897 1.2464318332 0.5532996758
-0.2747975779 1.2682308659 0.5378338308
-0.1966453294 1.2823967727 0.5207220233
-0.1172311389 1.2890883448 0.5051040740
-0.0369391972 1.2861046986 0.4932085786
0.0430595836 1.2750114857 0.4844914521
0.1221441157 1.2573947224 0.4783404706
0.2001121788 1.2348807211 0.4741005003
0.2767113344 1.2078385993 0.4715958532
0.3518455989 1.1768667853 0.4705554313
0.4255699800 1.1426622157 0.4706773228
0.4978329725 1.1054844429 0.4718264373
0.5685786436 1.0655262057 0.4738927936
0.6377396865 1.0229252459 0.4767866374
0.7051406831 0.9776455627 0.4804697979
0.7706591543 0.9297458990 0.4848739284
0.8342304584 0.8793564179 0.4899158961
0.8956676702 0.8264510242 0.4955571446
0.9547354353 0.7709760648 0.5017650976
1.0111380259 0.7128534701 0.5085114123
1.0645043769 0.6519852694 0.5157701316
1.1137992534 0.5878469565 0.5235791734
1.1587097107 0.5206372427 0.5318489108
1.1984865670 0.4503266658 0.5405304931
1.2315780543 0.3766965937 0.5495855940
1.2559646664 0.2997918990 0.5589174702
1.3434437153 0.2445358135 0.5970591095
1.3639529828 0.1593343802 0.5971216099
1.3753094688 0.0724579359 0.5972174819
1.3784517091 -0.0151785991 0.5969474575
1.3767199486 -0.1028949611 0.5944841351
1.3720425614 -0.1903210153 0.5884601688
1.3635802309 -0.2771268532 0.5789037390
1.3500073152 -0.3627908613 0.5658729418
1.3298489898 -0.4466087502 0.5499020754
1.3023208757 -0.5280455622 0.5326941480
1.2674485344 -0.6070276955 0.5175901352
1.2266595704 -0.6841072098 0.5096136453
1.1819992101 -0.7593211587 0.5125869960
1.1334445891 -0.8312100091 0.5249715561
1.0795647964 -0.8983121932 0.5417080355
1.0197581260 -0.9601674117 0.5585717928
0.9545149728 -1.0169278808 0.5731528869
0.8850560562 -1.0693298768 0.5843955259
0.8126958855 -1.1183778020 0.5920700011
0.7383374556 -1.1648115737 0.5961655388
0.6625162635 -1.2090098405 0.5966759417
0.5854698145 -1.2509228469 0.5936333046
0.5071992035 -1.2900375870 0.5870008058
0.4275342980 -1.3253364024 0.5768004202
0.3462673848 -1.3553579332 0.5631986139
0.2633191336 -1.3785824373 0.5468657651
0.1787339245 -1.3940177553 0.5297740436
0.0926112613 -1.4020291057 0.5156640994
0.0053254917 -1.4044749244 0.5094795595
-0.0820341103 -1.4026037966 0.5143136208
-0.1683344580 -1.3954183748 0.5277929231
-0.2531153344 -1.3809460577 0.5447539783
-0.3362666831 -1.3586154731 0.5613286643
-0.4177384564 -1.3293468278 0.5753205729
-0.4975764258 -1.2945756606 0.5859480888
-0.5760004710 -1.2558498039 0.5930167960
-0.6531912453 -1.2142391277 0.5964961756
-0.7291649821 -1.1703025216 0.5964001734
-0.8037216872 -1.1241512496 0.5927374893
-0.8763641064 -1.0754591352 0.5854948883
-0.9462235889 -1.0235040714 0.5746726867
-1.0120900242 -0.9673521070 0.5605074800
-1.0726632831 -0.9061934189 0.5438204264
-1.1272431303 -0.8397102602 0.5268396901
-1.1762915934 -0.7682755694 0.5138384112
-1.2213014020 -0.6933410197 0.5096972255
-1.2626525219 -0.6164803621 0.5163046431
-1.2984047627 -0.5377752194 0.5306833093
-1.3268587011 -0.4566468983 0.5478099566
-1.3478598152 -0.3730892166 0.5640245616
-1.3621909377 -0.2876208033 0.5774549312
-1.3712011522 -0.2009273354 0.5874423517
-1.3762620461 -0.1135578557 0.5938780332
-1.3783332693 -0.0258665978 0.5967351370
-1.3778307544 0.0618934702 0.5960231535
-1.3746433018 0.1494908304 0.5917196653
-1.3681400379 0.2366455766 0.5838353945
-1.3572094492 0.3229426356 0.5724284595
-1.3403224928 0.4077312754 0.5577125374
-1.3162338817 0.4903138194 0.5407554263
-1.2846034175 0.5703698907 0.5241385907
-1.2462951824 0.6482615510 0.5122049633
-1.2033277478 0.7244736247 0.5098087468
-1.1567567671 0.7981599012 0.5182543409
-1.1055102940 0.8676035555 0.5336454003
-1.0483900428 0.9318492493 0.5508527556
-0.9855100919 0.9908754937 0.5666523325
-0.9178901489 1.0452328472 0.5794956683
-0.8467914517 1.0957763720 0.5888701265
-0.7732937357 1.1433704068 0.5946668570
-0.6981204612 1.1886089170 0.5968761418
-0.6216483374 1.2316521170 0.5955250583
-0.5439765379 1.2722060073 0.5905905687
-0.4650063617 1.3094968608 0.5820665988
-0.3845229964 1.3422551906 0.5700217272
-0.3023418743 1.3687877871 0.5548016747
-0.2184826637 1.3878036815 0.5376843796
-0.1330637939 1.3991270532 0.5215532336
-0.0462355133 1.4039207203 0.5110256694
0.0412711438 1.4040664894 0.5106514774
0.1282213850 1.3995302475 0.5203505657
0.2139597970 1.3874205248 0.5335717897
0.3184268369 1.3579956571 0.5475407414
0.3988661018 1.3242440570 0.5563866351
0.4956892360 1.2735522282 0.5654302333
0.5700700539 1.2272959099 0.5713033298
0.6415910335 1.1766104684 0.5761337783
0.7107905054 1.1227421158 0.5802373813
0.7777065583 1.0660159729 0.5837130569
0.8422686216 1.0065893985 0.5866254016
0.9042936220 0.9444964307 0.5890186320
0.9639881845 0.8801500659 0.5910077131
1.0069455760 0.8302625116 0.5922317240
1.0623140558 0.7621576269 0.5936269857
1.1148850908 0.6918675381 0.5947241316
1.1642730161 0.6193075249 0.5955512033
1.2103311014 0.5445923441 0.5961584404
1.2527405737 0.4677520043 0.5965836387
1.2814716904 0.4085444986 0.5967936356
1.3153849047 0.3276402523 0.5969679317
