# Supplementary material for: The topology of the magnetically induced ring current of C13Cl2
Source: Chem Sci. 2026 Jun 27. Online ahead of print. doi: 10.1039/d6sc03398a (PMC13334967; doi:10.1039/d6sc03398a)
Supplement: SC-OLF-D6SC03398A-s002 [file SC-OLF-D6SC03398A-s002.zip › benz/ribbon_traj_005_016.xyz]

100

1.3182800897 0.2296795285 0.4570427924
1.3294118389 0.1462264429 0.4641477693
1.3349365415 0.0619529647 0.4686771351
1.3359357546 -0.0226391477 0.4695208057
1.3325621563 -0.1071097559 0.4666721004
1.3262979497 -0.1802479707 0.4613275760
1.3122840022 -0.2629361693 0.4510491429
1.2892446227 -0.3425833041 0.4362902338
1.2547297860 -0.4162523058 0.4173587982
1.2098152337 -0.4825177749 0.3964825465
1.1593345606 -0.5451759832 0.3773787875
1.1042699554 -0.6209409507 0.3661162676
1.0623380829 -0.7052448067 0.3728576830
1.0301036532 -0.7911326851 0.3925432274
0.9963372544 -0.8639076305 0.4130905282
0.9517803556 -0.9316132431 0.4324257290
0.8963773615 -0.9927738814 0.4480641488
0.8413189297 -1.0402622451 0.4580545833
0.7738066034 -1.0904964085 0.4656030317
0.7028200659 -1.1363376950 0.4691332101
0.6391868824 -1.1733316913 0.4693213789
0.5641386412 -1.2122113718 0.4660752904
0.4975067171 -1.2429541763 0.4603517277
0.4185996232 -1.2711589564 0.4494693851
0.3379068363 -1.2895282990 0.4340956012
0.2568522277 -1.2951889163 0.4148981184
0.1770940400 -1.2884289985 0.3940944217
0.0868335340 -1.2732155929 0.3738886925
-0.0069876585 -1.2668362310 0.3662075357
-0.1001324951 -1.2762407153 0.3766095588
-0.1800727035 -1.2882162199 0.3948411941
-0.2600500587 -1.2940369385 0.4154656022
-0.3409224124 -1.2879677615 0.4345008588
-0.4214026380 -1.2694697444 0.4496957247
-0.5001635747 -1.2411747519 0.4603902445
-0.5668754613 -1.2107735675 0.4662272221
-0.6418891229 -1.1718267033 0.4693913735
-0.7148478489 -1.1289982968 0.4689249391
-0.7764554915 -1.0888922314 0.4654570532
-0.8438575666 -1.0385144662 0.4577449274
-0.8992396217 -0.9911856100 0.4478518766
-0.9546143075 -0.9297942804 0.4320252661
-0.9986380839 -0.8616222925 0.4124763137
-1.0317036230 -0.7885989343 0.3918308041
-1.0635663151 -0.7025636580 0.3723199785
-1.1059021570 -0.6184957148 0.3663190193
-1.1612163577 -0.5430729893 0.3782598225
-1.2190809757 -0.4729052633 0.4002863068
-1.2621940082 -0.4050284762 0.4208787405
-1.2943909985 -0.3298366488 0.4390693535
-1.3121323631 -0.2596564700 0.4512161812
-1.3261844263 -0.1770815664 0.4614265806
-1.3335685781 -0.0930767737 0.4673788667
-1.3358658938 -0.0195438055 0.4694557666
-1.3347587425 0.0650354643 0.4685041375
-1.3304619273 0.1383995350 0.4647149930
-1.3198476376 0.2218281796 0.4565147589
-1.3014149275 0.3030916434 0.4439525656
-1.2727687675 0.3799465162 0.4270414068
-1.2330701207 0.4500336626 0.4069432840
-1.1850664659 0.5142955975 0.3867177629
-1.1273339695 0.5864111097 0.3693056469
-1.0788608354 0.6674605954 0.3673788063
-1.0442562721 0.7536491287 0.3827242348
-1.0144721356 0.8280774015 0.4027275365
-0.9759570559 0.8987084106 0.4232320622
-0.9257251603 0.9634044929 0.4410160489
-0.8658256224 1.0212458961 0.4544893447
-0.8080454654 1.0660833531 0.4624185592
-0.7386034670 1.1139967018 0.4678731043
-0.6663754325 1.1580002596 0.4696061634
-0.6018201586 1.1933262665 0.4681192272
-0.5257735768 1.2299154454 0.4629920885
-0.4581265340 1.2575555825 0.4551723698
-0.3783335804 1.2811533402 0.4420735876
-0.2973908948 1.2935197044 0.4247496931
-0.2168543519 1.2928081763 0.4045027410
-0.1371543487 1.2824754630 0.3845785320
-0.0456493769 1.2663315268 0.3673281289
0.0481650932 1.2603461421 0.3626395087
0.1307328244 1.2575807792 0.3655389111
0.2131153727 1.2486347839 0.3695434288
0.2948545043 1.2314916103 0.3734276086
0.3753018452 1.2074946086 0.3772100898
0.4540144164 1.1774875879 0.3808212596
0.5207221584 1.1467791077 0.3836475650
0.5957031515 1.1079178596 0.3872420345
0.6684636581 1.0649060721 0.3908158471
0.7389069819 1.0181777190 0.3944550864
0.8068753378 0.9679222875 0.3981862362
0.8723875961 0.9145274207 0.4020476336
0.9352704016 0.8581030285 0.4060802781
0.9952989208 0.7986907362 0.4103224908
1.0453426446 0.7449205509 0.4145370804
1.0995599191 0.6802053365 0.4193164459
1.1497341384 0.6123391983 0.4244639432
1.1956662626 0.5415666524 0.4299921029
1.2367292998 0.4679055671 0.4359501562
1.2716087478 0.3911669735 0.4424252724
1.2991592450 0.3115968995 0.4494368945
1.2710836600 0.2205610600 0.5683363200
1.2780590865 0.1399688539 0.5761446179
1.2816334618 0.0588971440 0.5805500109
1.2822576104 -0.0223737956 0.5813582352
1.2800619492 -0.1035687183 0.5785180929
1.2746256849 -0.1844054549 0.5722089015
1.2650225751 -0.2644767642 0.5622594203
1.2500438071 -0.3432147538 0.5488706815
1.2282779949 -0.4197933284 0.5325690784
1.1991075789 -0.4936818881 0.5154861176
1.1637465434 -0.5654073068 0.5011260966
1.1243522905 -0.6361221221 0.4944094359
1.0832144642 -0.7060169619 0.4984750516
1.0398655256 -0.7735470973 0.5110844131
0.9919614331 -0.8370132935 0.5277626213
0.9380068244 -0.8954126616 0.5444810868
0.8787934500 -0.9491554827 0.5588113138
0.8153015584 -0.9986451952 0.5698698090
0.7486712130 -1.0445941141 0.5772359621
0.6798561188 -1.0876845667 0.5808541949
0.6095422800 -1.1284380941 0.5810317243
0.5379320641 -1.1667221280 0.5777039671
0.4650267411 -1.2019790202 0.5708512981
0.3905580345 -1.2327273077 0.5602003944
0.3145607164 -1.2577681817 0.5461227422
0.2371345033 -1.2759613713 0.5295736190
0.1583928967 -1.2867126614 0.5126770365
0.0783407536 -1.2908825579 0.4994731507
-0.0026941370 -1.2917889327 0.4944982381
-0.0836870513 -1.2907456432 0.5001583477
-0.1636471702 -1.2861201693 0.5137484108
-0.2423419279 -1.2751393753 0.5307299228
-0.3196888173 -1.2564811155 0.5472117052
-0.3955665472 -1.2308897251 0.5610317012
-0.4698618476 -1.1996265360 0.5713282476
-0.5427132980 -1.1642487197 0.5780145897
-0.6142616169 -1.1258309143 0.5811704876
-0.6845233926 -1.0849733647 0.5808483482
-0.7531291736 -1.0415881894 0.5767826628
-0.8195702754 -0.9954242234 0.5691661811
-0.8828894911 -0.9457430886 0.5580126636
-0.9419054507 -0.8918155130 0.5434829720
-0.9952933902 -0.8329256730 0.5266153279
-1.0428240772 -0.7691446601 0.5100727472
-1.0859835610 -0.7014168830 0.4979035857
-1.1270433001 -0.6314414790 0.4945370329
-1.1662990295 -0.5606965364 0.5018580035
-1.2012242593 -0.4888305188 0.5166065302
-1.2297333513 -0.4146972194 0.5336808394
-1.2510088222 -0.3379564615 0.5497507025
-1.2658923203 -0.2591972210 0.5630548387
-1.2752271604 -0.1790591560 0.5728213861
-1.2802827558 -0.0981684880 0.5788193847
-1.2822397000 -0.0169602753 0.5813164246
-1.2814651125 0.0643008548 0.5803209319
-1.2778466634 0.1453715582 0.5758319058
-1.2703230623 0.2258687524 0.5675472364
-1.2579256246 0.3052913427 0.5556963165
-1.2394304840 0.3829562345 0.5406639477
-1.2141029797 0.4582525487 0.5236563501
-1.1814804420 0.5308962099 0.5075473149
-1.1437315309 0.6019641119 0.4964943867
-1.1033172804 0.6724053498 0.4949327585
-1.0612693388 0.7413040652 0.5041458698
-1.0158244901 0.8068835556 0.5194723410
-0.9647851433 0.8677283765 0.5365890851
-0.9080595300 0.9237243387 0.5522774139
-0.8465098750 0.9752197530 0.5649906637
-0.7812509814 1.0227809764 0.5741605515
-0.7133483023 1.0671204418 0.5795052621
-0.6437321816 1.1090118934 0.5813806970
-0.5727476771 1.1485521509 0.5797484211
-0.5004759108 1.1853831859 0.5746728720
-0.4267777202 1.2184627715 0.5657857548
-0.3515201897 1.2464318332 0.5532996758
-0.2747975779 1.2682308659 0.5378338308
-0.1966453294 1.2823967727 0.5207220233
-0.1172311389 1.2890883448 0.5051040740
-0.0369391972 1.2861046986 0.4932085786
0.0430595836 1.2750114857 0.4844914521
0.1221441157 1.2573947224 0.4783404706
0.2001121788 1.2348807211 0.4741005003
0.2767113344 1.2078385993 0.4715958532
0.3518455989 1.1768667853 0.4705554313
0.4255699800 1.1426622157 0.4706773228
0.4978329725 1.1054844429 0.4718264373
0.5685786436 1.0655262057 0.4738927936
0.6377396865 1.0229252459 0.4767866374
0.7051406831 0.9776455627 0.4804697979
0.7706591543 0.9297458990 0.4848739284
0.8342304584 0.8793564179 0.4899158961
0.8956676702 0.8264510242 0.4955571446
0.9547354353 0.7709760648 0.5017650976
1.0111380259 0.7128534701 0.5085114123
1.0645043769 0.6519852694 0.5157701316
1.1137992534 0.5878469565 0.5235791734
1.1587097107 0.5206372427 0.5318489108
1.1984865670 0.4503266658 0.5405304931
1.2315780543 0.3766965937 0.5495855940
1.2559646664 0.2997918990 0.5589174702
1.3654765195 0.2387979969 0.3457492648
1.3807645912 0.1524840320 0.3521509208
1.3882396213 0.0650087853 0.3568042594
1.3896138988 -0.0229044997 0.3576833762
1.3850623634 -0.1106507935 0.3548261080
1.3779702144 -0.1760904864 0.3504462505
1.3595454294 -0.2613955744 0.3398388655
1.3284454382 -0.3419518544 0.3237097861
1.2811815772 -0.4127112831 0.3021485181
1.2205228884 -0.4713536617 0.2774789755
1.1549225778 -0.5249446597 0.2536314784
1.0841876204 -0.6057597793 0.2378230993
1.0414617016 -0.7044726515 0.2472403145
1.0203417808 -0.8087182729 0.2740020418
1.0007130757 -0.8908019674 0.2984184351
0.9655538869 -0.9678138245 0.3203703712
0.9139612730 -1.0363922801 0.3373169838
0.8673363010 -1.0818792950 0.3462393576
0.7989419938 -1.1363987029 0.3539701014
0.7257840131 -1.1849908233 0.3574122254
0.6688314847 -1.2182252885 0.3576110334
0.5903452184 -1.2577006156 0.3544466137
0.5299866931 -1.2839293324 0.3498521573
0.4466412118 -1.3095906051 0.3387383757
0.3612529563 -1.3212884164 0.3220684601
0.2765699521 -1.3144164612 0.3002226179
0.1957951834 -1.2901453357 0.2755118069
0.0953263144 -1.2555486279 0.2483042343
-0.0112811800 -1.2418835293 0.2379168333
-0.1165779389 -1.2617357874 0.2530607700
-0.1964982368 -1.2903122705 0.2759339775
-0.2777581895 -1.3129345018 0.3002012816
-0.3621560076 -1.3194544075 0.3217900123
-0.4472387288 -1.3080497638 0.3383597483
-0.5304653018 -1.2827229677 0.3494522415
-0.5910376245 -1.2572984153 0.3544398545
-0.6695166289 -1.2178224924 0.3576122594
-0.7451723052 -1.1730232288 0.3570015299
-0.7997818094 -1.1361962734 0.3541314437
-0.8681448578 -1.0816047089 0.3463236736
-0.9155897523 -1.0366281314 0.3376910896
-0.9673231643 -0.9677730479 0.3205675603
-1.0019827775 -0.8903189121 0.2983372994
-1.0205831687 -0.8080532084 0.2735888611
-1.0411490693 -0.7037104329 0.2467363712
-1.0847610139 -0.6055499507 0.2381010057
-1.1561336860 -0.5254494422 0.2546616415
-1.2369376922 -0.4569800079 0.2839660834
-1.2946546651 -0.3953597330 0.3080766415
-1.3377731748 -0.3217168360 0.3283880046
-1.3583724058 -0.2601157190 0.3393775237
-1.3771416922 -0.1751039768 0.3500317751
-1.3868544004 -0.0879850593 0.3559383486
-1.3894920876 -0.0221273358 0.3575951086
-1.3880523724 0.0657700737 0.3566873431
-1.3830771911 0.1314275118 0.3535980801
-1.3693722130 0.2177876068 0.3454822815
-1.3449042305 0.3008919441 0.3322088147
-1.3061070510 0.3769367979 0.3134188660
-1.2520372616 0.4418147765 0.2902302180
-1.1886524898 0.4976949852 0.2658882109
-1.1109364081 0.5708581074 0.2421169071
-1.0544043904 0.6625158411 0.2398248541
-1.0272432054 0.7659941923 0.2613025997
-1.0131197811 0.8492712474 0.2859827320
-0.9871289684 0.9296884447 0.3098750393
-0.9433907906 1.0030846471 0.3297546839
-0.8851413698 1.0672720392 0.3439880258
-0.8348399495 1.1093857299 0.3506765669
-0.7638586318 1.1608729618 0.3562409465
-0.6890186834 1.2069886258 0.3578316299
-0.6308926400 1.2381003821 0.3564900333
-0.5510712427 1.2744477049 0.3513113051
-0.4894753477 1.2966483934 0.3445589848
-0.4051469712 1.3158748472 0.3308474994
-0.3199842118 1.3188085428 0.3116655555
-0.2370633744 1.3032195800 0.2882834587
-0.1570775586 1.2758625812 0.2640529900
-0.0543595566 1.2465583550 0.2414476792
0.0532706028 1.2456807986 0.2407875653
0.1393215332 1.2577668360 0.2527373516
0.2261185667 1.2623888467 0.2649863572
0.3129976742 1.2551446213 0.2752593641
0.3987580915 1.2381224320 0.2838647484
0.4824588527 1.2123129601 0.2909651963
0.5436113442 1.1880737724 0.2954686928
0.6228276593 1.1503095135 0.3005912754
0.6991876298 1.1068868983 0.3048450569
0.7726732807 1.0587098754 0.3084403749
0.8430915213 1.0060986760 0.3114985440
0.9105447338 0.9496984234 0.3141793711
0.9748731330 0.8897550328 0.3166034116
1.0358624062 0.8264054076 0.3188798840
1.0795472634 0.7769876317 0.3205627486
1.1346154613 0.7084254037 0.3228627601
1.1856690234 0.6368314401 0.3253487129
1.2326228146 0.5624960621 0.3281352950
1.2749720325 0.4854844684 0.3313698193
1.3116394413 0.4056373534 0.3352649509
1.3423538236 0.3234019000 0.3399563189
