# Supplementary material for: The topology of the magnetically induced ring current of C13Cl2
Source: Chem Sci. 2026 Jun 27. Online ahead of print. doi: 10.1039/d6sc03398a (PMC13334967; doi:10.1039/d6sc03398a)
Supplement: SC-OLF-D6SC03398A-s002 [file SC-OLF-D6SC03398A-s002.zip › benz/ribbon_traj_006_007.xyz]

100

1.4126445966 0.0644380864 0.4784451681
1.4141878837 -0.0256896711 0.4782767357
1.4113849201 -0.1157724636 0.4754319945
1.4042828291 -0.2053912084 0.4686983775
1.3913694663 -0.2938703300 0.4575371561
1.3703951742 -0.3799349834 0.4414774459
1.3387795817 -0.4614438689 0.4205504066
1.2954379964 -0.5362536890 0.3961589877
1.2438116411 -0.6061018910 0.3729095510
1.1933625432 -0.6788343702 0.3610215482
1.1532869460 -0.7580110491 0.3691155680
1.1189136072 -0.8381076955 0.3910418403
1.0779941356 -0.9140905692 0.4157672978
1.0256776764 -0.9837346861 0.4376249860
0.9633437178 -1.0463059333 0.4547208769
0.8942529818 -1.1028198487 0.4668531507
0.8208479429 -1.1545870224 0.4744212634
0.7446723067 -1.2026972849 0.4779995683
0.6665501518 -1.2477354071 0.4779415566
0.5867462331 -1.2895437877 0.4742432092
0.5051700682 -1.3271294136 0.4665505880
0.4216353497 -1.3585898018 0.4542949409
0.3362064893 -1.3810145204 0.4370433672
0.2496478107 -1.3910899369 0.4150575597
0.1633365995 -1.3882075066 0.3903920680
0.0767856094 -1.3776322284 0.3685348224
-0.0119009083 -1.3726613709 0.3606017919
-0.1001104103 -1.3802053254 0.3732453831
-0.1863151473 -1.3897762821 0.3969141121
-0.2727200880 -1.3896327651 0.4212765482
-0.3590856611 -1.3760415999 0.4421112825
-0.4440563618 -1.3509241677 0.4580551000
-0.5270624568 -1.3176113975 0.4690437288
-0.6081586982 -1.2787792449 0.4756163766
-0.6875118236 -1.2360392506 0.4783070342
-0.7651535805 -1.1901899037 0.4773939300
-0.8406974958 -1.1411891597 0.4727873130
-0.9131537049 -1.0883005196 0.4640595946
-0.9807655619 -1.0303309179 0.4506453552
-1.0408416069 -0.9659718264 0.4322518935
-1.0902357713 -0.8945204294 0.4094284382
-1.1286375809 -0.8171840042 0.3846345880
-1.1628938510 -0.7365263767 0.3647424656
-1.2057216270 -0.6585124659 0.3619021212
-1.2576164176 -0.5873075498 0.3783418291
-1.3075951882 -0.5166980293 0.4026727928
-1.3480518464 -0.4401645417 0.4264601111
-1.3767281071 -0.3572974085 0.4461656457
-1.3953955473 -0.2704686604 0.4609334116
-1.4066457097 -0.1816132384 0.4708909186
-1.4125036728 -0.0918252341 0.4765633064
-1.4143307068 -0.0016889852 0.4784138394
-1.4126183099 0.0884512461 0.4766701443
-1.4069461903 0.1782620125 0.4711531490
-1.3959725638 0.2671765491 0.4613789962
-1.3776550167 0.3541300222 0.4468139895
-1.3494133078 0.4372209344 0.4272871755
-1.3095029551 0.5141183233 0.4036910586
-1.2598653010 0.5849397473 0.3792376616
-1.2077278438 0.6559204759 0.3624654292
-1.1643550436 0.7335646384 0.3645816828
-1.1296971387 0.8141022987 0.3837598576
-1.0917540659 0.8916903822 0.4084613876
-1.0428960622 0.9634364224 0.4314752426
-0.9831687351 1.0280613437 0.4500672390
-0.9157631515 1.0862252625 0.4636514152
-0.8434548210 1.1392888212 0.4725283710
-0.7679973924 1.1884069507 0.4772621966
-0.6904154210 1.2343519635 0.4782828367
-0.6111154520 1.2771905893 0.4757014186
-0.5300858505 1.3161654365 0.4692466864
-0.4471387239 1.3496356151 0.4584031302
-0.3622584483 1.3751691591 0.4427052936
-0.2759433280 1.3893866745 0.4221158157
-0.1894775196 1.3902337548 0.3978686085
-0.1032451502 1.3809297861 0.3741625978
-0.0151617582 1.3729779396 0.3610901507
0.0846120967 1.3790694903 0.3702749078
0.1710042316 1.3896095158 0.3927587837
0.2578860176 1.3913034706 0.4155700731
0.3449041992 1.3807400968 0.4351159841
0.4305090973 1.3582411129 0.4509289668
0.5135184677 1.3256925028 0.4633374193
0.5933671669 1.2850561816 0.4729010829
0.6699035985 1.2380137712 0.4801241507
0.7430497999 1.1855769097 0.4853892112
0.8129610756 1.1287598624 0.4890839031
0.8796633757 1.0681419287 0.4914449366
0.9433401156 1.0043129763 0.4927408761
1.0038475884 0.9374511831 0.4931180003
1.0612425278 0.8679081406 0.4927456815
1.1088521558 0.8052952111 0.4920321854
1.1604367476 0.7313448454 0.4906719597
1.2085456721 0.6550929868 0.4889389947
1.2529903840 0.5766637071 0.4869570378
1.2935174881 0.4961444436 0.4848496984
1.3297140476 0.4135924187 0.4827594190
1.3606280417 0.3289333976 0.4808564868
1.3857950457 0.2423893344 0.4793082499
1.4034278532 0.1540407764 0.4784222949
1.3882435000 0.0595271400 0.5066289700
1.3887056152 -0.0287507690 0.5071347975
1.3859466192 -0.1169321794 0.5041422781
1.3791758233 -0.2046712007 0.4972968354
1.3670491451 -0.2913730044 0.4861645576
1.3476929303 -0.3760068448 0.4704530683
1.3190577441 -0.4570070700 0.4504285338
1.2801238302 -0.5328998359 0.4278395340
1.2335618928 -0.6050286783 0.4074016178
1.1863748305 -0.6787565110 0.3976020904
1.1453858471 -0.7562914776 0.4054064328
1.1066541182 -0.8331171825 0.4250610600
1.0613524572 -0.9053631391 0.4477150791
1.0067841081 -0.9715660063 0.4682381411
0.9439265816 -1.0313106541 0.4844882276
0.8754580817 -1.0857458940 0.4961667744
0.8032255688 -1.1359367954 0.5035096071
0.7284869105 -1.1827836434 0.5069548739
0.6519512383 -1.2267742617 0.5067735244
0.5738497175 -1.2677360864 0.5029511535
0.4940995067 -1.3047601680 0.4951921813
0.4125413931 -1.3362176213 0.4830487987
0.3291813467 -1.3598246623 0.4663068556
0.2444396742 -1.3724999613 0.4453593202
0.1591962073 -1.3744682996 0.4226931386
0.0731751657 -1.3693100488 0.4036871233
-0.0146260595 -1.3665148876 0.3971650545
-0.1019049312 -1.3713640919 0.4088877375
-0.1874808410 -1.3749536058 0.4301713045
-0.2726221344 -1.3696488753 0.4526624401
-0.3570072889 -1.3530735101 0.4723579906
-0.4398179713 -1.3266621968 0.4876647835
-0.5207542952 -1.2930715894 0.4982892960
-0.5999373569 -1.2545759130 0.5046786143
-0.6775143333 -1.2125215386 0.5072595969
-0.7534965307 -1.1675906742 0.5062412260
-0.8275032890 -1.1197044925 0.5015304674
-0.8986616913 -1.0682273272 0.4927866535
-0.9654603234 -1.0121083638 0.4795684676
-1.0257759432 -0.9502556899 0.4617850388
-1.0772382299 -0.8819361442 0.4402752938
-1.1199189733 -0.8080510755 0.4177759729
-1.1580826436 -0.7303770786 0.4004799390
-1.2013683658 -0.6536433432 0.3985546059
-1.2495022877 -0.5812625852 0.4134769526
-1.2940183393 -0.5082816664 0.4353727058
-1.3297528722 -0.4307005783 0.4574920873
-1.3550810204 -0.3482782553 0.4761543856
-1.3718467855 -0.2628163821 0.4903886061
-1.3820559673 -0.1756792493 0.5000897027
-1.3873531399 -0.0877321742 0.5056441407
-1.3889598726 0.0005207643 0.5073905260
-1.3872783879 0.0887675652 0.5055455781
-1.3819064247 0.1767019435 0.4999497302
-1.3716356595 0.2638197585 0.4902055213
-1.3547507382 0.3492409830 0.4759253637
-1.3291491523 0.4315293967 0.4571520653
-1.2933848775 0.5090759008 0.4350992687
-1.2490181366 0.5821067885 0.4130571098
-1.2008087075 0.6545502063 0.3985100767
-1.1577561177 0.7313404028 0.4009314326
-1.1193421216 0.8088732931 0.4181354498
-1.0766825693 0.8827954116 0.4405346066
-1.0252224829 0.9511257977 0.4620596781
-0.9647933299 1.0129079247 0.4798150980
-0.8978447698 1.0688853094 0.4929402064
-0.8266324705 1.1203082070 0.5016025100
-0.7525740018 1.1681193002 0.5062422207
-0.6765621085 1.2129987585 0.5071935336
-0.5989544799 1.2549813075 0.5045430392
-0.5197498929 1.2933992229 0.4980686113
-0.4387684001 1.3267966899 0.4873552563
-0.3559639565 1.3531419226 0.4720609412
-0.2715950955 1.3697445100 0.4523924382
-0.1864510915 1.3750117176 0.4298736149
-0.1008591205 1.3712366545 0.4086495652
-0.0135647162 1.3666001500 0.3974417302
0.0742615956 1.3693434663 0.4036730623
0.1602607286 1.3746005807 0.4228302416
0.2463232223 1.3715993078 0.4418666258
0.3318192908 1.3569521873 0.4577292597
0.4153781937 1.3316576008 0.4704952153
0.4964078956 1.2982829337 0.4807973184
0.5743258550 1.2576107132 0.4888188810
0.6494326187 1.2116833219 0.4951852690
0.7213546966 1.1607334777 0.4999858668
0.7902525251 1.1056613718 0.5035366286
0.8563531111 1.0472077546 0.5061067205
0.9196590342 0.9856994854 0.5078420706
0.9797112174 0.9209922606 0.5087804557
1.0369216134 0.8537595680 0.5091636697
1.0912124930 0.7841472665 0.5090946796
1.1424681797 0.7122673330 0.5086707198
1.1900297292 0.6378951589 0.5079619782
1.2340089172 0.5613570638 0.5071084787
1.2741678201 0.4827494512 0.5062161638
1.3097297693 0.4019619730 0.5054091079
1.3397914869 0.3189727188 0.5048505965
1.3641804618 0.2341453726 0.5046757386
1.3803912927 0.1474045924 0.5052181188
1.4370456931 0.0693490327 0.4502613662
1.4396701521 -0.0226285732 0.4494186739
1.4368232209 -0.1146127477 0.4467217108
1.4293898348 -0.2061112161 0.4400999195
1.4156897874 -0.2963676556 0.4289097545
1.3930974180 -0.3838631220 0.4125018235
1.3585014193 -0.4658806677 0.3906722794
1.3107521626 -0.5396075420 0.3644784413
1.2540613894 -0.6071751038 0.3384174842
1.2003502560 -0.6789122294 0.3244410061
1.1611880450 -0.7597306207 0.3328247032
1.1311730962 -0.8430982085 0.3570226205
1.0946358141 -0.9228179994 0.3838195165
1.0445712447 -0.9959033658 0.4070118308
0.9827608541 -1.0613012125 0.4249535262
0.9130478818 -1.1198938033 0.4375395271
0.8384703170 -1.1732372493 0.4453329198
0.7608577029 -1.2226109265 0.4490442626
0.6811490653 -1.2686965524 0.4491095889
0.5996427487 -1.3113514889 0.4455352648
0.5162406298 -1.3494986592 0.4379089948
0.4307293063 -1.3809619824 0.4255410832
0.3432316320 -1.4022043786 0.4077798789
0.2548559472 -1.4096799125 0.3847557991
0.1674769918 -1.4019467136 0.3580909975
0.0803960531 -1.3859544079 0.3333825215
-0.0091757571 -1.3788078541 0.3240385292
-0.0983158894 -1.3890465589 0.3376030287
-0.1851494536 -1.4045989585 0.3636569197
-0.2728180416 -1.4096166549 0.3898906563
-0.3611640333 -1.3990096896 0.4118645743
-0.4482947523 -1.3751861386 0.4284454166
-0.5333706184 -1.3421512055 0.4397981615
-0.6163800395 -1.3029825767 0.4465541388
-0.6975093139 -1.2595569625 0.4493544715
-0.7768106303 -1.2127891331 0.4485466341
-0.8538917026 -1.1626738270 0.4440441587
-0.9276457186 -1.1083737120 0.4353325357
-0.9960708003 -1.0485534720 0.4217222427
-1.0559072706 -0.9816879628 0.4027187482
-1.1032333128 -0.9071047145 0.3785815825
-1.1373561886 -0.8263169329 0.3514932030
-1.1677050585 -0.7426756748 0.3290049922
-1.2100748883 -0.6633815885 0.3252496365
-1.2657305475 -0.5933525143 0.3432067056
-1.3211720370 -0.5251143922 0.3699728799
-1.3663508205 -0.4496285051 0.3954281349
-1.3983751937 -0.3663165618 0.4161769057
-1.4189443090 -0.2781209387 0.4314782172
-1.4312354521 -0.1875472276 0.4416921345
-1.4376542057 -0.0959182939 0.4474824721
-1.4397015411 -0.0038987347 0.4494371529
-1.4379582319 0.0881349270 0.4477947105
-1.4319859560 0.1798220816 0.4423565677
-1.4203094680 0.2705333397 0.4325524711
-1.4005592952 0.3590190613 0.4177026153
-1.3696774633 0.4429124721 0.3974222857
-1.3256210328 0.5191607459 0.3722828484
-1.2707124654 0.5877727060 0.3454182135
-1.2146469802 0.6572907454 0.3264207818
-1.1709539696 0.7357888741 0.3282319330
-1.1400521557 0.8193313043 0.3493842654
-1.1068255626 0.9005853527 0.3763881687
-1.0605696415 0.9757470471 0.4008908071
-1.0015441403 1.0432147628 0.4203193800
-0.9336815331 1.1035652156 0.4343626240
-0.8602771715 1.1582694354 0.4434542320
-0.7834207829 1.2086946011 0.4482821725
-0.7042687335 1.2557051685 0.4493721398
-0.6232764241 1.2993998711 0.4468597979
-0.5404218080 1.3389316501 0.4404247616
-0.4555090477 1.3724745404 0.4294510041
-0.3685529401 1.3971963957 0.4133496460
-0.2802915605 1.4090288391 0.3918391932
-0.1925039476 1.4054557920 0.3658636020
-0.1056311800 1.3906229177 0.3396756304
-0.0167588003 1.3793557292 0.3247385713
0.0949625979 1.3887955142 0.3368767532
0.1817477346 1.4046184509 0.3626873259
0.2694488130 1.4110076334 0.3892735204
0.3579891076 1.4045280063 0.4125027085
0.4456400009 1.3848246249 0.4313627183
0.5306290398 1.3531020718 0.4458775203
0.6124084787 1.3125016500 0.4569832849
0.6903745783 1.2643442205 0.4650630324
0.7647449033 1.2104203417 0.4707925556
0.8356696261 1.1518583531 0.4746311777
0.9029736402 1.0890761028 0.4767831526
0.9670211970 1.0229264672 0.4776396816
1.0279839594 0.9539101056 0.4774555449
1.0855634423 0.8820567132 0.4763276933
1.1264918187 0.8264431556 0.4749696912
1.1784053155 0.7504223578 0.4726731995
1.2270616150 0.6722908148 0.4699160113
1.2719718507 0.5919703504 0.4668055968
1.3128671561 0.5095394359 0.4634832330
1.3496983258 0.4252228645 0.4601097301
1.3814645964 0.3388940764 0.4568623770
1.4074096297 0.2506332961 0.4539407611
1.4264644137 0.1606769603 0.4516264711
