# Supplementary material for: The topology of the magnetically induced ring current of C13Cl2
Source: Chem Sci. 2026 Jun 27. Online ahead of print. doi: 10.1039/d6sc03398a (PMC13334967; doi:10.1039/d6sc03398a)
Supplement: SC-OLF-D6SC03398A-s002 [file SC-OLF-D6SC03398A-s002.zip › benz/ribbon_traj_006_008.xyz]

100

1.4085770134 0.0651992888 0.4732681932
1.4093376901 -0.0246959760 0.4740109977
1.4065075115 -0.1145026495 0.4711906226
1.3992695620 -0.2038331124 0.4644610598
1.3860745835 -0.2919822813 0.4532632669
1.3645282833 -0.3775697210 0.4370879130
1.3320441401 -0.4583632329 0.4159731197
1.2880116919 -0.5323869702 0.3914873857
1.2357147254 -0.6012305320 0.3680942483
1.1847816190 -0.6731820136 0.3556750335
1.1413943962 -0.7629624745 0.3667096080
1.1078542221 -0.8428619753 0.3894450517
1.0667406129 -0.9184544071 0.4140185858
1.0139414039 -0.9875482570 0.4354484732
0.9512108657 -1.0495092802 0.4520015194
0.8819302413 -1.1054708219 0.4636007293
0.8084708209 -1.1567440258 0.4706867688
0.7421476764 -1.1985385042 0.4736979779
0.6642664342 -1.2434393281 0.4736351225
0.5846512226 -1.2850034369 0.4699130921
0.5032161032 -1.3222015264 0.4621608148
0.4197940973 -1.3530694608 0.4497918307
0.3344861102 -1.3746540857 0.4323952708
0.2481682860 -1.3834877206 0.4102225155
0.1622609666 -1.3792855321 0.3853893745
0.0762024918 -1.3679726978 0.3635796179
-0.0234499567 -1.3636189517 0.3567378886
-0.1109550869 -1.3729420537 0.3714922775
-0.1967244811 -1.3825325965 0.3955293291
-0.2829297439 -1.3816252127 0.4195945990
-0.3690234225 -1.3673354757 0.4399528400
-0.4536405246 -1.3416666458 0.4553529980
-0.5362382420 -1.3078855350 0.4657815458
-0.6067631361 -1.2739924133 0.4713836668
-0.6859053979 -1.2314330792 0.4740573422
-0.7632838992 -1.1856754641 0.4731130515
-0.8384938465 -1.1366685749 0.4684518844
-0.9105128345 -1.0836628363 0.4596268790
-0.9774948344 -1.0254306227 0.4460446835
-1.0365811405 -0.9606222436 0.4274145363
-1.0845725584 -0.8886595425 0.4043297547
-1.1215786627 -0.8110050370 0.3794697576
-1.1550049475 -0.7304446169 0.3597555951
-1.1976936756 -0.6524819396 0.3569038868
-1.2500270076 -0.5818871520 0.3736852958
-1.3007424665 -0.5123465564 0.3982196182
-1.3419907055 -0.4366502124 0.4221603751
-1.3712989505 -0.3543167883 0.4419753586
-1.3903619345 -0.2678589212 0.4567942213
-1.4017727066 -0.1792923751 0.4667376580
-1.4076754816 -0.0897759891 0.4723595131
-1.4094814651 0.0000877822 0.4741420712
-1.4076459284 0.0899475470 0.4723161375
-1.4017018485 0.1794528681 0.4666857119
-1.3902692525 0.2680012925 0.4567390261
-1.3711836059 0.3544305761 0.4419256452
-1.3418547444 0.4367453518 0.4221053222
-1.3008485108 0.5126416574 0.3982770463
-1.2502361890 0.5823268916 0.3737312340
-1.1978109067 0.6526062729 0.3570664783
-1.1547473854 0.7304465467 0.3596361331
-1.1211163370 0.8110379897 0.3793732507
-1.0843563772 0.8887006671 0.4042794358
-1.0364533111 0.9606877119 0.4273980467
-0.9773496314 1.0255007672 0.4460265692
-0.9103471028 1.0837183753 0.4595973197
-0.8383250976 1.1367236556 0.4684116182
-0.7630968029 1.1857010526 0.4730539097
-0.6857110259 1.2314384137 0.4739714799
-0.6065594581 1.2739577196 0.4712668394
-0.5256333705 1.3124701823 0.4646549612
-0.4427506631 1.3452369919 0.4535846180
-0.3579218357 1.3695854286 0.4375510194
-0.2717735775 1.3822498576 0.4166098985
-0.1856875464 1.3814675293 0.3921477908
-0.0999779070 1.3708123103 0.3684804531
-0.0122350779 1.3626027727 0.3555991888
0.0764750432 1.3674906777 0.3631047150
0.1625127238 1.3791582024 0.3852175313
0.2487084231 1.3837813310 0.4083136816
0.3354593608 1.3762418693 0.4280516613
0.4212227017 1.3557232423 0.4437042625
0.5046852217 1.3252930022 0.4560062765
0.5850057762 1.2862316842 0.4652772279
0.6621490033 1.2407104675 0.4722202130
0.7358692066 1.1895350684 0.4771417334
0.8063480752 1.1338522152 0.4804896834
0.8735730100 1.0742043210 0.4824976618
0.9377953343 1.0113047837 0.4834856419
0.9987803275 0.9452526397 0.4835803161
1.0566234435 0.8764378528 0.4829786999
1.1113614418 0.8051353909 0.4818524944
1.1629621836 0.7315357950 0.4803452057
1.2109393443 0.6555322355 0.4785668437
1.2550875865 0.5772478788 0.4766702423
1.2953548287 0.4969011055 0.4748053070
1.3310114925 0.4144110240 0.4731401028
1.3610196156 0.3296973152 0.4719038846
1.3850857298 0.2431270901 0.4713000581
1.4010002541 0.1547176350 0.4717415469
1.3882435000 0.0595271400 0.5066289700
1.3887056152 -0.0287507690 0.5071347975
1.3859466192 -0.1169321794 0.5041422781
1.3791758233 -0.2046712007 0.4972968354
1.3670491451 -0.2913730044 0.4861645576
1.3476929303 -0.3760068448 0.4704530683
1.3190577441 -0.4570070700 0.4504285338
1.2801238302 -0.5328998359 0.4278395340
1.2335618928 -0.6050286783 0.4074016178
1.1863748305 -0.6787565110 0.3976020904
1.1453858471 -0.7562914776 0.4054064328
1.1066541182 -0.8331171825 0.4250610600
1.0613524572 -0.9053631391 0.4477150791
1.0067841081 -0.9715660063 0.4682381411
0.9439265816 -1.0313106541 0.4844882276
0.8754580817 -1.0857458940 0.4961667744
0.8032255688 -1.1359367954 0.5035096071
0.7284869105 -1.1827836434 0.5069548739
0.6519512383 -1.2267742617 0.5067735244
0.5738497175 -1.2677360864 0.5029511535
0.4940995067 -1.3047601680 0.4951921813
0.4125413931 -1.3362176213 0.4830487987
0.3291813467 -1.3598246623 0.4663068556
0.2444396742 -1.3724999613 0.4453593202
0.1591962073 -1.3744682996 0.4226931386
0.0731751657 -1.3693100488 0.4036871233
-0.0146260595 -1.3665148876 0.3971650545
-0.1019049312 -1.3713640919 0.4088877375
-0.1874808410 -1.3749536058 0.4301713045
-0.2726221344 -1.3696488753 0.4526624401
-0.3570072889 -1.3530735101 0.4723579906
-0.4398179713 -1.3266621968 0.4876647835
-0.5207542952 -1.2930715894 0.4982892960
-0.5999373569 -1.2545759130 0.5046786143
-0.6775143333 -1.2125215386 0.5072595969
-0.7534965307 -1.1675906742 0.5062412260
-0.8275032890 -1.1197044925 0.5015304674
-0.8986616913 -1.0682273272 0.4927866535
-0.9654603234 -1.0121083638 0.4795684676
-1.0257759432 -0.9502556899 0.4617850388
-1.0772382299 -0.8819361442 0.4402752938
-1.1199189733 -0.8080510755 0.4177759729
-1.1580826436 -0.7303770786 0.4004799390
-1.2013683658 -0.6536433432 0.3985546059
-1.2495022877 -0.5812625852 0.4134769526
-1.2940183393 -0.5082816664 0.4353727058
-1.3297528722 -0.4307005783 0.4574920873
-1.3550810204 -0.3482782553 0.4761543856
-1.3718467855 -0.2628163821 0.4903886061
-1.3820559673 -0.1756792493 0.5000897027
-1.3873531399 -0.0877321742 0.5056441407
-1.3889598726 0.0005207643 0.5073905260
-1.3872783879 0.0887675652 0.5055455781
-1.3819064247 0.1767019435 0.4999497302
-1.3716356595 0.2638197585 0.4902055213
-1.3547507382 0.3492409830 0.4759253637
-1.3291491523 0.4315293967 0.4571520653
-1.2933848775 0.5090759008 0.4350992687
-1.2490181366 0.5821067885 0.4130571098
-1.2008087075 0.6545502063 0.3985100767
-1.1577561177 0.7313404028 0.4009314326
-1.1193421216 0.8088732931 0.4181354498
-1.0766825693 0.8827954116 0.4405346066
-1.0252224829 0.9511257977 0.4620596781
-0.9647933299 1.0129079247 0.4798150980
-0.8978447698 1.0688853094 0.4929402064
-0.8266324705 1.1203082070 0.5016025100
-0.7525740018 1.1681193002 0.5062422207
-0.6765621085 1.2129987585 0.5071935336
-0.5989544799 1.2549813075 0.5045430392
-0.5197498929 1.2933992229 0.4980686113
-0.4387684001 1.3267966899 0.4873552563
-0.3559639565 1.3531419226 0.4720609412
-0.2715950955 1.3697445100 0.4523924382
-0.1864510915 1.3750117176 0.4298736149
-0.1008591205 1.3712366545 0.4086495652
-0.0135647162 1.3666001500 0.3974417302
0.0742615956 1.3693434663 0.4036730623
0.1602607286 1.3746005807 0.4228302416
0.2463232223 1.3715993078 0.4418666258
0.3318192908 1.3569521873 0.4577292597
0.4153781937 1.3316576008 0.4704952153
0.4964078956 1.2982829337 0.4807973184
0.5743258550 1.2576107132 0.4888188810
0.6494326187 1.2116833219 0.4951852690
0.7213546966 1.1607334777 0.4999858668
0.7902525251 1.1056613718 0.5035366286
0.8563531111 1.0472077546 0.5061067205
0.9196590342 0.9856994854 0.5078420706
0.9797112174 0.9209922606 0.5087804557
1.0369216134 0.8537595680 0.5091636697
1.0912124930 0.7841472665 0.5090946796
1.1424681797 0.7122673330 0.5086707198
1.1900297292 0.6378951589 0.5079619782
1.2340089172 0.5613570638 0.5071084787
1.2741678201 0.4827494512 0.5062161638
1.3097297693 0.4019619730 0.5054091079
1.3397914869 0.3189727188 0.5048505965
1.3641804618 0.2341453726 0.5046757386
1.3803912927 0.1474045924 0.5052181188
1.4289105268 0.0708714376 0.4399074165
1.4299697651 -0.0206411831 0.4408871979
1.4270684037 -0.1120731195 0.4382389672
1.4193633008 -0.2029950240 0.4316252841
1.4051000218 -0.2925915581 0.4203619762
1.3813636363 -0.3791325971 0.4037227578
1.3450305361 -0.4597193958 0.3815177057
1.2958995536 -0.5318741045 0.3551352374
1.2378675580 -0.5974323858 0.3287868789
1.1831884074 -0.6676075162 0.3137479765
1.1374029454 -0.7696334715 0.3280127833
1.1090543259 -0.8526067681 0.3538290434
1.0721287686 -0.9315456750 0.3803220924
1.0210986998 -1.0035305076 0.4026588052
0.9584951498 -1.0677079064 0.4195148112
0.8884024008 -1.1251957498 0.4310346842
0.8137160730 -1.1775512562 0.4378639306
0.7558084423 -1.2142933650 0.4404410818
0.6765816301 -1.2601043945 0.4404967206
0.5954527276 -1.3022707874 0.4368750307
0.5123326997 -1.3396428849 0.4291294483
0.4270468016 -1.3699213003 0.4165348627
0.3397908736 -1.3894835091 0.3984836861
0.2518968977 -1.3944754799 0.3750857108
0.1653257259 -1.3841027646 0.3480856105
0.0792298178 -1.3666353469 0.3234721126
-0.0322738540 -1.3607230159 0.3163107227
-0.1200052426 -1.3745200154 0.3340968175
-0.2059681212 -1.3901115873 0.3608873538
-0.2932373534 -1.3936015502 0.3865267579
-0.3810395561 -1.3815974413 0.4075476894
-0.4674630779 -1.3566710948 0.4230412125
-0.5517221887 -1.3226994806 0.4332737956
-0.6135889153 -1.2934089135 0.4380887193
-0.6942964625 -1.2503446197 0.4408550874
-0.7730712678 -1.2037602540 0.4399848769
-0.8494844040 -1.1536326574 0.4353733013
-0.9223639777 -1.0990983454 0.4264671045
-0.9895293453 -1.0387528816 0.4125208993
-1.0473863378 -0.9709887972 0.3930440337
-1.0919068869 -0.8953829408 0.3683842156
-1.1232383522 -0.8139589986 0.3411635423
-1.1519272514 -0.7305121551 0.3190312511
-1.1940189855 -0.6513205359 0.3152531677
-1.2505517276 -0.5825117187 0.3338936390
-1.3074665937 -0.5164114464 0.3610665307
-1.3542285388 -0.4425998465 0.3868286628
-1.3875168806 -0.3603553213 0.4077963317
-1.4088770835 -0.2729014603 0.4231998366
-1.4214894459 -0.1829055009 0.4333856132
-1.4279978233 -0.0918198040 0.4390748855
-1.4300030576 -0.0003451999 0.4408936163
-1.4280134689 0.0911275289 0.4390866969
-1.4214972724 0.1822037926 0.4334216936
-1.4089028455 0.2721828265 0.4232725310
-1.3876164735 0.3596201692 0.4079259268
-1.3545603365 0.4419613068 0.3870585790
-1.3083121442 0.5162074140 0.3614548240
-1.2514542414 0.5825469948 0.3344053583
-1.1948131060 0.6506623394 0.3156228798
-1.1517386532 0.7295526907 0.3183408336
-1.1228905525 0.8132026863 0.3406110516
-1.0920301851 0.8946059225 0.3680242651
-1.0476841393 0.9702496261 0.3927364152
-0.9899059330 1.0380936097 0.4122380404
-0.9228494358 1.0985514412 0.4262544329
-0.8500177247 1.1531391041 0.4352207263
-0.7736196039 1.2032828049 0.4398655987
-0.6948599433 1.2498780688 0.4407494261
-0.6141644364 1.2929341317 0.4379906395
-0.5315168482 1.3315411416 0.4312413112
-0.4467329261 1.3636772939 0.4198139798
-0.3598797149 1.3860289347 0.4030410976
-0.2719520594 1.3947552053 0.3808273588
-0.1849240013 1.3879233411 0.3544219667
-0.0990966935 1.3703879661 0.3283113410
-0.0109054396 1.3586053953 0.3137566473
0.0786884909 1.3656378890 0.3225363677
0.1647647191 1.3837158240 0.3476048210
0.2510936239 1.3959633541 0.3747607373
0.3390994307 1.3955315513 0.3983740628
0.4270672098 1.3797888838 0.4169133097
0.5129625479 1.3523030707 0.4312152346
0.5956856973 1.3148526553 0.4417355749
0.6748653879 1.2697376131 0.4492551570
0.7503837166 1.2183366590 0.4542975999
0.8224436252 1.1620430587 0.4574427382
0.8907929088 1.1012008874 0.4588886031
0.9559316345 1.0369100821 0.4591292132
1.0178494375 0.9695130187 0.4583801764
1.0763252736 0.8991161375 0.4567937301
1.1315103906 0.8261235152 0.4546103091
1.1834561874 0.7508042569 0.4520196916
1.2318489593 0.6731693121 0.4491717092
1.2761662558 0.5931386939 0.4462320059
1.3165418372 0.5110527598 0.4433944503
1.3522932157 0.4268600751 0.4408710977
1.3822477442 0.3404219115 0.4389571727
1.4059909978 0.2521088076 0.4379243776
1.4216092156 0.1620306776 0.4382649750
