# Supplementary material for: The topology of the magnetically induced ring current of C13Cl2
Source: Chem Sci. 2026 Jun 27. Online ahead of print. doi: 10.1039/d6sc03398a (PMC13334967; doi:10.1039/d6sc03398a)
Supplement: SC-OLF-D6SC03398A-s002 [file SC-OLF-D6SC03398A-s002.zip › benz/ribbon_traj_006_010.xyz]

100

1.3326163910 0.0566614669 0.4974508309
1.3343132676 -0.0276566745 0.4968539737
1.3312317409 -0.1119119250 0.4937483135
1.3238081269 -0.1956414139 0.4867585034
1.3107557624 -0.2781818841 0.4755102107
1.2902586446 -0.3584335768 0.4598452691
1.2603275729 -0.4347322377 0.4402498832
1.2212213306 -0.5063376683 0.4190180737
1.1755688651 -0.5748245301 0.4006176112
1.1303213092 -0.6453596397 0.3923105155
1.0910002853 -0.7195334640 0.3986463962
1.0547291225 -0.7936666864 0.4159841457
1.0134742329 -0.8640798917 0.4371187036
0.9636046364 -0.9290001699 0.4571141545
0.9054681887 -0.9877932569 0.4734503867
0.8412358419 -1.0410962817 0.4853432105
0.7729129965 -1.0899618400 0.4929345555
0.7018302890 -1.1352507338 0.4965936232
0.6287241236 -1.1773725325 0.4965093480
0.5538945127 -1.2161459287 0.4926973576
0.4773481825 -1.2507146107 0.4849371099
0.3989985776 -1.2794608902 0.4728518425
0.3189250918 -1.2999993210 0.4562966570
0.2377041496 -1.3098906762 0.4360854187
0.1560857497 -1.3099675975 0.4149797035
0.0736888514 -1.3042732007 0.3979693619
-0.0202479582 -1.3018152504 0.3928752856
-0.1036922291 -1.3065089271 0.4034007482
-0.1856985765 -1.3107435612 0.4225231559
-0.2672002593 -1.3072599825 0.4436115049
-0.3480659366 -1.2932660743 0.4626038618
-0.4181932485 -1.2730221978 0.4761900820
-0.4961022462 -1.2426930109 0.4871946199
-0.5722247324 -1.2069965128 0.4939529799
-0.6466582781 -1.1673905808 0.4968571947
-0.7193584477 -1.1245784055 0.4960957542
-0.7898838134 -1.0785028295 0.4915122505
-0.8573877567 -1.0286724744 0.4828994587
-0.9203538283 -0.9741255033 0.4699021883
-0.9767167271 -0.9138915576 0.4525498672
-1.0242490526 -0.8474137038 0.4319199682
-1.0638161761 -0.7759350360 0.4110500868
-1.0999186040 -0.7013190184 0.3955005134
-1.1462968298 -0.6193951292 0.3939577713
-1.1923819388 -0.5500713694 0.4068783097
-1.2359871604 -0.4807082388 0.4267291420
-1.2719735557 -0.4074553632 0.4475858910
-1.2982501764 -0.3295384929 0.4657950864
-1.3160212487 -0.2483997292 0.4799258875
-1.3269608075 -0.1653692774 0.4896537398
-1.3326627268 -0.0813985323 0.4951830101
-1.3342867622 0.0029263670 0.4968316020
-1.3323019032 0.0872291807 0.4948440874
-1.3262667131 0.1711455707 0.4890584702
-1.3171622503 0.2444181069 0.4807817615
-1.2998242603 0.3257508305 0.4668237456
-1.2738298317 0.4038317273 0.4486455793
-1.2383777272 0.4773784479 0.4277019926
-1.1948864302 0.5467125226 0.4073730419
-1.1432834387 0.6243818936 0.3936986872
-1.1020375943 0.6976436622 0.3956516349
-1.0654009617 0.7720833918 0.4104425836
-1.0260012877 0.8437396565 0.4308645022
-0.9787744304 0.9103762851 0.4514239189
-0.9229497961 0.9709596376 0.4689271513
-0.8603559403 1.0258006677 0.4821319328
-0.7931297645 1.0759057550 0.4909704421
-0.7227745882 1.1221736663 0.4957443445
-0.6502116082 1.1651762788 0.4967039922
-0.5758732613 1.2049329741 0.4939797211
-0.4998397927 1.2407961706 0.4874062311
-0.4220178795 1.2713018593 0.4766072495
-0.3424396339 1.2943245113 0.4613474491
-0.2615268860 1.3077040882 0.4422186075
-0.1799786708 1.3106828648 0.4211877530
-0.0979075315 1.3061632791 0.4024532523
-0.0144269343 1.3018044162 0.3928563697
0.0696046529 1.3036172486 0.3972675337
0.1525805657 1.3060686896 0.4107555946
0.2352878157 1.2996194936 0.4240908325
0.3074432260 1.2862151097 0.4348185686
0.3874742477 1.2616734295 0.4447827865
0.4650264799 1.2296666868 0.4533454432
0.5398595320 1.1914260155 0.4606135169
0.6120817807 1.1482874968 0.4668986010
0.6813390555 1.1004176005 0.4722274225
0.7478134017 1.0486866919 0.4767730403
0.8116530469 0.9936953816 0.4806756861
0.8728470634 0.9357386386 0.4840077193
0.9311462095 0.8748507046 0.4867862635
0.9866573096 0.8113933709 0.4891206474
1.0392597866 0.7454902011 0.4910528795
1.0889252572 0.6773361853 0.4926355917
1.1352389006 0.6068581810 0.4938939832
1.1781479098 0.5342514793 0.4948855111
1.2173915738 0.4595900309 0.4956468267
1.2520805253 0.3826998968 0.4961812605
1.2818025699 0.3037618727 0.4965769810
1.3061937533 0.2230173315 0.4968708791
1.3233531286 0.1404587301 0.4971573077
1.3882435000 0.0595271400 0.5066289700
1.3887056152 -0.0287507690 0.5071347975
1.3859466192 -0.1169321794 0.5041422781
1.3791758233 -0.2046712007 0.4972968354
1.3670491451 -0.2913730044 0.4861645576
1.3476929303 -0.3760068448 0.4704530683
1.3190577441 -0.4570070700 0.4504285338
1.2801238302 -0.5328998359 0.4278395340
1.2335618928 -0.6050286783 0.4074016178
1.1863748305 -0.6787565110 0.3976020904
1.1453858471 -0.7562914776 0.4054064328
1.1066541182 -0.8331171825 0.4250610600
1.0613524572 -0.9053631391 0.4477150791
1.0067841081 -0.9715660063 0.4682381411
0.9439265816 -1.0313106541 0.4844882276
0.8754580817 -1.0857458940 0.4961667744
0.8032255688 -1.1359367954 0.5035096071
0.7284869105 -1.1827836434 0.5069548739
0.6519512383 -1.2267742617 0.5067735244
0.5738497175 -1.2677360864 0.5029511535
0.4940995067 -1.3047601680 0.4951921813
0.4125413931 -1.3362176213 0.4830487987
0.3291813467 -1.3598246623 0.4663068556
0.2444396742 -1.3724999613 0.4453593202
0.1591962073 -1.3744682996 0.4226931386
0.0731751657 -1.3693100488 0.4036871233
-0.0146260595 -1.3665148876 0.3971650545
-0.1019049312 -1.3713640919 0.4088877375
-0.1874808410 -1.3749536058 0.4301713045
-0.2726221344 -1.3696488753 0.4526624401
-0.3570072889 -1.3530735101 0.4723579906
-0.4398179713 -1.3266621968 0.4876647835
-0.5207542952 -1.2930715894 0.4982892960
-0.5999373569 -1.2545759130 0.5046786143
-0.6775143333 -1.2125215386 0.5072595969
-0.7534965307 -1.1675906742 0.5062412260
-0.8275032890 -1.1197044925 0.5015304674
-0.8986616913 -1.0682273272 0.4927866535
-0.9654603234 -1.0121083638 0.4795684676
-1.0257759432 -0.9502556899 0.4617850388
-1.0772382299 -0.8819361442 0.4402752938
-1.1199189733 -0.8080510755 0.4177759729
-1.1580826436 -0.7303770786 0.4004799390
-1.2013683658 -0.6536433432 0.3985546059
-1.2495022877 -0.5812625852 0.4134769526
-1.2940183393 -0.5082816664 0.4353727058
-1.3297528722 -0.4307005783 0.4574920873
-1.3550810204 -0.3482782553 0.4761543856
-1.3718467855 -0.2628163821 0.4903886061
-1.3820559673 -0.1756792493 0.5000897027
-1.3873531399 -0.0877321742 0.5056441407
-1.3889598726 0.0005207643 0.5073905260
-1.3872783879 0.0887675652 0.5055455781
-1.3819064247 0.1767019435 0.4999497302
-1.3716356595 0.2638197585 0.4902055213
-1.3547507382 0.3492409830 0.4759253637
-1.3291491523 0.4315293967 0.4571520653
-1.2933848775 0.5090759008 0.4350992687
-1.2490181366 0.5821067885 0.4130571098
-1.2008087075 0.6545502063 0.3985100767
-1.1577561177 0.7313404028 0.4009314326
-1.1193421216 0.8088732931 0.4181354498
-1.0766825693 0.8827954116 0.4405346066
-1.0252224829 0.9511257977 0.4620596781
-0.9647933299 1.0129079247 0.4798150980
-0.8978447698 1.0688853094 0.4929402064
-0.8266324705 1.1203082070 0.5016025100
-0.7525740018 1.1681193002 0.5062422207
-0.6765621085 1.2129987585 0.5071935336
-0.5989544799 1.2549813075 0.5045430392
-0.5197498929 1.2933992229 0.4980686113
-0.4387684001 1.3267966899 0.4873552563
-0.3559639565 1.3531419226 0.4720609412
-0.2715950955 1.3697445100 0.4523924382
-0.1864510915 1.3750117176 0.4298736149
-0.1008591205 1.3712366545 0.4086495652
-0.0135647162 1.3666001500 0.3974417302
0.0742615956 1.3693434663 0.4036730623
0.1602607286 1.3746005807 0.4228302416
0.2463232223 1.3715993078 0.4418666258
0.3318192908 1.3569521873 0.4577292597
0.4153781937 1.3316576008 0.4704952153
0.4964078956 1.2982829337 0.4807973184
0.5743258550 1.2576107132 0.4888188810
0.6494326187 1.2116833219 0.4951852690
0.7213546966 1.1607334777 0.4999858668
0.7902525251 1.1056613718 0.5035366286
0.8563531111 1.0472077546 0.5061067205
0.9196590342 0.9856994854 0.5078420706
0.9797112174 0.9209922606 0.5087804557
1.0369216134 0.8537595680 0.5091636697
1.0912124930 0.7841472665 0.5090946796
1.1424681797 0.7122673330 0.5086707198
1.1900297292 0.6378951589 0.5079619782
1.2340089172 0.5613570638 0.5071084787
1.2741678201 0.4827494512 0.5062161638
1.3097297693 0.4019619730 0.5054091079
1.3397914869 0.3189727188 0.5048505965
1.3641804618 0.2341453726 0.5046757386
1.3803912927 0.1474045924 0.5052181188
1.2769892820 0.0537957937 0.4882726917
1.2799209200 -0.0265625800 0.4865731500
1.2765168627 -0.1068916706 0.4833543488
1.2684404304 -0.1866116270 0.4762201714
1.2544623798 -0.2649907638 0.4648558637
1.2328243588 -0.3408603088 0.4492374700
1.2015974017 -0.4124574054 0.4300712326
1.1623188311 -0.4797755006 0.4101966133
1.1175758374 -0.5446203820 0.3938336046
1.0742677880 -0.6119627684 0.3870189406
1.0366147235 -0.6827754504 0.3918863596
1.0028041267 -0.7542161904 0.4069072314
0.9655960086 -0.8227966443 0.4265223281
0.9204251646 -0.8864343336 0.4459901679
0.8670097957 -0.9442758597 0.4624125458
0.8070136021 -0.9964466694 0.4745196467
0.7426004242 -1.0439868847 0.4823595039
0.6751736674 -1.0877178242 0.4862323724
0.6054970090 -1.1279708032 0.4862451717
0.5339393078 -1.1645557709 0.4824435617
0.4605968583 -1.1966690534 0.4746820385
0.3854557621 -1.2227041592 0.4626548863
0.3086688369 -1.2401739797 0.4462864585
0.2309686249 -1.2472813911 0.4268115171
0.1529752921 -1.2454668954 0.4072662685
0.0742025370 -1.2392363526 0.3922516005
-0.0258698569 -1.2371156132 0.3885855167
-0.1054795270 -1.2416537622 0.3979137590
-0.1839163119 -1.2465335166 0.4148750074
-0.2617783843 -1.2448710897 0.4345605697
-0.3391245842 -1.2334586385 0.4528497330
-0.3965685256 -1.2193821989 0.4647153805
-0.4714501971 -1.1923144323 0.4760999438
-0.5445121078 -1.1594171126 0.4832273456
-0.6158022229 -1.1222596230 0.4864547925
-0.6852203647 -1.0815661368 0.4859502824
-0.7522643379 -1.0373011666 0.4814940336
-0.8161138222 -0.9891176216 0.4730122639
-0.8752473332 -0.9361426428 0.4602359089
-0.9276575109 -0.8775274252 0.4433146955
-0.9712598753 -0.8128912633 0.4235646425
-1.0077133789 -0.7438189965 0.4043242007
-1.0417545645 -0.6722609582 0.3905210877
-1.0912252938 -0.5851469152 0.3893609368
-1.1352615898 -0.5188801535 0.4002796669
-1.1779559815 -0.4531348112 0.4180855783
-1.2141942391 -0.3842101481 0.4376796947
-1.2414193325 -0.3107987305 0.4554357873
-1.2601957119 -0.2339830762 0.4694631689
-1.2718656478 -0.1550593055 0.4792177770
-1.2779723138 -0.0750648904 0.4847218796
-1.2796136518 0.0053319696 0.4862726779
-1.2773254185 0.0856907962 0.4841425966
-1.2706270016 0.1655891980 0.4781672102
-1.2626888411 0.2250164554 0.4713580017
-1.2448977824 0.3022606781 0.4577221274
-1.2185105110 0.3761340579 0.4401390932
-1.1833705768 0.4456809949 0.4203047165
-1.1407547237 0.5113182567 0.4016889741
-1.0857581700 0.5942135810 0.3888872976
-1.0463190709 0.6639469217 0.3903718372
-1.0114598017 0.7352934904 0.4027497173
-0.9753200061 0.8046839015 0.4211943979
-0.9323263778 0.8696267725 0.4407881597
-0.8811062622 0.9290113506 0.4580392046
-0.8228671108 0.9827160260 0.4713236592
-0.7596270586 1.0315033029 0.4803383742
-0.6929751745 1.0762280323 0.4852464683
-0.6238611078 1.1173537990 0.4862144508
-0.5527920427 1.1548846407 0.4834164030
-0.4799296925 1.1881931183 0.4767438510
-0.4052673590 1.2158070288 0.4658592426
-0.3289153114 1.2355071001 0.4506339570
-0.2514586766 1.2456636663 0.4320447768
-0.1735062500 1.2463540120 0.4125018911
-0.0949559424 1.2410899036 0.3962569394
-0.0152891524 1.2370086824 0.3882710092
0.0649477102 1.2378910310 0.3908620051
0.1449004029 1.2375367985 0.3986809477
0.2242524092 1.2276396794 0.4063150392
0.2830671613 1.2154780322 0.4119078774
0.3595703017 1.1916892582 0.4190703578
0.4336450643 1.1610504399 0.4258935679
0.5053932090 1.1252413178 0.4324081529
0.5747309426 1.0848916717 0.4386119329
0.6413234145 1.0401017233 0.4444689782
0.7053742782 0.9917120121 0.4500094520
0.7669529827 0.9401830085 0.4552446516
0.8260350927 0.8857777918 0.4601733680
0.8825812015 0.8287091486 0.4647920712
0.9363930059 0.7690271737 0.4690776251
0.9873070801 0.7068331357 0.4730110794
1.0353823348 0.6424050376 0.4766004636
1.0804480720 0.5758212030 0.4798259882
1.1222869025 0.5071458949 0.4826625434
1.1606153275 0.4364306106 0.4850774897
1.1944312812 0.3634378207 0.4869534131
1.2238136528 0.2885510266 0.4883033655
1.2482070447 0.2118892904 0.4890660195
1.2663149644 0.1335128679 0.4890964966
