# Supplementary material for: The topology of the magnetically induced ring current of C13Cl2
Source: Chem Sci. 2026 Jun 27. Online ahead of print. doi: 10.1039/d6sc03398a (PMC13334967; doi:10.1039/d6sc03398a)
Supplement: SC-OLF-D6SC03398A-s002 [file SC-OLF-D6SC03398A-s002.zip › benz/ribbon_traj_006_011.xyz]

100

1.3206709241 0.0550752649 0.5550903121
1.3211035336 -0.0289002426 0.5556127328
1.3186038460 -0.1127883626 0.5526397519
1.3125159030 -0.1962668101 0.5459117622
1.3017629114 -0.2788580043 0.5353704191
1.2848214527 -0.3597869234 0.5210012668
1.2601337376 -0.4379750116 0.5033488044
1.2268006281 -0.5124393872 0.4842773909
1.1867204218 -0.5840738457 0.4678069048
1.1440313366 -0.6557935867 0.4605089024
1.1029578243 -0.7285610294 0.4666082597
1.0669343567 -0.7913620953 0.4808763853
1.0203421857 -0.8584314578 0.4994905849
0.9665342138 -0.9201812615 0.5174944102
0.9060185611 -0.9763364771 0.5324915523
0.8406900317 -1.0278095055 0.5437736401
0.7720322064 -1.0755301381 0.5512754159
0.6926180670 -1.1254974351 0.5555036201
0.6197817951 -1.1672963707 0.5552592168
0.5455882492 -1.2064432682 0.5514730852
0.4699476986 -1.2421325217 0.5440286872
0.3927093159 -1.2730156475 0.5326621083
0.3137832520 -1.2971663533 0.5174658614
0.2334439500 -1.3126595570 0.4992020750
0.1521227116 -1.3192200249 0.4802780781
0.0697850270 -1.3193339863 0.4651454766
-0.0138896952 -1.3184818605 0.4603368829
-0.0972252990 -1.3198019114 0.4691530088
-0.1791261392 -1.3179802717 0.4863915464
-0.2601701415 -1.3086394433 0.5054899386
-0.3400930010 -1.2900861728 0.5229199746
-0.4184551612 -1.2634325833 0.5368776234
-0.4951564838 -1.2307850701 0.5469289530
-0.5703278560 -1.1938817715 0.5531922815
-0.6440639326 -1.1537669147 0.5557397571
-0.7163707620 -1.1110710761 0.5547446294
-0.7950658568 -1.0601101035 0.5492135280
-0.8627905053 -1.0112781230 0.5405090069
-0.9266299578 -0.9582787730 0.5278958239
-0.9850289562 -0.9002699418 0.5117358362
-1.0364654436 -0.8367342793 0.4932408516
-1.0809716057 -0.7681498223 0.4752336296
-1.1162877439 -0.7045270379 0.4628458108
-1.1580422194 -0.6318001407 0.4612276702
-1.2005051569 -0.5605232638 0.4726467568
-1.2386673355 -0.4881850579 0.4905275346
-1.2693015602 -0.4125047028 0.5094949886
-1.2913167837 -0.3332828108 0.5261965034
-1.3059605600 -0.2516775509 0.5393257531
-1.3150158750 -0.1687175578 0.5485759079
-1.3198162544 -0.0850575473 0.5540713365
-1.3213162631 -0.0011072773 0.5558736565
-1.3193421761 0.0927664337 0.5534565629
-1.3142097667 0.1763691204 0.5476880036
-1.3047248564 0.2592279210 0.5381404821
-1.2893614414 0.3406293424 0.5247091690
-1.2665624960 0.4195661144 0.5078643859
-1.2354446316 0.4950742458 0.4891501536
-1.1968773989 0.5672898719 0.4717965676
-1.1590432145 0.6298465815 0.4614263037
-1.1175575493 0.7026882616 0.4628343165
-1.0768420785 0.7746331667 0.4762034089
-1.0319554342 0.8428743061 0.4946720342
-0.9800488730 0.9060005013 0.5133119900
-0.9211412205 0.9635651120 0.5293502597
-0.8568034573 1.0160757805 0.5416633420
-0.7887521925 1.0645514916 0.5500001607
-0.7182292831 1.1098959296 0.5546603448
-0.6459642652 1.1526592861 0.5557555906
-0.5633638199 1.1972503420 0.5525195297
-0.4880669881 1.2337889402 0.5459229397
-0.4112130206 1.2658982055 0.5355461413
-0.3327136279 1.2919245623 0.5213640569
-0.2526503295 1.3098428719 0.5039813618
-0.1714656805 1.3186185425 0.4853655551
-0.0993028613 1.3191053796 0.4699474151
-0.0161669227 1.3154745785 0.4593940592
0.0671060166 1.3121484833 0.4586804425
0.1490702399 1.3070058920 0.4654516762
0.2304542679 1.2949016640 0.4731008184
0.3109062056 1.2747780842 0.4798818494
0.3896780481 1.2473612279 0.4857474427
0.4664272372 1.2141176145 0.4909412163
0.5408238411 1.1755837979 0.4954934038
0.6129457064 1.1328358175 0.4996813254
0.6825518080 1.0860686566 0.5035059427
0.7497200419 1.0358720758 0.5070662320
0.8145045127 0.9826535554 0.5104671408
0.8768331311 0.9265970774 0.5137560141
0.9363851893 0.8676363433 0.5169292719
0.9932532011 0.8061010242 0.5200876374
1.0472570611 0.7420460271 0.5232638591
1.0980209814 0.6753918698 0.5265044739
1.1449654171 0.6060067233 0.5298189603
1.1879359476 0.5341024619 0.5332420966
1.2264446295 0.4597189398 0.5367986369
1.2592579427 0.3826842510 0.5405212074
1.2852688290 0.3031512382 0.5444245871
1.3040322059 0.2216936663 0.5484918943
1.3152309021 0.1387740235 0.5524280835
1.3882435000 0.0595271400 0.5066289700
1.3887056152 -0.0287507690 0.5071347975
1.3859466192 -0.1169321794 0.5041422781
1.3791758233 -0.2046712007 0.4972968354
1.3670491451 -0.2913730044 0.4861645576
1.3476929303 -0.3760068448 0.4704530683
1.3190577441 -0.4570070700 0.4504285338
1.2801238302 -0.5328998359 0.4278395340
1.2335618928 -0.6050286783 0.4074016178
1.1863748305 -0.6787565110 0.3976020904
1.1453858471 -0.7562914776 0.4054064328
1.1066541182 -0.8331171825 0.4250610600
1.0613524572 -0.9053631391 0.4477150791
1.0067841081 -0.9715660063 0.4682381411
0.9439265816 -1.0313106541 0.4844882276
0.8754580817 -1.0857458940 0.4961667744
0.8032255688 -1.1359367954 0.5035096071
0.7284869105 -1.1827836434 0.5069548739
0.6519512383 -1.2267742617 0.5067735244
0.5738497175 -1.2677360864 0.5029511535
0.4940995067 -1.3047601680 0.4951921813
0.4125413931 -1.3362176213 0.4830487987
0.3291813467 -1.3598246623 0.4663068556
0.2444396742 -1.3724999613 0.4453593202
0.1591962073 -1.3744682996 0.4226931386
0.0731751657 -1.3693100488 0.4036871233
-0.0146260595 -1.3665148876 0.3971650545
-0.1019049312 -1.3713640919 0.4088877375
-0.1874808410 -1.3749536058 0.4301713045
-0.2726221344 -1.3696488753 0.4526624401
-0.3570072889 -1.3530735101 0.4723579906
-0.4398179713 -1.3266621968 0.4876647835
-0.5207542952 -1.2930715894 0.4982892960
-0.5999373569 -1.2545759130 0.5046786143
-0.6775143333 -1.2125215386 0.5072595969
-0.7534965307 -1.1675906742 0.5062412260
-0.8275032890 -1.1197044925 0.5015304674
-0.8986616913 -1.0682273272 0.4927866535
-0.9654603234 -1.0121083638 0.4795684676
-1.0257759432 -0.9502556899 0.4617850388
-1.0772382299 -0.8819361442 0.4402752938
-1.1199189733 -0.8080510755 0.4177759729
-1.1580826436 -0.7303770786 0.4004799390
-1.2013683658 -0.6536433432 0.3985546059
-1.2495022877 -0.5812625852 0.4134769526
-1.2940183393 -0.5082816664 0.4353727058
-1.3297528722 -0.4307005783 0.4574920873
-1.3550810204 -0.3482782553 0.4761543856
-1.3718467855 -0.2628163821 0.4903886061
-1.3820559673 -0.1756792493 0.5000897027
-1.3873531399 -0.0877321742 0.5056441407
-1.3889598726 0.0005207643 0.5073905260
-1.3872783879 0.0887675652 0.5055455781
-1.3819064247 0.1767019435 0.4999497302
-1.3716356595 0.2638197585 0.4902055213
-1.3547507382 0.3492409830 0.4759253637
-1.3291491523 0.4315293967 0.4571520653
-1.2933848775 0.5090759008 0.4350992687
-1.2490181366 0.5821067885 0.4130571098
-1.2008087075 0.6545502063 0.3985100767
-1.1577561177 0.7313404028 0.4009314326
-1.1193421216 0.8088732931 0.4181354498
-1.0766825693 0.8827954116 0.4405346066
-1.0252224829 0.9511257977 0.4620596781
-0.9647933299 1.0129079247 0.4798150980
-0.8978447698 1.0688853094 0.4929402064
-0.8266324705 1.1203082070 0.5016025100
-0.7525740018 1.1681193002 0.5062422207
-0.6765621085 1.2129987585 0.5071935336
-0.5989544799 1.2549813075 0.5045430392
-0.5197498929 1.2933992229 0.4980686113
-0.4387684001 1.3267966899 0.4873552563
-0.3559639565 1.3531419226 0.4720609412
-0.2715950955 1.3697445100 0.4523924382
-0.1864510915 1.3750117176 0.4298736149
-0.1008591205 1.3712366545 0.4086495652
-0.0135647162 1.3666001500 0.3974417302
0.0742615956 1.3693434663 0.4036730623
0.1602607286 1.3746005807 0.4228302416
0.2463232223 1.3715993078 0.4418666258
0.3318192908 1.3569521873 0.4577292597
0.4153781937 1.3316576008 0.4704952153
0.4964078956 1.2982829337 0.4807973184
0.5743258550 1.2576107132 0.4888188810
0.6494326187 1.2116833219 0.4951852690
0.7213546966 1.1607334777 0.4999858668
0.7902525251 1.1056613718 0.5035366286
0.8563531111 1.0472077546 0.5061067205
0.9196590342 0.9856994854 0.5078420706
0.9797112174 0.9209922606 0.5087804557
1.0369216134 0.8537595680 0.5091636697
1.0912124930 0.7841472665 0.5090946796
1.1424681797 0.7122673330 0.5086707198
1.1900297292 0.6378951589 0.5079619782
1.2340089172 0.5613570638 0.5071084787
1.2741678201 0.4827494512 0.5062161638
1.3097297693 0.4019619730 0.5054091079
1.3397914869 0.3189727188 0.5048505965
1.3641804618 0.2341453726 0.5046757386
1.3803912927 0.1474045924 0.5052181188
1.2530983482 0.0506233898 0.6035516541
1.2535014519 -0.0290497161 0.6040906681
1.2512610728 -0.1086445457 0.6011372257
1.2458559826 -0.1878624196 0.5945266890
1.2364766777 -0.2663430041 0.5845762806
1.2219499750 -0.3435670019 0.5715494654
1.2012097312 -0.4189429531 0.5562690750
1.1734774261 -0.4919789385 0.5407152479
1.1398789509 -0.5631190132 0.5282121918
1.1016878427 -0.6328306624 0.5234157145
1.0605298016 -0.7008305812 0.5278100866
1.0272145953 -0.7496070080 0.5366917107
0.9793319143 -0.8114997764 0.5512660907
0.9262843195 -0.8687965167 0.5667506792
0.8681105406 -0.9213623002 0.5804948770
0.8059219817 -0.9698731169 0.5913805058
0.7408388439 -1.0151234807 0.5990412247
0.6567492234 -1.0682112269 0.6040523662
0.5876123519 -1.1078184797 0.6037449092
0.5173267808 -1.1451504500 0.5999950169
0.4457958906 -1.1795048753 0.5928651932
0.3728772387 -1.2098136738 0.5822754180
0.2983851574 -1.2345080443 0.5686248672
0.2224482257 -1.2528191527 0.5530448298
0.1450492160 -1.2639717502 0.5378630177
0.0663948884 -1.2693579239 0.5266038298
-0.0131533309 -1.2704488335 0.5235087113
-0.0925456667 -1.2682397308 0.5294182801
-0.1707714373 -1.2610069376 0.5426117883
-0.2477181486 -1.2476300113 0.5583174372
-0.3231787130 -1.2270988355 0.5734819585
-0.3970923511 -1.2002029697 0.5860904633
-0.4695586724 -1.1684985508 0.5955686101
-0.5407183551 -1.1331876299 0.6017059487
-0.6106135320 -1.0950122908 0.6042199174
-0.6792449934 -1.0545514780 0.6032480328
-0.7626284247 -1.0005157145 0.5968965886
-0.8269193194 -0.9543289188 0.5882313603
-0.8877995922 -0.9044491823 0.5762231802
-0.9442819691 -0.8502841936 0.5616866336
-0.9956926573 -0.7915324143 0.5462064093
-1.0420242382 -0.7282485692 0.5326912864
-1.0744928442 -0.6786769972 0.5252116827
-1.1147160731 -0.6099569381 0.5239007345
-1.1515080260 -0.5397839423 0.5318165610
-1.1833163316 -0.4680884493 0.5456823634
-1.2088502481 -0.3943088273 0.5614978899
-1.2275525470 -0.3182873664 0.5762386212
-1.2400743345 -0.2405387196 0.5882629001
-1.2479757827 -0.1617558663 0.5970621130
-1.2522793689 -0.0823829205 0.6024985323
-1.2536726535 -0.0027353189 0.6043567870
-1.2514059642 0.0967653023 0.6013675478
-1.2465131088 0.1760362974 0.5954262770
-1.2378140534 0.2546360834 0.5860754428
-1.2239721446 0.3320177019 0.5734929744
-1.2039758398 0.4076028320 0.5585767065
-1.1775043858 0.4810725908 0.5432010384
-1.1447366612 0.5524729553 0.5305360254
-1.1172777215 0.6051429567 0.5243425307
-1.0773589810 0.6740361205 0.5247372004
-1.0343420353 0.7403930403 0.5342713679
-0.9872282992 0.8029532005 0.5488094619
-0.9348752631 0.8608752049 0.5645643019
-0.8774891110 0.9142222993 0.5788854213
-0.8157621449 0.9632662516 0.5903864775
-0.7508719145 1.0087947762 0.5983978113
-0.6838845643 1.0516725589 0.6030784688
-0.6153664220 1.0923198137 0.6043176476
-0.5277731600 1.1395193765 0.6004960202
-0.4563840834 1.1741786574 0.5937772682
-0.3836576411 1.2049997211 0.5837370263
-0.3094632993 1.2307072021 0.5706671726
-0.2337055635 1.2499412338 0.5555702854
-0.1564802694 1.2622253675 0.5408574953
-0.0977466021 1.2669741047 0.5312452650
-0.0187691293 1.2643490071 0.5213463882
0.0599504377 1.2549535004 0.5136878228
0.1378797512 1.2394112033 0.5080731108
0.2145853135 1.2182040201 0.5043350111
0.2899931204 1.1926039812 0.5020344390
0.3639779026 1.1630648550 0.5009996700
0.4364465789 1.1299522953 0.5010851142
0.5073218271 1.0935568826 0.5021679267
0.5764587941 1.0539883131 0.5041773818
0.6437489194 1.0114038356 0.5070260186
0.7091875587 0.9660827798 0.5105958354
0.7726559144 0.9180993562 0.5148275612
0.8340072281 0.8674946694 0.5196699576
0.8930591611 0.8142804260 0.5250780881
0.9495847888 0.7584424804 0.5310116051
1.0033016291 0.6999447877 0.5374330386
1.0535737831 0.6385164066 0.5443382280
1.0999011049 0.5741182877 0.5516759424
1.1418629780 0.5068478600 0.5593757144
1.1787214390 0.4366884284 0.5673811100
1.2087861160 0.3634065289 0.5756333068
1.2307461710 0.2873297576 0.5839985777
1.2438839500 0.2092419600 0.5923080500
1.2500705115 0.1301434546 0.5996380482
