# Supplementary material for: The topology of the magnetically induced ring current of C13Cl2
Source: Chem Sci. 2026 Jun 27. Online ahead of print. doi: 10.1039/d6sc03398a (PMC13334967; doi:10.1039/d6sc03398a)
Supplement: SC-OLF-D6SC03398A-s002 [file SC-OLF-D6SC03398A-s002.zip › benz/ribbon_traj_006_013.xyz]

100

1.4090127452 0.0586731155 0.5256675205
1.4094188553 -0.0311079817 0.5261493636
1.4068228969 -0.1207980991 0.5230958367
1.4005561488 -0.2100845829 0.5162779246
1.3893733321 -0.2984514240 0.5053597153
1.3714739075 -0.3850057292 0.4901412381
1.3449885256 -0.4684641440 0.4710002810
1.3089423713 -0.5476657826 0.4497385494
1.2651187499 -0.6234746106 0.4308443223
1.2190131256 -0.6996556160 0.4222709575
1.1757365147 -0.7776058708 0.4296456164
1.1323265055 -0.8537817879 0.4479681343
1.0823824541 -0.9250041466 0.4692529065
1.0240967404 -0.9902229496 0.4886926568
0.9585734331 -1.0494338401 0.5042538054
0.8879862530 -1.1036695051 0.5155190323
0.8140308921 -1.1540334132 0.5226586068
0.7378146007 -1.2013575425 0.5260029123
0.6599536034 -1.2460568321 0.5257439673
0.5806593532 -1.2879734190 0.5218675976
0.4998495759 -1.3262777255 0.5141553341
0.4173298642 -1.3594557598 0.5022765602
0.3330270033 -1.3854320842 0.4861201370
0.2471978952 -1.4017043489 0.4662225903
0.1604066593 -1.4078812371 0.4449732467
0.0725400324 -1.4067146588 0.4276460841
-0.0167439796 -1.4053826309 0.4222263910
-0.1056029990 -1.4074860062 0.4329571514
-0.1929556890 -1.4065745760 0.4527665567
-0.2794108561 -1.3967388859 0.4739308609
-0.3647211507 -1.3766136738 0.4925926415
-0.4483786512 -1.3477561076 0.5072266676
-0.5302402372 -1.3124447534 0.5175201482
-0.6104703692 -1.2726631726 0.5237577611
-0.6892296615 -1.2296400215 0.5262602805
-0.7665231613 -1.1839788417 0.5251868179
-0.8419964270 -1.1356027566 0.5204472122
-0.9148659051 -1.0839250059 0.5117944510
-0.9837830814 -1.0279528239 0.4989287396
-1.0468563652 -0.9665846506 0.4818340166
-1.1021047996 -0.8990878319 0.4614092728
-1.1492631602 -0.8258869141 0.4403778861
-1.1915808523 -0.7484956459 0.4247748583
-1.2359401913 -0.6707842101 0.4233133094
-1.2820831160 -0.5952620844 0.4370579815
-1.3234102286 -0.5185072857 0.4576395097
-1.3559362870 -0.4376949521 0.4784959661
-1.3789868211 -0.3529115597 0.4962625758
-1.3941846976 -0.2655630320 0.5098993611
-1.4034018506 -0.1767815954 0.5192855365
-1.4081924560 -0.0872982006 0.5246864550
-1.4096122002 0.0024581997 0.5263627152
-1.4080156031 0.0922055536 0.5244681808
-1.4030202791 0.1816633239 0.5188663601
-1.3935519142 0.2703941242 0.5092752923
-1.3780009272 0.3576472030 0.4954255425
-1.3543644616 0.4422097561 0.4774214366
-1.3213116688 0.5228005005 0.4565302059
-1.2797255826 0.5994652815 0.4361164703
-1.2334507084 0.6750237092 0.4230687518
-1.1892129203 0.7527382387 0.4254256549
-1.1466314730 0.8299038729 0.4414407541
-1.0991435448 0.9028524987 0.4624963306
-1.0435326732 0.9700597852 0.4828295382
-0.9801279649 1.0311390766 0.4997382434
-0.9109391968 1.0868336423 0.5123666303
-0.8379035601 1.1383142281 0.5207838138
-0.7623093143 1.1865216234 0.5253070405
-0.6849379916 1.2320526999 0.5261906461
-0.6060987330 1.2749090196 0.5234787516
-0.5257869845 1.3144777984 0.5170042292
-0.4438242765 1.3494599625 0.5064786721
-0.3600857530 1.3779582883 0.4916671750
-0.2746961184 1.3976218906 0.4728606430
-0.1881810975 1.4070218572 0.4516253605
-0.1007629202 1.4075506458 0.4320677047
-0.0118345445 1.4054163273 0.4221460304
0.0774424713 1.4067208233 0.4280971653
0.1653214974 1.4078550887 0.4455683345
0.2527491539 1.4006434452 0.4634719289
0.3392240843 1.3825324601 0.4782765128
0.4235939195 1.3546250504 0.4901497980
0.5053842685 1.3190147992 0.4996382209
0.5842167986 1.2767890796 0.5070524302
0.6601936827 1.2293524647 0.5128396221
0.7332454239 1.1773641929 0.5172344737
0.8033622781 1.1213969509 0.5204628453
0.8706435067 1.0619967430 0.5227433827
0.9351878613 0.9996037625 0.5242589501
0.9967215572 0.9342279926 0.5250863469
1.0553108082 0.8662001218 0.5253909725
1.1108745191 0.7956763614 0.5252853199
1.1633544564 0.7228288326 0.5248815011
1.2121808588 0.6474927048 0.5242628208
1.2571643926 0.5698058264 0.5235565251
1.2980690093 0.4898985518 0.5228785223
1.3340264309 0.4076659308 0.5223740520
1.3641104782 0.3231150107 0.5222140755
1.3876119948 0.2365492863 0.5225858127
1.4024784237 0.1481306370 0.5237934357
1.3882435000 0.0595271400 0.5066289700
1.3887056152 -0.0287507690 0.5071347975
1.3859466192 -0.1169321794 0.5041422781
1.3791758233 -0.2046712007 0.4972968354
1.3670491451 -0.2913730044 0.4861645576
1.3476929303 -0.3760068448 0.4704530683
1.3190577441 -0.4570070700 0.4504285338
1.2801238302 -0.5328998359 0.4278395340
1.2335618928 -0.6050286783 0.4074016178
1.1863748305 -0.6787565110 0.3976020904
1.1453858471 -0.7562914776 0.4054064328
1.1066541182 -0.8331171825 0.4250610600
1.0613524572 -0.9053631391 0.4477150791
1.0067841081 -0.9715660063 0.4682381411
0.9439265816 -1.0313106541 0.4844882276
0.8754580817 -1.0857458940 0.4961667744
0.8032255688 -1.1359367954 0.5035096071
0.7284869105 -1.1827836434 0.5069548739
0.6519512383 -1.2267742617 0.5067735244
0.5738497175 -1.2677360864 0.5029511535
0.4940995067 -1.3047601680 0.4951921813
0.4125413931 -1.3362176213 0.4830487987
0.3291813467 -1.3598246623 0.4663068556
0.2444396742 -1.3724999613 0.4453593202
0.1591962073 -1.3744682996 0.4226931386
0.0731751657 -1.3693100488 0.4036871233
-0.0146260595 -1.3665148876 0.3971650545
-0.1019049312 -1.3713640919 0.4088877375
-0.1874808410 -1.3749536058 0.4301713045
-0.2726221344 -1.3696488753 0.4526624401
-0.3570072889 -1.3530735101 0.4723579906
-0.4398179713 -1.3266621968 0.4876647835
-0.5207542952 -1.2930715894 0.4982892960
-0.5999373569 -1.2545759130 0.5046786143
-0.6775143333 -1.2125215386 0.5072595969
-0.7534965307 -1.1675906742 0.5062412260
-0.8275032890 -1.1197044925 0.5015304674
-0.8986616913 -1.0682273272 0.4927866535
-0.9654603234 -1.0121083638 0.4795684676
-1.0257759432 -0.9502556899 0.4617850388
-1.0772382299 -0.8819361442 0.4402752938
-1.1199189733 -0.8080510755 0.4177759729
-1.1580826436 -0.7303770786 0.4004799390
-1.2013683658 -0.6536433432 0.3985546059
-1.2495022877 -0.5812625852 0.4134769526
-1.2940183393 -0.5082816664 0.4353727058
-1.3297528722 -0.4307005783 0.4574920873
-1.3550810204 -0.3482782553 0.4761543856
-1.3718467855 -0.2628163821 0.4903886061
-1.3820559673 -0.1756792493 0.5000897027
-1.3873531399 -0.0877321742 0.5056441407
-1.3889598726 0.0005207643 0.5073905260
-1.3872783879 0.0887675652 0.5055455781
-1.3819064247 0.1767019435 0.4999497302
-1.3716356595 0.2638197585 0.4902055213
-1.3547507382 0.3492409830 0.4759253637
-1.3291491523 0.4315293967 0.4571520653
-1.2933848775 0.5090759008 0.4350992687
-1.2490181366 0.5821067885 0.4130571098
-1.2008087075 0.6545502063 0.3985100767
-1.1577561177 0.7313404028 0.4009314326
-1.1193421216 0.8088732931 0.4181354498
-1.0766825693 0.8827954116 0.4405346066
-1.0252224829 0.9511257977 0.4620596781
-0.9647933299 1.0129079247 0.4798150980
-0.8978447698 1.0688853094 0.4929402064
-0.8266324705 1.1203082070 0.5016025100
-0.7525740018 1.1681193002 0.5062422207
-0.6765621085 1.2129987585 0.5071935336
-0.5989544799 1.2549813075 0.5045430392
-0.5197498929 1.2933992229 0.4980686113
-0.4387684001 1.3267966899 0.4873552563
-0.3559639565 1.3531419226 0.4720609412
-0.2715950955 1.3697445100 0.4523924382
-0.1864510915 1.3750117176 0.4298736149
-0.1008591205 1.3712366545 0.4086495652
-0.0135647162 1.3666001500 0.3974417302
0.0742615956 1.3693434663 0.4036730623
0.1602607286 1.3746005807 0.4228302416
0.2463232223 1.3715993078 0.4418666258
0.3318192908 1.3569521873 0.4577292597
0.4153781937 1.3316576008 0.4704952153
0.4964078956 1.2982829337 0.4807973184
0.5743258550 1.2576107132 0.4888188810
0.6494326187 1.2116833219 0.4951852690
0.7213546966 1.1607334777 0.4999858668
0.7902525251 1.1056613718 0.5035366286
0.8563531111 1.0472077546 0.5061067205
0.9196590342 0.9856994854 0.5078420706
0.9797112174 0.9209922606 0.5087804557
1.0369216134 0.8537595680 0.5091636697
1.0912124930 0.7841472665 0.5090946796
1.1424681797 0.7122673330 0.5086707198
1.1900297292 0.6378951589 0.5079619782
1.2340089172 0.5613570638 0.5071084787
1.2741678201 0.4827494512 0.5062161638
1.3097297693 0.4019619730 0.5054091079
1.3397914869 0.3189727188 0.5048505965
1.3641804618 0.2341453726 0.5046757386
1.3803912927 0.1474045924 0.5052181188
1.4297819904 0.0578190911 0.5447060711
1.4301320954 -0.0334651943 0.5451639297
1.4276991746 -0.1246640188 0.5420493954
1.4219364744 -0.2154979650 0.5352590139
1.4116975190 -0.3055298436 0.5245548729
1.3952548847 -0.3940046135 0.5098294080
1.3709193071 -0.4799212181 0.4915720282
1.3377609124 -0.5624317293 0.4716375648
1.2966756069 -0.6419205430 0.4542870268
1.2516514208 -0.7205547210 0.4469398247
1.2060871822 -0.7989202640 0.4538848000
1.1579988928 -0.8744463933 0.4708752085
1.1034124510 -0.9446451540 0.4907907340
1.0414093727 -1.0088798928 0.5091471725
0.9732202847 -1.0675570261 0.5240193831
0.9005144243 -1.1215931161 0.5348712902
0.8248362154 -1.1721300310 0.5418076066
0.7471422909 -1.2199314416 0.5450509506
0.6679559686 -1.2653394025 0.5447144101
0.5874689889 -1.3082107516 0.5407840417
0.5055996452 -1.3477952829 0.5331184869
0.4221183352 -1.3826938982 0.5215043218
0.3368726600 -1.4110395061 0.5059334183
0.2499561162 -1.4309087365 0.4870858603
0.1616171114 -1.4412941746 0.4672533547
0.0719048991 -1.4441192688 0.4516050449
-0.0188618998 -1.4442503742 0.4472877274
-0.1093010668 -1.4436079205 0.4570265654
-0.1984305371 -1.4381955462 0.4753618088
-0.2861995779 -1.4238288964 0.4951992816
-0.3724350125 -1.4001538375 0.5128272924
-0.4569393311 -1.3688500184 0.5267885518
-0.5397261791 -1.3318179174 0.5367510003
-0.6210033815 -1.2907504322 0.5428369080
-0.7009449898 -1.2467585044 0.5452609641
-0.7795497920 -1.2003670092 0.5441324099
-0.8564895650 -1.1515010208 0.5393639570
-0.9310701189 -1.0996226847 0.5308022486
-1.0021058394 -1.0437972840 0.5182890116
-1.0679367871 -0.9829136113 0.5018829944
-1.1269713692 -0.9162395196 0.4825432518
-1.1786073472 -0.8437227527 0.4629797993
-1.2250790610 -0.7666142132 0.4490697776
-1.2705120169 -0.6879250771 0.4480720130
-1.3146639443 -0.6092615835 0.4606390104
-1.3528021179 -0.5287329050 0.4799063136
-1.3821197017 -0.4446893260 0.4994998449
-1.4028926218 -0.3575448640 0.5163707661
-1.4165226097 -0.2683096819 0.5294101161
-1.4247477340 -0.1778839416 0.5384813704
-1.4290317722 -0.0868642269 0.5437287693
-1.4302645278 0.0043956350 0.5453349044
-1.4287528183 0.0956435420 0.5433907835
-1.4241341335 0.1866247043 0.5377829901
-1.4154681688 0.2769684900 0.5283450632
-1.4012511162 0.3660534231 0.5149257214
-1.3795797709 0.4528901155 0.4976908079
-1.3492384602 0.5365251002 0.4779611431
-1.3104330285 0.6168237746 0.4591758308
-1.2660927094 0.6954972120 0.4476274269
-1.2206697229 0.7741360747 0.4499198772
-1.1739208244 0.8509344526 0.4647460584
-1.1216045203 0.9229095858 0.4844580547
-1.0618428634 0.9889937726 0.5035993984
-0.9954625999 1.0493702286 0.5196613887
-0.9240336239 1.1047819753 0.5317930542
-0.8491746497 1.1563202491 0.5399651176
-0.7720446268 1.2049239467 0.5443718603
-0.6933138746 1.2511066412 0.5451877587
-0.6132429861 1.2948367316 0.5424144640
-0.5318240760 1.3355563738 0.5359398471
-0.4488801530 1.3721232352 0.5256020878
-0.3642075496 1.4027746541 0.5112734088
-0.2777971414 1.4254992711 0.4933288478
-0.1899111036 1.4390319968 0.4733771062
-0.1006667198 1.4438646371 0.4554858443
-0.0101043728 1.4442325046 0.4468503306
0.0806233471 1.4440981803 0.4525212684
0.1703822662 1.4411095967 0.4683064275
0.2591750854 1.4296875827 0.4850772321
0.3466288777 1.4081127329 0.4988237659
0.4318096453 1.3775924999 0.5098043807
0.5143606415 1.3397466647 0.5184791234
0.5941077422 1.2959674460 0.5252859795
0.6709547468 1.2470216075 0.5304939752
0.7451361512 1.1939949081 0.5344830806
0.8164720311 1.1371325300 0.5373890620
0.8849339024 1.0767857313 0.5393800450
0.9507166884 1.0135080396 0.5406758295
1.0137318969 0.9474637246 0.5413922381
1.0737000031 0.8786406757 0.5416182752
1.1305365452 0.8072054563 0.5414759603
1.1842407331 0.7333903322 0.5410922824
1.2343319883 0.6570902507 0.5405636635
1.2803198681 0.5782545891 0.5400045714
1.3219701986 0.4970476524 0.5395408807
1.3583230925 0.4133698886 0.5393389961
1.3884294695 0.3272573026 0.5395775545
1.4110435278 0.2389532000 0.5404958869
1.4245655548 0.1488566817 0.5423687526
