# Supplementary material for: The topology of the magnetically induced ring current of C13Cl2
Source: Chem Sci. 2026 Jun 27. Online ahead of print. doi: 10.1039/d6sc03398a (PMC13334967; doi:10.1039/d6sc03398a)
Supplement: SC-OLF-D6SC03398A-s002 [file SC-OLF-D6SC03398A-s002.zip › benz/ribbon_traj_006_014.xyz]

100

1.3634132488 0.0508559593 0.4219031040
1.3636073011 -0.0249697976 0.4221391879
1.3595251662 -0.1111529445 0.4191500598
1.3512819457 -0.1861649724 0.4131516376
1.3376745112 -0.2599182205 0.4038019278
1.3172472834 -0.3315448019 0.3908353144
1.2808122940 -0.4066963721 0.3717404645
1.2319828215 -0.4731204120 0.3502338996
1.1666724498 -0.5391330254 0.3289197013
1.0964482138 -0.6172854527 0.3172948287
1.0535944929 -0.7243332517 0.3260189596
1.0294708802 -0.8143011587 0.3460964956
0.9987529831 -0.8905539253 0.3674377386
0.9549722618 -0.9610435113 0.3871146067
0.9055731054 -1.0161034617 0.4009695581
0.8501710635 -1.0662815032 0.4113215821
0.7816827076 -1.1181673500 0.4186952825
0.7092338886 -1.1650174102 0.4219310901
0.6435611919 -1.2029149954 0.4218765336
0.5663642247 -1.2414343953 0.4180636870
0.4868213033 -1.2737941828 0.4100707618
0.4153282419 -1.2951596497 0.3989916240
0.3428419350 -1.3081579021 0.3844472927
0.2700618444 -1.3110198581 0.3669105265
0.1885372289 -1.2993979721 0.3455298463
0.0985217620 -1.2752502318 0.3255341796
-0.0154199949 -1.2575514627 0.3168870277
-0.1184139482 -1.2789372299 0.3290436816
-0.2081272646 -1.3022937432 0.3505947699
-0.2898029965 -1.3117167275 0.3720957130
-0.3730352698 -1.3057548942 0.3911336936
-0.4452363713 -1.2875770334 0.4040160338
-0.5158810068 -1.2624550127 0.4132514903
-0.5945487375 -1.2277219471 0.4196964992
-0.6616862669 -1.1926585193 0.4220954802
-0.7359172255 -1.1485420147 0.4212382491
-0.7989836307 -1.1066286672 0.4174935048
-0.8664886017 -1.0535563172 0.4090580980
-0.9270725299 -0.9939379975 0.3958673507
-0.9720660525 -0.9359280434 0.3802843626
-1.0106510016 -0.8630754697 0.3596265364
-1.0377032851 -0.7855259893 0.3386740156
-1.0643238164 -0.6848469508 0.3202179347
-1.1148366676 -0.5922039816 0.3186090731
-1.1880389254 -0.5177463732 0.3350574465
-1.2431518719 -0.4565786181 0.3555041627
-1.2893471242 -0.3884664031 0.3765944263
-1.3191470289 -0.3216004336 0.3928860216
-1.3425516660 -0.2400890160 0.4070650505
-1.3540051843 -0.1656682937 0.4152323218
-1.3617383536 -0.0799119142 0.4207461828
-1.3636980722 -0.0041633877 0.4222569801
-1.3614375133 0.0821241697 0.4205512093
-1.3534627683 0.1678262262 0.4149163433
-1.3412371531 0.2419293048 0.4064533263
-1.3226300519 0.3141929180 0.3944196989
-1.2886612493 0.3906585717 0.3761685127
-1.2420639425 0.4585943760 0.3549339111
-1.1865451789 0.5192371972 0.3343540099
-1.1136684619 0.5941949292 0.3186171546
-1.0614494029 0.6971023429 0.3216841093
-1.0371925484 0.7875893470 0.3393871727
-1.0096135842 0.8650767697 0.3602203906
-0.9706067470 0.9377408972 0.3807561650
-0.9251015567 0.9952970269 0.3960847564
-0.8722602892 1.0477027476 0.4080009654
-0.8055029627 1.1015471403 0.4168858673
-0.7341973930 1.1500457436 0.4214904611
-0.6598192494 1.1939932437 0.4222129262
-0.5925147480 1.2287700107 0.4196069454
-0.5137752955 1.2633588738 0.4130437180
-0.4429722194 1.2877718781 0.4035068620
-0.3708446901 1.3049386445 0.3904416792
-0.2977843961 1.3128643170 0.3739947857
-0.2155661741 1.3054355955 0.3525726453
-0.1351240763 1.2869934772 0.3323239799
-0.0437743537 1.2641125309 0.3188408116
0.0619476290 1.2606231365 0.3206008832
0.1574849489 1.2674440433 0.3322299841
0.2426742311 1.2642031915 0.3436514384
0.3167773326 1.2525660715 0.3530754159
0.3998118792 1.2312201679 0.3615049565
0.4706836479 1.2056596861 0.3682327051
0.5492959309 1.1709700937 0.3743869272
0.6158864346 1.1354616980 0.3792048995
0.6894488756 1.0908601456 0.3838196660
0.7602797663 1.0419750552 0.3878403177
0.8198325998 0.9954497353 0.3908268180
0.8854226950 0.9396179607 0.3939902599
0.9480110171 0.8804260216 0.3967791291
1.0075094999 0.8180693200 0.3993166293
1.0638817110 0.7528319821 0.4016517217
1.1170452400 0.6849230587 0.4038310850
1.1661971512 0.6140287202 0.4058924890
1.2114233131 0.5405491982 0.4079018268
1.2523566538 0.4645770952 0.4099097336
1.2879596234 0.3859513773 0.4119756855
1.3179012162 0.3049998718 0.4141724919
1.3409022372 0.2218192703 0.4165561058
1.3560064113 0.1368595962 0.4192787144
1.3882435000 0.0595271400 0.5066289700
1.3887056152 -0.0287507690 0.5071347975
1.3859466192 -0.1169321794 0.5041422781
1.3791758233 -0.2046712007 0.4972968354
1.3670491451 -0.2913730044 0.4861645576
1.3476929303 -0.3760068448 0.4704530683
1.3190577441 -0.4570070700 0.4504285338
1.2801238302 -0.5328998359 0.4278395340
1.2335618928 -0.6050286783 0.4074016178
1.1863748305 -0.6787565110 0.3976020904
1.1453858471 -0.7562914776 0.4054064328
1.1066541182 -0.8331171825 0.4250610600
1.0613524572 -0.9053631391 0.4477150791
1.0067841081 -0.9715660063 0.4682381411
0.9439265816 -1.0313106541 0.4844882276
0.8754580817 -1.0857458940 0.4961667744
0.8032255688 -1.1359367954 0.5035096071
0.7284869105 -1.1827836434 0.5069548739
0.6519512383 -1.2267742617 0.5067735244
0.5738497175 -1.2677360864 0.5029511535
0.4940995067 -1.3047601680 0.4951921813
0.4125413931 -1.3362176213 0.4830487987
0.3291813467 -1.3598246623 0.4663068556
0.2444396742 -1.3724999613 0.4453593202
0.1591962073 -1.3744682996 0.4226931386
0.0731751657 -1.3693100488 0.4036871233
-0.0146260595 -1.3665148876 0.3971650545
-0.1019049312 -1.3713640919 0.4088877375
-0.1874808410 -1.3749536058 0.4301713045
-0.2726221344 -1.3696488753 0.4526624401
-0.3570072889 -1.3530735101 0.4723579906
-0.4398179713 -1.3266621968 0.4876647835
-0.5207542952 -1.2930715894 0.4982892960
-0.5999373569 -1.2545759130 0.5046786143
-0.6775143333 -1.2125215386 0.5072595969
-0.7534965307 -1.1675906742 0.5062412260
-0.8275032890 -1.1197044925 0.5015304674
-0.8986616913 -1.0682273272 0.4927866535
-0.9654603234 -1.0121083638 0.4795684676
-1.0257759432 -0.9502556899 0.4617850388
-1.0772382299 -0.8819361442 0.4402752938
-1.1199189733 -0.8080510755 0.4177759729
-1.1580826436 -0.7303770786 0.4004799390
-1.2013683658 -0.6536433432 0.3985546059
-1.2495022877 -0.5812625852 0.4134769526
-1.2940183393 -0.5082816664 0.4353727058
-1.3297528722 -0.4307005783 0.4574920873
-1.3550810204 -0.3482782553 0.4761543856
-1.3718467855 -0.2628163821 0.4903886061
-1.3820559673 -0.1756792493 0.5000897027
-1.3873531399 -0.0877321742 0.5056441407
-1.3889598726 0.0005207643 0.5073905260
-1.3872783879 0.0887675652 0.5055455781
-1.3819064247 0.1767019435 0.4999497302
-1.3716356595 0.2638197585 0.4902055213
-1.3547507382 0.3492409830 0.4759253637
-1.3291491523 0.4315293967 0.4571520653
-1.2933848775 0.5090759008 0.4350992687
-1.2490181366 0.5821067885 0.4130571098
-1.2008087075 0.6545502063 0.3985100767
-1.1577561177 0.7313404028 0.4009314326
-1.1193421216 0.8088732931 0.4181354498
-1.0766825693 0.8827954116 0.4405346066
-1.0252224829 0.9511257977 0.4620596781
-0.9647933299 1.0129079247 0.4798150980
-0.8978447698 1.0688853094 0.4929402064
-0.8266324705 1.1203082070 0.5016025100
-0.7525740018 1.1681193002 0.5062422207
-0.6765621085 1.2129987585 0.5071935336
-0.5989544799 1.2549813075 0.5045430392
-0.5197498929 1.2933992229 0.4980686113
-0.4387684001 1.3267966899 0.4873552563
-0.3559639565 1.3531419226 0.4720609412
-0.2715950955 1.3697445100 0.4523924382
-0.1864510915 1.3750117176 0.4298736149
-0.1008591205 1.3712366545 0.4086495652
-0.0135647162 1.3666001500 0.3974417302
0.0742615956 1.3693434663 0.4036730623
0.1602607286 1.3746005807 0.4228302416
0.2463232223 1.3715993078 0.4418666258
0.3318192908 1.3569521873 0.4577292597
0.4153781937 1.3316576008 0.4704952153
0.4964078956 1.2982829337 0.4807973184
0.5743258550 1.2576107132 0.4888188810
0.6494326187 1.2116833219 0.4951852690
0.7213546966 1.1607334777 0.4999858668
0.7902525251 1.1056613718 0.5035366286
0.8563531111 1.0472077546 0.5061067205
0.9196590342 0.9856994854 0.5078420706
0.9797112174 0.9209922606 0.5087804557
1.0369216134 0.8537595680 0.5091636697
1.0912124930 0.7841472665 0.5090946796
1.1424681797 0.7122673330 0.5086707198
1.1900297292 0.6378951589 0.5079619782
1.2340089172 0.5613570638 0.5071084787
1.2741678201 0.4827494512 0.5062161638
1.3097297693 0.4019619730 0.5054091079
1.3397914869 0.3189727188 0.5048505965
1.3641804618 0.2341453726 0.5046757386
1.3803912927 0.1474045924 0.5052181188
1.3385829977 0.0421847785 0.3371772379
1.3385089870 -0.0211888263 0.3371435783
1.3331037132 -0.1053737096 0.3341578414
1.3233880681 -0.1676587441 0.3290064398
1.3082998773 -0.2284634366 0.3214392981
1.2868016364 -0.2870827589 0.3112175605
1.2425668439 -0.3563856743 0.2930523951
1.1838418129 -0.4133409881 0.2726282651
1.0997830068 -0.4732373725 0.2504377848
1.0065215971 -0.5558143944 0.2369875670
0.9618031387 -0.6923750257 0.2466314865
0.9522876422 -0.7954851348 0.2671319311
0.9361535090 -0.8757447115 0.2871603981
0.9031604155 -0.9505210163 0.3059910723
0.8672196291 -1.0008962694 0.3174508885
0.8248840452 -1.0468171123 0.3264763898
0.7601398463 -1.1003979046 0.3338809580
0.6899808666 -1.1472511770 0.3369073062
0.6351711455 -1.1790557290 0.3369795428
0.5588787319 -1.2151327043 0.3331762205
0.4795430999 -1.2428281977 0.3249493424
0.4181150906 -1.2541016780 0.3149344494
0.3565025234 -1.2564911419 0.3025877299
0.2956840145 -1.2495397548 0.2884617327
0.2178782504 -1.2243276445 0.2683665540
0.1238683583 -1.1811904148 0.2473812359
-0.0162139303 -1.1485880379 0.2366090009
-0.1349229651 -1.1865103680 0.2491996258
-0.2287736882 -1.2296338807 0.2710182354
-0.3069838586 -1.2537845796 0.2915289859
-0.3890632506 -1.2584362782 0.3099093965
-0.4506547713 -1.2484918700 0.3203672841
-0.5110077184 -1.2318384360 0.3282136845
-0.5891601180 -1.2008679813 0.3347143842
-0.6458582006 -1.1727954999 0.3369313634
-0.7183379204 -1.1294933552 0.3362352723
-0.7704639725 -1.0935528420 0.3334565423
-0.8343155122 -1.0388853072 0.3253295426
-0.8886847363 -0.9757676312 0.3121662338
-0.9183561617 -0.9216003968 0.2987836863
-0.9440637733 -0.8442147952 0.2789777791
-0.9554875970 -0.7630009030 0.2595720582
-0.9705649893 -0.6393168231 0.2399559303
-1.0283049694 -0.5307646199 0.2386635404
-1.1265755631 -0.4542301612 0.2566379404
-1.1922854044 -0.4048755698 0.2756356196
-1.2489413761 -0.3462322280 0.2956967652
-1.2832130375 -0.2949226118 0.3096176576
-1.3132565465 -0.2173616499 0.3237414949
-1.3259544013 -0.1556573382 0.3303749409
-1.3361235672 -0.0720916541 0.3358482249
-1.3384362718 -0.0088475398 0.3371234341
-1.3355966387 0.0754807742 0.3355568404
-1.3250191120 0.1589505088 0.3298829565
-1.3108386466 0.2200388511 0.3227011313
-1.2905093656 0.2791448529 0.3129140341
-1.2481733464 0.3497877468 0.2951849601
-1.1907430076 0.4081128512 0.2747685536
-1.1240722211 0.4563676060 0.2556509100
-1.0265282164 0.5338396520 0.2387242325
-0.9651426880 0.6628642831 0.2424367860
-0.9550429752 0.7663054009 0.2606388955
-0.9425445991 0.8473581279 0.2799061747
-0.9159910111 0.9243559967 0.2994526519
-0.8854097834 0.9776861291 0.3123544147
-0.8466758087 1.0265201858 0.3230617244
-0.7843734550 1.0827860736 0.3321692246
-0.7158207842 1.1319721870 0.3367387016
-0.6430763903 1.1749877289 0.3372323188
-0.5860750162 1.2025587138 0.3346708516
-0.5078006981 1.2333185247 0.3280188248
-0.4471760388 1.2487470664 0.3196584676
-0.3857254238 1.2567353665 0.3088224172
-0.3239736968 1.2559841240 0.2955971331
-0.2446812568 1.2358594735 0.2752716758
-0.1693890320 1.2027502999 0.2559983945
-0.0739839913 1.1616249118 0.2402398930
0.0496336625 1.1519028067 0.2375287040
0.1547091691 1.1602875059 0.2416297267
0.2390252400 1.1568070751 0.2454362509
0.3017353745 1.1481799557 0.2484215721
0.3842455647 1.1307827350 0.2525146978
0.4449594003 1.1130364385 0.2556680919
0.5242660068 1.0843294742 0.2599549735
0.5823402506 1.0592400740 0.2632245301
0.6575430546 1.0209868135 0.2676534652
0.7303070075 0.9782887387 0.2721440068
0.7833120885 0.9436917160 0.2755469155
0.8511863558 0.8935364360 0.2801384492
0.9163108168 0.8398597826 0.2847778025
0.9780973864 0.7823790720 0.2894695889
1.0365509290 0.7215166978 0.2942087637
1.0916223004 0.6575787844 0.2989914502
1.1423645732 0.5901622815 0.3038229998
1.1888377090 0.5197413326 0.3086951748
1.2305454875 0.4464047391 0.3136033034
1.2661894774 0.3699407816 0.3185422631
1.2960109454 0.2910270248 0.3234943873
1.3176240126 0.2094931679 0.3284364729
1.3316215300 0.1263146000 0.3333393100
