# Supplementary material for: The topology of the magnetically induced ring current of C13Cl2
Source: Chem Sci. 2026 Jun 27. Online ahead of print. doi: 10.1039/d6sc03398a (PMC13334967; doi:10.1039/d6sc03398a)
Supplement: SC-OLF-D6SC03398A-s002 [file SC-OLF-D6SC03398A-s002.zip › benz/ribbon_traj_006_015.xyz]

100

1.3826154647 0.0550576665 0.5519394355
1.3835252419 -0.0329389463 0.5519574119
1.3809537640 -0.1208683985 0.5487810916
1.3748193655 -0.2083977933 0.5419046255
1.3639889323 -0.2950497030 0.5311189174
1.3467826495 -0.3800150809 0.5163205366
1.3214812588 -0.4621461545 0.4980150564
1.2873124326 -0.5404936577 0.4781151074
1.2456970486 -0.6157527616 0.4608716069
1.2011281244 -0.6909771643 0.4532380149
1.1636925286 -0.7578063182 0.4589967144
1.1200493537 -0.8321635958 0.4750163080
1.0704586268 -0.9018376662 0.4947115573
1.0132711170 -0.9658667090 0.5134049670
0.9492207772 -1.0241192674 0.5288205572
0.8802570690 -1.0775378854 0.5402811502
0.7987689860 -1.1331066105 0.5485282677
0.7240143168 -1.1794567397 0.5518456272
0.6476763191 -1.2232824866 0.5515669129
0.5699555855 -1.2644172827 0.5476893899
0.4907858828 -1.3020897465 0.5400412080
0.4099850915 -1.3349108468 0.5284297985
0.3274603915 -1.3609628455 0.5128470941
0.2434063154 -1.3779757776 0.4939349711
0.1582918522 -1.3856672787 0.4741382323
0.0720357614 -1.3862481636 0.4582434841
-0.0156142742 -1.3855277744 0.4532082993
-0.1028454310 -1.3864832939 0.4629232022
-0.1886068263 -1.3838902852 0.4810294164
-0.2733647767 -1.3729750923 0.5009011705
-0.3569287808 -1.3525842196 0.5187940377
-0.4388543623 -1.3239476229 0.5330399451
-0.5190487044 -1.2891877226 0.5432283045
-0.5976915815 -1.2501672968 0.5495052699
-0.6749278154 -1.2080232258 0.5520901664
-0.7507491645 -1.1633195538 0.5510844190
-0.8248332562 -1.1160170971 0.5464545880
-0.8964527355 -1.0655809765 0.5380095110
-0.9643669901 -1.0110797063 0.5255462866
-1.0268745586 -0.9514924186 0.5091792483
-1.0821524964 -0.8860865893 0.4898431078
-1.1300242737 -0.8152380704 0.4702673997
-1.1730060123 -0.7401102488 0.4559492872
-1.2167684422 -0.6639746193 0.4543005072
-1.2609816264 -0.5891738714 0.4663680607
-1.3002453896 -0.5130497594 0.4851454112
-1.3313854327 -0.4333703415 0.5048152801
-1.3536410503 -0.3500977124 0.5219788667
-1.3684310097 -0.2644375130 0.5353899680
-1.3774689653 -0.1774110051 0.5447946830
-1.3822324110 -0.0896949323 0.5503413515
-1.3837395588 -0.0017001849 0.5521968428
-1.3823359546 0.0862978028 0.5504723585
-1.3771183700 0.1849604968 0.5443069681
-1.3677927100 0.2719459307 0.5346060521
-1.3526099381 0.3575270756 0.5208878499
-1.3296625000 0.4405893897 0.5033634020
-1.2978383966 0.5200270785 0.4835176912
-1.2579665280 0.5959341568 0.4646990887
-1.2132420764 0.6706558915 0.4532894679
-1.1749550084 0.7373350257 0.4558050616
-1.1319936236 0.8125101543 0.4698713220
-1.0843406342 0.8835668400 0.4892613416
-1.0292819975 0.9491815905 0.5085867174
-0.9669559885 1.0089542032 0.5250531089
-0.8991581960 1.0635859226 0.5376093777
-0.8276465502 1.1141513264 0.5461884925
-0.7536248507 1.1615343253 0.5509515473
-0.6778569843 1.2063239935 0.5520901505
-0.5910339479 1.2537980007 0.5492478814
-0.5122947764 1.2925982718 0.5426485125
-0.4319707318 1.3269965453 0.5321300200
-0.3499184429 1.3552279515 0.5175998059
-0.2662029574 1.3750030519 0.4994285585
-0.1813027998 1.3851787435 0.4793888476
-0.0954161001 1.3870724957 0.4614259760
-0.0080313315 1.3857666268 0.4526453410
0.0687086424 1.3864883243 0.4578629012
0.1550363444 1.3861480072 0.4733145444
0.2407808250 1.3773998925 0.4893003730
0.3251230639 1.3574739222 0.5026350006
0.4071221477 1.3279508289 0.5134409252
0.4864374520 1.2911391981 0.5222457343
0.5629003522 1.2482353513 0.5293269683
0.6365717037 1.2004825753 0.5350557176
0.7074226670 1.1484713408 0.5395986737
0.7756150351 1.0929294402 0.5431903833
0.8412406084 1.0343268983 0.5460020180
0.9042232030 0.9728595790 0.5481311975
0.9643878807 0.9086144588 0.5496454493
1.0219335947 0.8420110398 0.5506976968
1.0767632744 0.7731524467 0.5513608327
1.1286766353 0.7020674355 0.5516974257
1.1771513727 0.6286013419 0.5517565907
1.2221700093 0.5529747039 0.5516334596
1.2634541969 0.4752507278 0.5513999013
1.3001915064 0.3952871652 0.5511300180
1.3314757228 0.3130464946 0.5509241919
1.3569392642 0.2288244743 0.5508752907
1.3741722789 0.1425852467 0.5511776228
1.3882435000 0.0595271400 0.5066289700
1.3887056152 -0.0287507690 0.5071347975
1.3859466192 -0.1169321794 0.5041422781
1.3791758233 -0.2046712007 0.4972968354
1.3670491451 -0.2913730044 0.4861645576
1.3476929303 -0.3760068448 0.4704530683
1.3190577441 -0.4570070700 0.4504285338
1.2801238302 -0.5328998359 0.4278395340
1.2335618928 -0.6050286783 0.4074016178
1.1863748305 -0.6787565110 0.3976020904
1.1453858471 -0.7562914776 0.4054064328
1.1066541182 -0.8331171825 0.4250610600
1.0613524572 -0.9053631391 0.4477150791
1.0067841081 -0.9715660063 0.4682381411
0.9439265816 -1.0313106541 0.4844882276
0.8754580817 -1.0857458940 0.4961667744
0.8032255688 -1.1359367954 0.5035096071
0.7284869105 -1.1827836434 0.5069548739
0.6519512383 -1.2267742617 0.5067735244
0.5738497175 -1.2677360864 0.5029511535
0.4940995067 -1.3047601680 0.4951921813
0.4125413931 -1.3362176213 0.4830487987
0.3291813467 -1.3598246623 0.4663068556
0.2444396742 -1.3724999613 0.4453593202
0.1591962073 -1.3744682996 0.4226931386
0.0731751657 -1.3693100488 0.4036871233
-0.0146260595 -1.3665148876 0.3971650545
-0.1019049312 -1.3713640919 0.4088877375
-0.1874808410 -1.3749536058 0.4301713045
-0.2726221344 -1.3696488753 0.4526624401
-0.3570072889 -1.3530735101 0.4723579906
-0.4398179713 -1.3266621968 0.4876647835
-0.5207542952 -1.2930715894 0.4982892960
-0.5999373569 -1.2545759130 0.5046786143
-0.6775143333 -1.2125215386 0.5072595969
-0.7534965307 -1.1675906742 0.5062412260
-0.8275032890 -1.1197044925 0.5015304674
-0.8986616913 -1.0682273272 0.4927866535
-0.9654603234 -1.0121083638 0.4795684676
-1.0257759432 -0.9502556899 0.4617850388
-1.0772382299 -0.8819361442 0.4402752938
-1.1199189733 -0.8080510755 0.4177759729
-1.1580826436 -0.7303770786 0.4004799390
-1.2013683658 -0.6536433432 0.3985546059
-1.2495022877 -0.5812625852 0.4134769526
-1.2940183393 -0.5082816664 0.4353727058
-1.3297528722 -0.4307005783 0.4574920873
-1.3550810204 -0.3482782553 0.4761543856
-1.3718467855 -0.2628163821 0.4903886061
-1.3820559673 -0.1756792493 0.5000897027
-1.3873531399 -0.0877321742 0.5056441407
-1.3889598726 0.0005207643 0.5073905260
-1.3872783879 0.0887675652 0.5055455781
-1.3819064247 0.1767019435 0.4999497302
-1.3716356595 0.2638197585 0.4902055213
-1.3547507382 0.3492409830 0.4759253637
-1.3291491523 0.4315293967 0.4571520653
-1.2933848775 0.5090759008 0.4350992687
-1.2490181366 0.5821067885 0.4130571098
-1.2008087075 0.6545502063 0.3985100767
-1.1577561177 0.7313404028 0.4009314326
-1.1193421216 0.8088732931 0.4181354498
-1.0766825693 0.8827954116 0.4405346066
-1.0252224829 0.9511257977 0.4620596781
-0.9647933299 1.0129079247 0.4798150980
-0.8978447698 1.0688853094 0.4929402064
-0.8266324705 1.1203082070 0.5016025100
-0.7525740018 1.1681193002 0.5062422207
-0.6765621085 1.2129987585 0.5071935336
-0.5989544799 1.2549813075 0.5045430392
-0.5197498929 1.2933992229 0.4980686113
-0.4387684001 1.3267966899 0.4873552563
-0.3559639565 1.3531419226 0.4720609412
-0.2715950955 1.3697445100 0.4523924382
-0.1864510915 1.3750117176 0.4298736149
-0.1008591205 1.3712366545 0.4086495652
-0.0135647162 1.3666001500 0.3974417302
0.0742615956 1.3693434663 0.4036730623
0.1602607286 1.3746005807 0.4228302416
0.2463232223 1.3715993078 0.4418666258
0.3318192908 1.3569521873 0.4577292597
0.4153781937 1.3316576008 0.4704952153
0.4964078956 1.2982829337 0.4807973184
0.5743258550 1.2576107132 0.4888188810
0.6494326187 1.2116833219 0.4951852690
0.7213546966 1.1607334777 0.4999858668
0.7902525251 1.1056613718 0.5035366286
0.8563531111 1.0472077546 0.5061067205
0.9196590342 0.9856994854 0.5078420706
0.9797112174 0.9209922606 0.5087804557
1.0369216134 0.8537595680 0.5091636697
1.0912124930 0.7841472665 0.5090946796
1.1424681797 0.7122673330 0.5086707198
1.1900297292 0.6378951589 0.5079619782
1.2340089172 0.5613570638 0.5071084787
1.2741678201 0.4827494512 0.5062161638
1.3097297693 0.4019619730 0.5054091079
1.3397914869 0.3189727188 0.5048505965
1.3641804618 0.2341453726 0.5046757386
1.3803912927 0.1474045924 0.5052181188
1.3769874294 0.0505881929 0.5972499009
1.3783448687 -0.0371271236 0.5967800262
1.3759609088 -0.1248046176 0.5934199052
1.3704629077 -0.2121243860 0.5865124156
1.3609287195 -0.2987264016 0.5760732772
1.3458723688 -0.3840233170 0.5621880050
1.3239047736 -0.4672852390 0.5456015790
1.2945010349 -0.5480874794 0.5283906808
1.2578322045 -0.6264768449 0.5143415960
1.2158814183 -0.7031978176 0.5088739395
1.1819992101 -0.7593211587 0.5125869960
1.1334445891 -0.8312100091 0.5249715561
1.0795647964 -0.8983121932 0.5417080355
1.0197581260 -0.9601674117 0.5585717928
0.9545149728 -1.0169278808 0.5731528869
0.8850560562 -1.0693298768 0.5843955259
0.7943124031 -1.1302764255 0.5935469283
0.7195417231 -1.1761298361 0.5967363804
0.6434013999 -1.2197907115 0.5963603015
0.5660614536 -1.2610984791 0.5924276262
0.4874722589 -1.2994193249 0.5848902347
0.4074287898 -1.3336040722 0.5738107984
0.3257394363 -1.3621010288 0.5593873326
0.2423729565 -1.3834515939 0.5425106220
0.1573874970 -1.3968662578 0.5255833260
0.0708963571 -1.4031862783 0.5127998449
-0.0166024889 -1.4045406611 0.5092515441
-0.1037859307 -1.4016024959 0.5169586669
-0.1897328116 -1.3928269646 0.5318875282
-0.2741074191 -1.3763013094 0.5491399009
-0.3568502727 -1.3520949292 0.5652300847
-0.4378907533 -1.3212330491 0.5784151068
-0.5173431135 -1.2853038557 0.5881673129
-0.5954458060 -1.2457586805 0.5943319255
-0.6723412975 -1.2035249129 0.5969207359
-0.7480017983 -1.1590484334 0.5959276120
-0.8221632235 -1.1123297018 0.5913787086
-0.8942437797 -1.0629346258 0.5832323685
-0.9632736568 -1.0100510489 0.5715241057
-1.0279731739 -0.9527291474 0.5565734577
-1.0870667628 -0.8902370344 0.5394109218
-1.1401295742 -0.8224250652 0.5227588264
-1.1879293811 -0.7498434189 0.5114186354
-1.2321685187 -0.6743058953 0.5100464085
-1.2724609651 -0.5970851576 0.5192591689
-1.3064724398 -0.5178178525 0.5349181166
-1.3330179932 -0.4360401047 0.5521384729
-1.3522010802 -0.3519171694 0.5678033477
-1.3650152339 -0.2660586439 0.5803913299
-1.3728819633 -0.1791427608 0.5894996632
-1.3771116820 -0.0916576904 0.5950385624
-1.3785192449 -0.0039211341 0.5970031597
-1.3773935213 0.0838280405 0.5953991390
-1.3723303153 0.1932190501 0.5886642061
-1.3639497605 0.2800721030 0.5790065829
-1.3504691380 0.3658131681 0.5658503360
-1.3301758477 0.4496493826 0.5495747388
-1.3022919157 0.5309782562 0.5319361138
-1.2669149193 0.6097615252 0.5163410677
-1.2256754454 0.6867615768 0.5080688590
-1.1921538990 0.7433296487 0.5106786906
-1.1446451256 0.8161470154 0.5216071941
-1.0919986990 0.8843382684 0.5379880767
-1.0333415121 0.9472373833 0.5551137568
-0.9691186471 1.0050004818 0.5702911197
-0.9004716222 1.0582865358 0.5822785490
-0.8286606298 1.1079944458 0.5907744749
-0.7546756996 1.1549493504 0.5956608738
-0.6791518600 1.1996492285 0.5969867674
-0.5831134160 1.2526146939 0.5939527236
-0.5048396598 1.2917973208 0.5872284138
-0.4251730635 1.3271964008 0.5769047838
-0.3438729294 1.3573139804 0.5631386706
-0.2608108193 1.3802615937 0.5464646788
-0.1761545082 1.3953457694 0.5289040804
-0.0899730796 1.4029083369 0.5142023869
-0.0024979469 1.4049331037 0.5078489518
0.0631556892 1.4036331823 0.5120527401
0.1498119603 1.3976954337 0.5237988472
0.2352384277 1.3832004773 0.5367341203
0.3184268369 1.3579956571 0.5475407414
0.3988661018 1.3242440570 0.5563866351
0.4764670084 1.2839954624 0.5636941502
0.5514748494 1.2388599894 0.5698350557
0.6237107886 1.1892818288 0.5749261662
0.6934906375 1.1362092039 0.5792114805
0.7609775451 1.0801975086 0.5828441380
0.8261281057 1.0214460421 0.5858973154
0.8887873719 0.9600196726 0.5884203244
0.9490645439 0.8962366571 0.5905104428
1.0069455760 0.8302625116 0.5922317240
1.0623140558 0.7621576269 0.5936269857
1.1148850908 0.6918675381 0.5947241316
1.1642730161 0.6193075249 0.5955512033
1.2103311014 0.5445923441 0.5961584404
1.2527405737 0.4677520043 0.5965836387
1.2906532435 0.3886123573 0.5968509280
1.3231599587 0.3071202704 0.5969977873
1.3496980666 0.2235035760 0.5970748428
1.3679532652 0.1377659010 0.5971371268
