# Supplementary material for: The topology of the magnetically induced ring current of C13Cl2
Source: Chem Sci. 2026 Jun 27. Online ahead of print. doi: 10.1039/d6sc03398a (PMC13334967; doi:10.1039/d6sc03398a)
Supplement: SC-OLF-D6SC03398A-s002 [file SC-OLF-D6SC03398A-s002.zip › benz/ribbon_traj_006_016.xyz]

100

1.3882415606 0.0622679627 0.4317166147
1.3891597570 -0.0258276344 0.4324090868
1.3855044913 -0.1137914865 0.4294841930
1.3785730189 -0.1903808436 0.4238715430
1.3632972873 -0.2763842894 0.4130017116
1.3380691843 -0.3589793496 0.3970814272
1.3001196607 -0.4348591766 0.3762885260
1.2503233593 -0.5021267488 0.3526592547
1.1867267000 -0.5727090464 0.3285090677
1.1299758879 -0.6517761951 0.3178383268
1.0907003010 -0.7407832077 0.3284890795
1.0617936116 -0.8313579025 0.3525480349
1.0283294282 -0.9082831107 0.3761306613
0.9812102454 -0.9791250391 0.3969416108
0.9289439273 -1.0338514671 0.4109026057
0.8632138741 -1.0910419976 0.4224610008
0.8010837813 -1.1361677492 0.4287398542
0.7271354618 -1.1838872334 0.4321835497
0.6506635685 -1.2276218454 0.4319201232
0.5820974679 -1.2627183510 0.4286988836
0.5016249147 -1.2975524093 0.4211329466
0.4295913025 -1.3229041132 0.4108935872
0.3452171515 -1.3405565393 0.3941876578
0.2605048132 -1.3434582112 0.3727909690
0.1774956953 -1.3323068177 0.3491024727
0.0842507401 -1.3124293383 0.3259956788
-0.0129536197 -1.3041992084 0.3175409439
-0.1092414351 -1.3165499397 0.3309742537
-0.2018847924 -1.3363655485 0.3560799596
-0.2854350695 -1.3438178570 0.3794673053
-0.3702329821 -1.3365085537 0.3996603084
-0.4541583590 -1.3153736747 0.4149117862
-0.5256097985 -1.2878972786 0.4238707688
-0.6054666919 -1.2513612081 0.4301983499
-0.6831560310 -1.2098789908 0.4325899139
-0.7493344179 -1.1703069515 0.4316213780
-0.8224005631 -1.1213504876 0.4270092485
-0.8913107570 -1.0674199218 0.4181163996
-0.9469917144 -1.0157613621 0.4064893374
-0.9965495538 -0.9590143689 0.3911762996
-1.0396105037 -0.8861275282 0.3693062966
-1.0702510710 -0.8080521419 0.3456824170
-1.0996158564 -0.7170437558 0.3236081551
-1.1491536082 -0.6205464633 0.3189085121
-1.2187956124 -0.5393098627 0.3395120786
-1.2726926374 -0.4749283028 0.3626832144
-1.3175935824 -0.4038247935 0.3853232848
-1.3464270976 -0.3349975457 0.4022711951
-1.3685428008 -0.2511991977 0.4167146514
-1.3815826424 -0.1646452736 0.4262259186
-1.3871037701 -0.0878586168 0.4307912446
-1.3894066450 0.0001922920 0.4326089895
-1.3871247865 0.0882475941 0.4307733470
-1.3796790013 0.1758070670 0.4250570965
-1.3678706571 0.2513702211 0.4163612151
-1.3454933306 0.3349190168 0.4018784147
-1.3176281016 0.4042330973 0.3852854657
-1.2727110695 0.4754453386 0.3626647433
-1.2188353132 0.5399008868 0.3394726603
-1.1558725578 0.6127041568 0.3203134919
-1.1014580726 0.7068165979 0.3211094296
-1.0715272355 0.7978433746 0.3428040413
-1.0416523236 0.8760854792 0.3662452077
-1.0007084534 0.9495816465 0.3884523143
-0.9468108827 1.0160197099 0.4065640587
-0.8831094998 1.0750976227 0.4195788730
-0.8223526400 1.1218659169 0.4272542953
-0.7491806205 1.1707376869 0.4317973946
-0.6733289700 1.2155991175 0.4325924253
-0.6051227621 1.2515160712 0.4301412153
-0.5252560163 1.2880350682 0.4237705970
-0.4431441848 1.3174768130 0.4128822448
-0.3698578092 1.3354902048 0.3992107913
-0.2853012378 1.3427979145 0.3791683120
-0.2017620618 1.3357570031 0.3559695430
-0.1189609449 1.3199470555 0.3335630247
-0.0232937278 1.3046570395 0.3179757563
0.0745921867 1.3086473484 0.3230995937
0.1605242568 1.3178196427 0.3394856676
0.2471093581 1.3172191010 0.3549007021
0.3332588459 1.3047660255 0.3677150762
0.4177447577 1.2824804445 0.3782072912
0.4894333742 1.2552979469 0.3858812573
0.5690610949 1.2185316399 0.3928491752
0.6361301390 1.1809964177 0.3978882722
0.7102711632 1.1338101880 0.4024154618
0.7814629029 1.0821856236 0.4059885017
0.8497223162 1.0266532153 0.4088026322
0.9151018840 0.9676989544 0.4110107208
0.9694618221 0.9130931673 0.4124022296
1.0289750447 0.8482003735 0.4137423628
1.0853798782 0.7805674491 0.4148287141
1.1385418205 0.7103463683 0.4157667400
1.1878493763 0.6373632995 0.4166553456
1.2333158659 0.5619265629 0.4176218869
1.2745699263 0.4841169598 0.4187929916
1.3106846053 0.4037996632 0.4203370294
1.3410726553 0.3211873094 0.4224034577
1.3648284906 0.2364716848 0.4252125017
1.3805779419 0.1499443122 0.4286845198
1.3882435000 0.0595271400 0.5066289700
1.3887056152 -0.0287507690 0.5071347975
1.3859466192 -0.1169321794 0.5041422781
1.3791758233 -0.2046712007 0.4972968354
1.3670491451 -0.2913730044 0.4861645576
1.3476929303 -0.3760068448 0.4704530683
1.3190577441 -0.4570070700 0.4504285338
1.2801238302 -0.5328998359 0.4278395340
1.2335618928 -0.6050286783 0.4074016178
1.1863748305 -0.6787565110 0.3976020904
1.1453858471 -0.7562914776 0.4054064328
1.1066541182 -0.8331171825 0.4250610600
1.0613524572 -0.9053631391 0.4477150791
1.0067841081 -0.9715660063 0.4682381411
0.9439265816 -1.0313106541 0.4844882276
0.8754580817 -1.0857458940 0.4961667744
0.8032255688 -1.1359367954 0.5035096071
0.7284869105 -1.1827836434 0.5069548739
0.6519512383 -1.2267742617 0.5067735244
0.5738497175 -1.2677360864 0.5029511535
0.4940995067 -1.3047601680 0.4951921813
0.4125413931 -1.3362176213 0.4830487987
0.3291813467 -1.3598246623 0.4663068556
0.2444396742 -1.3724999613 0.4453593202
0.1591962073 -1.3744682996 0.4226931386
0.0731751657 -1.3693100488 0.4036871233
-0.0146260595 -1.3665148876 0.3971650545
-0.1019049312 -1.3713640919 0.4088877375
-0.1874808410 -1.3749536058 0.4301713045
-0.2726221344 -1.3696488753 0.4526624401
-0.3570072889 -1.3530735101 0.4723579906
-0.4398179713 -1.3266621968 0.4876647835
-0.5207542952 -1.2930715894 0.4982892960
-0.5999373569 -1.2545759130 0.5046786143
-0.6775143333 -1.2125215386 0.5072595969
-0.7534965307 -1.1675906742 0.5062412260
-0.8275032890 -1.1197044925 0.5015304674
-0.8986616913 -1.0682273272 0.4927866535
-0.9654603234 -1.0121083638 0.4795684676
-1.0257759432 -0.9502556899 0.4617850388
-1.0772382299 -0.8819361442 0.4402752938
-1.1199189733 -0.8080510755 0.4177759729
-1.1580826436 -0.7303770786 0.4004799390
-1.2013683658 -0.6536433432 0.3985546059
-1.2495022877 -0.5812625852 0.4134769526
-1.2940183393 -0.5082816664 0.4353727058
-1.3297528722 -0.4307005783 0.4574920873
-1.3550810204 -0.3482782553 0.4761543856
-1.3718467855 -0.2628163821 0.4903886061
-1.3820559673 -0.1756792493 0.5000897027
-1.3873531399 -0.0877321742 0.5056441407
-1.3889598726 0.0005207643 0.5073905260
-1.3872783879 0.0887675652 0.5055455781
-1.3819064247 0.1767019435 0.4999497302
-1.3716356595 0.2638197585 0.4902055213
-1.3547507382 0.3492409830 0.4759253637
-1.3291491523 0.4315293967 0.4571520653
-1.2933848775 0.5090759008 0.4350992687
-1.2490181366 0.5821067885 0.4130571098
-1.2008087075 0.6545502063 0.3985100767
-1.1577561177 0.7313404028 0.4009314326
-1.1193421216 0.8088732931 0.4181354498
-1.0766825693 0.8827954116 0.4405346066
-1.0252224829 0.9511257977 0.4620596781
-0.9647933299 1.0129079247 0.4798150980
-0.8978447698 1.0688853094 0.4929402064
-0.8266324705 1.1203082070 0.5016025100
-0.7525740018 1.1681193002 0.5062422207
-0.6765621085 1.2129987585 0.5071935336
-0.5989544799 1.2549813075 0.5045430392
-0.5197498929 1.2933992229 0.4980686113
-0.4387684001 1.3267966899 0.4873552563
-0.3559639565 1.3531419226 0.4720609412
-0.2715950955 1.3697445100 0.4523924382
-0.1864510915 1.3750117176 0.4298736149
-0.1008591205 1.3712366545 0.4086495652
-0.0135647162 1.3666001500 0.3974417302
0.0742615956 1.3693434663 0.4036730623
0.1602607286 1.3746005807 0.4228302416
0.2463232223 1.3715993078 0.4418666258
0.3318192908 1.3569521873 0.4577292597
0.4153781937 1.3316576008 0.4704952153
0.4964078956 1.2982829337 0.4807973184
0.5743258550 1.2576107132 0.4888188810
0.6494326187 1.2116833219 0.4951852690
0.7213546966 1.1607334777 0.4999858668
0.7902525251 1.1056613718 0.5035366286
0.8563531111 1.0472077546 0.5061067205
0.9196590342 0.9856994854 0.5078420706
0.9797112174 0.9209922606 0.5087804557
1.0369216134 0.8537595680 0.5091636697
1.0912124930 0.7841472665 0.5090946796
1.1424681797 0.7122673330 0.5086707198
1.1900297292 0.6378951589 0.5079619782
1.2340089172 0.5613570638 0.5071084787
1.2741678201 0.4827494512 0.5062161638
1.3097297693 0.4019619730 0.5054091079
1.3397914869 0.3189727188 0.5048505965
1.3641804618 0.2341453726 0.5046757386
1.3803912927 0.1474045924 0.5052181188
1.3882396213 0.0650087853 0.3568042594
1.3896138988 -0.0229044997 0.3576833762
1.3850623634 -0.1106507935 0.3548261080
1.3779702144 -0.1760904864 0.3504462505
1.3595454294 -0.2613955744 0.3398388655
1.3284454382 -0.3419518544 0.3237097861
1.2811815772 -0.4127112831 0.3021485181
1.2205228884 -0.4713536617 0.2774789755
1.1398915072 -0.5403894146 0.2496165177
1.0735769452 -0.6247958791 0.2380745632
1.0360147549 -0.7252749378 0.2515717262
1.0169331049 -0.8295986225 0.2800350097
0.9953063993 -0.9112030823 0.3045462435
0.9556363827 -0.9866840719 0.3256450804
0.9139612730 -1.0363922801 0.3373169838
0.8509696666 -1.0963381011 0.3487552272
0.7989419938 -1.1363987029 0.3539701014
0.7257840131 -1.1849908233 0.3574122254
0.6493758987 -1.2284694290 0.3570667220
0.5903452184 -1.2577006156 0.3544466137
0.5091503228 -1.2903446506 0.3470737119
0.4466412118 -1.3095906051 0.3387383757
0.3612529563 -1.3212884164 0.3220684601
0.2765699521 -1.3144164612 0.3002226179
0.1957951834 -1.2901453357 0.2755118069
0.0953263144 -1.2555486279 0.2483042343
-0.0112811800 -1.2418835293 0.2379168333
-0.1165779389 -1.2617357874 0.2530607700
-0.2162887438 -1.2977774912 0.2819886148
-0.2982480047 -1.3179868387 0.3062721705
-0.3834586753 -1.3199435972 0.3269626262
-0.4684987467 -1.3040851526 0.3421587890
-0.5304653018 -1.2827229677 0.3494522415
-0.6109960268 -1.2481465032 0.3557180855
-0.6887977288 -1.2072364430 0.3579202308
-0.7451723052 -1.1730232288 0.3570015299
-0.8172978373 -1.1229964828 0.3524880297
-0.8839598226 -1.0666125164 0.3434461456
-0.9285231053 -1.0194143605 0.3334102073
-0.9673231643 -0.9677730479 0.3205675603
-1.0019827775 -0.8903189121 0.2983372994
-1.0205831687 -0.8080532084 0.2735888611
-1.0411490693 -0.7037104329 0.2467363712
-1.0969388506 -0.5874495834 0.2392624183
-1.1880889372 -0.4973571401 0.2655472046
-1.2513669354 -0.4415749391 0.2899937230
-1.3054342925 -0.3769490087 0.3131544823
-1.3377731748 -0.3217168360 0.3283880046
-1.3652388161 -0.2395820133 0.3430406967
-1.3811093175 -0.1536112979 0.3523621345
-1.3868544004 -0.0879850593 0.3559383486
-1.3898534174 -0.0001361804 0.3578274530
-1.3869711851 0.0877276231 0.3560011160
-1.3774515779 0.1749121905 0.3501644628
-1.3641056546 0.2389206837 0.3425169089
-1.3362359230 0.3205970506 0.3278314657
-1.3061070510 0.3769367979 0.3134188660
-1.2520372616 0.4418147765 0.2902302180
-1.1886524898 0.4976949852 0.2658882109
-1.1109364081 0.5708581074 0.2421169071
-1.0451600276 0.6822927930 0.2412874267
-1.0237123493 0.7868134561 0.2674726328
-1.0066220779 0.8693755467 0.2919558088
-0.9761944240 0.9480374953 0.3148449504
-0.9288284354 1.0191314951 0.3333130194
-0.8683742297 1.0813099361 0.3462175395
-0.8180728094 1.1234236268 0.3529060805
-0.7457872392 1.1733560735 0.3573525685
-0.6700958314 1.2181994766 0.3579913170
-0.6112910444 1.2480508348 0.3557393914
-0.5307621398 1.2826709135 0.3494725828
-0.4475199695 1.3081569361 0.3384092333
-0.3837516620 1.3178384870 0.3263606413
-0.2990073800 1.3158513190 0.3059441858
-0.2170730322 1.2965022887 0.2820654710
-0.1370627693 1.2686574565 0.2584764843
-0.0330227394 1.2427139290 0.2385097824
0.0749227778 1.2479512304 0.2425261252
0.1607877850 1.2610387046 0.2561410937
0.2478954940 1.2628388941 0.2679347784
0.3346984010 1.2525798637 0.2777008926
0.4201113217 1.2333032881 0.2859193670
0.4824588527 1.2123129601 0.2909651963
0.5637963348 1.1794525666 0.2968794694
0.6228276593 1.1503095135 0.3005912754
0.6991876298 1.1068868983 0.3048450569
0.7726732807 1.0587098754 0.3084403749
0.8430915213 1.0060986760 0.3114985440
0.9105447338 0.9496984234 0.3141793711
0.9592124267 0.9051940740 0.3160240034
1.0210284760 0.8426411791 0.3183210560
1.0795472634 0.7769876317 0.3205627486
1.1346154613 0.7084254037 0.3228627601
1.1856690234 0.6368314401 0.3253487129
1.2326228146 0.5624960621 0.3281352950
1.2749720325 0.4854844684 0.3313698193
1.3116394413 0.4056373534 0.3352649509
1.3423538236 0.3234019000 0.3399563189
1.3654765195 0.2387979969 0.3457492648
1.3807645912 0.1524840320 0.3521509208
