# Supplementary material for: The topology of the magnetically induced ring current of C13Cl2
Source: Chem Sci. 2026 Jun 27. Online ahead of print. doi: 10.1039/d6sc03398a (PMC13334967; doi:10.1039/d6sc03398a)
Supplement: SC-OLF-D6SC03398A-s002 [file SC-OLF-D6SC03398A-s002.zip › benz/ribbon_traj_007_008.xyz]

100

1.4350091702 0.0242690814 0.4453485597
1.4341554125 -0.0675399633 0.4445110499
1.4291819157 -0.1591021851 0.4399744085
1.4188322383 -0.2498801954 0.4311937276
1.4008954278 -0.3387879120 0.4174243932
1.3720155029 -0.4235533788 0.3980730624
1.3298684662 -0.5010328495 0.3735153826
1.2753282678 -0.5692742573 0.3458142081
1.2165151197 -0.6355586373 0.3222594739
1.1689566458 -0.7125933176 0.3189762799
1.1383881765 -0.7962623099 0.3384976127
1.1089264005 -0.8786993426 0.3658999862
1.0670695716 -0.9559296050 0.3916183604
1.0113578901 -1.0255080603 0.4124680973
0.9455490012 -1.0874567089 0.4277862387
0.8734244687 -1.1432608833 0.4379080044
0.7974335032 -1.1944387456 0.4435815344
0.7189431189 -1.2420299715 0.4454381590
0.6385513190 -1.2863432827 0.4437196051
0.5563018845 -1.3267397536 0.4381976623
0.4720027008 -1.3616223630 0.4282579190
0.3854967047 -1.3880523613 0.4131421108
0.2973708934 -1.4019030982 0.3924209070
0.2095276501 -1.4001644598 0.3668488452
0.1234993737 -1.3844661786 0.3392419735
0.0356912108 -1.3688327444 0.3190633295
-0.0548091306 -1.3713504328 0.3220819272
-0.1415791542 -1.3887668916 0.3451713953
-0.2280477009 -1.4020457612 0.3726752441
-0.3161903861 -1.4002999531 0.3973323191
-0.4040626526 -1.3833082050 0.4168247118
-0.4900892972 -1.3547806150 0.4307885366
-0.5739387322 -1.3185629746 0.4397252747
-0.6557838351 -1.2772440759 0.4444032312
-0.7357882637 -1.2322109100 0.4453511684
-0.8138282962 -1.1839182301 0.4427275312
-0.8891629903 -1.1318773798 0.4361776806
-0.9602343848 -1.0749239434 0.4250113936
-1.0243456213 -1.0114890370 0.4085434422
-1.0773542182 -0.9401585323 0.3865189280
-1.1158990668 -0.8614958093 0.3599566286
-1.1437616764 -0.7783710205 0.3328904134
-1.1773507432 -0.6950326639 0.3171191309
-1.2290042187 -0.6211495092 0.3266408742
-1.2877152959 -0.5554659788 0.3518971450
-1.3398026783 -0.4851603674 0.3790954522
-1.3790621900 -0.4059107978 0.4025964061
-1.4052365558 -0.3200161819 0.4206744178
-1.4214007530 -0.2306362597 0.4333287944
-1.4305024759 -0.1396552921 0.4411646139
-1.4345625677 -0.0480214671 0.4448975099
-1.4346514156 0.0437879700 0.4449836902
-1.4307947200 0.1354422357 0.4414335995
-1.4220019001 0.2264821564 0.4338079732
-1.4062311227 0.3159898412 0.4213850151
-1.3805365453 0.4021110498 0.4035408475
-1.3420406742 0.4818296451 0.3802876840
-1.2902782163 0.5522902514 0.3530387846
-1.2314264948 0.6178209765 0.3272955433
-1.1795279624 0.6916454092 0.3173493435
-1.1454648889 0.7745437564 0.3321699635
-1.1176903099 0.8578272537 0.3587618644
-1.0795218327 0.9367295832 0.3854125345
-1.0269199244 1.0082906388 0.4075782609
-0.9632501399 1.0720472272 0.4242831779
-0.8924817106 1.1292878729 0.4356792076
-0.8173229343 1.1815302523 0.4424347154
-0.7394050020 1.2299964156 0.4452354512
-0.6594802565 1.2751648178 0.4444384060
-0.5777229356 1.3166655966 0.4399338506
-0.4939526853 1.3530934340 0.4311714937
-0.4080102277 1.3819642546 0.4174366741
-0.3202249651 1.3996512570 0.3982517424
-0.2320738193 1.4021495588 0.3738013626
-0.1456384348 1.3894001926 0.3462287202
-0.0588368980 1.3717470807 0.3226720922
0.0315970095 1.3686812771 0.3188595695
0.1194050901 1.3839083685 0.3381960145
0.2054943720 1.3999400146 0.3656018130
0.2932615845 1.4048007436 0.3915235959
0.3817276007 1.3956380961 0.4131243486
0.4689338118 1.3732201347 0.4301799548
0.5532199917 1.3395108344 0.4430514244
0.6341989100 1.2974958618 0.4526966764
0.7113278551 1.2482453264 0.4594557618
0.7850092441 1.1937064298 0.4640960385
0.8551042742 1.1345036755 0.4669009061
0.9216617953 1.0712825929 0.4681773078
0.9850821179 1.0048973854 0.4683237071
1.0452674542 0.9355655520 0.4675076401
1.1020292023 0.8634143667 0.4658726849
1.1555728641 0.7888583902 0.4636517747
1.2058694073 0.7120866486 0.4610041402
1.2525223490 0.6330603629 0.4580658264
1.2951344737 0.5517901906 0.4549791774
1.3337475135 0.4685498192 0.4519273766
1.3675129449 0.3832363026 0.4491239410
1.3954942203 0.2958473991 0.4467888535
1.4169162960 0.2066540928 0.4452371161
1.4300651491 0.1158928673 0.4448585337
1.4401028600 0.0234219100 0.4498535500
1.4392374443 -0.0686790565 0.4489837978
1.4344089975 -0.1605464389 0.4444596239
1.4243706721 -0.2516759932 0.4357402152
1.4070089028 -0.3410593180 0.4220792939
1.3791859332 -0.4266669261 0.4029243531
1.3378169053 -0.5050944093 0.3784202056
1.2836874200 -0.5741206747 0.3505366771
1.2244353588 -0.6402295329 0.3262982912
1.1762651533 -0.7175949259 0.3225837209
1.1461109367 -0.8018663154 0.3430656855
1.1162352557 -0.8843301017 0.3709795555
1.0730363726 -0.9613058971 0.3966594774
1.0161061168 -1.0305008345 0.4173641841
0.9494155913 -1.0921015905 0.4325428684
0.8766801724 -1.1476860161 0.4425361858
0.8002604617 -1.1987884825 0.4481296538
0.7214549442 -1.2464333705 0.4499588714
0.6408431863 -1.2909597344 0.4482603064
0.5584423111 -1.3317432435 0.4428102233
0.4740389485 -1.3672540750 0.4330077663
0.3874196642 -1.3946698897 0.4180744000
0.2990435998 -1.4097388675 0.3974853577
0.2106682946 -1.4096209575 0.3720262405
0.1242856889 -1.3942724698 0.3441557544
0.0365064173 -1.3776363461 0.3226092885
-0.0548579315 -1.3799793622 0.3254677700
-0.1417738473 -1.3981137556 0.3497382874
-0.2285250598 -1.4110841613 0.3775755521
-0.3171110235 -1.4081491485 0.4022057605
-0.4052170431 -1.3898702307 0.4215233881
-0.4913724615 -1.3605020465 0.4353674452
-0.5753687753 -1.3238003645 0.4442288778
-0.6573913038 -1.2821647889 0.4488793999
-0.7376273240 -1.2369491361 0.4498295431
-0.8159939366 -1.1886291301 0.4472637250
-0.8917894687 -1.1367185239 0.4408245924
-0.9635019686 -1.0800289001 0.4298404791
-1.0286396321 -1.0170780438 0.4136040063
-1.0831749092 -0.9462978818 0.3918334900
-1.1232917164 -0.8679115471 0.3653296750
-1.1514206607 -0.7847223186 0.3376567310
-1.1839894562 -0.7006290310 0.3203532534
-1.2361603204 -0.6261341461 0.3301460196
-1.2953007746 -0.5605708825 0.3562673917
-1.3470432993 -0.4896579020 0.3836783682
-1.3856583417 -0.4095991082 0.4071779016
-1.4110920458 -0.3230340154 0.4251759099
-1.4267965722 -0.2332078621 0.4377805245
-1.4356743319 -0.1418865931 0.4456037445
-1.4396340796 -0.0499499948 0.4493611997
-1.4397690026 0.0421525254 0.4495131060
-1.4361474613 0.1341173286 0.4460763150
-1.4278244507 0.2255268345 0.4386368204
-1.4127944853 0.3155398449 0.4264681218
-1.3883241052 0.4024982778 0.4089371087
-1.3510308215 0.4833266664 0.3859074628
-1.3002112440 0.5549948255 0.3586582341
-1.2412136868 0.6205505866 0.3321781928
-1.1880802736 0.6940309042 0.3206633707
-1.1538276656 0.7775468439 0.3358004953
-1.1262766458 0.8611157647 0.3629680355
-1.0873744794 0.9400549408 0.3898083019
-1.0337648037 1.0114391533 0.4119733123
-0.9693234769 1.0749903723 0.4286654478
-0.8980395894 1.1321400589 0.4400598003
-0.8225147537 1.1843988120 0.4468486636
-0.7443268121 1.2329903903 0.4497156813
-0.6642106548 1.2784199467 0.4490285983
-0.5823421935 1.3203797955 0.4446909974
-0.4985014226 1.3574835047 0.4361585258
-0.4125166728 1.3874655760 0.4227434824
-0.3245892074 1.4069272154 0.4039558097
-0.2359939135 1.4111304627 0.3797225766
-0.1490139817 1.3997811213 0.3520046274
-0.0622483782 1.3814647140 0.3273466333
0.0287307776 1.3772467444 0.3221305092
0.1170398713 1.3926451042 0.3417921679
0.2033170223 1.4086095665 0.3696523786
0.2914927432 1.4118069891 0.3958139009
0.3801545624 1.4021016788 0.4180656443
0.4674684805 1.3790656070 0.4357950763
0.5516825596 1.3444475601 0.4492383350
0.6326504517 1.3018530132 0.4595649349
0.7096159538 1.2518412896 0.4668957315
0.7831212198 1.1966133591 0.4720914969
0.8531857615 1.1369400178 0.4754777379
0.9195695998 1.0731214645 0.4772182909
0.9828383960 1.0061948015 0.4777801452
1.0430324806 0.9364818737 0.4773473449
1.0997404296 0.8639149930 0.4759878095
1.1532432078 0.7889713183 0.4739515728
1.2035674233 0.7118733973 0.4713948262
1.2505558066 0.6327082322 0.4684371964
1.2933878948 0.5512324686 0.4651739972
1.3323464173 0.4678464032 0.4617924688
1.3670502344 0.3825993258 0.4584269914
1.3958789584 0.2951888269 0.4552977626
1.4189403010 0.2060777652 0.4525837597
1.4339885263 0.1152761554 0.4506691825
1.4299154804 0.0251162528 0.4408435694
1.4290733808 -0.0664008701 0.4400383021
1.4239548338 -0.1576579313 0.4354891932
1.4132938045 -0.2480843975 0.4266472400
1.3947819528 -0.3365165059 0.4127694926
1.3648450726 -0.4204398316 0.3932217718
1.3219200271 -0.4969712898 0.3686105595
1.2669691156 -0.5644278400 0.3410917392
1.2085948807 -0.6308877417 0.3182206565
1.1616481383 -0.7075917092 0.3153688390
1.1306654162 -0.7906583043 0.3339295399
1.1016175453 -0.8730685836 0.3608204169
1.0611027706 -0.9505533130 0.3865772435
1.0066096635 -1.0205152860 0.4075720105
0.9416824111 -1.0828118274 0.4230296089
0.8701687650 -1.1388357505 0.4332798230
0.7946065448 -1.1900890087 0.4390334150
0.7164312937 -1.2376265725 0.4409174467
0.6362594516 -1.2817268310 0.4391789038
0.5541614579 -1.3217362637 0.4335851013
0.4699664531 -1.3559906510 0.4235080716
0.3835737451 -1.3814348329 0.4082098216
0.2956981871 -1.3940673289 0.3873564562
0.2083870057 -1.3907079621 0.3616714499
0.1227130584 -1.3746598875 0.3343281925
0.0348760042 -1.3600291427 0.3155173705
-0.0547603297 -1.3627215035 0.3186960843
-0.1413844612 -1.3794200275 0.3406045033
-0.2275703420 -1.3930073611 0.3677749361
-0.3152697488 -1.3924507578 0.3924588777
-0.4029082621 -1.3767461793 0.4121260355
-0.4888061328 -1.3490591836 0.4262096281
-0.5725086892 -1.3133255847 0.4352216716
-0.6541763664 -1.2723233629 0.4399270626
-0.7339492033 -1.2274726838 0.4408727936
-0.8116626559 -1.1792073301 0.4381913373
-0.8865365120 -1.1270362357 0.4315307689
-0.9569668011 -1.0698189867 0.4201823081
-1.0200516105 -1.0059000302 0.4034828781
-1.0715335271 -0.9340191828 0.3812043661
-1.1085064171 -0.8550800714 0.3545835822
-1.1361026921 -0.7720197224 0.3281240957
-1.1707120303 -0.6894362969 0.3138850085
-1.2218481170 -0.6161648723 0.3231357288
-1.2801298171 -0.5503610750 0.3475268983
-1.3325620572 -0.4806628329 0.3745125361
-1.3724660383 -0.4022224873 0.3980149107
-1.3993810658 -0.3169983483 0.4161729257
-1.4160049338 -0.2280646573 0.4288770643
-1.4253306200 -0.1374239912 0.4367254833
-1.4294910559 -0.0460929395 0.4404338201
-1.4295338285 0.0454234146 0.4404542743
-1.4254419788 0.1367671428 0.4367908839
-1.4161793495 0.2274374783 0.4289791260
-1.3996677602 0.3164398374 0.4163019084
-1.3727489854 0.4017238219 0.3981445862
-1.3330505268 0.4803326238 0.3746679053
-1.2803451886 0.5495856774 0.3474193350
-1.2216393027 0.6150913663 0.3224128938
-1.1709756511 0.6892599142 0.3140353163
-1.1371021122 0.7715406689 0.3285394317
-1.1091039740 0.8545387428 0.3545556932
-1.0716691860 0.9334042255 0.3810167671
-1.0200750451 1.0051421244 0.4031832095
-0.9571768029 1.0691040821 0.4199009081
-0.8869238317 1.1264356869 0.4312986149
-0.8121311149 1.1786616926 0.4380207671
-0.7344831918 1.2270024409 0.4407552212
-0.6547498582 1.2719096888 0.4398482136
-0.5731036777 1.3129513977 0.4351767039
-0.4894039479 1.3487033634 0.4261844616
-0.4035037827 1.3764629331 0.4121298658
-0.3158607227 1.3923752985 0.3925476751
-0.2281537251 1.3931686549 0.3678801486
-0.1422628879 1.3790192640 0.3404528129
-0.0554254179 1.3620294474 0.3179975510
0.0344632415 1.3601158099 0.3155886298
0.1217703088 1.3751716327 0.3345998611
0.2076717217 1.3912704627 0.3615512473
0.2950304257 1.3977944982 0.3872332910
0.3833006389 1.3891745135 0.4081830528
0.4703991432 1.3673746624 0.4245648332
0.5547574238 1.3345741087 0.4368645138
0.6357473682 1.2931387104 0.4458284179
0.7130397564 1.2446493632 0.4520157922
0.7868972685 1.1907995006 0.4561005801
0.8570227870 1.1320673331 0.4583240743
0.9237539908 1.0694437214 0.4591363246
0.9873258397 1.0035999693 0.4588672690
1.0475024278 0.9346492303 0.4576679354
1.1043179750 0.8629137404 0.4557575603
1.1579025205 0.7887454621 0.4533519766
1.2081713913 0.7122998999 0.4506134542
1.2544888914 0.6334124937 0.4476944565
1.2968810526 0.5523479127 0.4447843575
1.3351486097 0.4692532352 0.4420622843
1.3679756554 0.3838732795 0.4398208905
1.3951094823 0.2965059713 0.4382799444
1.4148922909 0.2072304204 0.4378904726
1.4261417719 0.1165095792 0.4390478850
