# Supplementary material for: The topology of the magnetically induced ring current of C13Cl2
Source: Chem Sci. 2026 Jun 27. Online ahead of print. doi: 10.1039/d6sc03398a (PMC13334967; doi:10.1039/d6sc03398a)
Supplement: SC-OLF-D6SC03398A-s002 [file SC-OLF-D6SC03398A-s002.zip › benz/ribbon_traj_007_010.xyz]

100

1.3592789805 0.0185192584 0.4686382354
1.3587281678 -0.0677030909 0.4669737736
1.3534438220 -0.1536490439 0.4621234420
1.3429110386 -0.2387385943 0.4531391164
1.3253261360 -0.3219924272 0.4395629804
1.2981984068 -0.4016628916 0.4212893522
1.2598875109 -0.4756054312 0.3992770643
1.2118173771 -0.5431593080 0.3762758930
1.1601785857 -0.6092605541 0.3583622819
1.1158532045 -0.6824820176 0.3560181855
1.0829101809 -0.7601810679 0.3712312405
1.0502176617 -0.8364182595 0.3938471676
1.0080234796 -0.9079606930 0.4164578627
0.9549117985 -0.9729279656 0.4357827705
0.8932136451 -1.0312314275 0.4505044823
0.8257435928 -1.0839513966 0.4604878805
0.7545737537 -1.1323204185 0.4662127960
0.6808951412 -1.1771388421 0.4680988217
0.6052806724 -1.2186115107 0.4663023365
0.5278551971 -1.2561778278 0.4606865117
0.4485326293 -1.2884703407 0.4508381144
0.3672409819 -1.3130544796 0.4362725362
0.2844311653 -1.3267332764 0.4170171728
0.2013201265 -1.3279975504 0.3945325667
0.1189373017 -1.3183120469 0.3719573445
0.0353330393 -1.3076581853 0.3560696827
-0.0503572153 -1.3090434461 0.3579151251
-0.1334515587 -1.3206649583 0.3758246990
-0.2159644635 -1.3289051181 0.3987098764
-0.2991444071 -1.3253900683 0.4207721563
-0.3817448039 -1.3093183613 0.4391641684
-0.4626909114 -1.2831751810 0.4528875537
-0.5416749639 -1.2498330685 0.4619462613
-0.6187742345 -1.2115015783 0.4668602344
-0.6940693089 -1.1694310080 0.4680160403
-0.7673681439 -1.1240313909 0.4654929415
-0.8379892744 -1.0749639590 0.4590388706
-0.9045912731 -1.0213295161 0.4482322827
-0.9650460271 -0.9619565389 0.4326896543
-1.0163168012 -0.8957536130 0.4126365795
-1.0563891718 -0.8231333385 0.3896370483
-1.0880773162 -0.7463811480 0.3675396876
-1.1224885064 -0.6688328772 0.3545935781
-1.1746975519 -0.5889749574 0.3619676973
-1.2263032437 -0.5234554762 0.3825496022
-1.2721278476 -0.4544611397 0.4058596658
-1.3072799265 -0.3787856157 0.4270898370
-1.3314198743 -0.2978619927 0.4440788245
-1.3467799660 -0.2139429556 0.4563303004
-1.3555884541 -0.1285067193 0.4640400075
-1.3594544700 -0.0424117175 0.4676579018
-1.3593788454 0.0438519324 0.4675946038
-1.3553856521 0.1299338344 0.4638742391
-1.3465796727 0.2153671020 0.4561322791
-1.3310700162 0.2992447336 0.4437996089
-1.3067157170 0.3800819953 0.4267359803
-1.2715931909 0.4558104635 0.4055853867
-1.2258099655 0.5249518834 0.3825005719
-1.1741979119 0.5905427539 0.3622765872
-1.1266861170 0.6613953477 0.3543923143
-1.0913335837 0.7386609081 0.3657197653
-1.0602283082 0.8158091203 0.3873359596
-1.0211271938 0.8889463539 0.4105147811
-0.9707121094 0.9557450358 0.4309342044
-0.9109951981 1.0157492209 0.4469429659
-0.8448732129 1.0698876396 0.4582042653
-0.7745712655 1.1193595429 0.4650706272
-0.7014980313 1.1651084843 0.4679578440
-0.6263807007 1.2075148207 0.4671591996
-0.5494635946 1.2462792165 0.4626426273
-0.4706637778 1.2802057938 0.4540118551
-0.3898850217 1.3071477659 0.4407347538
-0.3074211943 1.3243828384 0.4227694237
-0.2242628557 1.3290565888 0.4008708753
-0.1416980074 1.3217793395 0.3777487777
-0.0587381782 1.3098778820 0.3590702794
0.0267956561 1.3072447726 0.3554093499
0.1110061229 1.3157992386 0.3682923105
0.1940244089 1.3211254370 0.3860899339
0.2676750349 1.3176963930 0.4019966098
0.3507366469 1.3028426620 0.4167773809
0.4227787364 1.2815475803 0.4282856183
0.5016323300 1.2482728597 0.4383802746
0.5776890471 1.2085034598 0.4467620164
0.6504975072 1.1627677371 0.4534859629
0.7202286751 1.1123088273 0.4589727968
0.7869773579 1.0578848895 0.4633979949
0.8506465550 0.9998515844 0.4668475608
0.9115050080 0.9388527162 0.4695540945
0.9695333166 0.8751352643 0.4716054023
1.0307952363 0.8009225739 0.4735160809
1.0822939576 0.7317952024 0.4743786722
1.1307413133 0.6604932588 0.4748040261
1.1759616469 0.5870958906 0.4748407311
1.2174195049 0.5115103607 0.4745220069
1.2549348608 0.4338903094 0.4739039601
1.2880863507 0.3542968747 0.4730276904
1.3159446536 0.2727044927 0.4719912276
1.3381006528 0.1893894222 0.4708325089
1.3528203248 0.1044652431 0.4696768883
1.4401028600 0.0234219100 0.4498535500
1.4392374443 -0.0686790565 0.4489837978
1.4344089975 -0.1605464389 0.4444596239
1.4243706721 -0.2516759932 0.4357402152
1.4070089028 -0.3410593180 0.4220792939
1.3791859332 -0.4266669261 0.4029243531
1.3378169053 -0.5050944093 0.3784202056
1.2836874200 -0.5741206747 0.3505366771
1.2244353588 -0.6402295329 0.3262982912
1.1762651533 -0.7175949259 0.3225837209
1.1461109367 -0.8018663154 0.3430656855
1.1162352557 -0.8843301017 0.3709795555
1.0730363726 -0.9613058971 0.3966594774
1.0161061168 -1.0305008345 0.4173641841
0.9494155913 -1.0921015905 0.4325428684
0.8766801724 -1.1476860161 0.4425361858
0.8002604617 -1.1987884825 0.4481296538
0.7214549442 -1.2464333705 0.4499588714
0.6408431863 -1.2909597344 0.4482603064
0.5584423111 -1.3317432435 0.4428102233
0.4740389485 -1.3672540750 0.4330077663
0.3874196642 -1.3946698897 0.4180744000
0.2990435998 -1.4097388675 0.3974853577
0.2106682946 -1.4096209575 0.3720262405
0.1242856889 -1.3942724698 0.3441557544
0.0365064173 -1.3776363461 0.3226092885
-0.0548579315 -1.3799793622 0.3254677700
-0.1417738473 -1.3981137556 0.3497382874
-0.2285250598 -1.4110841613 0.3775755521
-0.3171110235 -1.4081491485 0.4022057605
-0.4052170431 -1.3898702307 0.4215233881
-0.4913724615 -1.3605020465 0.4353674452
-0.5753687753 -1.3238003645 0.4442288778
-0.6573913038 -1.2821647889 0.4488793999
-0.7376273240 -1.2369491361 0.4498295431
-0.8159939366 -1.1886291301 0.4472637250
-0.8917894687 -1.1367185239 0.4408245924
-0.9635019686 -1.0800289001 0.4298404791
-1.0286396321 -1.0170780438 0.4136040063
-1.0831749092 -0.9462978818 0.3918334900
-1.1232917164 -0.8679115471 0.3653296750
-1.1514206607 -0.7847223186 0.3376567310
-1.1839894562 -0.7006290310 0.3203532534
-1.2361603204 -0.6261341461 0.3301460196
-1.2953007746 -0.5605708825 0.3562673917
-1.3470432993 -0.4896579020 0.3836783682
-1.3856583417 -0.4095991082 0.4071779016
-1.4110920458 -0.3230340154 0.4251759099
-1.4267965722 -0.2332078621 0.4377805245
-1.4356743319 -0.1418865931 0.4456037445
-1.4396340796 -0.0499499948 0.4493611997
-1.4397690026 0.0421525254 0.4495131060
-1.4361474613 0.1341173286 0.4460763150
-1.4278244507 0.2255268345 0.4386368204
-1.4127944853 0.3155398449 0.4264681218
-1.3883241052 0.4024982778 0.4089371087
-1.3510308215 0.4833266664 0.3859074628
-1.3002112440 0.5549948255 0.3586582341
-1.2412136868 0.6205505866 0.3321781928
-1.1880802736 0.6940309042 0.3206633707
-1.1538276656 0.7775468439 0.3358004953
-1.1262766458 0.8611157647 0.3629680355
-1.0873744794 0.9400549408 0.3898083019
-1.0337648037 1.0114391533 0.4119733123
-0.9693234769 1.0749903723 0.4286654478
-0.8980395894 1.1321400589 0.4400598003
-0.8225147537 1.1843988120 0.4468486636
-0.7443268121 1.2329903903 0.4497156813
-0.6642106548 1.2784199467 0.4490285983
-0.5823421935 1.3203797955 0.4446909974
-0.4985014226 1.3574835047 0.4361585258
-0.4125166728 1.3874655760 0.4227434824
-0.3245892074 1.4069272154 0.4039558097
-0.2359939135 1.4111304627 0.3797225766
-0.1490139817 1.3997811213 0.3520046274
-0.0622483782 1.3814647140 0.3273466333
0.0287307776 1.3772467444 0.3221305092
0.1170398713 1.3926451042 0.3417921679
0.2033170223 1.4086095665 0.3696523786
0.2914927432 1.4118069891 0.3958139009
0.3801545624 1.4021016788 0.4180656443
0.4674684805 1.3790656070 0.4357950763
0.5516825596 1.3444475601 0.4492383350
0.6326504517 1.3018530132 0.4595649349
0.7096159538 1.2518412896 0.4668957315
0.7831212198 1.1966133591 0.4720914969
0.8531857615 1.1369400178 0.4754777379
0.9195695998 1.0731214645 0.4772182909
0.9828383960 1.0061948015 0.4777801452
1.0430324806 0.9364818737 0.4773473449
1.0997404296 0.8639149930 0.4759878095
1.1532432078 0.7889713183 0.4739515728
1.2035674233 0.7118733973 0.4713948262
1.2505558066 0.6327082322 0.4684371964
1.2933878948 0.5512324686 0.4651739972
1.3323464173 0.4678464032 0.4617924688
1.3670502344 0.3825993258 0.4584269914
1.3958789584 0.2951888269 0.4552977626
1.4189403010 0.2060777652 0.4525837597
1.4339885263 0.1152761554 0.4506691825
1.2784551010 0.0136166069 0.4874229209
1.2782188913 -0.0667271253 0.4849637494
1.2724786465 -0.1467516488 0.4797872601
1.2614514051 -0.2258011954 0.4705380176
1.2436433693 -0.3029255363 0.4570466669
1.2172108803 -0.3766588571 0.4396543513
1.1819581164 -0.4461164530 0.4201339229
1.1399473342 -0.5121979413 0.4020151090
1.0959218127 -0.5782915752 0.3904262726
1.0554412558 -0.6473691094 0.3894526501
1.0197094251 -0.7184958204 0.3993967955
0.9842000677 -0.7885064173 0.4167147797
0.9430105866 -0.8546154889 0.4362562480
0.8937174802 -0.9153550966 0.4542013569
0.8370116989 -0.9703612645 0.4684660962
0.7748070131 -1.0202167770 0.4784395753
0.7088870458 -1.0658523544 0.4842959382
0.6403353382 -1.1078443137 0.4862387721
0.5697181584 -1.1462632871 0.4843443667
0.4972680831 -1.1806124122 0.4785628001
0.4230263102 -1.2096866063 0.4686684624
0.3470622995 -1.2314390694 0.4544706724
0.2698187309 -1.2437276854 0.4365489878
0.1919719585 -1.2463741432 0.4170388928
0.1135889146 -1.2423516240 0.3997589345
0.0341596612 -1.2376800245 0.3895300768
-0.0458564992 -1.2381075300 0.3903624802
-0.1251292702 -1.2432161610 0.4019111107
-0.2034038672 -1.2467260748 0.4198442007
-0.2811777908 -1.2426309881 0.4393385522
-0.3582725647 -1.2287664919 0.4568049488
-0.4340093614 -1.2058483156 0.4704076621
-0.5079811524 -1.1758657725 0.4796636447
-0.5801571653 -1.1408383678 0.4848410690
-0.6505112938 -1.1019128799 0.4862025375
-0.7187423513 -1.0594336517 0.4837221580
-0.7841890800 -1.0132093941 0.4772531487
-0.8456805777 -0.9626301322 0.4666240864
-0.9014524221 -0.9068350340 0.4517753022
-0.9494586931 -0.8452093442 0.4334396690
-0.9894866271 -0.7783551299 0.4139444216
-1.0247339717 -0.7080399773 0.3974226442
-1.0609875567 -0.6370367234 0.3888339027
-1.1132347835 -0.5518157686 0.3937893749
-1.1573057128 -0.4863400699 0.4088318128
-1.1972123959 -0.4192643774 0.4280409633
-1.2289015113 -0.3479721231 0.4470017725
-1.2517477029 -0.2726899700 0.4629817392
-1.2667633597 -0.1946780490 0.4748800764
-1.2755025763 -0.1151268454 0.4824762706
-1.2792748604 -0.0348734403 0.4859546039
-1.2789886882 0.0455513394 0.4856761015
-1.2746238429 0.1257503402 0.4816721632
-1.2653348946 0.2052073696 0.4736277379
-1.2493455471 0.2829496224 0.4611310960
-1.2251073289 0.3576657129 0.4445348518
-1.1921555604 0.4282942607 0.4252633107
-1.1514086870 0.4949089412 0.4063429097
-1.1071821371 0.5605349211 0.3923749816
-1.0652919603 0.6287597912 0.3881212580
-1.0288395018 0.6997749723 0.3956390352
-0.9941799706 0.7705024760 0.4117038836
-0.9548799082 0.8378377669 0.4312212602
-0.9076594150 0.9000509182 0.4498950965
-0.8526669194 0.9565080694 0.4652204839
-0.7917068364 1.0076352203 0.4763487303
-0.7266277773 1.0543202739 0.4832925909
-0.6586692504 1.0972265783 0.4862000067
-0.5885507467 1.1366096946 0.4852898009
-0.5165849958 1.1721786375 0.4805942572
-0.4428261329 1.2029280829 0.4718651845
-0.3672533706 1.2268299559 0.4587260253
-0.2902531811 1.2418384613 0.4415830378
-0.2125317979 1.2469827149 0.4220191740
-0.1343820330 1.2437775576 0.4034929280
-0.0552279781 1.2382910500 0.3907939255
0.0248605346 1.2372428007 0.3886881905
0.1049723744 1.2389533731 0.3947924530
0.1847317955 1.2336413074 0.4025274891
0.2438573266 1.2235857970 0.4081793186
0.3213187315 1.2035836452 0.4154891176
0.3780889923 1.1840295536 0.4207761603
0.4515821004 1.1520981593 0.4275222142
0.5227276424 1.1151539063 0.4339590979
0.5913790606 1.0736941846 0.4400761942
0.6573361304 1.0280042955 0.4458540966
0.7207689543 0.9788297612 0.4513182519
0.7817235102 0.9265817043 0.4564768307
0.8401716199 0.8715106310 0.4613280438
0.8960341526 0.8137886549 0.4658634597
0.9618500430 0.7379301547 0.4710443523
1.0113447075 0.6746190866 0.4748057715
1.0579152034 0.6091131203 0.4782132259
1.1013674872 0.5414835490 0.4812442658
1.1414511150 0.4717882527 0.4838700166
1.1775233044 0.3999342157 0.4860154514
1.2091224670 0.3259944237 0.4876283893
1.2360103488 0.2502201585 0.4886846925
1.2572610046 0.1727010791 0.4890812581
1.2716521232 0.0936543308 0.4886845942
