# Supplementary material for: The topology of the magnetically induced ring current of C13Cl2
Source: Chem Sci. 2026 Jun 27. Online ahead of print. doi: 10.1039/d6sc03398a (PMC13334967; doi:10.1039/d6sc03398a)
Supplement: SC-OLF-D6SC03398A-s002 [file SC-OLF-D6SC03398A-s002.zip › benz/ribbon_traj_007_011.xyz]

100

1.3466509921 0.0270635117 0.5267699788
1.3458093533 -0.0687630937 0.5257988723
1.3408081263 -0.1643021950 0.5203194735
1.3315960880 -0.2491994256 0.5114020490
1.3162952767 -0.3326601602 0.4984427316
1.2927903627 -0.4133829457 0.4815067629
1.2591137038 -0.4894071757 0.4615119551
1.2159829948 -0.5597273346 0.4409373164
1.1726093778 -0.6191021854 0.4260561222
1.1338317428 -0.6837127840 0.4235490142
1.1033203692 -0.7513484483 0.4354378860
1.0661723911 -0.8250979593 0.4553159038
1.0200545414 -0.8940084966 0.4758984238
0.9643971530 -0.9566629124 0.4939929831
0.9013334578 -1.0131548303 0.5081643885
0.8334128533 -1.0647237409 0.5182241120
0.7538751139 -1.1177622018 0.5248529802
0.6718178659 -1.1672241119 0.5269287546
0.5966563764 -1.2087220996 0.5250651347
0.5110604621 -1.2513297562 0.5187289362
0.4325729251 -1.2847452746 0.5089653141
0.3522139210 -1.3115021707 0.4950559524
0.2702380292 -1.3289901215 0.4772125984
0.1875336315 -1.3354022792 0.4568423556
0.1051720796 -1.3311419251 0.4367871906
0.0315635980 -1.3237698624 0.4238327795
-0.0439296732 -1.3249379600 0.4252269367
-0.1171597570 -1.3331767432 0.4395782837
-0.1996482486 -1.3360455494 0.4600936702
-0.2824145860 -1.3278895799 0.4802615988
-0.3641978780 -1.3084845331 0.4975026733
-0.4442324063 -1.2803525081 0.5107289542
-0.5313586842 -1.2417355926 0.5206659113
-0.6077917265 -1.2029042920 0.5256069204
-0.6912782933 -1.1558655103 0.5267817591
-0.7727873055 -1.1055743729 0.5236041379
-0.8434781366 -1.0572905056 0.5169137889
-0.9106939690 -1.0049719547 0.5062110963
-0.9726499099 -0.9475047409 0.4913798833
-1.0269199227 -0.8839026655 0.4728246450
-1.0713284243 -0.8141353181 0.4520940683
-1.1075453181 -0.7399615865 0.4326808075
-1.1392969574 -0.6724729993 0.4224547310
-1.1800371908 -0.6092739176 0.4280128554
-1.2273804385 -0.5412154758 0.4457752016
-1.2683715550 -0.4696507229 0.4666573066
-1.2995920822 -0.3924512851 0.4861804871
-1.3208875198 -0.3109421100 0.5022103004
-1.3344231344 -0.2270254342 0.5141216139
-1.3423630056 -0.1418996115 0.5220124812
-1.3463050454 -0.0462545573 0.5263944297
-1.3464058378 0.0396208394 0.5265056470
-1.3427699846 0.1352929920 0.5224498903
-1.3352961086 0.2204975312 0.5149064012
-1.3222232272 0.3045398544 0.5032963906
-1.3015493424 0.3862839377 0.4875587482
-1.2713033731 0.4639720358 0.4682946969
-1.2309862333 0.5359816073 0.4473961314
-1.1838221941 0.6040684381 0.4292926109
-1.1426993124 0.6668102214 0.4226016182
-1.1102162051 0.7340860972 0.4314606188
-1.0744201235 0.8085744225 0.4504369635
-1.0307572598 0.8787443212 0.4712782369
-0.9771467644 0.9428255659 0.4900589470
-0.9156904232 1.0007368298 0.5052130666
-0.8487895883 1.0533942208 0.5162245556
-0.7783199153 1.1019565169 0.5232083197
-0.6969761526 1.1524932883 0.5267068698
-0.6136031400 1.1997370010 0.5257909064
-0.5372921436 1.2388368267 0.5211244589
-0.4593502756 1.2738286399 0.5126562945
-0.3796381468 1.3030610358 0.5001348197
-0.2981789420 1.3240395281 0.4835579413
-0.2156339369 1.3341029220 0.4638101932
-0.1331692365 1.3325861568 0.4432269846
-0.0503809379 1.3232349977 0.4255838704
0.0345006618 1.3172745607 0.4188664867
0.1079774829 1.3199137280 0.4263363173
0.1801865820 1.3213594870 0.4383954822
0.2624650042 1.3118054997 0.4497868845
0.3443219391 1.2936604392 0.4599206955
0.4247817760 1.2669261611 0.4684080537
0.5029239753 1.2326505011 0.4752970761
0.5786282603 1.1927588767 0.4811176127
0.6514486396 1.1475917417 0.4858926362
0.7216148995 1.0983434654 0.4900049849
0.7891202045 1.0455134709 0.4935657524
0.8537816713 0.9892848245 0.4966282256
0.9158043037 0.9301929550 0.4994010677
0.9751115243 0.8684014066 0.5019544061
1.0313772142 0.8038665251 0.5043023865
1.0845564377 0.7367795053 0.5065554544
1.1343615184 0.6671451371 0.5087837414
1.1804736899 0.5950044565 0.5110190409
1.2222327440 0.5202702354 0.5132755303
1.2592920128 0.4431071784 0.5156183140
1.2906631821 0.3634933310 0.5180758080
1.3149547871 0.2814983176 0.5206868542
1.3321854457 0.1977725494 0.5233621546
1.3424079985 0.1127697969 0.5256428161
1.4401028600 0.0234219100 0.4498535500
1.4392374443 -0.0686790565 0.4489837978
1.4344089975 -0.1605464389 0.4444596239
1.4243706721 -0.2516759932 0.4357402152
1.4070089028 -0.3410593180 0.4220792939
1.3791859332 -0.4266669261 0.4029243531
1.3378169053 -0.5050944093 0.3784202056
1.2836874200 -0.5741206747 0.3505366771
1.2244353588 -0.6402295329 0.3262982912
1.1762651533 -0.7175949259 0.3225837209
1.1461109367 -0.8018663154 0.3430656855
1.1162352557 -0.8843301017 0.3709795555
1.0730363726 -0.9613058971 0.3966594774
1.0161061168 -1.0305008345 0.4173641841
0.9494155913 -1.0921015905 0.4325428684
0.8766801724 -1.1476860161 0.4425361858
0.8002604617 -1.1987884825 0.4481296538
0.7214549442 -1.2464333705 0.4499588714
0.6408431863 -1.2909597344 0.4482603064
0.5584423111 -1.3317432435 0.4428102233
0.4740389485 -1.3672540750 0.4330077663
0.3874196642 -1.3946698897 0.4180744000
0.2990435998 -1.4097388675 0.3974853577
0.2106682946 -1.4096209575 0.3720262405
0.1242856889 -1.3942724698 0.3441557544
0.0365064173 -1.3776363461 0.3226092885
-0.0548579315 -1.3799793622 0.3254677700
-0.1417738473 -1.3981137556 0.3497382874
-0.2285250598 -1.4110841613 0.3775755521
-0.3171110235 -1.4081491485 0.4022057605
-0.4052170431 -1.3898702307 0.4215233881
-0.4913724615 -1.3605020465 0.4353674452
-0.5753687753 -1.3238003645 0.4442288778
-0.6573913038 -1.2821647889 0.4488793999
-0.7376273240 -1.2369491361 0.4498295431
-0.8159939366 -1.1886291301 0.4472637250
-0.8917894687 -1.1367185239 0.4408245924
-0.9635019686 -1.0800289001 0.4298404791
-1.0286396321 -1.0170780438 0.4136040063
-1.0831749092 -0.9462978818 0.3918334900
-1.1232917164 -0.8679115471 0.3653296750
-1.1514206607 -0.7847223186 0.3376567310
-1.1839894562 -0.7006290310 0.3203532534
-1.2361603204 -0.6261341461 0.3301460196
-1.2953007746 -0.5605708825 0.3562673917
-1.3470432993 -0.4896579020 0.3836783682
-1.3856583417 -0.4095991082 0.4071779016
-1.4110920458 -0.3230340154 0.4251759099
-1.4267965722 -0.2332078621 0.4377805245
-1.4356743319 -0.1418865931 0.4456037445
-1.4396340796 -0.0499499948 0.4493611997
-1.4397690026 0.0421525254 0.4495131060
-1.4361474613 0.1341173286 0.4460763150
-1.4278244507 0.2255268345 0.4386368204
-1.4127944853 0.3155398449 0.4264681218
-1.3883241052 0.4024982778 0.4089371087
-1.3510308215 0.4833266664 0.3859074628
-1.3002112440 0.5549948255 0.3586582341
-1.2412136868 0.6205505866 0.3321781928
-1.1880802736 0.6940309042 0.3206633707
-1.1538276656 0.7775468439 0.3358004953
-1.1262766458 0.8611157647 0.3629680355
-1.0873744794 0.9400549408 0.3898083019
-1.0337648037 1.0114391533 0.4119733123
-0.9693234769 1.0749903723 0.4286654478
-0.8980395894 1.1321400589 0.4400598003
-0.8225147537 1.1843988120 0.4468486636
-0.7443268121 1.2329903903 0.4497156813
-0.6642106548 1.2784199467 0.4490285983
-0.5823421935 1.3203797955 0.4446909974
-0.4985014226 1.3574835047 0.4361585258
-0.4125166728 1.3874655760 0.4227434824
-0.3245892074 1.4069272154 0.4039558097
-0.2359939135 1.4111304627 0.3797225766
-0.1490139817 1.3997811213 0.3520046274
-0.0622483782 1.3814647140 0.3273466333
0.0287307776 1.3772467444 0.3221305092
0.1170398713 1.3926451042 0.3417921679
0.2033170223 1.4086095665 0.3696523786
0.2914927432 1.4118069891 0.3958139009
0.3801545624 1.4021016788 0.4180656443
0.4674684805 1.3790656070 0.4357950763
0.5516825596 1.3444475601 0.4492383350
0.6326504517 1.3018530132 0.4595649349
0.7096159538 1.2518412896 0.4668957315
0.7831212198 1.1966133591 0.4720914969
0.8531857615 1.1369400178 0.4754777379
0.9195695998 1.0731214645 0.4772182909
0.9828383960 1.0061948015 0.4777801452
1.0430324806 0.9364818737 0.4773473449
1.0997404296 0.8639149930 0.4759878095
1.1532432078 0.7889713183 0.4739515728
1.2035674233 0.7118733973 0.4713948262
1.2505558066 0.6327082322 0.4684371964
1.2933878948 0.5512324686 0.4651739972
1.3323464173 0.4678464032 0.4617924688
1.3670502344 0.3825993258 0.4584269914
1.3958789584 0.2951888269 0.4552977626
1.4189403010 0.2060777652 0.4525837597
1.4339885263 0.1152761554 0.4506691825
1.2531991242 0.0307051134 0.6036864076
1.2523812624 -0.0688471309 0.6026139469
1.2472072552 -0.1680579511 0.5961793232
1.2388215039 -0.2467228580 0.5870638827
1.2255816507 -0.3242610024 0.5748061692
1.2063947921 -0.4000989653 0.5600891726
1.1804105024 -0.4737199422 0.5446037047
1.1482785697 -0.5453339945 0.5313379558
1.1207833968 -0.5979748378 0.5258139531
1.0913983324 -0.6498306421 0.5245143075
1.0605298016 -0.7008305812 0.5278100866
1.0161095265 -0.7658658169 0.5396522520
0.9670727102 -0.8267110962 0.5551373702
0.9126881892 -0.8828249902 0.5706217822
0.8532513244 -0.9342080702 0.5837859087
0.7901455341 -0.9817614657 0.5939120382
0.7074897662 -1.0367359210 0.6015763067
0.6221807877 -1.0880148533 0.6038986377
0.5524695664 -1.1264844648 0.6018699631
0.4636786132 -1.1709162690 0.5946476491
0.3911069017 -1.2022364742 0.5849228618
0.3170081777 -1.2283344516 0.5720375049
0.2414324586 -1.2482413756 0.5569398391
0.1643989684 -1.2611836008 0.5416584707
0.0860584703 -1.2680113805 0.5294186268
0.0266207787 -1.2699033787 0.5250562705
-0.0330014148 -1.2698965578 0.5249861035
-0.0925456667 -1.2682397308 0.5294182801
-0.1707714373 -1.2610069376 0.5426117883
-0.2477181486 -1.2476300113 0.5583174372
-0.3231787130 -1.2270988355 0.5734819585
-0.3970923511 -1.2002029697 0.5860904633
-0.4873485931 -1.1596708206 0.5971029447
-0.5581921493 -1.1236437951 0.6023344409
-0.6449292627 -1.0747818844 0.6037339751
-0.7295806744 -1.0225196156 0.5999445509
-0.7951668045 -0.9778624872 0.5930029854
-0.8578859694 -0.9299150093 0.5825817136
-0.9166601878 -0.8779314380 0.5691557604
-0.9706649363 -0.8215074492 0.5538158000
-1.0193651321 -0.7603590891 0.5388584615
-1.0636699755 -0.6952008545 0.5277048839
-1.0946044586 -0.6443169676 0.5245562086
-1.1239140613 -0.5924136892 0.5258796911
-1.1594601024 -0.5218600691 0.5352830116
-1.1896998107 -0.4496435438 0.5496362450
-1.2135258228 -0.3753034621 0.5651830727
-1.2306829939 -0.2988502047 0.5792446909
-1.2420496965 -0.2208430063 0.5904627034
-1.2490516792 -0.1419126298 0.5984212179
-1.2529760112 -0.0425591197 0.6034276596
-1.2530426729 0.0370891534 0.6034981879
-1.2493925080 0.1364686555 0.5988234655
-1.2427677666 0.2154682279 0.5911759820
-1.2316519692 0.2935398638 0.5801246595
-1.2147745797 0.3700695976 0.5661803876
-1.1915759248 0.4446174051 0.5506819311
-1.1617612227 0.5169683891 0.5361340286
-1.1264307014 0.5875862896 0.5264070290
-1.0973183512 0.6395895386 0.5245398656
-1.0666047445 0.6906253505 0.5271207423
-1.0225636013 0.7560330804 0.5379058914
-0.9741400402 0.8174337016 0.5527481719
-0.9205287251 0.8742119785 0.5681445817
-0.8620573695 0.9264832874 0.5817606854
-0.7995395873 0.9746483827 0.5923893109
-0.7341250770 1.0195142219 0.5995679757
-0.6496254931 1.0719961863 0.6036980582
-0.5629956253 1.1210540553 0.6025532144
-0.4922420938 1.1572938579 0.5975579205
-0.4201991286 1.1901737751 0.5891540633
-0.3467596208 1.2186564956 0.5775261570
-0.2717686765 1.2411518407 0.5631600730
-0.1952739602 1.2570753813 0.5478978098
-0.1173244912 1.2653911923 0.5344493418
-0.0385134975 1.2650052815 0.5238211074
0.0402705460 1.2573023770 0.5156024641
0.0989150944 1.2471823518 0.5108804668
0.1570561417 1.2341094075 0.5071385858
0.2334372652 1.2118040104 0.5037598681
0.3084893159 1.1852191997 0.5017757467
0.3820950716 1.1547867151 0.5010210311
0.4541653909 1.1208534422 0.5013558173
0.5246060689 1.0836647403 0.5026702905
0.5932813254 1.0433421937 0.5048895410
0.6601085792 1.0000735716 0.5079184728
0.7250546476 0.9540869239 0.5116537668
0.7879937428 0.9054481845 0.5160381603
0.8487702114 0.8541911086 0.5210219902
0.9071905680 0.8003209396 0.5265614673
0.9630139989 0.7438180572 0.5326169635
1.0158696676 0.6845876924 0.5391593360
1.0651556135 0.6224168769 0.5461726566
1.1103915732 0.5573006808 0.5536008854
1.1510775932 0.4893080021 0.5613770633
1.1862376082 0.4183679536 0.5694441592
1.2142761297 0.3443873361 0.5777246245
1.2340306158 0.2678078082 0.5860759458
1.2454305904 0.1894673337 0.5941405496
1.2508274707 0.1102634384 0.6006164497
