# Supplementary material for: The topology of the magnetically induced ring current of C13Cl2
Source: Chem Sci. 2026 Jun 27. Online ahead of print. doi: 10.1039/d6sc03398a (PMC13334967; doi:10.1039/d6sc03398a)
Supplement: SC-OLF-D6SC03398A-s002 [file SC-OLF-D6SC03398A-s002.zip › benz/ribbon_traj_007_013.xyz]

100

1.4351536178 0.0292117383 0.4975636208
1.4344374371 -0.0738967437 0.4967351725
1.4300849584 -0.1653800228 0.4920359338
1.4212413508 -0.2562291583 0.4833229996
1.4061459557 -0.3456683410 0.4701416278
1.3822063470 -0.4321993945 0.4521896037
1.3472143793 -0.5136024912 0.4300547039
1.3012986957 -0.5884367801 0.4060613022
1.2494383005 -0.6606588667 0.3866432087
1.2025633763 -0.7388080836 0.3847376220
1.1704054552 -0.8101180454 0.4002235619
1.1307886061 -0.8885450241 0.4234266649
1.0809062694 -0.9613684391 0.4462047042
1.0205751175 -1.0273561348 0.4653651895
0.9524532932 -1.0868328204 0.4798896673
0.8792854780 -1.1411450764 0.4898081732
0.8029406066 -1.1915879751 0.4955982740
0.7244828683 -1.2390040403 0.4976861032
0.6344379148 -1.2892102803 0.4959567037
0.5526738229 -1.3303519602 0.4903626028
0.4691664521 -1.3669419820 0.4806648788
0.3836811895 -1.3967138986 0.4663805261
0.2964231025 -1.4165299861 0.4473327711
0.2083889609 -1.4240586628 0.4245088883
0.1207051422 -1.4191822254 0.4008354639
0.0315958100 -1.4108914513 0.3841521025
-0.0482466913 -1.4121408226 0.3867759514
-0.1367604732 -1.4206742702 0.4054189331
-0.2245371499 -1.4234733280 0.4290159845
-0.3125382095 -1.4135638858 0.4511145852
-0.3995019776 -1.3915184060 0.4691702788
-0.4846060261 -1.3603437057 0.4825733747
-0.5677940594 -1.3228834424 0.4914851749
-0.6492700610 -1.2811164378 0.4963843949
-0.7391115243 -1.2305402018 0.4977047996
-0.8172488980 -1.1826159405 0.4949742443
-0.8931323696 -1.1315589074 0.4884338713
-0.9655834680 -1.0764374893 0.4777009130
-1.0325931718 -1.0159132667 0.4623103413
-1.0912508859 -0.9486883074 0.4422914013
-1.1389537962 -0.8746559266 0.4188334330
-1.1770097396 -0.7953837589 0.3956395693
-1.2157743798 -0.7139061291 0.3824352004
-1.2590743470 -0.6472150740 0.3899977327
-1.3102821630 -0.5750648971 0.4107062340
-1.3541574485 -0.4989145697 0.4343561337
-1.3869836777 -0.4164141561 0.4556734633
-1.4090909078 -0.3292333852 0.4726564782
-1.4229685140 -0.2395060309 0.4849720175
-1.4309583910 -0.1485315733 0.4929336738
-1.4346565774 -0.0570058762 0.4969657179
-1.4349858400 0.0461015419 0.4973856060
-1.4317252103 0.1376769271 0.4937998881
-1.4243948792 0.2287698588 0.4863396697
-1.4113827577 0.3187319709 0.4745578646
-1.3904276537 0.4063405135 0.4580704721
-1.3588295805 0.4894620740 0.4370426215
-1.3160299124 0.5662237721 0.4132013701
-1.2651155815 0.6383727086 0.3913926743
-1.2156241081 0.7144152489 0.3826555344
-1.1816241393 0.7856755796 0.3941782310
-1.1440360653 0.8653905828 0.4162455475
-1.0974730935 0.9401105724 0.4396726768
-1.0398798257 1.0081092006 0.4600321927
-0.9737219804 1.0693816768 0.4759330784
-0.9018504206 1.1251125774 0.4871896834
-0.8263161442 1.1765925386 0.4941866503
-0.7386778230 1.2307930010 0.4976876228
-0.6589047851 1.2760188087 0.4968722757
-0.5776146252 1.3182177940 0.4924019862
-0.4946312589 1.3562702299 0.4839626225
-0.4097579417 1.3883275456 0.4710904694
-0.3230025480 1.4116435041 0.4535325854
-0.2350861539 1.4228846060 0.4316354555
-0.1473288973 1.4216031828 0.4076052527
-0.0589690025 1.4128843720 0.3875562220
0.0321058294 1.4107038619 0.3840326799
0.1101172257 1.4183559425 0.3988033226
0.1980037575 1.4241281355 0.4212790884
0.2863780059 1.4186232285 0.4423385823
0.3742110766 1.4018375507 0.4599883228
0.4601148982 1.3739686503 0.4740012645
0.5431835143 1.3369960568 0.4848258788
0.6231539584 1.2930664806 0.4931600216
0.6997222400 1.2430387380 0.4992622879
0.7732371469 1.1884401693 0.5037171306
0.8435544048 1.1296846436 0.5067300535
0.9106417104 1.0672185285 0.5085002601
0.9748332795 1.0017670670 0.5093508413
1.0360802536 0.9335460739 0.5094260397
1.0940141780 0.8624987974 0.5088033034
1.1488050503 0.7890086195 0.5076779267
1.2004149513 0.7132578516 0.5061834746
1.2484558381 0.6351982343 0.5044283548
1.2923389107 0.5547356206 0.5025215864
1.3320858613 0.4721532019 0.5006184500
1.3668473336 0.3873589922 0.4988807474
1.3955201380 0.3003205333 0.4974995446
1.4172795049 0.2113419885 0.4967075204
1.4303699568 0.1207157831 0.4968194869
1.4401028600 0.0234219100 0.4498535500
1.4392374443 -0.0686790565 0.4489837978
1.4344089975 -0.1605464389 0.4444596239
1.4243706721 -0.2516759932 0.4357402152
1.4070089028 -0.3410593180 0.4220792939
1.3791859332 -0.4266669261 0.4029243531
1.3378169053 -0.5050944093 0.3784202056
1.2836874200 -0.5741206747 0.3505366771
1.2244353588 -0.6402295329 0.3262982912
1.1762651533 -0.7175949259 0.3225837209
1.1461109367 -0.8018663154 0.3430656855
1.1162352557 -0.8843301017 0.3709795555
1.0730363726 -0.9613058971 0.3966594774
1.0161061168 -1.0305008345 0.4173641841
0.9494155913 -1.0921015905 0.4325428684
0.8766801724 -1.1476860161 0.4425361858
0.8002604617 -1.1987884825 0.4481296538
0.7214549442 -1.2464333705 0.4499588714
0.6408431863 -1.2909597344 0.4482603064
0.5584423111 -1.3317432435 0.4428102233
0.4740389485 -1.3672540750 0.4330077663
0.3874196642 -1.3946698897 0.4180744000
0.2990435998 -1.4097388675 0.3974853577
0.2106682946 -1.4096209575 0.3720262405
0.1242856889 -1.3942724698 0.3441557544
0.0365064173 -1.3776363461 0.3226092885
-0.0548579315 -1.3799793622 0.3254677700
-0.1417738473 -1.3981137556 0.3497382874
-0.2285250598 -1.4110841613 0.3775755521
-0.3171110235 -1.4081491485 0.4022057605
-0.4052170431 -1.3898702307 0.4215233881
-0.4913724615 -1.3605020465 0.4353674452
-0.5753687753 -1.3238003645 0.4442288778
-0.6573913038 -1.2821647889 0.4488793999
-0.7376273240 -1.2369491361 0.4498295431
-0.8159939366 -1.1886291301 0.4472637250
-0.8917894687 -1.1367185239 0.4408245924
-0.9635019686 -1.0800289001 0.4298404791
-1.0286396321 -1.0170780438 0.4136040063
-1.0831749092 -0.9462978818 0.3918334900
-1.1232917164 -0.8679115471 0.3653296750
-1.1514206607 -0.7847223186 0.3376567310
-1.1839894562 -0.7006290310 0.3203532534
-1.2361603204 -0.6261341461 0.3301460196
-1.2953007746 -0.5605708825 0.3562673917
-1.3470432993 -0.4896579020 0.3836783682
-1.3856583417 -0.4095991082 0.4071779016
-1.4110920458 -0.3230340154 0.4251759099
-1.4267965722 -0.2332078621 0.4377805245
-1.4356743319 -0.1418865931 0.4456037445
-1.4396340796 -0.0499499948 0.4493611997
-1.4397690026 0.0421525254 0.4495131060
-1.4361474613 0.1341173286 0.4460763150
-1.4278244507 0.2255268345 0.4386368204
-1.4127944853 0.3155398449 0.4264681218
-1.3883241052 0.4024982778 0.4089371087
-1.3510308215 0.4833266664 0.3859074628
-1.3002112440 0.5549948255 0.3586582341
-1.2412136868 0.6205505866 0.3321781928
-1.1880802736 0.6940309042 0.3206633707
-1.1538276656 0.7775468439 0.3358004953
-1.1262766458 0.8611157647 0.3629680355
-1.0873744794 0.9400549408 0.3898083019
-1.0337648037 1.0114391533 0.4119733123
-0.9693234769 1.0749903723 0.4286654478
-0.8980395894 1.1321400589 0.4400598003
-0.8225147537 1.1843988120 0.4468486636
-0.7443268121 1.2329903903 0.4497156813
-0.6642106548 1.2784199467 0.4490285983
-0.5823421935 1.3203797955 0.4446909974
-0.4985014226 1.3574835047 0.4361585258
-0.4125166728 1.3874655760 0.4227434824
-0.3245892074 1.4069272154 0.4039558097
-0.2359939135 1.4111304627 0.3797225766
-0.1490139817 1.3997811213 0.3520046274
-0.0622483782 1.3814647140 0.3273466333
0.0287307776 1.3772467444 0.3221305092
0.1170398713 1.3926451042 0.3417921679
0.2033170223 1.4086095665 0.3696523786
0.2914927432 1.4118069891 0.3958139009
0.3801545624 1.4021016788 0.4180656443
0.4674684805 1.3790656070 0.4357950763
0.5516825596 1.3444475601 0.4492383350
0.6326504517 1.3018530132 0.4595649349
0.7096159538 1.2518412896 0.4668957315
0.7831212198 1.1966133591 0.4720914969
0.8531857615 1.1369400178 0.4754777379
0.9195695998 1.0731214645 0.4772182909
0.9828383960 1.0061948015 0.4777801452
1.0430324806 0.9364818737 0.4773473449
1.0997404296 0.8639149930 0.4759878095
1.1532432078 0.7889713183 0.4739515728
1.2035674233 0.7118733973 0.4713948262
1.2505558066 0.6327082322 0.4684371964
1.2933878948 0.5512324686 0.4651739972
1.3323464173 0.4678464032 0.4617924688
1.3670502344 0.3825993258 0.4584269914
1.3958789584 0.2951888269 0.4552977626
1.4189403010 0.2060777652 0.4525837597
1.4339885263 0.1152761554 0.4506691825
1.4302043757 0.0350015666 0.5452736916
1.4296374299 -0.0791144308 0.5444865472
1.4257609193 -0.1702136067 0.5396122437
1.4181120295 -0.2607823233 0.5309057841
1.4052830086 -0.3502773639 0.5182039617
1.3852267608 -0.4377318630 0.5014548542
1.3566118533 -0.5221105731 0.4816892022
1.3189099715 -0.6027528855 0.4615859273
1.2744412423 -0.6810882005 0.4469881262
1.2288615993 -0.7600212414 0.4468915231
1.1946999737 -0.8183697753 0.4573814384
1.1453419566 -0.8927599466 0.4758737744
1.0887761663 -0.9614309811 0.4957499309
1.0250441183 -1.0242114351 0.5133661948
0.9554909952 -1.0815640504 0.5272364661
0.8818907836 -1.1346041368 0.5370801607
0.8056207516 -1.1843874677 0.5430668942
0.7275107924 -1.2315747102 0.5454133349
0.6280326433 -1.2874608262 0.5436531010
0.5469053346 -1.3289606769 0.5379149824
0.4642939557 -1.3666298890 0.5283219913
0.3799427148 -1.3987579075 0.5146866522
0.2938026052 -1.4233211048 0.4971801845
0.2061096273 -1.4384963682 0.4769915362
0.1171245955 -1.4440919811 0.4575151733
0.0266852027 -1.4441465565 0.4456949165
-0.0416354510 -1.4443022830 0.4480841329
-0.1317470991 -1.4432347849 0.4610995789
-0.2205492399 -1.4358624947 0.4804564170
-0.3079653955 -1.4189786231 0.5000234098
-0.3937869122 -1.3931665813 0.5168171696
-0.4778395907 -1.3601853649 0.5297793042
-0.5602193435 -1.3219665203 0.5387414721
-0.6411488183 -1.2800680867 0.5438893900
-0.7405957245 -1.2241312675 0.5455800561
-0.8185038595 -1.1766027508 0.5426847637
-0.8944752705 -1.1263992908 0.5360431503
-0.9676649673 -1.0728460785 0.5255613469
-1.0365467116 -1.0147484896 0.5110166763
-1.0993268626 -0.9510787330 0.4927493125
-1.1546158759 -0.8814003061 0.4723371910
-1.2025988186 -0.8060451992 0.4536224076
-1.2475593035 -0.7271832272 0.4445171475
-1.2819883737 -0.6682960020 0.4498494457
-1.3252635513 -0.5895589118 0.4651450763
-1.3612715977 -0.5081712375 0.4850338992
-1.3883090137 -0.4232292040 0.5041690250
-1.4070897697 -0.3354327550 0.5201370466
-1.4191404557 -0.2458041998 0.5321635106
-1.4262424501 -0.1551765535 0.5402636031
-1.4296790752 -0.0640617577 0.5445702361
-1.4302026773 0.0500505585 0.5452581059
-1.4273029593 0.1412365256 0.5415234611
-1.4209653076 0.2320128830 0.5340425190
-1.4099710301 0.3219240970 0.5226476074
-1.3925312023 0.4101827492 0.5072038355
-1.3666283395 0.4955974817 0.4881777803
-1.3318485808 0.5774527187 0.4677445060
-1.2890174763 0.6561948305 0.4506071557
-1.2431679425 0.7347995936 0.4446476981
-1.2094206131 0.7938043152 0.4525559667
-1.1617954849 0.8696654010 0.4695230595
-1.1075717077 0.9401662039 0.4895370517
-1.0459948476 1.0047792479 0.5080910732
-0.9781204840 1.0637729813 0.5232007091
-0.9056612518 1.1180850960 0.5343195665
-0.8301175347 1.1687862653 0.5415246370
-0.7330288339 1.2285956118 0.5456595643
-0.6535989154 1.2736176707 0.5447159530
-0.5728870568 1.3160557925 0.5401129749
-0.4907610952 1.3550569551 0.5317667192
-0.4069992107 1.3891895153 0.5194374564
-0.3214158885 1.4163597928 0.5031093612
-0.2341783942 1.4346387494 0.4835483344
-0.1456438129 1.4434252442 0.4632058780
-0.0556896267 1.4443040299 0.4477658106
0.0354808811 1.4441609793 0.4459348507
0.1031945800 1.4440667808 0.4558144773
0.1926904927 1.4396467044 0.4729057982
0.2812632685 1.4254394680 0.4888632636
0.3682675908 1.4015734227 0.5019110013
0.4527613160 1.3688716936 0.5122074527
0.5346844689 1.3295445535 0.5204134227
0.6136574651 1.2842799479 0.5267551082
0.6898285262 1.2342361864 0.5316288443
0.7633530740 1.1802669796 0.5353427642
0.8339230482 1.1224292694 0.5379823690
0.9017138210 1.0613155926 0.5397822294
0.9668281629 0.9973393326 0.5409215374
1.0291280267 0.9306102741 0.5415047345
1.0882879264 0.8610826017 0.5416187974
1.1443668929 0.7890459206 0.5414042806
1.1972624794 0.7146423058 0.5409721231
1.2463558696 0.6376882363 0.5404195133
1.2912899267 0.5582387727 0.5398691756
1.3318253052 0.4764600005 0.5394444312
1.3666444327 0.3921186585 0.5393345033
1.3951613177 0.3054522397 0.5397013266
1.4156187087 0.2166062117 0.5408312811
1.4267513874 0.1261554108 0.5429697913
