# Supplementary material for: The topology of the magnetically induced ring current of C13Cl2
Source: Chem Sci. 2026 Jun 27. Online ahead of print. doi: 10.1039/d6sc03398a (PMC13334967; doi:10.1039/d6sc03398a)
Supplement: SC-OLF-D6SC03398A-s002 [file SC-OLF-D6SC03398A-s002.zip › benz/ribbon_traj_007_014.xyz]

100

1.3893305937 0.0222410768 0.3935097840
1.3879641132 -0.0660062669 0.3925623253
1.3828595881 -0.1434701323 0.3888129798
1.3699183149 -0.2302998279 0.3802933796
1.3504883097 -0.3043011514 0.3683520501
1.3219350867 -0.3742005713 0.3525296655
1.2755106169 -0.4449788703 0.3306302679
1.2170219852 -0.5057143811 0.3068614132
1.1450209014 -0.5686956383 0.2850617893
1.0776340217 -0.6643413947 0.2802697592
1.0521170878 -0.7679092613 0.2981137367
1.0309240271 -0.8601212063 0.3239460593
0.9975195436 -0.9376267552 0.3467563560
0.9549226914 -0.9996542762 0.3639620877
0.8950577918 -1.0625432057 0.3784423271
0.8349661617 -1.1110838555 0.3866408917
0.7715519752 -1.1556351528 0.3915056841
0.6965829519 -1.2021430324 0.3934451282
0.6189340625 -1.2440269755 0.3916690940
0.5487435675 -1.2768999105 0.3869648621
0.4665530226 -1.3069200497 0.3773094055
0.3925293759 -1.3262646973 0.3648352759
0.3072047795 -1.3324308232 0.3455323329
0.2236532374 -1.3212058201 0.3225676237
0.1429420749 -1.2966055000 0.2991474748
0.0408760731 -1.2658319776 0.2803446300
-0.0758879023 -1.2745792077 0.2842091574
-0.1665617234 -1.3052593543 0.3057047441
-0.2482019166 -1.3263966957 0.3294245814
-0.3325672890 -1.3321297887 0.3514624758
-0.4074054003 -1.3224958531 0.3674593735
-0.4812788699 -1.3028395569 0.3796103459
-0.5630994669 -1.2711500846 0.3884015001
-0.6424406907 -1.2327004733 0.3928670230
-0.7101108853 -1.1944316602 0.3934571707
-0.7845412792 -1.1470810716 0.3908232553
-0.8550710480 -1.0946353574 0.3840929424
-0.9125010464 -1.0436776846 0.3742941836
-0.9636074218 -0.9873949651 0.3606546955
-1.0057107730 -0.9249212669 0.3430781635
-1.0363139343 -0.8461748617 0.3195962174
-1.0553843066 -0.7532388426 0.2945515846
-1.0830646384 -0.6498337195 0.2787502429
-1.1559457311 -0.5582635432 0.2879869850
-1.2278156621 -0.4955645621 0.3110717982
-1.2847417134 -0.4334200238 0.3347972766
-1.3287237460 -0.3608124627 0.3560776309
-1.3546634189 -0.2895880731 0.3709277431
-1.3721428685 -0.2150007041 0.3818665840
-1.3839201004 -0.1279883170 0.3896386063
-1.3889517118 -0.0399599975 0.3931953592
-1.3892695649 0.0377749533 0.3934121855
-1.3842853058 0.1258407479 0.3899393655
-1.3727197621 0.2129318425 0.3823001587
-1.3550401390 0.2874913486 0.3713222608
-1.3288327306 0.3584822888 0.3564933029
-1.2924232916 0.4238478446 0.3379941606
-1.2371432775 0.4875856827 0.3143236884
-1.1654857899 0.5502633727 0.2903752895
-1.0890580075 0.6388117036 0.2787380659
-1.0573235028 0.7409836122 0.2921681899
-1.0388524651 0.8342640686 0.3163301964
-1.0105176966 0.9136794120 0.3399641471
-0.9660429561 0.9864236317 0.3603793119
-0.9144553052 1.0426162696 0.3740790345
-0.8567821106 1.0933965943 0.3838376374
-0.7863059367 1.1458889711 0.3906513134
-0.7209807490 1.1878582314 0.3932888936
-0.6441432935 1.2312990020 0.3927035473
-0.5648293991 1.2696593326 0.3882876459
-0.4932720837 1.2989959285 0.3811223079
-0.4094130028 1.3222256783 0.3679871638
-0.3345734066 1.3315808768 0.3519806854
-0.2601606951 1.3285261307 0.3325784905
-0.1780245631 1.3095430040 0.3088198313
-0.0876490105 1.2786316754 0.2863043196
0.0182621906 1.2626256401 0.2792900196
0.1148356509 1.2748574141 0.2908205884
0.2000921134 1.2835784285 0.3065926837
0.2757106807 1.2828691789 0.3211226295
0.3513966575 1.2737029640 0.3337411618
0.4361248246 1.2525039186 0.3446712235
0.5184100958 1.2222891035 0.3535135740
0.5882403230 1.1891409505 0.3603014943
0.6649239710 1.1462524543 0.3661635271
0.7386973347 1.0984115083 0.3709912273
0.8005805646 1.0518482078 0.3743780238
0.8684094110 0.9958677702 0.3775304866
0.9332934912 0.9364464554 0.3801191355
0.9951182911 0.8738006505 0.3822355203
1.0535322936 0.8079314390 0.3839134929
1.1086649112 0.7392595297 0.3852758399
1.1602804300 0.6678719651 0.3864010256
1.2080784739 0.5938300196 0.3873481418
1.2515397466 0.5171527522 0.3881616182
1.2903569499 0.4380095818 0.3889326260
1.3240752229 0.3565416145 0.3897226583
1.3486465853 0.2829161937 0.3900138357
1.3700318465 0.1973881456 0.3911229709
1.3836752116 0.1102791500 0.3924839872
1.4401028600 0.0234219100 0.4498535500
1.4392374443 -0.0686790565 0.4489837978
1.4344089975 -0.1605464389 0.4444596239
1.4243706721 -0.2516759932 0.4357402152
1.4070089028 -0.3410593180 0.4220792939
1.3791859332 -0.4266669261 0.4029243531
1.3378169053 -0.5050944093 0.3784202056
1.2836874200 -0.5741206747 0.3505366771
1.2244353588 -0.6402295329 0.3262982912
1.1762651533 -0.7175949259 0.3225837209
1.1461109367 -0.8018663154 0.3430656855
1.1162352557 -0.8843301017 0.3709795555
1.0730363726 -0.9613058971 0.3966594774
1.0161061168 -1.0305008345 0.4173641841
0.9494155913 -1.0921015905 0.4325428684
0.8766801724 -1.1476860161 0.4425361858
0.8002604617 -1.1987884825 0.4481296538
0.7214549442 -1.2464333705 0.4499588714
0.6408431863 -1.2909597344 0.4482603064
0.5584423111 -1.3317432435 0.4428102233
0.4740389485 -1.3672540750 0.4330077663
0.3874196642 -1.3946698897 0.4180744000
0.2990435998 -1.4097388675 0.3974853577
0.2106682946 -1.4096209575 0.3720262405
0.1242856889 -1.3942724698 0.3441557544
0.0365064173 -1.3776363461 0.3226092885
-0.0548579315 -1.3799793622 0.3254677700
-0.1417738473 -1.3981137556 0.3497382874
-0.2285250598 -1.4110841613 0.3775755521
-0.3171110235 -1.4081491485 0.4022057605
-0.4052170431 -1.3898702307 0.4215233881
-0.4913724615 -1.3605020465 0.4353674452
-0.5753687753 -1.3238003645 0.4442288778
-0.6573913038 -1.2821647889 0.4488793999
-0.7376273240 -1.2369491361 0.4498295431
-0.8159939366 -1.1886291301 0.4472637250
-0.8917894687 -1.1367185239 0.4408245924
-0.9635019686 -1.0800289001 0.4298404791
-1.0286396321 -1.0170780438 0.4136040063
-1.0831749092 -0.9462978818 0.3918334900
-1.1232917164 -0.8679115471 0.3653296750
-1.1514206607 -0.7847223186 0.3376567310
-1.1839894562 -0.7006290310 0.3203532534
-1.2361603204 -0.6261341461 0.3301460196
-1.2953007746 -0.5605708825 0.3562673917
-1.3470432993 -0.4896579020 0.3836783682
-1.3856583417 -0.4095991082 0.4071779016
-1.4110920458 -0.3230340154 0.4251759099
-1.4267965722 -0.2332078621 0.4377805245
-1.4356743319 -0.1418865931 0.4456037445
-1.4396340796 -0.0499499948 0.4493611997
-1.4397690026 0.0421525254 0.4495131060
-1.4361474613 0.1341173286 0.4460763150
-1.4278244507 0.2255268345 0.4386368204
-1.4127944853 0.3155398449 0.4264681218
-1.3883241052 0.4024982778 0.4089371087
-1.3510308215 0.4833266664 0.3859074628
-1.3002112440 0.5549948255 0.3586582341
-1.2412136868 0.6205505866 0.3321781928
-1.1880802736 0.6940309042 0.3206633707
-1.1538276656 0.7775468439 0.3358004953
-1.1262766458 0.8611157647 0.3629680355
-1.0873744794 0.9400549408 0.3898083019
-1.0337648037 1.0114391533 0.4119733123
-0.9693234769 1.0749903723 0.4286654478
-0.8980395894 1.1321400589 0.4400598003
-0.8225147537 1.1843988120 0.4468486636
-0.7443268121 1.2329903903 0.4497156813
-0.6642106548 1.2784199467 0.4490285983
-0.5823421935 1.3203797955 0.4446909974
-0.4985014226 1.3574835047 0.4361585258
-0.4125166728 1.3874655760 0.4227434824
-0.3245892074 1.4069272154 0.4039558097
-0.2359939135 1.4111304627 0.3797225766
-0.1490139817 1.3997811213 0.3520046274
-0.0622483782 1.3814647140 0.3273466333
0.0287307776 1.3772467444 0.3221305092
0.1170398713 1.3926451042 0.3417921679
0.2033170223 1.4086095665 0.3696523786
0.2914927432 1.4118069891 0.3958139009
0.3801545624 1.4021016788 0.4180656443
0.4674684805 1.3790656070 0.4357950763
0.5516825596 1.3444475601 0.4492383350
0.6326504517 1.3018530132 0.4595649349
0.7096159538 1.2518412896 0.4668957315
0.7831212198 1.1966133591 0.4720914969
0.8531857615 1.1369400178 0.4754777379
0.9195695998 1.0731214645 0.4772182909
0.9828383960 1.0061948015 0.4777801452
1.0430324806 0.9364818737 0.4773473449
1.0997404296 0.8639149930 0.4759878095
1.1532432078 0.7889713183 0.4739515728
1.2035674233 0.7118733973 0.4713948262
1.2505558066 0.6327082322 0.4684371964
1.2933878948 0.5512324686 0.4651739972
1.3323464173 0.4678464032 0.4617924688
1.3670502344 0.3825993258 0.4584269914
1.3958789584 0.2951888269 0.4552977626
1.4189403010 0.2060777652 0.4525837597
1.4339885263 0.1152761554 0.4506691825
1.3385583275 0.0210602436 0.3371660181
1.3366907822 -0.0633334773 0.3361408528
1.3313101786 -0.1263938258 0.3331663358
1.3154659576 -0.2089236625 0.3248465439
1.2939677167 -0.2675429848 0.3146248063
1.2646842402 -0.3217342166 0.3021349778
1.2132043284 -0.3848633312 0.2828403301
1.1503565505 -0.4373080875 0.2631861493
1.0656064440 -0.4971617437 0.2438252873
0.9790028902 -0.6110878635 0.2379557974
0.9581232388 -0.7339522072 0.2531617879
0.9456127986 -0.8359123109 0.2769125630
0.9220027146 -0.9139476132 0.2968532345
0.8937392660 -0.9688077178 0.3105599912
0.8406999923 -1.0329848210 0.3243417858
0.7932521510 -1.0744816950 0.3307455976
0.7428434888 -1.1124818230 0.3348817144
0.6717109596 -1.1578526943 0.3369313851
0.5970249387 -1.1970942167 0.3350778817
0.5390448239 -1.2220565776 0.3311195010
0.4590670968 -1.2465860245 0.3216110447
0.3976390876 -1.2578595048 0.3115961518
0.3153659593 -1.2551227789 0.2935793080
0.2366381803 -1.2327906826 0.2731090070
0.1615984608 -1.1989385302 0.2541391952
0.0452457289 -1.1540276090 0.2380799715
-0.0969178732 -1.1691790532 0.2429505449
-0.1913495996 -1.2124049530 0.2616712008
-0.2678787734 -1.2417092302 0.2812736106
-0.3480235546 -1.2561104289 0.3007191912
-0.4095937575 -1.2551214754 0.3133953590
-0.4711852782 -1.2451770672 0.3238532466
-0.5508301585 -1.2184998048 0.3325741223
-0.6274900776 -1.1832361578 0.3368546460
-0.6825944466 -1.1519141842 0.3370847982
-0.7530886218 -1.1055330131 0.3343827856
-0.8183526273 -1.0525521909 0.3273612925
-0.8615001243 -1.0073264692 0.3187478882
-0.8985752115 -0.9577118864 0.3077053846
-0.9282466368 -0.9035446521 0.2943228371
-0.9493361521 -0.8244381762 0.2738627598
-0.9593479524 -0.7217553666 0.2514464381
-0.9821398207 -0.5990384079 0.2371472324
-1.0757311418 -0.4903929404 0.2458279505
-1.1603305496 -0.4305582417 0.2658762047
-1.2224401275 -0.3771821455 0.2859161850
-1.2717891504 -0.3120258172 0.3049773602
-1.2982347920 -0.2561421309 0.3166795762
-1.3174891648 -0.1967935460 0.3259526436
-1.3321658688 -0.1140900409 0.3336734680
-1.3382693441 -0.0299700002 0.3370295187
-1.3387701271 0.0333973812 0.3373112650
-1.3324231504 0.1175641671 0.3338024159
-1.3176150736 0.2003368505 0.3259634970
-1.2972857926 0.2594428523 0.3161763998
-1.2693413560 0.3144662998 0.3040494971
-1.2338157617 0.3643690229 0.2900808585
-1.1740753110 0.4201765399 0.2699891427
-1.0897578931 0.4799761588 0.2485723862
-0.9900357414 0.5835925029 0.2368127611
-0.9608193400 0.7044203806 0.2485358846
-0.9514282844 0.8074123725 0.2696923572
-0.9336609138 0.8873038832 0.2901199922
-0.8983211084 0.9614081102 0.3087853115
-0.8595871336 1.0102421669 0.3194926212
-0.8155246318 1.0546531297 0.3276154745
-0.7500971196 1.1073791303 0.3344539631
-0.6976346858 1.1427260725 0.3368621059
-0.6240759323 1.1841780572 0.3363784964
-0.5473166048 1.2189388697 0.3318842944
-0.4880427448 1.2405083523 0.3260860900
-0.4063093328 1.2569857806 0.3132308452
-0.3445576058 1.2562345382 0.3000055612
-0.2843274768 1.2459217988 0.2854344044
-0.2070351444 1.2193048867 0.2656350351
-0.1130496428 1.1757986367 0.2452620058
0.0077936035 1.1480045357 0.2364495300
0.1126314305 1.1570697240 0.2398490088
0.1968672045 1.1585472905 0.2435329888
0.2599286181 1.1539313687 0.2464313580
0.3226387526 1.1453042493 0.2494166792
0.4047811687 1.1259422302 0.2535473707
0.4851376319 1.1001306468 0.2577888131
0.5438301943 1.0764288878 0.2610380536
0.6202319882 1.0406636190 0.2654313227
0.6942734496 1.0002096576 0.2698909577
0.7479753678 0.9667563978 0.2732783097
0.8172492222 0.9186140760 0.2778426823
0.8837485863 0.8666981093 0.2824581258
0.9472041016 0.8111194273 0.2871236957
1.0073241577 0.7519478849 0.2918391763
1.0640866147 0.6895477411 0.2966001069
1.1169934368 0.6238705329 0.3014072250
1.1656011411 0.5549518071 0.3062590873
1.2096915983 0.4830730359 0.3111492391
1.2483674825 0.4081727603 0.3160727833
1.2811002114 0.3304839032 0.3210183252
1.3014142122 0.2706435606 0.3247299087
1.3211233920 0.1886985259 0.3296621822
1.3333618969 0.1052821446 0.3342987920
