# Supplementary material for: The topology of the magnetically induced ring current of C13Cl2
Source: Chem Sci. 2026 Jun 27. Online ahead of print. doi: 10.1039/d6sc03398a (PMC13334967; doi:10.1039/d6sc03398a)
Supplement: SC-OLF-D6SC03398A-s002 [file SC-OLF-D6SC03398A-s002.zip › benz/ribbon_traj_007_015.xyz]

100

1.4093841250 0.0260701800 0.5235679350
1.4083582163 -0.0748321806 0.5222660814
1.4040156064 -0.1645320418 0.5174337729
1.3953012073 -0.2536016491 0.5087372079
1.3805755822 -0.3413088618 0.4958185863
1.3574895697 -0.4262995938 0.4785634624
1.3239788109 -0.5065490271 0.4577089105
1.2803761421 -0.5808496104 0.4356876757
1.2309365406 -0.6526230675 0.4183258212
1.1906842097 -0.7199416756 0.4153589773
1.1525030454 -0.7991101038 0.4300527218
1.1121146400 -0.8751981138 0.4519414547
1.0620859706 -0.9459320787 0.4735860973
1.0022434001 -1.0101386988 0.4919975263
0.9350324268 -1.0680903945 0.5061088869
0.8630715113 -1.1211332856 0.5158261662
0.7880946912 -1.1704817658 0.5215767547
0.7015430356 -1.2223311700 0.5234752266
0.6228606809 -1.2658534745 0.5215496447
0.5426842296 -1.3061995463 0.5159608000
0.4608393773 -1.3421614038 0.5063989041
0.3771074987 -1.3716423637 0.4925421477
0.2916544553 -1.3917260741 0.4743531329
0.2053743233 -1.4003951052 0.4529955009
0.1193059272 -1.3975722014 0.4313420541
0.0318799448 -1.3910227669 0.4161584318
-0.0466942005 -1.3922928800 0.4172456493
-0.1336557992 -1.3993574754 0.4346710002
-0.2198281124 -1.4006598578 0.4567788427
-0.3061052636 -1.3899028547 0.4778657919
-0.3913254527 -1.3677223079 0.4953274466
-0.4747077559 -1.3368106584 0.5084385429
-0.5562392882 -1.2999162077 0.5173077074
-0.6457162484 -1.2535590656 0.5224755076
-0.7239777450 -1.2092528730 0.5233511390
-0.8006370437 -1.1623009637 0.5206799975
-0.8840767875 -1.1060888296 0.5131597404
-0.9548627787 -1.0517664857 0.5022565829
-1.0203648281 -0.9922150754 0.4870557432
-1.0779190962 -0.9262456503 0.4678269582
-1.1252674234 -0.8538109037 0.4460846826
-1.1638561271 -0.7764989440 0.4257475711
-1.1972118708 -0.7065025875 0.4148506480
-1.2395979778 -0.6407024585 0.4202708055
-1.2887850915 -0.5691304178 0.4392405432
-1.3307917081 -0.4937591938 0.4614156461
-1.3624178135 -0.4125162096 0.4818224454
-1.3838171955 -0.3268895688 0.4983790219
-1.3973180512 -0.2388521733 0.5105541265
-1.4051185531 -0.1496223897 0.5185803596
-1.4088906866 -0.0488810281 0.5229141570
-1.4090184951 0.0410557126 0.5230801370
-1.4053953815 0.1418040795 0.5188979902
-1.3979822443 0.2310862055 0.5112361074
-1.3850019673 0.3192412402 0.4994482906
-1.3643232990 0.4051147766 0.4833248231
-1.3336323516 0.4868202429 0.4633314445
-1.2924073308 0.5626823581 0.4413984124
-1.2437544346 0.6344060688 0.4221915781
-1.2012909351 0.6998242525 0.4148010868
-1.1674038579 0.7698662583 0.4236745649
-1.1294050649 0.8476249472 0.4439640414
-1.0829307917 0.9205639611 0.4660695276
-1.0260288926 0.9870323353 0.4856740351
-0.9610253396 1.0470579211 0.5012976774
-0.8905463424 1.1017401416 0.5125606150
-0.8072132628 1.1580951376 0.5202607519
-0.7307079372 1.2052794979 0.5232405988
-0.6429294961 1.2550360318 0.5222768283
-0.5631593657 1.2962929014 0.5176407830
-0.4817538922 1.3334901828 0.5091125623
-0.3985198346 1.3648603833 0.4963826048
-0.3134655409 1.3878575012 0.4793787422
-0.2272382886 1.3994670721 0.4587034781
-0.1410388878 1.3994540872 0.4367789305
-0.0542419457 1.3926927172 0.4191861513
0.0240586880 1.3908732705 0.4156903619
0.1010400529 1.3979224897 0.4276230854
0.1873597789 1.4022350932 0.4484497536
0.2740049009 1.3953937094 0.4678551759
0.3596089960 1.3765512058 0.4840772413
0.4431344031 1.3471953860 0.4971404885
0.5236858978 1.3089998941 0.5073342841
0.6013602528 1.2645744616 0.5154341324
0.6756034937 1.2142258790 0.5215147549
0.7469558626 1.1596777374 0.5261644391
0.8154461599 1.1014779953 0.5295953974
0.8809191107 1.0398554315 0.5319218462
0.9435660090 0.9753456161 0.5333993886
1.0035103326 0.9083159698 0.5341775290
1.0605025680 0.8387741600 0.5343137686
1.1146201900 0.7669851892 0.5339538223
1.1657075768 0.6930152140 0.5331874889
1.2134852923 0.6168662943 0.5320893751
1.2575122187 0.5385070710 0.5307356999
1.2977275007 0.4581275922 0.5292357598
1.3334425155 0.3756397709 0.5276676060
1.3634069855 0.2908945577 0.5261627028
1.3874463595 0.2042745519 0.5248371679
1.4029710369 0.1157367886 0.5239109131
1.4401028600 0.0234219100 0.4498535500
1.4392374443 -0.0686790565 0.4489837978
1.4344089975 -0.1605464389 0.4444596239
1.4243706721 -0.2516759932 0.4357402152
1.4070089028 -0.3410593180 0.4220792939
1.3791859332 -0.4266669261 0.4029243531
1.3378169053 -0.5050944093 0.3784202056
1.2836874200 -0.5741206747 0.3505366771
1.2244353588 -0.6402295329 0.3262982912
1.1762651533 -0.7175949259 0.3225837209
1.1461109367 -0.8018663154 0.3430656855
1.1162352557 -0.8843301017 0.3709795555
1.0730363726 -0.9613058971 0.3966594774
1.0161061168 -1.0305008345 0.4173641841
0.9494155913 -1.0921015905 0.4325428684
0.8766801724 -1.1476860161 0.4425361858
0.8002604617 -1.1987884825 0.4481296538
0.7214549442 -1.2464333705 0.4499588714
0.6408431863 -1.2909597344 0.4482603064
0.5584423111 -1.3317432435 0.4428102233
0.4740389485 -1.3672540750 0.4330077663
0.3874196642 -1.3946698897 0.4180744000
0.2990435998 -1.4097388675 0.3974853577
0.2106682946 -1.4096209575 0.3720262405
0.1242856889 -1.3942724698 0.3441557544
0.0365064173 -1.3776363461 0.3226092885
-0.0548579315 -1.3799793622 0.3254677700
-0.1417738473 -1.3981137556 0.3497382874
-0.2285250598 -1.4110841613 0.3775755521
-0.3171110235 -1.4081491485 0.4022057605
-0.4052170431 -1.3898702307 0.4215233881
-0.4913724615 -1.3605020465 0.4353674452
-0.5753687753 -1.3238003645 0.4442288778
-0.6573913038 -1.2821647889 0.4488793999
-0.7376273240 -1.2369491361 0.4498295431
-0.8159939366 -1.1886291301 0.4472637250
-0.8917894687 -1.1367185239 0.4408245924
-0.9635019686 -1.0800289001 0.4298404791
-1.0286396321 -1.0170780438 0.4136040063
-1.0831749092 -0.9462978818 0.3918334900
-1.1232917164 -0.8679115471 0.3653296750
-1.1514206607 -0.7847223186 0.3376567310
-1.1839894562 -0.7006290310 0.3203532534
-1.2361603204 -0.6261341461 0.3301460196
-1.2953007746 -0.5605708825 0.3562673917
-1.3470432993 -0.4896579020 0.3836783682
-1.3856583417 -0.4095991082 0.4071779016
-1.4110920458 -0.3230340154 0.4251759099
-1.4267965722 -0.2332078621 0.4377805245
-1.4356743319 -0.1418865931 0.4456037445
-1.4396340796 -0.0499499948 0.4493611997
-1.4397690026 0.0421525254 0.4495131060
-1.4361474613 0.1341173286 0.4460763150
-1.4278244507 0.2255268345 0.4386368204
-1.4127944853 0.3155398449 0.4264681218
-1.3883241052 0.4024982778 0.4089371087
-1.3510308215 0.4833266664 0.3859074628
-1.3002112440 0.5549948255 0.3586582341
-1.2412136868 0.6205505866 0.3321781928
-1.1880802736 0.6940309042 0.3206633707
-1.1538276656 0.7775468439 0.3358004953
-1.1262766458 0.8611157647 0.3629680355
-1.0873744794 0.9400549408 0.3898083019
-1.0337648037 1.0114391533 0.4119733123
-0.9693234769 1.0749903723 0.4286654478
-0.8980395894 1.1321400589 0.4400598003
-0.8225147537 1.1843988120 0.4468486636
-0.7443268121 1.2329903903 0.4497156813
-0.6642106548 1.2784199467 0.4490285983
-0.5823421935 1.3203797955 0.4446909974
-0.4985014226 1.3574835047 0.4361585258
-0.4125166728 1.3874655760 0.4227434824
-0.3245892074 1.4069272154 0.4039558097
-0.2359939135 1.4111304627 0.3797225766
-0.1490139817 1.3997811213 0.3520046274
-0.0622483782 1.3814647140 0.3273466333
0.0287307776 1.3772467444 0.3221305092
0.1170398713 1.3926451042 0.3417921679
0.2033170223 1.4086095665 0.3696523786
0.2914927432 1.4118069891 0.3958139009
0.3801545624 1.4021016788 0.4180656443
0.4674684805 1.3790656070 0.4357950763
0.5516825596 1.3444475601 0.4492383350
0.6326504517 1.3018530132 0.4595649349
0.7096159538 1.2518412896 0.4668957315
0.7831212198 1.1966133591 0.4720914969
0.8531857615 1.1369400178 0.4754777379
0.9195695998 1.0731214645 0.4772182909
0.9828383960 1.0061948015 0.4777801452
1.0430324806 0.9364818737 0.4773473449
1.0997404296 0.8639149930 0.4759878095
1.1532432078 0.7889713183 0.4739515728
1.2035674233 0.7118733973 0.4713948262
1.2505558066 0.6327082322 0.4684371964
1.2933878948 0.5512324686 0.4651739972
1.3323464173 0.4678464032 0.4617924688
1.3670502344 0.3825993258 0.4584269914
1.3958789584 0.2951888269 0.4552977626
1.4189403010 0.2060777652 0.4525837597
1.4339885263 0.1152761554 0.4506691825
1.3786653900 0.0287184500 0.5972823200
1.3774789884 -0.0809853046 0.5955483651
1.3736222152 -0.1685176447 0.5904079220
1.3662317424 -0.2555273049 0.5817342007
1.3541422616 -0.3415584056 0.5695578787
1.3357932061 -0.4259322615 0.5542025718
1.3101407166 -0.5080036450 0.5369976153
1.2770648642 -0.5875785461 0.5208386743
1.2374377225 -0.6650166021 0.5103533511
1.2051032662 -0.7222884253 0.5081342337
1.1588951540 -0.7963538922 0.5170397582
1.1079940243 -0.8660661260 0.5329033539
1.0511355686 -0.9305582604 0.5505127172
0.9883806834 -0.9897765630 0.5666308684
0.9206492622 -1.0440791985 0.5796749053
0.8494628502 -1.0945805550 0.5891161466
0.7759289207 -1.1421750490 0.5950238556
0.6816311270 -1.1982289695 0.5969915818
0.6048781754 -1.2407472147 0.5948389830
0.5269261480 -1.2806558492 0.5891113768
0.4476398062 -1.3170687326 0.5797900419
0.3667953332 -1.3486148376 0.5670098953
0.2842653108 -1.3737132808 0.5512209081
0.2000803519 -1.3911692529 0.5339647613
0.1143261654 -1.4008719330 0.5185283538
0.0272534724 -1.4044091877 0.5097075750
-0.0385304696 -1.4046063979 0.5090235286
-0.1255377510 -1.4006011953 0.5196037130
-0.2111311651 -1.3902355544 0.5359821333
-0.2950995038 -1.3716565610 0.5535258234
-0.3774338624 -1.3455743852 0.5691315052
-0.4580430503 -1.3131192703 0.5815096406
-0.5371098012 -1.2760320508 0.5903865370
-0.6340411931 -1.2249533424 0.5960716153
-0.7103281659 -1.1815566099 0.5968727348
-0.7852801508 -1.1359727973 0.5940962699
-0.8763641064 -1.0754591352 0.5854948883
-0.9462235889 -1.0235040714 0.5746726867
-1.0120900242 -0.9673521070 0.5605074800
-1.0726632831 -0.9061934189 0.5438204264
-1.1272431303 -0.8397102602 0.5268396901
-1.1762915934 -0.7682755694 0.5138384112
-1.2104342854 -0.7123761441 0.5093480426
-1.2430356353 -0.6552707709 0.5103955915
-1.2822694084 -0.5776899532 0.5222136947
-1.3145401169 -0.4978604855 0.5391529239
-1.3391772853 -0.4154333110 0.5564669893
-1.3565423452 -0.3307451222 0.5715821339
-1.3678395301 -0.2444964844 0.5833277286
-1.3745627744 -0.1573581863 0.5915569748
-1.3781472936 -0.0478120614 0.5964671143
-1.3782679875 0.0399588999 0.5966471679
-1.3746433018 0.1494908304 0.5917196653
-1.3681400379 0.2366455766 0.5838353945
-1.3572094492 0.3229426356 0.5724284595
-1.3403224928 0.4077312754 0.5577125374
-1.3162338817 0.4903138194 0.5407554263
-1.2846034175 0.5703698907 0.5241385907
-1.2462951824 0.6482615510 0.5122049633
-1.2145015966 0.7056176007 0.5089388029
-1.1809800503 0.7621856726 0.5115486345
-1.1325334840 0.8341341297 0.5249600473
-1.0784871040 0.9010729813 0.5423307532
-1.0182929815 0.9626255174 0.5593747580
-0.9527272022 1.0191254700 0.5739299070
-0.8830530955 1.0713402244 0.5850614297
-0.7919117718 1.1317914632 0.5936728402
-0.7170890623 1.1775686055 0.5967655162
-0.6216483374 1.2316521170 0.5955250583
-0.5439765379 1.2722060073 0.5905905687
-0.4650063617 1.3094968608 0.5820665988
-0.3845229964 1.3422551906 0.5700217272
-0.3023418743 1.3687877871 0.5548016747
-0.2184826637 1.3878036815 0.5376843796
-0.1330637939 1.3991270532 0.5215532336
-0.0462355133 1.4039207203 0.5110256694
0.0193865984 1.4044997966 0.5092502146
0.0850402345 1.4031998752 0.5134540029
0.1714025355 1.3958606199 0.5272471286
0.2565170585 1.3789804297 0.5398964509
0.3390634297 1.3510007329 0.5500888382
0.4188003258 1.3153251650 0.5584859007
0.4956892360 1.2735522282 0.5654302333
0.5700700539 1.2272959099 0.5713033298
0.6415910335 1.1766104684 0.5761337783
0.7107905054 1.1227421158 0.5802373813
0.7777065583 1.0660159729 0.5837130569
0.8422686216 1.0065893985 0.5866254016
0.9042936220 0.9444964307 0.5890186320
0.9639881845 0.8801500659 0.5910077131
1.0212647065 0.8136333269 0.5926397276
1.0759971723 0.7449990602 0.5939560717
1.1278477304 0.6741570307 0.5949801515
1.1764147780 0.6010243563 0.5957415539
1.2216365426 0.5257816734 0.5962974026
1.2631085841 0.4484087813 0.5966790507
1.2998347967 0.3686802160 0.5969082205
1.3309350127 0.2866002885 0.5970276429
1.3559524180 0.2024713386 0.5970905762
1.3719535476 0.1161974218 0.5971526437
