# Supplementary material for: The topology of the magnetically induced ring current of C13Cl2
Source: Chem Sci. 2026 Jun 27. Online ahead of print. doi: 10.1039/d6sc03398a (PMC13334967; doi:10.1039/d6sc03398a)
Supplement: SC-OLF-D6SC03398A-s002 [file SC-OLF-D6SC03398A-s002.zip › benz/ribbon_traj_007_016.xyz]

100

1.4148723871 0.0222368152 0.4037772009
1.4136965096 -0.0677694657 0.4028678151
1.4073716308 -0.1574118472 0.3981829135
1.3965642470 -0.2352095118 0.3904413866
1.3755021683 -0.3213665162 0.3769268098
1.3479077031 -0.3931543188 0.3606219111
1.3019169052 -0.4662331435 0.3372006690
1.2439051154 -0.5294360429 0.3110268891
1.1746478977 -0.5980318513 0.2859499241
1.1196157116 -0.6807134524 0.2804548740
1.0866350346 -0.7844119446 0.3025008957
1.0638808421 -0.8671649196 0.3285711868
1.0292126339 -0.9456896134 0.3532402151
0.9858712498 -1.0085924532 0.3715046323
0.9247425805 -1.0725316367 0.3868752433
0.8556416023 -1.1292414616 0.3969036413
0.7817707085 -1.1803944906 0.4023993799
0.7048710074 -1.2272072592 0.4040571081
0.6256539566 -1.2699587222 0.4021192028
0.5542742563 -1.3034648352 0.3970969330
0.4707582653 -1.3352146810 0.3872622937
0.3956833741 -1.3550547002 0.3742389090
0.3089775270 -1.3637956531 0.3543154484
0.2234254312 -1.3559509280 0.3299467264
0.1401696410 -1.3348076337 0.3039821750
0.0449306774 -1.3116008555 0.2816556113
-0.0651691585 -1.3146767541 0.2845549742
-0.1592407885 -1.3404804026 0.3098088138
-0.2428967170 -1.3594831631 0.3358529724
-0.3289821817 -1.3635571832 0.3594115794
-0.4049678681 -1.3529246084 0.3761425275
-0.4902633633 -1.3287332354 0.3899786925
-0.5732239988 -1.2951253460 0.3986952506
-0.6538134163 -1.2552866653 0.4030918439
-0.7228530764 -1.2167997648 0.4040288726
-0.7991298591 -1.1690125971 0.4015192914
-0.8720596808 -1.1166577127 0.3950128970
-0.9395458605 -1.0583285157 0.3837657844
-0.9915147217 -1.0010324313 0.3692262245
-1.0382463917 -0.9279901639 0.3478641773
-1.0696123937 -0.8482655907 0.3225528229
-1.0913070935 -0.7650041912 0.2969228862
-1.1282863167 -0.6621396744 0.2786464232
-1.1883108367 -0.5831084231 0.2900308621
-1.2579777742 -0.5155049672 0.3170469244
-1.3136343606 -0.4502113518 0.3428636851
-1.3563259445 -0.3748633342 0.3652440327
-1.3812990206 -0.3018417200 0.3804451303
-1.3980015068 -0.2256485983 0.3915757903
-1.4093493385 -0.1368112391 0.3995789752
-1.4143824187 -0.0470342430 0.4033619820
-1.4144512812 0.0429825249 0.4034433381
-1.4110187295 0.1219012506 0.4006956019
-1.4012316110 0.2110906822 0.3935422372
-1.3831835116 0.2983633412 0.3815271428
-1.3536117066 0.3812527707 0.3640069382
-1.3093805506 0.4555260336 0.3411763119
-1.2525847256 0.5195388646 0.3151218113
-1.1832747798 0.5876226275 0.2888174926
-1.1258645134 0.6683848967 0.2795128261
-1.0927750383 0.7613078432 0.2960496509
-1.0714636415 0.8447838741 0.3213903672
-1.0405005755 0.9248195431 0.3468551322
-0.9940450694 0.9980873749 0.3683790425
-0.9417947785 1.0550843577 0.3827684013
-0.8748233395 1.1137439459 0.3942534267
-0.8022223890 1.1663943310 0.4009889941
-0.7355955997 1.2087786573 0.4036139685
-0.6573524453 1.2532849380 0.4031346367
-0.5768612696 1.2933021459 0.3989205124
-0.4939883852 1.3270659491 0.3903587553
-0.4195294766 1.3506883917 0.3790389199
-0.3327751255 1.3643464910 0.3606713674
-0.2465238150 1.3605336670 0.3371120115
-0.1630531648 1.3414244137 0.3108170615
-0.0689723760 1.3159337475 0.2858661047
0.0301746027 1.3103285556 0.2805897573
0.1174475763 1.3235700358 0.2955628887
0.2038293309 1.3352741829 0.3158451573
0.2913948454 1.3347581840 0.3343158682
0.3681030968 1.3249311993 0.3489105778
0.4437899011 1.3061844476 0.3608572216
0.5274619614 1.2748818721 0.3709427372
0.6083158886 1.2363421870 0.3789275905
0.6856449736 1.1908144779 0.3848940182
0.7505328339 1.1460249367 0.3889564649
0.8219225247 1.0915058828 0.3923696979
0.8899421171 1.0327763342 0.3947123182
0.9549433115 0.9706802854 0.3962960642
1.0167831600 0.9053989327 0.3972650823
1.0752183830 0.8370423145 0.3977132608
1.1304122323 0.7660332421 0.3978223693
1.1821086502 0.6924258712 0.3977331789
1.2301143535 0.6163464606 0.3975657504
1.2739533303 0.5377990140 0.3974228410
1.3131645160 0.4568495962 0.3975110836
1.3474963735 0.3737187434 0.3979512841
1.3753761662 0.2882586988 0.3990024699
1.3965517804 0.2009439721 0.4008331706
1.4096345199 0.1120478556 0.4028117324
1.4401028600 0.0234219100 0.4498535500
1.4392374443 -0.0686790565 0.4489837978
1.4344089975 -0.1605464389 0.4444596239
1.4243706721 -0.2516759932 0.4357402152
1.4070089028 -0.3410593180 0.4220792939
1.3791859332 -0.4266669261 0.4029243531
1.3378169053 -0.5050944093 0.3784202056
1.2836874200 -0.5741206747 0.3505366771
1.2244353588 -0.6402295329 0.3262982912
1.1762651533 -0.7175949259 0.3225837209
1.1461109367 -0.8018663154 0.3430656855
1.1162352557 -0.8843301017 0.3709795555
1.0730363726 -0.9613058971 0.3966594774
1.0161061168 -1.0305008345 0.4173641841
0.9494155913 -1.0921015905 0.4325428684
0.8766801724 -1.1476860161 0.4425361858
0.8002604617 -1.1987884825 0.4481296538
0.7214549442 -1.2464333705 0.4499588714
0.6408431863 -1.2909597344 0.4482603064
0.5584423111 -1.3317432435 0.4428102233
0.4740389485 -1.3672540750 0.4330077663
0.3874196642 -1.3946698897 0.4180744000
0.2990435998 -1.4097388675 0.3974853577
0.2106682946 -1.4096209575 0.3720262405
0.1242856889 -1.3942724698 0.3441557544
0.0365064173 -1.3776363461 0.3226092885
-0.0548579315 -1.3799793622 0.3254677700
-0.1417738473 -1.3981137556 0.3497382874
-0.2285250598 -1.4110841613 0.3775755521
-0.3171110235 -1.4081491485 0.4022057605
-0.4052170431 -1.3898702307 0.4215233881
-0.4913724615 -1.3605020465 0.4353674452
-0.5753687753 -1.3238003645 0.4442288778
-0.6573913038 -1.2821647889 0.4488793999
-0.7376273240 -1.2369491361 0.4498295431
-0.8159939366 -1.1886291301 0.4472637250
-0.8917894687 -1.1367185239 0.4408245924
-0.9635019686 -1.0800289001 0.4298404791
-1.0286396321 -1.0170780438 0.4136040063
-1.0831749092 -0.9462978818 0.3918334900
-1.1232917164 -0.8679115471 0.3653296750
-1.1514206607 -0.7847223186 0.3376567310
-1.1839894562 -0.7006290310 0.3203532534
-1.2361603204 -0.6261341461 0.3301460196
-1.2953007746 -0.5605708825 0.3562673917
-1.3470432993 -0.4896579020 0.3836783682
-1.3856583417 -0.4095991082 0.4071779016
-1.4110920458 -0.3230340154 0.4251759099
-1.4267965722 -0.2332078621 0.4377805245
-1.4356743319 -0.1418865931 0.4456037445
-1.4396340796 -0.0499499948 0.4493611997
-1.4397690026 0.0421525254 0.4495131060
-1.4361474613 0.1341173286 0.4460763150
-1.4278244507 0.2255268345 0.4386368204
-1.4127944853 0.3155398449 0.4264681218
-1.3883241052 0.4024982778 0.4089371087
-1.3510308215 0.4833266664 0.3859074628
-1.3002112440 0.5549948255 0.3586582341
-1.2412136868 0.6205505866 0.3321781928
-1.1880802736 0.6940309042 0.3206633707
-1.1538276656 0.7775468439 0.3358004953
-1.1262766458 0.8611157647 0.3629680355
-1.0873744794 0.9400549408 0.3898083019
-1.0337648037 1.0114391533 0.4119733123
-0.9693234769 1.0749903723 0.4286654478
-0.8980395894 1.1321400589 0.4400598003
-0.8225147537 1.1843988120 0.4468486636
-0.7443268121 1.2329903903 0.4497156813
-0.6642106548 1.2784199467 0.4490285983
-0.5823421935 1.3203797955 0.4446909974
-0.4985014226 1.3574835047 0.4361585258
-0.4125166728 1.3874655760 0.4227434824
-0.3245892074 1.4069272154 0.4039558097
-0.2359939135 1.4111304627 0.3797225766
-0.1490139817 1.3997811213 0.3520046274
-0.0622483782 1.3814647140 0.3273466333
0.0287307776 1.3772467444 0.3221305092
0.1170398713 1.3926451042 0.3417921679
0.2033170223 1.4086095665 0.3696523786
0.2914927432 1.4118069891 0.3958139009
0.3801545624 1.4021016788 0.4180656443
0.4674684805 1.3790656070 0.4357950763
0.5516825596 1.3444475601 0.4492383350
0.6326504517 1.3018530132 0.4595649349
0.7096159538 1.2518412896 0.4668957315
0.7831212198 1.1966133591 0.4720914969
0.8531857615 1.1369400178 0.4754777379
0.9195695998 1.0731214645 0.4772182909
0.9828383960 1.0061948015 0.4777801452
1.0430324806 0.9364818737 0.4773473449
1.0997404296 0.8639149930 0.4759878095
1.1532432078 0.7889713183 0.4739515728
1.2035674233 0.7118733973 0.4713948262
1.2505558066 0.6327082322 0.4684371964
1.2933878948 0.5512324686 0.4651739972
1.3323464173 0.4678464032 0.4617924688
1.3670502344 0.3825993258 0.4584269914
1.3958789584 0.2951888269 0.4552977626
1.4189403010 0.2060777652 0.4525837597
1.4339885263 0.1152761554 0.4506691825
1.3896419142 0.0210517204 0.3577008519
1.3881555750 -0.0668598749 0.3567518324
1.3803342641 -0.1542772555 0.3519062030
1.3687578219 -0.2187430304 0.3451425580
1.3439954338 -0.3016737144 0.3317743258
1.3166294730 -0.3596417116 0.3183194691
1.2660169050 -0.4273718778 0.2959811324
1.2041228108 -0.4847514112 0.2715171012
1.1248604367 -0.5558341696 0.2456015569
1.0629662700 -0.6438319790 0.2383260271
1.0271591325 -0.7669575738 0.2619361059
1.0115264285 -0.8499997375 0.2861628182
0.9853888952 -0.9300733297 0.3098209528
0.9556363827 -0.9866840719 0.3256450804
0.9000695698 -1.0529616829 0.3412076183
0.8346030322 -1.1107969071 0.3512710969
0.7632809554 -1.1620004987 0.3566691059
0.6882870707 -1.2079811480 0.3581553448
0.6104647268 -1.2489577100 0.3559780992
0.5501062015 -1.2751864268 0.3513836427
0.4674775821 -1.3031752869 0.3415168211
0.4039470841 -1.3154395107 0.3304034179
0.3189114542 -1.3178524388 0.3111455390
0.2361825677 -1.3022808984 0.2878672124
0.1560535931 -1.2753427976 0.2638085957
0.0533549374 -1.2455653648 0.2407019342
-0.0754803856 -1.2493741460 0.2436421783
-0.1767077297 -1.2828470497 0.2698793403
-0.2572683743 -1.3078821650 0.2941303926
-0.3408533400 -1.3189652179 0.3166173984
-0.4047186931 -1.3159789860 0.3307616669
-0.4891542650 -1.2969644243 0.3445899398
-0.5710792223 -1.2664503274 0.3531616234
-0.6502355289 -1.2284085418 0.3573042880
-0.7080788288 -1.1966503935 0.3582282022
-0.7822657816 -1.1493960641 0.3557748577
-0.8523298930 -1.0965969015 0.3492012016
-0.9155897523 -1.0366281314 0.3376910896
-0.9543898113 -0.9849868187 0.3248484426
-0.9933178742 -0.9096824461 0.3038948646
-1.0159330709 -0.8286196343 0.2797759707
-1.0311935263 -0.7452860637 0.2561890414
-1.0725831772 -0.6236503179 0.2369395930
-1.1404613531 -0.5400827002 0.2499157047
-1.2206547738 -0.4704390519 0.2778264572
-1.2802254219 -0.4107648017 0.3020490020
-1.3269935474 -0.3401275603 0.3233101638
-1.3515059955 -0.2806494247 0.3357143507
-1.3692064415 -0.2180893345 0.3453710562
-1.3830243451 -0.1317358851 0.3535542059
-1.3891307578 -0.0441184911 0.3573627643
-1.3891335598 0.0438125244 0.3573735702
-1.3858899977 0.1096851725 0.3553148888
-1.3746387713 0.1966545298 0.3484476541
-1.3535725379 0.2811868375 0.3365861638
-1.3188993080 0.3600072636 0.3190767676
-1.2677302798 0.4277254008 0.2964451611
-1.2049582072 0.4840829038 0.2715853885
-1.1253358728 0.5546946684 0.2454567925
-1.0636487532 0.6427388892 0.2383622815
-1.0317224109 0.7450688425 0.2562988065
-1.0166506372 0.8284519836 0.2798126989
-0.9936266716 0.9095841454 0.3039019625
-0.9543253351 0.9847355965 0.3247847727
-0.9142660802 1.0351783431 0.3368713548
-0.8516070896 1.0953478330 0.3484470532
-0.7819300243 1.1483898501 0.3551293245
-0.7268643873 1.1845669242 0.3575122557
-0.6504942357 1.2281499293 0.3572406752
-0.5713803457 1.2662244962 0.3531500273
-0.4894753477 1.2966483934 0.3445589848
-0.4265422804 1.3139112074 0.3353343575
-0.3409610435 1.3217657666 0.3173869252
-0.2570537166 1.3099368714 0.2945014464
-0.1770923478 1.2830677060 0.2696294956
-0.0756963737 1.2504027810 0.2443855761
0.0316184278 1.2434103667 0.2390490053
0.1178552814 1.2544949675 0.2493336094
0.2043416395 1.2619387993 0.2620379361
0.2912969475 1.2577093789 0.2728178355
0.3560516312 1.2477607198 0.2797555112
0.4201113217 1.2333032881 0.2859193670
0.5032413631 1.2053161841 0.2926471394
0.5839813254 1.1708313607 0.2982902461
0.6616739933 1.1297876662 0.3028923048
0.7179444480 1.0954365144 0.3058214329
0.7906592880 1.0460717478 0.3092616579
0.8603146343 0.9924312038 0.3122063455
0.9270482270 0.9351657692 0.3148119831
0.9905338394 0.8743159917 0.3171828197
1.0506963364 0.8101696361 0.3194387120
1.1075812568 0.7430951659 0.3216931658
1.1606498770 0.6729783450 0.3240715315
1.2096729005 0.5999846890 0.3266943044
1.2545187659 0.5243655594 0.3296716849
1.2939826146 0.4458527892 0.3332296984
1.3279425126 0.3648381609 0.3374755767
1.3548733741 0.2813285706 0.3427071773
1.3741632598 0.1958101790 0.3490825816
1.3852805136 0.1088195559 0.3549542824
