# Supplementary material for: The topology of the magnetically induced ring current of C13Cl2
Source: Chem Sci. 2026 Jun 27. Online ahead of print. doi: 10.1039/d6sc03398a (PMC13334967; doi:10.1039/d6sc03398a)
Supplement: SC-OLF-D6SC03398A-s002 [file SC-OLF-D6SC03398A-s002.zip › benz/ribbon_traj_008_010.xyz]

100

1.3513643763 0.0837370461 0.4639589915
1.3548029839 -0.0021171631 0.4641548406
1.3529965328 -0.0880450558 0.4618864516
1.3464287937 -0.1735659876 0.4560590110
1.3341079744 -0.2580125319 0.4459275793
1.3139283912 -0.3401859512 0.4310576596
1.2829949658 -0.4178257900 0.4114170353
1.2412516232 -0.4892716068 0.3886611273
1.1906327412 -0.5545569347 0.3659971734
1.1395266712 -0.6213712958 0.3508300760
1.0984529967 -0.6963280428 0.3534243875
1.0675923315 -0.7740195713 0.3714991549
1.0345394014 -0.8495909649 0.3947151722
0.9908973241 -0.9200429311 0.4169778012
0.9362421325 -0.9836577712 0.4353960836
0.8734411615 -1.0406598577 0.4490186390
0.8053194239 -1.0922887910 0.4579622507
0.7337636866 -1.1397059253 0.4627335274
0.6598294465 -1.1836003674 0.4636988005
0.5839635478 -1.2239737892 0.4609569798
0.5062241469 -1.2600548673 0.4542812780
0.4265121830 -1.2901799584 0.4431795288
0.3448513926 -1.3114990619 0.4272129332
0.2620227608 -1.3209318885 0.4067365469
0.1795528425 -1.3173723612 0.3835584501
0.0976512252 -1.3053662186 0.3617273755
0.0134186603 -1.2968139506 0.3498546572
-0.0715449735 -1.3019097189 0.3566104448
-0.1537713466 -1.3145492997 0.3765103257
-0.2360319926 -1.3214108840 0.3997379562
-0.3189396707 -1.3158454260 0.4212537660
-0.4010987566 -1.2979846313 0.4387322731
-0.4814394835 -1.2702643232 0.4513159233
-0.5597709099 -1.2357965657 0.4593075214
-0.6362248931 -1.1966647915 0.4632470825
-0.7194979692 -1.1488014264 0.4634159646
-0.7916113439 -1.1021160174 0.4593943005
-0.8605881941 -1.0514278232 0.4513108833
-0.9247577730 -0.9956609750 0.4386379094
-0.9814851270 -0.9335005148 0.4211392815
-1.0274334985 -0.8642128194 0.3994245874
-1.0622597806 -0.7893738166 0.3760037331
-1.0921447133 -0.7116555212 0.3560627301
-1.1301624843 -0.6353554281 0.3492293024
-1.1800011056 -0.5668686179 0.3615403016
-1.2316233181 -0.5021778907 0.3837257069
-1.2759751960 -0.4325588433 0.4071270973
-1.3089199677 -0.3559434592 0.4276354230
-1.3311125232 -0.2744777258 0.4435579689
-1.3448080212 -0.1903358956 0.4546521042
-1.3522861238 -0.1049219259 0.4612504678
-1.3550819029 -0.0190036112 0.4638421267
-1.3539877102 0.0669843731 0.4628062083
-1.3487146444 0.1526835310 0.4580399619
-1.3381046146 0.2375353882 0.4490579220
-1.3199740000 0.3204145105 0.4352693623
-1.2919128762 0.3994548531 0.4166965046
-1.2528330994 0.4725996386 0.3943886425
-1.2035582172 0.5387965329 0.3710452823
-1.1513615541 0.6041520140 0.3528434895
-1.1070578896 0.6772957990 0.3504898863
-1.0749417795 0.7551118278 0.3659556825
-1.0438753699 0.8316568699 0.3888544904
-1.0030742728 0.9036090383 0.4118738547
-0.9507982158 0.9689256823 0.4314275857
-0.8896297429 1.0274328736 0.4462717328
-0.8225438645 1.0802363137 0.4563409859
-0.7516579733 1.1285758731 0.4620952434
-0.6782156371 1.1732940551 0.4639384041
-0.6027951909 1.2145815705 0.4621125416
-0.5255273853 1.2518928333 0.4564764602
-0.4463109254 1.2837900198 0.4465409440
-0.3650677937 1.3075985861 0.4317236127
-0.2823866712 1.3202763112 0.4121792710
-0.1996614583 1.3200088094 0.3892064581
-0.1178761279 1.3085282779 0.3662283412
-0.0344768880 1.2973709056 0.3504515373
0.0510414800 1.2991154385 0.3527007011
0.1341479622 1.3097115244 0.3686946424
0.2168863574 1.3133706720 0.3864876102
0.3000329939 1.3070940512 0.4026887226
0.3729228798 1.2918162231 0.4151836428
0.4535957418 1.2649388481 0.4262891802
0.5315555173 1.2299516130 0.4352343300
0.6065873564 1.1886304106 0.4424679136
0.6784011186 1.1417022243 0.4482004133
0.7472578033 1.0904201806 0.4528132019
0.8129353372 1.0350723649 0.4563502970
0.8757495485 0.9764721172 0.4591006871
0.9357338083 0.9149606112 0.4611868461
0.9926344889 0.8505825018 0.4626590258
1.0464464436 0.7835970935 0.4636335956
1.0972310533 0.7142842488 0.4642129640
1.1448553155 0.6427574415 0.4644649713
1.1888180261 0.5689244032 0.4644546174
1.2291358361 0.4930309769 0.4642671432
1.2652146444 0.4150197455 0.4639403168
1.2961424676 0.3348263034 0.4636308322
1.3218245240 0.2528013628 0.4634083431
1.3405654610 0.1689491001 0.4634811987
1.4284080500 0.0937490300 0.4394393400
1.4304179572 0.0022386605 0.4413116458
1.4286251887 -0.0892807136 0.4396138542
1.4223980489 -0.1804503372 0.4341143062
1.4102590564 -0.2706290842 0.4241582179
1.3896229182 -0.3584789799 0.4089732508
1.3565857907 -0.4410934488 0.3879712787
1.3103647725 -0.5155972367 0.3621569864
1.2525038966 -0.5807047078 0.3340699901
1.1939585420 -0.6476154197 0.3129375453
1.1508780037 -0.7275838057 0.3161792702
1.1239278871 -0.8116831372 0.3398462964
1.0941807648 -0.8935303991 0.3678117904
1.0500767725 -0.9695609509 0.3928323945
0.9921206271 -1.0375000644 0.4124852159
0.9248696725 -1.0979157485 0.4265444066
0.8519351292 -1.1524757512 0.4355249618
0.7754970167 -1.2026267612 0.4402028994
0.6967427193 -1.2492931762 0.4411556291
0.6160983624 -1.2925380493 0.4385199953
0.5335158231 -1.3314690018 0.4319401367
0.4487833298 -1.3641645340 0.4206973832
0.3618372169 -1.3871915992 0.4040473010
0.2736518438 -1.3963592388 0.3817928413
0.1866320596 -1.3888242032 0.3549643194
0.1014067247 -1.3699384490 0.3274494836
0.0126990974 -1.3567260406 0.3115399995
-0.0772468054 -1.3647199911 0.3210814460
-0.1627636797 -1.3843200397 0.3471121891
-0.2491725627 -1.3959031349 0.3746625185
-0.3373021441 -1.3912999654 0.3983909974
-0.4247769680 -1.3718949172 0.4167043815
-0.5101491877 -1.3414472724 0.4293780436
-0.5932951897 -1.3039516888 0.4371695476
-0.6744700920 -1.2617805876 0.4408462343
-0.7537755738 -1.2160367159 0.4408816467
-0.8309583499 -1.1669308682 0.4372945675
-0.9050625660 -1.1137380248 0.4296095027
-0.9742682127 -1.0551793073 0.4170399099
-1.0353127431 -0.9894736045 0.3989638675
-1.0836071218 -0.9155343756 0.3752845323
-1.1168061822 -0.8349286367 0.3476832655
-1.1425348620 -0.7510500843 0.3216043724
-1.1801044197 -0.6688983677 0.3113118872
-1.2357626828 -0.5985870405 0.3270770093
-1.2949188619 -0.5342857532 0.3543435280
-1.3451097890 -0.4627885261 0.3812355388
-1.3815847881 -0.3820338078 0.4036080346
-1.4053131584 -0.2953198619 0.4203612228
-1.4195688589 -0.2056462558 0.4317156782
-1.4272512070 -0.1146832363 0.4383954183
-1.4302376722 -0.0232295072 0.4411132873
-1.4292992140 0.0683077219 0.4402346034
-1.4241562338 0.1595869498 0.4356429774
-1.4135203881 0.2500543211 0.4267578422
-1.3950502175 0.3385683428 0.4128165971
-1.3653152414 0.4227756483 0.3932539159
-1.3222956220 0.4995182823 0.3684725685
-1.2663617108 0.5662748091 0.3404015905
-1.2067318334 0.6313635521 0.3164166616
-1.1590569237 0.7085587016 0.3132415345
-1.1297838417 0.7925346580 0.3336387308
-1.1022106847 0.8752067711 0.3615280140
-1.0614886864 0.9528033770 0.3875130181
-1.0062704980 1.0225883735 0.4084066066
-0.9408122379 1.0846093183 0.4237323419
-0.8689610297 1.1403778098 0.4338207059
-0.7931878099 1.1914229869 0.4394207875
-0.7149149858 1.2388622589 0.4412000324
-0.6346948157 1.2829254987 0.4393976073
-0.5525732983 1.3229600307 0.4337697361
-0.4683474978 1.3572844743 0.4236560368
-0.3818892110 1.3828557528 0.4082878088
-0.2938512265 1.3955484805 0.3873009639
-0.2062545580 1.3923753797 0.3614065436
-0.1209323313 1.3745672254 0.3334682360
-0.0335897801 1.3578501880 0.3128406560
0.0571475820 1.3608710172 0.3165046210
0.1433112178 1.3799385046 0.3406316078
0.2291252230 1.3950477821 0.3685244605
0.3169988266 1.3987100702 0.3934695678
0.4054012431 1.3859959945 0.4130875479
0.4920651099 1.3611675517 0.4283905950
0.5756548618 1.3257096277 0.4396891534
0.6557782037 1.2822817380 0.4478748394
0.7321269407 1.2321052382 0.4533961098
0.8051540444 1.1770309214 0.4570020702
0.8743123678 1.1170794704 0.4587647424
0.9402345318 1.0535651384 0.4592601854
1.0030229423 0.9869449130 0.4587362969
1.0623289229 0.9172173361 0.4573118149
1.1183143257 0.8448125418 0.4552394754
1.1710985855 0.7700564355 0.4527228104
1.2205289933 0.6930477213 0.4499103355
1.2658088574 0.6135340844 0.4469558302
1.3072384510 0.5319525221 0.4440605333
1.3444519959 0.4483534729 0.4413962013
1.3758168752 0.3623798816 0.4392957869
1.4015403513 0.2745480012 0.4379413302
1.4193429375 0.1847912268 0.4378735201
1.2743207026 0.0737250623 0.4884786429
1.2791880105 -0.0064729866 0.4869980354
1.2773678770 -0.0868093980 0.4841590491
1.2704595385 -0.1666816379 0.4780037158
1.2579568924 -0.2453959796 0.4676969406
1.2382338641 -0.3218929226 0.4531420684
1.2094041410 -0.3945581312 0.4348627919
1.1721384738 -0.4629459768 0.4151652681
1.1287615858 -0.5284091617 0.3979243568
1.0850948003 -0.5951271718 0.3887226066
1.0460279896 -0.6650722799 0.3906695049
1.0112567759 -0.7363560054 0.4031520134
0.9748980381 -0.8056515308 0.4216185539
0.9317178756 -0.8705249112 0.4411232080
0.8803636380 -0.9298154781 0.4583069513
0.8220126505 -0.9834039669 0.4714928714
0.7587037186 -1.0321018309 0.4803995396
0.6920303566 -1.0767850893 0.4852641553
0.6229161736 -1.1179075585 0.4862419719
0.5518287331 -1.1554095290 0.4833939642
0.4789324707 -1.1886407328 0.4766224193
0.4042410362 -1.2161953827 0.4656616743
0.3278655682 -1.2358065246 0.4503785654
0.2503936779 -1.2455045382 0.4316802525
0.1724736253 -1.2459205193 0.4121525807
0.0938957258 -1.2407939883 0.3960052675
0.0141382233 -1.2369018605 0.3881693150
-0.0658431415 -1.2390994468 0.3921394437
-0.1447790134 -1.2447785597 0.4059084624
-0.2228914225 -1.2469186331 0.4248133940
-0.3005771972 -1.2403908866 0.4441165346
-0.3774205451 -1.2240743454 0.4607601646
-0.4527297793 -1.1990813740 0.4732538030
-0.5262466301 -1.1676414425 0.4814454951
-0.5979796941 -1.1315489954 0.4856479307
-0.6852203647 -1.0815661368 0.4859502824
-0.7522643379 -1.0373011666 0.4814940336
-0.8161138222 -0.9891176216 0.4730122639
-0.8752473332 -0.9361426428 0.4602359089
-0.9276575109 -0.8775274252 0.4433146955
-0.9712598753 -0.8128912633 0.4235646425
-1.0077133789 -0.7438189965 0.4043242007
-1.0417545645 -0.6722609582 0.3905210877
-1.0802205490 -0.6018124886 0.3871467177
-1.1242395283 -0.5351501953 0.3960035940
-1.1683277743 -0.4700700281 0.4131078858
-1.2068406031 -0.4023291606 0.4330186559
-1.2362551473 -0.3298531107 0.4516628113
-1.2569118881 -0.2536355898 0.4667547151
-1.2700471836 -0.1750255355 0.4775885301
-1.2773210405 -0.0951606154 0.4841055174
-1.2799261336 -0.0147777152 0.4865709661
-1.2786762063 0.0656610242 0.4853778133
-1.2732730551 0.1457801121 0.4804369464
-1.2626888411 0.2250164554 0.4713580017
-1.2448977824 0.3022606781 0.4577221274
-1.2185105110 0.3761340579 0.4401390932
-1.1833705768 0.4456809949 0.4203047165
-1.1407547237 0.5113182567 0.4016889741
-1.0959912749 0.5769404759 0.3892703174
-1.0550588554 0.6460328964 0.3877382382
-1.0200997173 0.7176889976 0.3982726342
-0.9855400551 0.7881069687 0.4161809668
-0.9446598592 0.8544146996 0.4362346914
-0.8953259336 0.9152629911 0.4544485649
-0.8384472480 0.9702564289 0.4688111236
-0.7761266993 1.0200948175 0.4788612659
-0.7101281366 1.0657287593 0.4847696992
-0.6415162884 1.1077258513 0.4866767758
-0.5708955661 1.1462376423 0.4848274759
-0.4984814723 1.1808256359 0.4791831843
-0.4242743531 1.2102955653 0.4694258512
-0.3482463765 1.2323414194 0.4551594166
-0.2709221159 1.2450041420 0.4370575782
-0.1930683585 1.2476422392 0.4170063726
-0.1148199246 1.2424893305 0.3989884464
-0.0353639960 1.2368916232 0.3880624185
0.0449353781 1.2373598599 0.3888967811
0.1249847066 1.2394845441 0.3967576770
0.2046474918 1.2316935619 0.4044507599
0.2830671613 1.2154780322 0.4119078774
0.3404445166 1.1976364517 0.4172797377
0.4151263736 1.1687101444 0.4241877654
0.4874561728 1.1341935983 0.4307795066
0.5573965092 1.0949790832 0.4370609879
0.6246752965 1.0512992104 0.4430047169
0.6893615623 1.0038094399 0.4486243336
0.7515583066 0.9530652594 0.4539358517
0.8112645652 0.8993790960 0.4589411889
0.8684446743 0.8429763094 0.4636373954
0.9229400548 0.7839476675 0.4680062367
0.9745785616 0.7223816452 0.4720277158
1.0233635211 0.6585120621 0.4757031176
1.0691816377 0.5924671617 0.4790196071
1.1118271949 0.5243147219 0.4819534046
1.1510332212 0.4541094317 0.4844737531
1.1859772928 0.3816860182 0.4864844323
1.2164680599 0.3072727251 0.4879658774
1.2421086968 0.2310547245 0.4888753560
1.2617879845 0.1531069735 0.4890888773
