# Supplementary material for: The topology of the magnetically induced ring current of C13Cl2
Source: Chem Sci. 2026 Jun 27. Online ahead of print. doi: 10.1039/d6sc03398a (PMC13334967; doi:10.1039/d6sc03398a)
Supplement: SC-OLF-D6SC03398A-s002 [file SC-OLF-D6SC03398A-s002.zip › benz/ribbon_traj_008_013.xyz]

100

1.4286726350 0.0986015850 0.4915050850
1.4305223590 0.0072113513 0.4935764790
1.4286467454 -0.0955849692 0.4914409127
1.4231233729 -0.1866530616 0.4857749675
1.4125819153 -0.2768925838 0.4759442732
1.3949459325 -0.3653099843 0.4614949678
1.3673294123 -0.4499599947 0.4422423600
1.3287755777 -0.5289341940 0.4194101850
1.2801483429 -0.6015207110 0.3960032336
1.2341998921 -0.6643518101 0.3799628358
1.1898698015 -0.7438025236 0.3815353967
1.1536203261 -0.8247512119 0.4003621866
1.1134328926 -0.9023019495 0.4243420653
1.0621083271 -0.9738888796 0.4467707611
1.0003997455 -1.0385215209 0.4650352165
0.9313156890 -1.0967434116 0.4784989778
0.8576011361 -1.1500454543 0.4874069965
0.7809511522 -1.1996358329 0.4922645407
0.6923301753 -1.2517859334 0.4932003469
0.6119245893 -1.2951869191 0.4903692833
0.5298841565 -1.3349234909 0.4837284356
0.4459947376 -1.3694132138 0.4728052699
0.3601224522 -1.3960451530 0.4571786681
0.2727656022 -1.4117370797 0.4369629319
0.1852477145 -1.4143597373 0.4135433824
0.0979607360 -1.4070220369 0.3910047963
0.0196921500 -1.4004362986 0.3786174580
-0.0708279038 -1.4045370915 0.3849809921
-0.1584784055 -1.4135908444 0.4061423908
-0.2459202528 -1.4147162890 0.4301067718
-0.3335166786 -1.4027141576 0.4516192677
-0.4199578900 -1.3790371212 0.4687557142
-0.5044445190 -1.3464839919 0.4810740501
-0.5870038488 -1.3080334061 0.4889507458
-0.6777948572 -1.2599263552 0.4929738262
-0.7569241660 -1.2141429271 0.4928689399
-0.8342275311 -1.1654913770 0.4891594639
-0.9089176304 -1.1133745063 0.4815161011
-0.9795768081 -1.0567504943 0.4694825446
-1.0437772462 -0.9941523275 0.4527068514
-1.0983781188 -0.9245967509 0.4314654072
-1.1417088969 -0.8487450831 0.4076708803
-1.1781869009 -0.7686898952 0.3864752325
-1.2138318616 -0.6980407975 0.3779145173
-1.2646137066 -0.6236269837 0.3893519439
-1.3153910101 -0.5520709966 0.4119973351
-1.3574254333 -0.4751990480 0.4356985119
-1.3880415569 -0.3919014449 0.4562231198
-1.4083000380 -0.3043202540 0.4721322749
-1.4206635803 -0.2144724867 0.4833162916
-1.4278178381 -0.1121749663 0.4906413604
-1.4302665626 -0.0208306670 0.4932432955
-1.4293884809 0.0705773861 0.4922795240
-1.4249373901 0.1617587824 0.4876481015
-1.4158685632 0.2522725038 0.4789758167
-1.4003306453 0.3412785514 0.4658016308
-1.3756853640 0.4271560403 0.4478506188
-1.3401145109 0.5077897866 0.4257710151
-1.2937512577 0.5817065279 0.4019308795
-1.2421434631 0.6536047867 0.3827669765
-1.2011124331 0.7216791476 0.3789446163
-1.1639776725 0.8030036069 0.3944153935
-1.1259404151 0.8818015603 0.4179140373
-1.0775137907 0.9551130995 0.4410645335
-1.0182086649 1.0215765483 0.4604946773
-0.9507953030 1.0813925262 0.4752361857
-0.8685963972 1.1421160213 0.4861131521
-0.7923701666 1.1922555505 0.4915743979
-0.7140431700 1.2393566927 0.4933118470
-0.6340578832 1.2835763499 0.4914814079
-0.5524644324 1.3243830570 0.4858980735
-0.4586138254 1.3647038547 0.4746290623
-0.3730483803 1.3928152034 0.4597806088
-0.2858241839 1.4105238758 0.4403149058
-0.1980828308 1.4157036882 0.4173918249
-0.1107995255 1.4092159312 0.3944770402
-0.0332433899 1.4010592277 0.3800743633
0.0463142316 1.4025159983 0.3812197359
0.1345385154 1.4119869429 0.3998696470
0.2220619712 1.4166157971 0.4230148147
0.3101751391 1.4099507117 0.4430594315
0.3976537735 1.3905150535 0.4590428922
0.4828890483 1.3606592195 0.4715005599
0.5653315791 1.3225260349 0.4810184377
0.6444926959 1.2774370939 0.4880495382
0.7204146231 1.2267780017 0.4930799116
0.7933620206 1.1717849862 0.4966022590
0.8628432166 1.1124027396 0.4986702092
0.9293641357 1.0497052961 0.4997222996
0.9929812898 0.9840577692 0.4999517711
1.0534265397 0.9154870799 0.4994645229
1.1105950877 0.8441685348 0.4984293975
1.1646479131 0.7704714102 0.4970277057
1.2154066094 0.6944710004 0.4953811496
1.2620943042 0.6159101532 0.4936155967
1.3047492181 0.5350877392 0.4918971565
1.3430662039 0.4521129108 0.4903720915
1.3753913241 0.3666236551 0.4893128987
1.4017167586 0.2790975889 0.4888832144
1.4197684135 0.1895252251 0.4895200976
1.4284080500 0.0937490300 0.4394393400
1.4304179572 0.0022386605 0.4413116458
1.4286251887 -0.0892807136 0.4396138542
1.4223980489 -0.1804503372 0.4341143062
1.4102590564 -0.2706290842 0.4241582179
1.3896229182 -0.3584789799 0.4089732508
1.3565857907 -0.4410934488 0.3879712787
1.3103647725 -0.5155972367 0.3621569864
1.2525038966 -0.5807047078 0.3340699901
1.1939585420 -0.6476154197 0.3129375453
1.1508780037 -0.7275838057 0.3161792702
1.1239278871 -0.8116831372 0.3398462964
1.0941807648 -0.8935303991 0.3678117904
1.0500767725 -0.9695609509 0.3928323945
0.9921206271 -1.0375000644 0.4124852159
0.9248696725 -1.0979157485 0.4265444066
0.8519351292 -1.1524757512 0.4355249618
0.7754970167 -1.2026267612 0.4402028994
0.6967427193 -1.2492931762 0.4411556291
0.6160983624 -1.2925380493 0.4385199953
0.5335158231 -1.3314690018 0.4319401367
0.4487833298 -1.3641645340 0.4206973832
0.3618372169 -1.3871915992 0.4040473010
0.2736518438 -1.3963592388 0.3817928413
0.1866320596 -1.3888242032 0.3549643194
0.1014067247 -1.3699384490 0.3274494836
0.0126990974 -1.3567260406 0.3115399995
-0.0772468054 -1.3647199911 0.3210814460
-0.1627636797 -1.3843200397 0.3471121891
-0.2491725627 -1.3959031349 0.3746625185
-0.3373021441 -1.3912999654 0.3983909974
-0.4247769680 -1.3718949172 0.4167043815
-0.5101491877 -1.3414472724 0.4293780436
-0.5932951897 -1.3039516888 0.4371695476
-0.6744700920 -1.2617805876 0.4408462343
-0.7537755738 -1.2160367159 0.4408816467
-0.8309583499 -1.1669308682 0.4372945675
-0.9050625660 -1.1137380248 0.4296095027
-0.9742682127 -1.0551793073 0.4170399099
-1.0353127431 -0.9894736045 0.3989638675
-1.0836071218 -0.9155343756 0.3752845323
-1.1168061822 -0.8349286367 0.3476832655
-1.1425348620 -0.7510500843 0.3216043724
-1.1801044197 -0.6688983677 0.3113118872
-1.2357626828 -0.5985870405 0.3270770093
-1.2949188619 -0.5342857532 0.3543435280
-1.3451097890 -0.4627885261 0.3812355388
-1.3815847881 -0.3820338078 0.4036080346
-1.4053131584 -0.2953198619 0.4203612228
-1.4195688589 -0.2056462558 0.4317156782
-1.4272512070 -0.1146832363 0.4383954183
-1.4302376722 -0.0232295072 0.4411132873
-1.4292992140 0.0683077219 0.4402346034
-1.4241562338 0.1595869498 0.4356429774
-1.4135203881 0.2500543211 0.4267578422
-1.3950502175 0.3385683428 0.4128165971
-1.3653152414 0.4227756483 0.3932539159
-1.3222956220 0.4995182823 0.3684725685
-1.2663617108 0.5662748091 0.3404015905
-1.2067318334 0.6313635521 0.3164166616
-1.1590569237 0.7085587016 0.3132415345
-1.1297838417 0.7925346580 0.3336387308
-1.1022106847 0.8752067711 0.3615280140
-1.0614886864 0.9528033770 0.3875130181
-1.0062704980 1.0225883735 0.4084066066
-0.9408122379 1.0846093183 0.4237323419
-0.8689610297 1.1403778098 0.4338207059
-0.7931878099 1.1914229869 0.4394207875
-0.7149149858 1.2388622589 0.4412000324
-0.6346948157 1.2829254987 0.4393976073
-0.5525732983 1.3229600307 0.4337697361
-0.4683474978 1.3572844743 0.4236560368
-0.3818892110 1.3828557528 0.4082878088
-0.2938512265 1.3955484805 0.3873009639
-0.2062545580 1.3923753797 0.3614065436
-0.1209323313 1.3745672254 0.3334682360
-0.0335897801 1.3578501880 0.3128406560
0.0571475820 1.3608710172 0.3165046210
0.1433112178 1.3799385046 0.3406316078
0.2291252230 1.3950477821 0.3685244605
0.3169988266 1.3987100702 0.3934695678
0.4054012431 1.3859959945 0.4130875479
0.4920651099 1.3611675517 0.4283905950
0.5756548618 1.3257096277 0.4396891534
0.6557782037 1.2822817380 0.4478748394
0.7321269407 1.2321052382 0.4533961098
0.8051540444 1.1770309214 0.4570020702
0.8743123678 1.1170794704 0.4587647424
0.9402345318 1.0535651384 0.4592601854
1.0030229423 0.9869449130 0.4587362969
1.0623289229 0.9172173361 0.4573118149
1.1183143257 0.8448125418 0.4552394754
1.1710985855 0.7700564355 0.4527228104
1.2205289933 0.6930477213 0.4499103355
1.2658088574 0.6135340844 0.4469558302
1.3072384510 0.5319525221 0.4440605333
1.3444519959 0.4483534729 0.4413962013
1.3758168752 0.3623798816 0.4392957869
1.4015403513 0.2745480012 0.4379413302
1.4193429375 0.1847912268 0.4378735201
1.4289372200 0.1034541400 0.5435708300
1.4306267609 0.0121840421 0.5458413122
1.4286683022 -0.1018892248 0.5432679713
1.4238486968 -0.1928557859 0.5374356288
1.4149047742 -0.2831560835 0.5277303285
1.4002689467 -0.3721409887 0.5140166848
1.3780730339 -0.4588265405 0.4965134412
1.3471863829 -0.5422711512 0.4766633835
1.3077927892 -0.6223367142 0.4579364770
1.2744412423 -0.6810882005 0.4469881262
1.2288615993 -0.7600212414 0.4468915231
1.1833127652 -0.8378192866 0.4608780768
1.1326850204 -0.9110734999 0.4808723402
1.0741398816 -0.9782168082 0.5007091278
1.0086788638 -1.0395429774 0.5175852172
0.9377617056 -1.0955710747 0.5304535491
0.8632671430 -1.1476151575 0.5392890313
0.7864052878 -1.1966449045 0.5443261819
0.6879176313 -1.2542786906 0.5452450647
0.6077508161 -1.2978357889 0.5422185713
0.5262524899 -1.3383779799 0.5355167346
0.4432061455 -1.3746618936 0.5249131565
0.3584076874 -1.4048987068 0.5103100353
0.2718793607 -1.4271149206 0.4921330224
0.1838633693 -1.4398952714 0.4721224455
0.0945147473 -1.4441056249 0.4545601091
0.0266852027 -1.4441465565 0.4456949165
-0.0644090023 -1.4443541919 0.4488805383
-0.1541931313 -1.4428616492 0.4651725924
-0.2426679428 -1.4335294431 0.4855510252
-0.3297312130 -1.4141283497 0.5048475380
-0.4151388119 -1.3861793252 0.5208070468
-0.4987398503 -1.3515207115 0.5327700567
-0.5807125079 -1.3121151233 0.5407319439
-0.6811196224 -1.2580721228 0.5451014180
-0.7600727582 -1.2122491383 0.5448562330
-0.8374967123 -1.1640518858 0.5410243603
-0.9127726947 -1.1130109877 0.5334226995
-0.9848854034 -1.0583216813 0.5219251792
-1.0522417493 -0.9988310504 0.5064498353
-1.1131491159 -0.9336591263 0.4876462821
-1.1666116116 -0.8625615294 0.4676584951
-1.2138389398 -0.7863297062 0.4513460926
-1.2475593035 -0.7271832272 0.4445171475
-1.2934647304 -0.6486669269 0.4516268784
-1.3358631582 -0.5698562400 0.4696511423
-1.3697410776 -0.4876095699 0.4901614849
-1.3944983258 -0.4017690820 0.5088382050
-1.4112869177 -0.3133206460 0.5239033271
-1.4217583017 -0.2232987177 0.5349169051
-1.4283844692 -0.1096666962 0.5428873025
-1.4302954530 -0.0184318267 0.5453733036
-1.4294777478 0.0728470503 0.5443244447
-1.4257185464 0.1639306150 0.5396532256
-1.4182167382 0.2544906865 0.5311937911
-1.4056110731 0.3439887600 0.5187866644
-1.3860554866 0.4315364324 0.5024473217
-1.3579333999 0.5160612910 0.4830694617
-1.3211408047 0.5971382467 0.4634601684
-1.2775550928 0.6758460213 0.4491172913
-1.2431679425 0.7347995936 0.4446476981
-1.1981715033 0.8134725558 0.4551920562
-1.1496701455 0.8883963494 0.4743000605
-1.0935388951 0.9574228221 0.4946160488
-1.0301468318 1.0205647232 0.5125827480
-0.9607783681 1.0781757340 0.5267400295
-0.8682317647 1.1438542329 0.5384055983
-0.7915525232 1.1930881141 0.5437280083
-0.7131713542 1.2398511265 0.5454236615
-0.6334209508 1.2842272012 0.5435652085
-0.5523555664 1.3258060832 0.5380264110
-0.4488801530 1.3721232352 0.5256020878
-0.3642075496 1.4027746541 0.5112734088
-0.2777971414 1.4254992711 0.4933288478
-0.1899111036 1.4390319968 0.4733771062
-0.1006667198 1.4438646371 0.4554858443
-0.0328969998 1.4442682673 0.4473080706
0.0354808811 1.4441609793 0.4459348507
0.1257658130 1.4440353812 0.4591076861
0.2149987193 1.4381838121 0.4775051689
0.3033514515 1.4211913533 0.4926492952
0.3899063039 1.3950341126 0.5049982366
0.4737129867 1.3601508872 0.5146105248
0.5550082963 1.3193424422 0.5223477220
0.6332071880 1.2725924498 0.5282242369
0.7087023055 1.2214507652 0.5327637134
0.7815699968 1.1665390510 0.5362024478
0.8513740653 1.1077260089 0.5385756761
0.9184937395 1.0458454538 0.5401844138
0.9829396373 0.9811706255 0.5411672453
1.0445241565 0.9137568237 0.5416172309
1.1028758497 0.8435245277 0.5416193195
1.1581972407 0.7708863849 0.5413326010
1.2102842256 0.6958942794 0.5408519638
1.2583797510 0.6182862220 0.5402753632
1.3022599852 0.5382229562 0.5397337797
1.3416804119 0.4558723486 0.5393479817
1.3749657730 0.3708674285 0.5393300105
1.4018931659 0.2836471767 0.5398250986
1.4201938896 0.1942592234 0.5411666752
