# Supplementary material for: The topology of the magnetically induced ring current of C13Cl2
Source: Chem Sci. 2026 Jun 27. Online ahead of print. doi: 10.1039/d6sc03398a (PMC13334967; doi:10.1039/d6sc03398a)
Supplement: SC-OLF-D6SC03398A-s002 [file SC-OLF-D6SC03398A-s002.zip › benz/ribbon_traj_008_014.xyz]

100

1.3817551569 0.0889993596 0.3873488070
1.3844758072 0.0010871846 0.3892332220
1.3817612182 -0.0868171536 0.3873816006
1.3748735861 -0.1637383111 0.3826003470
1.3628625070 -0.2397763733 0.3745023809
1.3382122773 -0.3227808694 0.3600954057
1.2995763173 -0.3987395615 0.3405118369
1.2471032927 -0.4644691124 0.3173926258
1.1846875924 -0.5209899473 0.2939070118
1.1072394971 -0.5939331629 0.2755511348
1.0572605461 -0.6995851204 0.2797728030
1.0390803641 -0.7933286480 0.3011607566
1.0175319593 -0.8746794551 0.3249241355
0.9860397436 -0.9417542821 0.3448428145
0.9429299465 -1.0031538911 0.3615226036
0.8827848324 -1.0654502847 0.3754430962
0.8146856666 -1.1203948687 0.3842025817
0.7505220740 -1.1635962513 0.3880426851
0.6750918859 -1.2088736940 0.3890555465
0.5970250989 -1.2493257549 0.3863235232
0.5263633695 -1.2802247264 0.3805014591
0.4436872117 -1.3072541926 0.3694850651
0.3694540112 -1.3221834613 0.3555696209
0.2945089015 -1.3257410089 0.3376860746
0.2116351200 -1.3108074429 0.3140366632
0.1220700671 -1.2800014607 0.2891048496
0.0187492814 -1.2530231522 0.2741741592
-0.0965836123 -1.2712823509 0.2835782656
-0.1864126618 -1.3026697283 0.3067284536
-0.2683019394 -1.3218250199 0.3305319084
-0.3529227734 -1.3242866595 0.3518526456
-0.4274506162 -1.3118507950 0.3667928515
-0.5006228430 -1.2899775120 0.3777057546
-0.5816451640 -1.2568177909 0.3854069004
-0.6601641463 -1.2172880438 0.3888887989
-0.7273690717 -1.1787551211 0.3890215812
-0.8007111612 -1.1302418551 0.3853755549
-0.8696890391 -1.0763116660 0.3774695226
-0.9246803215 -1.0233631787 0.3662484854
-0.9718892148 -0.9645648730 0.3511042015
-1.0111992581 -0.8897628949 0.3296886654
-1.0351216488 -0.8092043154 0.3060094455
-1.0527512810 -0.7156362801 0.2831633523
-1.0907454502 -0.6158763540 0.2740141614
-1.1642386443 -0.5384082856 0.2880001943
-1.2360634524 -0.4765040176 0.3124194324
-1.2913136390 -0.4130619797 0.3361460033
-1.3323989128 -0.3384782098 0.3566128461
-1.3555294138 -0.2660358761 0.3702858792
-1.3706453210 -0.1909358489 0.3799397352
-1.3806979625 -0.1038870419 0.3865781324
-1.3842535081 -0.0265997537 0.3890714030
-1.3832412984 0.0613733998 0.3883343280
-1.3764386825 0.1489221439 0.3837428318
-1.3655677308 0.2251955858 0.3763606696
-1.3427797916 0.3088565979 0.3628653156
-1.3120362963 0.3774513358 0.3464355722
-1.2636981071 0.4465249287 0.3241726118
-1.2035508142 0.5052893632 0.3004159557
-1.1238588621 0.5750378670 0.2782628545
-1.0669692061 0.6655735128 0.2758853064
-1.0433170812 0.7691432865 0.2948754478
-1.0245985632 0.8512960106 0.3181636400
-0.9931573244 0.9293166585 0.3411496701
-0.9522958032 0.9919982418 0.3585959591
-0.8937440233 1.0555647521 0.3733970332
-0.8344550365 1.1045487057 0.3818565278
-0.7630733809 1.1555493228 0.3875085599
-0.6880887373 1.2015480512 0.3891544735
-0.6198851450 1.2381469421 0.3874611407
-0.5400659749 1.2745443640 0.3818606478
-0.4679784448 1.3009560918 0.3732641578
-0.3940992719 1.3199207667 0.3607593270
-0.3089124617 1.3257663022 0.3414490485
-0.2254679074 1.3141174266 0.3183391097
-0.1451606816 1.2886587627 0.2947333153
-0.0537868857 1.2597375499 0.2765402745
0.0429306075 1.2554123442 0.2767468690
0.1384907588 1.2693085598 0.2906854878
0.2235357226 1.2763624825 0.3065045402
0.2989154114 1.2748828662 0.3204480164
0.3845556019 1.2608096171 0.3322847864
0.4584676972 1.2403284430 0.3414991632
0.5303962468 1.2129201373 0.3487389833
0.6095862927 1.1754050198 0.3549979866
0.6856523989 1.1317403149 0.3599654144
0.7588963457 1.0834260005 0.3640058871
0.8288122282 1.0303855932 0.3671558289
0.8872261604 0.9798201972 0.3691253756
0.9515263219 0.9201119294 0.3711771305
1.0124898335 0.8569832929 0.3728042286
1.0701259345 0.7907724166 0.3741317227
1.1244765215 0.7218098491 0.3752592945
1.1751039991 0.6500320643 0.3762627239
1.2215141413 0.5754403271 0.3772164806
1.2636784969 0.4983457048 0.3782184023
1.3008652379 0.4187051219 0.3793518622
1.3321862268 0.3365676728 0.3807760716
1.3541789151 0.2624040488 0.3819533802
1.3719828544 0.1763475554 0.3843807058
1.4284080500 0.0937490300 0.4394393400
1.4304179572 0.0022386605 0.4413116458
1.4286251887 -0.0892807136 0.4396138542
1.4223980489 -0.1804503372 0.4341143062
1.4102590564 -0.2706290842 0.4241582179
1.3896229182 -0.3584789799 0.4089732508
1.3565857907 -0.4410934488 0.3879712787
1.3103647725 -0.5155972367 0.3621569864
1.2525038966 -0.5807047078 0.3340699901
1.1939585420 -0.6476154197 0.3129375453
1.1508780037 -0.7275838057 0.3161792702
1.1239278871 -0.8116831372 0.3398462964
1.0941807648 -0.8935303991 0.3678117904
1.0500767725 -0.9695609509 0.3928323945
0.9921206271 -1.0375000644 0.4124852159
0.9248696725 -1.0979157485 0.4265444066
0.8519351292 -1.1524757512 0.4355249618
0.7754970167 -1.2026267612 0.4402028994
0.6967427193 -1.2492931762 0.4411556291
0.6160983624 -1.2925380493 0.4385199953
0.5335158231 -1.3314690018 0.4319401367
0.4487833298 -1.3641645340 0.4206973832
0.3618372169 -1.3871915992 0.4040473010
0.2736518438 -1.3963592388 0.3817928413
0.1866320596 -1.3888242032 0.3549643194
0.1014067247 -1.3699384490 0.3274494836
0.0126990974 -1.3567260406 0.3115399995
-0.0772468054 -1.3647199911 0.3210814460
-0.1627636797 -1.3843200397 0.3471121891
-0.2491725627 -1.3959031349 0.3746625185
-0.3373021441 -1.3912999654 0.3983909974
-0.4247769680 -1.3718949172 0.4167043815
-0.5101491877 -1.3414472724 0.4293780436
-0.5932951897 -1.3039516888 0.4371695476
-0.6744700920 -1.2617805876 0.4408462343
-0.7537755738 -1.2160367159 0.4408816467
-0.8309583499 -1.1669308682 0.4372945675
-0.9050625660 -1.1137380248 0.4296095027
-0.9742682127 -1.0551793073 0.4170399099
-1.0353127431 -0.9894736045 0.3989638675
-1.0836071218 -0.9155343756 0.3752845323
-1.1168061822 -0.8349286367 0.3476832655
-1.1425348620 -0.7510500843 0.3216043724
-1.1801044197 -0.6688983677 0.3113118872
-1.2357626828 -0.5985870405 0.3270770093
-1.2949188619 -0.5342857532 0.3543435280
-1.3451097890 -0.4627885261 0.3812355388
-1.3815847881 -0.3820338078 0.4036080346
-1.4053131584 -0.2953198619 0.4203612228
-1.4195688589 -0.2056462558 0.4317156782
-1.4272512070 -0.1146832363 0.4383954183
-1.4302376722 -0.0232295072 0.4411132873
-1.4292992140 0.0683077219 0.4402346034
-1.4241562338 0.1595869498 0.4356429774
-1.4135203881 0.2500543211 0.4267578422
-1.3950502175 0.3385683428 0.4128165971
-1.3653152414 0.4227756483 0.3932539159
-1.3222956220 0.4995182823 0.3684725685
-1.2663617108 0.5662748091 0.3404015905
-1.2067318334 0.6313635521 0.3164166616
-1.1590569237 0.7085587016 0.3132415345
-1.1297838417 0.7925346580 0.3336387308
-1.1022106847 0.8752067711 0.3615280140
-1.0614886864 0.9528033770 0.3875130181
-1.0062704980 1.0225883735 0.4084066066
-0.9408122379 1.0846093183 0.4237323419
-0.8689610297 1.1403778098 0.4338207059
-0.7931878099 1.1914229869 0.4394207875
-0.7149149858 1.2388622589 0.4412000324
-0.6346948157 1.2829254987 0.4393976073
-0.5525732983 1.3229600307 0.4337697361
-0.4683474978 1.3572844743 0.4236560368
-0.3818892110 1.3828557528 0.4082878088
-0.2938512265 1.3955484805 0.3873009639
-0.2062545580 1.3923753797 0.3614065436
-0.1209323313 1.3745672254 0.3334682360
-0.0335897801 1.3578501880 0.3128406560
0.0571475820 1.3608710172 0.3165046210
0.1433112178 1.3799385046 0.3406316078
0.2291252230 1.3950477821 0.3685244605
0.3169988266 1.3987100702 0.3934695678
0.4054012431 1.3859959945 0.4130875479
0.4920651099 1.3611675517 0.4283905950
0.5756548618 1.3257096277 0.4396891534
0.6557782037 1.2822817380 0.4478748394
0.7321269407 1.2321052382 0.4533961098
0.8051540444 1.1770309214 0.4570020702
0.8743123678 1.1170794704 0.4587647424
0.9402345318 1.0535651384 0.4592601854
1.0030229423 0.9869449130 0.4587362969
1.0623289229 0.9172173361 0.4573118149
1.1183143257 0.8448125418 0.4552394754
1.1710985855 0.7700564355 0.4527228104
1.2205289933 0.6930477213 0.4499103355
1.2658088574 0.6135340844 0.4469558302
1.3072384510 0.5319525221 0.4440605333
1.3444519959 0.4483534729 0.4413962013
1.3758168752 0.3623798816 0.4392957869
1.4015403513 0.2745480012 0.4379413302
1.4193429375 0.1847912268 0.4378735201
1.3351022638 0.0842496893 0.3352582740
1.3385336572 -0.0000642913 0.3371547982
1.3348972477 -0.0843535935 0.3351493471
1.3273491234 -0.1470262850 0.3310863878
1.3154659576 -0.2089236625 0.3248465439
1.2868016364 -0.2870827589 0.3112175605
1.2425668439 -0.3563856743 0.2930523951
1.1838418129 -0.4133409881 0.2726282651
1.1168712882 -0.4612751868 0.2537440335
1.0205204523 -0.5402509061 0.2381647242
0.9636430886 -0.6715864350 0.2433663357
0.9542328411 -0.7749741589 0.2624752167
0.9408831538 -0.8558285112 0.2820364806
0.9220027146 -0.9139476132 0.2968532345
0.8937392660 -0.9688077178 0.3105599912
0.8406999923 -1.0329848210 0.3243417858
0.7774362039 -1.0883139863 0.3328802016
0.7255471313 -1.1245657413 0.3358824709
0.6534410525 -1.1684542117 0.3369554639
0.5779518353 -1.2061134605 0.3341270511
0.5192109159 -1.2289804510 0.3290627815
0.4385910937 -1.2503438512 0.3182727471
0.3770708055 -1.2571753233 0.3070919408
0.3153659593 -1.2551227789 0.2935793080
0.2366381803 -1.2327906826 0.2731090070
0.1427334095 -1.1900644725 0.2507602156
0.0247994655 -1.1493202638 0.2368083190
-0.1159204191 -1.1778447106 0.2460750853
-0.2100616439 -1.2210194169 0.2663447181
-0.2874313160 -1.2477469049 0.2864012983
-0.3685434026 -1.2572733535 0.3053142938
-0.4301242644 -1.2518066727 0.3168813215
-0.4910964983 -1.2385077516 0.3260334655
-0.5699951383 -1.2096838930 0.3336442533
-0.6458582006 -1.1727954999 0.3369313634
-0.7009625696 -1.1414735263 0.3371615156
-0.7704639725 -1.0935528420 0.3334565423
-0.8343155122 -1.0388853072 0.3253295426
-0.8750924303 -0.9915470502 0.3154570610
-0.9084656866 -0.9396561416 0.3032445354
-0.9387913945 -0.8639914142 0.2840927984
-0.9534371154 -0.7834799941 0.2643356254
-0.9629676999 -0.6802224759 0.2447223322
-1.0013864807 -0.5628543402 0.2367164357
-1.0927146058 -0.4782295306 0.2489233793
-1.1772080429 -0.4187222819 0.2704953369
-1.2375174890 -0.3633354334 0.2910564678
-1.2832130375 -0.2949226118 0.3096176576
-1.3057456692 -0.2367518904 0.3202105356
-1.3217217830 -0.1762254421 0.3281637922
-1.3341447180 -0.0930908475 0.3347608464
-1.3382693441 -0.0299700002 0.3370295187
-1.3371833829 0.0544390777 0.3364340527
-1.3287211312 0.1382573380 0.3318426862
-1.3176150736 0.2003368505 0.3259634970
-1.2905093656 0.2791448529 0.3129140341
-1.2587573512 0.3321270233 0.2996172286
-1.2051005923 0.3935315751 0.2798726552
-1.1407399177 0.4443039173 0.2604303209
-1.0409858907 0.5187121818 0.2401090475
-0.9748814885 0.6225883239 0.2385290782
-0.9568503206 0.7457519151 0.2561121647
-0.9469864417 0.8273852502 0.2747992660
-0.9248259624 0.9058299400 0.2947863221
-0.8983211084 0.9614081102 0.3087853115
-0.8466758087 1.0265201858 0.3230617244
-0.7999490434 1.0687196017 0.3298923496
-0.7329589519 1.1196756586 0.3355963324
-0.6612624888 1.1642338435 0.3371089145
-0.6050754743 1.1933683855 0.3355246740
-0.5275586515 1.2261286972 0.3299515596
-0.4676093918 1.2446277093 0.3228722788
-0.4063093328 1.2569857806 0.3132308452
-0.3239736968 1.2559841240 0.2955971331
-0.2446812568 1.2358594735 0.2752716758
-0.1693890320 1.2027502999 0.2559983945
-0.0739839913 1.1616249118 0.2402398930
0.0287136330 1.1499536712 0.2369891170
0.1336702998 1.1586786150 0.2407393678
0.2179462223 1.1576771828 0.2444846199
0.2808319963 1.1510556622 0.2474264651
0.3637099606 1.1356232397 0.2514820249
0.4248702845 1.1194893344 0.2546077313
0.4851376319 1.1001306468 0.2577888131
0.5633943818 1.0685283015 0.2621211338
0.6391778571 1.0313753915 0.2665347190
0.7126386471 0.9898210796 0.2710097040
0.7833120885 0.9436917160 0.2755469155
0.8342177890 0.9060752560 0.2789905657
0.9000297016 0.8532789459 0.2836179642
0.9626507440 0.7967492496 0.2882966423
1.0219375433 0.7367322913 0.2930239700
1.0778544575 0.6735632627 0.2977957786
1.1296790050 0.6070164072 0.3026151124
1.1772194251 0.5373465698 0.3074771311
1.2201185429 0.4647388875 0.3123762713
1.2572784799 0.3890567710 0.3173075232
1.2885555784 0.3107554640 0.3222563563
1.3068174790 0.2502600963 0.3259654301
1.3246227713 0.1679038840 0.3308878915
