# Supplementary material for: The topology of the magnetically induced ring current of C13Cl2
Source: Chem Sci. 2026 Jun 27. Online ahead of print. doi: 10.1039/d6sc03398a (PMC13334967; doi:10.1039/d6sc03398a)
Supplement: SC-OLF-D6SC03398A-s002 [file SC-OLF-D6SC03398A-s002.zip › benz/ribbon_traj_008_015.xyz]

100

1.4010197791 0.0940383544 0.5183122014
1.4044882534 0.0045042930 0.5192132673
1.4026725686 -0.0960878374 0.5170489946
1.3972203052 -0.1853856763 0.5112872375
1.3869196437 -0.2738779687 0.5015309785
1.3698151167 -0.3606349206 0.4874230963
1.3432173903 -0.4438510995 0.4689366771
1.3063428241 -0.5218213995 0.4474255672
1.2599762155 -0.5938662016 0.4258300626
1.2103090562 -0.6658613148 0.4112755953
1.1722146209 -0.7341942989 0.4132699425
1.1414115205 -0.8040185147 0.4284430273
1.1010873945 -0.8797982625 0.4503575722
1.0506061705 -0.9500596057 0.4716725558
0.9902506553 -1.0136383137 0.4895580422
0.9227594673 -1.0709974735 0.5031096559
0.8415072485 -1.1294774648 0.5130590178
0.7663151024 -1.1780600363 0.5178987983
0.6796294914 -1.2291515083 0.5189157854
0.6007840885 -1.2717304481 0.5160766500
0.5203575133 -1.3107532944 0.5094704712
0.4281060598 -1.3488843031 0.4972540908
0.3437883266 -1.3746463140 0.4817173168
0.2580124001 -1.3899054163 0.4621517317
0.1720097783 -1.3928452305 0.4402738227
0.0861515409 -1.3865623636 0.4201246642
0.0090122945 -1.3806004825 0.4105097795
-0.0687645477 -1.3841625442 0.4163750103
-0.1548498921 -1.3911649124 0.4354052536
-0.2406479062 -1.3907469705 0.4575152872
-0.3264926188 -1.3782179912 0.4779091206
-0.4111815637 -1.3546777619 0.4944652103
-0.4939794629 -1.3226473689 0.5065534541
-0.5749251629 -1.2849463081 0.5144356070
-0.6638306687 -1.2380098576 0.5186712049
-0.7414702779 -1.1931696188 0.5186409101
-0.8173400186 -1.1455410589 0.5150160284
-0.8996531729 -1.0883363253 0.5064209356
-0.9687709348 -1.0326151781 0.4942820078
-1.0316429585 -0.9711013759 0.4777686626
-1.0853369423 -0.9028857050 0.4573477271
-1.1284678782 -0.8286768510 0.4352210460
-1.1652321216 -0.7504467516 0.4165115039
-1.2007029109 -0.6811196937 0.4105045563
-1.2443033807 -0.6172313035 0.4202135633
-1.2926279737 -0.5460091698 0.4403960150
-1.3329045990 -0.4700211090 0.4623584895
-1.3625516692 -0.3881475358 0.4819269050
-1.3823398999 -0.3022514123 0.4974398777
-1.3945446000 -0.2141790828 0.5085503592
-1.4017566266 -0.1141205460 0.5161367257
-1.4042854707 -0.0245480525 0.5189242122
-1.4035649842 0.0651005960 0.5181288784
-1.3988215212 0.1654709450 0.5129174565
-1.3897826437 0.2542065804 0.5040894155
-1.3744447556 0.3414731223 0.4909779974
-1.3502822058 0.4257329886 0.4734487770
-1.3157792603 0.5050821600 0.4524091692
-1.2710604396 0.5781702585 0.4303207099
-1.2213585736 0.6494375580 0.4132767864
-1.1811923358 0.7165161631 0.4115251406
-1.1493261252 0.7863537224 0.4242701093
-1.1106162869 0.8630378068 0.4454153689
-1.0624636299 0.9346322461 0.4670523863
-1.0040860174 0.9996694395 0.4857100759
-0.9380604567 1.0583942385 0.5002225648
-0.8578762407 1.1180770909 0.5113454162
-0.7832407728 1.1673966969 0.5170438223
-0.7065177235 1.2137355879 0.5190380871
-0.6185378462 1.2625294521 0.5170682491
-0.5384906986 1.3024808474 0.5113396137
-0.4467602806 1.3422404375 0.5002804103
-0.3628810702 1.3700848666 0.4857132397
-0.2773310229 1.3879050371 0.4668828213
-0.1912045331 1.3938605745 0.4451553120
-0.1054527054 1.3887377812 0.4238353114
-0.0289782551 1.3811385500 0.4111389833
0.0492093629 1.3824687533 0.4135780492
0.1357663014 1.3897343761 0.4304910868
0.2215425100 1.3912341534 0.4510481251
0.3073945353 1.3818503258 0.4692311062
0.3921665604 1.3595794717 0.4836874587
0.4650438316 1.3330247412 0.4943062894
0.5449696511 1.2938488881 0.5032938304
0.6218642512 1.2484531438 0.5101928907
0.6955089211 1.1976243092 0.5152778944
0.7663367815 1.1427957507 0.5190541852
0.8340797210 1.0841193998 0.5216029427
0.8990047018 1.0223156475 0.5232419473
0.9611201025 0.9576773762 0.5241260996
1.0203181190 0.8903691086 0.5243637658
1.0766310743 0.8206436510 0.5241041445
1.1300291986 0.7486724941 0.5234674510
1.1802592428 0.6744607917 0.5225404188
1.2267645383 0.5978738850 0.5214181731
1.2696215020 0.5191954862 0.5202266740
1.3083710666 0.4384150564 0.5190662722
1.3417133630 0.3552700579 0.5181169315
1.3693648576 0.2700580261 0.5174923532
1.3896478189 0.1828470431 0.5174898065
1.4284080500 0.0937490300 0.4394393400
1.4304179572 0.0022386605 0.4413116458
1.4286251887 -0.0892807136 0.4396138542
1.4223980489 -0.1804503372 0.4341143062
1.4102590564 -0.2706290842 0.4241582179
1.3896229182 -0.3584789799 0.4089732508
1.3565857907 -0.4410934488 0.3879712787
1.3103647725 -0.5155972367 0.3621569864
1.2525038966 -0.5807047078 0.3340699901
1.1939585420 -0.6476154197 0.3129375453
1.1508780037 -0.7275838057 0.3161792702
1.1239278871 -0.8116831372 0.3398462964
1.0941807648 -0.8935303991 0.3678117904
1.0500767725 -0.9695609509 0.3928323945
0.9921206271 -1.0375000644 0.4124852159
0.9248696725 -1.0979157485 0.4265444066
0.8519351292 -1.1524757512 0.4355249618
0.7754970167 -1.2026267612 0.4402028994
0.6967427193 -1.2492931762 0.4411556291
0.6160983624 -1.2925380493 0.4385199953
0.5335158231 -1.3314690018 0.4319401367
0.4487833298 -1.3641645340 0.4206973832
0.3618372169 -1.3871915992 0.4040473010
0.2736518438 -1.3963592388 0.3817928413
0.1866320596 -1.3888242032 0.3549643194
0.1014067247 -1.3699384490 0.3274494836
0.0126990974 -1.3567260406 0.3115399995
-0.0772468054 -1.3647199911 0.3210814460
-0.1627636797 -1.3843200397 0.3471121891
-0.2491725627 -1.3959031349 0.3746625185
-0.3373021441 -1.3912999654 0.3983909974
-0.4247769680 -1.3718949172 0.4167043815
-0.5101491877 -1.3414472724 0.4293780436
-0.5932951897 -1.3039516888 0.4371695476
-0.6744700920 -1.2617805876 0.4408462343
-0.7537755738 -1.2160367159 0.4408816467
-0.8309583499 -1.1669308682 0.4372945675
-0.9050625660 -1.1137380248 0.4296095027
-0.9742682127 -1.0551793073 0.4170399099
-1.0353127431 -0.9894736045 0.3989638675
-1.0836071218 -0.9155343756 0.3752845323
-1.1168061822 -0.8349286367 0.3476832655
-1.1425348620 -0.7510500843 0.3216043724
-1.1801044197 -0.6688983677 0.3113118872
-1.2357626828 -0.5985870405 0.3270770093
-1.2949188619 -0.5342857532 0.3543435280
-1.3451097890 -0.4627885261 0.3812355388
-1.3815847881 -0.3820338078 0.4036080346
-1.4053131584 -0.2953198619 0.4203612228
-1.4195688589 -0.2056462558 0.4317156782
-1.4272512070 -0.1146832363 0.4383954183
-1.4302376722 -0.0232295072 0.4411132873
-1.4292992140 0.0683077219 0.4402346034
-1.4241562338 0.1595869498 0.4356429774
-1.4135203881 0.2500543211 0.4267578422
-1.3950502175 0.3385683428 0.4128165971
-1.3653152414 0.4227756483 0.3932539159
-1.3222956220 0.4995182823 0.3684725685
-1.2663617108 0.5662748091 0.3404015905
-1.2067318334 0.6313635521 0.3164166616
-1.1590569237 0.7085587016 0.3132415345
-1.1297838417 0.7925346580 0.3336387308
-1.1022106847 0.8752067711 0.3615280140
-1.0614886864 0.9528033770 0.3875130181
-1.0062704980 1.0225883735 0.4084066066
-0.9408122379 1.0846093183 0.4237323419
-0.8689610297 1.1403778098 0.4338207059
-0.7931878099 1.1914229869 0.4394207875
-0.7149149858 1.2388622589 0.4412000324
-0.6346948157 1.2829254987 0.4393976073
-0.5525732983 1.3229600307 0.4337697361
-0.4683474978 1.3572844743 0.4236560368
-0.3818892110 1.3828557528 0.4082878088
-0.2938512265 1.3955484805 0.3873009639
-0.2062545580 1.3923753797 0.3614065436
-0.1209323313 1.3745672254 0.3334682360
-0.0335897801 1.3578501880 0.3128406560
0.0571475820 1.3608710172 0.3165046210
0.1433112178 1.3799385046 0.3406316078
0.2291252230 1.3950477821 0.3685244605
0.3169988266 1.3987100702 0.3934695678
0.4054012431 1.3859959945 0.4130875479
0.4920651099 1.3611675517 0.4283905950
0.5756548618 1.3257096277 0.4396891534
0.6557782037 1.2822817380 0.4478748394
0.7321269407 1.2321052382 0.4533961098
0.8051540444 1.1770309214 0.4570020702
0.8743123678 1.1170794704 0.4587647424
0.9402345318 1.0535651384 0.4592601854
1.0030229423 0.9869449130 0.4587362969
1.0623289229 0.9172173361 0.4573118149
1.1183143257 0.8448125418 0.4552394754
1.1710985855 0.7700564355 0.4527228104
1.2205289933 0.6930477213 0.4499103355
1.2658088574 0.6135340844 0.4469558302
1.3072384510 0.5319525221 0.4440605333
1.3444519959 0.4483534729 0.4413962013
1.3758168752 0.3623798816 0.4392957869
1.4015403513 0.2745480012 0.4379413302
1.4193429375 0.1847912268 0.4378735201
1.3736315082 0.0943276788 0.5971850628
1.3785585496 0.0067699255 0.5971148887
1.3767199486 -0.1028949611 0.5944841351
1.3720425614 -0.1903210153 0.5884601688
1.3635802309 -0.2771268532 0.5789037390
1.3500073152 -0.3627908613 0.5658729418
1.3298489898 -0.4466087502 0.5499020754
1.3023208757 -0.5280455622 0.5326941480
1.2674485344 -0.6070276955 0.5175901352
1.2266595704 -0.6841072098 0.5096136453
1.1935512381 -0.7408047920 0.5103606148
1.1588951540 -0.7963538922 0.5170397582
1.1079940243 -0.8660661260 0.5329033539
1.0511355686 -0.9305582604 0.5505127172
0.9883806834 -0.9897765630 0.5666308684
0.9206492622 -1.0440791985 0.5796749053
0.8310793678 -1.1064791785 0.5905930738
0.7571331882 -1.1534933114 0.5955946972
0.6625162635 -1.2090098405 0.5966759417
0.5854698145 -1.2509228469 0.5936333046
0.5071992035 -1.2900375870 0.5870008058
0.4074287898 -1.3336040722 0.5738107984
0.3257394363 -1.3621010288 0.5593873326
0.2423729565 -1.3834515939 0.5425106220
0.1573874970 -1.3968662578 0.5255833260
0.0708963571 -1.4031862783 0.5127998449
0.0053254917 -1.4044749244 0.5094795595
-0.0602822899 -1.4036050972 0.5116685747
-0.1469361045 -1.3980097851 0.5236983181
-0.2321232497 -1.3855908060 0.5403680558
-0.3156830935 -1.3651360171 0.5574272438
-0.3975861594 -1.3374606065 0.5722260390
-0.4778097380 -1.3038474655 0.5837288647
-0.5565551361 -1.2659409274 0.5917016665
-0.6531912453 -1.2142391277 0.5964961756
-0.7291649821 -1.1703025216 0.5964001734
-0.8037216872 -1.1241512496 0.5927374893
-0.8942437797 -1.0629346258 0.5832323685
-0.9632736568 -1.0100510489 0.5715241057
-1.0279731739 -0.9527291474 0.5565734577
-1.0870667628 -0.8902370344 0.5394109218
-1.1401295742 -0.8224250652 0.5227588264
-1.1879293811 -0.7498434189 0.5114186354
-1.2213014020 -0.6933410197 0.5096972255
-1.2528440786 -0.6358755665 0.5133501173
-1.2903370856 -0.5577325863 0.5264485020
-1.3206994090 -0.4772536919 0.5434814403
-1.3435185503 -0.3942612638 0.5602457754
-1.3593666414 -0.3091829628 0.5745185325
-1.3695203412 -0.2227119099 0.5853850401
-1.3762620461 -0.1135578557 0.5938780332
-1.3783332693 -0.0258665978 0.5967351370
-1.3778307544 0.0618934702 0.5960231535
-1.3734868086 0.1713549403 0.5901919357
-1.3660448992 0.2583588398 0.5814209887
-1.3538392936 0.3443779018 0.5691393978
-1.3352491702 0.4286903290 0.5536436381
-1.3092628987 0.5106460378 0.5363457700
-1.2757591684 0.5900657079 0.5202398292
-1.2359853139 0.6675115639 0.5101369112
-1.2033277478 0.7244736247 0.5098087468
-1.1688684087 0.7801727869 0.5149014877
-1.1190218890 0.8508688426 0.5293027238
-1.0634385734 0.9164611153 0.5465917544
-1.0019015367 0.9767505055 0.5630135452
-0.9353086755 1.0321791586 0.5767127876
-0.8467914517 1.0957763720 0.5888701265
-0.7732937357 1.1433704068 0.5946668570
-0.6981204612 1.1886089170 0.5968761418
-0.6023808767 1.2421334054 0.5947388909
-0.5244080989 1.2820016641 0.5889094912
-0.4251730635 1.3271964008 0.5769047838
-0.3438729294 1.3573139804 0.5631386706
-0.2608108193 1.3802615937 0.5464646788
-0.1761545082 1.3953457694 0.5289040804
-0.0899730796 1.4029083369 0.5142023869
-0.0243667301 1.4044269120 0.5094373106
0.0412711438 1.4040664894 0.5106514774
0.1282213850 1.3995302475 0.5203505657
0.2139597970 1.3874205248 0.5335717897
0.2977902441 1.3649905813 0.5449926445
0.3789318777 1.3331629490 0.5542873695
0.4380225533 1.3048819308 0.5602219838
0.5142844404 1.2619881486 0.5668985074
0.5879502988 1.2146245495 0.5725109419
0.6588909015 1.1631433802 0.5771596791
0.7275195187 1.1085605801 0.5811063002
0.7938470741 1.0511593293 0.5844411430
0.8577748717 0.9910661565 0.5872237092
0.9192172627 0.9284098395 0.5895159023
0.9783073150 0.8635208811 0.5914157167
1.0349478229 0.7964747602 0.5929688136
1.0889598118 0.7272885528 0.5942120917
1.1399894923 0.6558738621 0.5951705021
1.1877202192 0.5822136856 0.5958805160
1.2320045529 0.5064384503 0.5963928146
1.2722901372 0.4284766400 0.5967363432
1.3076098507 0.3481602341 0.5969380761
1.3371893640 0.2655680510 0.5970433762
1.3599527004 0.1809028594 0.5971060930
