# Supplementary material for: The topology of the magnetically induced ring current of C13Cl2
Source: Chem Sci. 2026 Jun 27. Online ahead of print. doi: 10.1039/d6sc03398a (PMC13334967; doi:10.1039/d6sc03398a)
Supplement: SC-OLF-D6SC03398A-s002 [file SC-OLF-D6SC03398A-s002.zip › benz/ribbon_traj_008_016.xyz]

100

1.4079732624 0.0903681739 0.3978976516
1.4103805089 0.0006559242 0.3997303970
1.4080258009 -0.0890591381 0.3979499573
1.4001841317 -0.1782704118 0.3922802783
1.3872053410 -0.2553491933 0.3833244648
1.3629216771 -0.3401458821 0.3683576534
1.3247916666 -0.4180574374 0.3477550569
1.2730261666 -0.4861451519 0.3229016738
1.2119132760 -0.5461258090 0.2968316714
1.1443784188 -0.6171695496 0.2752545903
1.0988933259 -0.7056270854 0.2795440865
1.0738391718 -0.7997605303 0.3039076851
1.0501502584 -0.8819656258 0.3300512085
1.0127740818 -0.9592522640 0.3539640282
0.9669326533 -1.0203767695 0.3710104654
0.9042863039 -1.0826681187 0.3851339472
0.8343538211 -1.1380367781 0.3940727805
0.7600147505 -1.1880612111 0.3986217825
0.6925148950 -1.2286371621 0.3996554869
0.6132815446 -1.2707478797 0.3972490473
0.5317512581 -1.3076991671 0.3908961470
0.4477122708 -1.3368775696 0.3797178795
0.3615450866 -1.3542400078 0.3630578806
0.2751108979 -1.3553878500 0.3410077296
0.1912136215 -1.3394847694 0.3152380632
0.1088593638 -1.3152393542 0.2897774340
0.0116215659 -1.2989773360 0.2744744041
-0.0866379838 -1.3101374789 0.2847164601
-0.1796309582 -1.3373161551 0.3115230833
-0.2634653761 -1.3544188184 0.3374319000
-0.3497290759 -1.3553771865 0.3600905048
-0.4253778395 -1.3419546461 0.3756325446
-0.5099794856 -1.3156454842 0.3881995671
-0.5821872060 -1.2852010081 0.3951655855
-0.6623528105 -1.2450945647 0.3990752611
-0.7402005704 -1.2004367635 0.3992482564
-0.8153700797 -1.1515635708 0.3957130056
-0.8866037119 -1.0976713669 0.3879665882
-0.9449289825 -1.0459037193 0.3773654998
-1.0013179537 -0.9786233262 0.3597657139
-1.0427949496 -0.9029266439 0.3368109158
-1.0686946755 -0.8214909225 0.3106360633
-1.0918419656 -0.7273802586 0.2841703718
-1.1324327168 -0.6372241592 0.2747064464
-1.1959481844 -0.5620182413 0.2908693254
-1.2577868179 -0.5023624026 0.3160849926
-1.3126676054 -0.4367766639 0.3416422704
-1.3542891677 -0.3610806840 0.3634590992
-1.3818427821 -0.2777177904 0.3798693732
-1.3963714628 -0.2011214557 0.3897085469
-1.4060952899 -0.1122718543 0.3965708478
-1.4098648799 -0.0226784215 0.3993541980
-1.4086757932 0.0670388978 0.3984609732
-1.4022103091 0.1563784005 0.3937621244
-1.3914463005 0.2339209639 0.3861200619
-1.3699772240 0.3197301435 0.3725127059
-1.3357111462 0.3998562231 0.3533363909
-1.2871664418 0.4706665294 0.3293513932
-1.2275071003 0.5319848971 0.3031449007
-1.1588341207 0.6011108297 0.2792667844
-1.1067306570 0.6855372713 0.2765331943
-1.0785135235 0.7792644251 0.2974706653
-1.0576652329 0.8622390092 0.3237553730
-1.0243088274 0.9412459108 0.3486940287
-0.9748306443 1.0128365103 0.3690806452
-0.9202579815 1.0679172547 0.3820810161
-0.8519004896 1.1248817698 0.3922486364
-0.7785232209 1.1761479744 0.3978308670
-0.7019668346 1.2229254423 0.3995158312
-0.6229929300 1.2654881668 0.3975684994
-0.5518222705 1.2987038678 0.3925405206
-0.4684225782 1.3298435695 0.3825700729
-0.3828204365 1.3503471199 0.3673242251
-0.3069177192 1.3571785116 0.3494832597
-0.2216589662 1.3477974799 0.3248450012
-0.1390049449 1.3252149033 0.2987606130
-0.0439746683 1.3022042715 0.2771441676
0.0552090924 1.3032759079 0.2786460932
0.1413163755 1.3188526703 0.2966844797
0.2276218949 1.3287183144 0.3167554089
0.3149982504 1.3269273457 0.3343644659
0.3914030522 1.3144687852 0.3474488388
0.4768707262 1.2902386439 0.3588369241
0.5495406077 1.2612023030 0.3668735348
0.6295913480 1.2214260876 0.3736578001
0.7062788761 1.1752212602 0.3786323953
0.7709276553 1.1305085260 0.3818999395
0.8414788315 1.0752565453 0.3844238416
0.9088861396 1.0161644350 0.3860871662
0.9732873313 0.9537890140 0.3870904460
1.0342617344 0.8880471433 0.3875370214
1.0919222962 0.8193732032 0.3876185077
1.1463484195 0.7481026842 0.3874905924
1.1970980391 0.6741512685 0.3872931263
1.2437418482 0.5975476990 0.3871614651
1.2863525962 0.5186264151 0.3872502065
1.3239699508 0.4371952113 0.3877779196
1.3559554618 0.3534092232 0.3889383383
1.3813367503 0.2674199535 0.3910119683
1.3989247837 0.1795537484 0.3943113800
1.4284080500 0.0937490300 0.4394393400
1.4304179572 0.0022386605 0.4413116458
1.4286251887 -0.0892807136 0.4396138542
1.4223980489 -0.1804503372 0.4341143062
1.4102590564 -0.2706290842 0.4241582179
1.3896229182 -0.3584789799 0.4089732508
1.3565857907 -0.4410934488 0.3879712787
1.3103647725 -0.5155972367 0.3621569864
1.2525038966 -0.5807047078 0.3340699901
1.1939585420 -0.6476154197 0.3129375453
1.1508780037 -0.7275838057 0.3161792702
1.1239278871 -0.8116831372 0.3398462964
1.0941807648 -0.8935303991 0.3678117904
1.0500767725 -0.9695609509 0.3928323945
0.9921206271 -1.0375000644 0.4124852159
0.9248696725 -1.0979157485 0.4265444066
0.8519351292 -1.1524757512 0.4355249618
0.7754970167 -1.2026267612 0.4402028994
0.6967427193 -1.2492931762 0.4411556291
0.6160983624 -1.2925380493 0.4385199953
0.5335158231 -1.3314690018 0.4319401367
0.4487833298 -1.3641645340 0.4206973832
0.3618372169 -1.3871915992 0.4040473010
0.2736518438 -1.3963592388 0.3817928413
0.1866320596 -1.3888242032 0.3549643194
0.1014067247 -1.3699384490 0.3274494836
0.0126990974 -1.3567260406 0.3115399995
-0.0772468054 -1.3647199911 0.3210814460
-0.1627636797 -1.3843200397 0.3471121891
-0.2491725627 -1.3959031349 0.3746625185
-0.3373021441 -1.3912999654 0.3983909974
-0.4247769680 -1.3718949172 0.4167043815
-0.5101491877 -1.3414472724 0.4293780436
-0.5932951897 -1.3039516888 0.4371695476
-0.6744700920 -1.2617805876 0.4408462343
-0.7537755738 -1.2160367159 0.4408816467
-0.8309583499 -1.1669308682 0.4372945675
-0.9050625660 -1.1137380248 0.4296095027
-0.9742682127 -1.0551793073 0.4170399099
-1.0353127431 -0.9894736045 0.3989638675
-1.0836071218 -0.9155343756 0.3752845323
-1.1168061822 -0.8349286367 0.3476832655
-1.1425348620 -0.7510500843 0.3216043724
-1.1801044197 -0.6688983677 0.3113118872
-1.2357626828 -0.5985870405 0.3270770093
-1.2949188619 -0.5342857532 0.3543435280
-1.3451097890 -0.4627885261 0.3812355388
-1.3815847881 -0.3820338078 0.4036080346
-1.4053131584 -0.2953198619 0.4203612228
-1.4195688589 -0.2056462558 0.4317156782
-1.4272512070 -0.1146832363 0.4383954183
-1.4302376722 -0.0232295072 0.4411132873
-1.4292992140 0.0683077219 0.4402346034
-1.4241562338 0.1595869498 0.4356429774
-1.4135203881 0.2500543211 0.4267578422
-1.3950502175 0.3385683428 0.4128165971
-1.3653152414 0.4227756483 0.3932539159
-1.3222956220 0.4995182823 0.3684725685
-1.2663617108 0.5662748091 0.3404015905
-1.2067318334 0.6313635521 0.3164166616
-1.1590569237 0.7085587016 0.3132415345
-1.1297838417 0.7925346580 0.3336387308
-1.1022106847 0.8752067711 0.3615280140
-1.0614886864 0.9528033770 0.3875130181
-1.0062704980 1.0225883735 0.4084066066
-0.9408122379 1.0846093183 0.4237323419
-0.8689610297 1.1403778098 0.4338207059
-0.7931878099 1.1914229869 0.4394207875
-0.7149149858 1.2388622589 0.4412000324
-0.6346948157 1.2829254987 0.4393976073
-0.5525732983 1.3229600307 0.4337697361
-0.4683474978 1.3572844743 0.4236560368
-0.3818892110 1.3828557528 0.4082878088
-0.2938512265 1.3955484805 0.3873009639
-0.2062545580 1.3923753797 0.3614065436
-0.1209323313 1.3745672254 0.3334682360
-0.0335897801 1.3578501880 0.3128406560
0.0571475820 1.3608710172 0.3165046210
0.1433112178 1.3799385046 0.3406316078
0.2291252230 1.3950477821 0.3685244605
0.3169988266 1.3987100702 0.3934695678
0.4054012431 1.3859959945 0.4130875479
0.4920651099 1.3611675517 0.4283905950
0.5756548618 1.3257096277 0.4396891534
0.6557782037 1.2822817380 0.4478748394
0.7321269407 1.2321052382 0.4533961098
0.8051540444 1.1770309214 0.4570020702
0.8743123678 1.1170794704 0.4587647424
0.9402345318 1.0535651384 0.4592601854
1.0030229423 0.9869449130 0.4587362969
1.0623289229 0.9172173361 0.4573118149
1.1183143257 0.8448125418 0.4552394754
1.1710985855 0.7700564355 0.4527228104
1.2205289933 0.6930477213 0.4499103355
1.2658088574 0.6135340844 0.4469558302
1.3072384510 0.5319525221 0.4440605333
1.3444519959 0.4483534729 0.4413962013
1.3758168752 0.3623798816 0.4392957869
1.4015403513 0.2745480012 0.4379413302
1.4193429375 0.1847912268 0.4378735201
1.3875384748 0.0869873178 0.3563559631
1.3903430607 -0.0009268121 0.3581491481
1.3874264131 -0.0888375626 0.3562860605
1.3779702144 -0.1760904864 0.3504462505
1.3641516257 -0.2400693024 0.3424907117
1.3362204360 -0.3218127844 0.3277420560
1.2929975425 -0.3950214259 0.3075388351
1.2356875606 -0.4566930670 0.2836463611
1.1713226554 -0.5115469102 0.2595933527
1.0947982956 -0.5867236795 0.2375716354
1.0469086482 -0.6836703651 0.2429089027
1.0237504566 -0.7878379234 0.2679690738
1.0061197521 -0.8704008524 0.2922906266
0.9754713910 -0.9489435771 0.3150956620
0.9417446795 -1.0032534746 0.3295357149
0.8837029354 -1.0674204889 0.3437234879
0.8167725130 -1.1235978050 0.3526205992
0.7445324842 -1.1734956610 0.3570406657
0.6882870707 -1.2079811480 0.3581553448
0.6104647268 -1.2489577100 0.3559780992
0.5299866931 -1.2839293324 0.3498521573
0.4466412118 -1.3095906051 0.3387383757
0.3612529563 -1.3212884164 0.3220684601
0.2765699521 -1.3144164612 0.3002226179
0.1957951834 -1.2901453357 0.2755118069
0.1163120029 -1.2605402594 0.2521053844
0.0105440345 -1.2412286313 0.2374088087
-0.0960291622 -1.2555549667 0.2483514742
-0.1964982368 -1.2903122705 0.2759339775
-0.2777581895 -1.3129345018 0.3002012816
-0.3621560076 -1.3194544075 0.3217900123
-0.4259787110 -1.3120143749 0.3345607076
-0.5098097834 -1.2898436960 0.3470210907
-0.5710792223 -1.2664503274 0.3531616234
-0.6502355289 -1.2284085418 0.3573042880
-0.7266255670 -1.1848368112 0.3576148661
-0.7997818094 -1.1361962734 0.3541314437
-0.8681448578 -1.0816047089 0.3463236736
-0.9155897523 -1.0366281314 0.3376910896
-0.9673231643 -0.9677730479 0.3205675603
-1.0019827775 -0.8903189121 0.2983372994
-1.0205831687 -0.8080532084 0.2735888611
-1.0411490693 -0.7037104329 0.2467363712
-1.0847610139 -0.6055499507 0.2381010057
-1.1561336860 -0.5254494422 0.2546616415
-1.2206547738 -0.4704390519 0.2778264572
-1.2802254219 -0.4107648017 0.3020490020
-1.3269935474 -0.3401275603 0.3233101638
-1.3583724058 -0.2601157190 0.3393775237
-1.3731740668 -0.1965966556 0.3477014156
-1.3849393728 -0.1098604722 0.3547462773
-1.3894920876 -0.0221273358 0.3575951086
-1.3880523724 0.0657700737 0.3566873431
-1.3802643845 0.1531698512 0.3518812715
-1.3693722130 0.2177876068 0.3454822815
-1.3449042305 0.3008919441 0.3322088147
-1.3061070510 0.3769367979 0.3134188660
-1.2520372616 0.4418147765 0.2902302180
-1.1886524898 0.4976949852 0.2658882109
-1.1109364081 0.5708581074 0.2421169071
-1.0544043904 0.6625158411 0.2398248541
-1.0272432054 0.7659941923 0.2613025997
-1.0131197811 0.8492712474 0.2859827320
-0.9871289684 0.9296884447 0.3098750393
-0.9433907906 1.0030846471 0.3297546839
-0.8997037250 1.0512251911 0.3404296903
-0.8348399495 1.1093857299 0.3506765669
-0.7638586318 1.1608729618 0.3562409465
-0.6890186834 1.2069886258 0.3578316299
-0.6112910444 1.2480508348 0.3557393914
-0.5510712427 1.2744477049 0.3513113051
-0.4684976586 1.3024026648 0.3414841090
-0.3837516620 1.3178384870 0.3263606413
-0.3199842118 1.3188085428 0.3116655555
-0.2370633744 1.3032195800 0.2882834587
-0.1570775586 1.2758625812 0.2640529900
-0.0543595566 1.2465583550 0.2414476792
0.0532706028 1.2456807986 0.2407875653
0.1393215332 1.2577668360 0.2527373516
0.2261185667 1.2623888467 0.2649863572
0.3129976742 1.2551446213 0.2752593641
0.3774048614 1.2429415759 0.2818101298
0.4616763424 1.2193097361 0.2892832532
0.5234263537 1.1966949782 0.2940579161
0.6034044924 1.1605704371 0.2994407608
0.6804308115 1.1183372822 0.3038686808
0.7367012662 1.0839861305 0.3067978089
0.8086452953 1.0334336202 0.3100829409
0.8775377473 0.9787637317 0.3129141470
0.9435517203 0.9206331151 0.3154445952
1.0061945458 0.8588769506 0.3177622279
1.0655302667 0.7939338646 0.3199975400
1.1215982535 0.7261489330 0.3222583743
1.1736670849 0.6552548156 0.3246759172
1.2216748390 0.5815613135 0.3273671001
1.2654667415 0.5053003080 0.3304398798
1.3034879057 0.4260369496 0.3341596379
1.3360940483 0.3444385647 0.3385808897
1.3611331493 0.2602919059 0.3440826064
1.3785066300 0.1743162700 0.3507492400
