# Supplementary material for: The topology of the magnetically induced ring current of C13Cl2
Source: Chem Sci. 2026 Jun 27. Online ahead of print. doi: 10.1039/d6sc03398a (PMC13334967; doi:10.1039/d6sc03398a)
Supplement: SC-OLF-D6SC03398A-s002 [file SC-OLF-D6SC03398A-s002.zip › benz/ribbon_traj_010_011.xyz]

100

1.2667111860 -0.0278061481 0.5453319090
1.2638889677 -0.1077681082 0.5422457873
1.2571482065 -0.1872370233 0.5353734302
1.2454695287 -0.2656668839 0.5247160722
1.2273871669 -0.3422136553 0.5103934677
1.2014035665 -0.4157001793 0.4931701538
1.1678981286 -0.4858772196 0.4754559306
1.1287273941 -0.5538696976 0.4610228982
1.0879778153 -0.6223967154 0.4552173275
1.0537170177 -0.6833030259 0.4592989266
1.0150093610 -0.7519115992 0.4717994710
0.9724639614 -0.8171482103 0.4888942094
0.9233547420 -0.8776154251 0.5063704235
0.8675601682 -0.9328190799 0.5214537114
0.8064677919 -0.9831598931 0.5329500762
0.7417196340 -1.0295551827 0.5407003643
0.6744182026 -1.0727186412 0.5447296927
0.5965546805 -1.1178946414 0.5449950404
0.5256330443 -1.1548531105 0.5412192893
0.4531963745 -1.1880869644 0.5337736159
0.3791665004 -1.2162589165 0.5224651521
0.3035269971 -1.2373410120 0.5074556628
0.2267084253 -1.2500502719 0.4899281734
0.1490122540 -1.2547193228 0.4725646431
0.0702987127 -1.2542971383 0.4594277152
-0.0095182727 -1.2532862650 0.4551586322
-0.0792636833 -1.2544416850 0.4609286476
-0.1578218756 -1.2545780471 0.4746096127
-0.2354302243 -1.2490427171 0.4920868061
-0.3121450878 -1.2351912072 0.5092926726
-0.3875912336 -1.2131545675 0.5238268588
-0.4614461446 -1.1843695439 0.5346495086
-0.5337202711 -1.1507162364 0.5416994798
-0.6044709803 -1.1134078743 0.5450231088
-0.6822326790 -1.0680588074 0.5445991576
-0.7493117863 -1.0245717474 0.5401687119
-0.8137749083 -0.9778267476 0.5320342238
-0.8743083138 -0.9269253486 0.5199963995
-0.9293739982 -0.8710999955 0.5044683730
-0.9775581476 -0.8100051701 0.4867225129
-1.0194573742 -0.7442957115 0.4697543441
-1.0581237043 -0.6754689777 0.4578663852
-1.0974683110 -0.6058847133 0.4555237261
-1.1332747831 -0.5462386933 0.4629205992
-1.1718460148 -0.4780411753 0.4776618993
-1.2046536860 -0.4075414467 0.4952813321
-1.2295660598 -0.3335729211 0.5121081248
-1.2469278878 -0.2568057356 0.5260057728
-1.2580238021 -0.1782385575 0.5362254200
-1.2642622564 -0.0986933862 0.5426224725
-1.2666252330 -0.0187124673 0.5452315947
-1.2655444493 0.0712873250 0.5440087011
-1.2608294175 0.1510502221 0.5389941854
-1.2517919683 0.2301003243 0.5302044181
-1.2367343547 0.3076262160 0.5174356976
-1.2143431541 0.3826148017 0.5013315937
-1.1843732721 0.4544028433 0.4835196299
-1.1473221824 0.5231172724 0.4671447489
-1.1066344982 0.5910417163 0.4568064241
-1.0711987608 0.6514228630 0.4561883856
-1.0325979945 0.7207464040 0.4650802301
-0.9922733942 0.7877100646 0.4806779526
-0.9463116907 0.8504047017 0.4984301416
-0.8935807913 0.9080742584 0.5148768532
-0.8348205672 0.9606308462 0.5281611685
-0.7716105857 1.0087537312 0.5376281219
-0.7053797692 1.0533409363 0.5433390018
-0.6370061230 1.0949419256 0.5453423144
-0.5669455957 1.1336458488 0.5436903451
-0.4864790165 1.1735033673 0.5376360275
-0.4131905022 1.2042334496 0.5281341561
-0.3382784936 1.2289131511 0.5147900695
-0.2619217405 1.2456891510 0.4982320507
-0.1845632585 1.2541423471 0.4805339723
-0.1062832633 1.2547317176 0.4651168557
-0.0270665626 1.2506203152 0.4547044034
0.0524429079 1.2461566801 0.4512923020
0.1314322289 1.2394478737 0.4524153939
0.2096164027 1.2249487910 0.4543928855
0.2771041650 1.2072410115 0.4572587297
0.3525260043 1.1810694474 0.4601643600
0.4259872370 1.1496404376 0.4634786605
0.4974981120 1.1139485268 0.4671526882
0.5669527475 1.0743860636 0.4711434755
0.6341249013 1.0310758391 0.4753914188
0.6991010885 0.9845625279 0.4798564166
0.7618709041 0.9351391103 0.4845071407
0.8223522462 0.8829618165 0.4893163632
0.8804386897 0.8281465677 0.4942590633
0.9359231939 0.7707145703 0.4993029255
0.9885897496 0.7107011733 0.5044193798
1.0381940397 0.6481392697 0.5096061971
1.0843836732 0.5830195102 0.5148337510
1.1268297061 0.5154056809 0.5200566574
1.1650610756 0.4453294485 0.5252286254
1.1978506140 0.3725824123 0.5302618354
1.2245349050 0.2974499885 0.5351053128
1.2444032750 0.2203265999 0.5396483507
1.2574194178 0.1417154744 0.5434510226
1.2650438151 0.0522095918 0.5459121729
1.2799209200 -0.0265625800 0.4865731500
1.2765168627 -0.1068916706 0.4833543488
1.2684404304 -0.1866116270 0.4762201714
1.2544623798 -0.2649907638 0.4648558637
1.2328243588 -0.3408603088 0.4492374700
1.2015974017 -0.4124574054 0.4300712326
1.1623188311 -0.4797755006 0.4101966133
1.1175758374 -0.5446203820 0.3938336046
1.0742677880 -0.6119627684 0.3870189406
1.0366147235 -0.6827754504 0.3918863596
1.0028041267 -0.7542161904 0.4069072314
0.9655960086 -0.8227966443 0.4265223281
0.9204251646 -0.8864343336 0.4459901679
0.8670097957 -0.9442758597 0.4624125458
0.8070136021 -0.9964466694 0.4745196467
0.7426004242 -1.0439868847 0.4823595039
0.6751736674 -1.0877178242 0.4862323724
0.6054970090 -1.1279708032 0.4862451717
0.5339393078 -1.1645557709 0.4824435617
0.4605968583 -1.1966690534 0.4746820385
0.3854557621 -1.2227041592 0.4626548863
0.3086688369 -1.2401739797 0.4462864585
0.2309686249 -1.2472813911 0.4268115171
0.1529752921 -1.2454668954 0.4072662685
0.0742025370 -1.2392363526 0.3922516005
-0.0058832146 -1.2361236964 0.3868085531
-0.0858297838 -1.2400913635 0.3939164073
-0.1644287566 -1.2463409584 0.4099058141
-0.2423789779 -1.2471111913 0.4297825872
-0.3199766037 -1.2381507850 0.4488945171
-0.3965685256 -1.2193821989 0.4647153805
-0.4714501971 -1.1923144323 0.4760999438
-0.5445121078 -1.1594171126 0.4832273456
-0.6158022229 -1.1222596230 0.4864547925
-0.6852203647 -1.0815661368 0.4859502824
-0.7522643379 -1.0373011666 0.4814940336
-0.8161138222 -0.9891176216 0.4730122639
-0.8752473332 -0.9361426428 0.4602359089
-0.9276575109 -0.8775274252 0.4433146955
-0.9712598753 -0.8128912633 0.4235646425
-1.0077133789 -0.7438189965 0.4043242007
-1.0417545645 -0.6722609582 0.3905210877
-1.0802205490 -0.6018124886 0.3871467177
-1.1242395283 -0.5351501953 0.3960035940
-1.1683277743 -0.4700700281 0.4131078858
-1.2068406031 -0.4023291606 0.4330186559
-1.2362551473 -0.3298531107 0.4516628113
-1.2569118881 -0.2536355898 0.4667547151
-1.2700471836 -0.1750255355 0.4775885301
-1.2773210405 -0.0951606154 0.4841055174
-1.2799261336 -0.0147777152 0.4865709661
-1.2786762063 0.0656610242 0.4853778133
-1.2732730551 0.1457801121 0.4804369464
-1.2626888411 0.2250164554 0.4713580017
-1.2448977824 0.3022606781 0.4577221274
-1.2185105110 0.3761340579 0.4401390932
-1.1833705768 0.4456809949 0.4203047165
-1.1407547237 0.5113182567 0.4016889741
-1.0959912749 0.5769404759 0.3892703174
-1.0550588554 0.6460328964 0.3877382382
-1.0200997173 0.7176889976 0.3982726342
-0.9855400551 0.7881069687 0.4161809668
-0.9446598592 0.8544146996 0.4362346914
-0.8953259336 0.9152629911 0.4544485649
-0.8384472480 0.9702564289 0.4688111236
-0.7761266993 1.0200948175 0.4788612659
-0.7101281366 1.0657287593 0.4847696992
-0.6415162884 1.1077258513 0.4866767758
-0.5708955661 1.1462376423 0.4848274759
-0.4984814723 1.1808256359 0.4791831843
-0.4242743531 1.2102955653 0.4694258512
-0.3482463765 1.2323414194 0.4551594166
-0.2709221159 1.2450041420 0.4370575782
-0.1930683585 1.2476422392 0.4170063726
-0.1148199246 1.2424893305 0.3989884464
-0.0353639960 1.2368916232 0.3880624185
0.0449353781 1.2373598599 0.3888967811
0.1249847066 1.2394845441 0.3967576770
0.2046474918 1.2316935619 0.4044507599
0.2830671613 1.2154780322 0.4119078774
0.3595703017 1.1916892582 0.4190703578
0.4336450643 1.1610504399 0.4258935679
0.5053932090 1.1252413178 0.4324081529
0.5747309426 1.0848916717 0.4386119329
0.6413234145 1.0401017233 0.4444689782
0.7053742782 0.9917120121 0.4500094520
0.7669529827 0.9401830085 0.4552446516
0.8260350927 0.8857777918 0.4601733680
0.8825812015 0.8287091486 0.4647920712
0.9363930059 0.7690271737 0.4690776251
0.9873070801 0.7068331357 0.4730110794
1.0353823348 0.6424050376 0.4766004636
1.0804480720 0.5758212030 0.4798259882
1.1222869025 0.5071458949 0.4826625434
1.1606153275 0.4364306106 0.4850774897
1.1944312812 0.3634378207 0.4869534131
1.2238136528 0.2885510266 0.4883033655
1.2482070447 0.2118892904 0.4890660195
1.2663149644 0.1335128679 0.4890964966
1.2769892820 0.0537957937 0.4882726917
1.2535014519 -0.0290497161 0.6040906681
1.2512610728 -0.1086445457 0.6011372257
1.2458559826 -0.1878624196 0.5945266890
1.2364766777 -0.2663430041 0.5845762806
1.2219499750 -0.3435670019 0.5715494654
1.2012097312 -0.4189429531 0.5562690750
1.1734774261 -0.4919789385 0.5407152479
1.1398789509 -0.5631190132 0.5282121918
1.1016878427 -0.6328306624 0.5234157145
1.0708193119 -0.6838306015 0.5267114935
1.0272145953 -0.7496070080 0.5366917107
0.9793319143 -0.8114997764 0.5512660907
0.9262843195 -0.8687965167 0.5667506792
0.8681105406 -0.9213623002 0.5804948770
0.8059219817 -0.9698731169 0.5913805058
0.7408388439 -1.0151234807 0.5990412247
0.6736627377 -1.0577194583 0.6032270130
0.5876123519 -1.1078184797 0.6037449092
0.5173267808 -1.1451504500 0.5999950169
0.4457958906 -1.1795048753 0.5928651932
0.3728772387 -1.2098136738 0.5822754180
0.2983851574 -1.2345080443 0.5686248672
0.2224482257 -1.2528191527 0.5530448298
0.1450492160 -1.2639717502 0.5378630177
0.0663948884 -1.2693579239 0.5266038298
-0.0131533309 -1.2704488335 0.5235087113
-0.0726975828 -1.2687920065 0.5279408879
-0.1512149947 -1.2628151359 0.5393134113
-0.2284814707 -1.2509742429 0.5543910249
-0.3043135719 -1.2322316294 0.5696908281
-0.3786139416 -1.2069269362 0.5829383371
-0.4514420921 -1.1764246555 0.5931990734
-0.5229284344 -1.1420153601 0.6001716141
-0.5931397378 -1.1045561256 0.6035914252
-0.6792449934 -1.0545514780 0.6032480328
-0.7463592348 -1.0118423282 0.5988433903
-0.8114359944 -0.9665358736 0.5910561837
-0.8733692944 -0.9177080545 0.5797568902
-0.9310904856 -0.8646725658 0.5656220504
-0.9838564199 -0.8071190769 0.5498803832
-1.0312013695 -0.7447724265 0.5351844876
-1.0744928442 -0.6786769972 0.5252116827
-1.1147160731 -0.6099569381 0.5239007345
-1.1423100378 -0.5573271913 0.5298376043
-1.1753642552 -0.4860123226 0.5422159128
-1.2024667690 -0.4127537328 0.5575440083
-1.2228769723 -0.3372927316 0.5725534384
-1.2369438876 -0.2599758813 0.5852568304
-1.2460004206 -0.1814515796 0.5948623098
-1.2512034723 -0.1022261570 0.6011394275
-1.2533243323 -0.0226472193 0.6038922233
-1.2524126923 0.0769136257 0.6026395889
-1.2483857799 0.1563203321 0.5975514244
-1.2408950954 0.2351841932 0.5890508345
-1.2285709271 0.3129917540 0.5771492678
-1.2101757973 0.3890955454 0.5625240942
-1.1853759673 0.4631246917 0.5467345434
-1.1538896411 0.5349162882 0.5326005236
-1.1172777215 0.6051429567 0.5243425307
-1.0873386661 0.6568128296 0.5246385330
-1.0450962717 0.7238038104 0.5318878261
-0.9990067332 0.7873131605 0.5451749384
-0.9479635221 0.8463947038 0.5606255919
-0.8918356491 0.9008855257 0.5753051415
-0.8311938864 0.9510052635 0.5875112134
-0.7670944721 0.9974126450 0.5963949779
-0.7006314018 1.0409531132 0.6019083044
-0.6324959575 1.0821580000 0.6040078529
-0.5629956253 1.1210540553 0.6025532144
-0.4744765607 1.1661810986 0.5960888706
-0.4021066512 1.1981713339 0.5868424609
-0.3283106106 1.2254848828 0.5744207224
-0.2529213651 1.2463741600 0.5594065232
-0.1760581586 1.2606424551 0.5440615720
-0.0977466021 1.2669741047 0.5312452650
-0.0187691293 1.2643490071 0.5213463882
0.0599504377 1.2549535004 0.5136878228
0.1378797512 1.2394112033 0.5080731108
0.2145853135 1.2182040201 0.5043350111
0.2711411686 1.1990039909 0.5026095820
0.3454817070 1.1704496366 0.5012583623
0.4183294098 1.1382304353 0.5010637532
0.4896030151 1.1026557358 0.5018972236
0.5591745524 1.0638804555 0.5036750180
0.6269263881 1.0220499550 0.5063138594
0.6928278989 0.9774130438 0.5097033812
0.7567888254 0.9300952121 0.5137696297
0.8186693997 0.8801458411 0.5184593585
0.8782961779 0.8275839868 0.5237260555
0.9354533819 0.7724019668 0.5295282258
0.9898724190 0.7145692108 0.5358276802
1.0410057446 0.6538735019 0.5426119306
1.0883192745 0.5902178174 0.5498415138
1.1313725097 0.5236654670 0.5574507714
1.1695068237 0.4542282863 0.5653797611
1.2012699467 0.3817270038 0.5735702576
1.2252561573 0.3063489504 0.5819072600
1.2405995053 0.2287639094 0.5902306819
1.2485238712 0.1499180810 0.5978055487
1.2530983482 0.0506233898 0.6035516541
