# Supplementary material for: The topology of the magnetically induced ring current of C13Cl2
Source: Chem Sci. 2026 Jun 27. Online ahead of print. doi: 10.1039/d6sc03398a (PMC13334967; doi:10.1039/d6sc03398a)
Supplement: SC-OLF-D6SC03398A-s002 [file SC-OLF-D6SC03398A-s002.zip › benz/ribbon_traj_010_013.xyz]

100

1.3550265077 -0.0300138872 0.5158685398
1.3521080186 -0.1157778447 0.5127018721
1.3451884524 -0.2010547960 0.5057395927
1.3330799494 -0.2852603037 0.4947053683
1.3140396218 -0.3674324611 0.4795334390
1.2862583544 -0.4461893117 0.4608216304
1.2500398718 -0.5211036150 0.4409170890
1.2071257221 -0.5932704625 0.4240603157
1.1629596044 -0.6662587447 0.4169793826
1.1213509529 -0.7408478572 0.4228855798
1.0804015098 -0.8143312918 0.4388912199
1.0345042298 -0.8837208992 0.4586565311
0.9809172687 -0.9476571132 0.4775686702
0.9201150402 -1.0059164429 0.4932159645
0.8537640132 -1.0590198927 0.5046954684
0.7837183198 -1.1080584578 0.5120835553
0.7111579792 -1.1538246329 0.5156416615
0.6367264888 -1.1966551029 0.5154797909
0.5607041484 -1.2363832613 0.5116138017
0.4830982517 -1.2722321682 0.5039002627
0.4037870487 -1.3026990287 0.4920796040
0.3227707484 -1.3256067429 0.4761099384
0.2404623706 -1.3390950638 0.4569486887
0.1572962017 -1.3433805350 0.4372598116
0.0730537180 -1.3416778107 0.4219283227
-0.0009857816 -1.3401610809 0.4166499375
-0.0863424092 -1.3420362099 0.4234349796
-0.1703702954 -1.3434347781 0.4400865074
-0.2534063691 -1.3378951805 0.4600788703
-0.3355298582 -1.3226459393 0.4788659662
-0.4163037986 -1.2984484354 0.4942565899
-0.4953416059 -1.2669918734 0.5054302362
-0.5726850262 -1.2304249452 0.5125058857
-0.6484609227 -1.1901658729 0.5157781052
-0.7226465615 -1.1469076376 0.5154032577
-0.7948805251 -1.1006765262 0.5112591969
-0.8644432585 -1.0510643047 0.5032174817
-0.9300663683 -0.9972321620 0.4910805441
-0.9899496301 -0.9381792378 0.4748822654
-1.0422044956 -0.8732751948 0.4556054623
-1.0871624952 -0.8031902629 0.4359913479
-1.1277967521 -0.7292953322 0.4209335902
-1.1696281046 -0.6546833203 0.4167206490
-1.2141519329 -0.5820572252 0.4260682692
-1.2563302062 -0.5096823003 0.4439433069
-1.2913854964 -0.4342393043 0.4639246604
-1.3174753105 -0.3547550419 0.4821336484
-1.3354083259 -0.2722253769 0.4967057184
-1.3466501007 -0.1878084325 0.5071438339
-1.3528527549 -0.1024136558 0.5134964100
-1.3551107933 -0.0166047710 0.5159721349
-1.3540769771 0.0692540373 0.5148511290
-1.3494958007 0.1548553636 0.5100450860
-1.3404527897 0.2397535709 0.5012758964
-1.3252544278 0.3231247190 0.4882543959
-1.3022829988 0.4038352451 0.4712932075
-1.2706519883 0.4808711430 0.4516870891
-1.2309477642 0.5542282517 0.4325745713
-1.1867731839 0.6263932486 0.4191938044
-1.1434888441 0.7002503652 0.4175110129
-1.1030729406 0.7749462509 0.4291208458
-1.0605886940 0.8468799682 0.4477800122
-1.0111753692 0.9138114985 0.4676712075
-0.9540653247 0.9751152335 0.4852853166
-0.8904266220 1.0308676418 0.4990388327
-0.8221792320 1.0819745252 0.5086334321
-0.7508403299 1.1294084367 0.5142488538
-0.6773438213 1.1737884889 0.5160502187
-0.6021582584 1.2152324217 0.5141963422
-0.5254185194 1.2533158596 0.5086047976
-0.4470474886 1.2869428302 0.4990551274
-0.3669248783 1.3141617520 0.4852574246
-0.2852643154 1.3329668370 0.4676383413
-0.2025565537 1.3422388061 0.4477345465
-0.1189875955 1.3430671356 0.4291671538
-0.0341304979 1.3405799453 0.4176852446
0.0514937461 1.3407447199 0.4190624203
0.1365293731 1.3410285165 0.4302323669
0.2208671971 1.3328146296 0.4428709802
0.3040286630 1.3150650376 0.4538222040
0.3956899735 1.2846408790 0.4644373692
0.4740028529 1.2503985523 0.4721863457
0.5497504756 1.2106043819 0.4788470662
0.6228428447 1.1659566396 0.4845529540
0.6932297828 1.1170483157 0.4894760294
0.7609231546 1.0644222710 0.4936992570
0.8259434425 1.0084843699 0.4973123483
0.8883758906 0.9496429157 0.5004245988
0.9481565492 0.8880864366 0.5030921546
1.0050465045 0.8238339247 0.5053479502
1.0589218127 0.7570192960 0.5072435198
1.1098115340 0.6878976849 0.5088463730
1.1573900301 0.6164557269 0.5101948258
1.2013033853 0.5427002420 0.5113335574
1.2412927630 0.4667391315 0.5123091852
1.2763771868 0.3884038546 0.5131462046
1.3061215611 0.3079041646 0.5139404600
1.3296252863 0.2254212452 0.5147809532
1.3454402596 0.1411847748 0.5157326246
1.3533856362 0.0558074424 0.5164893814
1.2799209200 -0.0265625800 0.4865731500
1.2765168627 -0.1068916706 0.4833543488
1.2684404304 -0.1866116270 0.4762201714
1.2544623798 -0.2649907638 0.4648558637
1.2328243588 -0.3408603088 0.4492374700
1.2015974017 -0.4124574054 0.4300712326
1.1623188311 -0.4797755006 0.4101966133
1.1175758374 -0.5446203820 0.3938336046
1.0742677880 -0.6119627684 0.3870189406
1.0366147235 -0.6827754504 0.3918863596
1.0028041267 -0.7542161904 0.4069072314
0.9655960086 -0.8227966443 0.4265223281
0.9204251646 -0.8864343336 0.4459901679
0.8670097957 -0.9442758597 0.4624125458
0.8070136021 -0.9964466694 0.4745196467
0.7426004242 -1.0439868847 0.4823595039
0.6751736674 -1.0877178242 0.4862323724
0.6054970090 -1.1279708032 0.4862451717
0.5339393078 -1.1645557709 0.4824435617
0.4605968583 -1.1966690534 0.4746820385
0.3854557621 -1.2227041592 0.4626548863
0.3086688369 -1.2401739797 0.4462864585
0.2309686249 -1.2472813911 0.4268115171
0.1529752921 -1.2454668954 0.4072662685
0.0742025370 -1.2392363526 0.3922516005
-0.0058832146 -1.2361236964 0.3868085531
-0.0858297838 -1.2400913635 0.3939164073
-0.1644287566 -1.2463409584 0.4099058141
-0.2423789779 -1.2471111913 0.4297825872
-0.3199766037 -1.2381507850 0.4488945171
-0.3965685256 -1.2193821989 0.4647153805
-0.4714501971 -1.1923144323 0.4760999438
-0.5445121078 -1.1594171126 0.4832273456
-0.6158022229 -1.1222596230 0.4864547925
-0.6852203647 -1.0815661368 0.4859502824
-0.7522643379 -1.0373011666 0.4814940336
-0.8161138222 -0.9891176216 0.4730122639
-0.8752473332 -0.9361426428 0.4602359089
-0.9276575109 -0.8775274252 0.4433146955
-0.9712598753 -0.8128912633 0.4235646425
-1.0077133789 -0.7438189965 0.4043242007
-1.0417545645 -0.6722609582 0.3905210877
-1.0802205490 -0.6018124886 0.3871467177
-1.1242395283 -0.5351501953 0.3960035940
-1.1683277743 -0.4700700281 0.4131078858
-1.2068406031 -0.4023291606 0.4330186559
-1.2362551473 -0.3298531107 0.4516628113
-1.2569118881 -0.2536355898 0.4667547151
-1.2700471836 -0.1750255355 0.4775885301
-1.2773210405 -0.0951606154 0.4841055174
-1.2799261336 -0.0147777152 0.4865709661
-1.2786762063 0.0656610242 0.4853778133
-1.2732730551 0.1457801121 0.4804369464
-1.2626888411 0.2250164554 0.4713580017
-1.2448977824 0.3022606781 0.4577221274
-1.2185105110 0.3761340579 0.4401390932
-1.1833705768 0.4456809949 0.4203047165
-1.1407547237 0.5113182567 0.4016889741
-1.0959912749 0.5769404759 0.3892703174
-1.0550588554 0.6460328964 0.3877382382
-1.0200997173 0.7176889976 0.3982726342
-0.9855400551 0.7881069687 0.4161809668
-0.9446598592 0.8544146996 0.4362346914
-0.8953259336 0.9152629911 0.4544485649
-0.8384472480 0.9702564289 0.4688111236
-0.7761266993 1.0200948175 0.4788612659
-0.7101281366 1.0657287593 0.4847696992
-0.6415162884 1.1077258513 0.4866767758
-0.5708955661 1.1462376423 0.4848274759
-0.4984814723 1.1808256359 0.4791831843
-0.4242743531 1.2102955653 0.4694258512
-0.3482463765 1.2323414194 0.4551594166
-0.2709221159 1.2450041420 0.4370575782
-0.1930683585 1.2476422392 0.4170063726
-0.1148199246 1.2424893305 0.3989884464
-0.0353639960 1.2368916232 0.3880624185
0.0449353781 1.2373598599 0.3888967811
0.1249847066 1.2394845441 0.3967576770
0.2046474918 1.2316935619 0.4044507599
0.2830671613 1.2154780322 0.4119078774
0.3595703017 1.1916892582 0.4190703578
0.4336450643 1.1610504399 0.4258935679
0.5053932090 1.1252413178 0.4324081529
0.5747309426 1.0848916717 0.4386119329
0.6413234145 1.0401017233 0.4444689782
0.7053742782 0.9917120121 0.4500094520
0.7669529827 0.9401830085 0.4552446516
0.8260350927 0.8857777918 0.4601733680
0.8825812015 0.8287091486 0.4647920712
0.9363930059 0.7690271737 0.4690776251
0.9873070801 0.7068331357 0.4730110794
1.0353823348 0.6424050376 0.4766004636
1.0804480720 0.5758212030 0.4798259882
1.1222869025 0.5071458949 0.4826625434
1.1606153275 0.4364306106 0.4850774897
1.1944312812 0.3634378207 0.4869534131
1.2238136528 0.2885510266 0.4883033655
1.2482070447 0.2118892904 0.4890660195
1.2663149644 0.1335128679 0.4890964966
1.2769892820 0.0537957937 0.4882726917
1.4301320954 -0.0334651943 0.5451639297
1.4276991746 -0.1246640188 0.5420493954
1.4219364744 -0.2154979650 0.5352590139
1.4116975190 -0.3055298436 0.5245548729
1.3952548847 -0.3940046135 0.5098294080
1.3709193071 -0.4799212181 0.4915720282
1.3377609124 -0.5624317293 0.4716375648
1.2966756069 -0.6419205430 0.4542870268
1.2516514208 -0.7205547210 0.4469398247
1.2060871822 -0.7989202640 0.4538848000
1.1579988928 -0.8744463933 0.4708752085
1.1034124510 -0.9446451540 0.4907907340
1.0414093727 -1.0088798928 0.5091471725
0.9732202847 -1.0675570261 0.5240193831
0.9005144243 -1.1215931161 0.5348712902
0.8248362154 -1.1721300310 0.5418076066
0.7471422909 -1.2199314416 0.5450509506
0.6679559686 -1.2653394025 0.5447144101
0.5874689889 -1.3082107516 0.5407840417
0.5055996452 -1.3477952829 0.5331184869
0.4221183352 -1.3826938982 0.5215043218
0.3368726600 -1.4110395061 0.5059334183
0.2499561162 -1.4309087365 0.4870858603
0.1616171114 -1.4412941746 0.4672533547
0.0719048991 -1.4441192688 0.4516050449
0.0039116515 -1.4441984653 0.4464913219
-0.0868550345 -1.4439810562 0.4529535519
-0.1763118342 -1.4405285977 0.4702672006
-0.2644337603 -1.4286791698 0.4903751534
-0.3510831127 -1.4071410936 0.5088374152
-0.4360390715 -1.3775146718 0.5237977993
-0.5192330147 -1.3416693145 0.5347605285
-0.6008579447 -1.3014327778 0.5417844259
-0.6811196224 -1.2580721228 0.5451014180
-0.7600727582 -1.2122491383 0.5448562330
-0.8374967123 -1.1640518858 0.5410243603
-0.9127726947 -1.1130109877 0.5334226995
-0.9848854034 -1.0583216813 0.5219251792
-1.0522417493 -0.9988310504 0.5064498353
-1.1131491159 -0.9336591263 0.4876462821
-1.1666116116 -0.8625615294 0.4676584951
-1.2138389398 -0.7863297062 0.4513460926
-1.2590356602 -0.7075541521 0.4462945802
-1.3040643374 -0.6289642552 0.4561329444
-1.3443326381 -0.5492945725 0.4747787279
-1.3759303896 -0.4661494480 0.4948306649
-1.3986954738 -0.3796569730 0.5126044855
-1.4139047637 -0.2908151639 0.5266567216
-1.4232530178 -0.2005913296 0.5366991377
-1.4283844692 -0.1096666962 0.5428873025
-1.4302954530 -0.0184318267 0.5453733036
-1.4294777478 0.0728470503 0.5443244447
-1.4257185464 0.1639306150 0.5396532256
-1.4182167382 0.2544906865 0.5311937911
-1.4056110731 0.3439887600 0.5187866644
-1.3860554866 0.4315364324 0.5024473217
-1.3579333999 0.5160612910 0.4830694617
-1.3211408047 0.5971382467 0.4634601684
-1.2775550928 0.6758460213 0.4491172913
-1.2319188327 0.7544678341 0.4472837876
-1.1860461638 0.8322035042 0.4599690573
-1.1356373329 0.9056529676 0.4793790576
-1.0776908793 0.9732082973 0.4991077236
-1.0128047159 1.0349674759 0.5161220683
-0.9424059960 1.0914788547 0.5292665418
-0.8682317647 1.1438542329 0.5384055983
-0.7915525232 1.1930881141 0.5437280083
-0.7131713542 1.2398511265 0.5454236615
-0.6334209508 1.2842272012 0.5435652085
-0.5523555664 1.3258060832 0.5380264110
-0.4698206241 1.3635900951 0.5286844035
-0.3856033801 1.3959820847 0.5153554326
-0.2996065149 1.4209295320 0.4982191045
-0.2120447489 1.4368353731 0.4784627203
-0.1231552664 1.4436449407 0.4593458611
-0.0328969998 1.4442682673 0.4473080706
0.0580521141 1.4441295798 0.4492280595
0.1480740396 1.4425724889 0.4637070568
0.2370869024 1.4339356974 0.4812912005
0.3249901646 1.4146520431 0.4957365306
0.4318096453 1.3775924999 0.5098043807
0.5143606415 1.3397466647 0.5184791234
0.5941077422 1.2959674460 0.5252859795
0.6709547468 1.2470216075 0.5304939752
0.7451361512 1.1939949081 0.5344830806
0.8164720311 1.1371325300 0.5373890620
0.8849339024 1.0767857313 0.5393800450
0.9507166884 1.0135080396 0.5406758295
1.0137318969 0.9474637246 0.5413922381
1.0737000031 0.8786406757 0.5416182752
1.1305365452 0.8072054563 0.5414759603
1.1842407331 0.7333903322 0.5410922824
1.2343319883 0.6570902507 0.5405636635
1.2803198681 0.5782545891 0.5400045714
1.3219701986 0.4970476524 0.5395408807
1.3583230925 0.4133698886 0.5393389961
1.3884294695 0.3272573026 0.5395775545
1.4110435278 0.2389532000 0.5404958869
1.4245655548 0.1488566817 0.5423687526
1.4297819904 0.0578190911 0.5447060711
