# Supplementary material for: The topology of the magnetically induced ring current of C13Cl2
Source: Chem Sci. 2026 Jun 27. Online ahead of print. doi: 10.1039/d6sc03398a (PMC13334967; doi:10.1039/d6sc03398a)
Supplement: SC-OLF-D6SC03398A-s002 [file SC-OLF-D6SC03398A-s002.zip › benz/ribbon_traj_010_014.xyz]

100

1.3092149535 -0.0238757031 0.4118583642
1.3048102879 -0.1061326901 0.4087560951
1.2939337216 -0.1874514151 0.4015733317
1.2777980884 -0.2564969872 0.3914439579
1.2487542995 -0.3312972627 0.3756862239
1.2074008651 -0.3986603683 0.3564557813
1.1563376908 -0.4585417941 0.3366913813
1.1001352814 -0.5149099700 0.3204825703
1.0403946925 -0.5838885814 0.3120032538
1.0010488810 -0.6667866473 0.3159937723
0.9794910833 -0.7543396867 0.3323628668
0.9556044036 -0.8293544776 0.3517174456
0.9212139396 -0.9001909734 0.3714217012
0.8737446216 -0.9645639266 0.3882089928
0.8159488237 -1.0216318908 0.4004980182
0.7600183140 -1.0661504355 0.4076198528
0.6917122206 -1.1121837419 0.4115577999
0.6203340772 -1.1535132661 0.4116123573
0.5464090199 -1.1898442376 0.4078098911
0.4799869331 -1.2162866889 0.4008440502
0.4017854264 -1.2384029186 0.3887946678
0.3223015391 -1.2479904701 0.3721849887
0.2436443750 -1.2428275489 0.3525190497
0.1666668414 -1.2264342319 0.3330739583
0.0801703964 -1.2013393260 0.3164374386
-0.0110485724 -1.1923558672 0.3117087770
-0.1008751014 -1.2089680370 0.3199957463
-0.1778891781 -1.2293729557 0.3357885074
-0.2551288756 -1.2444102107 0.3555280989
-0.3340000791 -1.2471306069 0.3748068541
-0.4133463950 -1.2355944358 0.3907983510
-0.4912289578 -1.2120764342 0.4021568141
-0.5572536230 -1.1845505028 0.4084357994
-0.6308302117 -1.1475275615 0.4116930779
-0.7017791425 -1.1055297460 0.4110927774
-0.7613641552 -1.0654270043 0.4074752879
-0.8252146672 -1.0140014644 0.3991709032
-0.8819660348 -0.9559551370 0.3862010713
-0.9279520739 -0.8905360386 0.3688187663
-0.9602980137 -0.8186647198 0.3487137011
-0.9826257288 -0.7431704042 0.3295663459
-1.0061597769 -0.6557888906 0.3152385090
-1.0475331370 -0.5743109843 0.3124183529
-1.1084770671 -0.5066898630 0.3224634866
-1.1643291620 -0.4503141349 0.3394920452
-1.2146403653 -0.3897556530 0.3594674205
-1.2540221488 -0.3209394640 0.3783200857
-1.2813287787 -0.2451937401 0.3934826253
-1.2958844833 -0.1756254888 0.4028761612
-1.3057328793 -0.0941257315 0.4094331819
-1.3091812027 -0.0118126275 0.4118472001
-1.3079297946 0.0600500510 0.4109059330
-1.3009970931 0.1420187251 0.4061398163
-1.2867637439 0.2225276532 0.3970295665
-1.2624115716 0.2995331272 0.3831019465
-1.2333419287 0.3629609023 0.3676620267
-1.1870567922 0.4268969231 0.3475366351
-1.1324134724 0.4838429313 0.3286699421
-1.0684885828 0.5478263289 0.3146896824
-1.0187587352 0.6245616549 0.3127045789
-0.9904595287 0.7110546891 0.3234042594
-0.9693878425 0.7874829277 0.3406732966
-0.9413813078 0.8608728526 0.3606238874
-0.9012409967 0.9290725223 0.3792837733
-0.8490171908 0.9902492979 0.3941518724
-0.7880378713 1.0444072096 0.4043768077
-0.7215435443 1.0927022090 0.4101830158
-0.6604824378 1.1306029046 0.4118311430
-0.5879855202 1.1698030139 0.4101760749
-0.5130200619 1.2034771666 0.4045673719
-0.4357251960 1.2295213158 0.3945421594
-0.3669859001 1.2445383929 0.3819909169
-0.2875363514 1.2479785517 0.3637866735
-0.2094632796 1.2376122096 0.3437298640
-0.1327145801 1.2181278713 0.3257040224
-0.0546739936 1.1992582675 0.3141511557
0.0368245055 1.1936567656 0.3129429491
0.1188080685 1.1982771341 0.3183033429
0.2007573482 1.1951204262 0.3239918743
0.2819495788 1.1832668472 0.3296671712
0.3616401312 1.1636562490 0.3352761913
0.4292576744 1.1402698871 0.3402506496
0.5050475141 1.1087356891 0.3456400231
0.5785355966 1.0720658729 0.3509182315
0.6402506358 1.0357385574 0.3555018486
0.7090064627 0.9907665458 0.3605095780
0.7751325356 0.9419373623 0.3653957835
0.8386107243 0.8896571139 0.3701559086
0.8994460092 0.8342844656 0.3747849369
0.9495218750 0.7828882117 0.3786871337
1.0046223117 0.7217827135 0.3830175247
1.0566183962 0.6579841502 0.3871981211
1.1050635385 0.5914188051 0.3912205503
1.1497531638 0.5222462324 0.3950698373
1.1903669352 0.4505847490 0.3987268805
1.2258548806 0.3762472958 0.4021304682
1.2561846156 0.2996532453 0.4052798609
1.2802138953 0.2208829613 0.4081334855
1.2972185575 0.1403110549 0.4106050487
1.3069159564 0.0585065138 0.4122452238
1.2799209200 -0.0265625800 0.4865731500
1.2765168627 -0.1068916706 0.4833543488
1.2684404304 -0.1866116270 0.4762201714
1.2544623798 -0.2649907638 0.4648558637
1.2328243588 -0.3408603088 0.4492374700
1.2015974017 -0.4124574054 0.4300712326
1.1623188311 -0.4797755006 0.4101966133
1.1175758374 -0.5446203820 0.3938336046
1.0742677880 -0.6119627684 0.3870189406
1.0366147235 -0.6827754504 0.3918863596
1.0028041267 -0.7542161904 0.4069072314
0.9655960086 -0.8227966443 0.4265223281
0.9204251646 -0.8864343336 0.4459901679
0.8670097957 -0.9442758597 0.4624125458
0.8070136021 -0.9964466694 0.4745196467
0.7426004242 -1.0439868847 0.4823595039
0.6751736674 -1.0877178242 0.4862323724
0.6054970090 -1.1279708032 0.4862451717
0.5339393078 -1.1645557709 0.4824435617
0.4605968583 -1.1966690534 0.4746820385
0.3854557621 -1.2227041592 0.4626548863
0.3086688369 -1.2401739797 0.4462864585
0.2309686249 -1.2472813911 0.4268115171
0.1529752921 -1.2454668954 0.4072662685
0.0742025370 -1.2392363526 0.3922516005
-0.0058832146 -1.2361236964 0.3868085531
-0.0858297838 -1.2400913635 0.3939164073
-0.1644287566 -1.2463409584 0.4099058141
-0.2423789779 -1.2471111913 0.4297825872
-0.3199766037 -1.2381507850 0.4488945171
-0.3965685256 -1.2193821989 0.4647153805
-0.4714501971 -1.1923144323 0.4760999438
-0.5445121078 -1.1594171126 0.4832273456
-0.6158022229 -1.1222596230 0.4864547925
-0.6852203647 -1.0815661368 0.4859502824
-0.7522643379 -1.0373011666 0.4814940336
-0.8161138222 -0.9891176216 0.4730122639
-0.8752473332 -0.9361426428 0.4602359089
-0.9276575109 -0.8775274252 0.4433146955
-0.9712598753 -0.8128912633 0.4235646425
-1.0077133789 -0.7438189965 0.4043242007
-1.0417545645 -0.6722609582 0.3905210877
-1.0802205490 -0.6018124886 0.3871467177
-1.1242395283 -0.5351501953 0.3960035940
-1.1683277743 -0.4700700281 0.4131078858
-1.2068406031 -0.4023291606 0.4330186559
-1.2362551473 -0.3298531107 0.4516628113
-1.2569118881 -0.2536355898 0.4667547151
-1.2700471836 -0.1750255355 0.4775885301
-1.2773210405 -0.0951606154 0.4841055174
-1.2799261336 -0.0147777152 0.4865709661
-1.2786762063 0.0656610242 0.4853778133
-1.2732730551 0.1457801121 0.4804369464
-1.2626888411 0.2250164554 0.4713580017
-1.2448977824 0.3022606781 0.4577221274
-1.2185105110 0.3761340579 0.4401390932
-1.1833705768 0.4456809949 0.4203047165
-1.1407547237 0.5113182567 0.4016889741
-1.0959912749 0.5769404759 0.3892703174
-1.0550588554 0.6460328964 0.3877382382
-1.0200997173 0.7176889976 0.3982726342
-0.9855400551 0.7881069687 0.4161809668
-0.9446598592 0.8544146996 0.4362346914
-0.8953259336 0.9152629911 0.4544485649
-0.8384472480 0.9702564289 0.4688111236
-0.7761266993 1.0200948175 0.4788612659
-0.7101281366 1.0657287593 0.4847696992
-0.6415162884 1.1077258513 0.4866767758
-0.5708955661 1.1462376423 0.4848274759
-0.4984814723 1.1808256359 0.4791831843
-0.4242743531 1.2102955653 0.4694258512
-0.3482463765 1.2323414194 0.4551594166
-0.2709221159 1.2450041420 0.4370575782
-0.1930683585 1.2476422392 0.4170063726
-0.1148199246 1.2424893305 0.3989884464
-0.0353639960 1.2368916232 0.3880624185
0.0449353781 1.2373598599 0.3888967811
0.1249847066 1.2394845441 0.3967576770
0.2046474918 1.2316935619 0.4044507599
0.2830671613 1.2154780322 0.4119078774
0.3595703017 1.1916892582 0.4190703578
0.4336450643 1.1610504399 0.4258935679
0.5053932090 1.1252413178 0.4324081529
0.5747309426 1.0848916717 0.4386119329
0.6413234145 1.0401017233 0.4444689782
0.7053742782 0.9917120121 0.4500094520
0.7669529827 0.9401830085 0.4552446516
0.8260350927 0.8857777918 0.4601733680
0.8825812015 0.8287091486 0.4647920712
0.9363930059 0.7690271737 0.4690776251
0.9873070801 0.7068331357 0.4730110794
1.0353823348 0.6424050376 0.4766004636
1.0804480720 0.5758212030 0.4798259882
1.1222869025 0.5071458949 0.4826625434
1.1606153275 0.4364306106 0.4850774897
1.1944312812 0.3634378207 0.4869534131
1.2238136528 0.2885510266 0.4883033655
1.2482070447 0.2118892904 0.4890660195
1.2663149644 0.1335128679 0.4890964966
1.2769892820 0.0537957937 0.4882726917
1.3385089870 -0.0211888263 0.3371435783
1.3331037132 -0.1053737096 0.3341578414
1.3194270128 -0.1882912033 0.3269264919
1.3011337970 -0.2480032107 0.3180320522
1.2646842402 -0.3217342166 0.3021349778
1.2132043284 -0.3848633312 0.2828403301
1.1503565505 -0.4373080875 0.2631861493
1.0826947254 -0.4851995581 0.2471315361
1.0065215971 -0.5558143944 0.2369875670
0.9654830386 -0.6507978443 0.2401011850
0.9561780399 -0.7544631831 0.2578185023
0.9456127986 -0.8359123109 0.2769125630
0.9220027146 -0.9139476132 0.2968532345
0.8804794475 -0.9848519936 0.3140054399
0.8248840452 -1.0468171123 0.3264763898
0.7774362039 -1.0883139863 0.3328802016
0.7082507737 -1.1366496596 0.3368832273
0.6351711455 -1.1790557290 0.3369795428
0.5588787319 -1.2151327043 0.3331762205
0.4993770079 -1.2359043243 0.3270060619
0.4181150906 -1.2541016780 0.3149344494
0.3359342414 -1.2558069604 0.2980835189
0.2563201250 -1.2383737067 0.2782265822
0.1803583907 -1.2074015683 0.2588816481
0.0861382558 -1.1634422994 0.2406232766
-0.0162139303 -1.1485880379 0.2366090009
-0.1159204191 -1.1778447106 0.2460750853
-0.1913495996 -1.2124049530 0.2616712008
-0.2678787734 -1.2417092302 0.2812736106
-0.3480235546 -1.2561104289 0.3007191912
-0.4301242644 -1.2518066727 0.3168813215
-0.5110077184 -1.2318384360 0.3282136845
-0.5699951383 -1.2096838930 0.3336442533
-0.6458582006 -1.1727954999 0.3369313634
-0.7183379204 -1.1294933552 0.3362352723
-0.7704639725 -1.0935528420 0.3334565423
-0.8343155122 -1.0388853072 0.3253295426
-0.8886847363 -0.9757676312 0.3121662338
-0.9282466368 -0.9035446521 0.2943228371
-0.9493361521 -0.8244381762 0.2738627598
-0.9575380787 -0.7425218119 0.2548084911
-0.9705649893 -0.6393168231 0.2399559303
-1.0148457251 -0.5468094801 0.2376899881
-1.0927146058 -0.4782295306 0.2489233793
-1.1603305496 -0.4305582417 0.2658762047
-1.2224401275 -0.3771821455 0.2859161850
-1.2717891504 -0.3120258172 0.3049773602
-1.3057456692 -0.2367518904 0.3202105356
-1.3217217830 -0.1762254421 0.3281637922
-1.3341447180 -0.0930908475 0.3347608464
-1.3384362718 -0.0088475398 0.3371234341
-1.3371833829 0.0544390777 0.3364340527
-1.3287211312 0.1382573380 0.3318426862
-1.3108386466 0.2200388511 0.3227011313
-1.2799253608 0.2968055764 0.3084817656
-1.2481733464 0.3497877468 0.2951849601
-1.1907430076 0.4081128512 0.2747685536
-1.1240722211 0.4563676060 0.2556509100
-1.0409858907 0.5187121818 0.2401090475
-0.9824586149 0.6030904134 0.2376709197
-0.9608193400 0.7044203806 0.2485358846
-0.9532356298 0.7868588867 0.2651656264
-0.9381027564 0.8673310056 0.2850130835
-0.9071560597 0.9428820534 0.3041189817
-0.8595871336 1.0102421669 0.3194926212
-0.7999490434 1.0687196017 0.3298923496
-0.7329589519 1.1196756586 0.3355963324
-0.6794485873 1.1534799580 0.3369855102
-0.6050754743 1.1933683855 0.3355246740
-0.5275586515 1.2261286972 0.3299515596
-0.4471760388 1.2487470664 0.3196584676
-0.3857254238 1.2567353665 0.3088224172
-0.3041505868 1.2509529614 0.2905157688
-0.2258582006 1.2275821801 0.2704533555
-0.1506092356 1.1937664122 0.2524195983
-0.0739839913 1.1616249118 0.2402398930
0.0287136330 1.1499536712 0.2369891170
0.1126314305 1.1570697240 0.2398490088
0.1968672045 1.1585472905 0.2435329888
0.2808319963 1.1510556622 0.2474264651
0.3637099606 1.1356232397 0.2514820249
0.4248702845 1.1194893344 0.2546077313
0.5047018193 1.0922300605 0.2588718933
0.5823402506 1.0592400740 0.2632245301
0.6391778571 1.0313753915 0.2665347190
0.7126386471 0.9898210796 0.2710097040
0.7833120885 0.9436917160 0.2755469155
0.8511863558 0.8935364360 0.2801384492
0.9163108168 0.8398597826 0.2847778025
0.9626507440 0.7967492496 0.2882966423
1.0219375433 0.7367322913 0.2930239700
1.0778544575 0.6735632627 0.2977957786
1.1296790050 0.6070164072 0.3026151124
1.1772194251 0.5373465698 0.3074771311
1.2201185429 0.4647388875 0.3123762713
1.2572784799 0.3890567710 0.3173075232
1.2885555784 0.3107554640 0.3222563563
1.3122207458 0.2298766321 0.3272009515
1.3281221507 0.1471092420 0.3321136007
1.3368426308 0.0632172339 0.3362177559
