# Supplementary material for: The topology of the magnetically induced ring current of C13Cl2
Source: Chem Sci. 2026 Jun 27. Online ahead of print. doi: 10.1039/d6sc03398a (PMC13334967; doi:10.1039/d6sc03398a)
Supplement: SC-OLF-D6SC03398A-s002 [file SC-OLF-D6SC03398A-s002.zip › benz/ribbon_traj_010_015.xyz]

100

1.3291328943 -0.0318448518 0.5416765881
1.3262388857 -0.1158481441 0.5383871270
1.3194516690 -0.1993680065 0.5313662935
1.3076955496 -0.2818585827 0.5204645705
1.2893483638 -0.3624418129 0.5057127375
1.2627510877 -0.4398713222 0.4878364058
1.2284099330 -0.5139314900 0.4692936470
1.1877040209 -0.5855486135 0.4540876003
1.1450746031 -0.6575802930 0.4479464400
1.1093069668 -0.7210483046 0.4522366778
1.0681243579 -0.7927130997 0.4659393937
1.0225804025 -0.8605544187 0.4841151818
0.9700916453 -0.9233008726 0.5022809804
0.9107623843 -0.9806018702 0.5177827163
0.8460348292 -1.0328882731 0.5294575863
0.7684564136 -1.0871316551 0.5379532161
0.6973576953 -1.1319238302 0.5414843764
0.6244492045 -1.1738807574 0.5413027366
0.5500003807 -1.2128271250 0.5374355939
0.4740345586 -1.2480441892 0.5297861366
0.3964422760 -1.2781541157 0.5182328423
0.3172041366 -1.3011375042 0.5028368955
0.2366707907 -1.3153664925 0.4846610696
0.1551813946 -1.3211665766 0.4664247972
0.0725494471 -1.3212113155 0.4525257227
-0.0112428517 -1.3203321788 0.4480300486
-0.0839319470 -1.3213475801 0.4541150140
-0.1663816073 -1.3208796666 0.4688493686
-0.2477471561 -1.3140286245 0.4872682828
-0.3281216434 -1.2983831290 0.5051115907
-0.4071534910 -1.2743645133 0.5200179767
-0.4845133114 -1.2434450465 0.5310240163
-0.5602562894 -1.2076334583 0.5381220708
-0.6344967341 -1.1682493753 0.5414754840
-0.7071926734 -1.1259343292 0.5411752279
-0.7779930125 -1.0807262081 0.5371157614
-0.8551788010 -1.0260261237 0.5281223162
-0.9192604950 -0.9730968458 0.5158800073
-0.9778153424 -0.9151282863 0.4999440766
-1.0291633191 -0.8515641488 0.4814877822
-1.0739214766 -0.7831220308 0.4635415136
-1.1148419728 -0.7110521886 0.4509698616
-1.1507609755 -0.6475767541 0.4484219716
-1.1934460251 -0.5758152787 0.4561541185
-1.2333662685 -0.5039226237 0.4718955976
-1.2668496521 -0.4294880294 0.4904143062
-1.2920574813 -0.3514711637 0.5078436864
-1.3095514129 -0.2706281966 0.5221048232
-1.3206241679 -0.1879764354 0.5325154409
-1.3267915433 -0.1043592356 0.5389917753
-1.3291297015 -0.0203221565 0.5416530515
-1.3282534804 0.0637772472 0.5407004834
-1.3239581784 0.1476354713 0.5360783059
-1.3143668702 0.2416876476 0.5263894952
-1.2993685380 0.3233192900 0.5134307626
-1.2768798406 0.4024121934 0.4968913657
-1.2463167377 0.4781635164 0.4783252433
-1.2082569461 0.5506919823 0.4609644017
-1.1659882944 0.6222260199 0.4497036143
-1.1291933016 0.6852532605 0.4487734925
-1.0884282422 0.7579244494 0.4582634876
-1.0455251746 0.8278552621 0.4749131835
-0.9965249510 0.8931319745 0.4935437235
-0.9404180127 0.9530692424 0.5105504487
-0.8781686984 1.0077446380 0.5241533960
-0.8114590755 1.0579355947 0.5338656962
-0.7417109362 1.1045495831 0.5397182781
-0.6698183748 1.1481673841 0.5417764588
-0.5962719518 1.1889448796 0.5401762671
-0.5212290051 1.2265158216 0.5348868765
-0.4446403574 1.2598962130 0.5257462250
-0.3562221697 1.2910630025 0.5108698078
-0.2762492314 1.3097644162 0.4938453775
-0.1951934722 1.3196084823 0.4751503013
-0.1131691807 1.3217535127 0.4584331283
-0.0298653630 1.3206592676 0.4487498645
0.0540455336 1.3204965211 0.4504747606
0.1373983334 1.3185899889 0.4602782621
0.2199429598 1.3074470196 0.4705924401
0.3007469991 1.2867368446 0.4797243094
0.3792182017 1.2579666576 0.4877284964
0.4550560363 1.2225229511 0.4947938590
0.5284340292 1.1820506536 0.5011216043
0.5992208656 1.1370867502 0.5067690496
0.6674070260 1.0881554636 0.5118402294
0.7331759116 1.0359547603 0.5164267950
0.7965405442 0.9808145253 0.5205709835
0.8574112323 0.9228987322 0.5242968462
0.9158228727 0.8624729029 0.5276512570
0.9716692910 0.7996448427 0.5306546746
1.0248105680 0.7344953813 0.5333190325
1.0751337128 0.6671362878 0.5356622976
1.1223605440 0.5975643640 0.5376885957
1.1606562814 0.5352744549 0.5393410108
1.2014939454 0.4617629190 0.5407828582
1.2379514858 0.3859911597 0.5418735244
1.2695992787 0.3080956394 0.5426356486
1.2958253800 0.2282125520 0.5430625645
1.3151339736 0.1464236240 0.5431090533
1.3261493754 0.0631268648 0.5427450868
1.2799209200 -0.0265625800 0.4865731500
1.2765168627 -0.1068916706 0.4833543488
1.2684404304 -0.1866116270 0.4762201714
1.2544623798 -0.2649907638 0.4648558637
1.2328243588 -0.3408603088 0.4492374700
1.2015974017 -0.4124574054 0.4300712326
1.1623188311 -0.4797755006 0.4101966133
1.1175758374 -0.5446203820 0.3938336046
1.0742677880 -0.6119627684 0.3870189406
1.0366147235 -0.6827754504 0.3918863596
1.0028041267 -0.7542161904 0.4069072314
0.9655960086 -0.8227966443 0.4265223281
0.9204251646 -0.8864343336 0.4459901679
0.8670097957 -0.9442758597 0.4624125458
0.8070136021 -0.9964466694 0.4745196467
0.7426004242 -1.0439868847 0.4823595039
0.6751736674 -1.0877178242 0.4862323724
0.6054970090 -1.1279708032 0.4862451717
0.5339393078 -1.1645557709 0.4824435617
0.4605968583 -1.1966690534 0.4746820385
0.3854557621 -1.2227041592 0.4626548863
0.3086688369 -1.2401739797 0.4462864585
0.2309686249 -1.2472813911 0.4268115171
0.1529752921 -1.2454668954 0.4072662685
0.0742025370 -1.2392363526 0.3922516005
-0.0058832146 -1.2361236964 0.3868085531
-0.0858297838 -1.2400913635 0.3939164073
-0.1644287566 -1.2463409584 0.4099058141
-0.2423789779 -1.2471111913 0.4297825872
-0.3199766037 -1.2381507850 0.4488945171
-0.3965685256 -1.2193821989 0.4647153805
-0.4714501971 -1.1923144323 0.4760999438
-0.5445121078 -1.1594171126 0.4832273456
-0.6158022229 -1.1222596230 0.4864547925
-0.6852203647 -1.0815661368 0.4859502824
-0.7522643379 -1.0373011666 0.4814940336
-0.8161138222 -0.9891176216 0.4730122639
-0.8752473332 -0.9361426428 0.4602359089
-0.9276575109 -0.8775274252 0.4433146955
-0.9712598753 -0.8128912633 0.4235646425
-1.0077133789 -0.7438189965 0.4043242007
-1.0417545645 -0.6722609582 0.3905210877
-1.0802205490 -0.6018124886 0.3871467177
-1.1242395283 -0.5351501953 0.3960035940
-1.1683277743 -0.4700700281 0.4131078858
-1.2068406031 -0.4023291606 0.4330186559
-1.2362551473 -0.3298531107 0.4516628113
-1.2569118881 -0.2536355898 0.4667547151
-1.2700471836 -0.1750255355 0.4775885301
-1.2773210405 -0.0951606154 0.4841055174
-1.2799261336 -0.0147777152 0.4865709661
-1.2786762063 0.0656610242 0.4853778133
-1.2732730551 0.1457801121 0.4804369464
-1.2626888411 0.2250164554 0.4713580017
-1.2448977824 0.3022606781 0.4577221274
-1.2185105110 0.3761340579 0.4401390932
-1.1833705768 0.4456809949 0.4203047165
-1.1407547237 0.5113182567 0.4016889741
-1.0959912749 0.5769404759 0.3892703174
-1.0550588554 0.6460328964 0.3877382382
-1.0200997173 0.7176889976 0.3982726342
-0.9855400551 0.7881069687 0.4161809668
-0.9446598592 0.8544146996 0.4362346914
-0.8953259336 0.9152629911 0.4544485649
-0.8384472480 0.9702564289 0.4688111236
-0.7761266993 1.0200948175 0.4788612659
-0.7101281366 1.0657287593 0.4847696992
-0.6415162884 1.1077258513 0.4866767758
-0.5708955661 1.1462376423 0.4848274759
-0.4984814723 1.1808256359 0.4791831843
-0.4242743531 1.2102955653 0.4694258512
-0.3482463765 1.2323414194 0.4551594166
-0.2709221159 1.2450041420 0.4370575782
-0.1930683585 1.2476422392 0.4170063726
-0.1148199246 1.2424893305 0.3989884464
-0.0353639960 1.2368916232 0.3880624185
0.0449353781 1.2373598599 0.3888967811
0.1249847066 1.2394845441 0.3967576770
0.2046474918 1.2316935619 0.4044507599
0.2830671613 1.2154780322 0.4119078774
0.3595703017 1.1916892582 0.4190703578
0.4336450643 1.1610504399 0.4258935679
0.5053932090 1.1252413178 0.4324081529
0.5747309426 1.0848916717 0.4386119329
0.6413234145 1.0401017233 0.4444689782
0.7053742782 0.9917120121 0.4500094520
0.7669529827 0.9401830085 0.4552446516
0.8260350927 0.8857777918 0.4601733680
0.8825812015 0.8287091486 0.4647920712
0.9363930059 0.7690271737 0.4690776251
0.9873070801 0.7068331357 0.4730110794
1.0353823348 0.6424050376 0.4766004636
1.0804480720 0.5758212030 0.4798259882
1.1222869025 0.5071458949 0.4826625434
1.1606153275 0.4364306106 0.4850774897
1.1944312812 0.3634378207 0.4869534131
1.2238136528 0.2885510266 0.4883033655
1.2482070447 0.2118892904 0.4890660195
1.2663149644 0.1335128679 0.4890964966
1.2769892820 0.0537957937 0.4882726917
1.3783448687 -0.0371271236 0.5967800262
1.3759609088 -0.1248046176 0.5934199052
1.3704629077 -0.2121243860 0.5865124156
1.3609287195 -0.2987264016 0.5760732772
1.3458723688 -0.3840233170 0.5621880050
1.3239047736 -0.4672852390 0.5456015790
1.2945010349 -0.5480874794 0.5283906808
1.2578322045 -0.6264768449 0.5143415960
1.2158814183 -0.7031978176 0.5088739395
1.1819992101 -0.7593211587 0.5125869960
1.1334445891 -0.8312100091 0.5249715561
1.0795647964 -0.8983121932 0.5417080355
1.0197581260 -0.9601674117 0.5585717928
0.9545149728 -1.0169278808 0.5731528869
0.8850560562 -1.0693298768 0.5843955259
0.7943124031 -1.1302764255 0.5935469283
0.7195417231 -1.1761298361 0.5967363804
0.6434013999 -1.2197907115 0.5963603015
0.5660614536 -1.2610984791 0.5924276262
0.4874722589 -1.2994193249 0.5848902347
0.4074287898 -1.3336040722 0.5738107984
0.3257394363 -1.3621010288 0.5593873326
0.2423729565 -1.3834515939 0.5425106220
0.1573874970 -1.3968662578 0.5255833260
0.0708963571 -1.4031862783 0.5127998449
-0.0166024889 -1.4045406611 0.5092515441
-0.0820341103 -1.4026037966 0.5143136208
-0.1683344580 -1.3954183748 0.5277929231
-0.2531153344 -1.3809460577 0.5447539783
-0.3362666831 -1.3586154731 0.5613286643
-0.4177384564 -1.3293468278 0.5753205729
-0.4975764258 -1.2945756606 0.5859480888
-0.5760004710 -1.2558498039 0.5930167960
-0.6531912453 -1.2142391277 0.5964961756
-0.7291649821 -1.1703025216 0.5964001734
-0.8037216872 -1.1241512496 0.5927374893
-0.8942437797 -1.0629346258 0.5832323685
-0.9632736568 -1.0100510489 0.5715241057
-1.0279731739 -0.9527291474 0.5565734577
-1.0870667628 -0.8902370344 0.5394109218
-1.1401295742 -0.8224250652 0.5227588264
-1.1879293811 -0.7498434189 0.5114186354
-1.2213014020 -0.6933410197 0.5096972255
-1.2626525219 -0.6164803621 0.5163046431
-1.2984047627 -0.5377752194 0.5306833093
-1.3268587011 -0.4566468983 0.5478099566
-1.3478598152 -0.3730892166 0.5640245616
-1.3621909377 -0.2876208033 0.5774549312
-1.3712011522 -0.2009273354 0.5874423517
-1.3762620461 -0.1135578557 0.5938780332
-1.3783332693 -0.0258665978 0.5967351370
-1.3778307544 0.0618934702 0.5960231535
-1.3746433018 0.1494908304 0.5917196653
-1.3660448992 0.2583588398 0.5814209887
-1.3538392936 0.3443779018 0.5691393978
-1.3352491702 0.4286903290 0.5536436381
-1.3092628987 0.5106460378 0.5363457700
-1.2757591684 0.5900657079 0.5202398292
-1.2359853139 0.6675115639 0.5101369112
-1.2033277478 0.7244736247 0.5098087468
-1.1567567671 0.7981599012 0.5182543409
-1.1055102940 0.8676035555 0.5336454003
-1.0483900428 0.9318492493 0.5508527556
-0.9855100919 0.9908754937 0.5666523325
-0.9178901489 1.0452328472 0.5794956683
-0.8467914517 1.0957763720 0.5888701265
-0.7732937357 1.1433704068 0.5946668570
-0.6981204612 1.1886089170 0.5968761418
-0.6216483374 1.2316521170 0.5955250583
-0.5439765379 1.2722060073 0.5905905687
-0.4650063617 1.3094968608 0.5820665988
-0.3641979629 1.3497845855 0.5665801989
-0.2815763468 1.3745246904 0.5506331768
-0.1973185859 1.3915747255 0.5332942300
-0.1115184368 1.4010176950 0.5178778103
-0.0243667301 1.4044269120 0.5094373106
0.0631556892 1.4036331823 0.5120527401
0.1498119603 1.3976954337 0.5237988472
0.2352384277 1.3832004773 0.5367341203
0.3184268369 1.3579956571 0.5475407414
0.3988661018 1.3242440570 0.5563866351
0.4764670084 1.2839954624 0.5636941502
0.5514748494 1.2388599894 0.5698350557
0.6237107886 1.1892818288 0.5749261662
0.6934906375 1.1362092039 0.5792114805
0.7609775451 1.0801975086 0.5828441380
0.8261281057 1.0214460421 0.5858973154
0.8887873719 0.9600196726 0.5884203244
0.9490645439 0.8962366571 0.5905104428
1.0069455760 0.8302625116 0.5922317240
1.0623140558 0.7621576269 0.5936269857
1.1148850908 0.6918675381 0.5947241316
1.1642730161 0.6193075249 0.5955512033
1.1990256603 0.5634030148 0.5960194782
1.2423725633 0.4870952273 0.5964882267
1.2814716904 0.4085444986 0.5967936356
1.3153849047 0.3276402523 0.5969679317
1.3434437153 0.2445358135 0.5970591095
1.3639529828 0.1593343802 0.5971216099
1.3753094688 0.0724579359 0.5972174819
