# Supplementary material for: The topology of the magnetically induced ring current of C13Cl2
Source: Chem Sci. 2026 Jun 27. Online ahead of print. doi: 10.1039/d6sc03398a (PMC13334967; doi:10.1039/d6sc03398a)
Supplement: SC-OLF-D6SC03398A-s002 [file SC-OLF-D6SC03398A-s002.zip › benz/ribbon_traj_010_016.xyz]

100

1.3347674094 -0.0247335399 0.4221282631
1.3307896131 -0.1087712321 0.4190902284
1.3209022243 -0.1920141927 0.4120072878
1.3031164057 -0.2732627041 0.4003312297
1.2747269159 -0.3502510102 0.3837784696
1.2338071534 -0.4199146416 0.3630261825
1.1832208209 -0.4822634559 0.3408568573
1.1287336723 -0.5425048983 0.3217250611
1.0739223666 -0.6183793238 0.3125467519
1.0390382125 -0.6936240509 0.3195633370
1.0132772917 -0.7710270569 0.3374381526
0.9858578804 -0.8465987484 0.3594064774
0.9479482778 -0.9176889553 0.3805429149
0.8974313860 -0.9820493685 0.3979194476
0.8371749515 -1.0391629822 0.4103795021
0.7707712090 -1.0901927938 0.4181648027
0.7004788402 -1.1363543238 0.4218222989
0.6371642469 -1.1730980459 0.4219281025
0.5621422631 -1.2111281933 0.4184450877
0.4848735905 -1.2435068520 0.4108778752
0.4053749550 -1.2676096085 0.3986128915
0.3243755211 -1.2798722036 0.3814467290
0.2436724424 -1.2778150354 0.3604282161
0.1644498402 -1.2641054810 0.3384632349
0.0847644257 -1.2473924903 0.3202779174
-0.0085821973 -1.2390036129 0.3123626932
-0.0909294730 -1.2478231651 0.3211339407
-0.1705682431 -1.2645940040 0.3398925772
-0.2498236761 -1.2774966781 0.3619564899
-0.3304149719 -1.2785580015 0.3827559577
-0.4112736183 -1.2656982869 0.3996380440
-0.4906299903 -1.2410790642 0.4115605172
-0.5677748662 -1.2083577640 0.4188336000
-0.6426594259 -1.1700410577 0.4220335259
-0.7151963350 -1.1272946828 0.4214759062
-0.7847810876 -1.0801488247 0.4169910316
-0.8500368224 -1.0278650690 0.4082292048
-0.9083518958 -0.9691716162 0.3946826169
-0.9561552409 -0.9032867026 0.3763835627
-0.9912714242 -0.8310386618 0.3547638614
-1.0176850597 -0.7550137209 0.3331565910
-1.0446611954 -0.6776590709 0.3168023643
-1.0824907814 -0.6036812196 0.3126238617
-1.1323504407 -0.5376164477 0.3229596493
-1.1863498149 -0.4769840621 0.3423973583
-1.2363183909 -0.4142495155 0.3645200092
-1.2762345336 -0.3441956976 0.3849475672
-1.3042089418 -0.2671425072 0.4012345329
-1.3216106252 -0.1858110955 0.4126449729
-1.3311302066 -0.1025105438 0.4194258973
-1.3347091106 -0.0184525255 0.4220830374
-1.3333642894 0.0657155490 0.4210325782
-1.3267687198 0.1494749817 0.4161591089
-1.3133972479 0.2319685695 0.4069374553
-1.2905668527 0.3114288643 0.3927767966
-1.2559126525 0.3850001950 0.3739500288
-1.2098574101 0.4507925736 0.3521599957
-1.1565507480 0.5113126617 0.3309400036
-1.1034638415 0.5738992916 0.3156936122
-1.0547316229 0.6542743687 0.3137815461
-1.0259110641 0.7313789201 0.3272857203
-1.0010953461 0.8082794762 0.3479968329
-0.9691432654 0.8819994225 0.3700683269
-0.9248256343 0.9499992938 0.3896166688
-0.8690754865 1.0107408100 0.4046204070
-0.8054833244 1.0647402737 0.4147689164
-0.7369933842 1.1133008606 0.4205053229
-0.6652674859 1.1573572385 0.4222542029
-0.6008941031 1.1921690122 0.4206587546
-0.5247763575 1.2276366704 0.4152472447
-0.4463860059 1.2563491150 0.4054549801
-0.3659990192 1.2750899532 0.3907600290
-0.2849647480 1.2804277305 0.3715008820
-0.2050706953 1.2720722639 0.3495359218
-0.1259413469 1.2555733935 0.3287324654
-0.0448617763 1.2417249891 0.3147550489
0.0382769029 1.2403851133 0.3139728932
0.1214199940 1.2469897558 0.3230456432
0.2044945657 1.2468161806 0.3332443480
0.2871820544 1.2365937055 0.3423628564
0.3684875815 1.2173154170 0.3504402438
0.4476607033 1.1901800880 0.3575884106
0.5245022766 1.1566575451 0.3639384228
0.5987793010 1.1176005926 0.3696016042
0.6702555221 1.0734943108 0.3746570175
0.7300307758 1.0315300075 0.3788142720
0.7964106955 0.9799745783 0.3830176970
0.8600381666 0.9250044347 0.3868600635
0.9208968141 0.8669516113 0.3904080373
0.9787107410 0.8058341764 0.3936993406
1.0334271718 0.7419103837 0.3967869140
1.0849988981 0.6754152206 0.3997316119
1.1330585477 0.6063263216 0.4025873506
1.1774548585 0.5348209785 0.4053989192
1.2177936800 0.4609575395 0.4082236545
1.2530353613 0.3845375870 0.4111091820
1.2830837382 0.3059764633 0.4141298422
1.3068417821 0.2253436437 0.4174076422
1.3235397778 0.1429984499 0.4206237087
1.3326144517 0.0594022895 0.4225384756
1.2799209200 -0.0265625800 0.4865731500
1.2765168627 -0.1068916706 0.4833543488
1.2684404304 -0.1866116270 0.4762201714
1.2544623798 -0.2649907638 0.4648558637
1.2328243588 -0.3408603088 0.4492374700
1.2015974017 -0.4124574054 0.4300712326
1.1623188311 -0.4797755006 0.4101966133
1.1175758374 -0.5446203820 0.3938336046
1.0742677880 -0.6119627684 0.3870189406
1.0366147235 -0.6827754504 0.3918863596
1.0028041267 -0.7542161904 0.4069072314
0.9655960086 -0.8227966443 0.4265223281
0.9204251646 -0.8864343336 0.4459901679
0.8670097957 -0.9442758597 0.4624125458
0.8070136021 -0.9964466694 0.4745196467
0.7426004242 -1.0439868847 0.4823595039
0.6751736674 -1.0877178242 0.4862323724
0.6054970090 -1.1279708032 0.4862451717
0.5339393078 -1.1645557709 0.4824435617
0.4605968583 -1.1966690534 0.4746820385
0.3854557621 -1.2227041592 0.4626548863
0.3086688369 -1.2401739797 0.4462864585
0.2309686249 -1.2472813911 0.4268115171
0.1529752921 -1.2454668954 0.4072662685
0.0742025370 -1.2392363526 0.3922516005
-0.0058832146 -1.2361236964 0.3868085531
-0.0858297838 -1.2400913635 0.3939164073
-0.1644287566 -1.2463409584 0.4099058141
-0.2423789779 -1.2471111913 0.4297825872
-0.3199766037 -1.2381507850 0.4488945171
-0.3965685256 -1.2193821989 0.4647153805
-0.4714501971 -1.1923144323 0.4760999438
-0.5445121078 -1.1594171126 0.4832273456
-0.6158022229 -1.1222596230 0.4864547925
-0.6852203647 -1.0815661368 0.4859502824
-0.7522643379 -1.0373011666 0.4814940336
-0.8161138222 -0.9891176216 0.4730122639
-0.8752473332 -0.9361426428 0.4602359089
-0.9276575109 -0.8775274252 0.4433146955
-0.9712598753 -0.8128912633 0.4235646425
-1.0077133789 -0.7438189965 0.4043242007
-1.0417545645 -0.6722609582 0.3905210877
-1.0802205490 -0.6018124886 0.3871467177
-1.1242395283 -0.5351501953 0.3960035940
-1.1683277743 -0.4700700281 0.4131078858
-1.2068406031 -0.4023291606 0.4330186559
-1.2362551473 -0.3298531107 0.4516628113
-1.2569118881 -0.2536355898 0.4667547151
-1.2700471836 -0.1750255355 0.4775885301
-1.2773210405 -0.0951606154 0.4841055174
-1.2799261336 -0.0147777152 0.4865709661
-1.2786762063 0.0656610242 0.4853778133
-1.2732730551 0.1457801121 0.4804369464
-1.2626888411 0.2250164554 0.4713580017
-1.2448977824 0.3022606781 0.4577221274
-1.2185105110 0.3761340579 0.4401390932
-1.1833705768 0.4456809949 0.4203047165
-1.1407547237 0.5113182567 0.4016889741
-1.0959912749 0.5769404759 0.3892703174
-1.0550588554 0.6460328964 0.3877382382
-1.0200997173 0.7176889976 0.3982726342
-0.9855400551 0.7881069687 0.4161809668
-0.9446598592 0.8544146996 0.4362346914
-0.8953259336 0.9152629911 0.4544485649
-0.8384472480 0.9702564289 0.4688111236
-0.7761266993 1.0200948175 0.4788612659
-0.7101281366 1.0657287593 0.4847696992
-0.6415162884 1.1077258513 0.4866767758
-0.5708955661 1.1462376423 0.4848274759
-0.4984814723 1.1808256359 0.4791831843
-0.4242743531 1.2102955653 0.4694258512
-0.3482463765 1.2323414194 0.4551594166
-0.2709221159 1.2450041420 0.4370575782
-0.1930683585 1.2476422392 0.4170063726
-0.1148199246 1.2424893305 0.3989884464
-0.0353639960 1.2368916232 0.3880624185
0.0449353781 1.2373598599 0.3888967811
0.1249847066 1.2394845441 0.3967576770
0.2046474918 1.2316935619 0.4044507599
0.2830671613 1.2154780322 0.4119078774
0.3595703017 1.1916892582 0.4190703578
0.4336450643 1.1610504399 0.4258935679
0.5053932090 1.1252413178 0.4324081529
0.5747309426 1.0848916717 0.4386119329
0.6413234145 1.0401017233 0.4444689782
0.7053742782 0.9917120121 0.4500094520
0.7669529827 0.9401830085 0.4552446516
0.8260350927 0.8857777918 0.4601733680
0.8825812015 0.8287091486 0.4647920712
0.9363930059 0.7690271737 0.4690776251
0.9873070801 0.7068331357 0.4730110794
1.0353823348 0.6424050376 0.4766004636
1.0804480720 0.5758212030 0.4798259882
1.1222869025 0.5071458949 0.4826625434
1.1606153275 0.4364306106 0.4850774897
1.1944312812 0.3634378207 0.4869534131
1.2238136528 0.2885510266 0.4883033655
1.2482070447 0.2118892904 0.4890660195
1.2663149644 0.1335128679 0.4890964966
1.2769892820 0.0537957937 0.4882726917
1.3896138988 -0.0229044997 0.3576833762
1.3850623634 -0.1106507935 0.3548261080
1.3733640182 -0.1974167584 0.3477944043
1.3517704316 -0.2815346444 0.3358065956
1.3166294730 -0.3596417116 0.3183194691
1.2660169050 -0.4273718778 0.2959811324
1.2041228108 -0.4847514112 0.2715171012
1.1398915072 -0.5403894146 0.2496165177
1.0735769452 -0.6247958791 0.2380745632
1.0414617016 -0.7044726515 0.2472403145
1.0237504566 -0.7878379234 0.2679690738
1.0061197521 -0.8704008524 0.2922906266
0.9754713910 -0.9489435771 0.3150956620
0.9278529763 -1.0198228774 0.3334263493
0.8673363010 -1.0818792950 0.3462393576
0.7989419938 -1.1363987029 0.3539701014
0.7257840131 -1.1849908233 0.3574122254
0.6688314847 -1.2182252885 0.3576110334
0.5903452184 -1.2577006156 0.3544466137
0.5091503228 -1.2903446506 0.3470737119
0.4252941479 -1.3125150579 0.3345708968
0.3400822052 -1.3195704276 0.3166069996
0.2563762599 -1.3083486798 0.2940449151
0.1759243883 -1.2827440666 0.2696602013
0.0953263144 -1.2555486279 0.2483042343
-0.0112811800 -1.2418835293 0.2379168333
-0.0960291622 -1.2555549667 0.2483514742
-0.1767077297 -1.2828470497 0.2698793403
-0.2572683743 -1.3078821650 0.2941303926
-0.3408533400 -1.3189652179 0.3166173984
-0.4259787110 -1.3120143749 0.3345607076
-0.5098097834 -1.2898436960 0.3470210907
-0.5910376245 -1.2572984153 0.3544398545
-0.6695166289 -1.2178224924 0.3576122594
-0.7451723052 -1.1730232288 0.3570015299
-0.8172978373 -1.1229964828 0.3524880297
-0.8839598226 -1.0666125164 0.3434461456
-0.9414564583 -1.0022005896 0.3291293250
-0.9846529709 -0.9290459800 0.3094524298
-1.0112829731 -0.8491860603 0.2859630802
-1.0276567405 -0.7662084453 0.2619889813
-1.0475678263 -0.6830571837 0.2430836409
-1.0847610139 -0.6055499507 0.2381010057
-1.1404613531 -0.5400827002 0.2499157047
-1.2043718555 -0.4838980960 0.2716868309
-1.2657961786 -0.4261698704 0.2960213625
-1.3162139199 -0.3585382845 0.3182323231
-1.3515059955 -0.2806494247 0.3357143507
-1.3731740668 -0.1965966556 0.3477014156
-1.3849393728 -0.1098604722 0.3547462773
-1.3894920876 -0.0221273358 0.3575951086
-1.3880523724 0.0657700737 0.3566873431
-1.3802643845 0.1531698512 0.3518812715
-1.3641056546 0.2389206837 0.3425169089
-1.3362359230 0.3205970506 0.3278314657
-1.2933147939 0.3938663322 0.3077609644
-1.2363442435 0.4559041523 0.2840152748
-1.1723467723 0.5113070666 0.2601910332
-1.1109364081 0.5708581074 0.2421169071
-1.0544043904 0.6625158411 0.2398248541
-1.0317224109 0.7450688425 0.2562988065
-1.0166506372 0.8284519836 0.2798126989
-0.9936266716 0.9095841454 0.3039019625
-0.9543253351 0.9847355965 0.3247847727
-0.8997037250 1.0512251911 0.3404296903
-0.8348399495 1.1093857299 0.3506765669
-0.7638586318 1.1608729618 0.3562409465
-0.6890186834 1.2069886258 0.3578316299
-0.6308926400 1.2381003821 0.3564900333
-0.5510712427 1.2744477049 0.3513113051
-0.4684976586 1.3024026648 0.3414841090
-0.3837516620 1.3178384870 0.3263606413
-0.2990073800 1.3158513190 0.3059441858
-0.2170730322 1.2965022887 0.2820654710
-0.1370627693 1.2686574565 0.2584764843
-0.0543595566 1.2465583550 0.2414476792
0.0316184278 1.2434103667 0.2390490053
0.1178552814 1.2544949675 0.2493336094
0.2043416395 1.2619387993 0.2620379361
0.2912969475 1.2577093789 0.2728178355
0.3774048614 1.2429415759 0.2818101298
0.4616763424 1.2193097361 0.2892832532
0.5436113442 1.1880737724 0.2954686928
0.6228276593 1.1503095135 0.3005912754
0.6991876298 1.1068868983 0.3048450569
0.7546872735 1.0713480029 0.3076190919
0.8258684083 1.0197661481 0.3107907424
0.8940412405 0.9642310775 0.3135467590
0.9592124267 0.9051940740 0.3160240034
1.0210284760 0.8426411791 0.3183210560
1.0795472634 0.7769876317 0.3205627486
1.1346154613 0.7084254037 0.3228627601
1.1856690234 0.6368314401 0.3253487129
1.2326228146 0.5624960621 0.3281352950
1.2749720325 0.4854844684 0.3313698193
1.3116394413 0.4056373534 0.3352649509
1.3423538236 0.3234019000 0.3399563189
1.3654765195 0.2387979969 0.3457492648
1.3807645912 0.1524840320 0.3521509208
1.3882396213 0.0650087853 0.3568042594
