# Supplementary material for: The topology of the magnetically induced ring current of C13Cl2
Source: Chem Sci. 2026 Jun 27. Online ahead of print. doi: 10.1039/d6sc03398a (PMC13334967; doi:10.1039/d6sc03398a)
Supplement: SC-OLF-D6SC03398A-s002 [file SC-OLF-D6SC03398A-s002.zip › benz/ribbon_traj_011_013.xyz]

100

1.3274637389 0.2240975800 0.5664019684
1.3373180332 0.1395000682 0.5710034004
1.3414401693 0.0542212405 0.5741288626
1.3418167737 -0.0312574552 0.5746272989
1.3394801237 -0.1166542822 0.5715933106
1.3338962285 -0.2016801923 0.5648928515
1.3240870983 -0.2859364239 0.5545655768
1.3086024299 -0.3687858077 0.5406894367
1.2860645191 -0.4494320856 0.5239205516
1.2556191693 -0.5272053339 0.5061764063
1.2182772789 -0.6025197781 0.4912496093
1.1766696317 -0.6766926917 0.4851777696
1.1333084919 -0.7498754226 0.4908474433
1.0870542096 -0.8201561051 0.5052637303
1.0352425806 -0.8856781251 0.5229640521
0.9770487810 -0.9458524415 0.5398844773
0.9132358045 -1.0008825481 0.5539026459
0.8453299792 -1.0516772909 0.5643916642
0.7746197479 -1.0991870917 0.5712792801
0.7019457572 -1.1440713343 0.5745516584
0.6277841603 -1.1865789411 0.5742296597
0.5625387985 -1.2214931194 0.5711067941
0.4860241902 -1.2589414276 0.5641909639
0.4080416921 -1.2922377837 0.5535942873
0.3283964224 -1.3197033755 0.5394674512
0.2471637932 -1.3399670367 0.5225889261
0.1533331637 -1.3526329624 0.5025581862
0.0691498937 -1.3567385963 0.4891044373
-0.0160076153 -1.3573496038 0.4853982193
-0.1009233667 -1.3559238257 0.4932224228
-0.1846009872 -1.3496012419 0.5089867986
-0.2669588632 -1.3357294539 0.5267583594
-0.3478068627 -1.3136263365 0.5431546255
-0.4270158411 -1.2845264941 0.5564395075
-0.5046424258 -1.2501582341 0.5661598052
-0.5808608683 -1.2119690311 0.5722714283
-0.6557792609 -1.1708853976 0.5747404407
-0.7196588758 -1.1334003082 0.5740521329
-0.7919279735 -1.0879471070 0.5699338753
-0.8621043446 -1.0397734307 0.5622394416
-0.9291273489 -0.9880148679 0.5508410347
-0.9916661174 -0.9317518081 0.5360359429
-1.0485027679 -0.8703891016 0.5187633327
-1.1049043584 -0.7942475896 0.4990821434
-1.1497859526 -0.7226456052 0.4871407301
-1.1926140450 -0.6489410076 0.4859863737
-1.2330859852 -0.5745227629 0.4962277857
-1.2680592247 -0.4984106771 0.5127943385
-1.2954849749 -0.4194990766 0.5304988674
-1.3152225844 -0.3379161152 0.5463046936
-1.3282984721 -0.2544242007 0.5588365081
-1.3363617583 -0.1698199039 0.5677717417
-1.3406555705 -0.0846235737 0.5731136508
-1.3419685906 0.0008301581 0.5748458457
-1.3409452201 0.0748803380 0.5734820168
-1.3370521631 0.1601254735 0.5686023250
-1.3295559168 0.2448374399 0.5601223128
-1.3170910001 0.3284902570 0.5479679661
-1.2981156419 0.4103159889 0.5324857079
-1.2716546836 0.4895929913 0.5149020025
-1.2321613348 0.5758700314 0.4958881772
-1.1916852154 0.6503200844 0.4859849788
-1.1490143519 0.7240860976 0.4873285388
-1.1041314298 0.7956637465 0.4995087132
-1.0544164097 0.8629313931 0.5166337583
-0.9983590633 0.9249344887 0.5340818501
-0.9364758555 0.9817962639 0.5492734050
-0.8698978844 1.0340241134 0.5610897658
-0.8000232821 1.0825575126 0.5691814645
-0.7279645955 1.1282982528 0.5737251646
-0.6642688881 1.1660854701 0.5748706546
-0.5894798219 1.2074296685 0.5727651393
-0.5134160636 1.2459935909 0.5670576408
-0.4359636376 1.2808807145 0.5577634322
-0.3569569954 1.3107334837 0.5448880775
-0.2762639400 1.3336518460 0.5288128138
-0.1940514537 1.3487389141 0.5112621462
-0.1104509342 1.3553095227 0.4952955631
-0.0144367510 1.3542907559 0.4840983594
0.0702868924 1.3495258403 0.4831045456
0.1541310087 1.3402604000 0.4881897691
0.2368801995 1.3239458014 0.4947061216
0.3183109990 1.3003583571 0.5004291024
0.4083696093 1.2659682743 0.5066035614
0.4855655239 1.2297484244 0.5107492684
0.5604896461 1.1889184153 0.5144615175
0.6331436601 1.1441122497 0.5179031130
0.7035509967 1.0958354076 0.5211843914
0.7715553034 1.0442560246 0.5242891022
0.8371848677 0.9897074744 0.5273048953
0.9004176955 0.9324170010 0.5302957475
0.9610935939 0.8724453500 0.5332914113
1.0189363576 0.8097625410 0.5363152012
1.0669190872 0.7535751220 0.5394544994
1.1189072581 0.6859533694 0.5427152552
1.1671165466 0.6156042692 0.5461198030
1.2110914230 0.5425512246 0.5496901429
1.2503458188 0.4668680404 0.5534609954
1.2835546042 0.3883882087 0.5574861514
1.3095878203 0.3072935301 0.5617880661
1.2438839500 0.2092419600 0.5923080500
1.2500705115 0.1301434546 0.5996380482
1.2530983482 0.0506233898 0.6035516541
1.2535014519 -0.0290497161 0.6040906681
1.2512610728 -0.1086445457 0.6011372257
1.2458559826 -0.1878624196 0.5945266890
1.2364766777 -0.2663430041 0.5845762806
1.2219499750 -0.3435670019 0.5715494654
1.2012097312 -0.4189429531 0.5562690750
1.1734774261 -0.4919789385 0.5407152479
1.1398789509 -0.5631190132 0.5282121918
1.1016878427 -0.6328306624 0.5234157145
1.0605298016 -0.7008305812 0.5278100866
1.0161095265 -0.7658658169 0.5396522520
0.9670727102 -0.8267110962 0.5551373702
0.9126881892 -0.8828249902 0.5706217822
0.8532513244 -0.9342080702 0.5837859087
0.7901455341 -0.9817614657 0.5939120382
0.7244032804 -1.0262441524 0.6007509535
0.6567492234 -1.0682112269 0.6040523662
0.5876123519 -1.1078184797 0.6037449092
0.5173267808 -1.1451504500 0.5999950169
0.4457958906 -1.1795048753 0.5928651932
0.3728772387 -1.2098136738 0.5822754180
0.2983851574 -1.2345080443 0.5686248672
0.2224482257 -1.2528191527 0.5530448298
0.1450492160 -1.2639717502 0.5378630177
0.0663948884 -1.2693579239 0.5266038298
-0.0131533309 -1.2704488335 0.5235087113
-0.0925456667 -1.2682397308 0.5294182801
-0.1707714373 -1.2610069376 0.5426117883
-0.2477181486 -1.2476300113 0.5583174372
-0.3231787130 -1.2270988355 0.5734819585
-0.3970923511 -1.2002029697 0.5860904633
-0.4695586724 -1.1684985508 0.5955686101
-0.5407183551 -1.1331876299 0.6017059487
-0.6106135320 -1.0950122908 0.6042199174
-0.6792449934 -1.0545514780 0.6032480328
-0.7463592348 -1.0118423282 0.5988433903
-0.8114359944 -0.9665358736 0.5910561837
-0.8733692944 -0.9177080545 0.5797568902
-0.9310904856 -0.8646725658 0.5656220504
-0.9838564199 -0.8071190769 0.5498803832
-1.0312013695 -0.7447724265 0.5351844876
-1.0744928442 -0.6786769972 0.5252116827
-1.1147160731 -0.6099569381 0.5239007345
-1.1515080260 -0.5397839423 0.5318165610
-1.1833163316 -0.4680884493 0.5456823634
-1.2088502481 -0.3943088273 0.5614978899
-1.2275525470 -0.3182873664 0.5762386212
-1.2400743345 -0.2405387196 0.5882629001
-1.2479757827 -0.1617558663 0.5970621130
-1.2522793689 -0.0823829205 0.6024985323
-1.2536726535 -0.0027353189 0.6043567870
-1.2524126923 0.0769136257 0.6026395889
-1.2483857799 0.1563203321 0.5975514244
-1.2408950954 0.2351841932 0.5890508345
-1.2285709271 0.3129917540 0.5771492678
-1.2101757973 0.3890955454 0.5625240942
-1.1853759673 0.4631246917 0.5467345434
-1.1538896411 0.5349162882 0.5326005236
-1.1172777215 0.6051429567 0.5243425307
-1.0773589810 0.6740361205 0.5247372004
-1.0343420353 0.7403930403 0.5342713679
-0.9872282992 0.8029532005 0.5488094619
-0.9348752631 0.8608752049 0.5645643019
-0.8774891110 0.9142222993 0.5788854213
-0.8157621449 0.9632662516 0.5903864775
-0.7508719145 1.0087947762 0.5983978113
-0.6838845643 1.0516725589 0.6030784688
-0.6153664220 1.0923198137 0.6043176476
-0.5455386931 1.1306321358 0.6019650700
-0.4744765607 1.1661810986 0.5960888706
-0.4021066512 1.1981713339 0.5868424609
-0.3283106106 1.2254848828 0.5744207224
-0.2529213651 1.2463741600 0.5594065232
-0.1760581586 1.2606424551 0.5440615720
-0.0977466021 1.2669741047 0.5312452650
-0.0187691293 1.2643490071 0.5213463882
0.0599504377 1.2549535004 0.5136878228
0.1378797512 1.2394112033 0.5080731108
0.2145853135 1.2182040201 0.5043350111
0.2899931204 1.1926039812 0.5020344390
0.3639779026 1.1630648550 0.5009996700
0.4364465789 1.1299522953 0.5010851142
0.5073218271 1.0935568826 0.5021679267
0.5764587941 1.0539883131 0.5041773818
0.6437489194 1.0114038356 0.5070260186
0.7091875587 0.9660827798 0.5105958354
0.7726559144 0.9180993562 0.5148275612
0.8340072281 0.8674946694 0.5196699576
0.8930591611 0.8142804260 0.5250780881
0.9495847888 0.7584424804 0.5310116051
1.0033016291 0.6999447877 0.5374330386
1.0535737831 0.6385164066 0.5443382280
1.0999011049 0.5741182877 0.5516759424
1.1418629780 0.5068478600 0.5593757144
1.1787214390 0.4366884284 0.5673811100
1.2087861160 0.3634065289 0.5756333068
1.2307461710 0.2873297576 0.5839985777
1.4110435278 0.2389532000 0.5404958869
1.4245655548 0.1488566817 0.5423687526
1.4297819904 0.0578190911 0.5447060711
1.4301320954 -0.0334651943 0.5451639297
1.4276991746 -0.1246640188 0.5420493954
1.4219364744 -0.2154979650 0.5352590139
1.4116975190 -0.3055298436 0.5245548729
1.3952548847 -0.3940046135 0.5098294080
1.3709193071 -0.4799212181 0.4915720282
1.3377609124 -0.5624317293 0.4716375648
1.2966756069 -0.6419205430 0.4542870268
1.2516514208 -0.7205547210 0.4469398247
1.2060871822 -0.7989202640 0.4538848000
1.1579988928 -0.8744463933 0.4708752085
1.1034124510 -0.9446451540 0.4907907340
1.0414093727 -1.0088798928 0.5091471725
0.9732202847 -1.0675570261 0.5240193831
0.9005144243 -1.1215931161 0.5348712902
0.8248362154 -1.1721300310 0.5418076066
0.7471422909 -1.2199314416 0.5450509506
0.6679559686 -1.2653394025 0.5447144101
0.6077508161 -1.2978357889 0.5422185713
0.5262524899 -1.3383779799 0.5355167346
0.4432061455 -1.3746618936 0.5249131565
0.3584076874 -1.4048987068 0.5103100353
0.2718793607 -1.4271149206 0.4921330224
0.1616171114 -1.4412941746 0.4672533547
0.0719048991 -1.4441192688 0.4516050449
-0.0188618998 -1.4442503742 0.4472877274
-0.1093010668 -1.4436079205 0.4570265654
-0.1984305371 -1.4381955462 0.4753618088
-0.2861995779 -1.4238288964 0.4951992816
-0.3724350125 -1.4001538375 0.5128272924
-0.4569393311 -1.3688500184 0.5267885518
-0.5397261791 -1.3318179174 0.5367510003
-0.6210033815 -1.2907504322 0.5428369080
-0.7009449898 -1.2467585044 0.5452609641
-0.7600727582 -1.2122491383 0.5448562330
-0.8374967123 -1.1640518858 0.5410243603
-0.9127726947 -1.1130109877 0.5334226995
-0.9848854034 -1.0583216813 0.5219251792
-1.0522417493 -0.9988310504 0.5064498353
-1.1131491159 -0.9336591263 0.4876462821
-1.1786073472 -0.8437227527 0.4629797993
-1.2250790610 -0.7666142132 0.4490697776
-1.2705120169 -0.6879250771 0.4480720130
-1.3146639443 -0.6092615835 0.4606390104
-1.3528021179 -0.5287329050 0.4799063136
-1.3821197017 -0.4446893260 0.4994998449
-1.4028926218 -0.3575448640 0.5163707661
-1.4165226097 -0.2683096819 0.5294101161
-1.4247477340 -0.1778839416 0.5384813704
-1.4290317722 -0.0868642269 0.5437287693
-1.4302645278 0.0043956350 0.5453349044
-1.4294777478 0.0728470503 0.5443244447
-1.4257185464 0.1639306150 0.5396532256
-1.4182167382 0.2544906865 0.5311937911
-1.4056110731 0.3439887600 0.5187866644
-1.3860554866 0.4315364324 0.5024473217
-1.3579333999 0.5160612910 0.4830694617
-1.3104330285 0.6168237746 0.4591758308
-1.2660927094 0.6954972120 0.4476274269
-1.2206697229 0.7741360747 0.4499198772
-1.1739208244 0.8509344526 0.4647460584
-1.1216045203 0.9229095858 0.4844580547
-1.0618428634 0.9889937726 0.5035993984
-0.9954625999 1.0493702286 0.5196613887
-0.9240336239 1.1047819753 0.5317930542
-0.8491746497 1.1563202491 0.5399651176
-0.7720446268 1.2049239467 0.5443718603
-0.7131713542 1.2398511265 0.5454236615
-0.6334209508 1.2842272012 0.5435652085
-0.5523555664 1.3258060832 0.5380264110
-0.4698206241 1.3635900951 0.5286844035
-0.3856033801 1.3959820847 0.5153554326
-0.2996065149 1.4209295320 0.4982191045
-0.2120447489 1.4368353731 0.4784627203
-0.1231552664 1.4436449407 0.4593458611
-0.0101043728 1.4442325046 0.4468503306
0.0806233471 1.4440981803 0.4525212684
0.1703822662 1.4411095967 0.4683064275
0.2591750854 1.4296875827 0.4850772321
0.3466288777 1.4081127329 0.4988237659
0.4527613160 1.3688716936 0.5122074527
0.5346844689 1.3295445535 0.5204134227
0.6136574651 1.2842799479 0.5267551082
0.6898285262 1.2342361864 0.5316288443
0.7633530740 1.1802669796 0.5353427642
0.8339230482 1.1224292694 0.5379823690
0.9017138210 1.0613155926 0.5397822294
0.9668281629 0.9973393326 0.5409215374
1.0291280267 0.9306102741 0.5415047345
1.0882879264 0.8610826017 0.5416187974
1.1305365452 0.8072054563 0.5414759603
1.1842407331 0.7333903322 0.5410922824
1.2343319883 0.6570902507 0.5405636635
1.2803198681 0.5782545891 0.5400045714
1.3219701986 0.4970476524 0.5395408807
1.3583230925 0.4133698886 0.5393389961
1.3884294695 0.3272573026 0.5395775545
