# Supplementary material for: The topology of the magnetically induced ring current of C13Cl2
Source: Chem Sci. 2026 Jun 27. Online ahead of print. doi: 10.1039/d6sc03398a (PMC13334967; doi:10.1039/d6sc03398a)
Supplement: SC-OLF-D6SC03398A-s002 [file SC-OLF-D6SC03398A-s002.zip › benz/ribbon_traj_011_014.xyz]

100

1.2807539813 0.2093675640 0.4603722615
1.2908460208 0.1282290273 0.4664886791
1.2958406730 0.0464040842 0.4703644460
1.2960052195 -0.0251192712 0.4706171232
1.2921823930 -0.1070091277 0.4676475336
1.2846220254 -0.1777605819 0.4617665644
1.2688052373 -0.2571731074 0.4513041664
1.2488464567 -0.3239877448 0.4391128673
1.2145476587 -0.3947837279 0.4221077188
1.1702883039 -0.4586517382 0.4043112275
1.1112868381 -0.5241592856 0.3876718639
1.0541047199 -0.5943225284 0.3802016408
1.0120864451 -0.6862085081 0.3855882111
0.9851711838 -0.7704199879 0.4010637344
0.9539779320 -0.8412698037 0.4185869254
0.9126348772 -0.9075296525 0.4360219678
0.8602354768 -0.9675521698 0.4506183986
0.8075147897 -1.0142892890 0.4601942140
0.7422715634 -1.0633210285 0.4673159558
0.6824999986 -1.1024304433 0.4704677967
0.6113917487 -1.1434371043 0.4703622260
0.5381027564 -1.1801415771 0.4665856187
0.4725864492 -1.2077045998 0.4599356276
0.3954961647 -1.2319576759 0.4486049337
0.3274438404 -1.2454995931 0.4356062985
0.2492251477 -1.2483879417 0.4181944936
0.1720837682 -1.2399181783 0.4007435594
0.0856990977 -1.2208371405 0.3853030430
-0.0146836306 -1.2095184357 0.3800588561
-0.1137343159 -1.2273750494 0.3893089529
-0.1997725627 -1.2453204091 0.4068150119
-0.2773510036 -1.2507072955 0.4249232115
-0.3561209818 -1.2427675568 0.4416956775
-0.4238735612 -1.2243474199 0.4532288737
-0.4902831954 -1.2001684934 0.4618911473
-0.5649392366 -1.1670278056 0.4682101665
-0.6282358663 -1.1339038953 0.4705756404
-0.6987914569 -1.0920224166 0.4697416525
-0.7584116036 -1.0526975851 0.4661499663
-0.8228757533 -1.0027105904 0.4581928631
-0.8810270154 -0.9467378428 0.4459615620
-0.9247233236 -0.8931364813 0.4322028683
-0.9639600966 -0.8256669361 0.4144290812
-0.9933444833 -0.7538866648 0.3973782729
-1.0225289168 -0.6589969101 0.3825838065
-1.0715105212 -0.5703607790 0.3812821374
-1.1306030480 -0.5029250316 0.3919176846
-1.1802621872 -0.4434053656 0.4080888501
-1.2231838686 -0.3788221303 0.4262771788
-1.2553827922 -0.3066049891 0.4429281394
-1.2766654405 -0.2289501848 0.4560021975
-1.2869650920 -0.1587066022 0.4637185270
-1.2942014680 -0.0772372873 0.4691733786
-1.2960544626 -0.0057914293 0.4707401105
-1.2940046655 0.0761971999 0.4690982147
-1.2885534555 0.1472888350 0.4646970553
-1.2758668710 0.2276115222 0.4558759829
-1.2595401464 0.2960683035 0.4450316509
-1.2291745718 0.3694416461 0.4288545271
-1.1880594874 0.4356187715 0.4107515485
-1.1389809311 0.4956419471 0.3941257168
-1.0791318061 0.5619275693 0.3822257891
-1.0261202347 0.6483122222 0.3816331393
-0.9955961780 0.7430724777 0.3951917663
-0.9671073705 0.8151692254 0.4118043639
-0.9298506128 0.8833525724 0.4296753120
-0.8814494472 0.9459542142 0.4456199180
-0.8312189768 0.9948932187 0.4567241009
-0.7676226848 1.0457904249 0.4652835180
-0.6998526743 1.0918223729 0.4699085852
-0.6383144554 1.1282768286 0.4707132811
-0.5658068546 1.1665954248 0.4683179608
-0.5010176061 1.1961548979 0.4630202151
-0.4246413450 1.2234592002 0.4532504642
-0.3570180172 1.2411101246 0.4416215698
-0.2785359760 1.2486635607 0.4249611460
-0.2009581796 1.2441123176 0.4072574637
-0.1241779189 1.2303702584 0.3918324317
-0.0362336327 1.2103920409 0.3800714823
0.0547920501 1.2034281535 0.3756082634
0.1357750255 1.1990449091 0.3744062393
0.2162657679 1.1879406015 0.3744098155
0.2958642474 1.1703919685 0.3752280055
0.3638439316 1.1493440474 0.3762408475
0.4407029896 1.1214943669 0.3783766030
0.5157939170 1.0889431784 0.3810614501
0.5888724568 1.0519700798 0.3842526541
0.6598285858 1.0110010356 0.3878991150
0.7197472831 0.9721857593 0.3913699211
0.7864682848 0.9246261261 0.3957611800
0.8507373496 0.8738059710 0.4004841226
0.9124083102 0.8198850154 0.4055144186
0.9711477804 0.7628029794 0.4108329938
1.0199262790 0.7107307427 0.4158209012
1.0725980417 0.6480475955 0.4216648391
1.1211328391 0.5821402846 0.4277494711
1.1653503435 0.5132945963 0.4340354446
1.2046334632 0.4415465838 0.4404922067
1.2374877967 0.3666736552 0.4470877849
1.2633785582 0.2891783912 0.4537464825
1.2438839500 0.2092419600 0.5923080500
1.2500705115 0.1301434546 0.5996380482
1.2530983482 0.0506233898 0.6035516541
1.2535014519 -0.0290497161 0.6040906681
1.2512610728 -0.1086445457 0.6011372257
1.2458559826 -0.1878624196 0.5945266890
1.2364766777 -0.2663430041 0.5845762806
1.2219499750 -0.3435670019 0.5715494654
1.2012097312 -0.4189429531 0.5562690750
1.1734774261 -0.4919789385 0.5407152479
1.1398789509 -0.5631190132 0.5282121918
1.1016878427 -0.6328306624 0.5234157145
1.0605298016 -0.7008305812 0.5278100866
1.0161095265 -0.7658658169 0.5396522520
0.9670727102 -0.8267110962 0.5551373702
0.9126881892 -0.8828249902 0.5706217822
0.8532513244 -0.9342080702 0.5837859087
0.7901455341 -0.9817614657 0.5939120382
0.7244032804 -1.0262441524 0.6007509535
0.6567492234 -1.0682112269 0.6040523662
0.5876123519 -1.1078184797 0.6037449092
0.5173267808 -1.1451504500 0.5999950169
0.4457958906 -1.1795048753 0.5928651932
0.3728772387 -1.2098136738 0.5822754180
0.2983851574 -1.2345080443 0.5686248672
0.2224482257 -1.2528191527 0.5530448298
0.1450492160 -1.2639717502 0.5378630177
0.0663948884 -1.2693579239 0.5266038298
-0.0131533309 -1.2704488335 0.5235087113
-0.0925456667 -1.2682397308 0.5294182801
-0.1707714373 -1.2610069376 0.5426117883
-0.2477181486 -1.2476300113 0.5583174372
-0.3231787130 -1.2270988355 0.5734819585
-0.3970923511 -1.2002029697 0.5860904633
-0.4695586724 -1.1684985508 0.5955686101
-0.5407183551 -1.1331876299 0.6017059487
-0.6106135320 -1.0950122908 0.6042199174
-0.6792449934 -1.0545514780 0.6032480328
-0.7463592348 -1.0118423282 0.5988433903
-0.8114359944 -0.9665358736 0.5910561837
-0.8733692944 -0.9177080545 0.5797568902
-0.9310904856 -0.8646725658 0.5656220504
-0.9838564199 -0.8071190769 0.5498803832
-1.0312013695 -0.7447724265 0.5351844876
-1.0744928442 -0.6786769972 0.5252116827
-1.1147160731 -0.6099569381 0.5239007345
-1.1515080260 -0.5397839423 0.5318165610
-1.1833163316 -0.4680884493 0.5456823634
-1.2088502481 -0.3943088273 0.5614978899
-1.2275525470 -0.3182873664 0.5762386212
-1.2400743345 -0.2405387196 0.5882629001
-1.2479757827 -0.1617558663 0.5970621130
-1.2522793689 -0.0823829205 0.6024985323
-1.2536726535 -0.0027353189 0.6043567870
-1.2524126923 0.0769136257 0.6026395889
-1.2483857799 0.1563203321 0.5975514244
-1.2408950954 0.2351841932 0.5890508345
-1.2285709271 0.3129917540 0.5771492678
-1.2101757973 0.3890955454 0.5625240942
-1.1853759673 0.4631246917 0.5467345434
-1.1538896411 0.5349162882 0.5326005236
-1.1172777215 0.6051429567 0.5243425307
-1.0773589810 0.6740361205 0.5247372004
-1.0343420353 0.7403930403 0.5342713679
-0.9872282992 0.8029532005 0.5488094619
-0.9348752631 0.8608752049 0.5645643019
-0.8774891110 0.9142222993 0.5788854213
-0.8157621449 0.9632662516 0.5903864775
-0.7508719145 1.0087947762 0.5983978113
-0.6838845643 1.0516725589 0.6030784688
-0.6153664220 1.0923198137 0.6043176476
-0.5455386931 1.1306321358 0.6019650700
-0.4744765607 1.1661810986 0.5960888706
-0.4021066512 1.1981713339 0.5868424609
-0.3283106106 1.2254848828 0.5744207224
-0.2529213651 1.2463741600 0.5594065232
-0.1760581586 1.2606424551 0.5440615720
-0.0977466021 1.2669741047 0.5312452650
-0.0187691293 1.2643490071 0.5213463882
0.0599504377 1.2549535004 0.5136878228
0.1378797512 1.2394112033 0.5080731108
0.2145853135 1.2182040201 0.5043350111
0.2899931204 1.1926039812 0.5020344390
0.3639779026 1.1630648550 0.5009996700
0.4364465789 1.1299522953 0.5010851142
0.5073218271 1.0935568826 0.5021679267
0.5764587941 1.0539883131 0.5041773818
0.6437489194 1.0114038356 0.5070260186
0.7091875587 0.9660827798 0.5105958354
0.7726559144 0.9180993562 0.5148275612
0.8340072281 0.8674946694 0.5196699576
0.8930591611 0.8142804260 0.5250780881
0.9495847888 0.7584424804 0.5310116051
1.0033016291 0.6999447877 0.5374330386
1.0535737831 0.6385164066 0.5443382280
1.0999011049 0.5741182877 0.5516759424
1.1418629780 0.5068478600 0.5593757144
1.1787214390 0.4366884284 0.5673811100
1.2087861160 0.3634065289 0.5756333068
1.2307461710 0.2873297576 0.5839985777
1.3176240126 0.2094931679 0.3284364729
1.3316215300 0.1263146000 0.3333393100
1.3385829977 0.0421847785 0.3371772379
1.3385089870 -0.0211888263 0.3371435783
1.3331037132 -0.1053737096 0.3341578414
1.3233880681 -0.1676587441 0.3290064398
1.3011337970 -0.2480032107 0.3180320522
1.2757429383 -0.3044084877 0.3066762691
1.2278855862 -0.3706245027 0.2879463626
1.1670991817 -0.4253245378 0.2679072072
1.0826947254 -0.4851995581 0.2471315361
1.0065215971 -0.5558143944 0.2369875670
0.9636430886 -0.6715864350 0.2433663357
0.9542328411 -0.7749741589 0.2624752167
0.9408831538 -0.8558285112 0.2820364806
0.9125815651 -0.9322343148 0.3014221534
0.8672196291 -1.0008962694 0.3174508885
0.8248840452 -1.0468171123 0.3264763898
0.7601398463 -1.1003979046 0.3338809580
0.7082507737 -1.1366496596 0.3368832273
0.6351711455 -1.1790557290 0.3369795428
0.5588787319 -1.2151327043 0.3331762205
0.4993770079 -1.2359043243 0.3270060619
0.4181150906 -1.2541016780 0.3149344494
0.3565025234 -1.2564911419 0.3025877299
0.2760020698 -1.2439567308 0.2833441575
0.1991183205 -1.2158646064 0.2636241011
0.1050033071 -1.1723163571 0.2440022562
-0.0162139303 -1.1485880379 0.2366090009
-0.1349229651 -1.1865103680 0.2491996258
-0.2287736882 -1.2296338807 0.2710182354
-0.3069838586 -1.2537845796 0.2915289859
-0.3890632506 -1.2584362782 0.3099093965
-0.4506547713 -1.2484918700 0.3203672841
-0.5110077184 -1.2318384360 0.3282136845
-0.5891601180 -1.2008679813 0.3347143842
-0.6458582006 -1.1727954999 0.3369313634
-0.7183379204 -1.1294933552 0.3362352723
-0.7704639725 -1.0935528420 0.3334565423
-0.8343155122 -1.0388853072 0.3253295426
-0.8886847363 -0.9757676312 0.3121662338
-0.9183561617 -0.9216003968 0.2987836863
-0.9440637733 -0.8442147952 0.2789777791
-0.9554875970 -0.7630009030 0.2595720582
-0.9705649893 -0.6393168231 0.2399559303
-1.0283049694 -0.5307646199 0.2386635404
-1.1096980699 -0.4660661209 0.2520188082
-1.1772080429 -0.4187222819 0.2704953369
-1.2375174890 -0.3633354334 0.2910564678
-1.2832130375 -0.2949226118 0.3096176576
-1.3132565465 -0.2173616499 0.3237414949
-1.3259544013 -0.1556573382 0.3303749409
-1.3361235672 -0.0720916541 0.3358482249
-1.3384362718 -0.0088475398 0.3371234341
-1.3355966387 0.0754807742 0.3355568404
-1.3287211312 0.1382573380 0.3318426862
-1.3108386466 0.2200388511 0.3227011313
-1.2905093656 0.2791448529 0.3129140341
-1.2481733464 0.3497877468 0.2951849601
-1.1907430076 0.4081128512 0.2747685536
-1.1240722211 0.4563676060 0.2556509100
-1.0409858907 0.5187121818 0.2401090475
-0.9748814885 0.6225883239 0.2385290782
-0.9568503206 0.7457519151 0.2561121647
-0.9469864417 0.8273852502 0.2747992660
-0.9248259624 0.9058299400 0.2947863221
-0.8854097834 0.9776861291 0.3123544147
-0.8466758087 1.0265201858 0.3230617244
-0.7843734550 1.0827860736 0.3321692246
-0.7158207842 1.1319721870 0.3367387016
-0.6612624888 1.1642338435 0.3371089145
-0.5860750162 1.2025587138 0.3346708516
-0.5275586515 1.2261286972 0.3299515596
-0.4471760388 1.2487470664 0.3196584676
-0.3857254238 1.2567353665 0.3088224172
-0.3041505868 1.2509529614 0.2905157688
-0.2258582006 1.2275821801 0.2704533555
-0.1506092356 1.1937664122 0.2524195983
-0.0536981362 1.1564350746 0.2387965763
0.0496336625 1.1519028067 0.2375287040
0.1336702998 1.1586786150 0.2407393678
0.2179462223 1.1576771828 0.2444846199
0.3017353745 1.1481799557 0.2484215721
0.3637099606 1.1356232397 0.2514820249
0.4449594003 1.1130364385 0.2556680919
0.5242660068 1.0843294742 0.2599549735
0.6012861194 1.0499518465 0.2643279264
0.6759082521 1.0105982356 0.2687722115
0.7303070075 0.9782887387 0.2721440068
0.8002806553 0.9311528960 0.2766947989
0.8674674711 0.8801172726 0.2812982875
0.9317574592 0.8254896049 0.2859507491
0.9927107720 0.7671634784 0.2906543826
1.0365509290 0.7215166978 0.2942087637
1.0916223004 0.6575787844 0.2989914502
1.1423645732 0.5901622815 0.3038229998
1.1888377090 0.5197413326 0.3086951748
1.2305454875 0.4464047391 0.3136033034
1.2661894774 0.3699407816 0.3185422631
1.2960109454 0.2910270248 0.3234943873
