# Supplementary material for: The topology of the magnetically induced ring current of C13Cl2
Source: Chem Sci. 2026 Jun 27. Online ahead of print. doi: 10.1039/d6sc03398a (PMC13334967; doi:10.1039/d6sc03398a)
Supplement: SC-OLF-D6SC03398A-s002 [file SC-OLF-D6SC03398A-s002.zip › benz/ribbon_traj_011_015.xyz]

100

1.2967910083 0.2163727680 0.5946914464
1.3090118884 0.1339546778 0.5983875875
1.3150428888 0.0506057914 0.6004007775
1.3159231603 -0.0330884199 0.6004353472
1.3136109908 -0.1167245816 0.5972785654
1.3081594451 -0.1999934028 0.5905195523
1.2987026986 -0.2825347028 0.5803247789
1.2839111719 -0.3637951594 0.5668687352
1.2625572524 -0.4431140961 0.5509353270
1.2339892305 -0.5200332090 0.5345529643
1.1988555777 -0.5947979290 0.5212768939
1.1587846305 -0.6680142400 0.5161448270
1.1154884918 -0.7393340533 0.5213117318
1.0684144166 -0.8072519422 0.5342948535
1.0162114464 -0.8705731615 0.5506238733
0.9583787970 -0.9288984888 0.5666115564
0.8954167210 -0.9823558049 0.5800999024
0.8287024937 -1.0318583408 0.5903339372
0.7593578418 -1.0782602889 0.5971489409
0.6881454733 -1.1221705315 0.6003943733
0.6155068759 -1.1638045956 0.6000526053
0.5416941172 -1.2031244645 0.5962113216
0.4666340748 -1.2394621001 0.5888777140
0.3901530143 -1.2717088730 0.5780431082
0.3120622968 -1.2983045365 0.5640060999
0.2324105911 -1.3181353733 0.5477777259
0.1512183565 -1.3304190040 0.5317231718
0.0686456227 -1.3362721011 0.5197018374
-0.0148779099 -1.3374947473 0.5163801277
-0.0981657987 -1.3349211134 0.5231884735
-0.1802521244 -1.3269169511 0.5372496583
-0.2609127838 -1.3119656603 0.5537286690
-0.3400144929 -1.2895968823 0.5693560216
-0.4174915522 -1.2607180094 0.5822527850
-0.4934508930 -1.2269012033 0.5918679615
-0.5680820805 -1.1894731552 0.5980189371
-0.6414774147 -1.1492686019 0.6005703266
-0.7136233958 -1.1067999557 0.5995878224
-0.7842612291 -1.0620860150 0.5951110494
-0.8528398871 -1.0147352497 0.5871442761
-0.9183214756 -0.9638795517 0.5756404979
-0.9795318297 -0.9087008566 0.5610977541
-1.0354615914 -0.8486780557 0.5446456525
-1.0856654718 -0.7835987459 0.5289716570
-1.1312111126 -0.7142602080 0.5183151590
-1.1734422959 -0.6421314167 0.5169735715
-1.2119844956 -0.5684345500 0.5255378649
-1.2448943857 -0.4929531509 0.5403002400
-1.2709341207 -0.4151744660 0.5568181814
-1.2898768136 -0.3351022679 0.5720209845
-1.3025447842 -0.2532986818 0.5843271150
-1.3104288730 -0.1704493136 0.5932808881
-1.3146955255 -0.0870203055 0.5987685474
-1.3160959492 -0.0033282265 0.6006799733
-1.3149031068 0.0803708331 0.5990193639
-1.3109362942 0.1638376362 0.5938716801
-1.3034699973 0.2467715165 0.5852359116
-1.2912051104 0.3286848279 0.5731443328
-1.2727124838 0.4088929372 0.5580838661
-1.2473194330 0.4868853648 0.5415401567
-1.2148244048 0.5624909981 0.5264201764
-1.1766315177 0.6363272603 0.5172397210
-1.1347564400 0.7086828846 0.5177079455
-1.0894935804 0.7782700279 0.5279392810
-1.0396134991 0.8436457345 0.5433987693
-0.9841083876 0.9040562941 0.5598390293
-0.9233038791 0.9596113906 0.5745882705
-0.8581168835 1.0107763937 0.5863325132
-0.7897662722 1.0583946110 0.5945861431
-0.7192801319 1.1033109547 0.5993696713
-0.6472591410 1.1459845211 0.6006522075
-0.5739597849 1.1863827706 0.5983519805
-0.4994423298 1.2240913813 0.5924991809
-0.4235981819 1.2582589824 0.5831640761
-0.3462542868 1.2876347342 0.5705004607
-0.2672488560 1.3104494252 0.5550198500
-0.1866883723 1.3261085903 0.5386779010
-0.1046325194 1.3339958999 0.5245615376
-0.0215679297 1.3343879595 0.5153918494
0.0615530634 1.3292933413 0.5128702815
0.1438458557 1.3185533185 0.5159359790
0.2355511860 1.2985922249 0.5221157310
0.3244953870 1.2673429111 0.5271112714
0.4010002279 1.2339733929 0.5306108269
0.4753655097 1.1959702220 0.5339918108
0.5476360630 1.1540907161 0.5373394343
0.6176748478 1.1085658467 0.5406685304
0.6856342190 1.0599822078 0.5440661594
0.7515173164 1.0086210546 0.5475184892
0.8152153930 0.9545827563 0.5510256352
0.8691504251 0.9059955501 0.5543442948
0.9285236728 0.8472152459 0.5580429006
0.9854247477 0.7860379036 0.5618256663
1.0396494007 0.7224719239 0.5656945552
1.0907107567 0.6563367187 0.5696591898
1.1381579415 0.5875713220 0.5737087482
1.1760970397 0.5257201021 0.5777670774
1.2157310063 0.4522202164 0.5819823744
1.2497196798 0.3760094431 0.5862421174
1.2769530649 0.2972250140 0.5904981825
1.2438839500 0.2092419600 0.5923080500
1.2500705115 0.1301434546 0.5996380482
1.2530983482 0.0506233898 0.6035516541
1.2535014519 -0.0290497161 0.6040906681
1.2512610728 -0.1086445457 0.6011372257
1.2458559826 -0.1878624196 0.5945266890
1.2364766777 -0.2663430041 0.5845762806
1.2219499750 -0.3435670019 0.5715494654
1.2012097312 -0.4189429531 0.5562690750
1.1734774261 -0.4919789385 0.5407152479
1.1398789509 -0.5631190132 0.5282121918
1.1016878427 -0.6328306624 0.5234157145
1.0605298016 -0.7008305812 0.5278100866
1.0161095265 -0.7658658169 0.5396522520
0.9670727102 -0.8267110962 0.5551373702
0.9126881892 -0.8828249902 0.5706217822
0.8532513244 -0.9342080702 0.5837859087
0.7901455341 -0.9817614657 0.5939120382
0.7244032804 -1.0262441524 0.6007509535
0.6567492234 -1.0682112269 0.6040523662
0.5876123519 -1.1078184797 0.6037449092
0.5173267808 -1.1451504500 0.5999950169
0.4457958906 -1.1795048753 0.5928651932
0.3728772387 -1.2098136738 0.5822754180
0.2983851574 -1.2345080443 0.5686248672
0.2224482257 -1.2528191527 0.5530448298
0.1450492160 -1.2639717502 0.5378630177
0.0663948884 -1.2693579239 0.5266038298
-0.0131533309 -1.2704488335 0.5235087113
-0.0925456667 -1.2682397308 0.5294182801
-0.1707714373 -1.2610069376 0.5426117883
-0.2477181486 -1.2476300113 0.5583174372
-0.3231787130 -1.2270988355 0.5734819585
-0.3970923511 -1.2002029697 0.5860904633
-0.4695586724 -1.1684985508 0.5955686101
-0.5407183551 -1.1331876299 0.6017059487
-0.6106135320 -1.0950122908 0.6042199174
-0.6792449934 -1.0545514780 0.6032480328
-0.7463592348 -1.0118423282 0.5988433903
-0.8114359944 -0.9665358736 0.5910561837
-0.8733692944 -0.9177080545 0.5797568902
-0.9310904856 -0.8646725658 0.5656220504
-0.9838564199 -0.8071190769 0.5498803832
-1.0312013695 -0.7447724265 0.5351844876
-1.0744928442 -0.6786769972 0.5252116827
-1.1147160731 -0.6099569381 0.5239007345
-1.1515080260 -0.5397839423 0.5318165610
-1.1833163316 -0.4680884493 0.5456823634
-1.2088502481 -0.3943088273 0.5614978899
-1.2275525470 -0.3182873664 0.5762386212
-1.2400743345 -0.2405387196 0.5882629001
-1.2479757827 -0.1617558663 0.5970621130
-1.2522793689 -0.0823829205 0.6024985323
-1.2536726535 -0.0027353189 0.6043567870
-1.2524126923 0.0769136257 0.6026395889
-1.2483857799 0.1563203321 0.5975514244
-1.2408950954 0.2351841932 0.5890508345
-1.2285709271 0.3129917540 0.5771492678
-1.2101757973 0.3890955454 0.5625240942
-1.1853759673 0.4631246917 0.5467345434
-1.1538896411 0.5349162882 0.5326005236
-1.1172777215 0.6051429567 0.5243425307
-1.0773589810 0.6740361205 0.5247372004
-1.0343420353 0.7403930403 0.5342713679
-0.9872282992 0.8029532005 0.5488094619
-0.9348752631 0.8608752049 0.5645643019
-0.8774891110 0.9142222993 0.5788854213
-0.8157621449 0.9632662516 0.5903864775
-0.7508719145 1.0087947762 0.5983978113
-0.6838845643 1.0516725589 0.6030784688
-0.6153664220 1.0923198137 0.6043176476
-0.5455386931 1.1306321358 0.6019650700
-0.4744765607 1.1661810986 0.5960888706
-0.4021066512 1.1981713339 0.5868424609
-0.3283106106 1.2254848828 0.5744207224
-0.2529213651 1.2463741600 0.5594065232
-0.1760581586 1.2606424551 0.5440615720
-0.0977466021 1.2669741047 0.5312452650
-0.0187691293 1.2643490071 0.5213463882
0.0599504377 1.2549535004 0.5136878228
0.1378797512 1.2394112033 0.5080731108
0.2145853135 1.2182040201 0.5043350111
0.2899931204 1.1926039812 0.5020344390
0.3639779026 1.1630648550 0.5009996700
0.4364465789 1.1299522953 0.5010851142
0.5073218271 1.0935568826 0.5021679267
0.5764587941 1.0539883131 0.5041773818
0.6437489194 1.0114038356 0.5070260186
0.7091875587 0.9660827798 0.5105958354
0.7726559144 0.9180993562 0.5148275612
0.8340072281 0.8674946694 0.5196699576
0.8930591611 0.8142804260 0.5250780881
0.9495847888 0.7584424804 0.5310116051
1.0033016291 0.6999447877 0.5374330386
1.0535737831 0.6385164066 0.5443382280
1.0999011049 0.5741182877 0.5516759424
1.1418629780 0.5068478600 0.5593757144
1.1787214390 0.4366884284 0.5673811100
1.2087861160 0.3634065289 0.5756333068
1.2307461710 0.2873297576 0.5839985777
1.3496980666 0.2235035760 0.5970748428
1.3679532652 0.1377659010 0.5971371268
1.3769874294 0.0505881929 0.5972499009
1.3783448687 -0.0371271236 0.5967800262
1.3759609088 -0.1248046176 0.5934199052
1.3704629077 -0.2121243860 0.5865124156
1.3609287195 -0.2987264016 0.5760732772
1.3458723688 -0.3840233170 0.5621880050
1.3239047736 -0.4672852390 0.5456015790
1.2945010349 -0.5480874794 0.5283906808
1.2578322045 -0.6264768449 0.5143415960
1.2158814183 -0.7031978176 0.5088739395
1.1704471820 -0.7778375254 0.5148133771
1.1207193067 -0.8486380675 0.5289374550
1.0653501825 -0.9144352268 0.5461103763
1.0040694047 -0.9749719873 0.5626013306
0.9375821175 -1.0305035396 0.5764138961
0.8672594532 -1.0819552159 0.5867558363
0.7943124031 -1.1302764255 0.5935469283
0.7195417231 -1.1761298361 0.5967363804
0.6434013999 -1.2197907115 0.5963603015
0.5660614536 -1.2610984791 0.5924276262
0.4874722589 -1.2994193249 0.5848902347
0.4074287898 -1.3336040722 0.5738107984
0.3257394363 -1.3621010288 0.5593873326
0.2423729565 -1.3834515939 0.5425106220
0.1573874970 -1.3968662578 0.5255833260
0.0708963571 -1.4031862783 0.5127998449
-0.0166024889 -1.4045406611 0.5092515441
-0.1037859307 -1.4016024959 0.5169586669
-0.1897328116 -1.3928269646 0.5318875282
-0.2741074191 -1.3763013094 0.5491399009
-0.3568502727 -1.3520949292 0.5652300847
-0.4378907533 -1.3212330491 0.5784151068
-0.5173431135 -1.2853038557 0.5881673129
-0.5954458060 -1.2457586805 0.5943319255
-0.6723412975 -1.2035249129 0.5969207359
-0.7480017983 -1.1590484334 0.5959276120
-0.8221632235 -1.1123297018 0.5913787086
-0.8942437797 -1.0629346258 0.5832323685
-0.9632736568 -1.0100510489 0.5715241057
-1.0279731739 -0.9527291474 0.5565734577
-1.0870667628 -0.8902370344 0.5394109218
-1.1401295742 -0.8224250652 0.5227588264
-1.1879293811 -0.7498434189 0.5114186354
-1.2321685187 -0.6743058953 0.5100464085
-1.2724609651 -0.5970851576 0.5192591689
-1.3064724398 -0.5178178525 0.5349181166
-1.3330179932 -0.4360401047 0.5521384729
-1.3522010802 -0.3519171694 0.5678033477
-1.3650152339 -0.2660586439 0.5803913299
-1.3728819633 -0.1791427608 0.5894996632
-1.3771116820 -0.0916576904 0.5950385624
-1.3785192449 -0.0039211341 0.5970031597
-1.3773935213 0.0838280405 0.5953991390
-1.3734868086 0.1713549403 0.5901919357
-1.3660448992 0.2583588398 0.5814209887
-1.3538392936 0.3443779018 0.5691393978
-1.3352491702 0.4286903290 0.5536436381
-1.3092628987 0.5106460378 0.5363457700
-1.2757591684 0.5900657079 0.5202398292
-1.2359853139 0.6675115639 0.5101369112
-1.1921538990 0.7433296487 0.5106786906
-1.1446451256 0.8161470154 0.5216071941
-1.0919986990 0.8843382684 0.5379880767
-1.0333415121 0.9472373833 0.5551137568
-0.9691186471 1.0050004818 0.5702911197
-0.9004716222 1.0582865358 0.5822785490
-0.8286606298 1.1079944458 0.5907744749
-0.7546756996 1.1549493504 0.5956608738
-0.6791518600 1.1996492285 0.5969867674
-0.6023808767 1.2421334054 0.5947388909
-0.5244080989 1.2820016641 0.5889094912
-0.4450897126 1.3183466308 0.5794856913
-0.3641979629 1.3497845855 0.5665801989
-0.2815763468 1.3745246904 0.5506331768
-0.1973185859 1.3915747255 0.5332942300
-0.1115184368 1.4010176950 0.5178778103
-0.0243667301 1.4044269120 0.5094373106
0.0631556892 1.4036331823 0.5120527401
0.1498119603 1.3976954337 0.5237988472
0.2565170585 1.3789804297 0.5398964509
0.3589976537 1.3420818409 0.5521881038
0.4380225533 1.3048819308 0.5602219838
0.5142844404 1.2619881486 0.5668985074
0.5879502988 1.2146245495 0.5725109419
0.6588909015 1.1631433802 0.5771596791
0.7275195187 1.1085605801 0.5811063002
0.7938470741 1.0511593293 0.5844411430
0.8577748717 0.9910661565 0.5872237092
0.9042936220 0.9444964307 0.5890186320
0.9639881845 0.8801500659 0.5910077131
1.0212647065 0.8136333269 0.5926397276
1.0759971723 0.7449990602 0.5939560717
1.1278477304 0.6741570307 0.5949801515
1.1764147780 0.6010243563 0.5957415539
1.2103311014 0.5445923441 0.5961584404
1.2527405737 0.4677520043 0.5965836387
1.2906532435 0.3886123573 0.5968509280
1.3231599587 0.3071202704 0.5969977873
