# Supplementary material for: The topology of the magnetically induced ring current of C13Cl2
Source: Chem Sci. 2026 Jun 27. Online ahead of print. doi: 10.1039/d6sc03398a (PMC13334967; doi:10.1039/d6sc03398a)
Supplement: SC-OLF-D6SC03398A-s002 [file SC-OLF-D6SC03398A-s002.zip › benz/ribbon_traj_011_016.xyz]

100

1.3068519198 0.2132730240 0.4698619866
1.3165465320 0.1303976243 0.4765953249
1.3210195580 0.0468268213 0.4804021049
1.3215576754 -0.0259771079 0.4808870221
1.3181617181 -0.1096476696 0.4779816669
1.3119130985 -0.1819764530 0.4724864698
1.2980110535 -0.2638692892 0.4622075731
1.2751977066 -0.3427594281 0.4476296258
1.2411956542 -0.4158271181 0.4292087965
1.1970001572 -0.4816663001 0.4090971117
1.1398852291 -0.5517542139 0.3889143547
1.0876323939 -0.6288132708 0.3807451388
1.0482722783 -0.7130527595 0.3896909064
1.0182256536 -0.7872920449 0.4068271469
0.9838928930 -0.8587565318 0.4267779027
0.9391210381 -0.9253194073 0.4454960767
0.8836062987 -0.9853001752 0.4605514462
0.8205576003 -1.0390497834 0.4713336327
0.7527573775 -1.0877218766 0.4780352786
0.6912666183 -1.1266010251 0.4807322958
0.6184941253 -1.1681439543 0.4804058156
0.5538359996 -1.2014255328 0.4772208153
0.4774731067 -1.2349247630 0.4699694525
0.3990856933 -1.2611643658 0.4584231574
0.3298190568 -1.2778982303 0.4453466636
0.2495090889 -1.2836178069 0.4266337238
0.1704221997 -1.2770585429 0.4066874123
0.0808606014 -1.2624532759 0.3874540321
-0.0122172554 -1.2561661814 0.3807127723
-0.1045618028 -1.2649877591 0.3912395251
-0.1935300906 -1.2793922144 0.4123002015
-0.2729830766 -1.2828084250 0.4322948038
-0.3533186941 -1.2735212163 0.4502222923
-0.4327955489 -1.2521440612 0.4641246262
-0.5000119871 -1.2256107593 0.4725104258
-0.5758571909 -1.1906670666 0.4787120171
-0.6497056304 -1.1511243669 0.4810700741
-0.7122086493 -1.1137873534 0.4801247814
-0.7818285360 -1.0674194055 0.4756657100
-0.8397904261 -1.0240702913 0.4686899287
-0.9009461999 -0.9685612075 0.4565835487
-0.9535392766 -0.9065410399 0.4403160227
-0.9952446476 -0.8384357816 0.4210152865
-1.0276606621 -0.7659516267 0.4014867044
-1.0610303353 -0.6808670904 0.3841476618
-1.1058274618 -0.5987032608 0.3815815764
-1.1616570225 -0.5253000632 0.3956120696
-1.2101270119 -0.4625342286 0.4148242234
-1.2517524566 -0.3948342801 0.4347872657
-1.2826628609 -0.3200021012 0.4523133129
-1.3026565753 -0.2400603665 0.4656517984
-1.3145425501 -0.1576835821 0.4747121238
-1.3195668846 -0.0851839899 0.4792184405
-1.3217630354 -0.0014357497 0.4810921200
-1.3202325324 0.0713418497 0.4796634660
-1.3143250822 0.1547450916 0.4747163479
-1.3025003750 0.2370524385 0.4657838717
-1.2867375788 0.3069418490 0.4546790412
-1.2581414241 0.3830161717 0.4379714801
-1.2187066145 0.4524697341 0.4184823807
-1.1712710654 0.5163056367 0.3992443672
-1.1141070648 0.5880005320 0.3832297189
-1.0612595043 0.6781644567 0.3830123136
-1.0290271923 0.7636032482 0.4008720004
-0.9969251886 0.8361643736 0.4203826354
-0.9555348436 0.9044563501 0.4397046261
-0.9031587732 0.9666768972 0.4560992203
-0.8420681873 1.0222880938 0.4683020085
-0.7844723620 1.0661092015 0.4756519459
-0.7148359018 1.1125143162 0.4802155187
-0.6521925527 1.1496542197 0.4810746388
-0.5784148687 1.1893414853 0.4788522307
-0.5127739017 1.2203144017 0.4737000878
-0.4353021549 1.2502869993 0.4641632849
-0.3560311363 1.2716616849 0.4503906819
-0.2759643726 1.2811127395 0.4326753545
-0.1965655954 1.2785723719 0.4130635215
-0.1174046857 1.2678157806 0.3948608747
-0.0365643429 1.2554536810 0.3813970337
0.0566105202 1.2503171495 0.3772376940
0.1386006422 1.2485890196 0.3804052312
0.2203519401 1.2402964334 0.3846606842
0.3014953973 1.2238743012 0.3886469015
0.3813679970 1.2005936435 0.3924322092
0.4594527158 1.1711326277 0.3960251553
0.5254665857 1.1408153275 0.3988183097
0.5996432267 1.1021489133 0.4023843286
0.6714682746 1.0591453669 0.4059355377
0.7409304197 1.0123963276 0.4095181052
0.8078737178 0.9620990161 0.4131630526
0.8722759810 0.9085965464 0.4169246644
0.9339661471 0.8520177294 0.4208407498
0.9927235975 0.7924239440 0.4249457445
1.0484329446 0.7299930932 0.4292804979
1.1006032261 0.6646091405 0.4339026869
1.1487860334 0.5962631761 0.4388487255
1.1927168841 0.5251393354 0.4441396022
1.2315993813 0.4511785286 0.4498404344
1.2642885465 0.3743221430 0.4560017853
1.2896798849 0.2948474964 0.4626651629
1.2438839500 0.2092419600 0.5923080500
1.2500705115 0.1301434546 0.5996380482
1.2530983482 0.0506233898 0.6035516541
1.2535014519 -0.0290497161 0.6040906681
1.2512610728 -0.1086445457 0.6011372257
1.2458559826 -0.1878624196 0.5945266890
1.2364766777 -0.2663430041 0.5845762806
1.2219499750 -0.3435670019 0.5715494654
1.2012097312 -0.4189429531 0.5562690750
1.1734774261 -0.4919789385 0.5407152479
1.1398789509 -0.5631190132 0.5282121918
1.1016878427 -0.6328306624 0.5234157145
1.0605298016 -0.7008305812 0.5278100866
1.0161095265 -0.7658658169 0.5396522520
0.9670727102 -0.8267110962 0.5551373702
0.9126881892 -0.8828249902 0.5706217822
0.8532513244 -0.9342080702 0.5837859087
0.7901455341 -0.9817614657 0.5939120382
0.7244032804 -1.0262441524 0.6007509535
0.6567492234 -1.0682112269 0.6040523662
0.5876123519 -1.1078184797 0.6037449092
0.5173267808 -1.1451504500 0.5999950169
0.4457958906 -1.1795048753 0.5928651932
0.3728772387 -1.2098136738 0.5822754180
0.2983851574 -1.2345080443 0.5686248672
0.2224482257 -1.2528191527 0.5530448298
0.1450492160 -1.2639717502 0.5378630177
0.0663948884 -1.2693579239 0.5266038298
-0.0131533309 -1.2704488335 0.5235087113
-0.0925456667 -1.2682397308 0.5294182801
-0.1707714373 -1.2610069376 0.5426117883
-0.2477181486 -1.2476300113 0.5583174372
-0.3231787130 -1.2270988355 0.5734819585
-0.3970923511 -1.2002029697 0.5860904633
-0.4695586724 -1.1684985508 0.5955686101
-0.5407183551 -1.1331876299 0.6017059487
-0.6106135320 -1.0950122908 0.6042199174
-0.6792449934 -1.0545514780 0.6032480328
-0.7463592348 -1.0118423282 0.5988433903
-0.8114359944 -0.9665358736 0.5910561837
-0.8733692944 -0.9177080545 0.5797568902
-0.9310904856 -0.8646725658 0.5656220504
-0.9838564199 -0.8071190769 0.5498803832
-1.0312013695 -0.7447724265 0.5351844876
-1.0744928442 -0.6786769972 0.5252116827
-1.1147160731 -0.6099569381 0.5239007345
-1.1515080260 -0.5397839423 0.5318165610
-1.1833163316 -0.4680884493 0.5456823634
-1.2088502481 -0.3943088273 0.5614978899
-1.2275525470 -0.3182873664 0.5762386212
-1.2400743345 -0.2405387196 0.5882629001
-1.2479757827 -0.1617558663 0.5970621130
-1.2522793689 -0.0823829205 0.6024985323
-1.2536726535 -0.0027353189 0.6043567870
-1.2524126923 0.0769136257 0.6026395889
-1.2483857799 0.1563203321 0.5975514244
-1.2408950954 0.2351841932 0.5890508345
-1.2285709271 0.3129917540 0.5771492678
-1.2101757973 0.3890955454 0.5625240942
-1.1853759673 0.4631246917 0.5467345434
-1.1538896411 0.5349162882 0.5326005236
-1.1172777215 0.6051429567 0.5243425307
-1.0773589810 0.6740361205 0.5247372004
-1.0343420353 0.7403930403 0.5342713679
-0.9872282992 0.8029532005 0.5488094619
-0.9348752631 0.8608752049 0.5645643019
-0.8774891110 0.9142222993 0.5788854213
-0.8157621449 0.9632662516 0.5903864775
-0.7508719145 1.0087947762 0.5983978113
-0.6838845643 1.0516725589 0.6030784688
-0.6153664220 1.0923198137 0.6043176476
-0.5455386931 1.1306321358 0.6019650700
-0.4744765607 1.1661810986 0.5960888706
-0.4021066512 1.1981713339 0.5868424609
-0.3283106106 1.2254848828 0.5744207224
-0.2529213651 1.2463741600 0.5594065232
-0.1760581586 1.2606424551 0.5440615720
-0.0977466021 1.2669741047 0.5312452650
-0.0187691293 1.2643490071 0.5213463882
0.0599504377 1.2549535004 0.5136878228
0.1378797512 1.2394112033 0.5080731108
0.2145853135 1.2182040201 0.5043350111
0.2899931204 1.1926039812 0.5020344390
0.3639779026 1.1630648550 0.5009996700
0.4364465789 1.1299522953 0.5010851142
0.5073218271 1.0935568826 0.5021679267
0.5764587941 1.0539883131 0.5041773818
0.6437489194 1.0114038356 0.5070260186
0.7091875587 0.9660827798 0.5105958354
0.7726559144 0.9180993562 0.5148275612
0.8340072281 0.8674946694 0.5196699576
0.8930591611 0.8142804260 0.5250780881
0.9495847888 0.7584424804 0.5310116051
1.0033016291 0.6999447877 0.5374330386
1.0535737831 0.6385164066 0.5443382280
1.0999011049 0.5741182877 0.5516759424
1.1418629780 0.5068478600 0.5593757144
1.1787214390 0.4366884284 0.5673811100
1.2087861160 0.3634065289 0.5756333068
1.2307461710 0.2873297576 0.5839985777
1.3698198897 0.2173040880 0.3474159232
1.3830225524 0.1306517939 0.3535526016
1.3889407677 0.0430302528 0.3572525556
1.3896138988 -0.0229044997 0.3576833762
1.3850623634 -0.1106507935 0.3548261080
1.3779702144 -0.1760904864 0.3504462505
1.3595454294 -0.2613955744 0.3398388655
1.3284454382 -0.3419518544 0.3237097861
1.2811815772 -0.4127112831 0.3021485181
1.2205228884 -0.4713536617 0.2774789755
1.1398915072 -0.5403894146 0.2496165177
1.0735769452 -0.6247958791 0.2380745632
1.0360147549 -0.7252749378 0.2515717262
1.0203417808 -0.8087182729 0.2740020418
1.0007130757 -0.8908019674 0.2984184351
0.9655538869 -0.9678138245 0.3203703712
0.9139612730 -1.0363922801 0.3373169838
0.8509696666 -1.0963381011 0.3487552272
0.7811114746 -1.1491996008 0.3553196037
0.7257840131 -1.1849908233 0.3574122254
0.6493758987 -1.2284694290 0.3570667220
0.5903452184 -1.2577006156 0.3544466137
0.5091503228 -1.2903446506 0.3470737119
0.4252941479 -1.3125150579 0.3345708968
0.3612529563 -1.3212884164 0.3220684601
0.2765699521 -1.3144164612 0.3002226179
0.1957951834 -1.2901453357 0.2755118069
0.0953263144 -1.2555486279 0.2483042343
-0.0112811800 -1.2418835293 0.2379168333
-0.1165779389 -1.2617357874 0.2530607700
-0.2162887438 -1.2977774912 0.2819886148
-0.2982480047 -1.3179868387 0.3062721705
-0.3834586753 -1.3199435972 0.3269626262
-0.4684987467 -1.3040851526 0.3421587890
-0.5304653018 -1.2827229677 0.3494522415
-0.6109960268 -1.2481465032 0.3557180855
-0.6887977288 -1.2072364430 0.3579202308
-0.7451723052 -1.1730232288 0.3570015299
-0.8172978373 -1.1229964828 0.3524880297
-0.8681448578 -1.0816047089 0.3463236736
-0.9285231053 -1.0194143605 0.3334102073
-0.9759880676 -0.9484095139 0.3150099951
-1.0066328753 -0.8697524862 0.2921501898
-1.0241199546 -0.7871308268 0.2677889212
-1.0475678263 -0.6830571837 0.2430836409
-1.0969388506 -0.5874495834 0.2392624183
-1.1718060189 -0.5108161842 0.2594075783
-1.2369376922 -0.4569800079 0.2839660834
-1.2946546651 -0.3953597330 0.3080766415
-1.3377731748 -0.3217168360 0.3283880046
-1.3652388161 -0.2395820133 0.3430406967
-1.3811093175 -0.1536112979 0.3523621345
-1.3868544004 -0.0879850593 0.3559383486
-1.3898534174 -0.0001361804 0.3578274530
-1.3880523724 0.0657700737 0.3566873431
-1.3802643845 0.1531698512 0.3518812715
-1.3641056546 0.2389206837 0.3425169089
-1.3449042305 0.3008919441 0.3322088147
-1.3061070510 0.3769367979 0.3134188660
-1.2520372616 0.4418147765 0.2902302180
-1.1886524898 0.4976949852 0.2658882109
-1.1109364081 0.5708581074 0.2421169071
-1.0451600276 0.6822927930 0.2412874267
-1.0237123493 0.7868134561 0.2674726328
-1.0066220779 0.8693755467 0.2919558088
-0.9761944240 0.9480374953 0.3148449504
-0.9288284354 1.0191314951 0.3333130194
-0.8683742297 1.0813099361 0.3462175395
-0.8180728094 1.1234236268 0.3529060805
-0.7457872392 1.1733560735 0.3573525685
-0.6890186834 1.2069886258 0.3578316299
-0.6112910444 1.2480508348 0.3557393914
-0.5510712427 1.2744477049 0.3513113051
-0.4684976586 1.3024026648 0.3414841090
-0.3837516620 1.3178384870 0.3263606413
-0.2990073800 1.3158513190 0.3059441858
-0.2170730322 1.2965022887 0.2820654710
-0.1370627693 1.2686574565 0.2584764843
-0.0543595566 1.2465583550 0.2414476792
0.0532706028 1.2456807986 0.2407875653
0.1393215332 1.2577668360 0.2527373516
0.2261185667 1.2623888467 0.2649863572
0.3129976742 1.2551446213 0.2752593641
0.3987580915 1.2381224320 0.2838647484
0.4824588527 1.2123129601 0.2909651963
0.5436113442 1.1880737724 0.2954686928
0.6228276593 1.1503095135 0.3005912754
0.6991876298 1.1068868983 0.3048450569
0.7726732807 1.0587098754 0.3084403749
0.8430915213 1.0060986760 0.3114985440
0.9105447338 0.9496984234 0.3141793711
0.9748731330 0.8897550328 0.3166034116
1.0358624062 0.8264054076 0.3188798840
1.0935642601 0.7600413988 0.3211279572
1.1476326692 0.6907018743 0.3234671458
1.1976709619 0.6184080646 0.3260215086
1.2435707902 0.5434308108 0.3289034899
1.2844773236 0.4656686288 0.3322997588
1.3197909770 0.3852377571 0.3363702638
1.3486135988 0.3023652353 0.3413317481
