# Supplementary material for: The topology of the magnetically induced ring current of C13Cl2
Source: Chem Sci. 2026 Jun 27. Online ahead of print. doi: 10.1039/d6sc03398a (PMC13334967; doi:10.1039/d6sc03398a)
Supplement: SC-OLF-D6SC03398A-s002 [file SC-OLF-D6SC03398A-s002.zip › benz/ribbon_traj_013_014.xyz]

100

1.3820197419 0.0938519146 0.4394145520
1.3845925442 0.0166221429 0.4415036651
1.3831641061 -0.0712239541 0.4403137000
1.3785355490 -0.1483037163 0.4363892897
1.3667889935 -0.2348529929 0.4278761640
1.3496253627 -0.3089101744 0.4164143840
1.3249555005 -0.3797330398 0.4017949160
1.2922487198 -0.4463675379 0.3848177824
1.2430045766 -0.5140387116 0.3647465673
1.1700238431 -0.5891249721 0.3454067068
1.1039322448 -0.6855545525 0.3424236603
1.0697454025 -0.7961412349 0.3593482896
1.0367840871 -0.8834510055 0.3814544104
0.9933607234 -0.9552255615 0.4010656406
0.9445791557 -1.0121974855 0.4157953285
0.8892308490 -1.0642779478 0.4273976675
0.8203516734 -1.1179645719 0.4360846164
0.7559762095 -1.1606053229 0.4401043264
0.6806601733 -1.2058360952 0.4413655916
0.6125287910 -1.2422775215 0.4393654913
0.5429750792 -1.2755086273 0.4345172417
0.4719185278 -1.3047290433 0.4266356669
0.3887909012 -1.3283087062 0.4131414020
0.3148684233 -1.3395640326 0.3976318517
0.2312148762 -1.3384350374 0.3776090592
0.1393615281 -1.3215152557 0.3558271843
0.0257423341 -1.2967334101 0.3412516177
-0.0901647107 -1.3110994512 0.3474778118
-0.1914834097 -1.3362477650 0.3680954139
-0.2748259007 -1.3436570114 0.3885400055
-0.3491373078 -1.3357008516 0.4050809159
-0.4226315382 -1.3189929990 0.4188441842
-0.4949181743 -1.2950142316 0.4294017611
-0.5657713332 -1.2653074640 0.4366530331
-0.6443921663 -1.2263109495 0.4408982590
-0.7115950856 -1.1880227259 0.4413324272
-0.7857962406 -1.1410678819 0.4385337746
-0.8484325064 -1.0963091827 0.4327180964
-0.9077863928 -1.0479759834 0.4238000311
-0.9626157239 -0.9952580604 0.4115914550
-1.0137867497 -0.9273116926 0.3935360748
-1.0519760140 -0.8529192412 0.3730999754
-1.0809733855 -0.7639002829 0.3525344229
-1.1148495621 -0.6631108176 0.3408321900
-1.1845979361 -0.5695299336 0.3487274144
-1.2565356005 -0.4942892610 0.3700732396
-1.3036292833 -0.4254725017 0.3906089763
-1.3388556816 -0.3483458469 0.4092279313
-1.3585162935 -0.2750362682 0.4220569314
-1.3717400424 -0.1997620799 0.4315403486
-1.3799515175 -0.1232796032 0.4378596519
-1.3842978611 -0.0356146443 0.4412206108
-1.3844864022 0.0417239698 0.4412846854
-1.3798630548 0.1294003464 0.4376629385
-1.3711412002 0.2058282813 0.4309828729
-1.3570166248 0.2808324743 0.4210431865
-1.3362282815 0.3534941628 0.4078428005
-1.3074008429 0.4226926142 0.3916813702
-1.2612957942 0.4927827850 0.3712565298
-1.1893876847 0.5680854947 0.3495897710
-1.1166018419 0.6591960483 0.3407302296
-1.0784145847 0.7693354925 0.3533887450
-1.0483282936 0.8578907998 0.3745496633
-1.0091824288 0.9316263810 0.3947011854
-0.9642339701 0.9909864167 0.4106840297
-0.9037270884 1.0523479599 0.4249008769
-0.8436189616 1.1000539092 0.4333692142
-0.7805787696 1.1443157059 0.4387690597
-0.7062387106 1.1910377849 0.4413225373
-0.6388374238 1.2288978640 0.4405472247
-0.5601018308 1.2674973311 0.4359986346
-0.4894019200 1.2977826537 0.4289264046
-0.4168709483 1.3210279694 0.4179410564
-0.3432787016 1.3364223726 0.4037616752
-0.2691644905 1.3427958554 0.3870320516
-0.1951625348 1.3396423589 0.3692387769
-0.1031494312 1.3190352211 0.3500927045
0.0010343000 1.2977031084 0.3416440552
0.1086791871 1.2997481072 0.3490331680
0.1953934531 1.2988006051 0.3600432633
0.2816400348 1.2875613610 0.3695403266
0.3665403303 1.2677489285 0.3777237943
0.4392470777 1.2430465587 0.3840789477
0.5200729641 1.2097365445 0.3900682676
0.5983007849 1.1705603756 0.3951726854
0.6739400813 1.1264130784 0.3996492162
0.7379217232 1.0833743543 0.4030467028
0.8085088967 1.0314750329 0.4064941444
0.8763557643 0.9759603549 0.4095874898
0.9414846695 0.9172247857 0.4123926047
1.0035874502 0.8552530367 0.4149569366
1.0624066965 0.7901284095 0.4173216448
1.1180258491 0.7222248238 0.4195641898
1.1699816153 0.6514553433 0.4217335381
1.2177995880 0.5778163959 0.4238762471
1.2611892640 0.5014809219 0.4260550255
1.2950239472 0.4320225545 0.4277103825
1.3280329922 0.3506756658 0.4301741679
1.3543553225 0.2669536365 0.4328952644
1.3724083305 0.1810815537 0.4360272833
1.4289372200 0.1034541400 0.5435708300
1.4306267609 0.0121840421 0.5458413122
1.4296374299 -0.0791144308 0.5444865472
1.4257609193 -0.1702136067 0.5396122437
1.4181120295 -0.2607823233 0.5309057841
1.4052830086 -0.3502773639 0.5182039617
1.3852267608 -0.4377318630 0.5014548542
1.3566118533 -0.5221105731 0.4816892022
1.3189099715 -0.6027528855 0.4615859273
1.2744412423 -0.6810882005 0.4469881262
1.2288615993 -0.7600212414 0.4468915231
1.1833127652 -0.8378192866 0.4608780768
1.1326850204 -0.9110734999 0.4808723402
1.0741398816 -0.9782168082 0.5007091278
1.0086788638 -1.0395429774 0.5175852172
0.9377617056 -1.0955710747 0.5304535491
0.8632671430 -1.1476151575 0.5392890313
0.7864052878 -1.1966449045 0.5443261819
0.7078792940 -1.2432179788 0.5457757193
0.6280326433 -1.2874608262 0.5436531010
0.5469053346 -1.3289606769 0.5379149824
0.4642939557 -1.3666298890 0.5283219913
0.3799427148 -1.3987579075 0.5146866522
0.2938026052 -1.4233211048 0.4971801845
0.2061096273 -1.4384963682 0.4769915362
0.1171245955 -1.4440919811 0.4575151733
0.0266852027 -1.4441465565 0.4456949165
-0.0644090023 -1.4443541919 0.4488805383
-0.1541931313 -1.4428616492 0.4651725924
-0.2426679428 -1.4335294431 0.4855510252
-0.3297312130 -1.4141283497 0.5048475380
-0.4151388119 -1.3861793252 0.5208070468
-0.4987398503 -1.3515207115 0.5327700567
-0.5807125079 -1.3121151233 0.5407319439
-0.6612942551 -1.2693857412 0.5449418720
-0.7405957245 -1.2241312675 0.5455800561
-0.8185038595 -1.1766027508 0.5426847637
-0.8944752705 -1.1263992908 0.5360431503
-0.9676649673 -1.0728460785 0.5255613469
-1.0365467116 -1.0147484896 0.5110166763
-1.0993268626 -0.9510787330 0.4927493125
-1.1546158759 -0.8814003061 0.4723371910
-1.2025988186 -0.8060451992 0.4536224076
-1.2475593035 -0.7271832272 0.4445171475
-1.2934647304 -0.6486669269 0.4516268784
-1.3358631582 -0.5698562400 0.4696511423
-1.3697410776 -0.4876095699 0.4901614849
-1.3944983258 -0.4017690820 0.5088382050
-1.4112869177 -0.3133206460 0.5239033271
-1.4217583017 -0.2232987177 0.5349169051
-1.4277371662 -0.1324691654 0.5420458358
-1.4303263782 -0.0412592884 0.5454117029
-1.4302026773 0.0500505585 0.5452581059
-1.4273029593 0.1412365256 0.5415234611
-1.4209653076 0.2320128830 0.5340425190
-1.4099710301 0.3219240970 0.5226476074
-1.3925312023 0.4101827492 0.5072038355
-1.3666283395 0.4955974817 0.4881777803
-1.3318485808 0.5774527187 0.4677445060
-1.2890174763 0.6561948305 0.4506071557
-1.2431679425 0.7347995936 0.4446476981
-1.1981715033 0.8134725558 0.4551920562
-1.1496701455 0.8883963494 0.4743000605
-1.0935388951 0.9574228221 0.4946160488
-1.0301468318 1.0205647232 0.5125827480
-0.9607783681 1.0781757340 0.5267400295
-0.8872888797 1.1313882166 0.5368460789
-0.8110604196 1.1812522815 0.5430841563
-0.7330288339 1.2285956118 0.5456595643
-0.6535989154 1.2736176707 0.5447159530
-0.5728870568 1.3160557925 0.5401129749
-0.4907610952 1.3550569551 0.5317667192
-0.4069992107 1.3891895153 0.5194374564
-0.3214158885 1.4163597928 0.5031093612
-0.2341783942 1.4346387494 0.4835483344
-0.1456438129 1.4434252442 0.4632058780
-0.0556896267 1.4443040299 0.4477658106
0.0354808811 1.4441609793 0.4459348507
0.1257658130 1.4440353812 0.4591076861
0.2149987193 1.4381838121 0.4775051689
0.3033514515 1.4211913533 0.4926492952
0.3899063039 1.3950341126 0.5049982366
0.4737129867 1.3601508872 0.5146105248
0.5550082963 1.3193424422 0.5223477220
0.6332071880 1.2725924498 0.5282242369
0.7087023055 1.2214507652 0.5327637134
0.7815699968 1.1665390510 0.5362024478
0.8513740653 1.1077260089 0.5385756761
0.9184937395 1.0458454538 0.5401844138
0.9829396373 0.9811706255 0.5411672453
1.0445241565 0.9137568237 0.5416172309
1.1028758497 0.8435245277 0.5416193195
1.1581972407 0.7708863849 0.5413326010
1.2102842256 0.6958942794 0.5408519638
1.2583797510 0.6182862220 0.5402753632
1.3022599852 0.5382229562 0.5397337797
1.3416804119 0.4558723486 0.5393479817
1.3749657730 0.3708674285 0.5393300105
1.4018931659 0.2836471767 0.5398250986
1.4201938896 0.1942592234 0.5411666752
1.3351022638 0.0842496893 0.3352582740
1.3385583275 0.0210602436 0.3371660181
1.3366907822 -0.0633334773 0.3361408528
1.3313101786 -0.1263938258 0.3331663358
1.3154659576 -0.2089236625 0.3248465439
1.2939677167 -0.2675429848 0.3146248063
1.2646842402 -0.3217342166 0.3021349778
1.2278855862 -0.3706245027 0.2879463626
1.1670991817 -0.4253245378 0.2679072072
1.0656064440 -0.4971617437 0.2438252873
0.9790028902 -0.6110878635 0.2379557974
0.9561780399 -0.7544631831 0.2578185023
0.9408831538 -0.8558285112 0.2820364806
0.9125815651 -0.9322343148 0.3014221534
0.8804794475 -0.9848519936 0.3140054399
0.8406999923 -1.0329848210 0.3243417858
0.7774362039 -1.0883139863 0.3328802016
0.7255471313 -1.1245657413 0.3358824709
0.6534410525 -1.1684542117 0.3369554639
0.5970249387 -1.1970942167 0.3350778817
0.5390448239 -1.2220565776 0.3311195010
0.4795430999 -1.2428281977 0.3249493424
0.3976390876 -1.2578595048 0.3115961518
0.3359342414 -1.2558069604 0.2980835189
0.2563201250 -1.2383737067 0.2782265822
0.1615984608 -1.1989385302 0.2541391952
0.0247994655 -1.1493202638 0.2368083190
-0.1159204191 -1.1778447106 0.2460750853
-0.2287736882 -1.2296338807 0.2710182354
-0.3069838586 -1.2537845796 0.2915289859
-0.3685434026 -1.2572733535 0.3053142938
-0.4301242644 -1.2518066727 0.3168813215
-0.4910964983 -1.2385077516 0.3260334655
-0.5508301585 -1.2184998048 0.3325741223
-0.6274900776 -1.1832361578 0.3368546460
-0.6825944466 -1.1519141842 0.3370847982
-0.7530886218 -1.1055330131 0.3343827856
-0.8023897423 -1.0662190746 0.3293930424
-0.8479078182 -1.0231058882 0.3220387154
-0.8886847363 -0.9757676312 0.3121662338
-0.9282466368 -0.9035446521 0.2943228371
-0.9493361521 -0.8244381762 0.2738627598
-0.9593479524 -0.7217553666 0.2514464381
-0.9821398207 -0.5990384079 0.2371472324
-1.0757311418 -0.4903929404 0.2458279505
-1.1772080429 -0.4187222819 0.2704953369
-1.2375174890 -0.3633354334 0.2910564678
-1.2832130375 -0.2949226118 0.3096176576
-1.3057456692 -0.2367518904 0.3202105356
-1.3217217830 -0.1762254421 0.3281637922
-1.3321658688 -0.1140900409 0.3336734680
-1.3382693441 -0.0299700002 0.3370295187
-1.3387701271 0.0333973812 0.3373112650
-1.3324231504 0.1175641671 0.3338024159
-1.3213170928 0.1796436796 0.3279232267
-1.3040622196 0.2397408517 0.3194387656
-1.2799253608 0.2968055764 0.3084817656
-1.2481733464 0.3497877468 0.2951849601
-1.1907430076 0.4081128512 0.2747685536
-1.0897578931 0.4799761588 0.2485723862
-0.9900357414 0.5835925029 0.2368127611
-0.9586576660 0.7251984293 0.2515854338
-0.9469864417 0.8273852502 0.2747992660
-0.9248259624 0.9058299400 0.2947863221
-0.8983211084 0.9614081102 0.3087853115
-0.8466758087 1.0265201858 0.3230617244
-0.7999490434 1.0687196017 0.3298923496
-0.7500971196 1.1073791303 0.3344539631
-0.6794485873 1.1534799580 0.3369855102
-0.6240759323 1.1841780572 0.3363784964
-0.5473166048 1.2189388697 0.3318842944
-0.4880427448 1.2405083523 0.3260860900
-0.4267426858 1.2528664235 0.3164446564
-0.3651415148 1.2564849523 0.3044139892
-0.3041505868 1.2509529614 0.2905157688
-0.2446812568 1.2358594735 0.2752716758
-0.1506092356 1.1937664122 0.2524195983
-0.0334122811 1.1512452374 0.2373532597
0.0915925612 1.1554608331 0.2389586499
0.1757881868 1.1594173982 0.2425813577
0.2599286181 1.1539313687 0.2464313580
0.3431743566 1.1404637445 0.2504493521
0.4047811687 1.1259422302 0.2535473707
0.4851376319 1.1001306468 0.2577888131
0.5633943818 1.0685283015 0.2621211338
0.6391778571 1.0313753915 0.2665347190
0.6942734496 1.0002096576 0.2698909577
0.7656437282 0.9552240569 0.2744126126
0.8342177890 0.9060752560 0.2789905657
0.9000297016 0.8532789459 0.2836179642
0.9626507440 0.7967492496 0.2882966423
1.0219375433 0.7367322913 0.2930239700
1.0778544575 0.6735632627 0.2977957786
1.1296790050 0.6070164072 0.3026151124
1.1772194251 0.5373465698 0.3074771311
1.2201185429 0.4647388875 0.3123762713
1.2483674825 0.4081727603 0.3160727833
1.2811002114 0.3304839032 0.3210183252
1.3068174790 0.2502600963 0.3259654301
1.3246227713 0.1679038840 0.3308878915
