# Supplementary material for: The topology of the magnetically induced ring current of C13Cl2
Source: Chem Sci. 2026 Jun 27. Online ahead of print. doi: 10.1039/d6sc03398a (PMC13334967; doi:10.1039/d6sc03398a)
Supplement: SC-OLF-D6SC03398A-s002 [file SC-OLF-D6SC03398A-s002.zip › benz/ribbon_traj_013_015.xyz]

100

1.4012843641 0.0988909094 0.5703779464
1.4045926552 0.0094769838 0.5714781005
1.4035582092 -0.0800498677 0.5700174561
1.3996915673 -0.1693656257 0.5650100828
1.3921718859 -0.2581548141 0.5563199924
1.3797126351 -0.3459178848 0.5438809202
1.3605099834 -0.4318320622 0.5278287130
1.3333762849 -0.5150571090 0.5093434088
1.2979874179 -0.5951657158 0.4912123008
1.2559394824 -0.6730524013 0.4786707386
1.2112064187 -0.7504130167 0.4786260690
1.1647413184 -0.8258006186 0.4909418670
1.1132322154 -0.8966313297 0.5090890175
1.0547933645 -0.9617898221 0.5276256914
0.9900633460 -1.0214475996 0.5437385474
0.9203071824 -1.0761378062 0.5562443824
0.8471732554 -1.1270471680 0.5649410525
0.7717692380 -1.1750691079 0.5699604395
0.6947552105 -1.2207234741 0.5713836506
0.6164554093 -1.2641040205 0.5692460420
0.5369157413 -1.3048082630 0.5635131796
0.4559668809 -1.3418493108 0.5540560166
0.3733690240 -1.3736863725 0.5408482737
0.2890339580 -1.3985171928 0.5242005463
0.2030949896 -1.4148328105 0.5054781487
0.1157253804 -1.4224819570 0.4880217636
0.0269693375 -1.4242778721 0.4777012457
-0.0623456461 -1.4239796445 0.4802745565
-0.1505646179 -1.4204357171 0.4944354553
-0.2373955963 -1.4095601246 0.5129595405
-0.3227071532 -1.3896321834 0.5311373909
-0.4063624856 -1.3618199658 0.5465165429
-0.4882747942 -1.3276840885 0.5582494607
-0.5686338220 -1.2890280253 0.5662168052
-0.6476677241 -1.2471695418 0.5705067437
-0.7254619452 -1.2028439387 0.5712263955
-0.8018920052 -1.1562877741 0.5683905168
-0.8764798518 -1.1071914677 0.5619002792
-0.9484192441 -1.0549015862 0.5516913073
-1.0163767930 -0.9983617781 0.5377290893
-1.0787933330 -0.9366142682 0.5204896217
-1.1344862812 -0.8691978806 0.5016288723
-1.1836263121 -0.7963764595 0.4849402973
-1.2289967944 -0.7197796856 0.4769325950
-1.2731544045 -0.6422712467 0.4824884979
-1.3131001219 -0.5637944132 0.4980498221
-1.3452202433 -0.4824316309 0.5168214626
-1.3690084380 -0.3980151729 0.5345419902
-1.3853267796 -0.3112518044 0.5492109298
-1.3956393214 -0.2230053138 0.5601509726
-1.4015747882 -0.1339635932 0.5673816699
-1.4042368359 -0.0445356749 0.5709394086
-1.4042353324 0.0450047292 0.5709526369
-1.4009731305 0.1453636780 0.5666215632
-1.3945526728 0.2343292298 0.5589389567
-1.3835902397 0.3224333663 0.5475380334
-1.3664268475 0.4089570123 0.5324581864
-1.3414311106 0.4929556506 0.5144666033
-1.3082259991 0.5739113047 0.4959415483
-1.2676563293 0.6522281907 0.4814060595
-1.2288347696 0.7202085972 0.4767932505
-1.1835199560 0.7968226713 0.4850467720
-1.1343460172 0.8696325960 0.5018013922
-1.0784887342 0.9369419687 0.5206039016
-1.0160241842 0.9986576143 0.5377981466
-0.9480435218 1.0551774463 0.5517264086
-0.8761055767 1.1074732574 0.5619059285
-0.8014860957 1.1565218724 0.5683784983
-0.7155746475 1.2086022644 0.5712678531
-0.6376236264 1.2526348938 0.5701205057
-0.5584317974 1.2941308999 0.5653517718
-0.4778837284 1.3322769079 0.5569166590
-0.3957611036 1.3657223530 0.5447295918
-0.3118788814 1.3925737899 0.5289555180
-0.2263305290 1.4112212155 0.5106163570
-0.1393538034 1.4212761487 0.4923795558
-0.0509625700 1.4241123751 0.4793957400
0.0274337398 1.4243303879 0.4775925326
0.1161983114 1.4227002213 0.4880049852
0.2038399428 1.4149121922 0.5039573140
0.2902525514 1.3965884294 0.5175469215
0.3744519788 1.3685579767 0.5285931702
0.4558677700 1.3325164090 0.5374162543
0.5346463684 1.2906652954 0.5446231147
0.6105787434 1.2436084996 0.5503675894
0.6837966035 1.1922970727 0.5549616962
0.7545447577 1.1375498156 0.5586543740
0.8226105697 1.0794426691 0.5615084096
0.8881343056 1.0184558052 0.5637040615
0.9510784500 0.9547902325 0.5653415738
1.0114157358 0.8886388524 0.5665164738
1.0689118363 0.8199996440 0.5672940666
1.1235785262 0.7490874689 0.5677723463
1.1751368589 0.6758840708 0.5680112329
1.2230499851 0.6002499538 0.5680779396
1.2671322691 0.5223307033 0.5680632972
1.3069852746 0.4421744943 0.5680421624
1.3412878119 0.3595138313 0.5681340433
1.3695412650 0.2746076139 0.5684342374
1.3900732950 0.1875810414 0.5691363841
1.4289372200 0.1034541400 0.5435708300
1.4306267609 0.0121840421 0.5458413122
1.4296374299 -0.0791144308 0.5444865472
1.4257609193 -0.1702136067 0.5396122437
1.4181120295 -0.2607823233 0.5309057841
1.4052830086 -0.3502773639 0.5182039617
1.3852267608 -0.4377318630 0.5014548542
1.3566118533 -0.5221105731 0.4816892022
1.3189099715 -0.6027528855 0.4615859273
1.2744412423 -0.6810882005 0.4469881262
1.2288615993 -0.7600212414 0.4468915231
1.1833127652 -0.8378192866 0.4608780768
1.1326850204 -0.9110734999 0.4808723402
1.0741398816 -0.9782168082 0.5007091278
1.0086788638 -1.0395429774 0.5175852172
0.9377617056 -1.0955710747 0.5304535491
0.8632671430 -1.1476151575 0.5392890313
0.7864052878 -1.1966449045 0.5443261819
0.7078792940 -1.2432179788 0.5457757193
0.6280326433 -1.2874608262 0.5436531010
0.5469053346 -1.3289606769 0.5379149824
0.4642939557 -1.3666298890 0.5283219913
0.3799427148 -1.3987579075 0.5146866522
0.2938026052 -1.4233211048 0.4971801845
0.2061096273 -1.4384963682 0.4769915362
0.1171245955 -1.4440919811 0.4575151733
0.0266852027 -1.4441465565 0.4456949165
-0.0644090023 -1.4443541919 0.4488805383
-0.1541931313 -1.4428616492 0.4651725924
-0.2426679428 -1.4335294431 0.4855510252
-0.3297312130 -1.4141283497 0.5048475380
-0.4151388119 -1.3861793252 0.5208070468
-0.4987398503 -1.3515207115 0.5327700567
-0.5807125079 -1.3121151233 0.5407319439
-0.6612942551 -1.2693857412 0.5449418720
-0.7405957245 -1.2241312675 0.5455800561
-0.8185038595 -1.1766027508 0.5426847637
-0.8944752705 -1.1263992908 0.5360431503
-0.9676649673 -1.0728460785 0.5255613469
-1.0365467116 -1.0147484896 0.5110166763
-1.0993268626 -0.9510787330 0.4927493125
-1.1546158759 -0.8814003061 0.4723371910
-1.2025988186 -0.8060451992 0.4536224076
-1.2475593035 -0.7271832272 0.4445171475
-1.2934647304 -0.6486669269 0.4516268784
-1.3358631582 -0.5698562400 0.4696511423
-1.3697410776 -0.4876095699 0.4901614849
-1.3944983258 -0.4017690820 0.5088382050
-1.4112869177 -0.3133206460 0.5239033271
-1.4217583017 -0.2232987177 0.5349169051
-1.4277371662 -0.1324691654 0.5420458358
-1.4303263782 -0.0412592884 0.5454117029
-1.4302026773 0.0500505585 0.5452581059
-1.4273029593 0.1412365256 0.5415234611
-1.4209653076 0.2320128830 0.5340425190
-1.4099710301 0.3219240970 0.5226476074
-1.3925312023 0.4101827492 0.5072038355
-1.3666283395 0.4955974817 0.4881777803
-1.3318485808 0.5774527187 0.4677445060
-1.2890174763 0.6561948305 0.4506071557
-1.2431679425 0.7347995936 0.4446476981
-1.1981715033 0.8134725558 0.4551920562
-1.1496701455 0.8883963494 0.4743000605
-1.0935388951 0.9574228221 0.4946160488
-1.0301468318 1.0205647232 0.5125827480
-0.9607783681 1.0781757340 0.5267400295
-0.8872888797 1.1313882166 0.5368460789
-0.8110604196 1.1812522815 0.5430841563
-0.7330288339 1.2285956118 0.5456595643
-0.6535989154 1.2736176707 0.5447159530
-0.5728870568 1.3160557925 0.5401129749
-0.4907610952 1.3550569551 0.5317667192
-0.4069992107 1.3891895153 0.5194374564
-0.3214158885 1.4163597928 0.5031093612
-0.2341783942 1.4346387494 0.4835483344
-0.1456438129 1.4434252442 0.4632058780
-0.0556896267 1.4443040299 0.4477658106
0.0354808811 1.4441609793 0.4459348507
0.1257658130 1.4440353812 0.4591076861
0.2149987193 1.4381838121 0.4775051689
0.3033514515 1.4211913533 0.4926492952
0.3899063039 1.3950341126 0.5049982366
0.4737129867 1.3601508872 0.5146105248
0.5550082963 1.3193424422 0.5223477220
0.6332071880 1.2725924498 0.5282242369
0.7087023055 1.2214507652 0.5327637134
0.7815699968 1.1665390510 0.5362024478
0.8513740653 1.1077260089 0.5385756761
0.9184937395 1.0458454538 0.5401844138
0.9829396373 0.9811706255 0.5411672453
1.0445241565 0.9137568237 0.5416172309
1.1028758497 0.8435245277 0.5416193195
1.1581972407 0.7708863849 0.5413326010
1.2102842256 0.6958942794 0.5408519638
1.2583797510 0.6182862220 0.5402753632
1.3022599852 0.5382229562 0.5397337797
1.3416804119 0.4558723486 0.5393479817
1.3749657730 0.3708674285 0.5393300105
1.4018931659 0.2836471767 0.5398250986
1.4201938896 0.1942592234 0.5411666752
1.3736315082 0.0943276788 0.5971850628
1.3785585496 0.0067699255 0.5971148887
1.3774789884 -0.0809853046 0.5955483651
1.3736222152 -0.1685176447 0.5904079220
1.3662317424 -0.2555273049 0.5817342007
1.3541422616 -0.3415584056 0.5695578787
1.3357932061 -0.4259322615 0.5542025718
1.3101407166 -0.5080036450 0.5369976153
1.2770648642 -0.5875785461 0.5208386743
1.2374377225 -0.6650166021 0.5103533511
1.1935512381 -0.7408047920 0.5103606148
1.1461698715 -0.8137819506 0.5210056571
1.0937794104 -0.8821891596 0.5373056947
1.0354468473 -0.9453628361 0.5545422550
0.9714478281 -1.0033522219 0.5698918777
0.9028526592 -1.0567045377 0.5820352156
0.8310793678 -1.1064791785 0.5905930738
0.7571331882 -1.1534933114 0.5955946972
0.6816311270 -1.1982289695 0.5969915818
0.6048781754 -1.2407472147 0.5948389830
0.5269261480 -1.2806558492 0.5891113768
0.4476398062 -1.3170687326 0.5797900419
0.3667953332 -1.3486148376 0.5670098953
0.2842653108 -1.3737132808 0.5512209081
0.2000803519 -1.3911692529 0.5339647613
0.1143261654 -1.4008719330 0.5185283538
0.0272534724 -1.4044091877 0.5097075750
-0.0602822899 -1.4036050972 0.5116685747
-0.1469361045 -1.3980097851 0.5236983181
-0.2321232497 -1.3855908060 0.5403680558
-0.3156830935 -1.3651360171 0.5574272438
-0.3975861594 -1.3374606065 0.5722260390
-0.4778097380 -1.3038474655 0.5837288647
-0.5565551361 -1.2659409274 0.5917016665
-0.6340411931 -1.2249533424 0.5960716153
-0.7103281659 -1.1815566099 0.5968727348
-0.7852801508 -1.1359727973 0.5940962699
-0.8584844331 -1.0879836446 0.5877574081
-0.9291735209 -1.0369570939 0.5778212677
-0.9962068745 -0.9819750667 0.5644415023
-1.0582598034 -0.9221498033 0.5482299309
-1.1143566865 -0.8569954551 0.5309205537
-1.1646538057 -0.7867077198 0.5162581870
-1.2104342854 -0.7123761441 0.5093480426
-1.2528440786 -0.6358755665 0.5133501173
-1.2903370856 -0.5577325863 0.5264485020
-1.3206994090 -0.4772536919 0.5434814403
-1.3435185503 -0.3942612638 0.5602457754
-1.3593666414 -0.3091829628 0.5745185325
-1.3695203412 -0.2227119099 0.5853850401
-1.3754124103 -0.1354580210 0.5927175040
-1.3781472936 -0.0478120614 0.5964671143
-1.3782679875 0.0399588999 0.5966471679
-1.3746433018 0.1494908304 0.5917196653
-1.3681400379 0.2366455766 0.5838353945
-1.3572094492 0.3229426356 0.5724284595
-1.3403224928 0.4077312754 0.5577125374
-1.3162338817 0.4903138194 0.5407554263
-1.2846034175 0.5703698907 0.5241385907
-1.2462951824 0.6482615510 0.5122049633
-1.2145015966 0.7056176007 0.5089388029
-1.1688684087 0.7801727869 0.5149014877
-1.1190218890 0.8508688426 0.5293027238
-1.0634385734 0.9164611153 0.5465917544
-1.0019015367 0.9767505055 0.5630135452
-0.9353086755 1.0321791586 0.5767127876
-0.8649222736 1.0835582982 0.5869657781
-0.7919117718 1.1317914632 0.5936728402
-0.6981204612 1.1886089170 0.5968761418
-0.6216483374 1.2316521170 0.5955250583
-0.5439765379 1.2722060073 0.5905905687
-0.4650063617 1.3094968608 0.5820665988
-0.3845229964 1.3422551906 0.5700217272
-0.3023418743 1.3687877871 0.5548016747
-0.2184826637 1.3878036815 0.5376843796
-0.1330637939 1.3991270532 0.5215532336
-0.0462355133 1.4039207203 0.5110256694
0.0193865984 1.4044997966 0.5092502146
0.1066308098 1.4013650613 0.5169022843
0.1926811663 1.3916405723 0.5304094592
0.2771536513 1.3719855055 0.5424445477
0.3589976537 1.3420818409 0.5521881038
0.4380225533 1.3048819308 0.5602219838
0.5142844404 1.2619881486 0.5668985074
0.5879502988 1.2146245495 0.5725109419
0.6588909015 1.1631433802 0.5771596791
0.7275195187 1.1085605801 0.5811063002
0.7938470741 1.0511593293 0.5844411430
0.8577748717 0.9910661565 0.5872237092
0.9192172627 0.9284098395 0.5895159023
0.9783073150 0.8635208811 0.5914157167
1.0349478229 0.7964747602 0.5929688136
1.0889598118 0.7272885528 0.5942120917
1.1399894923 0.6558738621 0.5951705021
1.1877202192 0.5822136856 0.5958805160
1.2320045529 0.5064384503 0.5963928146
1.2722901372 0.4284766400 0.5967363432
1.3076098507 0.3481602341 0.5969380761
1.3371893640 0.2655680510 0.5970433762
1.3599527004 0.1809028594 0.5971060930
