# Supplementary material for: The topology of the magnetically induced ring current of C13Cl2
Source: Chem Sci. 2026 Jun 27. Online ahead of print. doi: 10.1039/d6sc03398a (PMC13334967; doi:10.1039/d6sc03398a)
Supplement: SC-OLF-D6SC03398A-s002 [file SC-OLF-D6SC03398A-s002.zip › benz/ribbon_traj_013_016.xyz]

100

1.4082378474 0.0952207289 0.4499633966
1.4104849108 0.0056286150 0.4519952301
1.4088965024 -0.0729871529 0.4506191898
1.4030475917 -0.1622454311 0.4457592233
1.3934349257 -0.2397626769 0.4380241711
1.3785267201 -0.3159060042 0.4270052787
1.3568360995 -0.3898418587 0.4125823202
1.3188967153 -0.4674109281 0.3919188602
1.2697164300 -0.5370532736 0.3695324514
1.1996508395 -0.6184611851 0.3462948416
1.1378851237 -0.7218458033 0.3449002129
1.1018272730 -0.8232687798 0.3674400593
1.0666990481 -0.9009377336 0.3896453877
1.0198468843 -0.9730153163 0.4105397495
0.9682659200 -1.0296829274 0.4255057833
0.9107323205 -1.0814957818 0.4370885185
0.8400198280 -1.1356064812 0.4459548152
0.7654688860 -1.1850702827 0.4506834238
0.6980831824 -1.2255995634 0.4519655320
0.6192486850 -1.2682092681 0.4498156001
0.5384460138 -1.3064450047 0.4438835698
0.4658857689 -1.3349025880 0.4349194062
0.3919448994 -1.3570987091 0.4225450351
0.3169424052 -1.3714457662 0.4068935920
0.2312429436 -1.3734225240 0.3855182256
0.1465244919 -1.3634180239 0.3635876873
0.0400200701 -1.3448559606 0.3431984253
-0.0802190822 -1.3499545793 0.3486160063
-0.1852409376 -1.3703195702 0.3735806036
-0.2704579738 -1.3757581409 0.3959115979
-0.3459436103 -1.3667913786 0.4133187752
-0.4205587615 -1.3490968501 0.4276838772
-0.5042748168 -1.3206822038 0.4398955737
-0.5758958651 -1.2892827253 0.4469467837
-0.6557648920 -1.2488971415 0.4511230800
-0.7243372766 -1.2103908305 0.4519041291
-0.8003848205 -1.1629994075 0.4492298107
-0.8734025817 -1.1114980961 0.4426221760
-0.9337198774 -1.0622332012 0.4330649823
-0.9954682614 -0.9998676541 0.4179325594
-1.0419899167 -0.9400623565 0.4011008712
-1.0829494245 -0.8652931832 0.3791501356
-1.1168961724 -0.7756656314 0.3549057245
-1.1600712403 -0.6754167726 0.3407283703
-1.2247992082 -0.5870581845 0.3531442600
-1.2864004252 -0.5134181239 0.3768086129
-1.3321978713 -0.4414846514 0.3991190632
-1.3661357503 -0.3617429590 0.4186131048
-1.3848296618 -0.2867181825 0.4316404254
-1.3974661843 -0.2099476867 0.4413091603
-1.4063382695 -0.1211648188 0.4483960565
-1.4097285680 -0.0426888898 0.4513872336
-1.4096681186 0.0469315414 0.4513158380
-1.4051900752 0.1363320187 0.4475607706
-1.3978020395 0.2143337064 0.4412450865
-1.3817717840 0.3015554673 0.4296168856
-1.3600494089 0.3752424532 0.4153289761
-1.3299715667 0.4447319069 0.3979693723
-1.2840964121 0.5166784355 0.3758798904
-1.2225292656 0.5905569893 0.3525505056
-1.1534083478 0.6887692414 0.3415049898
-1.1127073543 0.7897333740 0.3582473280
-1.0813949633 0.8688337984 0.3801413963
-1.0403339318 0.9435556334 0.4022455440
-0.9867688112 1.0118246851 0.4211687159
-0.9302410466 1.0647004626 0.4335848599
-0.8610644146 1.1203869733 0.4437613229
-0.7964952220 1.1648210658 0.4491067404
-0.7204851846 1.2121866934 0.4516657536
-0.6422457777 1.2558590264 0.4506029932
-0.5721337013 1.2911401444 0.4466315011
-0.5006070660 1.3229755386 0.4397002899
-0.4167707456 1.3515503613 0.4273859069
-0.3311884660 1.3690627797 0.4102481432
-0.2561044713 1.3737664223 0.3918855753
-0.1713632514 1.3666051208 0.3695266807
-0.0763614088 1.3492756184 0.3475446418
0.0335496544 1.3437856730 0.3424919280
0.1325436731 1.3509011086 0.3559225189
0.2205586430 1.3502863294 0.3712457631
0.3081745629 1.3381679873 0.3839543297
0.3836555826 1.3189878442 0.3934041832
0.4573034094 1.2932286997 0.4011059174
0.5392173250 1.2580187102 0.4082028190
0.6085942567 1.2217119053 0.4132572415
0.6851881494 1.1756192157 0.4178280091
0.7591356315 1.1252625908 0.4215001284
0.8300096803 1.0705798146 0.4243293085
0.8980157434 1.0123045927 0.4265492804
0.9632456788 0.9509018703 0.4283059202
1.0253593511 0.8863168871 0.4296897294
1.0842030582 0.8187291962 0.4308084298
1.1398977471 0.7485176590 0.4317954877
1.1919756552 0.6755745475 0.4327639405
1.2400272950 0.5999237677 0.4338212316
1.2838633633 0.5217616321 0.4350868297
1.3225841588 0.4409546491 0.4367538098
1.3555299107 0.3576529966 0.4389554501
1.3815131576 0.2719695413 0.4419538525
1.3993502598 0.1842877467 0.4459579576
1.4289372200 0.1034541400 0.5435708300
1.4306267609 0.0121840421 0.5458413122
1.4296374299 -0.0791144308 0.5444865472
1.4257609193 -0.1702136067 0.5396122437
1.4181120295 -0.2607823233 0.5309057841
1.4052830086 -0.3502773639 0.5182039617
1.3852267608 -0.4377318630 0.5014548542
1.3566118533 -0.5221105731 0.4816892022
1.3189099715 -0.6027528855 0.4615859273
1.2744412423 -0.6810882005 0.4469881262
1.2288615993 -0.7600212414 0.4468915231
1.1833127652 -0.8378192866 0.4608780768
1.1326850204 -0.9110734999 0.4808723402
1.0741398816 -0.9782168082 0.5007091278
1.0086788638 -1.0395429774 0.5175852172
0.9377617056 -1.0955710747 0.5304535491
0.8632671430 -1.1476151575 0.5392890313
0.7864052878 -1.1966449045 0.5443261819
0.7078792940 -1.2432179788 0.5457757193
0.6280326433 -1.2874608262 0.5436531010
0.5469053346 -1.3289606769 0.5379149824
0.4642939557 -1.3666298890 0.5283219913
0.3799427148 -1.3987579075 0.5146866522
0.2938026052 -1.4233211048 0.4971801845
0.2061096273 -1.4384963682 0.4769915362
0.1171245955 -1.4440919811 0.4575151733
0.0266852027 -1.4441465565 0.4456949165
-0.0644090023 -1.4443541919 0.4488805383
-0.1541931313 -1.4428616492 0.4651725924
-0.2426679428 -1.4335294431 0.4855510252
-0.3297312130 -1.4141283497 0.5048475380
-0.4151388119 -1.3861793252 0.5208070468
-0.4987398503 -1.3515207115 0.5327700567
-0.5807125079 -1.3121151233 0.5407319439
-0.6612942551 -1.2693857412 0.5449418720
-0.7405957245 -1.2241312675 0.5455800561
-0.8185038595 -1.1766027508 0.5426847637
-0.8944752705 -1.1263992908 0.5360431503
-0.9676649673 -1.0728460785 0.5255613469
-1.0365467116 -1.0147484896 0.5110166763
-1.0993268626 -0.9510787330 0.4927493125
-1.1546158759 -0.8814003061 0.4723371910
-1.2025988186 -0.8060451992 0.4536224076
-1.2475593035 -0.7271832272 0.4445171475
-1.2934647304 -0.6486669269 0.4516268784
-1.3358631582 -0.5698562400 0.4696511423
-1.3697410776 -0.4876095699 0.4901614849
-1.3944983258 -0.4017690820 0.5088382050
-1.4112869177 -0.3133206460 0.5239033271
-1.4217583017 -0.2232987177 0.5349169051
-1.4277371662 -0.1324691654 0.5420458358
-1.4303263782 -0.0412592884 0.5454117029
-1.4302026773 0.0500505585 0.5452581059
-1.4273029593 0.1412365256 0.5415234611
-1.4209653076 0.2320128830 0.5340425190
-1.4099710301 0.3219240970 0.5226476074
-1.3925312023 0.4101827492 0.5072038355
-1.3666283395 0.4955974817 0.4881777803
-1.3318485808 0.5774527187 0.4677445060
-1.2890174763 0.6561948305 0.4506071557
-1.2431679425 0.7347995936 0.4446476981
-1.1981715033 0.8134725558 0.4551920562
-1.1496701455 0.8883963494 0.4743000605
-1.0935388951 0.9574228221 0.4946160488
-1.0301468318 1.0205647232 0.5125827480
-0.9607783681 1.0781757340 0.5267400295
-0.8872888797 1.1313882166 0.5368460789
-0.8110604196 1.1812522815 0.5430841563
-0.7330288339 1.2285956118 0.5456595643
-0.6535989154 1.2736176707 0.5447159530
-0.5728870568 1.3160557925 0.5401129749
-0.4907610952 1.3550569551 0.5317667192
-0.4069992107 1.3891895153 0.5194374564
-0.3214158885 1.4163597928 0.5031093612
-0.2341783942 1.4346387494 0.4835483344
-0.1456438129 1.4434252442 0.4632058780
-0.0556896267 1.4443040299 0.4477658106
0.0354808811 1.4441609793 0.4459348507
0.1257658130 1.4440353812 0.4591076861
0.2149987193 1.4381838121 0.4775051689
0.3033514515 1.4211913533 0.4926492952
0.3899063039 1.3950341126 0.5049982366
0.4737129867 1.3601508872 0.5146105248
0.5550082963 1.3193424422 0.5223477220
0.6332071880 1.2725924498 0.5282242369
0.7087023055 1.2214507652 0.5327637134
0.7815699968 1.1665390510 0.5362024478
0.8513740653 1.1077260089 0.5385756761
0.9184937395 1.0458454538 0.5401844138
0.9829396373 0.9811706255 0.5411672453
1.0445241565 0.9137568237 0.5416172309
1.1028758497 0.8435245277 0.5416193195
1.1581972407 0.7708863849 0.5413326010
1.2102842256 0.6958942794 0.5408519638
1.2583797510 0.6182862220 0.5402753632
1.3022599852 0.5382229562 0.5397337797
1.3416804119 0.4558723486 0.5393479817
1.3749657730 0.3708674285 0.5393300105
1.4018931659 0.2836471767 0.5398250986
1.4201938896 0.1942592234 0.5411666752
1.3875384748 0.0869873178 0.3563559631
1.3903430607 -0.0009268121 0.3581491481
1.3881555750 -0.0668598749 0.3567518324
1.3803342641 -0.1542772555 0.3519062030
1.3687578219 -0.2187430304 0.3451425580
1.3517704316 -0.2815346444 0.3358065956
1.3284454382 -0.3419518544 0.3237097861
1.2811815772 -0.4127112831 0.3021485181
1.2205228884 -0.4713536617 0.2774789755
1.1248604367 -0.5558341696 0.2456015569
1.0469086482 -0.6836703651 0.2429089027
1.0203417808 -0.8087182729 0.2740020418
1.0007130757 -0.8908019674 0.2984184351
0.9655538869 -0.9678138245 0.3203703712
0.9278529763 -1.0198228774 0.3334263493
0.8837029354 -1.0674204889 0.3437234879
0.8167725130 -1.1235978050 0.3526205992
0.7445324842 -1.1734956610 0.3570406657
0.6882870707 -1.2079811480 0.3581553448
0.6104647268 -1.2489577100 0.3559780992
0.5299866931 -1.2839293324 0.3498521573
0.4674775821 -1.3031752869 0.3415168211
0.4039470841 -1.3154395107 0.3304034179
0.3400822052 -1.3195704276 0.3166069996
0.2563762599 -1.3083486798 0.2940449151
0.1759243883 -1.2827440666 0.2696602013
0.0533549374 -1.2455653648 0.2407019342
-0.0960291622 -1.2555549667 0.2483514742
-0.2162887438 -1.2977774912 0.2819886148
-0.2982480047 -1.3179868387 0.3062721705
-0.3621560076 -1.3194544075 0.3217900123
-0.4259787110 -1.3120143749 0.3345607076
-0.5098097834 -1.2898436960 0.3470210907
-0.5710792223 -1.2664503274 0.3531616234
-0.6502355289 -1.2284085418 0.3573042880
-0.7080788288 -1.1966503935 0.3582282022
-0.7822657816 -1.1493960641 0.3557748577
-0.8523298930 -1.0965969015 0.3492012016
-0.8997747875 -1.0516203239 0.3405686176
-0.9543898113 -0.9849868187 0.3248484426
-0.9846529709 -0.9290459800 0.3094524298
-1.0112829731 -0.8491860603 0.2859630802
-1.0311935263 -0.7452860637 0.2561890414
-1.0725831772 -0.6236503179 0.2369395930
-1.1561336860 -0.5254494422 0.2546616415
-1.2369376922 -0.4569800079 0.2839660834
-1.2946546651 -0.3953597330 0.3080766415
-1.3377731748 -0.3217168360 0.3283880046
-1.3583724058 -0.2601157190 0.3393775237
-1.3731740668 -0.1965966556 0.3477014156
-1.3849393728 -0.1098604722 0.3547462773
-1.3891307578 -0.0441184911 0.3573627643
-1.3891335598 0.0438125244 0.3573735702
-1.3830771911 0.1314275118 0.3535980801
-1.3746387713 0.1966545298 0.3484476541
-1.3535725379 0.2811868375 0.3365861638
-1.3275676155 0.3403021571 0.3234541167
-1.2933147939 0.3938663322 0.3077609644
-1.2363442435 0.4559041523 0.2840152748
-1.1560410549 0.5249191481 0.2544938555
-1.0636487532 0.6427388892 0.2383622815
-1.0272432054 0.7659941923 0.2613025997
-1.0131197811 0.8492712474 0.2859827320
-0.9871289684 0.9296884447 0.3098750393
-0.9433907906 1.0030846471 0.3297546839
-0.8997037250 1.0512251911 0.3404296903
-0.8348399495 1.1093857299 0.3506765669
-0.7819300243 1.1483898501 0.3551293245
-0.7079415353 1.1957777750 0.3576719428
-0.6308926400 1.2381003821 0.3564900333
-0.5713803457 1.2662244962 0.3531500273
-0.5104530368 1.2908941221 0.3476338605
-0.4265422804 1.3139112074 0.3353343575
-0.3409610435 1.3217657666 0.3173869252
-0.2780305483 1.3128940952 0.3002228161
-0.1970826900 1.2897849973 0.2758474833
-0.0970331909 1.2542472069 0.2473234730
0.0316184278 1.2434103667 0.2390490053
0.1393215332 1.2577668360 0.2527373516
0.2261185667 1.2623888467 0.2649863572
0.3129976742 1.2551446213 0.2752593641
0.3774048614 1.2429415759 0.2818101298
0.4408938321 1.2263065121 0.2876013101
0.5234263537 1.1966949782 0.2940579161
0.5839813254 1.1708313607 0.2982902461
0.6616739933 1.1297876662 0.3028923048
0.7367012662 1.0839861305 0.3067978089
0.8086452953 1.0334336202 0.3100829409
0.8775377473 0.9787637317 0.3129141470
0.9435517203 0.9206331151 0.3154445952
1.0061945458 0.8588769506 0.3177622279
1.0655302667 0.7939338646 0.3199975400
1.1215982535 0.7261489330 0.3222583743
1.1736670849 0.6552548156 0.3246759172
1.2216748390 0.5815613135 0.3273671001
1.2654667415 0.5053003080 0.3304398798
1.3034879057 0.4260369496 0.3341596379
1.3360940483 0.3444385647 0.3385808897
1.3611331493 0.2602919059 0.3440826064
1.3785066300 0.1743162700 0.3507492400
