# Supplementary material for: The topology of the magnetically induced ring current of C13Cl2
Source: Chem Sci. 2026 Jun 27. Online ahead of print. doi: 10.1039/d6sc03398a (PMC13334967; doi:10.1039/d6sc03398a)
Supplement: SC-OLF-D6SC03398A-s002 [file SC-OLF-D6SC03398A-s002.zip › benz/ribbon_traj_014_015.xyz]

100

1.3497873976 0.1320402505 0.4652382184
1.3577852135 0.0463864857 0.4672135694
1.3584145927 -0.0397202424 0.4669561924
1.3532560238 -0.1365540499 0.4627610055
1.3408488500 -0.2322254837 0.4532903723
1.3204719490 -0.3143205822 0.4403877196
1.2891800250 -0.3911589679 0.4236274835
1.2469912647 -0.4606723165 0.4048129402
1.1969680762 -0.5244268665 0.3872913539
1.1483670186 -0.5775249618 0.3758060477
1.1042020801 -0.6372878502 0.3723421747
1.0737411243 -0.7050595015 0.3763440905
1.0521465552 -0.7738670789 0.3870837225
1.0220609269 -0.8490926351 0.4045471701
0.9834353558 -0.9205118739 0.4234132853
0.9325935471 -0.9860799698 0.4402259344
0.8717763258 -1.0448446793 0.4531885007
0.7950660447 -1.1033458942 0.4624751013
0.7232941147 -1.1507306167 0.4665243830
0.6392862727 -1.1994232203 0.4666699222
0.5624700927 -1.2381155917 0.4628019234
0.4835076794 -1.2711237613 0.4549197886
0.4025339387 -1.2957317885 0.4427034751
0.3205526978 -1.3086119038 0.4264833203
0.2395055684 -1.3081211382 0.4078098145
0.1594929789 -1.2979023940 0.3898612606
0.0785173065 -1.2833142888 0.3767115608
0.0048393469 -1.2745439215 0.3725081130
-0.0690988086 -1.2820592465 0.3757472896
-0.1504308078 -1.2965929052 0.3880112421
-0.2304484690 -1.3076123434 0.4056931456
-0.3113334760 -1.3094602984 0.4244781149
-0.3933247050 -1.2979484423 0.4410677178
-0.4744975081 -1.2745122664 0.4537910557
-0.5536926473 -1.2422203661 0.4621378944
-0.6307656353 -1.2040947501 0.4664631307
-0.7150637759 -1.1558880240 0.4667808445
-0.7870928298 -1.1088520458 0.4630970158
-0.8642796459 -1.0509099665 0.4542809555
-0.9259791966 -0.9929093400 0.4418451697
-0.9781099054 -0.9281368997 0.4254481474
-1.0182014575 -0.8573376053 0.4066368408
-1.0488338264 -0.7824734386 0.3887836587
-1.0705345835 -0.7138658000 0.3775993452
-1.0991807609 -0.6456376722 0.3725454630
-1.1423999245 -0.5849952654 0.3750163421
-1.1910795175 -0.5315756393 0.3856389886
-1.2418402413 -0.4682700672 0.4027067267
-1.2852677411 -0.3996877690 0.4215974704
-1.3177070588 -0.3234198906 0.4387105027
-1.3391358902 -0.2417101469 0.4520664124
-1.3523748970 -0.1462237103 0.4620715322
-1.3581248550 -0.0494522611 0.4667013588
-1.3585190573 0.0366781405 0.4669792164
-1.3541114727 0.1225954439 0.4635249054
-1.3428775557 0.2184912135 0.4548994458
-1.3238594074 0.3010437442 0.4426712468
-1.2942479196 0.3787595111 0.4264487487
-1.2534884446 0.4492133353 0.4077619899
-1.2043378193 0.5133687483 0.3898947504
-1.1560243080 0.5662981249 0.3778834390
-1.1116441566 0.6254280846 0.3720117308
-1.0741422061 0.7021359535 0.3754679356
-1.0516513958 0.7706727223 0.3865963140
-1.0217134917 0.8458753205 0.4038402170
-0.9835012130 0.9172706333 0.4226168745
-0.9337198777 0.9832042960 0.4395382156
-0.8735737154 1.0424033608 0.4526701367
-0.8065170424 1.0953902597 0.4614718498
-0.7352482419 1.1434607687 0.4661997877
-0.6419960943 1.1980792787 0.4667717722
-0.5653097676 1.2370796964 0.4630443377
-0.4864828778 1.2705777215 0.4553667981
-0.4055786814 1.2958557882 0.4433470503
-0.3235405493 1.3095175039 0.4272836529
-0.2421639991 1.3099460556 0.4086731025
-0.1619990915 1.2999933556 0.3906135258
-0.0921214630 1.2848615430 0.3779427982
-0.0078121864 1.2754942520 0.3718794474
0.0777969632 1.2785259087 0.3757611469
0.1630558523 1.2780740629 0.3844384276
0.2580894456 1.2643962903 0.3939403993
0.3507853152 1.2392335991 0.4018520243
0.4310129748 1.2101904634 0.4077527188
0.5183062406 1.1694953181 0.4138119344
0.5935525852 1.1289050651 0.4185236500
0.6663342473 1.0837922977 0.4228730998
0.7368080961 1.0350092941 0.4269269210
0.8047200971 0.9825688790 0.4307221154
0.8699868639 0.9267780543 0.4342793868
0.9326876804 0.8680482198 0.4376441227
0.9925214812 0.8063207918 0.4408506564
1.0494324924 0.7418371623 0.4439178747
1.1032536956 0.6747231612 0.4468577909
1.1533187947 0.6047349032 0.4496871015
1.1995844052 0.5321668383 0.4524268076
1.2416430306 0.4570783717 0.4550934710
1.2784213605 0.3792765695 0.4576965956
1.3095854520 0.2990736476 0.4602460873
1.3336610396 0.2164983720 0.4627556579
1.3316215300 0.1263146000 0.3333393100
1.3385829977 0.0421847785 0.3371772379
1.3384843167 -0.0423133612 0.3371323585
1.3313101786 -0.1263938258 0.3331663358
1.3154659576 -0.2089236625 0.3248465439
1.2868016364 -0.2870827589 0.3112175605
1.2425668439 -0.3563856743 0.2930523951
1.1838418129 -0.4133409881 0.2726282651
1.1168712882 -0.4612751868 0.2537440335
1.0485181626 -0.5091239293 0.2405190386
0.9925227419 -0.5713778828 0.2358104098
0.9654830386 -0.6507978443 0.2401011850
0.9581232388 -0.7339522072 0.2531617879
0.9503424434 -0.8159961106 0.2717886455
0.9314238642 -0.8956609117 0.2922843156
0.8937392660 -0.9688077178 0.3105599912
0.8406999923 -1.0329848210 0.3243417858
0.7774362039 -1.0883139863 0.3328802016
0.7082507737 -1.1366496596 0.3368832273
0.6351711455 -1.1790557290 0.3369795428
0.5588787319 -1.2151327043 0.3331762205
0.4795430999 -1.2428281977 0.3249493424
0.3976390876 -1.2578595048 0.3115961518
0.3153659593 -1.2551227789 0.2935793080
0.2366381803 -1.2327906826 0.2731090070
0.1615984608 -1.1989385302 0.2541391952
0.0861382558 -1.1634422994 0.2406232766
0.0043532020 -1.1446129186 0.2355366664
-0.0779153272 -1.1605133958 0.2398260045
-0.1539255110 -1.1951760254 0.2523241662
-0.2287736882 -1.2296338807 0.2710182354
-0.3069838586 -1.2537845796 0.2915289859
-0.3890632506 -1.2584362782 0.3099093965
-0.4711852782 -1.2451770672 0.3238532466
-0.5508301585 -1.2184998048 0.3325741223
-0.6274900776 -1.1832361578 0.3368546460
-0.7009625696 -1.1414735263 0.3371615156
-0.7704639725 -1.0935528420 0.3334565423
-0.8343155122 -1.0388853072 0.3253295426
-0.8886847363 -0.9757676312 0.3121662338
-0.9282466368 -0.9035446521 0.2943228371
-0.9493361521 -0.8244381762 0.2738627598
-0.9575380787 -0.7425218119 0.2548084911
-0.9647775736 -0.6594560306 0.2413602793
-0.9879272364 -0.5788992004 0.2357428834
-1.0417642137 -0.5147197598 0.2396370927
-1.1096980699 -0.4660661209 0.2520188082
-1.1772080429 -0.4187222819 0.2704953369
-1.2375174890 -0.3633354334 0.2910564678
-1.2832130375 -0.2949226118 0.3096176576
-1.3132565465 -0.2173616499 0.3237414949
-1.3301870196 -0.1350892343 0.3325860896
-1.3381024164 -0.0510924607 0.3369356033
-1.3387701271 0.0333973812 0.3373112650
-1.3324231504 0.1175641671 0.3338024159
-1.3176150736 0.2003368505 0.3259634970
-1.2905093656 0.2791448529 0.3129140341
-1.2481733464 0.3497877468 0.2951849601
-1.1907430076 0.4081128512 0.2747685536
-1.1240722211 0.4563676060 0.2556509100
-1.0554435650 0.5035847117 0.2414938624
-0.9976128678 0.5640945924 0.2359546026
-0.9673043620 0.6420862344 0.2393872367
-0.9586576660 0.7251984293 0.2515854338
-0.9514282844 0.8074123725 0.2696923572
-0.9336609138 0.8873038832 0.2901199922
-0.8983211084 0.9614081102 0.3087853115
-0.8466758087 1.0265201858 0.3230617244
-0.7843734550 1.0827860736 0.3321692246
-0.7158207842 1.1319721870 0.3367387016
-0.6430763903 1.1749877289 0.3372323188
-0.5670745582 1.2117490421 0.3338170292
-0.4880427448 1.2405083523 0.3260860900
-0.4063093328 1.2569857806 0.3132308452
-0.3239736968 1.2559841240 0.2955971331
-0.2446812568 1.2358594735 0.2752716758
-0.1693890320 1.2027502999 0.2559983945
-0.0942698464 1.1668147490 0.2416832096
-0.0131264259 1.1460554003 0.2359099430
0.0705536919 1.1538519422 0.2380682910
0.1547091691 1.1602875059 0.2416297267
0.2390252400 1.1568070751 0.2454362509
0.3226387526 1.1453042493 0.2494166792
0.4047811687 1.1259422302 0.2535473707
0.4851376319 1.1001306468 0.2577888131
0.5633943818 1.0685283015 0.2621211338
0.6391778571 1.0313753915 0.2665347190
0.7126386471 0.9898210796 0.2710097040
0.7833120885 0.9436917160 0.2755469155
0.8511863558 0.8935364360 0.2801384492
0.9163108168 0.8398597826 0.2847778025
0.9780973864 0.7823790720 0.2894695889
1.0365509290 0.7215166978 0.2942087637
1.0916223004 0.6575787844 0.2989914502
1.1423645732 0.5901622815 0.3038229998
1.1888377090 0.5197413326 0.3086951748
1.2305454875 0.4464047391 0.3136033034
1.2661894774 0.3699407816 0.3185422631
1.2960109454 0.2910270248 0.3234943873
1.3176240126 0.2094931679 0.3284364729
1.3679532652 0.1377659010 0.5971371268
1.3769874294 0.0505881929 0.5972499009
1.3783448687 -0.0371271236 0.5967800262
1.3752018690 -0.1467142741 0.5923556752
1.3662317424 -0.2555273049 0.5817342007
1.3541422616 -0.3415584056 0.5695578787
1.3357932061 -0.4259322615 0.5542025718
1.3101407166 -0.5080036450 0.5369976153
1.2770648642 -0.5875785461 0.5208386743
1.2482158746 -0.6459259943 0.5110930568
1.2158814183 -0.7031978176 0.5088739395
1.1819992101 -0.7593211587 0.5125869960
1.1461698715 -0.8137819506 0.5210056571
1.0937794104 -0.8821891596 0.5373056947
1.0354468473 -0.9453628361 0.5545422550
0.9714478281 -1.0033522219 0.5698918777
0.9028526592 -1.0567045377 0.5820352156
0.8126958855 -1.1183778020 0.5920700011
0.7383374556 -1.1648115737 0.5961655388
0.6434013999 -1.2197907115 0.5963603015
0.5660614536 -1.2610984791 0.5924276262
0.4874722589 -1.2994193249 0.5848902347
0.4074287898 -1.3336040722 0.5738107984
0.3257394363 -1.3621010288 0.5593873326
0.2423729565 -1.3834515939 0.5425106220
0.1573874970 -1.3968662578 0.5255833260
0.0708963571 -1.4031862783 0.5127998449
0.0053254917 -1.4044749244 0.5094795595
-0.0602822899 -1.4036050972 0.5116685747
-0.1469361045 -1.3980097851 0.5236983181
-0.2321232497 -1.3855908060 0.5403680558
-0.3156830935 -1.3651360171 0.5574272438
-0.3975861594 -1.3374606065 0.5722260390
-0.4778097380 -1.3038474655 0.5837288647
-0.5565551361 -1.2659409274 0.5917016665
-0.6340411931 -1.2249533424 0.5960716153
-0.7291649821 -1.1703025216 0.5964001734
-0.8037216872 -1.1241512496 0.5927374893
-0.8942437797 -1.0629346258 0.5832323685
-0.9632736568 -1.0100510489 0.5715241057
-1.0279731739 -0.9527291474 0.5565734577
-1.0870667628 -0.8902370344 0.5394109218
-1.1401295742 -0.8224250652 0.5227588264
-1.1762915934 -0.7682755694 0.5138384112
-1.2104342854 -0.7123761441 0.5093480426
-1.2430356353 -0.6552707709 0.5103955915
-1.2724609651 -0.5970851576 0.5192591689
-1.3064724398 -0.5178178525 0.5349181166
-1.3330179932 -0.4360401047 0.5521384729
-1.3522010802 -0.3519171694 0.5678033477
-1.3650152339 -0.2660586439 0.5803913299
-1.3745627744 -0.1573581863 0.5915569748
-1.3781472936 -0.0478120614 0.5964671143
-1.3782679875 0.0399588999 0.5966471679
-1.3757997950 0.1276267206 0.5932473949
-1.3681400379 0.2366455766 0.5838353945
-1.3572094492 0.3229426356 0.5724284595
-1.3403224928 0.4077312754 0.5577125374
-1.3162338817 0.4903138194 0.5407554263
-1.2846034175 0.5703698907 0.5241385907
-1.2566050509 0.6290115381 0.5142730155
-1.2256754454 0.6867615768 0.5080688590
-1.1809800503 0.7621856726 0.5115486345
-1.1446451256 0.8161470154 0.5216071941
-1.0919986990 0.8843382684 0.5379880767
-1.0333415121 0.9472373833 0.5551137568
-0.9691186471 1.0050004818 0.5702911197
-0.9004716222 1.0582865358 0.5822785490
-0.8286606298 1.1079944458 0.5907744749
-0.7546756996 1.1549493504 0.5956608738
-0.6409157982 1.2211708285 0.5963112256
-0.5635449770 1.2624103506 0.5922716461
-0.4849230108 1.3006470908 0.5846475063
-0.4048480300 1.3347257957 0.5734632555
-0.3231074018 1.3630508837 0.5589701727
-0.2396467415 1.3840326376 0.5420745292
-0.1546091510 1.3972364113 0.5252286570
-0.0899730796 1.4029083369 0.5142023869
-0.0024979469 1.4049331037 0.5078489518
0.0850402345 1.4031998752 0.5134540029
0.1714025355 1.3958606199 0.5272471286
0.2771536513 1.3719855055 0.5424445477
0.3789318777 1.3331629490 0.5542873695
0.4572447809 1.2944386966 0.5619580670
0.5514748494 1.2388599894 0.5698350557
0.6237107886 1.1892818288 0.5749261662
0.6934906375 1.1362092039 0.5792114805
0.7609775451 1.0801975086 0.5828441380
0.8261281057 1.0214460421 0.5858973154
0.8887873719 0.9600196726 0.5884203244
0.9490645439 0.8962366571 0.5905104428
1.0069455760 0.8302625116 0.5922317240
1.0623140558 0.7621576269 0.5936269857
1.1148850908 0.6918675381 0.5947241316
1.1642730161 0.6193075249 0.5955512033
1.2103311014 0.5445923441 0.5961584404
1.2527405737 0.4677520043 0.5965836387
1.2906532435 0.3886123573 0.5968509280
1.3231599587 0.3071202704 0.5969977873
1.3496980666 0.2235035760 0.5970748428
