# Supplementary material for: The topology of the magnetically induced ring current of C13Cl2
Source: Chem Sci. 2026 Jun 27. Online ahead of print. doi: 10.1039/d6sc03398a (PMC13334967; doi:10.1039/d6sc03398a)
Supplement: SC-OLF-D6SC03398A-s002 [file SC-OLF-D6SC03398A-s002.zip › benz/ribbon_traj_014_016.xyz]

100

1.3573220412 0.1284831970 0.3434459558
1.3637618827 0.0426075157 0.3472148968
1.3636845268 -0.0435977743 0.3471749814
1.3570042462 -0.1294289251 0.3432662456
1.3421118897 -0.2138333464 0.3349945510
1.3153985351 -0.2943782366 0.3214959431
1.2677821932 -0.3757035501 0.3002956151
1.2097646868 -0.4350170276 0.2781373131
1.1440969718 -0.4864110485 0.2566686931
1.0791737644 -0.5402014269 0.2410528174
1.0330498435 -0.5980868810 0.2369424865
1.0061958434 -0.6672341047 0.2415050439
0.9926411856 -0.7504548905 0.2575489469
0.9809344360 -0.8329979241 0.2789757318
0.9584063797 -0.9128671207 0.3010526342
0.9177419727 -0.9860305962 0.3200478531
0.8622014638 -1.0502026549 0.3340326369
0.7971043584 -1.1059558957 0.3427504004
0.7170173934 -1.1608202415 0.3471477263
0.6422735221 -1.2037625790 0.3470231324
0.5645522209 -1.2407881128 0.3430456744
0.4839285262 -1.2697940832 0.3346223044
0.4007930858 -1.2866495078 0.3209997848
0.3171387067 -1.2864876088 0.3023624235
0.2364103740 -1.2675357905 0.2804881097
0.1588260270 -1.2371406639 0.2589738954
0.0802394409 -1.2069996479 0.2425631804
0.0074486182 -1.1929207750 0.2364727376
-0.0664234681 -1.2018533605 0.2393794435
-0.1455261133 -1.2315463167 0.2550471160
-0.2225312160 -1.2637056860 0.2765034251
-0.3026159317 -1.2858857092 0.2989005782
-0.3968909719 -1.2872076321 0.3203355317
-0.4801697716 -1.2710707458 0.3342215932
-0.5609546904 -1.2424750661 0.3428678729
-0.6388628033 -1.2058223498 0.3470794670
-0.7137940683 -1.1631551688 0.3473881908
-0.7851228910 -1.1148745577 0.3437939930
-0.8512301850 -1.0602450081 0.3358266081
-0.9150705973 -0.9889841104 0.3206477794
-0.9564498039 -0.9162953160 0.3018876335
-0.9803095626 -0.8368121182 0.2799129200
-0.9925974096 -0.7543651286 0.2583987362
-1.0061727000 -0.6712566071 0.2422219601
-1.0302552068 -0.6012747591 0.2363412382
-1.0754404505 -0.5420344880 0.2400304618
-1.1407520444 -0.4884411525 0.2557131933
-1.2070728675 -0.4378511449 0.2772307102
-1.2660860771 -0.3793475832 0.2995665547
-1.3104931061 -0.3083197239 0.3190028311
-1.3392476813 -0.2284718316 0.3333910958
-1.3566056824 -0.1334125597 0.3430701477
-1.3636165871 -0.0476054759 0.3471491838
-1.3639518435 0.0386049528 0.3473424176
-1.3577501708 0.1244958395 0.3437002480
-1.3434936433 0.2090622286 0.3357228893
-1.3177067981 0.2900183985 0.3225614244
-1.2771401987 0.3633622723 0.3043019130
-1.2213901346 0.4249638139 0.2824993858
-1.1563623554 0.4770312956 0.2607695604
-1.0903897189 0.5291396900 0.2434753274
-1.0398751733 0.5836397889 0.2356958695
-1.0062321948 0.6621895137 0.2403373317
-0.9951900385 0.7351336359 0.2539421201
-0.9840394608 0.8179321781 0.2747525281
-0.9636437927 0.8984440143 0.2970109773
-0.9263232217 0.9730718533 0.3167850421
-0.8659085892 1.0468961125 0.3335248751
-0.8012231322 1.1031048502 0.3425376526
-0.7308040117 1.1526641302 0.3470456351
-0.6467853130 1.2015688291 0.3472364970
-0.5692274519 1.2389867692 0.3434835282
-0.4887590463 1.2685783729 0.3353225374
-0.4057281520 1.2864303139 0.3220391723
-0.3219789543 1.2873963334 0.3036313443
-0.2408723156 1.2695395268 0.2817775672
-0.1632332953 1.2393064406 0.2600256923
-0.0849831101 1.2086087650 0.2430343929
-0.0124061741 1.1924624516 0.2357409143
0.0727382348 1.2009015863 0.2402972081
0.1577484770 1.2106631052 0.2488854102
0.2434603670 1.2098229846 0.2566855147
0.3286685768 1.1989420565 0.2635587859
0.4228375004 1.1761243712 0.2705743404
0.5042819928 1.1484128125 0.2759233646
0.5833994371 1.1145493693 0.2807809473
0.6598043343 1.0748563369 0.2852016999
0.7336629603 1.0305845413 0.2893143979
0.8132018049 0.9748951960 0.2935227297
0.8808655448 0.9216174297 0.2971589101
0.9455919749 0.8648074077 0.3006906070
1.0069798963 0.8043922398 0.3041747364
1.0650575945 0.7407790483 0.3076683604
1.1196274848 0.6741403294 0.3112292980
1.1700177676 0.6042851730 0.3149222542
1.2162042496 0.5315860717 0.3187993324
1.2575114055 0.4560366840 0.3229515311
1.2929902272 0.3775892694 0.3274562635
1.3223122721 0.2966961300 0.3324130677
1.3437219511 0.2133986279 0.3379261981
1.3316215300 0.1263146000 0.3333393100
1.3385829977 0.0421847785 0.3371772379
1.3384843167 -0.0423133612 0.3371323585
1.3313101786 -0.1263938258 0.3331663358
1.3154659576 -0.2089236625 0.3248465439
1.2868016364 -0.2870827589 0.3112175605
1.2425668439 -0.3563856743 0.2930523951
1.1838418129 -0.4133409881 0.2726282651
1.1168712882 -0.4612751868 0.2537440335
1.0485181626 -0.5091239293 0.2405190386
0.9925227419 -0.5713778828 0.2358104098
0.9654830386 -0.6507978443 0.2401011850
0.9581232388 -0.7339522072 0.2531617879
0.9503424434 -0.8159961106 0.2717886455
0.9314238642 -0.8956609117 0.2922843156
0.8937392660 -0.9688077178 0.3105599912
0.8406999923 -1.0329848210 0.3243417858
0.7774362039 -1.0883139863 0.3328802016
0.7082507737 -1.1366496596 0.3368832273
0.6351711455 -1.1790557290 0.3369795428
0.5588787319 -1.2151327043 0.3331762205
0.4795430999 -1.2428281977 0.3249493424
0.3976390876 -1.2578595048 0.3115961518
0.3153659593 -1.2551227789 0.2935793080
0.2366381803 -1.2327906826 0.2731090070
0.1615984608 -1.1989385302 0.2541391952
0.0861382558 -1.1634422994 0.2406232766
0.0043532020 -1.1446129186 0.2355366664
-0.0779153272 -1.1605133958 0.2398260045
-0.1539255110 -1.1951760254 0.2523241662
-0.2287736882 -1.2296338807 0.2710182354
-0.3069838586 -1.2537845796 0.2915289859
-0.3890632506 -1.2584362782 0.3099093965
-0.4711852782 -1.2451770672 0.3238532466
-0.5508301585 -1.2184998048 0.3325741223
-0.6274900776 -1.1832361578 0.3368546460
-0.7009625696 -1.1414735263 0.3371615156
-0.7704639725 -1.0935528420 0.3334565423
-0.8343155122 -1.0388853072 0.3253295426
-0.8886847363 -0.9757676312 0.3121662338
-0.9282466368 -0.9035446521 0.2943228371
-0.9493361521 -0.8244381762 0.2738627598
-0.9575380787 -0.7425218119 0.2548084911
-0.9647775736 -0.6594560306 0.2413602793
-0.9879272364 -0.5788992004 0.2357428834
-1.0417642137 -0.5147197598 0.2396370927
-1.1096980699 -0.4660661209 0.2520188082
-1.1772080429 -0.4187222819 0.2704953369
-1.2375174890 -0.3633354334 0.2910564678
-1.2832130375 -0.2949226118 0.3096176576
-1.3132565465 -0.2173616499 0.3237414949
-1.3301870196 -0.1350892343 0.3325860896
-1.3381024164 -0.0510924607 0.3369356033
-1.3387701271 0.0333973812 0.3373112650
-1.3324231504 0.1175641671 0.3338024159
-1.3176150736 0.2003368505 0.3259634970
-1.2905093656 0.2791448529 0.3129140341
-1.2481733464 0.3497877468 0.2951849601
-1.1907430076 0.4081128512 0.2747685536
-1.1240722211 0.4563676060 0.2556509100
-1.0554435650 0.5035847117 0.2414938624
-0.9976128678 0.5640945924 0.2359546026
-0.9673043620 0.6420862344 0.2393872367
-0.9586576660 0.7251984293 0.2515854338
-0.9514282844 0.8074123725 0.2696923572
-0.9336609138 0.8873038832 0.2901199922
-0.8983211084 0.9614081102 0.3087853115
-0.8466758087 1.0265201858 0.3230617244
-0.7843734550 1.0827860736 0.3321692246
-0.7158207842 1.1319721870 0.3367387016
-0.6430763903 1.1749877289 0.3372323188
-0.5670745582 1.2117490421 0.3338170292
-0.4880427448 1.2405083523 0.3260860900
-0.4063093328 1.2569857806 0.3132308452
-0.3239736968 1.2559841240 0.2955971331
-0.2446812568 1.2358594735 0.2752716758
-0.1693890320 1.2027502999 0.2559983945
-0.0942698464 1.1668147490 0.2416832096
-0.0131264259 1.1460554003 0.2359099430
0.0705536919 1.1538519422 0.2380682910
0.1547091691 1.1602875059 0.2416297267
0.2390252400 1.1568070751 0.2454362509
0.3226387526 1.1453042493 0.2494166792
0.4047811687 1.1259422302 0.2535473707
0.4851376319 1.1001306468 0.2577888131
0.5633943818 1.0685283015 0.2621211338
0.6391778571 1.0313753915 0.2665347190
0.7126386471 0.9898210796 0.2710097040
0.7833120885 0.9436917160 0.2755469155
0.8511863558 0.8935364360 0.2801384492
0.9163108168 0.8398597826 0.2847778025
0.9780973864 0.7823790720 0.2894695889
1.0365509290 0.7215166978 0.2942087637
1.0916223004 0.6575787844 0.2989914502
1.1423645732 0.5901622815 0.3038229998
1.1888377090 0.5197413326 0.3086951748
1.2305454875 0.4464047391 0.3136033034
1.2661894774 0.3699407816 0.3185422631
1.2960109454 0.2910270248 0.3234943873
1.3176240126 0.2094931679 0.3284364729
1.3830225524 0.1306517939 0.3535526016
1.3889407677 0.0430302528 0.3572525556
1.3888847369 -0.0448821873 0.3572176043
1.3826983138 -0.1324640245 0.3533661555
1.3687578219 -0.2187430304 0.3451425580
1.3439954338 -0.3016737144 0.3317743258
1.2929975425 -0.3950214259 0.3075388351
1.2356875606 -0.4566930670 0.2836463611
1.1713226554 -0.5115469102 0.2595933527
1.1098293662 -0.5712789245 0.2415865961
1.0735769452 -0.6247958791 0.2380745632
1.0469086482 -0.6836703651 0.2429089027
1.0271591325 -0.7669575738 0.2619361059
1.0115264285 -0.8499997375 0.2861628182
0.9853888952 -0.9300733297 0.3098209528
0.9417446795 -1.0032534746 0.3295357149
0.8837029354 -1.0674204889 0.3437234879
0.8167725130 -1.1235978050 0.3526205992
0.7257840131 -1.1849908233 0.3574122254
0.6493758987 -1.2284694290 0.3570667220
0.5702257099 -1.2664435212 0.3529151282
0.4883139525 -1.2967599688 0.3442952665
0.4039470841 -1.3154395107 0.3304034179
0.3189114542 -1.3178524388 0.3111455390
0.2361825677 -1.3022808984 0.2878672124
0.1560535931 -1.2753427976 0.2638085957
0.0743406259 -1.2505569963 0.2445030843
0.0105440345 -1.2412286313 0.2374088087
-0.0549316089 -1.2431933253 0.2389328825
-0.1371267156 -1.2679166081 0.2577700658
-0.2162887438 -1.2977774912 0.2819886148
-0.2982480047 -1.3179868387 0.3062721705
-0.4047186931 -1.3159789860 0.3307616669
-0.4891542650 -1.2969644243 0.3445899398
-0.5710792223 -1.2664503274 0.3531616234
-0.6502355289 -1.2284085418 0.3573042880
-0.7266255670 -1.1848368112 0.3576148661
-0.7997818094 -1.1361962734 0.3541314437
-0.8681448578 -1.0816047089 0.3463236736
-0.9414564583 -1.0022005896 0.3291293250
-0.9846529709 -0.9290459800 0.3094524298
-1.0112829731 -0.8491860603 0.2859630802
-1.0276567405 -0.7662084453 0.2619889813
-1.0475678263 -0.6830571837 0.2430836409
-1.0725831772 -0.6236503179 0.2369395930
-1.1091166873 -0.5693492162 0.2404238310
-1.1718060189 -0.5108161842 0.2594075783
-1.2369376922 -0.4569800079 0.2839660834
-1.2946546651 -0.3953597330 0.3080766415
-1.3377731748 -0.3217168360 0.3283880046
-1.3652388161 -0.2395820133 0.3430406967
-1.3830243451 -0.1317358851 0.3535542059
-1.3891307578 -0.0441184911 0.3573627643
-1.3891335598 0.0438125244 0.3573735702
-1.3830771911 0.1314275118 0.3535980801
-1.3693722130 0.2177876068 0.3454822815
-1.3449042305 0.3008919441 0.3322088147
-1.3061070510 0.3769367979 0.3134188660
-1.2520372616 0.4418147765 0.2902302180
-1.1886524898 0.4976949852 0.2658882109
-1.1253358728 0.5546946684 0.2454567925
-1.0821374788 0.6031849853 0.2354371363
-1.0451600276 0.6822927930 0.2412874267
-1.0317224109 0.7450688425 0.2562988065
-1.0166506372 0.8284519836 0.2798126989
-0.9936266716 0.9095841454 0.3039019625
-0.9543253351 0.9847355965 0.3247847727
-0.8851413698 1.0672720392 0.3439880258
-0.8180728094 1.1234236268 0.3529060805
-0.7457872392 1.1733560735 0.3573525685
-0.6504942357 1.2281499293 0.3572406752
-0.5713803457 1.2662244962 0.3531500273
-0.4894753477 1.2966483934 0.3445589848
-0.4051469712 1.3158748472 0.3308474994
-0.3199842118 1.3188085428 0.3116655555
-0.2370633744 1.3032195800 0.2882834587
-0.1570775586 1.2758625812 0.2640529900
-0.0756963737 1.2504027810 0.2443855761
-0.0116859222 1.2388695030 0.2355718855
0.0749227778 1.2479512304 0.2425261252
0.1607877850 1.2610387046 0.2561410937
0.2478954940 1.2628388941 0.2679347784
0.3346984010 1.2525798637 0.2777008926
0.4408938321 1.2263065121 0.2876013101
0.5234263537 1.1966949782 0.2940579161
0.6034044924 1.1605704371 0.2994407608
0.6804308115 1.1183372822 0.3038686808
0.7546872735 1.0713480029 0.3076190919
0.8430915213 1.0060986760 0.3114985440
0.9105447338 0.9496984234 0.3141793711
0.9748731330 0.8897550328 0.3166034116
1.0358624062 0.8264054076 0.3188798840
1.0935642601 0.7600413988 0.3211279572
1.1476326692 0.6907018743 0.3234671458
1.1976709619 0.6184080646 0.3260215086
1.2435707902 0.5434308108 0.3289034899
1.2844773236 0.4656686288 0.3322997588
1.3197909770 0.3852377571 0.3363702638
1.3486135988 0.3023652353 0.3413317481
1.3698198897 0.2173040880 0.3474159232
