# Supplementary material for: The topology of the magnetically induced ring current of C13Cl2
Source: Chem Sci. 2026 Jun 27. Online ahead of print. doi: 10.1039/d6sc03398a (PMC13334967; doi:10.1039/d6sc03398a)
Supplement: SC-OLF-D6SC03398A-s002 [file SC-OLF-D6SC03398A-s002.zip › benz/ribbon_traj_015_016.xyz]

100

1.3841536521 0.0248850852 0.4774915859
1.3835613826 -0.0519789177 0.4769150997
1.3789500914 -0.1395891493 0.4728609154
1.3711236360 -0.2156722575 0.4661795333
1.3550238198 -0.3009302971 0.4545247056
1.3350914303 -0.3736038136 0.4411064271
1.2995710673 -0.4503365054 0.4217248003
1.2536020413 -0.5197415292 0.4007830945
1.1940536909 -0.5931577045 0.3803547872
1.1340347681 -0.6830602021 0.3732301304
1.0930271432 -0.7816557330 0.3894879320
1.0570568882 -0.8682334892 0.4125969903
1.0133034798 -0.9397509188 0.4328041896
0.9650626815 -0.9965150188 0.4480832917
0.9021760988 -1.0557498437 0.4616991966
0.8502162584 -1.0954593281 0.4689356869
0.7785201977 -1.1456873249 0.4751717296
0.7038907662 -1.1919670421 0.4775455035
0.6271034246 -1.2346425760 0.4762835360
0.5584394013 -1.2688588163 0.4720685380
0.4780296334 -1.3027805158 0.4635374651
0.4063087148 -1.3271934000 0.4526960367
0.3332322221 -1.3450662703 0.4388222557
0.2489983658 -1.3513686058 0.4191890484
0.1659181265 -1.3449300480 0.3984522076
0.0617610395 -1.3274502237 0.3772193374
-0.0570054276 -1.3269902719 0.3763328535
-0.1511227404 -1.3417241225 0.3947415266
-0.2341997697 -1.3490588597 0.4150562630
-0.3179764219 -1.3453108895 0.4350716109
-0.3910762778 -1.3307766856 0.4499465860
-0.4735986577 -1.3050418473 0.4630497902
-0.5441153106 -1.2758171451 0.4711349647
-0.6229227849 -1.2373310741 0.4763216858
-0.6997850892 -1.1947305459 0.4777867492
-0.7652788290 -1.1545019958 0.4759216222
-0.8377093125 -1.1051524231 0.4704322718
-0.8980416378 -1.0585113164 0.4622079972
-0.9544234151 -1.0080061934 0.4508928660
-1.0055897440 -0.9529396178 0.4366034978
-1.0517265100 -0.8822997811 0.4166693584
-1.0885679863 -0.7961353486 0.3932334420
-1.1267768761 -0.6969076014 0.3742148851
-1.1917484942 -0.5976767356 0.3801556481
-1.2514620911 -0.5240645026 0.4000200760
-1.2973827694 -0.4543126436 0.4206009630
-1.3330854163 -0.3777804356 0.4398885766
-1.3540241703 -0.3056972734 0.4536482423
-1.3685229858 -0.2312929094 0.4643493924
-1.3778360459 -0.1554847421 0.4719595546
-1.3833653730 -0.0679335858 0.4766647558
-1.3844599839 0.0199396523 0.4776654898
-1.3814231430 0.1077238916 0.4750450067
-1.3748909466 0.1840656203 0.4694143344
-1.3640277076 0.2594963934 0.4607617459
-1.3476866842 0.3333525561 0.4490295754
-1.3181414493 0.4132930903 0.4314968024
-1.2771645886 0.4863965164 0.4110831659
-1.2277837045 0.5537282552 0.3911146393
-1.1611061944 0.6368915616 0.3734229404
-1.1085908334 0.7431645826 0.3814218239
-1.0745920606 0.8312930566 0.4023863731
-1.0360568878 0.9053285634 0.4231163578
-0.9863091583 0.9736805569 0.4420797654
-0.9334966412 1.0271519065 0.4554006309
-0.8757136626 1.0763250802 0.4656394846
-0.8052656124 1.1280596290 0.4733482629
-0.7409224514 1.1699421838 0.4770037296
-0.6651395452 1.2144445083 0.4775443550
-0.5874014323 1.2553079907 0.4744707366
-0.5178008998 1.2872341171 0.4683504983
-0.4363465165 1.3176766684 0.4576570085
-0.3638122957 1.3375762337 0.4447496560
-0.2903975155 1.3495350683 0.4290651172
-0.2066089413 1.3492826747 0.4085937696
-0.1235253191 1.3393854591 0.3891276884
-0.0284287517 1.3257457293 0.3746483155
0.0799815061 1.3255755528 0.3779900640
0.1769836239 1.3286746859 0.3931683217
0.2630566396 1.3196272831 0.4051363789
0.3368809153 1.3017902983 0.4138948654
0.4194558237 1.2743142266 0.4222026338
0.4994652995 1.2394342061 0.4290386864
0.5669331943 1.2033742382 0.4340913996
0.6419209299 1.1583295291 0.4389377842
0.7143674767 1.1090893151 0.4430294071
0.7841829231 1.0560438603 0.4464873574
0.8512916279 0.9995103011 0.4494158735
0.9156709245 0.9398311000 0.4519153076
0.9772610120 0.8772330288 0.4540952664
1.0359805215 0.8119014815 0.4560392198
1.0917892145 0.7440471131 0.4578246187
1.1442488037 0.6735676879 0.4595258415
1.1930438392 0.6005045227 0.4612179291
1.2380776542 0.5250736164 0.4629845437
1.2785455993 0.4471307852 0.4649543746
1.3138886547 0.3667591885 0.4671918986
1.3429041934 0.2839644296 0.4698674101
1.3650578389 0.1991407588 0.4730865789
1.3786170306 0.1125084888 0.4760534630
1.3786653900 0.0287184500 0.5972823200
1.3782380282 -0.0590756482 0.5966125950
1.3752018690 -0.1467142741 0.5923556752
1.3688832539 -0.2339277566 0.5845646624
1.3582772080 -0.3203259499 0.5732428155
1.3417374223 -0.4052557727 0.5585030681
1.3179605574 -0.4879617277 0.5413010826
1.2866811941 -0.5681293967 0.5240872135
1.2482158746 -0.6459259943 0.5110930568
1.2051032662 -0.7222884253 0.5081342337
1.1588951540 -0.7963538922 0.5170397582
1.1079940243 -0.8660661260 0.5329033539
1.0511355686 -0.9305582604 0.5505127172
0.9883806834 -0.9897765630 0.5666308684
0.9206492622 -1.0440791985 0.5796749053
0.8494628502 -1.0945805550 0.5891161466
0.7759289207 -1.1421750490 0.5950238556
0.7007459905 -1.1874480985 0.5973072220
0.6242865364 -1.2305715825 0.5960446613
0.5466530926 -1.2712741113 0.5912219478
0.4677453143 -1.3088010628 0.5827796637
0.3873232817 -1.3418717420 0.5708211767
0.3052114879 -1.3688441243 0.5555760512
0.2214267794 -1.3883207504 0.5381554789
0.1360410695 -1.3997147603 0.5213926083
0.0491814530 -1.4043434510 0.5099355905
-0.0385304696 -1.4046063979 0.5090235286
-0.1255377510 -1.4006011953 0.5196037130
-0.2111311651 -1.3902355544 0.5359821333
-0.2950995038 -1.3716565610 0.5535258234
-0.3774338624 -1.3455743852 0.5691315052
-0.4580430503 -1.3131192703 0.5815096406
-0.5371098012 -1.2760320508 0.5903865370
-0.6148911409 -1.2356675571 0.5956470550
-0.6914913497 -1.1928106982 0.5973452962
-0.7668386145 -1.1477943451 0.5954550506
-0.8406047598 -1.1005081541 0.5900199279
-0.9121234530 -1.0504101163 0.5809698487
-0.9803237248 -0.9965980264 0.5683755246
-1.0438563236 -0.9381061877 0.5526394354
-1.1014702426 -0.8742806500 0.5350014173
-1.1530160180 -0.8051398703 0.5186779628
-1.1995671688 -0.7314112684 0.5089988596
-1.2430356353 -0.6552707709 0.5103955915
-1.2822694084 -0.5776899532 0.5222136947
-1.3145401169 -0.4978604855 0.5391529239
-1.3391772853 -0.4154333110 0.5564669893
-1.3565423452 -0.3307451222 0.5715821339
-1.3678395301 -0.2444964844 0.5833277286
-1.3745627744 -0.1573581863 0.5915569748
-1.3779613179 -0.0697575251 0.5961990916
-1.3787052206 0.0180243296 0.5972711824
-1.3769562883 0.1057626107 0.5947751245
-1.3723303153 0.1932190501 0.5886642061
-1.3639497605 0.2800721030 0.5790065829
-1.3504691380 0.3658131681 0.5658503360
-1.3301758477 0.4496493826 0.5495747388
-1.3022919157 0.5309782562 0.5319361138
-1.2669149193 0.6097615252 0.5163410677
-1.2256754454 0.6867615768 0.5080688590
-1.1809800503 0.7621856726 0.5115486345
-1.1325334840 0.8341341297 0.5249600473
-1.0784871040 0.9010729813 0.5423307532
-1.0182929815 0.9626255174 0.5593747580
-0.9527272022 1.0191254700 0.5739299070
-0.8830530955 1.0713402244 0.5850614297
-0.8105298080 1.1202125196 0.5926788234
-0.7360576635 1.1665282940 0.5966548906
-0.6601832589 1.2106895400 0.5970973930
-0.5831134160 1.2526146939 0.5939527236
-0.5048396598 1.2917973208 0.5872284138
-0.4251730635 1.3271964008 0.5769047838
-0.3438729294 1.3573139804 0.5631386706
-0.2608108193 1.3802615937 0.5464646788
-0.1761545082 1.3953457694 0.5289040804
-0.0899730796 1.4029083369 0.5142023869
-0.0024979469 1.4049331037 0.5078489518
0.0850402345 1.4031998752 0.5134540029
0.1714025355 1.3958606199 0.5272471286
0.2565170585 1.3789804297 0.5398964509
0.3390634297 1.3510007329 0.5500888382
0.4188003258 1.3153251650 0.5584859007
0.4956892360 1.2735522282 0.5654302333
0.5700700539 1.2272959099 0.5713033298
0.6415910335 1.1766104684 0.5761337783
0.7107905054 1.1227421158 0.5802373813
0.7777065583 1.0660159729 0.5837130569
0.8422686216 1.0065893985 0.5866254016
0.9042936220 0.9444964307 0.5890186320
0.9639881845 0.8801500659 0.5910077131
1.0212647065 0.8136333269 0.5926397276
1.0759971723 0.7449990602 0.5939560717
1.1278477304 0.6741570307 0.5949801515
1.1764147780 0.6010243563 0.5957415539
1.2216365426 0.5257816734 0.5962974026
1.2631085841 0.4484087813 0.5966790507
1.2998347967 0.3686802160 0.5969082205
1.3309350127 0.2866002885 0.5970276429
1.3559524180 0.2024713386 0.5970905762
1.3719535476 0.1161974218 0.5971526437
1.3896419142 0.0210517204 0.3577008519
1.3888847369 -0.0448821873 0.3572176043
1.3826983138 -0.1324640245 0.3533661555
1.3733640182 -0.1974167584 0.3477944043
1.3517704316 -0.2815346444 0.3358065956
1.3284454382 -0.3419518544 0.3237097861
1.2811815772 -0.4127112831 0.3021485181
1.2205228884 -0.4713536617 0.2774789755
1.1398915072 -0.5403894146 0.2496165177
1.0629662700 -0.6438319790 0.2383260271
1.0271591325 -0.7669575738 0.2619361059
1.0061197521 -0.8704008524 0.2922906266
0.9754713910 -0.9489435771 0.3150956620
0.9417446795 -1.0032534746 0.3295357149
0.8837029354 -1.0674204889 0.3437234879
0.8509696666 -1.0963381011 0.3487552272
0.7811114746 -1.1491996008 0.3553196037
0.7070355419 -1.1964859857 0.3577837851
0.6299203128 -1.2387135695 0.3565224106
0.5702257099 -1.2664435212 0.3529151282
0.4883139525 -1.2967599688 0.3442952665
0.4252941479 -1.3125150579 0.3345708968
0.3612529563 -1.3212884164 0.3220684601
0.2765699521 -1.3144164612 0.3002226179
0.1957951834 -1.2901453357 0.2755118069
0.0743406259 -1.2505569963 0.2445030843
-0.0754803856 -1.2493741460 0.2436421783
-0.1767077297 -1.2828470497 0.2698793403
-0.2572683743 -1.3078821650 0.2941303926
-0.3408533400 -1.3189652179 0.3166173984
-0.4047186931 -1.3159789860 0.3307616669
-0.4891542650 -1.2969644243 0.3445899398
-0.5511208201 -1.2756022395 0.3518833923
-0.6309544290 -1.2389945912 0.3569963166
-0.7080788288 -1.1966503935 0.3582282022
-0.7637190434 -1.1612096465 0.3563881938
-0.8348138651 -1.1097966921 0.3508446157
-0.8839598226 -1.0666125164 0.3434461456
-0.9285231053 -1.0194143605 0.3334102073
-0.9673231643 -0.9677730479 0.3205675603
-1.0019827775 -0.8903189121 0.2983372994
-1.0241199546 -0.7871308268 0.2677889212
-1.0539865834 -0.6624039344 0.2394309106
-1.1404613531 -0.5400827002 0.2499157047
-1.2206547738 -0.4704390519 0.2778264572
-1.2802254219 -0.4107648017 0.3020490020
-1.3269935474 -0.3401275603 0.3233101638
-1.3515059955 -0.2806494247 0.3357143507
-1.3692064415 -0.2180893345 0.3453710562
-1.3811093175 -0.1536112979 0.3523621345
-1.3887694280 -0.0661096465 0.3571304200
-1.3902147472 0.0218549750 0.3580597973
-1.3858899977 0.1096851725 0.3553148888
-1.3774515779 0.1749121905 0.3501644628
-1.3641056546 0.2389206837 0.3425169089
-1.3449042305 0.3008919441 0.3322088147
-1.3061070510 0.3769367979 0.3134188660
-1.2520372616 0.4418147765 0.2902302180
-1.1886524898 0.4976949852 0.2658882109
-1.0965369434 0.5870215464 0.2387770217
-1.0362016165 0.7241434926 0.2512950132
-1.0166506372 0.8284519836 0.2798126989
-0.9936266716 0.9095841454 0.3039019625
-0.9543253351 0.9847355965 0.3247847727
-0.9142660802 1.0351783431 0.3368713548
-0.8683742297 1.0813099361 0.3462175395
-0.8000014169 1.1359067385 0.3540177025
-0.7457872392 1.1733560735 0.3573525685
-0.6700958314 1.2181994766 0.3579913170
-0.5916894487 1.2580012876 0.3549887496
-0.5307621398 1.2826709135 0.3494725828
-0.4475199695 1.3081569361 0.3384092333
-0.3837516620 1.3178384870 0.3263606413
-0.3199842118 1.3188085428 0.3116655555
-0.2370633744 1.3032195800 0.2882834587
-0.1570775586 1.2758625812 0.2640529900
-0.0543595566 1.2465583550 0.2414476792
0.0749227778 1.2479512304 0.2425261252
0.1825647122 1.2614887519 0.2590895149
0.2695962207 1.2602741365 0.2703763070
0.3346984010 1.2525798637 0.2777008926
0.4201113217 1.2333032881 0.2859193670
0.5032413631 1.2053161841 0.2926471394
0.5637963348 1.1794525666 0.2968794694
0.6422508263 1.1400485898 0.3017417901
0.7179444480 1.0954365144 0.3058214329
0.7906592880 1.0460717478 0.3092616579
0.8603146343 0.9924312038 0.3122063455
0.9270482270 0.9351657692 0.3148119831
0.9905338394 0.8743159917 0.3171828197
1.0506963364 0.8101696361 0.3194387120
1.1075812568 0.7430951659 0.3216931658
1.1606498770 0.6729783450 0.3240715315
1.2096729005 0.5999846890 0.3266943044
1.2545187659 0.5243655594 0.3296716849
1.2939826146 0.4458527892 0.3332296984
1.3279425126 0.3648381609 0.3374755767
1.3548733741 0.2813285706 0.3427071773
1.3741632598 0.1958101790 0.3490825816
1.3852805136 0.1088195559 0.3549542824
