# Supplementary material for: The topology of the magnetically induced ring current of C13Cl2
Source: Chem Sci. 2026 Jun 27. Online ahead of print. doi: 10.1039/d6sc03398a (PMC13334967; doi:10.1039/d6sc03398a)
Supplement: SC-OLF-D6SC03398A-s002 [file SC-OLF-D6SC03398A-s002.zip › c9h9+/ribbon_traj_001_003.xyz]

400

0.0533234039 -0.1422627654 -2.0052254334
0.0211618197 -0.1088421320 -2.0205041508
-0.0103913468 -0.0726840160 -2.0319236454
-0.0411573862 -0.0339780268 -2.0392609378
-0.0747948722 0.0131903177 -2.0418294934
-0.1053051736 0.0628802862 -2.0383821940
-0.1344297152 0.1128790936 -2.0299721038
-0.1686237572 0.1670084833 -2.0149042213
-0.2053644233 0.2169805099 -1.9932262781
-0.2461505046 0.2586821064 -1.9632788402
-0.2969526812 0.2840164954 -1.9190115439
-0.3427169739 0.2816771940 -1.8731838253
-0.3841442047 0.2633493145 -1.8262323685
-0.4208637245 0.2368940515 -1.7787529201
-0.4504043970 0.2113059487 -1.7353605367
-0.4776331779 0.1855242040 -1.6905221472
-0.5030504005 0.1609697227 -1.6439417162
-0.5268919764 0.1386225040 -1.5954457294
-0.5492395082 0.1195136344 -1.5448981860
-0.5701804597 0.1046360576 -1.4923712060
-0.5896480513 0.0948551346 -1.4381256110
-0.6074998582 0.0912894043 -1.3825809961
-0.6234989586 0.0951516518 -1.3264973434
-0.6373118582 0.1074141997 -1.2710598540
-0.6486480097 0.1284165299 -1.2177476362
-0.6562932748 0.1540920028 -1.1742837629
-0.6625991952 0.1900372135 -1.1287831866
-0.6662303913 0.2324955289 -1.0889293972
-0.6674079480 0.2800592199 -1.0551050627
-0.6663257670 0.3315660242 -1.0276059320
-0.6632018087 0.3859890358 -1.0066175038
-0.6582642690 0.4423214614 -0.9919567676
-0.6517073796 0.4997795518 -0.9836919338
-0.6436404588 0.5576084701 -0.9817066154
-0.6341810910 0.6150981638 -0.9860659332
-0.6234239077 0.6714932753 -0.9968886681
-0.6131144271 0.7193262878 -1.0115540524
-0.6003160576 0.7716028631 -1.0342218156
-0.5866750376 0.8205311179 -1.0630396217
-0.5724042931 0.8651085996 -1.0979420519
-0.5577701140 0.9043415829 -1.1386233208
-0.5430190351 0.9371834068 -1.1845647567
-0.5284963787 0.9629734739 -1.2348482269
-0.5143844153 0.9814460000 -1.2883839672
-0.5007988471 0.9929179792 -1.3440048619
-0.4877624984 0.9981703922 -1.4007217346
-0.4752240920 0.9980643000 -1.4578190305
-0.4631109780 0.9937837409 -1.5148651720
-0.4513193613 0.9863695628 -1.5716668410
-0.4397815397 0.9768599176 -1.6282172976
-0.4284425290 0.9661302486 -1.6845932754
-0.4172177292 0.9554126255 -1.7409928123
-0.4059202960 0.9467154997 -1.7977014129
-0.3942361036 0.9434983212 -1.8547828146
-0.3816880713 0.9511867623 -1.9109107530
-0.3679351096 0.9754787367 -1.9612630069
-0.3533068398 1.0157310229 -2.0001132294
-0.3383931632 1.0650962218 -2.0270561798
-0.3234836312 1.1186915669 -2.0447294800
-0.3087123885 1.1741779533 -2.0555665018
-0.2942290952 1.2305388776 -2.0610750244
-0.2801509092 1.2872687502 -2.0622275963
-0.2666108381 1.3440876563 -2.0595689630
-0.2537520197 1.4008096149 -2.0534960459
-0.2417229000 1.4573080240 -2.0443563542
-0.2320014000 1.5064454783 -2.0340504351
-0.2219626875 1.5623344991 -2.0200389911
-0.2131822786 1.6178915418 -2.0040033771
-0.2058094318 1.6731573075 -1.9863284284
-0.2000189839 1.7282249983 -1.9674792876
-0.1960196265 1.7832113968 -1.9479418939
-0.1939753951 1.8382794032 -1.9283399332
-0.1939855449 1.8935694556 -1.9092760666
-0.1961404861 1.9491666322 -1.8912656628
-0.1997056191 1.9980290417 -1.8765971234
-0.2058662356 2.0542435407 -1.8616554807
-0.2139780814 2.1106479306 -1.8484569581
-0.2237763559 2.1670867805 -1.8366138075
-0.2349569982 2.2234199349 -1.8255054888
-0.2472568527 2.2795226266 -1.8144095216
-0.2604706857 2.3352945468 -1.8027138580
-0.2744079727 2.3905613241 -1.7895578538
-0.2888451775 2.4451512343 -1.7742960008
-0.3036242398 2.4987931416 -1.7562705973
-0.3185584603 2.5511554515 -1.7349350051
-0.3335097530 2.6017541568 -1.7097205104
-0.3482987930 2.6499495139 -1.6800981684
-0.3644275792 2.7002795602 -1.6409334430
-0.3781029641 2.7408456573 -1.6011754212
-0.3907112601 2.7765838731 -1.5567269464
-0.4017409321 2.8066287804 -1.5078813993
-0.4115956051 2.8327912518 -1.4484249921
-0.4177034747 2.8487343903 -1.3925949923
-0.4210774173 2.8573232199 -1.3349413554
-0.4218114963 2.8584150898 -1.2692333246
-0.4201046108 2.8519971050 -1.2112002178
-0.4165660087 2.8393452284 -1.1542711468
-0.4114508067 2.8210709944 -1.0989947891
-0.4048619825 2.7979184594 -1.0457241956
-0.3958142426 2.7673243400 -0.9881620201
-0.3860942672 2.7366849470 -0.9392997592
-0.3746462877 2.7037935326 -0.8923088082
-0.3612093975 2.6694427499 -0.8469136858
-0.3453943645 2.6344462543 -0.8027948084
-0.3265715710 2.5997304114 -0.7596506585
-0.3041535395 2.5664732891 -0.7170938918
-0.2775296854 2.5361124295 -0.6748146782
-0.2464174665 2.5101649936 -0.6326843309
-0.2113167050 2.4896994072 -0.5906734854
-0.1731871479 2.4749882893 -0.5488866632
-0.1332107602 2.4651995662 -0.5073688314
-0.0922188961 2.4590813658 -0.4661230308
-0.0506112613 2.4555960815 -0.4251761754
-0.0084947473 2.4538584920 -0.3846343412
0.0342225693 2.4532341853 -0.3446911536
0.0778016498 2.4533832827 -0.3056872227
0.1225929577 2.4540663842 -0.2680949577
0.1751262795 2.4554246734 -0.2284795433
0.2242633121 2.4575355697 -0.1969183736
0.2762405684 2.4611885948 -0.1705656336
0.3380345905 2.4689972236 -0.1500313465
0.3937923175 2.4820999529 -0.1397715843
0.4473155561 2.5040014983 -0.1338952137
0.4950538447 2.5361965110 -0.1267466325
0.5342351618 2.5769989504 -0.1136138248
0.5613558818 2.6163764494 -0.0961016915
0.5853192077 2.6625165288 -0.0696169760
0.6017119699 2.7019699193 -0.0415886334
0.6162111325 2.7443023755 -0.0039917167
0.6269400677 2.7821091675 0.0392401167
0.6341421207 2.8134904748 0.0879299866
0.6371532319 2.8333117961 0.1348094370
0.6369332397 2.8444342658 0.1844051732
0.6332835435 2.8455580801 0.2350860489
0.6261766754 2.8359874691 0.2846332892
0.6145681202 2.8128088778 0.3368570212
0.6006798820 2.7801803563 0.3832229828
0.5873476455 2.7458668188 0.4186536282
0.5714072859 2.7028338032 0.4548014349
0.5549435787 2.6567742839 0.4868229930
0.5381576121 2.6089018142 0.5159246373
0.5210723524 2.5602263744 0.5435011684
0.5037418644 2.5116340021 0.5710713374
0.4863653980 2.4640238891 0.6002481758
0.4693669433 2.4183460570 0.6325296677
0.4534894715 2.3754484193 0.6689109762
0.4394932161 2.3355085824 0.7092247677
0.4277656545 2.2979892468 0.7524953678
0.4183944755 2.2621403239 0.7977304791
0.4113084928 2.2272284720 0.8441123133
0.4063583138 2.1926754103 0.8910444650
0.4034479664 2.1580318619 0.9380835087
0.4024108343 2.1230003338 0.9849139223
0.4031070812 2.0873787386 1.0313037079
0.4054068030 2.0510446425 1.0770851987
0.4091942550 2.0139105915 1.1221206575
0.4143625886 1.9759253097 1.1663020228
0.4207516167 1.9370966523 1.2095823059
0.4281816771 1.8974484342 1.2519442758
0.4364248277 1.8570463114 1.2934357539
0.4452050949 1.8159566139 1.3341355611
0.4541775579 1.7742302952 1.3741406444
0.4628666174 1.7319636372 1.4136367583
0.4706451717 1.6892699640 1.4528592934
0.4765964861 1.6462818782 1.4920675595
0.4795654737 1.6032350955 1.5315247501
0.4786756550 1.5658213103 1.5663298110
0.4724487209 1.5235320155 1.6061677856
0.4602521470 1.4821396423 1.6455496764
0.4425745087 1.4417492430 1.6839079672
0.4236263690 1.4070604828 1.7163296241
0.3989048551 1.3679296153 1.7520794310
0.3720704900 1.3289927100 1.7865064143
0.3439936288 1.2899299012 1.8197855434
0.3153196745 1.2505453182 1.8521669527
0.2864899251 1.2106883818 1.8838250181
0.2578439461 1.1702796021 1.9149464901
0.2296478754 1.1292757176 1.9456988021
0.2021447615 1.0877193301 1.9763367271
0.1755444175 1.0456846408 2.0071179304
0.1500363245 1.0033370970 2.0383879686
0.1258065544 0.9609253693 2.0705694627
0.1030468580 0.9187882762 2.1041473681
0.0820194431 0.8773832658 2.1396978044
0.0629670685 0.8371901638 2.1776569338
0.0461299460 0.7987769509 2.2183936629
0.0316741689 0.7624800108 2.2618887402
0.0196417004 0.7283749475 2.3078334672
0.0099606378 0.6962897200 2.3557583242
0.0024645070 0.6657247275 2.4050578560
-0.0031359736 0.6359926680 2.4551189932
-0.0070864279 0.6064040203 2.5054245206
-0.0096332692 0.5762768799 2.5554992904
-0.0109918204 0.5449409107 2.6048707609
-0.0113125616 0.5117687146 2.6530389000
-0.0107701863 0.4762378650 2.6994814251
-0.0094960156 0.4378782578 2.7435890033
-0.0076090921 0.3963441449 2.7846848649
-0.0052339538 0.3515053860 2.8221050969
-0.0024780822 0.3034067585 2.8551920312
0.0005634046 0.2522957523 2.8833685318
0.0038146377 0.1986515052 2.9063092922
0.0072316008 0.1429577829 2.9236583348
0.0103126541 0.0930976315 2.9344880280
0.0140094599 0.0351348155 2.9411747754
0.0178482155 -0.0232070741 2.9419932297
0.0218193450 -0.0813224083 2.9368904097
0.0258820197 -0.1385965832 2.9258643303
0.0299629082 -0.1944755467 2.9091875493
0.0335127764 -0.2416607469 2.8898636479
0.0373581821 -0.2934624178 2.8630919736
0.0409007238 -0.3423880752 2.8313184031
0.0440197000 -0.3881307446 2.7950615523
0.0465816125 -0.4305626108 2.7549295149
0.0484753104 -0.4698277264 2.7116535803
0.0495036002 -0.5018092592 2.6717776543
0.0498287565 -0.5361045731 2.6244106342
0.0491303664 -0.5684151494 2.5756619874
0.0472406954 -0.5993054383 2.5260268762
0.0439391200 -0.6293897113 2.4759706347
0.0390574316 -0.6593680400 2.4259823806
0.0323653717 -0.6899017986 2.3765488588
0.0236405835 -0.7216338371 2.3282081907
0.0142260600 -0.7507895049 2.2872744333
0.0011638313 -0.7861237221 2.2425562280
-0.0142689236 -0.8236276904 2.2004387590
-0.0319100227 -0.8630542436 2.1610282133
-0.0515590979 -0.9039551559 2.1241403586
-0.0729872055 -0.9458499142 2.0894072411
-0.0959955315 -0.9882601816 2.0563404699
-0.1203967149 -1.0307873605 2.0244382205
-0.1459681892 -1.0731338044 1.9932181026
-0.1725085186 -1.1150768023 1.9622627033
-0.1998096076 -1.1565095486 1.9312819462
-0.2276700848 -1.1973440576 1.9000071789
-0.2558169734 -1.2376015497 1.8682464534
-0.2839428058 -1.2773105521 1.8357876721
-0.3116316306 -1.3166291569 1.8024940275
-0.3383813691 -1.3557332687 1.7682045608
-0.3635434948 -1.3948435781 1.7327532553
-0.3861914082 -1.4343309752 1.6960639473
-0.4052536182 -1.4745149379 1.6581378782
-0.4196541440 -1.5156138961 1.6191687044
-0.4292973510 -1.5630388232 1.5746336967
-0.4324119002 -1.6058397290 1.5349661862
-0.4312810752 -1.6489111373 1.4954567463
-0.4269835610 -1.6919238701 1.4560750937
-0.4206333723 -1.7346246508 1.4166180870
-0.4131261325 -1.7768636094 1.3768612148
-0.4051250179 -1.8185443245 1.3366104822
-0.3971307179 -1.8595755822 1.2956950389
-0.3895309763 -1.8998792393 1.2539884030
-0.3826316529 -1.9393794310 1.2114011075
-0.3766696810 -1.9780385567 1.1679109445
-0.3718513635 -2.0158201779 1.1235178576
-0.3683262679 -2.0527413184 1.0782871247
-0.3662119911 -2.0888101711 1.0322876428
-0.3656476122 -2.1240675853 0.9856185260
-0.3664441411 -2.1543628982 0.9444198210
-0.3689817499 -2.1885588027 0.8970315391
-0.3733410888 -2.2225011269 0.8495947152
-0.3796361009 -2.2565392408 0.8024484899
-0.3879739788 -2.2911513337 0.7560530281
-0.3984586058 -2.3270237814 0.7110926891
-0.4110307249 -2.3648757115 0.6683833278
-0.4254573090 -2.4053688370 0.6288380751
-0.4412063750 -2.4486361803 0.5929196962
-0.4576421392 -2.4942393540 0.5603407229
-0.4742183956 -2.5412855103 0.5299229980
-0.4906494282 -2.5886399435 0.4998948401
-0.5068298489 -2.6352846075 0.4686560093
-0.5226480005 -2.6801458403 0.4347720595
-0.5379305317 -2.7218027475 0.3968549603
-0.5522070361 -2.7581651116 0.3535797920
-0.5661727638 -2.7894476047 0.2978100621
-0.5762501852 -2.8061943364 0.2355228905
-0.5807709709 -2.8051117063 0.1703673885
-0.5785323409 -2.7851801837 0.1080725753
-0.5705176711 -2.7521349115 0.0520711193
-0.5568635873 -2.7099562982 0.0037379981
-0.5370924045 -2.6622894917 -0.0367482854
-0.5085794874 -2.6123548033 -0.0678745649
-0.4693431532 -2.5652320738 -0.0894213174
-0.4186666572 -2.5273457948 -0.1028290063
-0.3602243062 -2.5020312617 -0.1144837060
-0.2993203374 -2.4885655389 -0.1334058437
-0.2470460650 -2.4817441011 -0.1580551425
-0.1973333448 -2.4779125717 -0.1883750929
-0.1501324381 -2.4757359992 -0.2227595095
-0.1049590209 -2.4745731714 -0.2598661092
-0.0612997451 -2.4741570333 -0.2987798145
-0.0187782475 -2.4745575632 -0.3389433098
0.0229179918 -2.4759569070 -0.3799433990
0.0639399536 -2.4787881684 -0.4215420349
0.1042872080 -2.4837067465 -0.4635925300
0.1486721846 -2.4928296869 -0.5113247354
0.1865319858 -2.5053771535 -0.5540488200
0.2219860155 -2.5230240420 -0.5969898718
0.2541242545 -2.5460054996 -0.6400025821
0.2856193454 -2.5775353008 -0.6883590501
0.3091159296 -2.6093159979 -0.7314310326
0.3289335623 -2.6431202376 -0.7748343049
0.3456394314 -2.6776801312 -0.8189556515
0.3598363789 -2.7120180343 -0.8641193189
0.3719344825 -2.7452880576 -0.9106708756
0.3822196820 -2.7767249514 -0.9588977066
0.3908920478 -2.8055281982 -1.0090427311
0.3980626989 -2.8308731352 -1.0612387864
0.4038087056 -2.8520462751 -1.1154156385
0.4080807887 -2.8682698609 -1.1713892555
0.4107610998 -2.8788987471 -1.2287768281
0.4116223818 -2.8833419314 -1.2870263994
0.4103148890 -2.8809868480 -1.3453857627
0.4066142433 -2.8716072991 -1.4029132659
0.4005164890 -2.8554468943 -1.4586918406
0.3921446510 -2.8326616475 -1.5117952837
0.3818542744 -2.8037649801 -1.5614880191
0.3700555803 -2.7693658415 -1.6072076613
0.3571302671 -2.7299847095 -1.6483897427
0.3434711081 -2.6864939679 -1.6849415288
0.3311652157 -2.6457499317 -1.7132121725
0.3168208582 -2.5966659436 -1.7415095625
0.3023862915 -2.5454862857 -1.7657913376
0.2880210750 -2.4927252658 -1.7864995228
0.2739093502 -2.4387704652 -1.8040877495
0.2602340099 -2.3839608906 -1.8192207877
0.2471721652 -2.3285410342 -1.8325811017
0.2364455915 -2.2797285224 -1.8434267848
0.2250555417 -2.2235797568 -1.8551911343
0.2149045775 -2.1672192464 -1.8670607757
0.2061988040 -2.1107909306 -1.8797100442
0.1992025814 -2.0544207121 -1.8936094841
0.1940904326 -1.9982475022 -1.9090402173
0.1909771800 -1.9423601020 -1.9259777454
0.1899512886 -1.8868129232 -1.9442532478
0.1909680017 -1.8315482021 -1.9633759366
0.1939129126 -1.7764606463 -1.9828160605
0.1979163913 -1.7283584005 -1.9997295622
0.2040879904 -1.6732535556 -2.0183575475
0.2117381157 -1.6179584322 -2.0358381954
0.2207497360 -1.5623822294 -2.0517009953
0.2309187736 -1.5064821186 -2.0655970898
0.2421120762 -1.4502586852 -2.0772082631
0.2526569553 -1.4008471631 -2.0851196866
0.2653337727 -1.3441171234 -2.0915116039
0.2785926806 -1.2872554931 -2.0947000717
0.2922599092 -1.2304142862 -2.0943739724
0.3043842420 -1.1808844173 -2.0909795184
0.3183300539 -1.1247383539 -2.0828507199
0.3303595431 -1.0763791069 -2.0717846568
0.3420966648 -1.0291993251 -2.0561046193
0.3532780051 -0.9853349980 -2.0327308676
0.3637165119 -0.9473307499 -2.0009696114
0.3732618188 -0.9211622473 -1.9590348437
0.3822476803 -0.9104991186 -1.9105688370
0.3909520523 -0.9130330088 -1.8606043456
0.3997864684 -0.9211623134 -1.8112539390
0.4101840994 -0.9332091078 -1.7551687994
0.4208222188 -0.9466511710 -1.6993337733
0.4317483441 -0.9597566226 -1.6434317446
0.4430029802 -0.9713733735 -1.5872530133
0.4545847794 -0.9807224165 -1.5307165273
0.4665363159 -0.9869169447 -1.4738334385
0.4789242707 -0.9890260174 -1.4167613574
0.4918141713 -0.9859960593 -1.3598606359
0.5052594986 -0.9767898516 -1.3037857669
0.5192487106 -0.9606202893 -1.2494791082
0.5336974709 -0.9369792451 -1.1981345927
0.5484123832 -0.9060253499 -1.1509060922
0.5630709990 -0.8683645307 -1.1088068898
0.5774238914 -0.8249926615 -1.0724590028
0.5911661226 -0.7770313774 -1.0421093567
0.6040460459 -0.7252988559 -1.0182563090
0.6159082275 -0.6708341059 -1.0008231305
0.6265837451 -0.6144915815 -0.9897758731
0.6359458946 -0.5570296202 -0.9851572570
0.6439129419 -0.4991928200 -0.9869422875
0.6502865490 -0.4417256855 -0.9952469366
0.6549883845 -0.3854136152 -1.0100326796
0.6569565359 -0.3314876375 -1.0320467732
0.6537322451 -0.2836600355 -1.0642840137
0.6450609039 -0.2455271675 -1.1053105162
0.6323975881 -0.2173532909 -1.1515894964
0.6161560710 -0.1929969681 -1.2071422379
0.5969369145 -0.1779729422 -1.2657864028
0.5749209793 -0.1719488768 -1.3261673714
0.5501097731 -0.1709124079 -1.3862473707
0.5219700039 -0.1732286599 -1.4451733222
0.4908879897 -0.1780014969 -1.5027133462
0.4572030934 -0.1843984501 -1.5587553839
0.4214280616 -0.1915194617 -1.6134399805
0.3882932122 -0.1981873469 -1.6610692548
0.3538088012 -0.2043532336 -1.7077857487
0.3179569129 -0.2095269364 -1.7535607019
0.2806982995 -0.2129759704 -1.7983385227
0.2419740580 -0.2139473147 -1.8419211548
0.2018010838 -0.2115580573 -1.8840327180
0.1602100478 -0.2040479772 -1.9239161915
0.1236085357 -0.1910175155 -1.9563190938
0.0875310531 -0.1705979099 -1.9840977721
0.0196134200 -0.2066489900 -1.9838853600
-0.0086126224 -0.1574398599 -1.9968195542
-0.0365907039 -0.1071959468 -2.0056563758
-0.0645818538 -0.0563941350 -2.0103303383
-0.0928428564 -0.0055279708 -2.0108731427
-0.1216609472 0.0448811323 -2.0071523180
-0.1514109904 0.0942027652 -1.9989903374
-0.1826035624 0.1414713039 -1.9857673430
-0.2160242272 0.1850067620 -1.9666106523
-0.2526738562 0.2214172035 -1.9400355241
-0.2926208657 0.2448103073 -1.9051706026
-0.3330850593 0.2499578516 -1.8640942580
-0.3706347529 0.2404023167 -1.8208792176
-0.4040598230 0.2216896539 -1.7771251103
-0.4342477581 0.1991613484 -1.7327733223
-0.4617715021 0.1754468519 -1.6873100509
-0.4872992677 0.1523740650 -1.6403776002
-0.5111231828 0.1310414338 -1.5917561786
-0.5333939348 0.1127205886 -1.5412124068
-0.5542439789 0.0983370945 -1.4888334190
-0.5737054064 0.0888759538 -1.4348456277
-0.5916677323 0.0854210201 -1.3796474116
-0.6079367026 0.0890476903 -1.3239379436
-0.6221929348 0.1008902977 -1.2688189453
-0.6340521961 0.1214999464 -1.2157715162
-0.6433296549 0.1504339377 -1.1662413140
-0.6500005526 0.1867660309 -1.1213847237
-0.6540239849 0.2294258978 -1.0821198305
-0.6556340248 0.2770627996 -1.0488364369
-0.6549597719 0.3285197026 -1.0217588423
-0.6522281634 0.3828095122 -1.0010855786
-0.6476603774 0.4389430581 -0.9865988219
-0.6414373107 0.4961744265 -0.9783542546
-0.6336978268 0.5537840949 -0.9762309067
-0.6245104247 0.6110792607 -0.9803848440
-0.6139780102 0.6672963248 -0.9909983411
-0.6023550366 0.7217823487 -1.0076998639
-0.5896241864 0.7736124097 -1.0308166506
-0.5760743259 0.8221134278 -1.0599018844
-0.5618676879 0.8662608022 -1.0949918488
-0.5473346886 0.9051124536 -1.1357585163
-0.5326816553 0.9374076017 -1.1818553147
-0.5182777721 0.9626738976 -1.2321898210
-0.5042754264 0.9806884529 -1.2856586284
-0.4907840451 0.9917393802 -1.3411354714
-0.4778118216 0.9966841291 -1.3976323114
-0.4652952218 0.9962882873 -1.4544580875
-0.4531636024 0.9918002559 -1.5111949468
-0.4412871550 0.9842459930 -1.5676633889
-0.4295903097 0.9746850942 -1.6238689992
-0.4180314015 0.9638291304 -1.6798702684
-0.4065142484 0.9529196742 -1.7358700517
-0.3948133183 0.9439591849 -1.7921695074
-0.3826097349 0.9401964107 -1.8488993938
-0.3694060268 0.9470348889 -1.9049218446
-0.3548771357 0.9705781982 -1.9555685503
-0.3394962252 1.0105226025 -1.9944564771
-0.3239719693 1.0595673488 -2.0213160016
-0.3085810678 1.1127695945 -2.0390292231
-0.2934068548 1.1678713602 -2.0499191854
-0.2786063975 1.2238757349 -2.0553882201
-0.2642626484 1.2802529481 -2.0565224779
-0.2504966048 1.3367269455 -2.0538625306
-0.2374444419 1.3931131194 -2.0478114236
-0.2252280653 1.4492829597 -2.0387154825
-0.2140599416 1.5051235276 -2.0267067711
-0.2040180893 1.5606204859 -2.0123487560
-0.1952515640 1.6157669298 -1.9959493928
-0.1878917607 1.6705997692 -1.9778851266
-0.1821066068 1.7252160776 -1.9586256458
-0.1781074870 1.7797198502 -1.9386067832
-0.1760485061 1.8342780202 -1.9184466477
-0.1760193307 1.8890450939 -1.8987607596
-0.1781307689 1.9441213033 -1.8800799844
-0.1823846389 1.9995705718 -1.8629293881
-0.1887728549 2.0553474076 -1.8475907942
-0.1971109931 2.1113286887 -1.8340375526
-0.2070892553 2.1673615417 -1.8218740972
-0.2184533168 2.2232978384 -1.8104973004
-0.2309390427 2.2790046782 -1.7991659341
-0.2443294122 2.3343831619 -1.7872716027
-0.2584761508 2.3892354508 -1.7739099900
-0.2731166169 2.4434064754 -1.7584795417
-0.2881179866 2.4966100199 -1.7402976702
-0.3032871895 2.5485236382 -1.7188391556
-0.3184864507 2.5986435999 -1.6934907222
-0.3335282601 2.6462872384 -1.6636706504
-0.3481760822 2.6906705837 -1.6290368951
-0.3621440889 2.7310361420 -1.5895739694
-0.3750341945 2.7665474320 -1.5453698661
-0.3862733932 2.7962220427 -1.4966531837
-0.3953661785 2.8194246691 -1.4441220674
-0.4017610457 2.8353981021 -1.3885662219
-0.4052578536 2.8436484942 -1.3311098823
-0.4060875618 2.8445056800 -1.2729853189
-0.4045964742 2.8384064548 -1.2151802906
-0.4011598217 2.8259171995 -1.1584819270
-0.3960833316 2.8077441002 -1.1034456829
-0.3894504420 2.7845512016 -1.0504942382
-0.3813602356 2.7574173381 -0.9996622603
-0.3717184204 2.7271471994 -0.9509122997
-0.3603469333 2.6945853695 -0.9040432566
-0.3469778873 2.6604521714 -0.8588455131
-0.3311823108 2.6255908320 -0.8150030544
-0.3122170236 2.5909537360 -0.7722565111
-0.2894944081 2.5577577273 -0.7302231266
-0.2624237171 2.5274771538 -0.6885918682
-0.2307158120 2.5016484416 -0.6472531845
-0.1948392763 2.4814507446 -0.6061695016
-0.1558071627 2.4672891601 -0.5654158894
-0.1150121457 2.4581852602 -0.5249398704
-0.0733044129 2.4527743043 -0.4847233383
-0.0310825334 2.4500128941 -0.4447636121
0.0115442249 2.4489648239 -0.4051494852
0.0546947634 2.4490745319 -0.3660911440
0.0986741393 2.4499939621 -0.3279807698
0.1438491949 2.4515194067 -0.2913218394
0.1907010660 2.4537426931 -0.2568835516
0.2397553588 2.4568610321 -0.2257602950
0.2913961992 2.4616613725 -0.1994114547
0.3455369189 2.4697796438 -0.1797895881
0.4005285509 2.4835078135 -0.1669414786
0.4534049663 2.5057724759 -0.1579572905
0.5007574358 2.5378486964 -0.1481589009
0.5397001111 2.5782841760 -0.1333740738
0.5700584186 2.6231324494 -0.1123087107
0.5935183538 2.6690618223 -0.0854258003
0.6116413035 2.7138284663 -0.0530141311
0.6258954672 2.7560903738 -0.0156645548
0.6366759995 2.7942075375 0.0269208017
0.6443179127 2.8265656760 0.0745856094
0.6485042253 2.8509202278 0.1271253612
0.6487061733 2.8647487204 0.1834727991
0.6445368606 2.8657706800 0.2413594309
0.6359516564 2.8529137008 0.2973415067
0.6241129348 2.8283982650 0.3486317377
0.6102726887 2.7952068971 0.3942602510
0.5951959307 2.7558897559 0.4343539126
0.5794207415 2.7123752663 0.4695915140
0.5632299535 2.6661579835 0.5010260957
0.5468115511 2.6182531807 0.5297104166
0.5301612938 2.5695825432 0.5569410903
0.5133530158 2.5209701223 0.5841782322
0.4965515210 2.4731999690 0.6128576890
0.4801125622 2.4271639274 0.6444213588
0.4647056761 2.3837004078 0.6799078093
0.4510529815 2.3431181058 0.7193043271
0.4395560740 2.3049634406 0.7617022173
0.4303510906 2.2685765520 0.8061720783
0.4233979235 2.2332453675 0.8518920610
0.4185641315 2.1984101340 0.8982653899
0.4158139262 2.1635601733 0.9447983479
0.4148913497 2.1284327859 0.9911933011
0.4156811783 2.0927860477 1.0371924082
0.4180626387 2.0564981254 1.0826321154
0.4219252634 2.0194410725 1.1273445965
0.4271867365 1.9815710047 1.1712266483
0.4336717943 1.9428996390 1.2142369271
0.4411859223 1.9034618265 1.2563746106
0.4495201229 1.8633279913 1.2976937359
0.4584326174 1.8225388383 1.3382448698
0.4675977338 1.7811525018 1.3781300496
0.4765485117 1.7392842025 1.4175577953
0.4846801269 1.6970279132 1.4567469400
0.4911848242 1.6545287075 1.4959711766
0.4949571960 1.6119674263 1.5354744163
0.4947036400 1.5695819999 1.5753386560
0.4888690543 1.5276932760 1.6152928270
0.4770836855 1.4865605212 1.6546978573
0.4598377161 1.4462967233 1.6929765793
0.4382492812 1.4067217224 1.7297634281
0.4135390159 1.3676098922 1.7650695371
0.3867694762 1.3286324705 1.7990038543
0.3588022672 1.2894923384 1.8317666798
0.3302566543 1.2500820327 1.8636971835
0.3015703767 1.2102289023 1.8949447215
0.2730760221 1.1698589047 1.9257013252
0.2450244138 1.1289400581 1.9561378819
0.2176799528 1.0875141888 1.9865317908
0.1912357552 1.0456498086 2.0171197940
0.1658747720 1.0035226936 2.0482569704
0.1417849842 0.9613607416 2.0803398509
0.1191802385 0.9194975894 2.1138605131
0.0983523585 0.8784387103 2.1494593752
0.0795416681 0.8386201739 2.1874962666
0.0629486285 0.8006078374 2.2283018983
0.0487325740 0.7647168623 2.2718342808
0.0369437894 0.7309736409 2.3177519298
0.0275038033 0.6992409330 2.3656142435
0.0202508428 0.6690176437 2.4148189337
0.0148293293 0.6395280696 2.4647010723
0.0109782033 0.6101096886 2.5147721628
0.0084641605 0.5801494326 2.5646059263
0.0070886036 0.5489821854 2.6137394439
0.0067186605 0.5159125786 2.6616286488
0.0071539162 0.4804758386 2.7077851946
0.0082572638 0.4422464932 2.7516342440
0.0099084156 0.4009057622 2.7925370815
0.0119907639 0.3563442810 2.8298797960
0.0144091224 0.3085737661 2.8630018143
0.0170917995 0.2577690610 2.8912354097
0.0199864498 0.2044528062 2.9143310501
0.0230830620 0.1491160120 2.9320045940
0.0263993938 0.0923227508 2.9441247103
0.0299610561 0.0346392418 2.9506937086
0.0337886915 -0.0234020022 2.9516394989
0.0378811339 -0.0812478160 2.9469203810
0.0421807461 -0.1383008807 2.9363689230
0.0465800394 -0.1940219002 2.9202705208
0.0509528751 -0.2479139171 2.8988258049
0.0551633361 -0.2994734147 2.8722205715
0.0590541442 -0.3481966271 2.8406747741
0.0625118092 -0.3939048613 2.8048371802
0.0653802126 -0.4363633023 2.7651479291
0.0675520344 -0.4757051630 2.7223284460
0.0689193747 -0.5122926849 2.6771002183
0.0693753846 -0.5465177281 2.6300362004
0.0687858365 -0.5788547977 2.5816517988
0.0670032740 -0.6098500615 2.5324220340
0.0637756675 -0.6400684414 2.4827840916
0.0589670008 -0.6701834303 2.4332130718
0.0523601039 -0.7008385761 2.3841862916
0.0437524629 -0.7326547886 2.3362259797
0.0329747831 -0.7661199553 2.2898528443
0.0198188093 -0.8016948870 2.2457192035
0.0043935957 -0.8393488778 2.2041228157
-0.0131494759 -0.8788345087 2.1651484921
-0.0326177323 -0.9197044796 2.1285836345
-0.0537919115 -0.9615007904 2.0940626014
-0.0764880544 -1.0037945029 2.0611458573
-0.1005282282 -1.0461818509 2.0293201209
-0.1256681737 -1.0883782502 1.9980956728
-0.1517294948 -1.1301854646 1.9671033048
-0.1784897814 -1.1715215370 1.9360740479
-0.2057397318 -1.2122722493 1.9046980776
-0.2331689310 -1.2524968546 1.8728037194
-0.2604643535 -1.2922094926 1.8401624218
-0.2872076098 -1.3316019575 1.8066886237
-0.3128650966 -1.3708582126 1.7722223104
-0.3368288136 -1.4101437214 1.7365930642
-0.3581863373 -1.4498375111 1.6997809844
-0.3759882044 -1.4901636572 1.6617968676
-0.3894605624 -1.5312466015 1.6228696310
-0.3981745609 -1.5730790812 1.5833901109
-0.4021195129 -1.6154627167 1.5437241152
-0.4020725996 -1.6580824453 1.5041011929
-0.3988561990 -1.7006571049 1.4645510018
-0.3935099251 -1.7429312545 1.4249064295
-0.3868951816 -1.7847729429 1.3849934896
-0.3796395719 -1.8261011029 1.3446587609
-0.3722494264 -1.8667998999 1.3037125284
-0.3651355401 -1.9067845150 1.2620207947
-0.3586275191 -1.9459597643 1.2194713374
-0.3529668420 -1.9843197841 1.1760681511
-0.3483533143 -2.0218206189 1.1317996059
-0.3449343229 -2.0584789562 1.0867239584
-0.3428375936 -2.0942916031 1.0408931051
-0.3422229868 -2.1292604760 0.9943714780
-0.3431265989 -2.1635996487 0.9473889524
-0.3456033554 -2.1974580290 0.9001154123
-0.3497221900 -2.2310556548 0.8527705817
-0.3555466917 -2.2647381415 0.8056653344
-0.3631860355 -2.2989066456 0.7591734459
-0.3727155426 -2.3341900015 0.7138831861
-0.3840349279 -2.3712168128 0.6704438633
-0.3969742333 -2.4105964658 0.6296131531
-0.4111629430 -2.4525217568 0.5918434086
-0.4261198788 -2.4966854405 0.5570190933
-0.4413926414 -2.5423729326 0.5243557226
-0.4566652998 -2.5883729293 0.4921314187
-0.4718018096 -2.6336172097 0.4588026363
-0.4866331994 -2.6769440647 0.4229132560
-0.5009324661 -2.7168155674 0.3830460455
-0.5141399282 -2.7509498762 0.3378596304
-0.5253360585 -2.7762068224 0.2867836642
-0.5333036652 -2.7894011266 0.2309142908
-0.5367793830 -2.7882770790 0.1731066601
-0.5352114534 -2.7731370517 0.1171364121
-0.5285539051 -2.7465914299 0.0658829903
-0.5166991840 -2.7117172318 0.0209175713
-0.4993557401 -2.6719172636 -0.0177002295
-0.4753993445 -2.6299247615 -0.0499193828
-0.4431462892 -2.5890948687 -0.0757597585
-0.4013232375 -2.5545181971 -0.0964554537
-0.3529439380 -2.5289898965 -0.1160675325
-0.3018395234 -2.5130334370 -0.1387766310
-0.2516224063 -2.5034714820 -0.1665165159
-0.2034241334 -2.4976731234 -0.1985684352
-0.1572845674 -2.4941274384 -0.2338430946
-0.1128971413 -2.4920279828 -0.2714219115
-0.0698824601 -2.4909990080 -0.3106142208
-0.0279391426 -2.4910608503 -0.3509655527
0.0132319679 -2.4923943365 -0.3920812441
0.0537383101 -2.4954038852 -0.4337618397
0.0935357649 -2.5007331889 -0.4758836935
0.1323668601 -2.5092435203 -0.5183811730
0.1696392026 -2.5221664866 -0.5611520889
0.2043656409 -2.5402842110 -0.6041547503
0.2356805826 -2.5636658458 -0.6472237025
0.2629881927 -2.5916866676 -0.6902628232
0.2862750664 -2.6230371476 -0.7333912344
0.3058766238 -2.6564208093 -0.7768413863
0.3223269208 -2.6905275439 -0.8210343880
0.3362968661 -2.7243918029 -0.8662540444
0.3481791190 -2.7571497938 -0.9128620112
0.3582603649 -2.7881223081 -0.9610840169
0.3667281575 -2.8165053822 -1.0111757772
0.3736298248 -2.8414207757 -1.0633079585
0.3790508454 -2.8622034903 -1.1173759156
0.3829525975 -2.8781448355 -1.1731782834
0.3852315289 -2.8885935527 -1.2303471252
0.3856931864 -2.8929859609 -1.2883455848
0.3840588721 -2.8907221018 -1.3464522310
0.3801432220 -2.8815348644 -1.4037469293
0.3740102139 -2.8657643160 -1.4593777609
0.3657389299 -2.8434344186 -1.5124221798
0.3556762360 -2.8151034904 -1.5621955096
0.3441795313 -2.7813882254 -1.6081823162
0.3315618211 -2.7427025304 -1.6497616180
0.3181956707 -2.6999480851 -1.6868772868
0.3043542925 -2.6539080505 -1.7196292198
0.2902438526 -2.6052484753 -1.7482291515
0.2760555513 -2.5545254303 -1.7729593893
0.2619669093 -2.5022194315 -1.7942294964
0.2481793829 -2.4487027008 -1.8124729583
0.2348721924 -2.3943274067 -1.8283870607
0.2222275233 -2.3393250638 -1.8426048671
0.2104192244 -2.2838562045 -1.8556913372
0.1996438529 -2.2280692961 -1.8683121720
0.1902000883 -2.1720826758 -1.8811121845
0.1822170394 -2.1160617724 -1.8947220185
0.1758966493 -2.0601248190 -1.9094910989
0.1714123384 -2.0044051625 -1.9256813830
0.1688348069 -1.9489746976 -1.9432291090
0.1682594170 -1.8938852205 -1.9619948584
0.1696401841 -1.8390789963 -1.9815307507
0.1728194938 -1.7844346340 -2.0013089604
0.1776677761 -1.7298196633 -2.0208280114
0.1840581417 -1.6751345804 -2.0396963675
0.1918440590 -1.6202488052 -2.0574253909
0.2009557919 -1.5650795421 -2.0735713607
0.2111530841 -1.5095844031 -2.0878326253
0.2223193092 -1.4537631249 -2.0999197920
0.2342883996 -1.3976371014 -2.1095820560
0.2469233280 -1.3412572877 -2.1165484308
0.2600878117 -1.2847075822 -2.1205168957
0.2735767207 -1.2281037991 -2.1212892758
0.2872121887 -1.1716004268 -2.1185791318
0.3007831777 -1.1153978922 -2.1120581560
0.3140431011 -1.0597974064 -2.1012043741
0.3267123164 -1.0054105278 -2.0848965724
0.3384237621 -0.9538097174 -2.0608189216
0.3489165249 -0.9083885908 -2.0263200502
0.3580285728 -0.8794126365 -1.9773182010
0.3665661146 -0.8725352662 -1.9205881771
0.3753331913 -0.8802859728 -1.8636883398
0.3846445962 -0.8945697635 -1.8080526089
0.3945454091 -0.9109501050 -1.7530866113
0.4049385956 -0.9274558805 -1.6982490635
0.4157366028 -0.9428423625 -1.6431674436
0.4269184141 -0.9562928588 -1.5876605668
0.4384467955 -0.9672124985 -1.5316746358
0.4503406605 -0.9748250677 -1.4752266433
0.4626497141 -0.9783367574 -1.4184691844
0.4754415616 -0.9766651110 -1.3617340301
0.4887737062 -0.9687273481 -1.3056755945
0.5026382387 -0.9537926332 -1.2512248599
0.5169500926 -0.9313872579 -1.1995411515
0.5315432622 -0.9015491134 -1.1518357951
0.5460836787 -0.8648001774 -1.1091948913
0.5603414660 -0.8221616252 -1.0723186417
0.5739660471 -0.7747701883 -1.0414669226
0.5866849018 -0.7234475448 -1.0172277304
0.5983751454 -0.6693556870 -0.9993614419
0.6088344688 -0.6133185128 -0.9878804751
0.6179117459 -0.5560975762 -0.9828355066
0.6255503473 -0.4984476683 -0.9841687012
0.6314830451 -0.4411152949 -0.9920544774
0.6356818051 -0.3849237997 -1.0064650772
0.6362388753 -0.3314255164 -1.0287440661
0.6284754597 -0.2870661553 -1.0648661954
0.6120488928 -0.2580383026 -1.1122716728
0.5900919405 -0.2435942965 -1.1640635396
0.5655794456 -0.2378299416 -1.2164612442
0.5393763134 -0.2384837247 -1.2684036032
0.5122129376 -0.2427147062 -1.3196896423
0.4842820295 -0.2494237310 -1.3703045727
0.4556178606 -0.2578856517 -1.4202468165
0.4263100561 -0.2672807868 -1.4696465883
0.3963681947 -0.2770754143 -1.5185865590
0.3657584837 -0.2868234099 -1.5671207214
0.3344267604 -0.2960847495 -1.6152871623
0.3023005708 -0.3043905270 -1.6631019340
0.2692912637 -0.3112053355 -1.7105488136
0.2351692613 -0.3155283946 -1.7574910262
0.1998941904 -0.3164976689 -1.8037483267
0.1634515282 -0.3129753427 -1.8489445972
0.1258666772 -0.3024143827 -1.8919837046
0.0878653856 -0.2823933866 -1.9310605757
0.0515811662 -0.2500296589 -1.9624938794
0.0870333878 -0.0778765409 -2.0265655069
0.0509362619 -0.0602444041 -2.0441887475
0.0158080104 -0.0381720851 -2.0581909150
-0.0177329186 -0.0115619186 -2.0681915374
-0.0567468880 0.0319086061 -2.0727858441
-0.0889494000 0.0808794400 -2.0696120700
-0.1174484400 0.1315554221 -2.0609538703
-0.1546439520 0.1925456627 -2.0440410996
-0.1947046195 0.2489542577 -2.0198419039
-0.2396271530 0.2959470093 -1.9865221562
-0.3012844967 0.3232226835 -1.9328524851
-0.3523488885 0.3133965365 -1.8822733926
-0.3976536566 0.2862963123 -1.8315855193
-0.4376676260 0.2520984491 -1.7803807299
-0.4665610358 0.2234505491 -1.7379477511
-0.4934948537 0.1956015561 -1.6937342435
-0.5188015333 0.1695653804 -1.6475058322
-0.5426607699 0.1462035741 -1.5991352802
-0.5650850816 0.1263066802 -1.5485839652
-0.5861169406 0.1109350207 -1.4959089931
-0.6055906962 0.1008343154 -1.4414055944
-0.6233319842 0.0971577885 -1.3855145805
-0.6390612146 0.1012556133 -1.3290567432
-0.6524307816 0.1139381016 -1.2733007626
-0.6632438233 0.1353331134 -1.2197237562
-0.6692568947 0.1577500678 -1.1823262118
-0.6751978379 0.1933083961 -1.1361816496
-0.6784367977 0.2355651600 -1.0957389639
-0.6791818713 0.2830556401 -1.0613736884
-0.6776917621 0.3346123458 -1.0334530218
-0.6741754540 0.3891685594 -1.0121494290
-0.6688681606 0.4456998647 -0.9973147133
-0.6619774486 0.5033846771 -0.9890296130
-0.6535830908 0.5614328453 -0.9871823241
-0.6438517573 0.6191170668 -0.9917470224
-0.6328698051 0.6756902259 -1.0027789952
-0.6238738176 0.7168702270 -1.0154082410
-0.6110079287 0.7695933165 -1.0376269806
-0.5972757493 0.8189488080 -1.0661773591
-0.5829408984 0.8639563970 -1.1008922549
-0.5682055394 0.9035707121 -1.1414881253
-0.5533564149 0.9369592119 -1.1872741986
-0.5387149852 0.9632730502 -1.2375066328
-0.5244934041 0.9822035471 -1.2911093061
-0.5108136492 0.9940965782 -1.3468742524
-0.4977131753 0.9996566552 -1.4038111579
-0.4851529622 0.9998403127 -1.4611799734
-0.4730583536 0.9957672260 -1.5185353971
-0.4613515677 0.9884931326 -1.5756702930
-0.4499727697 0.9790347411 -1.6325655960
-0.4388536565 0.9684313668 -1.6893162824
-0.4279212100 0.9579055767 -1.7461155729
-0.4170272736 0.9494718145 -1.8032333185
-0.4058624722 0.9468002316 -1.8606662353
-0.3939701158 0.9553386356 -1.9168996614
-0.3809930835 0.9803792752 -1.9669574635
-0.3671174543 1.0209394432 -2.0057699818
-0.3528143571 1.0706250949 -2.0327963580
-0.3383861946 1.1246135394 -2.0504297368
-0.3240179222 1.1804845465 -2.0612138183
-0.3098517929 1.2372020202 -2.0667618287
-0.2960391700 1.2942845522 -2.0679327147
-0.2827250714 1.3514483671 -2.0652753954
-0.2700595975 1.4085061103 -2.0591806681
-0.2582177347 1.4653330882 -2.0499972260
-0.2499428584 1.5077674290 -2.0413940992
-0.2399072857 1.5640485123 -2.0277292261
-0.2311129932 1.6200161538 -2.0120573615
-0.2237271030 1.6757148458 -1.9947717303
-0.2179313610 1.7312339189 -1.9763329293
-0.2139317661 1.7867029434 -1.9572770045
-0.2119022841 1.8422807862 -1.9382332188
-0.2119517591 1.8980938173 -1.9197913737
-0.2141502033 1.9542119612 -1.9024513412
-0.2170265993 1.9964875115 -1.8902648588
-0.2229596163 2.0531396739 -1.8757201671
-0.2308451697 2.1099671726 -1.8628763637
-0.2404634565 2.1668120193 -1.8513535178
-0.2514606797 2.2235420313 -1.8405136773
-0.2635746628 2.2800405750 -1.8296531090
-0.2766119592 2.3362059317 -1.8181561134
-0.2903397945 2.3918871974 -1.8052057175
-0.3045737380 2.4468959933 -1.7901124598
-0.3191304929 2.5009762633 -1.7722435244
-0.3338297311 2.5537872648 -1.7510308547
-0.3485330554 2.6048647137 -1.7259502985
-0.3630693258 2.6536117894 -1.6965256864
-0.3806790762 2.7098885367 -1.6528299909
-0.3940618394 2.7506551726 -1.6127768729
-0.4063883258 2.7866203142 -1.5680840268
-0.4172084711 2.8170355181 -1.5191096149
-0.4278250317 2.8461578345 -1.4527279169
-0.4336459036 2.8620706785 -1.3966237628
-0.4368969811 2.8709979456 -1.3387728285
-0.4375354308 2.8723244996 -1.2654813302
-0.4356127474 2.8655877553 -1.2072201450
-0.4319721958 2.8527732572 -1.1500603667
-0.4268182818 2.8343978887 -1.0945438953
-0.4202735231 2.8112857172 -1.0409541530
-0.4102682496 2.7772313418 -0.9766617799
-0.4004701140 2.7462226946 -0.9276872187
-0.3889456422 2.7130016957 -0.8805743597
-0.3754409077 2.6784333284 -0.8349818584
-0.3596064182 2.6433016766 -0.7905865624
-0.3409261184 2.6085070869 -0.7470448059
-0.3188126708 2.5751888508 -0.7039646571
-0.2926356537 2.5447477051 -0.6610374881
-0.2621191211 2.5186815455 -0.6181154773
-0.2277941336 2.4979480699 -0.5751774693
-0.1905671330 2.4826874185 -0.5323574370
-0.1514093747 2.4722138722 -0.4897977924
-0.1111333793 2.4653884274 -0.4475227233
-0.0701399893 2.4611792688 -0.4055887386
-0.0285337194 2.4587521602 -0.3641191972
0.0137503752 2.4573938388 -0.3232911632
0.0569291603 2.4567726033 -0.2833936756
0.1013367205 2.4566133618 -0.2448680761
0.1595514929 2.4571066537 -0.2000755349
0.2087712655 2.4582101073 -0.1680764522
0.2610849375 2.4607158171 -0.1417198125
0.3305322621 2.4682148035 -0.1202731048
0.3870560841 2.4806920922 -0.1126016899
0.4412261460 2.5022305208 -0.1098331369
0.4893502535 2.5345443257 -0.1053343640
0.5287702126 2.5757137248 -0.0938535758
0.5526533451 2.6096204493 -0.0798946723
0.5771200616 2.6559712353 -0.0538081516
0.5917826363 2.6901113722 -0.0301631357
0.6065267979 2.7325143773 0.0076811214
0.6172041359 2.7700107974 0.0515594316
0.6239663287 2.8004152737 0.1012743639
0.6258022386 2.8157033643 0.1424935128
0.6251603062 2.8241198112 0.1853375473
0.6220302265 2.8253454802 0.2288126670
0.6164016944 2.8190612374 0.2719250716
0.6050233056 2.7972194905 0.3250823046
0.5910870752 2.7651538155 0.3721857146
0.5794993603 2.7358438816 0.4029533438
0.5633938303 2.6932923400 0.4400113559
0.5466572039 2.6473905843 0.4726198902
0.5295036731 2.5995504477 0.5021388580
0.5119834110 2.5508702056 0.5300612465
0.4941307129 2.5022978819 0.5579644426
0.4761792751 2.4548478092 0.5876386625
0.4586213245 2.4095281866 0.6206379766
0.4422732669 2.3671964309 0.6579141431
0.4279334507 2.3278990589 0.6991452083
0.4159752351 2.2910150530 0.7432885182
0.4064378604 2.2557040957 0.7892888799
0.3992190621 2.2212115764 0.8363325656
0.3941524961 2.1869406866 0.8838235401
0.3910820065 2.1525035506 0.9313686696
0.3899303190 2.1175678818 0.9786345436
0.3905329841 2.0819714295 1.0254150075
0.3927509673 2.0455911596 1.0715382820
0.3964632466 2.0083801105 1.1168967185
0.4015384407 1.9702796147 1.1613773973
0.4078314391 1.9312936656 1.2049276847
0.4151774318 1.8914350420 1.2475139411
0.4233295325 1.8507646315 1.2891777720
0.4319775723 1.8093743894 1.3300262524
0.4407573821 1.7673080887 1.3701512392
0.4491847231 1.7246430718 1.4097157213
0.4566102165 1.6815120147 1.4489716469
0.4620081479 1.6380350489 1.4881639425
0.4641737513 1.5945027648 1.5275750840
0.4626476700 1.5620606206 1.5573209660
0.4560283876 1.5193707549 1.5970427441
0.4434206085 1.4777187633 1.6364014956
0.4253113013 1.4372017627 1.6748393550
0.4090034568 1.4073992432 1.7028958201
0.3842706943 1.3682493383 1.7390893249
0.3573715038 1.3293529495 1.7740089743
0.3291849905 1.2903674641 1.8078044071
0.3003826946 1.2510086038 1.8406367219
0.2714094735 1.2111478612 1.8727053147
0.2426118700 1.1707002995 1.9041916549
0.2142713370 1.1296113771 1.9352597222
0.1866095703 1.0879244715 1.9661416634
0.1598530799 1.0457194730 1.9971160668
0.1341978770 1.0031515004 2.0285189669
0.1098281247 0.9604899970 2.0607990745
0.0869134775 0.9180789630 2.0944342231
0.0656865277 0.8763278212 2.1299362336
0.0463924688 0.8357601537 2.1678176010
0.0293112635 0.7969460644 2.2084854276
0.0146157638 0.7602431594 2.2519431995
0.0023396114 0.7257762540 2.2979150046
-0.0075825277 0.6933385069 2.3459024048
-0.0153218287 0.6624318114 2.3952967783
-0.0211012764 0.6324572665 2.4455369142
-0.0251510592 0.6026983520 2.4960768785
-0.0277306989 0.5724043273 2.5463926545
-0.0290722443 0.5408996359 2.5960020779
-0.0293437838 0.5076248507 2.6444491513
-0.0286942888 0.4719998914 2.6911776557
-0.0272492949 0.4335100225 2.7355437625
-0.0251265998 0.3917825277 2.7768326483
-0.0224586715 0.3466664909 2.8143303978
-0.0193652869 0.2982397510 2.8473822481
-0.0159649903 0.2468224436 2.8755016539
-0.0123571743 0.1928502042 2.8982875343
-0.0086198605 0.1367995538 2.9153120756
-0.0057740855 0.0938725123 2.9248513458
-0.0019421363 0.0356303893 2.9316558423
0.0019077395 -0.0230121460 2.9323469605
0.0057575562 -0.0813970006 2.9268604385
0.0095832932 -0.1388922857 2.9153597377
0.0133457770 -0.1949291931 2.8981045778
0.0160726778 -0.2354075768 2.8809014910
0.0195530281 -0.2874514209 2.8539633757
0.0227473034 -0.3365795233 2.8219620321
0.0255275908 -0.3823566279 2.7852859243
0.0277830124 -0.4247619194 2.7447111007
0.0293985864 -0.4639502898 2.7009787146
0.0300878257 -0.4913258335 2.6664550903
0.0302821285 -0.5256914182 2.6187850680
0.0294748962 -0.5579755012 2.5696721760
0.0274781169 -0.5887608151 2.5196317185
0.0241025725 -0.6187109811 2.4691571778
0.0191478625 -0.6485526498 2.4187516893
0.0123706396 -0.6789650210 2.3689114260
0.0035287042 -0.7106128855 2.3201904018
-0.0045226630 -0.7354590546 2.2846960223
-0.0174911467 -0.7705525572 2.2393932526
-0.0329314430 -0.8079065030 2.1967547024
-0.0506705695 -0.8472739785 2.1569079345
-0.0705004636 -0.8882058321 2.1196970827
-0.0921824994 -0.9301990380 2.0847518808
-0.1155030086 -0.9727258603 2.0515350825
-0.1402652015 -1.0153928701 2.0195563201
-0.1662682048 -1.0578893586 1.9883405325
-0.1932875424 -1.0999681400 1.9574221018
-0.2211294339 -1.1414975603 1.9264898446
-0.2496004377 -1.1824158659 1.8953162802
-0.2784650157 -1.2227062448 1.8636891873
-0.3074212582 -1.2624116116 1.8314129224
-0.3360556515 -1.3016563563 1.7982994312
-0.3638976416 -1.3406083248 1.7641868113
-0.3902581760 -1.3795434349 1.7289134465
-0.4141964790 -1.4188244394 1.6923469102
-0.4345190321 -1.4588662186 1.6544788888
-0.4498477256 -1.4999811907 1.6154677778
-0.4604201412 -1.5529985652 1.5658772826
-0.4627042876 -1.5962167413 1.5262082572
-0.4604895509 -1.6397398293 1.4868122997
-0.4551109230 -1.6831906352 1.4475991856
-0.4477568194 -1.7263180472 1.4083297445
-0.4393570834 -1.7689542760 1.3687289401
-0.4306104639 -1.8109875461 1.3285622036
-0.4220120093 -1.8523512645 1.2876775494
-0.4139264126 -1.8929739636 1.2459560113
-0.4066357868 -1.9327990978 1.2033308776
-0.4003725201 -1.9717573294 1.1597537379
-0.3953494128 -2.0098197370 1.1152361093
-0.3917182129 -2.0470036805 1.0698502909
-0.3895863885 -2.0833287392 1.0236821805
-0.3890722377 -2.1188746946 0.9768655739
-0.3897616834 -2.1451261477 0.9414506897
-0.3923601445 -2.1796595764 0.8939476659
-0.3969599876 -2.2139465991 0.8464188488
-0.4037255101 -2.2483403401 0.7992316455
-0.4127619222 -2.2833960217 0.7529326103
-0.4242016689 -2.3198575613 0.7083021920
-0.4380265219 -2.3585346102 0.6663227923
-0.4539403847 -2.4001412083 0.6280629971
-0.4712498069 -2.4447506037 0.5939959838
-0.4891643995 -2.4917932675 0.5636623526
-0.5070441498 -2.5401980881 0.5354902734
-0.5246335567 -2.5889069577 0.5076582616
-0.5418578882 -2.6369520053 0.4785093823
-0.5586628016 -2.6833476159 0.4466308630
-0.5749285972 -2.7267899277 0.4106638751
-0.5902741441 -2.7653803470 0.3692999536
-0.6070094691 -2.8026883870 0.3088364601
-0.6191967052 -2.8229875463 0.2401314901
-0.6247625588 -2.8219463337 0.1676281169
-0.6218532285 -2.7972233157 0.0990087385
-0.6124814370 -2.7576783931 0.0382592483
-0.5970279907 -2.7081953647 -0.0134415752
-0.5748290689 -2.6526617198 -0.0557963413
-0.5417596302 -2.5947848451 -0.0858297470
-0.4955400172 -2.5413692789 -0.1030828764
-0.4360100768 -2.5001733924 -0.1092025589
-0.3675046744 -2.4750726269 -0.1128998795
-0.2968011515 -2.4640976409 -0.1280350564
-0.2424697238 -2.4600167202 -0.1495937692
-0.1912425562 -2.4581520201 -0.1781817506
-0.1429803087 -2.4573445599 -0.2116759245
-0.0970209004 -2.4571183600 -0.2483103069
-0.0527170301 -2.4573150587 -0.2869454083
-0.0096173524 -2.4580542761 -0.3269210670
0.0326040158 -2.4595194775 -0.3678055540
0.0741415972 -2.4621724515 -0.4093222301
0.1150386510 -2.4666803042 -0.4513013665
0.1649775090 -2.4764158534 -0.5042682977
0.2034247689 -2.4885878203 -0.5469455511
0.2396063900 -2.5057638729 -0.5898249932
0.2725679263 -2.5283451534 -0.6327814617
0.3082504981 -2.5633839339 -0.6864552770
0.3319567928 -2.5955948482 -0.7294708308
0.3519905008 -2.6298196659 -0.7728272236
0.3689519420 -2.6648327185 -0.8168769149
0.3833758916 -2.6996442656 -0.8619845934
0.3956898460 -2.7334263214 -0.9084797400
0.4061789992 -2.7653275946 -0.9567113964
0.4150559381 -2.7945510141 -1.0069096849
0.4224955731 -2.8203254947 -1.0591696143
0.4285665657 -2.8418890600 -1.1134553613
0.4332089799 -2.8583948864 -1.1696002275
0.4362906707 -2.8692039415 -1.2272065310
0.4375515773 -2.8736979019 -1.2857072141
0.4365709058 -2.8712515943 -1.3443192943
0.4330852647 -2.8616797337 -1.4020796025
0.4270227640 -2.8451294727 -1.4580059202
0.4185503721 -2.8218888765 -1.5111683877
0.4080323127 -2.7924264698 -1.5607805286
0.3959316294 -2.7573434576 -1.6062330063
0.3826987132 -2.7172668886 -1.6470178673
0.3687465454 -2.6730398507 -1.6830057708
0.3579761390 -2.6375918128 -1.7067951252
0.3433978638 -2.5880834119 -1.7347899734
0.3287170316 -2.5364471412 -1.7586232860
0.3140752406 -2.4832311001 -1.7787695492
0.2996393176 -2.4288382296 -1.7957025406
0.2855958274 -2.3735943746 -1.8100545146
0.2721168072 -2.3177570046 -1.8225573362
0.2624719586 -2.2756008404 -1.8311622325
0.2504672305 -2.2190902174 -1.8420700966
0.2396090667 -2.1623558169 -1.8530093668
0.2301805685 -2.1055200889 -1.8646980699
0.2225085134 -2.0487166052 -1.8777278692
0.2167685269 -1.9920898418 -1.8923990517
0.2131195531 -1.9357455064 -1.9087263817
0.2116431602 -1.8797406260 -1.9265116373
0.2122958192 -1.8240174078 -1.9452211225
0.2150063314 -1.7684866587 -1.9643231606
0.2181650064 -1.7268971378 -1.9786311130
0.2241178391 -1.6713725309 -1.9970187276
0.2316321724 -1.6156680592 -2.0142509998
0.2405436801 -1.5596849167 -2.0298306299
0.2506844631 -1.5033798341 -2.0433615544
0.2619048432 -1.4467542454 -2.0544967342
0.2710255111 -1.4040572247 -2.0606573173
0.2837442175 -1.3469769590 -2.0664747770
0.2970975494 -1.2898034039 -2.0688832477
0.3109430977 -1.2327247733 -2.0674586691
0.3215562953 -1.1901684078 -2.0633799050
0.3358769301 -1.1340788156 -2.0536432837
0.3466759850 -1.0929608074 -2.0423649395
0.3574810132 -1.0529881223 -2.0273126662
0.3681322481 -1.0168602786 -2.0046428135
0.3785164988 -0.9862729089 -1.9756191727
0.3884950649 -0.9629118581 -1.9407514864
0.3979292460 -0.9484629709 -1.9005494970
0.4065709132 -0.9457800447 -1.8575203514
0.4149283406 -0.9477548632 -1.8144552691
0.4258227897 -0.9554681106 -1.7572509875
0.4367058420 -0.9658464616 -1.7004184830
0.4477600854 -0.9766708828 -1.6436960456
0.4590875462 -0.9864538883 -1.5868454597
0.4707227632 -0.9942323346 -1.5297584187
0.4827319714 -0.9990088217 -1.4724402337
0.4951988273 -0.9997152774 -1.4150535303
0.5081867810 -0.9953270075 -1.3579872416
0.5217452910 -0.9848523551 -1.3018959393
0.5358591825 -0.9674479454 -1.2477333565
0.5504448492 -0.9425712323 -1.1967280339
0.5652815042 -0.9105015863 -1.1499763894
0.5800583193 -0.8719288839 -1.1084188883
0.5945063168 -0.8278236977 -1.0725993638
0.6083661981 -0.7792925665 -1.0427517908
0.6214071899 -0.7271501671 -1.0192848876
0.6334413096 -0.6723125249 -1.0022848190
0.6443330213 -0.6156646502 -0.9916712710
0.6539800433 -0.5579616642 -0.9874790074
0.6622755364 -0.4999379716 -0.9897158739
0.6690900528 -0.4423360761 -0.9984393957
0.6742949638 -0.3859034306 -1.0136002820
0.6776741965 -0.3315497587 -1.0353494802
0.6789890305 -0.2802539158 -1.0637018320
0.6780729151 -0.2330160324 -1.0983493597
0.6747032357 -0.1911122853 -1.1391154532
0.6667326963 -0.1481639947 -1.1978232317
0.6544975156 -0.1174621598 -1.2631692024
0.6376290209 -0.1011830474 -1.3326451004
0.6159375167 -0.0924010847 -1.4021901688
0.5883221473 -0.0885716680 -1.4700998279
0.5554659234 -0.0887222070 -1.5357801041
0.5180379920 -0.0917214859 -1.5989242088
0.4770976394 -0.0962155135 -1.6597592396
0.4421596640 -0.1002899443 -1.7068513473
0.4053170316 -0.1043159402 -1.7524695634
0.3666225621 -0.1078485373 -1.7965725901
0.3262273377 -0.1104235462 -1.8391860193
0.2840539256 -0.1113969605 -1.8800939828
0.2401506395 -0.1101407719 -1.9191208388
0.1945534184 -0.1056815716 -1.9558486784
0.1593516857 -0.0996416443 -1.9815776118
0.1234809399 -0.0911661608 -2.0057016649
