# Supplementary material for: The topology of the magnetically induced ring current of C13Cl2
Source: Chem Sci. 2026 Jun 27. Online ahead of print. doi: 10.1039/d6sc03398a (PMC13334967; doi:10.1039/d6sc03398a)
Supplement: SC-OLF-D6SC03398A-s002 [file SC-OLF-D6SC03398A-s002.zip › c9h9+/ribbon_traj_001_004.xyz]

400

0.0435674172 -0.1817259664 -2.0038528216
0.0071993473 -0.1420783270 -2.0215830449
-0.0260100777 -0.0960299974 -2.0325545808
-0.0556482454 -0.0458597486 -2.0371872450
-0.0836998005 0.0055598334 -2.0371764696
-0.1122308004 0.0565479778 -2.0331440231
-0.1415762738 0.1065464047 -2.0249268347
-0.1722093301 0.1547134815 -2.0120015475
-0.2090687643 0.2050306579 -1.9909606293
-0.2499143257 0.2472331959 -1.9615405684
-0.2953951953 0.2735505602 -1.9225726581
-0.3416796931 0.2747574138 -1.8766262971
-0.3838703023 0.2586910396 -1.8291389988
-0.4212281420 0.2335440081 -1.7811724789
-0.4512072264 0.2085901429 -1.7375358882
-0.4787929736 0.1831924910 -1.6925511444
-0.5044968204 0.1588856697 -1.6458703198
-0.5285666480 0.1366839123 -1.5973063984
-0.5511617854 0.1176018127 -1.5467560292
-0.5722771972 0.1026604102 -1.4942257061
-0.5919053621 0.0927829709 -1.4399712431
-0.6099072436 0.0891281252 -1.3844197341
-0.6260435247 0.0927398339 -1.3283188874
-0.6400002638 0.1046116695 -1.2728025316
-0.6514564160 0.1252113495 -1.2193282105
-0.6602249929 0.1542138517 -1.1693701083
-0.6663036448 0.1907345722 -1.1241440416
-0.6696666751 0.2337084978 -1.0846503547
-0.6705875596 0.2817175751 -1.0512720166
-0.6692812397 0.3335422785 -1.0241810783
-0.6659736776 0.3881704478 -1.0035017257
-0.6616382596 0.4374971200 -0.9906912374
-0.6551426492 0.4949568919 -0.9818021840
-0.6471439660 0.5528651870 -0.9791946913
-0.6377287181 0.6105009007 -0.9829763033
-0.6270192440 0.6671136075 -0.9931935297
-0.6152115029 0.7220102454 -1.0096155396
-0.6023593518 0.7743435075 -1.0323791825
-0.5886694337 0.8233704169 -1.0611946248
-0.5743501142 0.8681143941 -1.0960353266
-0.5596841608 0.9075808392 -1.1366288151
-0.5449093027 0.9406589308 -1.1825302915
-0.5303580101 0.9667723724 -1.2327727556
-0.5162125599 0.9855930754 -1.2862928347
-0.5025990921 0.9973910993 -1.3419506668
-0.4895306540 1.0030421655 -1.3987214771
-0.4769423363 1.0034518792 -1.4559031984
-0.4647491005 0.9998186252 -1.5130730380
-0.4528361583 0.9931775774 -1.5700420629
-0.4411253450 0.9845809527 -1.6267988176
-0.4295254127 0.9750768534 -1.6834282520
-0.4178892552 0.9661706374 -1.7401187436
-0.4059671991 0.9600880760 -1.7970423526
-0.3950633518 0.9593580592 -1.8468400537
-0.3833733364 0.9666845403 -1.8959418534
-0.3686296368 0.9916764198 -1.9462963481
-0.3550311968 1.0272439659 -1.9800774354
-0.3413546623 1.0695437088 -2.0048194832
-0.3258434834 1.1223125315 -2.0243963257
-0.3106248045 1.1775102240 -2.0363911430
-0.2976463176 1.2266962904 -2.0419990327
-0.2832821727 1.2834257790 -2.0440416094
-0.2695294914 1.3403177919 -2.0419979335
-0.2565170284 1.3971503125 -2.0363628513
-0.2443777775 1.4537787870 -2.0275440543
-0.2345584803 1.5030297077 -2.0174889925
-0.2244911432 1.5590420365 -2.0035518805
-0.2157446354 1.6147102851 -1.9875025199
-0.2084665218 1.6700758342 -1.9697604126
-0.2028266251 1.7252332744 -1.9508107739
-0.1990314252 1.7803038390 -1.9311632507
-0.1972420251 1.8354490005 -1.9114442055
-0.1976197232 1.8908152161 -1.8922831058
-0.1998636476 1.9394766662 -1.8764821411
-0.2044443471 1.9954960998 -1.8599794404
-0.2111819244 2.0518166870 -1.8453445605
-0.2198640705 2.1083125823 -1.8325100053
-0.2301949616 2.1648331860 -1.8210604728
-0.2418955052 2.2212424610 -1.8103843498
-0.2546918867 2.2774114686 -1.7996858390
-0.2665839107 2.3262148930 -1.7896714326
-0.2808492078 2.3815988632 -1.7769556249
-0.2955883246 2.4363277805 -1.7621503276
-0.3106537440 2.4901308463 -1.7445753688
-0.3258765059 2.5426649622 -1.7236451963
-0.3411146942 2.5934006260 -1.6987004499
-0.3561996093 2.6416717966 -1.6692116071
-0.3709145675 2.6867331838 -1.6348957070
-0.3849781873 2.7277963915 -1.5956781960
-0.3979809221 2.7640127897 -1.5516365972
-0.4093592967 2.7944809931 -1.5030412484
-0.4185430113 2.8184375740 -1.4505034789
-0.4256188361 2.8368843084 -1.3877117317
-0.4287915664 2.8450722981 -1.3298910357
-0.4292855012 2.8458596636 -1.2714160040
-0.4274807806 2.8396603252 -1.2132729777
-0.4237820965 2.8270375329 -1.1562465279
-0.4184875747 2.8086456119 -1.1009175552
-0.4117202426 2.7852547419 -1.0476618999
-0.4035366604 2.7578530160 -0.9965552579
-0.3938416041 2.7272822060 -0.9475447168
-0.3824483348 2.6943833439 -0.9004347943
-0.3690848639 2.6598997538 -0.8549992846
-0.3533386113 2.6246731064 -0.8109129182
-0.3320743766 2.5852575662 -0.7624945436
-0.3090982373 2.5518580209 -0.7202103838
-0.2817976077 2.5214896015 -0.6782392959
-0.2499206692 2.4956722747 -0.6364677200
-0.2139617256 2.4755314695 -0.5948751097
-0.1698834984 2.4600977888 -0.5483526942
-0.1289837194 2.4513641243 -0.5073459020
-0.0872136952 2.4461074729 -0.4666073379
-0.0449236507 2.4432686157 -0.4261528150
-0.0021830602 2.4419644043 -0.3860907617
0.0411453165 2.4416541959 -0.3466452724
0.0853655590 2.4419906617 -0.3082081820
0.1308958071 2.4427399643 -0.2713536064
0.1782732021 2.4438997322 -0.2369566077
0.2280825988 2.4456471089 -0.2063044754
0.2877907676 2.4488169918 -0.1790360947
0.3434576260 2.4545983233 -0.1630344530
0.4072639627 2.4664934173 -0.1554283142
0.4617917089 2.4859691338 -0.1530628104
0.5115421856 2.5153199621 -0.1495154627
0.5589759599 2.5588937540 -0.1392427187
0.5945527714 2.6100199381 -0.1184227812
0.6213878054 2.6626838259 -0.0895130538
0.6397127013 2.7082771619 -0.0577803590
0.6542218029 2.7514220361 -0.0210234734
0.6654417176 2.7906454023 0.0208836592
0.6736249958 2.8243259905 0.0679264534
0.6789372741 2.8530790899 0.1267473051
0.6793099018 2.8671303390 0.1833182649
0.6750968125 2.8680435120 0.2413818997
0.6651044179 2.8530260568 0.3044235057
0.6525643746 2.8267473077 0.3550720850
0.6380165407 2.7919495269 0.3997585607
0.6223271698 2.7511400414 0.4386568396
0.6059352075 2.7063112577 0.4725485696
0.5891148085 2.6589256700 0.5025535079
0.5719580620 2.6099717427 0.5297312617
0.5544463705 2.5603019663 0.5553406830
0.5365526109 2.5106982426 0.5807950103
0.5184369295 2.4619530594 0.6076878943
0.5004394562 2.4150978583 0.6378152461
0.4834287382 2.3710257088 0.6723873674
0.4683199470 2.3300798247 0.7114144918
0.4556840930 2.2918109855 0.7539099348
0.4456764716 2.2554023624 0.7986995359
0.4382132565 2.2200593005 0.8448312235
0.4331430395 2.1851202366 0.8915970196
0.4302738941 2.1501239576 0.9385068739
0.4293685963 2.1147525333 0.9852131898
0.4301496911 2.0833407175 1.0256647901
0.4325211734 2.0467824865 1.0713915301
0.4364647616 2.0094475470 1.1163779067
0.4418910179 1.9712529723 1.1604800940
0.4486342425 1.9322252706 1.2036614991
0.4565032445 1.8923923941 1.2459060915
0.4653038682 1.8518216173 1.2872551032
0.4748091516 1.8105526594 1.3277480110
0.4847204688 1.7686478836 1.3674821747
0.4946033664 1.7262046816 1.4066433112
0.5038542884 1.6833103505 1.4454580864
0.5116098189 1.6401258222 1.4842655847
0.5165846284 1.5968615419 1.5234152025
0.5171075138 1.5538364422 1.5631044352
0.5113158622 1.5115317886 1.6031046079
0.4984906567 1.4704079806 1.6426635957
0.4794616015 1.4305220448 1.6809914044
0.4558849787 1.3915287797 1.7177225633
0.4293180569 1.3530068142 1.7529206487
0.4009432889 1.3145406169 1.7867714958
0.3716262403 1.2758117741 1.8195194892
0.3419489187 1.2366499095 1.8514281628
0.3123089291 1.1969339812 1.8826868002
0.2830079288 1.1565953081 1.9134682723
0.2542713004 1.1156260681 1.9439502103
0.2263141024 1.0740728555 1.9743675463
0.1993227911 1.0320384782 2.0049956862
0.1734804055 0.9896821368 2.0361644727
0.1489662651 0.9472712525 2.0683122906
0.1259843896 0.9051547006 2.1019382767
0.1047974262 0.8638144821 2.1376320372
0.0856548359 0.8237466812 2.1758296417
0.0687873757 0.7855116295 2.2168637815
0.0544059220 0.7495110318 2.2607617424
0.0425223897 0.7157740292 2.3071410052
0.0330214712 0.6840755730 2.3554779707
0.0257020984 0.6538861981 2.4051516336
0.0202430266 0.6244628690 2.4555253048
0.0163718884 0.5951050601 2.5060872312
0.0138615496 0.5651201561 2.5563658545
0.0124912251 0.5338259679 2.6058822480
0.0120938179 0.5005525622 2.6541012244
0.0124218549 0.4693827021 2.6947248913
0.0133948072 0.4310733772 2.7390056604
0.0149123517 0.3895279255 2.7802324995
0.0168552676 0.3446223096 2.8177418374
0.0188438576 0.3026961923 2.8470257055
0.0213519109 0.2517541393 2.8757707359
0.0240909177 0.1981770671 2.8991937832
0.0270651042 0.1425063355 2.9170209506
0.0303112926 0.0853189007 2.9290416748
0.0338727084 0.0272246568 2.9351978815
0.0367555692 -0.0165032651 2.9359346823
0.0408928275 -0.0747429378 2.9316883689
0.0452967414 -0.1321947110 2.9213557964
0.0498411065 -0.1882693576 2.9052057613
0.0543744406 -0.2424247836 2.8834726169
0.0587352784 -0.2941413126 2.8564066003
0.0622494352 -0.3369338160 2.8285636365
0.0658565184 -0.3830013082 2.7926146557
0.0688381206 -0.4257316659 2.7526886489
0.0710777738 -0.4652548571 2.7095304118
0.0723516344 -0.4975078144 2.6697826301
0.0729177239 -0.5320380476 2.6224623652
0.0724132104 -0.5645712431 2.5737376630
0.0706881316 -0.5956843441 2.5241160485
0.0675188828 -0.6259690031 2.4740537097
0.0627194839 -0.6561090160 2.4240359351
0.0560896171 -0.6867886925 2.3745641664
0.0474210935 -0.7186631008 2.3261836363
0.0365381929 -0.7522422759 2.2794380467
0.0232875513 -0.7879312925 2.2349237352
0.0077270427 -0.8257653475 2.1930048819
-0.0100273214 -0.8655182879 2.1538180794
-0.0297356822 -0.9066931262 2.1171036544
-0.0511721935 -0.9488082504 2.0824721736
-0.0741479825 -0.9914139044 2.0494563519
-0.0984799050 -1.0340944528 2.0175218034
-0.1239546852 -1.0765669405 1.9862050912
-0.1504074068 -1.1186159530 1.9551275813
-0.1776094443 -1.1601244880 1.9239704354
-0.2053461732 -1.2010123798 1.8924662339
-0.2333364377 -1.2413056229 1.8604256936
-0.2612657919 -1.2810453937 1.8276512393
-0.2887247493 -1.3203882087 1.7940154817
-0.3151801309 -1.3595309504 1.7593637459
-0.3399607110 -1.3987263740 1.7235618278
-0.3621596133 -1.4383503051 1.6865738375
-0.3807513392 -1.4787070703 1.6484327982
-0.3948014128 -1.5200121228 1.6093955203
-0.4037309518 -1.5622496208 1.5698489131
-0.4075495261 -1.6051720020 1.5301950387
-0.4070897113 -1.6483823615 1.4906510467
-0.4034334703 -1.6915169221 1.4511746772
-0.3976622699 -1.7343186421 1.4115794972
-0.3906601820 -1.7766444254 1.3716679534
-0.3830849602 -1.8183738986 1.3312342582
-0.3764006640 -1.8543252015 1.2953638666
-0.3690473796 -1.8947071753 1.2535430482
-0.3623376309 -1.9342498471 1.2108226672
-0.3565198217 -1.9729400294 1.1672014593
-0.3517967646 -2.0107240456 1.1226642180
-0.3483221717 -2.0476155779 1.0772716286
-0.3462259598 -2.0836096258 1.0310796758
-0.3456745389 -2.1187077194 0.9841595036
-0.3467153095 -2.1531061717 0.9367339321
-0.3494147016 -2.1869464961 0.8889747644
-0.3538604924 -2.2204232812 0.8410917944
-0.3601484555 -2.2538845237 0.7934067575
-0.3684052918 -2.2877730254 0.7463298172
-0.3787822317 -2.3227130237 0.7004638240
-0.3912564721 -2.3595506598 0.6566653673
-0.4056328145 -2.3990064190 0.6158539847
-0.4214328784 -2.4413690937 0.5786576751
-0.4379794366 -2.4862990949 0.5449576377
-0.4546904244 -2.5328616736 0.5136225903
-0.4712137657 -2.5798206445 0.4827758898
-0.4874200462 -2.6259829902 0.4505812805
-0.5031910625 -2.6701070462 0.4154592480
-0.5163069033 -2.7054279064 0.3808259515
-0.5303508632 -2.7406416329 0.3363539346
-0.5422868172 -2.7668398107 0.2856506513
-0.5508145619 -2.7805385812 0.2297610136
-0.5545384410 -2.7790498095 0.1717925816
-0.5528482995 -2.7627816238 0.1159687360
-0.5458530199 -2.7347922110 0.0653235441
-0.5335430825 -2.6984617404 0.0213621327
-0.5154465540 -2.6570204341 -0.0154680576
-0.4901730550 -2.6134177106 -0.0445931606
-0.4558573009 -2.5716057569 -0.0654189187
-0.4118091092 -2.5369283536 -0.0792885256
-0.3540319714 -2.5099348312 -0.0919492807
-0.2932942909 -2.4960067665 -0.1117309593
-0.2347894963 -2.4889335516 -0.1407102670
-0.1857814166 -2.4854394699 -0.1724241871
-0.1392007409 -2.4836007715 -0.2078363479
-0.0945384026 -2.4827709049 -0.2457172874
-0.0460024955 -2.4828623127 -0.2903748385
-0.0040515720 -2.4837208240 -0.3312658834
0.0370884073 -2.4856705143 -0.3729387608
0.0775192495 -2.4891566309 -0.4151997907
0.1172046972 -2.4948660074 -0.4579142096
0.1558921753 -2.5036788237 -0.5010018051
0.1930302653 -2.5167127773 -0.5443597079
0.2277530873 -2.5347583336 -0.5878948423
0.2591980621 -2.5579998468 -0.6314470741
0.2867251166 -2.5859580953 -0.6748916498
0.3131549826 -2.6214084054 -0.7237953905
0.3326826008 -2.6551963637 -0.7674942326
0.3491839076 -2.6897313156 -0.8118564814
0.3632400081 -2.7240521247 -0.8572162462
0.3752320860 -2.7573287612 -0.9039254018
0.3854302908 -2.7887929716 -0.9522859995
0.3949433693 -2.8209226177 -1.0090844448
0.4018790303 -2.8458930768 -1.0616026118
0.4073969984 -2.8666796018 -1.1160588016
0.4114649487 -2.8825740286 -1.1722487355
0.4139689237 -2.8929177395 -1.2298028254
0.4146916900 -2.8971204115 -1.2881757013
0.4133553640 -2.8946850341 -1.3466360090
0.4097777410 -2.8854806452 -1.4043052747
0.4030498719 -2.8671033298 -1.4671705757
0.3948068889 -2.8440584215 -1.5202861971
0.3847560658 -2.8150541094 -1.5700771092
0.3732783561 -2.7806831616 -1.6160199152
0.3607098112 -2.7414380133 -1.6575789982
0.3474000393 -2.6980962455 -1.6945956064
0.3336184680 -2.6514467751 -1.7271609128
0.3195612928 -2.6021702372 -1.7554785248
0.3054045828 -2.5508351622 -1.7798407518
0.2913150289 -2.4979387063 -1.8006794143
0.2774760243 -2.4438583185 -1.8184386726
0.2640742921 -2.3889230253 -1.8337565364
0.2512901460 -2.3333721623 -1.8472927503
0.2393114922 -2.2773696482 -1.8596651642
0.2283517469 -2.2210507570 -1.8715382360
0.2186693183 -2.1645316045 -1.8835606046
0.2114123211 -2.1150983900 -1.8948021432
0.2046812992 -2.0585776734 -1.9086493908
0.1998362890 -2.0022410898 -1.9239528800
0.1969624630 -1.9461777715 -1.9406947277
0.1961407146 -1.8904389812 -1.9587076110
0.1970161698 -1.8419771921 -1.9752473252
0.1998545798 -1.7866926257 -1.9944406496
0.2044613686 -1.7314753504 -2.0134925115
0.2107187160 -1.6762068737 -2.0319171709
0.2184235409 -1.6207550388 -2.0492073378
0.2274608210 -1.5650381616 -2.0649264292
0.2376174161 -1.5090121565 -2.0787406794
0.2473683664 -1.4597733441 -2.0889164535
0.2592237490 -1.4031670525 -2.0982639610
0.2717710396 -1.3463145750 -2.1047674873
0.2848432729 -1.2893114653 -2.1081160004
0.2982518221 -1.2322965822 -2.1080729781
0.3118211335 -1.1754619941 -2.1042537641
0.3236642635 -1.1261383269 -2.0975034785
0.3369536478 -1.0705445310 -2.0850338470
0.3497333564 -1.0168170257 -2.0660636725
0.3602093554 -0.9728054445 -2.0427460906
0.3698625396 -0.9339431196 -2.0112077812
0.3784231621 -0.9094031969 -1.9675593255
0.3864579041 -0.9009323613 -1.9184087175
0.3944607498 -0.9037460311 -1.8683125554
0.4038958973 -0.9140833169 -1.8116162464
0.4124908168 -0.9262812938 -1.7626863384
0.4227370593 -0.9408076180 -1.7068908787
0.4333804968 -0.9548000380 -1.6510140716
0.4444257760 -0.9672479907 -1.5948440609
0.4558644274 -0.9773229777 -1.5382773264
0.4677074627 -0.9842597135 -1.4813249740
0.4800260961 -0.9870908811 -1.4241265733
0.4928666981 -0.9848029150 -1.3670260182
0.5062838513 -0.9763216451 -1.3106647219
0.5202660894 -0.9608363921 -1.2559793681
0.5347409061 -0.9378605476 -1.2041389039
0.5494932556 -0.9074609050 -1.1563419666
0.5642205852 -0.8701801586 -1.1136741980
0.5786494404 -0.8270152962 -1.0768376950
0.5924737872 -0.7791101742 -1.0461363424
0.6054368681 -0.7274165845 -1.0218853337
0.6173947078 -0.6729402910 -1.0040845299
0.6281705579 -0.6165290581 -0.9927053948
0.6376431948 -0.5589498216 -0.9878463780
0.6457183877 -0.5009675609 -0.9895483388
0.6521665938 -0.4433591538 -0.9978819948
0.6569591697 -0.3869144394 -1.0126978939
0.6589986867 -0.3328916896 -1.0348709490
0.6559315349 -0.2849099863 -1.0671487000
0.6473402426 -0.2467742129 -1.1084686948
0.6347152547 -0.2186600626 -1.1550867006
0.6182750662 -0.1950664435 -1.2113668878
0.5983083387 -0.1800817507 -1.2700063917
0.5739611149 -0.1727462997 -1.3294073061
0.5424895663 -0.1720959269 -1.3949905223
0.5108110870 -0.1775424136 -1.4524299098
0.4771989278 -0.1859326084 -1.5085038070
0.4419081644 -0.1962916063 -1.5632371932
0.4050246222 -0.2077510606 -1.6166604174
0.3713661775 -0.2179637330 -1.6634363330
0.3365916277 -0.2277141412 -1.7094444284
0.3007155504 -0.2364507975 -1.7547588010
0.2635589863 -0.2433416575 -1.7992860208
0.2249832750 -0.2474793934 -1.8428482443
0.1906164499 -0.2477164095 -1.8804298089
0.1493860364 -0.2429114867 -1.9210595371
0.1129516812 -0.2310123967 -1.9540549789
0.0771416108 -0.2104914663 -1.9821524254
0.0196134200 -0.2066489900 -1.9838853600
-0.0086126224 -0.1574398599 -1.9968195542
-0.0365907039 -0.1071959468 -2.0056563758
-0.0645818538 -0.0563941350 -2.0103303383
-0.0928428564 -0.0055279708 -2.0108731427
-0.1216609472 0.0448811323 -2.0071523180
-0.1514109904 0.0942027652 -1.9989903374
-0.1826035624 0.1414713039 -1.9857673430
-0.2160242272 0.1850067620 -1.9666106523
-0.2526738562 0.2214172035 -1.9400355241
-0.2926208657 0.2448103073 -1.9051706026
-0.3330850593 0.2499578516 -1.8640942580
-0.3706347529 0.2404023167 -1.8208792176
-0.4040598230 0.2216896539 -1.7771251103
-0.4342477581 0.1991613484 -1.7327733223
-0.4617715021 0.1754468519 -1.6873100509
-0.4872992677 0.1523740650 -1.6403776002
-0.5111231828 0.1310414338 -1.5917561786
-0.5333939348 0.1127205886 -1.5412124068
-0.5542439789 0.0983370945 -1.4888334190
-0.5737054064 0.0888759538 -1.4348456277
-0.5916677323 0.0854210201 -1.3796474116
-0.6079367026 0.0890476903 -1.3239379436
-0.6221929348 0.1008902977 -1.2688189453
-0.6340521961 0.1214999464 -1.2157715162
-0.6433296549 0.1504339377 -1.1662413140
-0.6500005526 0.1867660309 -1.1213847237
-0.6540239849 0.2294258978 -1.0821198305
-0.6556340248 0.2770627996 -1.0488364369
-0.6549597719 0.3285197026 -1.0217588423
-0.6522281634 0.3828095122 -1.0010855786
-0.6476603774 0.4389430581 -0.9865988219
-0.6414373107 0.4961744265 -0.9783542546
-0.6336978268 0.5537840949 -0.9762309067
-0.6245104247 0.6110792607 -0.9803848440
-0.6139780102 0.6672963248 -0.9909983411
-0.6023550366 0.7217823487 -1.0076998639
-0.5896241864 0.7736124097 -1.0308166506
-0.5760743259 0.8221134278 -1.0599018844
-0.5618676879 0.8662608022 -1.0949918488
-0.5473346886 0.9051124536 -1.1357585163
-0.5326816553 0.9374076017 -1.1818553147
-0.5182777721 0.9626738976 -1.2321898210
-0.5042754264 0.9806884529 -1.2856586284
-0.4907840451 0.9917393802 -1.3411354714
-0.4778118216 0.9966841291 -1.3976323114
-0.4652952218 0.9962882873 -1.4544580875
-0.4531636024 0.9918002559 -1.5111949468
-0.4412871550 0.9842459930 -1.5676633889
-0.4295903097 0.9746850942 -1.6238689992
-0.4180314015 0.9638291304 -1.6798702684
-0.4065142484 0.9529196742 -1.7358700517
-0.3948133183 0.9439591849 -1.7921695074
-0.3826097349 0.9401964107 -1.8488993938
-0.3694060268 0.9470348889 -1.9049218446
-0.3548771357 0.9705781982 -1.9555685503
-0.3394962252 1.0105226025 -1.9944564771
-0.3239719693 1.0595673488 -2.0213160016
-0.3085810678 1.1127695945 -2.0390292231
-0.2934068548 1.1678713602 -2.0499191854
-0.2786063975 1.2238757349 -2.0553882201
-0.2642626484 1.2802529481 -2.0565224779
-0.2504966048 1.3367269455 -2.0538625306
-0.2374444419 1.3931131194 -2.0478114236
-0.2252280653 1.4492829597 -2.0387154825
-0.2140599416 1.5051235276 -2.0267067711
-0.2040180893 1.5606204859 -2.0123487560
-0.1952515640 1.6157669298 -1.9959493928
-0.1878917607 1.6705997692 -1.9778851266
-0.1821066068 1.7252160776 -1.9586256458
-0.1781074870 1.7797198502 -1.9386067832
-0.1760485061 1.8342780202 -1.9184466477
-0.1760193307 1.8890450939 -1.8987607596
-0.1781307689 1.9441213033 -1.8800799844
-0.1823846389 1.9995705718 -1.8629293881
-0.1887728549 2.0553474076 -1.8475907942
-0.1971109931 2.1113286887 -1.8340375526
-0.2070892553 2.1673615417 -1.8218740972
-0.2184533168 2.2232978384 -1.8104973004
-0.2309390427 2.2790046782 -1.7991659341
-0.2443294122 2.3343831619 -1.7872716027
-0.2584761508 2.3892354508 -1.7739099900
-0.2731166169 2.4434064754 -1.7584795417
-0.2881179866 2.4966100199 -1.7402976702
-0.3032871895 2.5485236382 -1.7188391556
-0.3184864507 2.5986435999 -1.6934907222
-0.3335282601 2.6462872384 -1.6636706504
-0.3481760822 2.6906705837 -1.6290368951
-0.3621440889 2.7310361420 -1.5895739694
-0.3750341945 2.7665474320 -1.5453698661
-0.3862733932 2.7962220427 -1.4966531837
-0.3953661785 2.8194246691 -1.4441220674
-0.4017610457 2.8353981021 -1.3885662219
-0.4052578536 2.8436484942 -1.3311098823
-0.4060875618 2.8445056800 -1.2729853189
-0.4045964742 2.8384064548 -1.2151802906
-0.4011598217 2.8259171995 -1.1584819270
-0.3960833316 2.8077441002 -1.1034456829
-0.3894504420 2.7845512016 -1.0504942382
-0.3813602356 2.7574173381 -0.9996622603
-0.3717184204 2.7271471994 -0.9509122997
-0.3603469333 2.6945853695 -0.9040432566
-0.3469778873 2.6604521714 -0.8588455131
-0.3311823108 2.6255908320 -0.8150030544
-0.3122170236 2.5909537360 -0.7722565111
-0.2894944081 2.5577577273 -0.7302231266
-0.2624237171 2.5274771538 -0.6885918682
-0.2307158120 2.5016484416 -0.6472531845
-0.1948392763 2.4814507446 -0.6061695016
-0.1558071627 2.4672891601 -0.5654158894
-0.1150121457 2.4581852602 -0.5249398704
-0.0733044129 2.4527743043 -0.4847233383
-0.0310825334 2.4500128941 -0.4447636121
0.0115442249 2.4489648239 -0.4051494852
0.0546947634 2.4490745319 -0.3660911440
0.0986741393 2.4499939621 -0.3279807698
0.1438491949 2.4515194067 -0.2913218394
0.1907010660 2.4537426931 -0.2568835516
0.2397553588 2.4568610321 -0.2257602950
0.2913961992 2.4616613725 -0.1994114547
0.3455369189 2.4697796438 -0.1797895881
0.4005285509 2.4835078135 -0.1669414786
0.4534049663 2.5057724759 -0.1579572905
0.5007574358 2.5378486964 -0.1481589009
0.5397001111 2.5782841760 -0.1333740738
0.5700584186 2.6231324494 -0.1123087107
0.5935183538 2.6690618223 -0.0854258003
0.6116413035 2.7138284663 -0.0530141311
0.6258954672 2.7560903738 -0.0156645548
0.6366759995 2.7942075375 0.0269208017
0.6443179127 2.8265656760 0.0745856094
0.6485042253 2.8509202278 0.1271253612
0.6487061733 2.8647487204 0.1834727991
0.6445368606 2.8657706800 0.2413594309
0.6359516564 2.8529137008 0.2973415067
0.6241129348 2.8283982650 0.3486317377
0.6102726887 2.7952068971 0.3942602510
0.5951959307 2.7558897559 0.4343539126
0.5794207415 2.7123752663 0.4695915140
0.5632299535 2.6661579835 0.5010260957
0.5468115511 2.6182531807 0.5297104166
0.5301612938 2.5695825432 0.5569410903
0.5133530158 2.5209701223 0.5841782322
0.4965515210 2.4731999690 0.6128576890
0.4801125622 2.4271639274 0.6444213588
0.4647056761 2.3837004078 0.6799078093
0.4510529815 2.3431181058 0.7193043271
0.4395560740 2.3049634406 0.7617022173
0.4303510906 2.2685765520 0.8061720783
0.4233979235 2.2332453675 0.8518920610
0.4185641315 2.1984101340 0.8982653899
0.4158139262 2.1635601733 0.9447983479
0.4148913497 2.1284327859 0.9911933011
0.4156811783 2.0927860477 1.0371924082
0.4180626387 2.0564981254 1.0826321154
0.4219252634 2.0194410725 1.1273445965
0.4271867365 1.9815710047 1.1712266483
0.4336717943 1.9428996390 1.2142369271
0.4411859223 1.9034618265 1.2563746106
0.4495201229 1.8633279913 1.2976937359
0.4584326174 1.8225388383 1.3382448698
0.4675977338 1.7811525018 1.3781300496
0.4765485117 1.7392842025 1.4175577953
0.4846801269 1.6970279132 1.4567469400
0.4911848242 1.6545287075 1.4959711766
0.4949571960 1.6119674263 1.5354744163
0.4947036400 1.5695819999 1.5753386560
0.4888690543 1.5276932760 1.6152928270
0.4770836855 1.4865605212 1.6546978573
0.4598377161 1.4462967233 1.6929765793
0.4382492812 1.4067217224 1.7297634281
0.4135390159 1.3676098922 1.7650695371
0.3867694762 1.3286324705 1.7990038543
0.3588022672 1.2894923384 1.8317666798
0.3302566543 1.2500820327 1.8636971835
0.3015703767 1.2102289023 1.8949447215
0.2730760221 1.1698589047 1.9257013252
0.2450244138 1.1289400581 1.9561378819
0.2176799528 1.0875141888 1.9865317908
0.1912357552 1.0456498086 2.0171197940
0.1658747720 1.0035226936 2.0482569704
0.1417849842 0.9613607416 2.0803398509
0.1191802385 0.9194975894 2.1138605131
0.0983523585 0.8784387103 2.1494593752
0.0795416681 0.8386201739 2.1874962666
0.0629486285 0.8006078374 2.2283018983
0.0487325740 0.7647168623 2.2718342808
0.0369437894 0.7309736409 2.3177519298
0.0275038033 0.6992409330 2.3656142435
0.0202508428 0.6690176437 2.4148189337
0.0148293293 0.6395280696 2.4647010723
0.0109782033 0.6101096886 2.5147721628
0.0084641605 0.5801494326 2.5646059263
0.0070886036 0.5489821854 2.6137394439
0.0067186605 0.5159125786 2.6616286488
0.0071539162 0.4804758386 2.7077851946
0.0082572638 0.4422464932 2.7516342440
0.0099084156 0.4009057622 2.7925370815
0.0119907639 0.3563442810 2.8298797960
0.0144091224 0.3085737661 2.8630018143
0.0170917995 0.2577690610 2.8912354097
0.0199864498 0.2044528062 2.9143310501
0.0230830620 0.1491160120 2.9320045940
0.0263993938 0.0923227508 2.9441247103
0.0299610561 0.0346392418 2.9506937086
0.0337886915 -0.0234020022 2.9516394989
0.0378811339 -0.0812478160 2.9469203810
0.0421807461 -0.1383008807 2.9363689230
0.0465800394 -0.1940219002 2.9202705208
0.0509528751 -0.2479139171 2.8988258049
0.0551633361 -0.2994734147 2.8722205715
0.0590541442 -0.3481966271 2.8406747741
0.0625118092 -0.3939048613 2.8048371802
0.0653802126 -0.4363633023 2.7651479291
0.0675520344 -0.4757051630 2.7223284460
0.0689193747 -0.5122926849 2.6771002183
0.0693753846 -0.5465177281 2.6300362004
0.0687858365 -0.5788547977 2.5816517988
0.0670032740 -0.6098500615 2.5324220340
0.0637756675 -0.6400684414 2.4827840916
0.0589670008 -0.6701834303 2.4332130718
0.0523601039 -0.7008385761 2.3841862916
0.0437524629 -0.7326547886 2.3362259797
0.0329747831 -0.7661199553 2.2898528443
0.0198188093 -0.8016948870 2.2457192035
0.0043935957 -0.8393488778 2.2041228157
-0.0131494759 -0.8788345087 2.1651484921
-0.0326177323 -0.9197044796 2.1285836345
-0.0537919115 -0.9615007904 2.0940626014
-0.0764880544 -1.0037945029 2.0611458573
-0.1005282282 -1.0461818509 2.0293201209
-0.1256681737 -1.0883782502 1.9980956728
-0.1517294948 -1.1301854646 1.9671033048
-0.1784897814 -1.1715215370 1.9360740479
-0.2057397318 -1.2122722493 1.9046980776
-0.2331689310 -1.2524968546 1.8728037194
-0.2604643535 -1.2922094926 1.8401624218
-0.2872076098 -1.3316019575 1.8066886237
-0.3128650966 -1.3708582126 1.7722223104
-0.3368288136 -1.4101437214 1.7365930642
-0.3581863373 -1.4498375111 1.6997809844
-0.3759882044 -1.4901636572 1.6617968676
-0.3894605624 -1.5312466015 1.6228696310
-0.3981745609 -1.5730790812 1.5833901109
-0.4021195129 -1.6154627167 1.5437241152
-0.4020725996 -1.6580824453 1.5041011929
-0.3988561990 -1.7006571049 1.4645510018
-0.3935099251 -1.7429312545 1.4249064295
-0.3868951816 -1.7847729429 1.3849934896
-0.3796395719 -1.8261011029 1.3446587609
-0.3722494264 -1.8667998999 1.3037125284
-0.3651355401 -1.9067845150 1.2620207947
-0.3586275191 -1.9459597643 1.2194713374
-0.3529668420 -1.9843197841 1.1760681511
-0.3483533143 -2.0218206189 1.1317996059
-0.3449343229 -2.0584789562 1.0867239584
-0.3428375936 -2.0942916031 1.0408931051
-0.3422229868 -2.1292604760 0.9943714780
-0.3431265989 -2.1635996487 0.9473889524
-0.3456033554 -2.1974580290 0.9001154123
-0.3497221900 -2.2310556548 0.8527705817
-0.3555466917 -2.2647381415 0.8056653344
-0.3631860355 -2.2989066456 0.7591734459
-0.3727155426 -2.3341900015 0.7138831861
-0.3840349279 -2.3712168128 0.6704438633
-0.3969742333 -2.4105964658 0.6296131531
-0.4111629430 -2.4525217568 0.5918434086
-0.4261198788 -2.4966854405 0.5570190933
-0.4413926414 -2.5423729326 0.5243557226
-0.4566652998 -2.5883729293 0.4921314187
-0.4718018096 -2.6336172097 0.4588026363
-0.4866331994 -2.6769440647 0.4229132560
-0.5009324661 -2.7168155674 0.3830460455
-0.5141399282 -2.7509498762 0.3378596304
-0.5253360585 -2.7762068224 0.2867836642
-0.5333036652 -2.7894011266 0.2309142908
-0.5367793830 -2.7882770790 0.1731066601
-0.5352114534 -2.7731370517 0.1171364121
-0.5285539051 -2.7465914299 0.0658829903
-0.5166991840 -2.7117172318 0.0209175713
-0.4993557401 -2.6719172636 -0.0177002295
-0.4753993445 -2.6299247615 -0.0499193828
-0.4431462892 -2.5890948687 -0.0757597585
-0.4013232375 -2.5545181971 -0.0964554537
-0.3529439380 -2.5289898965 -0.1160675325
-0.3018395234 -2.5130334370 -0.1387766310
-0.2516224063 -2.5034714820 -0.1665165159
-0.2034241334 -2.4976731234 -0.1985684352
-0.1572845674 -2.4941274384 -0.2338430946
-0.1128971413 -2.4920279828 -0.2714219115
-0.0698824601 -2.4909990080 -0.3106142208
-0.0279391426 -2.4910608503 -0.3509655527
0.0132319679 -2.4923943365 -0.3920812441
0.0537383101 -2.4954038852 -0.4337618397
0.0935357649 -2.5007331889 -0.4758836935
0.1323668601 -2.5092435203 -0.5183811730
0.1696392026 -2.5221664866 -0.5611520889
0.2043656409 -2.5402842110 -0.6041547503
0.2356805826 -2.5636658458 -0.6472237025
0.2629881927 -2.5916866676 -0.6902628232
0.2862750664 -2.6230371476 -0.7333912344
0.3058766238 -2.6564208093 -0.7768413863
0.3223269208 -2.6905275439 -0.8210343880
0.3362968661 -2.7243918029 -0.8662540444
0.3481791190 -2.7571497938 -0.9128620112
0.3582603649 -2.7881223081 -0.9610840169
0.3667281575 -2.8165053822 -1.0111757772
0.3736298248 -2.8414207757 -1.0633079585
0.3790508454 -2.8622034903 -1.1173759156
0.3829525975 -2.8781448355 -1.1731782834
0.3852315289 -2.8885935527 -1.2303471252
0.3856931864 -2.8929859609 -1.2883455848
0.3840588721 -2.8907221018 -1.3464522310
0.3801432220 -2.8815348644 -1.4037469293
0.3740102139 -2.8657643160 -1.4593777609
0.3657389299 -2.8434344186 -1.5124221798
0.3556762360 -2.8151034904 -1.5621955096
0.3441795313 -2.7813882254 -1.6081823162
0.3315618211 -2.7427025304 -1.6497616180
0.3181956707 -2.6999480851 -1.6868772868
0.3043542925 -2.6539080505 -1.7196292198
0.2902438526 -2.6052484753 -1.7482291515
0.2760555513 -2.5545254303 -1.7729593893
0.2619669093 -2.5022194315 -1.7942294964
0.2481793829 -2.4487027008 -1.8124729583
0.2348721924 -2.3943274067 -1.8283870607
0.2222275233 -2.3393250638 -1.8426048671
0.2104192244 -2.2838562045 -1.8556913372
0.1996438529 -2.2280692961 -1.8683121720
0.1902000883 -2.1720826758 -1.8811121845
0.1822170394 -2.1160617724 -1.8947220185
0.1758966493 -2.0601248190 -1.9094910989
0.1714123384 -2.0044051625 -1.9256813830
0.1688348069 -1.9489746976 -1.9432291090
0.1682594170 -1.8938852205 -1.9619948584
0.1696401841 -1.8390789963 -1.9815307507
0.1728194938 -1.7844346340 -2.0013089604
0.1776677761 -1.7298196633 -2.0208280114
0.1840581417 -1.6751345804 -2.0396963675
0.1918440590 -1.6202488052 -2.0574253909
0.2009557919 -1.5650795421 -2.0735713607
0.2111530841 -1.5095844031 -2.0878326253
0.2223193092 -1.4537631249 -2.0999197920
0.2342883996 -1.3976371014 -2.1095820560
0.2469233280 -1.3412572877 -2.1165484308
0.2600878117 -1.2847075822 -2.1205168957
0.2735767207 -1.2281037991 -2.1212892758
0.2872121887 -1.1716004268 -2.1185791318
0.3007831777 -1.1153978922 -2.1120581560
0.3140431011 -1.0597974064 -2.1012043741
0.3267123164 -1.0054105278 -2.0848965724
0.3384237621 -0.9538097174 -2.0608189216
0.3489165249 -0.9083885908 -2.0263200502
0.3580285728 -0.8794126365 -1.9773182010
0.3665661146 -0.8725352662 -1.9205881771
0.3753331913 -0.8802859728 -1.8636883398
0.3846445962 -0.8945697635 -1.8080526089
0.3945454091 -0.9109501050 -1.7530866113
0.4049385956 -0.9274558805 -1.6982490635
0.4157366028 -0.9428423625 -1.6431674436
0.4269184141 -0.9562928588 -1.5876605668
0.4384467955 -0.9672124985 -1.5316746358
0.4503406605 -0.9748250677 -1.4752266433
0.4626497141 -0.9783367574 -1.4184691844
0.4754415616 -0.9766651110 -1.3617340301
0.4887737062 -0.9687273481 -1.3056755945
0.5026382387 -0.9537926332 -1.2512248599
0.5169500926 -0.9313872579 -1.1995411515
0.5315432622 -0.9015491134 -1.1518357951
0.5460836787 -0.8648001774 -1.1091948913
0.5603414660 -0.8221616252 -1.0723186417
0.5739660471 -0.7747701883 -1.0414669226
0.5866849018 -0.7234475448 -1.0172277304
0.5983751454 -0.6693556870 -0.9993614419
0.6088344688 -0.6133185128 -0.9878804751
0.6179117459 -0.5560975762 -0.9828355066
0.6255503473 -0.4984476683 -0.9841687012
0.6314830451 -0.4411152949 -0.9920544774
0.6356818051 -0.3849237997 -1.0064650772
0.6362388753 -0.3314255164 -1.0287440661
0.6284754597 -0.2870661553 -1.0648661954
0.6120488928 -0.2580383026 -1.1122716728
0.5900919405 -0.2435942965 -1.1640635396
0.5655794456 -0.2378299416 -1.2164612442
0.5393763134 -0.2384837247 -1.2684036032
0.5122129376 -0.2427147062 -1.3196896423
0.4842820295 -0.2494237310 -1.3703045727
0.4556178606 -0.2578856517 -1.4202468165
0.4263100561 -0.2672807868 -1.4696465883
0.3963681947 -0.2770754143 -1.5185865590
0.3657584837 -0.2868234099 -1.5671207214
0.3344267604 -0.2960847495 -1.6152871623
0.3023005708 -0.3043905270 -1.6631019340
0.2692912637 -0.3112053355 -1.7105488136
0.2351692613 -0.3155283946 -1.7574910262
0.1998941904 -0.3164976689 -1.8037483267
0.1634515282 -0.3129753427 -1.8489445972
0.1258666772 -0.3024143827 -1.8919837046
0.0878653856 -0.2823933866 -1.9310605757
0.0515811662 -0.2500296589 -1.9624938794
0.0675214143 -0.1568029429 -2.0238202832
0.0230113171 -0.1267167941 -2.0463465357
-0.0154294515 -0.0848640479 -2.0594527858
-0.0467146370 -0.0353253623 -2.0640441517
-0.0745567446 0.0166476375 -2.0634797966
-0.1028006535 0.0682148232 -2.0591357282
-0.1317415572 0.1188900442 -2.0508633319
-0.1618150979 0.1679556591 -2.0382357521
-0.2021133014 0.2250545537 -2.0153106063
-0.2471547952 0.2730491884 -1.9830456127
-0.2981695249 0.3022908130 -1.9399747136
-0.3502743268 0.2995569759 -1.8891583363
-0.3971058516 0.2769797625 -1.8373987799
-0.4383964610 0.2453983624 -1.7852198476
-0.4681666947 0.2180189373 -1.7422984541
-0.4958144451 0.1909381302 -1.6977922380
-0.5216943731 0.1653972744 -1.6513630393
-0.5460101132 0.1423263908 -1.6028566181
-0.5689296361 0.1224830368 -1.5522996516
-0.5903104156 0.1069837258 -1.4996179932
-0.6101053177 0.0966899879 -1.4450968585
-0.6281467549 0.0928352303 -1.3891920566
-0.6441503469 0.0964319775 -1.3326998311
-0.6578075928 0.1083330412 -1.2767861179
-0.6688606360 0.1289227526 -1.2228849047
-0.6771203308 0.1579937656 -1.1724989027
-0.6826067370 0.1947031136 -1.1269033595
-0.6853093653 0.2379910978 -1.0871808790
-0.6855410945 0.2863723507 -1.0537075963
-0.6836027075 0.3385648544 -1.0266033144
-0.6797191917 0.3935313833 -1.0059178729
-0.6756161417 0.4360511819 -0.9947836530
-0.6688479877 0.4937393572 -0.9852501135
-0.6605901052 0.5519462791 -0.9821584758
-0.6509470116 0.6099225406 -0.9855677626
-0.6400604778 0.6669308902 -0.9953887183
-0.6280679691 0.7222381421 -1.0115312154
-0.6150945171 0.7750746053 -1.0339417143
-0.6012645415 0.8246274060 -1.0624873652
-0.5868325404 0.8699679860 -1.0970788044
-0.5720336331 0.9100492248 -1.1374991140
-0.5571369500 0.9439102600 -1.1832052682
-0.5424382480 0.9708708473 -1.2333556902
-0.5281496934 0.9904976978 -1.2869270410
-0.5144141391 1.0030428183 -1.3427658623
-0.5012494864 1.0094002018 -1.3998106428
-0.4885894508 1.0106154711 -1.4573483093
-0.4763345985 1.0078369946 -1.5149511292
-0.4643851616 1.0021091618 -1.5724207368
-0.4526603803 0.9944768113 -1.6297286361
-0.4410194240 0.9863245764 -1.6869862355
-0.4292642620 0.9794216006 -1.7443674355
-0.4171210798 0.9762169671 -1.8019151979
-0.4075169687 0.9785197078 -1.8447807137
-0.3973406461 0.9863341917 -1.8869618623
-0.3823821380 1.0127746414 -1.9370241459
-0.3705661684 1.0439653293 -1.9656983938
-0.3587373553 1.0795200688 -1.9883229649
-0.3431058990 1.1318554685 -2.0097634282
-0.3278427542 1.1871490878 -2.0228631005
-0.3166862378 1.2295168459 -2.0286098452
-0.3023016969 1.2865986098 -2.0315607409
-0.2885623779 1.3439086383 -2.0301333364
-0.2755896149 1.4011875055 -2.0249142790
-0.2635274897 1.4582746144 -2.0163726261
-0.2550570189 1.5009358878 -2.0082712140
-0.2449641971 1.5574635871 -1.9947550050
-0.2362377068 1.6136536404 -1.9790556471
-0.2290412830 1.6695518993 -1.9616356987
-0.2235466434 1.7252504713 -1.9429959020
-0.2199553635 1.7808878277 -1.9237197182
-0.2184355442 1.8366199808 -1.9044417633
-0.2192201156 1.8925853384 -1.8858054521
-0.2215965264 1.9348320291 -1.8728842978
-0.2265040553 1.9914216278 -1.8570294928
-0.2335909938 2.0482859665 -1.8430983267
-0.2426171478 2.1052964758 -1.8309824579
-0.2533006680 2.1623048302 -1.8202468484
-0.2653376937 2.2191870835 -1.8102713992
-0.2784447306 2.2758182591 -1.8002057438
-0.2888384091 2.3180466242 -1.7920712624
-0.3032222647 2.3739622756 -1.7800012598
-0.3180600323 2.4292490857 -1.7658211134
-0.3331895013 2.4836516727 -1.7488530675
-0.3484658224 2.5368062862 -1.7284512371
-0.3637429376 2.5881576521 -1.7039101775
-0.3788709584 2.6370563548 -1.6747525638
-0.3936530529 2.6827957838 -1.6407545189
-0.4078122858 2.7245566409 -1.6017824226
-0.4209276497 2.7614781474 -1.5579033283
-0.4324452003 2.7927399435 -1.5094293132
-0.4417198440 2.8174504788 -1.4568848904
-0.4494766265 2.8383705146 -1.3868572414
-0.4523252792 2.8464961019 -1.3286721891
-0.4524834405 2.8472136471 -1.2698466892
-0.4503650871 2.8409141955 -1.2113656648
-0.4464043712 2.8281578664 -1.1540111288
-0.4408918179 2.8095471236 -1.0983894274
-0.4339900432 2.7859582822 -1.0448295617
-0.4257130852 2.7582886939 -0.9934482556
-0.4159647877 2.7274172126 -0.9441771338
-0.4045497363 2.6941813183 -0.8968263320
-0.3911918406 2.6593473361 -0.8511530561
-0.3754949118 2.6237553809 -0.8068227819
-0.3519317296 2.5795613964 -0.7527325762
-0.3287020664 2.5459583145 -0.7101976411
-0.3011714983 2.5155020492 -0.6678867236
-0.2691255264 2.4896961079 -0.6256822555
-0.2330841749 2.4696121944 -0.5835807179
-0.1839598340 2.4529064175 -0.5312894991
-0.1429552931 2.4445429883 -0.4897519335
-0.1011229775 2.4394406416 -0.4484913375
-0.0587647681 2.4365243373 -0.4075420180
-0.0159103454 2.4349639847 -0.3670320382
0.0275958696 2.4342338599 -0.3271994009
0.0720569787 2.4339873613 -0.2884355941
0.1179424193 2.4339605219 -0.2513853734
0.1658453381 2.4340567713 -0.2170296639
0.2164098388 2.4344331857 -0.1868486557
0.2841853359 2.4359726111 -0.1586607347
0.3413783330 2.4394170029 -0.1462793178
0.4139993745 2.4494790211 -0.1439151498
0.4701784515 2.4661657917 -0.1481683302
0.5223269355 2.4927912277 -0.1508720245
0.5782518087 2.5395033320 -0.1451113636
0.6190471243 2.5969074269 -0.1245368517
0.6492572571 2.6563058295 -0.0936003073
0.6677840992 2.7027258575 -0.0625465868
0.6825481386 2.7467536984 -0.0263823920
0.6942074357 2.7870832671 0.0148465167
0.7029320789 2.8220863050 0.0612672975
0.7093703229 2.8552379519 0.1263692490
0.7099136304 2.8695119575 0.1831637306
0.7056567644 2.8703163439 0.2414043686
0.6942571794 2.8531384128 0.3115055048
0.6810158145 2.8250963503 0.3615124322
0.6657603927 2.7886921567 0.4052568704
0.6494584088 2.7463903268 0.4429597667
0.6324496736 2.7002472491 0.4755056252
0.6149996635 2.6516933566 0.5040809200
0.5971045729 2.6016903047 0.5297521068
0.5787314472 2.5510213893 0.5537402757
0.5597522061 2.5004263630 0.5774117884
0.5403223381 2.4507061498 0.6025180996
0.5207663501 2.4030317891 0.6312091334
0.5021518003 2.3583510099 0.6648669254
0.4855869125 2.3170415436 0.7035246565
0.4718121119 2.2786585304 0.7461176522
0.4610018527 2.2422281728 0.7912269935
0.4530285896 2.2068732336 0.8377703861
0.4477219476 2.1718303392 0.8849286493
0.4447338619 2.1366877420 0.9322153998
0.4438458430 2.1010722807 0.9792330785
0.4446182038 2.0738953872 1.0141371719
0.4469797080 2.0370668476 1.0601509448
0.4510042598 1.9994540215 1.1054112169
0.4565952992 1.9609349399 1.1497335397
0.4635966907 1.9215509022 1.1930860712
0.4718205667 1.8813229617 1.2354375725
0.4810876135 1.8403152433 1.2768164705
0.4911856859 1.7985664805 1.3172511522
0.5018432038 1.7561432654 1.3568342999
0.5126582211 1.7131251607 1.3957288271
0.5230284498 1.6695927878 1.4341692329
0.5320348136 1.6257229368 1.4725599929
0.5382120607 1.5817556574 1.5113559888
0.5395113876 1.5380908845 1.5508702145
0.5337626701 1.4953703012 1.5909163887
0.5198976279 1.4542554399 1.6306293341
0.4990854868 1.4147473663 1.6690062294
0.4735206762 1.3763358370 1.7056816984
0.4450970979 1.3384037361 1.7407717603
0.4151171016 1.3004487633 1.7745391373
0.3844502134 1.2621312098 1.8072722987
0.3536411831 1.2232177862 1.8391591422
0.3230474815 1.1836390602 1.8704288789
0.2929398355 1.1433317116 1.9012352193
0.2635181871 1.1023120782 1.9317625387
0.2349482521 1.0606315222 1.9622033018
0.2074098271 1.0184271478 1.9928715784
0.1810860389 0.9758415800 2.0240719751
0.1561475460 0.9331817634 2.0562847303
0.1327885408 0.8908118117 2.0900160403
0.1112424939 0.8491902538 2.1258046991
0.0917680037 0.8088731884 2.1641630168
0.0746261229 0.7704154215 2.2054256648
0.0600792701 0.7343052013 2.2496892039
0.0481009900 0.7005744174 2.2965300807
0.0385391390 0.6689102130 2.3453416980
0.0311533541 0.6387547525 2.3954843334
0.0256567240 0.6093976683 2.4463495373
0.0217655734 0.5801004316 2.4974022997
0.0192589386 0.5500908796 2.5481257827
0.0178938467 0.5186697503 2.5980250521
0.0174689752 0.4851925457 2.6465738001
0.0176897937 0.4582895656 2.6816645881
0.0185323507 0.4199002612 2.7263770768
0.0199162879 0.3781500888 2.7679279175
0.0217197714 0.3329003382 2.8056038787
0.0232785928 0.2968186186 2.8310495967
0.0256120223 0.2457392175 2.8603060621
0.0281953857 0.1919013280 2.8840565163
0.0310471463 0.1358966589 2.9020373072
0.0342231914 0.0783150507 2.9139586392
0.0377843608 0.0198100718 2.9197020545
0.0397224470 -0.0096045280 2.9202298658
0.0439045211 -0.0682380596 2.9164563568
0.0484127367 -0.1260885414 2.9063426698
0.0531021735 -0.1825168149 2.8901410019
0.0577960060 -0.2369356501 2.8681194290
0.0623072206 -0.2888092105 2.8405926291
0.0654447263 -0.3256710050 2.8164524989
0.0692012275 -0.3720977551 2.7803921313
0.0722960286 -0.4151000295 2.7402293686
0.0746035131 -0.4548045512 2.6967323777
0.0757838942 -0.4827229440 2.6624650418
0.0764600633 -0.5175583671 2.6148885299
0.0760405844 -0.5502876885 2.5658235271
0.0743729892 -0.5815186267 2.5158100629
0.0712620982 -0.6118695649 2.4653233278
0.0664719670 -0.6420346016 2.4148587984
0.0598191302 -0.6727388088 2.3649420412
0.0510897241 -0.7046714130 2.3161412928
0.0401016028 -0.7383645966 2.2690232491
0.0267562934 -0.7741676980 2.2241282669
0.0110604897 -0.8121818172 2.1818869482
-0.0069051670 -0.8522020670 2.1424876667
-0.0268536322 -0.8936817728 2.1056236743
-0.0485524755 -0.9361157104 2.0708817458
-0.0718079106 -0.9790333059 2.0377668466
-0.0964315819 -1.0220070546 2.0057234859
-0.1222411967 -1.0647556308 1.9743145097
-0.1490853188 -1.1070464413 1.9431518577
-0.1767291072 -1.1487274391 1.9118668229
-0.2049526146 -1.1897525103 1.8802343901
-0.2335039444 -1.2301143913 1.8480476679
-0.2620672303 -1.2698812949 1.8151400568
-0.2902418889 -1.3091744598 1.7813423396
-0.3174951651 -1.3482036883 1.7465051814
-0.3430926085 -1.3873090267 1.7105305914
-0.3661328894 -1.4268630991 1.6733666907
-0.3855144740 -1.4672504834 1.6350687288
-0.4001422632 -1.5087776441 1.5959214097
-0.4092873426 -1.5514201604 1.5563077153
-0.4129795393 -1.5948812872 1.5166659623
-0.4121068229 -1.6386822777 1.4772009005
-0.4080107415 -1.6823767392 1.4377983527
-0.4018146147 -1.7257060297 1.3982525649
-0.3944251824 -1.7685159080 1.3583424172
-0.3865303486 -1.8106466943 1.3178097555
-0.3805519016 -1.8418505031 1.2870152047
-0.3729592191 -1.8826298356 1.2450653018
-0.3660477427 -1.9225399299 1.2021739969
-0.3600728015 -1.9615602747 1.1583347676
-0.3552402149 -1.9996274723 1.1135288300
-0.3517100205 -2.0367521996 1.0678192987
-0.3496143259 -2.0729276485 1.0212662464
-0.3491260910 -2.1081549628 0.9739475291
-0.3503040202 -2.1426126948 0.9260789118
-0.3532260479 -2.1764349633 0.8778341165
-0.3579987947 -2.2097909076 0.8294130071
-0.3647502194 -2.2430309059 0.7811481805
-0.3736245482 -2.2766394052 0.7334861884
-0.3848489208 -2.3112360458 0.6870444620
-0.3984780162 -2.3478845069 0.6428868714
-0.4142913957 -2.3874163722 0.6020948162
-0.4317028138 -2.4302164305 0.5654719416
-0.4498389944 -2.4759127494 0.5328961821
-0.4679882073 -2.5233504146 0.5028894580
-0.4857622317 -2.5712683597 0.4734203609
-0.5030382828 -2.6183487708 0.4423599247
-0.5197489256 -2.6632700277 0.4080052400
-0.5316813406 -2.6940402453 0.3786058574
-0.5465617982 -2.7303333896 0.3348482389
-0.5592375758 -2.7574727990 0.2845176384
-0.5683254586 -2.7716760358 0.2286077365
-0.5722974990 -2.7698225401 0.1704785032
-0.5704851457 -2.7524261959 0.1148010599
-0.5631521348 -2.7229929922 0.0647640978
-0.5503869809 -2.6852062490 0.0218066942
-0.5315373679 -2.6421236046 -0.0132358857
-0.5049467654 -2.5969106597 -0.0392669384
-0.4685683126 -2.5541166451 -0.0550780790
-0.4222949808 -2.5193385101 -0.0621215974
-0.3551200049 -2.4908797658 -0.0678310289
-0.2847490583 -2.4789800960 -0.0846852875
-0.2179565864 -2.4743956211 -0.1149040181
-0.1681386998 -2.4732058164 -0.1462799391
-0.1211169143 -2.4730741046 -0.1818296012
-0.0761796639 -2.4735138269 -0.2200126632
-0.0221225310 -2.4747256175 -0.2701354563
0.0198359986 -2.4763807977 -0.3115662141
0.0609448468 -2.4789466921 -0.3537962774
0.1013001889 -2.4829093766 -0.3966377417
0.1408736296 -2.4889988259 -0.4399447257
0.1794174905 -2.4981141271 -0.4836224371
0.2164213279 -2.5112590680 -0.5275673270
0.2511405336 -2.5292324563 -0.5716349343
0.2827155417 -2.5523338477 -0.6156704457
0.3104620406 -2.5802295229 -0.6595204764
0.3400348988 -2.6197796632 -0.7141995466
0.3594885779 -2.6539719182 -0.7581470789
0.3760408943 -2.6889350872 -0.8026785748
0.3901831500 -2.7237124465 -0.8481784481
0.4022850530 -2.7575077286 -0.8949887924
0.4126002168 -2.7894636351 -0.9434879820
0.4231585810 -2.8253398533 -1.0069931125
0.4301282359 -2.8503653779 -1.0598972650
0.4357431514 -2.8711557133 -1.1147416876
0.4399772999 -2.8870032217 -1.1713191876
0.4427063186 -2.8972419264 -1.2292585255
0.4436901937 -2.9012548621 -1.2880058179
0.4426518558 -2.8986479664 -1.3468197870
0.4394122599 -2.8894264260 -1.4048636202
0.4320895298 -2.8684423437 -1.4749633905
0.4238748479 -2.8446824244 -1.5281502145
0.4138358956 -2.8150047284 -1.5779587089
0.4023771808 -2.7799780979 -1.6238575142
0.3898578013 -2.7401734962 -1.6653963784
0.3766044080 -2.6962444059 -1.7023139261
0.3628826435 -2.6489854997 -1.7346926057
0.3488787330 -2.5990919990 -1.7627278981
0.3347536143 -2.5471448941 -1.7867221142
0.3206631484 -2.4936579812 -1.8071293322
0.3067726658 -2.4390139361 -1.8244043868
0.2932763917 -2.3835186439 -1.8391260120
0.2803527688 -2.3274192609 -1.8519806334
0.2682037599 -2.2708830919 -1.8636389913
0.2570596409 -2.2140322180 -1.8747643000
0.2471385483 -2.1569805332 -1.8860090248
0.2406076028 -2.1141350076 -1.8948822678
0.2334659492 -2.0570305277 -1.9078076827
0.2282602396 -2.0000770172 -1.9222243770
0.2250901191 -1.9433808454 -1.9381603465
0.2240220122 -1.8869927419 -1.9554203637
0.2243921554 -1.8448753878 -1.9689638997
0.2268896658 -1.7889506175 -1.9875723387
0.2312549611 -1.7331310376 -2.0061570117
0.2373792903 -1.6772791670 -2.0241379744
0.2450030228 -1.6212612723 -2.0409892847
0.2539658501 -1.5649967811 -2.0562814978
0.2640817481 -1.5084399099 -2.0696487335
0.2724174237 -1.4657835632 -2.0779131149
0.2841590984 -1.4086970037 -2.0869458661
0.2966187511 -1.3513718622 -2.0929865438
0.3095987341 -1.2939153483 -2.0957151050
0.3229269236 -1.2364893653 -2.0948566804
0.3364300784 -1.1793235614 -2.0899283964
0.3465453494 -1.1368787616 -2.0829488009
0.3598641945 -1.0812916556 -2.0688633199
0.3727543965 -1.0282235235 -2.0472307727
0.3819949488 -0.9918011716 -2.0246732595
0.3908085543 -0.9594976484 -1.9960955123
0.3988177514 -0.9393937573 -1.9578004500
0.4063496936 -0.9293294564 -1.9162292580
0.4135883083 -0.9272060893 -1.8729367709
0.4231471984 -0.9335968703 -1.8151798838
0.4304362244 -0.9416124826 -1.7722860656
0.4405355230 -0.9541593555 -1.7155326939
0.4510243909 -0.9667577135 -1.6588606997
0.4619331380 -0.9782031226 -1.6020275549
0.4732820593 -0.9874334570 -1.5448800170
0.4850742649 -0.9936943592 -1.4874233047
0.4974024780 -0.9958450048 -1.4297839622
0.5102918346 -0.9929407190 -1.3723180064
0.5237939964 -0.9839159421 -1.3156538493
0.5378939402 -0.9678801510 -1.2607338763
0.5525317195 -0.9443338372 -1.2087366563
0.5674432491 -0.9133726966 -1.1608481382
0.5823574917 -0.8755601397 -1.1181535047
0.5969574149 -0.8318689672 -1.0813567483
0.6109815272 -0.7834501601 -1.0508057623
0.6241888344 -0.7313856243 -1.0265429371
0.6364142702 -0.6765248951 -1.0088076178
0.6475066469 -0.6197396034 -0.9975303146
0.6573746437 -0.5618020671 -0.9928572495
0.6658864282 -0.5034874535 -0.9949279764
0.6728501425 -0.4456030127 -1.0037095122
0.6782365343 -0.3889050791 -1.0189307105
0.6817584981 -0.3343578628 -1.0409978320
0.6833876102 -0.2827538173 -1.0694312047
0.6826315925 -0.2355101231 -1.1046657168
0.6793385688 -0.1937258288 -1.1461098617
0.6709706868 -0.1523029454 -1.2062725315
0.6572403640 -0.1216797766 -1.2716091803
0.6357092921 -0.1027778932 -1.3391249700
0.6006971031 -0.0947681228 -1.4196764720
0.5660043135 -0.0971991754 -1.4846130032
0.5280877995 -0.1045844301 -1.5473610257
0.4874481341 -0.1155077984 -1.6078878274
0.4442907607 -0.1286787114 -1.6662001133
0.4083055947 -0.1398427165 -1.7115855037
0.3708826847 -0.1510377554 -1.7557869228
0.3321398371 -0.1616962594 -1.7989687884
0.2919487114 -0.1711549204 -1.8410810155
0.2500723596 -0.1784611179 -1.8819481618
0.2177813715 -0.1824574763 -1.9119150205
0.1729053956 -0.1834085908 -1.9501353696
0.1380379769 -0.1796314068 -1.9770493821
0.1027020554 -0.1709532736 -2.0018109715
