# Supplementary material for: The topology of the magnetically induced ring current of C13Cl2
Source: Chem Sci. 2026 Jun 27. Online ahead of print. doi: 10.1039/d6sc03398a (PMC13334967; doi:10.1039/d6sc03398a)
Supplement: SC-OLF-D6SC03398A-s002 [file SC-OLF-D6SC03398A-s002.zip › c9h9+/ribbon_traj_001_005.xyz]

400

0.0432824811 -0.1353759730 -1.9896944698
0.0171186338 -0.1055324340 -2.0024599242
-0.0147015283 -0.0712791524 -2.0152552434
-0.0460379893 -0.0342011933 -2.0238278779
-0.0806143150 0.0116184664 -2.0272695962
-0.1117320286 0.0606127662 -2.0237239840
-0.1411442834 0.1101572508 -2.0150290091
-0.1718968772 0.1577627128 -2.0015642373
-0.2047625502 0.2018614644 -1.9824719273
-0.2456599461 0.2428279971 -1.9523634089
-0.2906903915 0.2672320216 -1.9127545942
-0.3361241914 0.2691337186 -1.8666842424
-0.3774601276 0.2533929593 -1.8188146214
-0.4100139285 0.2316569026 -1.7757846339
-0.4395244832 0.2071510154 -1.7319561375
-0.4666392542 0.1821536044 -1.6868396446
-0.4918492900 0.1581946711 -1.6400763684
-0.5154339945 0.1363529901 -1.5914607368
-0.5375789760 0.1176236259 -1.5409120300
-0.5582751027 0.1030507782 -1.4884208946
-0.5751850624 0.0948245013 -1.4410524095
-0.5931333468 0.0908405425 -1.3858283074
-0.6093762920 0.0939958790 -1.3300495522
-0.6236011484 0.1053135252 -1.2748008205
-0.6354471326 0.1253605551 -1.2215301870
-0.6447183294 0.1537812130 -1.1716763755
-0.6513397448 0.1897906511 -1.1265159813
-0.6552944794 0.2322765063 -1.0870069598
-0.6568295041 0.2798052022 -1.0534929507
-0.6560886438 0.3312329592 -1.0262630141
-0.6532567887 0.3855511974 -1.0055315531
-0.6486063722 0.4417481709 -0.9910728594
-0.6422662493 0.4990459719 -0.9829849081
-0.6344160083 0.5567026051 -0.9811775551
-0.6251239744 0.6139982245 -0.9856906738
-0.6158868105 0.6632045871 -0.9950327674
-0.6042915662 0.7178346593 -1.0114277421
-0.5915976031 0.7698351069 -1.0342696106
-0.5780461100 0.8184116910 -1.0632979646
-0.5638491520 0.8626187079 -1.0983636287
-0.5492945809 0.9014209680 -1.1391854505
-0.5346331915 0.9336699101 -1.1853153289
-0.5201886949 0.9588564221 -1.2357012853
-0.5061506879 0.9767409735 -1.2892395942
-0.4926423995 0.9875212155 -1.3448095762
-0.4796744310 0.9920362657 -1.4013954809
-0.4671877319 0.9912584162 -1.4582849649
-0.4551168072 0.9863079544 -1.5150680327
-0.4433710065 0.9781319844 -1.5715560492
-0.4318984424 0.9676538490 -1.6277239532
-0.4206666930 0.9556538287 -1.6836376507
-0.4096263457 0.9432721674 -1.7394997091
-0.3986592478 0.9322323645 -1.7956256154
-0.3875551469 0.9254224797 -1.8522787710
-0.3759331031 0.9279855318 -1.9088014543
-0.3620284367 0.9492911183 -1.9678728383
-0.3469760143 0.9925030146 -2.0135256022
-0.3311315998 1.0486577310 -2.0428665676
-0.3149749880 1.1092508801 -2.0616416657
-0.3004874467 1.1647273639 -2.0718259812
-0.2861852611 1.2209656715 -2.0769576286
-0.2705097706 1.2846119013 -2.0778550570
-0.2570393149 1.3412206740 -2.0748078359
-0.2441999759 1.3977156652 -2.0685206681
-0.2321371429 1.4539812910 -2.0592802398
-0.2210459037 1.5099282028 -2.0472852062
-0.2110306240 1.5655406048 -2.0330051333
-0.2022412201 1.6208224118 -2.0167657541
-0.1948143869 1.6758136518 -1.9989311657
-0.1889114055 1.7306117375 -1.9799626848
-0.1847437441 1.7853235321 -1.9602974151
-0.1824571426 1.8401033427 -1.9405180649
-0.1821443522 1.8950936026 -1.9212075861
-0.1839050880 1.9503841577 -1.9028633959
-0.1877443011 2.0060223721 -1.8859437641
-0.1936493413 2.0619638928 -1.8706958708
-0.2014688102 2.1180971053 -1.8571003053
-0.2109223853 2.1742672947 -1.8447427201
-0.2217675087 2.2303377437 -1.8330843257
-0.2337560944 2.2861812547 -1.8214492764
-0.2466677007 2.3416835525 -1.8091888130
-0.2603437302 2.3966618543 -1.7954901254
-0.2745460878 2.4509541450 -1.7797612226
-0.2891135151 2.5042806068 -1.7613269252
-0.3038625090 2.5563265258 -1.7396810258
-0.3186366264 2.6066177589 -1.7142519660
-0.3350306788 2.6605029813 -1.6807195960
-0.3492217399 2.7048982933 -1.6457578193
-0.3627559203 2.7453884977 -1.6061329417
-0.3766240021 2.7850141399 -1.5558727267
-0.3874291252 2.8145164793 -1.5068906539
-0.3962294635 2.8377695900 -1.4542745008
-0.4031354832 2.8555752595 -1.3916499002
-0.4065361690 2.8637669698 -1.3341437154
-0.4074593723 2.8648411868 -1.2759775078
-0.4059536001 2.8581478683 -1.2108631473
-0.4026191948 2.8455540509 -1.1541175246
-0.3976952142 2.8274493110 -1.0989775687
-0.3912472027 2.8044612803 -1.0458396433
-0.3823318758 2.7741006360 -0.9884262569
-0.3727032078 2.7437475614 -0.9396157050
-0.3613658080 2.7112015386 -0.8926144195
-0.3480614987 2.6771641685 -0.8472082442
-0.3323613042 2.6424642443 -0.8030845532
-0.3136226874 2.6080714186 -0.7599229021
-0.2913021059 2.5751407539 -0.7173477796
-0.2648473329 2.5450803029 -0.6750459852
-0.2340360452 2.5193071299 -0.6328840075
-0.1992475435 2.4989324408 -0.5908535426
-0.1659750650 2.4862392289 -0.5544051568
-0.1265398325 2.4759308641 -0.5128385296
-0.0859794401 2.4694225942 -0.4715579194
-0.0447291160 2.4656828890 -0.4305910220
-0.0029424473 2.4637914000 -0.3900260548
0.0394495672 2.4632037205 -0.3500453072
0.0826972522 2.4635249147 -0.3109879650
0.1271262915 2.4645431776 -0.2733000698
0.1731728062 2.4663290676 -0.2376587360
0.2213408929 2.4691208443 -0.2050540771
0.2720447860 2.4736689663 -0.1768432414
0.3252759561 2.4816485976 -0.1548570228
0.3795214092 2.4955575860 -0.1394764158
0.4316742565 2.5182965651 -0.1281900989
0.4779550579 2.5509733122 -0.1161559370
0.5113175622 2.5862603448 -0.1016215705
0.5381025132 2.6248023054 -0.0822256472
0.5592460572 2.6643421541 -0.0580716731
0.5751127014 2.7025841650 -0.0284270435
0.5877071184 2.7384603574 0.0053450251
0.5973015364 2.7708334830 0.0433485487
0.6041381128 2.7985791563 0.0854604420
0.6074727913 2.8185828827 0.1320523258
0.6075513030 2.8300231136 0.1814002284
0.6041979265 2.8315532163 0.2319173528
0.5974080732 2.8224305918 0.2814292734
0.5874757746 2.8022252023 0.3270348431
0.5758969248 2.7750728682 0.3682903811
0.5613766765 2.7379012667 0.4104656394
0.5478976112 2.7011956247 0.4429994485
0.5320237371 2.6563828781 0.4765724451
0.5158332601 2.6095586844 0.5071867629
0.4993947154 2.5618121608 0.5362367741
0.4828040903 2.5141092472 0.5652697854
0.4662775986 2.4674027035 0.5958746093
0.4502091213 2.4226054285 0.6293957021
0.4352321941 2.3804323163 0.6666255687
0.4219676249 2.3410200882 0.7073921645
0.4096131233 2.2995471191 0.7566099427
0.4008740828 2.2641386225 0.8020448874
0.3942410332 2.2295482787 0.8484720023
0.3895938683 2.1952605087 0.8953716514
0.3868651469 2.1608388572 0.9423276117
0.3858903037 2.1260352090 0.9890716446
0.3865811292 2.0906365339 1.0353721614
0.3888217644 2.0545235722 1.0810684919
0.3924923933 2.0175936367 1.1260134806
0.3974877837 1.9798200935 1.1701231126
0.4036435672 1.9412201299 1.2133622411
0.4107743240 1.9018021222 1.2557048489
0.4186494926 1.8616331930 1.2972026174
0.4269801181 1.8207813040 1.3379376291
0.4354047222 1.7793055892 1.3780158453
0.4434415491 1.7373097192 1.4176247659
0.4504571452 1.6948936302 1.4569698516
0.4555841153 1.6522094885 1.4962959626
0.4577464344 1.6094718939 1.5358081452
0.4565488497 1.5722586271 1.5705892311
0.4499992570 1.5301961072 1.6103361867
0.4399280748 1.4940069229 1.6447807840
0.4232550977 1.4535028265 1.6832031875
0.4022718253 1.4137833571 1.7203269563
0.3781700641 1.3745775188 1.7560872017
0.3551933577 1.3404188262 1.7861716925
0.3279175352 1.3012783146 1.8196495969
0.2999066762 1.2618891790 1.8522249147
0.2716235215 1.2220768124 1.8840464700
0.2434368338 1.1817329253 1.9152822196
0.2156225911 1.1408267794 1.9461195827
0.1884439564 1.0993790128 1.9768013247
0.1621089645 1.0574679362 2.0075891931
0.1368086736 1.0152376455 2.0388040887
0.1127409299 0.9729249824 2.0708675815
0.0901175262 0.9308543546 2.1042676451
0.0665901194 0.8842769948 2.1439838546
0.0477818783 0.8441838862 2.1818695299
0.0311074421 0.8058229359 2.2224449615
0.0167421653 0.7695082781 2.2657004922
0.0048142405 0.7354093575 2.3114349392
-0.0057539511 0.6993932513 2.3652046774
-0.0129695682 0.6688684278 2.4143283743
-0.0183355881 0.6390726286 2.4641363306
-0.0220919027 0.6093338918 2.5141275063
-0.0244503167 0.5790382761 2.5638676949
-0.0256090106 0.5475028838 2.6128707205
-0.0257283489 0.5140960306 2.6606249093
-0.0249785476 0.4783592327 2.7066439165
-0.0234850443 0.4398520069 2.7503389589
-0.0213625920 0.3982293806 2.7910368332
-0.0187235715 0.3533412598 2.8280563856
-0.0156872602 0.3052785049 2.8608007314
-0.0123547535 0.2542634672 2.8886858954
-0.0088195944 0.2007658041 2.9114068866
-0.0051515599 0.1452725263 2.9286706538
-0.0014008536 0.0883330117 2.9402793580
0.0023986692 0.0305281656 2.9461801695
0.0062343602 -0.0275751682 2.9463824040
0.0100981350 -0.0854163204 2.9408767750
0.0135529339 -0.1354194048 2.9316239182
0.0173959522 -0.1912533023 2.9154352603
0.0211279041 -0.2451795048 2.8937025818
0.0246729587 -0.2967033710 2.8667454138
0.0279287265 -0.3453615420 2.8348759102
0.0308016435 -0.3909258302 2.7986760959
0.0331635967 -0.4332120710 2.7586496562
0.0349002066 -0.4723182838 2.7154746322
0.0358810947 -0.5085350100 2.6698253035
0.0359997647 -0.5423593771 2.6223630057
0.0352624250 -0.5703440049 2.5797466925
0.0333593808 -0.6010917478 2.5302657092
0.0300958663 -0.6310241265 2.4803553241
0.0252731996 -0.6608152623 2.4304881760
0.0186510877 -0.6911517121 2.3811639109
0.0100121835 -0.7226769475 2.3329173309
-0.0008415100 -0.7559233649 2.2863089915
-0.0123384241 -0.7868166527 2.2474308774
-0.0276189648 -0.8240374831 2.2053019197
-0.0451523280 -0.8632103590 2.1659022914
-0.0647347199 -0.9038827988 2.1290560744
-0.0861113526 -0.9455461727 2.0943645985
-0.1090682200 -0.9877471517 2.0613624194
-0.1334060231 -1.0300821939 2.0295354710
-0.1589115621 -1.0722548625 1.9984123881
-0.1854070988 -1.1140552653 1.9676151494
-0.2126770467 -1.1553673167 1.9368355204
-0.2404987190 -1.1961052768 1.9057868736
-0.2686035035 -1.2362991600 1.8742899417
-0.2967031053 -1.2759724595 1.8421398859
-0.3244043557 -1.3152578961 1.8091847114
-0.3511818359 -1.3543325037 1.7752405320
-0.3763963051 -1.3934020843 1.7401279008
-0.3991376981 -1.4328055703 1.7037442260
-0.4183357980 -1.4728369414 1.6660559015
-0.4345407319 -1.5188367593 1.6223132359
-0.4438218010 -1.5659626571 1.5777453030
-0.4458738143 -1.6139055885 1.5331428702
-0.4438069382 -1.6566925245 1.4936856034
-0.4388262448 -1.6993986797 1.4543713325
-0.4319971508 -1.7417931684 1.4149794048
-0.4241681041 -1.7837464085 1.3752909423
-0.4159696591 -1.8251701125 1.3351165966
-0.4078584631 -1.8659639761 1.2942815955
-0.4001960803 -1.9060481207 1.2526627210
-0.3932744596 -1.9453592265 1.2101853639
-0.3873250630 -1.9838598141 1.1668278531
-0.3830345570 -2.0168489607 1.1281814612
-0.3793621992 -2.0537513278 1.0832097987
-0.3770958968 -2.0898472061 1.0374966942
-0.3763743717 -2.1251674220 0.9911316903
-0.3772741772 -2.1598831318 0.9443154790
-0.3799272521 -2.1941567843 0.8972416806
-0.3844172396 -2.2282594298 0.8501866063
-0.3899636581 -2.2582318721 0.8093170000
-0.3981645555 -2.2931825837 0.7634185554
-0.4084952693 -2.3294330582 0.7190039446
-0.4208909312 -2.3676920061 0.6769005900
-0.4351053706 -2.4085789413 0.6380215598
-0.4505799660 -2.4521286813 0.6027049798
-0.4667132156 -2.4978647770 0.5705717249
-0.4830219791 -2.5449677654 0.5405208769
-0.4992324866 -2.5923964535 0.5109217413
-0.5152421816 -2.6391775895 0.4802197434
-0.5309446790 -2.6842809020 0.4470020668
-0.5461657120 -2.7264173249 0.4099742422
-0.5624265182 -2.7686866018 0.3629328659
-0.5765165309 -2.8009177755 0.3080184080
-0.5880277802 -2.8208094510 0.2394852397
-0.5926027121 -2.8184704800 0.1675166465
-0.5897336635 -2.7953202877 0.0990487729
-0.5801529324 -2.7569226374 0.0384088785
-0.5659762379 -2.7138220286 -0.0085200501
-0.5459923872 -2.6659768853 -0.0481981466
-0.5144542734 -2.6106431238 -0.0825314460
-0.4751422300 -2.5640208282 -0.1046713192
-0.4246105381 -2.5264978682 -0.1196356394
-0.3665758509 -2.5010720445 -0.1331459203
-0.3130249421 -2.4878440764 -0.1506802393
-0.2607246239 -2.4801782041 -0.1746458112
-0.2108194093 -2.4756566872 -0.2041640072
-0.1633339246 -2.4728854283 -0.2377511142
-0.1178632914 -2.4711924875 -0.2741405076
-0.0739610157 -2.4702876038 -0.3124562239
-0.0311739659 -2.4702052452 -0.3520277155
0.0108256659 -2.4711373101 -0.3924224307
0.0522088696 -2.4734742590 -0.4333861636
0.0930037739 -2.4778235302 -0.4747592300
0.1380261507 -2.4863438147 -0.5216231373
0.1764767532 -2.4984267904 -0.5636477693
0.2125573232 -2.5156686282 -0.6059254066
0.2491714065 -2.5416383552 -0.6535712865
0.2772561060 -2.5698103115 -0.6960652728
0.3011049461 -2.6014857616 -0.7387230037
0.3211118550 -2.6352324033 -0.7817995367
0.3379273385 -2.6697215638 -0.8256561753
0.3521852836 -2.7039698693 -0.8705970929
0.3643103499 -2.7371160285 -0.9169663301
0.3746124752 -2.7684254479 -0.9650176123
0.3832954423 -2.7970682620 -1.0150071193
0.3904502667 -2.8221922512 -1.0670758231
0.3961487047 -2.8430710751 -1.1211393780
0.4003421437 -2.8589494600 -1.1769898658
0.4028790591 -2.8691331937 -1.2342369530
0.4035388381 -2.8730172793 -1.2850067876
0.4022155206 -2.8708952055 -1.3431600539
0.3983948695 -2.8615686012 -1.4004764980
0.3921050055 -2.8453342440 -1.4559876058
0.3848040150 -2.8259196699 -1.5025118323
0.3744152175 -2.7974539924 -1.5522407163
0.3624594164 -2.7633940521 -1.5979547742
0.3493414690 -2.7243079999 -1.6391196999
0.3354658558 -2.6809945011 -1.6755241643
0.3229909475 -2.6402868212 -1.7035259521
0.3084520247 -2.5913978880 -1.7316436002
0.2938283947 -2.5404190098 -1.7557422716
0.2792940337 -2.4878690648 -1.7762905412
0.2668629253 -2.4409140128 -1.7917652458
0.2529855903 -2.3864327488 -1.8071082994
0.2397154816 -2.3313150748 -1.8206164299
0.2272292975 -2.2757353603 -1.8329351593
0.2157217326 -2.2198354534 -1.8447468629
0.2054632383 -2.1637339528 -1.8567412428
0.1966700170 -2.1075754537 -1.8695877963
0.1895777579 -2.0514912848 -1.8837334717
0.1843769952 -1.9956221384 -1.8994584866
0.1811818691 -1.9400538548 -1.9167208481
0.1800715024 -1.8848277273 -1.9353058059
0.1810165476 -1.8298877625 -1.9547395257
0.1839002648 -1.7751188255 -1.9744701895
0.1885692382 -1.7203788198 -1.9939402289
0.1948599050 -1.6655412231 -2.0126624092
0.2026206156 -1.6104893719 -2.0301611459
0.2105139402 -1.5621057334 -2.0441802712
0.2206469385 -1.5064692551 -2.0582810855
0.2318385451 -1.4504977607 -2.0700472870
0.2439163143 -1.3942262458 -2.0791926902
0.2550416241 -1.3448153277 -2.0850641801
0.2683941348 -1.2881897169 -2.0885155112
0.2821945355 -1.2315720714 -2.0885095922
0.2963070164 -1.1751836894 -2.0845246765
0.3086905457 -1.1263070598 -2.0772691128
0.3209694345 -1.0781900087 -2.0661621180
0.3329899344 -1.0314066136 -2.0503572635
0.3445545873 -0.9870114035 -2.0284108126
0.3554463961 -0.9489081426 -1.9968265273
0.3654284293 -0.9231854537 -1.9548893590
0.3748548397 -0.9126605014 -1.9068489619
0.3840786962 -0.9135884904 -1.8573467693
0.3932078434 -0.9218540969 -1.8081521089
0.4025212525 -0.9324997877 -1.7593878080
0.4134303286 -0.9454455396 -1.7037366390
0.4245257622 -0.9583769992 -1.6480480860
0.4358724995 -0.9700274453 -1.5921050919
0.4474934584 -0.9795585696 -1.5358122213
0.4594316570 -0.9861503682 -1.4791694439
0.4717519728 -0.9889032668 -1.4223023653
0.4845318969 -0.9867397671 -1.3655208579
0.4995435370 -0.9770478571 -1.3025108408
0.5134681996 -0.9610765491 -1.2483263849
0.5278414594 -0.9377604466 -1.1970251706
0.5424702452 -0.9072209558 -1.1497362067
0.5570579313 -0.8699809225 -1.1074890534
0.5713473157 -0.8269697540 -1.0709986169
0.5850456941 -0.7793391437 -1.0404819459
0.5978942142 -0.7279681217 -1.0163142781
0.6097336747 -0.6738579783 -0.9984191522
0.6203933005 -0.6178069895 -0.9868609330
0.6297276289 -0.5605681797 -0.9817724887
0.6376449913 -0.5028993887 -0.9830192398
0.6439702938 -0.4455302575 -0.9906617493
0.6486456521 -0.3892329900 -1.0047066196
0.6506105042 -0.3351622032 -1.0258161870
0.6474176280 -0.2870210432 -1.0570602690
0.6387721147 -0.2484393722 -1.0971360108
0.6256828913 -0.2143282546 -1.1474467577
0.6090234562 -0.1901925912 -1.2028245124
0.5891375087 -0.1746623681 -1.2608272465
0.5655254854 -0.1654005500 -1.3195308145
0.5380496243 -0.1618241645 -1.3779364936
0.5073483025 -0.1628224362 -1.4353254180
0.4744553953 -0.1665515679 -1.4915840899
0.4396870917 -0.1721234772 -1.5466824324
0.4033546456 -0.1786780669 -1.6007144671
0.3699254724 -0.1851515701 -1.6478876112
0.3353318425 -0.1912863890 -1.6942622630
0.2996082050 -0.1965802744 -1.7398745955
0.2626340762 -0.2003186178 -1.7846303255
0.2242751029 -0.2017229172 -1.8282950881
0.1845406155 -0.1999119951 -1.8706162660
0.1490339745 -0.1936115120 -1.9062308405
0.1128591832 -0.1814431203 -1.9391208088
0.0771523384 -0.1618490997 -1.9673676722
0.0196134200 -0.2066489900 -1.9838853600
-0.0086126224 -0.1574398599 -1.9968195542
-0.0365907039 -0.1071959468 -2.0056563758
-0.0645818538 -0.0563941350 -2.0103303383
-0.0928428564 -0.0055279708 -2.0108731427
-0.1216609472 0.0448811323 -2.0071523180
-0.1514109904 0.0942027652 -1.9989903374
-0.1826035624 0.1414713039 -1.9857673430
-0.2160242272 0.1850067620 -1.9666106523
-0.2526738562 0.2214172035 -1.9400355241
-0.2926208657 0.2448103073 -1.9051706026
-0.3330850593 0.2499578516 -1.8640942580
-0.3706347529 0.2404023167 -1.8208792176
-0.4040598230 0.2216896539 -1.7771251103
-0.4342477581 0.1991613484 -1.7327733223
-0.4617715021 0.1754468519 -1.6873100509
-0.4872992677 0.1523740650 -1.6403776002
-0.5111231828 0.1310414338 -1.5917561786
-0.5333939348 0.1127205886 -1.5412124068
-0.5542439789 0.0983370945 -1.4888334190
-0.5737054064 0.0888759538 -1.4348456277
-0.5916677323 0.0854210201 -1.3796474116
-0.6079367026 0.0890476903 -1.3239379436
-0.6221929348 0.1008902977 -1.2688189453
-0.6340521961 0.1214999464 -1.2157715162
-0.6433296549 0.1504339377 -1.1662413140
-0.6500005526 0.1867660309 -1.1213847237
-0.6540239849 0.2294258978 -1.0821198305
-0.6556340248 0.2770627996 -1.0488364369
-0.6549597719 0.3285197026 -1.0217588423
-0.6522281634 0.3828095122 -1.0010855786
-0.6476603774 0.4389430581 -0.9865988219
-0.6414373107 0.4961744265 -0.9783542546
-0.6336978268 0.5537840949 -0.9762309067
-0.6245104247 0.6110792607 -0.9803848440
-0.6139780102 0.6672963248 -0.9909983411
-0.6023550366 0.7217823487 -1.0076998639
-0.5896241864 0.7736124097 -1.0308166506
-0.5760743259 0.8221134278 -1.0599018844
-0.5618676879 0.8662608022 -1.0949918488
-0.5473346886 0.9051124536 -1.1357585163
-0.5326816553 0.9374076017 -1.1818553147
-0.5182777721 0.9626738976 -1.2321898210
-0.5042754264 0.9806884529 -1.2856586284
-0.4907840451 0.9917393802 -1.3411354714
-0.4778118216 0.9966841291 -1.3976323114
-0.4652952218 0.9962882873 -1.4544580875
-0.4531636024 0.9918002559 -1.5111949468
-0.4412871550 0.9842459930 -1.5676633889
-0.4295903097 0.9746850942 -1.6238689992
-0.4180314015 0.9638291304 -1.6798702684
-0.4065142484 0.9529196742 -1.7358700517
-0.3948133183 0.9439591849 -1.7921695074
-0.3826097349 0.9401964107 -1.8488993938
-0.3694060268 0.9470348889 -1.9049218446
-0.3548771357 0.9705781982 -1.9555685503
-0.3394962252 1.0105226025 -1.9944564771
-0.3239719693 1.0595673488 -2.0213160016
-0.3085810678 1.1127695945 -2.0390292231
-0.2934068548 1.1678713602 -2.0499191854
-0.2786063975 1.2238757349 -2.0553882201
-0.2642626484 1.2802529481 -2.0565224779
-0.2504966048 1.3367269455 -2.0538625306
-0.2374444419 1.3931131194 -2.0478114236
-0.2252280653 1.4492829597 -2.0387154825
-0.2140599416 1.5051235276 -2.0267067711
-0.2040180893 1.5606204859 -2.0123487560
-0.1952515640 1.6157669298 -1.9959493928
-0.1878917607 1.6705997692 -1.9778851266
-0.1821066068 1.7252160776 -1.9586256458
-0.1781074870 1.7797198502 -1.9386067832
-0.1760485061 1.8342780202 -1.9184466477
-0.1760193307 1.8890450939 -1.8987607596
-0.1781307689 1.9441213033 -1.8800799844
-0.1823846389 1.9995705718 -1.8629293881
-0.1887728549 2.0553474076 -1.8475907942
-0.1971109931 2.1113286887 -1.8340375526
-0.2070892553 2.1673615417 -1.8218740972
-0.2184533168 2.2232978384 -1.8104973004
-0.2309390427 2.2790046782 -1.7991659341
-0.2443294122 2.3343831619 -1.7872716027
-0.2584761508 2.3892354508 -1.7739099900
-0.2731166169 2.4434064754 -1.7584795417
-0.2881179866 2.4966100199 -1.7402976702
-0.3032871895 2.5485236382 -1.7188391556
-0.3184864507 2.5986435999 -1.6934907222
-0.3335282601 2.6462872384 -1.6636706504
-0.3481760822 2.6906705837 -1.6290368951
-0.3621440889 2.7310361420 -1.5895739694
-0.3750341945 2.7665474320 -1.5453698661
-0.3862733932 2.7962220427 -1.4966531837
-0.3953661785 2.8194246691 -1.4441220674
-0.4017610457 2.8353981021 -1.3885662219
-0.4052578536 2.8436484942 -1.3311098823
-0.4060875618 2.8445056800 -1.2729853189
-0.4045964742 2.8384064548 -1.2151802906
-0.4011598217 2.8259171995 -1.1584819270
-0.3960833316 2.8077441002 -1.1034456829
-0.3894504420 2.7845512016 -1.0504942382
-0.3813602356 2.7574173381 -0.9996622603
-0.3717184204 2.7271471994 -0.9509122997
-0.3603469333 2.6945853695 -0.9040432566
-0.3469778873 2.6604521714 -0.8588455131
-0.3311823108 2.6255908320 -0.8150030544
-0.3122170236 2.5909537360 -0.7722565111
-0.2894944081 2.5577577273 -0.7302231266
-0.2624237171 2.5274771538 -0.6885918682
-0.2307158120 2.5016484416 -0.6472531845
-0.1948392763 2.4814507446 -0.6061695016
-0.1558071627 2.4672891601 -0.5654158894
-0.1150121457 2.4581852602 -0.5249398704
-0.0733044129 2.4527743043 -0.4847233383
-0.0310825334 2.4500128941 -0.4447636121
0.0115442249 2.4489648239 -0.4051494852
0.0546947634 2.4490745319 -0.3660911440
0.0986741393 2.4499939621 -0.3279807698
0.1438491949 2.4515194067 -0.2913218394
0.1907010660 2.4537426931 -0.2568835516
0.2397553588 2.4568610321 -0.2257602950
0.2913961992 2.4616613725 -0.1994114547
0.3455369189 2.4697796438 -0.1797895881
0.4005285509 2.4835078135 -0.1669414786
0.4534049663 2.5057724759 -0.1579572905
0.5007574358 2.5378486964 -0.1481589009
0.5397001111 2.5782841760 -0.1333740738
0.5700584186 2.6231324494 -0.1123087107
0.5935183538 2.6690618223 -0.0854258003
0.6116413035 2.7138284663 -0.0530141311
0.6258954672 2.7560903738 -0.0156645548
0.6366759995 2.7942075375 0.0269208017
0.6443179127 2.8265656760 0.0745856094
0.6485042253 2.8509202278 0.1271253612
0.6487061733 2.8647487204 0.1834727991
0.6445368606 2.8657706800 0.2413594309
0.6359516564 2.8529137008 0.2973415067
0.6241129348 2.8283982650 0.3486317377
0.6102726887 2.7952068971 0.3942602510
0.5951959307 2.7558897559 0.4343539126
0.5794207415 2.7123752663 0.4695915140
0.5632299535 2.6661579835 0.5010260957
0.5468115511 2.6182531807 0.5297104166
0.5301612938 2.5695825432 0.5569410903
0.5133530158 2.5209701223 0.5841782322
0.4965515210 2.4731999690 0.6128576890
0.4801125622 2.4271639274 0.6444213588
0.4647056761 2.3837004078 0.6799078093
0.4510529815 2.3431181058 0.7193043271
0.4395560740 2.3049634406 0.7617022173
0.4303510906 2.2685765520 0.8061720783
0.4233979235 2.2332453675 0.8518920610
0.4185641315 2.1984101340 0.8982653899
0.4158139262 2.1635601733 0.9447983479
0.4148913497 2.1284327859 0.9911933011
0.4156811783 2.0927860477 1.0371924082
0.4180626387 2.0564981254 1.0826321154
0.4219252634 2.0194410725 1.1273445965
0.4271867365 1.9815710047 1.1712266483
0.4336717943 1.9428996390 1.2142369271
0.4411859223 1.9034618265 1.2563746106
0.4495201229 1.8633279913 1.2976937359
0.4584326174 1.8225388383 1.3382448698
0.4675977338 1.7811525018 1.3781300496
0.4765485117 1.7392842025 1.4175577953
0.4846801269 1.6970279132 1.4567469400
0.4911848242 1.6545287075 1.4959711766
0.4949571960 1.6119674263 1.5354744163
0.4947036400 1.5695819999 1.5753386560
0.4888690543 1.5276932760 1.6152928270
0.4770836855 1.4865605212 1.6546978573
0.4598377161 1.4462967233 1.6929765793
0.4382492812 1.4067217224 1.7297634281
0.4135390159 1.3676098922 1.7650695371
0.3867694762 1.3286324705 1.7990038543
0.3588022672 1.2894923384 1.8317666798
0.3302566543 1.2500820327 1.8636971835
0.3015703767 1.2102289023 1.8949447215
0.2730760221 1.1698589047 1.9257013252
0.2450244138 1.1289400581 1.9561378819
0.2176799528 1.0875141888 1.9865317908
0.1912357552 1.0456498086 2.0171197940
0.1658747720 1.0035226936 2.0482569704
0.1417849842 0.9613607416 2.0803398509
0.1191802385 0.9194975894 2.1138605131
0.0983523585 0.8784387103 2.1494593752
0.0795416681 0.8386201739 2.1874962666
0.0629486285 0.8006078374 2.2283018983
0.0487325740 0.7647168623 2.2718342808
0.0369437894 0.7309736409 2.3177519298
0.0275038033 0.6992409330 2.3656142435
0.0202508428 0.6690176437 2.4148189337
0.0148293293 0.6395280696 2.4647010723
0.0109782033 0.6101096886 2.5147721628
0.0084641605 0.5801494326 2.5646059263
0.0070886036 0.5489821854 2.6137394439
0.0067186605 0.5159125786 2.6616286488
0.0071539162 0.4804758386 2.7077851946
0.0082572638 0.4422464932 2.7516342440
0.0099084156 0.4009057622 2.7925370815
0.0119907639 0.3563442810 2.8298797960
0.0144091224 0.3085737661 2.8630018143
0.0170917995 0.2577690610 2.8912354097
0.0199864498 0.2044528062 2.9143310501
0.0230830620 0.1491160120 2.9320045940
0.0263993938 0.0923227508 2.9441247103
0.0299610561 0.0346392418 2.9506937086
0.0337886915 -0.0234020022 2.9516394989
0.0378811339 -0.0812478160 2.9469203810
0.0421807461 -0.1383008807 2.9363689230
0.0465800394 -0.1940219002 2.9202705208
0.0509528751 -0.2479139171 2.8988258049
0.0551633361 -0.2994734147 2.8722205715
0.0590541442 -0.3481966271 2.8406747741
0.0625118092 -0.3939048613 2.8048371802
0.0653802126 -0.4363633023 2.7651479291
0.0675520344 -0.4757051630 2.7223284460
0.0689193747 -0.5122926849 2.6771002183
0.0693753846 -0.5465177281 2.6300362004
0.0687858365 -0.5788547977 2.5816517988
0.0670032740 -0.6098500615 2.5324220340
0.0637756675 -0.6400684414 2.4827840916
0.0589670008 -0.6701834303 2.4332130718
0.0523601039 -0.7008385761 2.3841862916
0.0437524629 -0.7326547886 2.3362259797
0.0329747831 -0.7661199553 2.2898528443
0.0198188093 -0.8016948870 2.2457192035
0.0043935957 -0.8393488778 2.2041228157
-0.0131494759 -0.8788345087 2.1651484921
-0.0326177323 -0.9197044796 2.1285836345
-0.0537919115 -0.9615007904 2.0940626014
-0.0764880544 -1.0037945029 2.0611458573
-0.1005282282 -1.0461818509 2.0293201209
-0.1256681737 -1.0883782502 1.9980956728
-0.1517294948 -1.1301854646 1.9671033048
-0.1784897814 -1.1715215370 1.9360740479
-0.2057397318 -1.2122722493 1.9046980776
-0.2331689310 -1.2524968546 1.8728037194
-0.2604643535 -1.2922094926 1.8401624218
-0.2872076098 -1.3316019575 1.8066886237
-0.3128650966 -1.3708582126 1.7722223104
-0.3368288136 -1.4101437214 1.7365930642
-0.3581863373 -1.4498375111 1.6997809844
-0.3759882044 -1.4901636572 1.6617968676
-0.3894605624 -1.5312466015 1.6228696310
-0.3981745609 -1.5730790812 1.5833901109
-0.4021195129 -1.6154627167 1.5437241152
-0.4020725996 -1.6580824453 1.5041011929
-0.3988561990 -1.7006571049 1.4645510018
-0.3935099251 -1.7429312545 1.4249064295
-0.3868951816 -1.7847729429 1.3849934896
-0.3796395719 -1.8261011029 1.3446587609
-0.3722494264 -1.8667998999 1.3037125284
-0.3651355401 -1.9067845150 1.2620207947
-0.3586275191 -1.9459597643 1.2194713374
-0.3529668420 -1.9843197841 1.1760681511
-0.3483533143 -2.0218206189 1.1317996059
-0.3449343229 -2.0584789562 1.0867239584
-0.3428375936 -2.0942916031 1.0408931051
-0.3422229868 -2.1292604760 0.9943714780
-0.3431265989 -2.1635996487 0.9473889524
-0.3456033554 -2.1974580290 0.9001154123
-0.3497221900 -2.2310556548 0.8527705817
-0.3555466917 -2.2647381415 0.8056653344
-0.3631860355 -2.2989066456 0.7591734459
-0.3727155426 -2.3341900015 0.7138831861
-0.3840349279 -2.3712168128 0.6704438633
-0.3969742333 -2.4105964658 0.6296131531
-0.4111629430 -2.4525217568 0.5918434086
-0.4261198788 -2.4966854405 0.5570190933
-0.4413926414 -2.5423729326 0.5243557226
-0.4566652998 -2.5883729293 0.4921314187
-0.4718018096 -2.6336172097 0.4588026363
-0.4866331994 -2.6769440647 0.4229132560
-0.5009324661 -2.7168155674 0.3830460455
-0.5141399282 -2.7509498762 0.3378596304
-0.5253360585 -2.7762068224 0.2867836642
-0.5333036652 -2.7894011266 0.2309142908
-0.5367793830 -2.7882770790 0.1731066601
-0.5352114534 -2.7731370517 0.1171364121
-0.5285539051 -2.7465914299 0.0658829903
-0.5166991840 -2.7117172318 0.0209175713
-0.4993557401 -2.6719172636 -0.0177002295
-0.4753993445 -2.6299247615 -0.0499193828
-0.4431462892 -2.5890948687 -0.0757597585
-0.4013232375 -2.5545181971 -0.0964554537
-0.3529439380 -2.5289898965 -0.1160675325
-0.3018395234 -2.5130334370 -0.1387766310
-0.2516224063 -2.5034714820 -0.1665165159
-0.2034241334 -2.4976731234 -0.1985684352
-0.1572845674 -2.4941274384 -0.2338430946
-0.1128971413 -2.4920279828 -0.2714219115
-0.0698824601 -2.4909990080 -0.3106142208
-0.0279391426 -2.4910608503 -0.3509655527
0.0132319679 -2.4923943365 -0.3920812441
0.0537383101 -2.4954038852 -0.4337618397
0.0935357649 -2.5007331889 -0.4758836935
0.1323668601 -2.5092435203 -0.5183811730
0.1696392026 -2.5221664866 -0.5611520889
0.2043656409 -2.5402842110 -0.6041547503
0.2356805826 -2.5636658458 -0.6472237025
0.2629881927 -2.5916866676 -0.6902628232
0.2862750664 -2.6230371476 -0.7333912344
0.3058766238 -2.6564208093 -0.7768413863
0.3223269208 -2.6905275439 -0.8210343880
0.3362968661 -2.7243918029 -0.8662540444
0.3481791190 -2.7571497938 -0.9128620112
0.3582603649 -2.7881223081 -0.9610840169
0.3667281575 -2.8165053822 -1.0111757772
0.3736298248 -2.8414207757 -1.0633079585
0.3790508454 -2.8622034903 -1.1173759156
0.3829525975 -2.8781448355 -1.1731782834
0.3852315289 -2.8885935527 -1.2303471252
0.3856931864 -2.8929859609 -1.2883455848
0.3840588721 -2.8907221018 -1.3464522310
0.3801432220 -2.8815348644 -1.4037469293
0.3740102139 -2.8657643160 -1.4593777609
0.3657389299 -2.8434344186 -1.5124221798
0.3556762360 -2.8151034904 -1.5621955096
0.3441795313 -2.7813882254 -1.6081823162
0.3315618211 -2.7427025304 -1.6497616180
0.3181956707 -2.6999480851 -1.6868772868
0.3043542925 -2.6539080505 -1.7196292198
0.2902438526 -2.6052484753 -1.7482291515
0.2760555513 -2.5545254303 -1.7729593893
0.2619669093 -2.5022194315 -1.7942294964
0.2481793829 -2.4487027008 -1.8124729583
0.2348721924 -2.3943274067 -1.8283870607
0.2222275233 -2.3393250638 -1.8426048671
0.2104192244 -2.2838562045 -1.8556913372
0.1996438529 -2.2280692961 -1.8683121720
0.1902000883 -2.1720826758 -1.8811121845
0.1822170394 -2.1160617724 -1.8947220185
0.1758966493 -2.0601248190 -1.9094910989
0.1714123384 -2.0044051625 -1.9256813830
0.1688348069 -1.9489746976 -1.9432291090
0.1682594170 -1.8938852205 -1.9619948584
0.1696401841 -1.8390789963 -1.9815307507
0.1728194938 -1.7844346340 -2.0013089604
0.1776677761 -1.7298196633 -2.0208280114
0.1840581417 -1.6751345804 -2.0396963675
0.1918440590 -1.6202488052 -2.0574253909
0.2009557919 -1.5650795421 -2.0735713607
0.2111530841 -1.5095844031 -2.0878326253
0.2223193092 -1.4537631249 -2.0999197920
0.2342883996 -1.3976371014 -2.1095820560
0.2469233280 -1.3412572877 -2.1165484308
0.2600878117 -1.2847075822 -2.1205168957
0.2735767207 -1.2281037991 -2.1212892758
0.2872121887 -1.1716004268 -2.1185791318
0.3007831777 -1.1153978922 -2.1120581560
0.3140431011 -1.0597974064 -2.1012043741
0.3267123164 -1.0054105278 -2.0848965724
0.3384237621 -0.9538097174 -2.0608189216
0.3489165249 -0.9083885908 -2.0263200502
0.3580285728 -0.8794126365 -1.9773182010
0.3665661146 -0.8725352662 -1.9205881771
0.3753331913 -0.8802859728 -1.8636883398
0.3846445962 -0.8945697635 -1.8080526089
0.3945454091 -0.9109501050 -1.7530866113
0.4049385956 -0.9274558805 -1.6982490635
0.4157366028 -0.9428423625 -1.6431674436
0.4269184141 -0.9562928588 -1.5876605668
0.4384467955 -0.9672124985 -1.5316746358
0.4503406605 -0.9748250677 -1.4752266433
0.4626497141 -0.9783367574 -1.4184691844
0.4754415616 -0.9766651110 -1.3617340301
0.4887737062 -0.9687273481 -1.3056755945
0.5026382387 -0.9537926332 -1.2512248599
0.5169500926 -0.9313872579 -1.1995411515
0.5315432622 -0.9015491134 -1.1518357951
0.5460836787 -0.8648001774 -1.1091948913
0.5603414660 -0.8221616252 -1.0723186417
0.5739660471 -0.7747701883 -1.0414669226
0.5866849018 -0.7234475448 -1.0172277304
0.5983751454 -0.6693556870 -0.9993614419
0.6088344688 -0.6133185128 -0.9878804751
0.6179117459 -0.5560975762 -0.9828355066
0.6255503473 -0.4984476683 -0.9841687012
0.6314830451 -0.4411152949 -0.9920544774
0.6356818051 -0.3849237997 -1.0064650772
0.6362388753 -0.3314255164 -1.0287440661
0.6284754597 -0.2870661553 -1.0648661954
0.6120488928 -0.2580383026 -1.1122716728
0.5900919405 -0.2435942965 -1.1640635396
0.5655794456 -0.2378299416 -1.2164612442
0.5393763134 -0.2384837247 -1.2684036032
0.5122129376 -0.2427147062 -1.3196896423
0.4842820295 -0.2494237310 -1.3703045727
0.4556178606 -0.2578856517 -1.4202468165
0.4263100561 -0.2672807868 -1.4696465883
0.3963681947 -0.2770754143 -1.5185865590
0.3657584837 -0.2868234099 -1.5671207214
0.3344267604 -0.2960847495 -1.6152871623
0.3023005708 -0.3043905270 -1.6631019340
0.2692912637 -0.3112053355 -1.7105488136
0.2351692613 -0.3155283946 -1.7574910262
0.1998941904 -0.3164976689 -1.8037483267
0.1634515282 -0.3129753427 -1.8489445972
0.1258666772 -0.3024143827 -1.8919837046
0.0878653856 -0.2823933866 -1.9310605757
0.0515811662 -0.2500296589 -1.9624938794
0.0669515421 -0.0641029559 -1.9955035796
0.0428498900 -0.0536250080 -2.0081002942
0.0071876472 -0.0353623579 -2.0248541110
-0.0274941248 -0.0120082516 -2.0373254175
-0.0683857736 0.0287649035 -2.0436660498
-0.1018031100 0.0763444000 -2.0402956500
-0.1308775764 0.1261117364 -2.0310676809
-0.1611901919 0.1740541216 -2.0173611315
-0.1935008733 0.2187161668 -1.9983332023
-0.2386460360 0.2642387906 -1.9646912937
-0.2887599172 0.2896537359 -1.9203385858
-0.3391633235 0.2883095857 -1.8692742269
-0.3842855023 0.2663836018 -1.8167500252
-0.4159680339 0.2416241514 -1.7744441575
-0.4448012083 0.2151406824 -1.7311389527
-0.4715070063 0.1888603569 -1.6863692384
-0.4963993123 0.1640152773 -1.6397751366
-0.5197448062 0.1416645463 -1.5911652950
-0.5417640172 0.1225266632 -1.5406116533
-0.5623062266 0.1077644618 -1.4880083701
-0.5766647185 0.1007730487 -1.4472591914
-0.5945989614 0.0962600650 -1.3920092031
-0.6108158814 0.0989440677 -1.3361611609
-0.6250093621 0.1097367526 -1.2807826956
-0.6368420691 0.1292211638 -1.2272888578
-0.6461070040 0.1571284883 -1.1771114370
-0.6526789371 0.1928152714 -1.1316472388
-0.6565649738 0.2351271149 -1.0918940890
-0.6580249834 0.2825476048 -1.0581494645
-0.6572175157 0.3339462157 -1.0307671859
-0.6542854140 0.3882928825 -1.0099775276
-0.6495523670 0.4445532837 -0.9955468970
-0.6430951879 0.5019175173 -0.9876155617
-0.6351341897 0.5596211153 -0.9861242036
-0.6257375242 0.6169171884 -0.9909965036
-0.6177956108 0.6591128494 -0.9990671937
-0.6062280957 0.7138869699 -1.0151556204
-0.5935710198 0.7660578040 -1.0377225706
-0.5800178941 0.8147099542 -1.0666940449
-0.5658306160 0.8589766135 -1.1017354087
-0.5512544733 0.8977294824 -1.1426123846
-0.5365847277 0.9299322186 -1.1887753431
-0.5220996177 0.9550389466 -1.2392127496
-0.5080259494 0.9727934940 -1.2928205600
-0.4945007539 0.9833030508 -1.3484836811
-0.4815370404 0.9873884022 -1.4051586505
-0.4690802419 0.9862285451 -1.4621118424
-0.4570700120 0.9808156529 -1.5189411186
-0.4454548581 0.9720179758 -1.5754487094
-0.4342065750 0.9606226039 -1.6315789073
-0.4233019845 0.9474785270 -1.6874050330
-0.4127384430 0.9336246606 -1.7431293666
-0.4025051773 0.9205055442 -1.7990817233
-0.3925005590 0.9106485486 -1.8556581482
-0.3824601794 0.9089361748 -1.9126810639
-0.3691797376 0.9280040384 -1.9801771264
-0.3544558033 0.9744834267 -2.0325947273
-0.3382912302 1.0377481133 -2.0644171337
-0.3213689081 1.1057321656 -2.0842541083
-0.3075680385 1.1615833675 -2.0937327770
-0.2937641248 1.2180556080 -2.0985270371
-0.2767568928 1.2889708544 -2.0991876361
-0.2635820251 1.3457144024 -2.0957531411
-0.2509555099 1.4023182110 -2.0892299126
-0.2390462204 1.4586796223 -2.0798449971
-0.2280318657 1.5147328780 -2.0678636414
-0.2180431587 1.5704607237 -2.0536615107
-0.2092308762 1.6258778938 -2.0375821154
-0.2017370131 1.6810275344 -2.0199772048
-0.1957162042 1.7360073974 -2.0012997238
-0.1913800012 1.7909272141 -1.9819880469
-0.1888657791 1.8459286653 -1.9625894822
-0.1882693736 1.9011421114 -1.9436544126
-0.1896794071 1.9566470121 -1.9256468074
-0.1931039633 2.0124741723 -1.9089581401
-0.1985258277 2.0685803780 -1.8938009473
-0.2058266273 2.1248655220 -1.8801630581
-0.2147555153 2.1811730478 -1.8676113430
-0.2250817005 2.2373776490 -1.8556713510
-0.2365731461 2.2933578313 -1.8437326188
-0.2490059891 2.3489839431 -1.8311060234
-0.2622113095 2.4040882579 -1.8170702608
-0.2759755587 2.4585018147 -1.8010429034
-0.2901090435 2.5119511938 -1.7823561803
-0.3044378285 2.5641294134 -1.7605228960
-0.3187868021 2.6145919179 -1.7350132098
-0.3365330974 2.6747187242 -1.6977685416
-0.3502673975 2.7191260030 -1.6624787436
-0.3633677517 2.7597408534 -1.6226919141
-0.3782138097 2.8034808478 -1.5663755874
-0.3885848573 2.8328109159 -1.5171281242
-0.3970927484 2.8561145109 -1.4644269343
-0.4045099207 2.8757524169 -1.3947335786
-0.4078144843 2.8838854454 -1.3371775486
-0.4088311828 2.8851766935 -1.2789696967
-0.4073107261 2.8778892818 -1.2065460041
-0.4040785678 2.8651909023 -1.1497531223
-0.3993070969 2.8471545219 -1.0945094545
-0.3930439635 2.8243713590 -1.0411850485
-0.3833035160 2.7907839339 -0.9771902535
-0.3736879952 2.7603479234 -0.9283191102
-0.3623846828 2.7278177077 -0.8811855825
-0.3491451101 2.6938761655 -0.8355709753
-0.3335402975 2.6593376566 -0.7911660520
-0.3150283513 2.6251891011 -0.7475892931
-0.2931098037 2.5925237804 -0.7044724326
-0.2672709488 2.5626834520 -0.6615001021
-0.2373562785 2.5369658181 -0.6185148305
-0.2036558106 2.5164141370 -0.5755375836
-0.1761429673 2.5051892976 -0.5433944243
-0.1380675193 2.4936764681 -0.5007371888
-0.0986544672 2.4860708840 -0.4583925005
-0.0583756986 2.4813528839 -0.4164184320
-0.0174291194 2.4786179761 -0.3749026243
0.0242043711 2.4773329091 -0.3339994705
0.0667203650 2.4770558673 -0.2939951602
0.1104033881 2.4775669486 -0.2552783002
0.1556445465 2.4789154421 -0.2184339204
0.2029264271 2.4813806565 -0.1843478591
0.2526933728 2.4856765602 -0.1542750281
0.3050149933 2.4935175514 -0.1299244574
0.3585142675 2.5076073585 -0.1120113529
0.4099435467 2.5308206543 -0.0984229073
0.4551526800 2.5640979281 -0.0841529731
0.4829350133 2.5942365135 -0.0698690673
0.5061466078 2.6264721615 -0.0521425838
0.5249737606 2.6596224858 -0.0307175460
0.5385840994 2.6913398638 -0.0038399559
0.5495187696 2.7208303411 0.0263546050
0.5579270733 2.7474594285 0.0597762956
0.5639583129 2.7705926366 0.0963352747
0.5664413572 2.7862455376 0.1369792904
0.5663964326 2.7952975068 0.1793276576
0.5638589925 2.7973357525 0.2224752747
0.5588644900 2.7919474829 0.2655170401
0.5508386144 2.7760521397 0.3054379485
0.5415211610 2.7549388393 0.3423205112
0.5275574223 2.7199127775 0.3865773661
0.5163744810 2.6900159831 0.4164073830
0.5008175207 2.6466077727 0.4521187944
0.4848549691 2.6008641881 0.4846631093
0.4686281371 2.5540417785 0.5155324579
0.4522551648 2.5072483721 0.5463613386
0.4360036762 2.4616054381 0.5788915295
0.4203056803 2.4180469295 0.6143700455
0.4057587122 2.3771642248 0.6533433281
0.3928822683 2.3389220707 0.6954800020
0.3796701726 2.2941307976 0.7515176680
0.3713970750 2.2597006930 0.7979176964
0.3650841429 2.2258511900 0.8450519436
0.3606236050 2.1921108834 0.8924779128
0.3579163675 2.1581175411 0.9398568754
0.3568892577 2.1236376320 0.9869499881
0.3574810801 2.0884870201 1.0335519145
0.3595808901 2.0525490190 1.0795048684
0.3630595232 2.0157462009 1.1246823646
0.3677888310 1.9780691822 1.1690195770
0.3736153400 1.9395406207 1.2124875551
0.3803627258 1.9001424179 1.2550350873
0.3877788624 1.8599383948 1.2967114990
0.3955276188 1.8190237697 1.3376303885
0.4032117107 1.7774586765 1.3779016410
0.4103345866 1.7353352358 1.4176917365
0.4162341634 1.6927593472 1.4571927633
0.4199834063 1.6498902695 1.4966207486
0.4205356728 1.6069763615 1.5361418741
0.4183940593 1.5749352542 1.5658398063
0.4111294597 1.5326989384 1.6053795464
0.4027724640 1.5014533245 1.6348637108
0.3866724793 1.4607089297 1.6734297958
0.3662943695 1.4208449919 1.7108904845
0.3428011123 1.3815451453 1.7471048663
0.3236172393 1.3522051819 1.7733395306
0.2970328033 1.3130642909 1.8075325141
0.2695566980 1.2736963252 1.8407526460
0.2416766662 1.2339247225 1.8731482185
0.2137976454 1.1936069459 1.9048631141
0.1862207685 1.1527135006 1.9361012834
0.1592079601 1.1112438369 1.9670708586
0.1329821738 1.0692860638 1.9980585921
0.1077425751 1.0269525974 2.0293512071
0.0836968756 0.9844892233 2.0613953122
0.0610548140 0.9422111198 2.0946747771
0.0348278803 0.8901152793 2.1385083340
0.0160220885 0.8497475984 2.1762427933
-0.0007337442 0.8110380343 2.2165880248
-0.0152482434 0.7742996940 2.2595667035
-0.0273153085 0.7398450741 2.3051179486
-0.0390117056 0.6995455696 2.3647951113
-0.0461899792 0.6687192119 2.4138378150
-0.0515005056 0.6386171876 2.4635715890
-0.0551620087 0.6085580951 2.5134828498
-0.0573647938 0.5779271196 2.5631294636
-0.0583066249 0.5460235822 2.6120019972
-0.0581753583 0.5122794826 2.6596211699
-0.0571110113 0.4762426269 2.7055026384
-0.0552273523 0.4374575206 2.7490436737
-0.0526335996 0.3955529990 2.7895365850
-0.0494379070 0.3503382386 2.8262329751
-0.0457836428 0.3019832437 2.8585996484
-0.0418013065 0.2507578735 2.8861363811
-0.0376256385 0.1970788021 2.9084827232
-0.0333861818 0.1414290407 2.9253367135
-0.0292011010 0.0843432726 2.9364340056
-0.0251637177 0.0264170895 2.9416666304
-0.0213199712 -0.0317483343 2.9411253091
-0.0176848639 -0.0895848249 2.9348331690
-0.0150748783 -0.1325379289 2.9268789134
-0.0117881351 -0.1884847045 2.9105999998
-0.0086970669 -0.2424450926 2.8885793588
-0.0058174187 -0.2939333273 2.8612702561
-0.0031966913 -0.3425264569 2.8290770462
-0.0009085223 -0.3879467990 2.7925150116
0.0009469807 -0.4300608396 2.7521513833
0.0022483788 -0.4689314046 2.7086208185
0.0028428146 -0.5047773350 2.6625503886
0.0026241448 -0.5382010260 2.6146898109
0.0017390135 -0.5618332121 2.5778415862
-0.0002845125 -0.5923334341 2.5281093845
-0.0035839349 -0.6219798116 2.4779265566
-0.0084206016 -0.6514470944 2.4277632801
-0.0150579284 -0.6814648481 2.3781415301
-0.0237280958 -0.7126991065 2.3296086821
-0.0346578030 -0.7457267746 2.2827651387
-0.0444956574 -0.7719384184 2.2491425514
-0.0596315253 -0.8087260883 2.2064810238
-0.0771551802 -0.8475862093 2.1666560907
-0.0968517075 -0.8880611180 2.1295285143
-0.1184307936 -0.9295915551 2.0946665956
-0.1416483856 -0.9716998006 2.0615789816
-0.1662838180 -1.0139825368 2.0297508212
-0.1921549506 -1.0561314747 1.9987291035
-0.2190847027 -1.0979250660 1.9681269940
-0.2468643120 -1.1392130964 1.9375969929
-0.2752577062 -1.1799383043 1.9068756695
-0.3040380759 -1.2201014653 1.8757761641
-0.3329418570 -1.2597354263 1.8441173501
-0.3616011016 -1.2989138348 1.8116807991
-0.3894985751 -1.3378067948 1.7782587537
-0.4159637965 -1.3766604472 1.7436627375
-0.4400890589 -1.4157736296 1.7077074676
-0.4606833917 -1.4555102257 1.6703149353
-0.4796209014 -1.5064269172 1.6217568409
-0.4894690411 -1.5588462330 1.5721004951
-0.4896281157 -1.6123484602 1.5225616251
-0.4855412768 -1.6553026037 1.4832700139
-0.4787962906 -1.6981402545 1.4441916633
-0.4704843765 -1.7406550823 1.4050523802
-0.4614410265 -1.7827198741 1.3655883949
-0.4522997464 -1.8242391221 1.3255744323
-0.4434674997 -1.8651280523 1.2848506626
-0.4352566205 -1.9053117264 1.2433046473
-0.4279214000 -1.9447586888 1.2008993903
-0.4216832840 -1.9833998442 1.1575875552
-0.4177157996 -2.0118773025 1.1245633165
-0.4137900755 -2.0490236994 1.0796956390
-0.4113542000 -2.0854028091 1.0341002833
-0.4105257566 -2.1210743679 0.9878919026
-0.4114217555 -2.1561666149 0.9412420057
-0.4142511489 -2.1908555397 0.8943679488
-0.4191122892 -2.2254632049 0.8476026309
-0.4243806246 -2.2517256026 0.8129686656
-0.4331430755 -2.2874585217 0.7676636649
-0.4442749959 -2.3246761150 0.7241247031
-0.4577469346 -2.3641671995 0.6833573167
-0.4732365078 -2.4065614169 0.6464299665
-0.4899969890 -2.4517356058 0.6135665510
-0.5073065524 -2.4990441135 0.5841243565
-0.5246513167 -2.5475625983 0.5566860312
-0.5417996733 -2.5964199777 0.5297120639
-0.5586825536 -2.6447379693 0.5016368506
-0.5752561587 -2.6916177394 0.4710908775
-0.5913989580 -2.7360190824 0.4369024388
-0.6107131082 -2.7864233273 0.3880061014
-0.6276970032 -2.8256287285 0.3292531519
-0.6427518953 -2.8522177754 0.2480561887
-0.6484260412 -2.8486638811 0.1619266329
-0.6442558736 -2.8175035238 0.0809611337
-0.6317519597 -2.7672538450 0.0109347667
-0.6152532917 -2.7159268254 -0.0379576716
-0.5926290343 -2.6600365070 -0.0786960638
-0.5535092023 -2.5913614860 -0.1151435091
-0.5071381707 -2.5389467877 -0.1335828800
-0.4478978386 -2.4984775393 -0.1428158251
-0.3802077638 -2.4731541925 -0.1502243081
-0.3242103608 -2.4626547158 -0.1625838475
-0.2698268415 -2.4568849262 -0.1827751065
-0.2182146851 -2.4536402510 -0.2097595792
-0.1693832818 -2.4516434182 -0.2416591338
-0.1228294415 -2.4503569922 -0.2768591037
-0.0780395714 -2.4495761997 -0.3142982270
-0.0344087892 -2.4493496400 -0.3530898783
0.0084193639 -2.4498802836 -0.3927636173
0.0506794291 -2.4515446328 -0.4330104875
0.0924717829 -2.4549138716 -0.4736347666
0.1436854413 -2.4634441091 -0.5248651017
0.1833143038 -2.4746870942 -0.5661434498
0.2207490055 -2.4910530454 -0.6076960630
0.2626622305 -2.5196108647 -0.6599188705
0.2915240194 -2.5479339554 -0.7018677224
0.3159348258 -2.5799343756 -0.7440547729
0.3363470862 -2.6140439974 -0.7867576872
0.3535277562 -2.6489155837 -0.8302779625
0.3680737010 -2.6835479358 -0.8749401415
0.3804415807 -2.7170822631 -0.9210706490
0.3909645856 -2.7487285877 -0.9689512077
0.3998627271 -2.7776311419 -1.0188384613
0.4072707087 -2.8029637268 -1.0708436876
0.4132465640 -2.8239386599 -1.1249028403
0.4177316898 -2.8397540844 -1.1808014482
0.4205265894 -2.8496728347 -1.2381267808
0.4213844898 -2.8530485977 -1.2816679904
0.4203721690 -2.8510683091 -1.3398678767
0.4166465169 -2.8416023380 -1.3972060668
0.4101997970 -2.8249041721 -1.4525974508
0.4038691000 -2.8084049212 -1.4926014849
0.3931541990 -2.7798044945 -1.5422859229
0.3807393015 -2.7453998788 -1.5877272321
0.3671211170 -2.7059134694 -1.6284777819
0.3527360409 -2.6620409171 -1.6641710418
0.3416276026 -2.6266655919 -1.6874226843
0.3266601968 -2.5775473008 -1.7150580489
0.3116012381 -2.5263125893 -1.7385251540
0.2966211581 -2.4735186982 -1.7583515859
0.2855464678 -2.4331253247 -1.7710575332
0.2710989881 -2.3785380910 -1.7858295380
0.2572034400 -2.3233050857 -1.7986279926
0.2440393705 -2.2676145161 -1.8101789814
0.2317996122 -2.2116016106 -1.8211815538
0.2207263883 -2.1553852299 -1.8323703011
0.2111229946 -2.0990891350 -1.8444535741
0.2032588665 -2.0428577505 -1.8579758445
0.1973416520 -1.9868391144 -1.8732355901
0.1935289313 -1.9311330119 -1.8902125871
0.1918835878 -1.8757702342 -1.9086167534
0.1923929111 -1.8206965287 -1.9279483006
0.1949810358 -1.7658030170 -1.9476314187
0.1994707004 -1.7109379764 -1.9670524464
0.2056616683 -1.6559478657 -1.9856284509
0.2133971722 -1.6007299386 -2.0028969009
0.2200720885 -1.5591319246 -2.0147891818
0.2301407928 -1.5033541071 -2.0287295457
0.2413577810 -1.4472323965 -2.0401747819
0.2535442289 -1.3908153902 -2.0488033244
0.2631599201 -1.3483733676 -2.0535799293
0.2767004580 -1.2916718516 -2.0565141267
0.2908123503 -1.2350403437 -2.0557299086
0.3054018441 -1.1787669520 -2.0504702212
0.3165979136 -1.1372162273 -2.0424800695
0.3278957679 -1.0965826109 -2.0311198619
0.3392675524 -1.0574026994 -2.0158179546
0.3506854125 -1.0202130896 -1.9960027035
0.3619762674 -0.9894276944 -1.9673330044
0.3728282858 -0.9669582710 -1.9324605170
0.3831435648 -0.9527857365 -1.8931097468
0.3928242011 -0.9468910080 -1.8510051987
0.4017710905 -0.9491384302 -1.8082516090
0.4104970959 -0.9540494704 -1.7656890048
0.4219220615 -0.9634351987 -1.7092242144
0.4333149216 -0.9739116359 -1.6529287283
0.4448265849 -0.9837620318 -1.5965496169
0.4565401214 -0.9919046408 -1.5399498067
0.4685226535 -0.9974756687 -1.4831122445
0.4808542316 -0.9994697761 -1.4261355461
0.4936222323 -0.9968144231 -1.3693076857
0.5103133677 -0.9853683660 -1.2993460871
0.5242981605 -0.9683604650 -1.2454279100
0.5387328263 -0.9441336353 -1.1945091897
0.5533972282 -0.9128927982 -1.1476366182
0.5680321838 -0.8751616675 -1.1057832155
0.5823531653 -0.8317778827 -1.0696785920
0.5961253411 -0.7839080990 -1.0394969692
0.6091035266 -0.7324886987 -1.0154008257
0.6210922039 -0.6783602696 -0.9974768625
0.6319521323 -0.6222954662 -0.9858413909
0.6415435118 -0.5650387832 -0.9807094707
0.6497396353 -0.5073511091 -0.9818697785
0.6564575424 -0.4499452200 -0.9892690212
0.6616094991 -0.3935421804 -1.0029481620
0.6649821330 -0.3388988899 -1.0228883079
0.6663597964 -0.2869759312 -1.0492543427
0.6654953365 -0.2388404418 -1.0820003489
0.6612738421 -0.1850622128 -1.1308299757
0.6524674669 -0.1425552407 -1.1891877806
0.6388987040 -0.1108410115 -1.2532508898
0.6188380331 -0.0880863938 -1.3193719867
0.5918172192 -0.0742245979 -1.3855684145
0.5590787445 -0.0677592207 -1.4504040196
0.5226007345 -0.0658223491 -1.5135215915
0.4830059886 -0.0671715402 -1.5747783059
0.4409508076 -0.0705327239 -1.6343082129
0.4054241845 -0.0742183906 -1.6804880600
0.3683631143 -0.0781822510 -1.7254225920
0.3299251463 -0.0819552132 -1.7692003775
0.2900988911 -0.0851088409 -1.8117696248
0.2486560153 -0.0869481654 -1.8528418495
0.2056297028 -0.0868486475 -1.8922879348
0.1722012718 -0.0848086413 -1.9204779763
0.1378529807 -0.0804928539 -1.9471810419
0.1027235105 -0.0736685404 -1.9722414650
