# Supplementary material for: The topology of the magnetically induced ring current of C13Cl2
Source: Chem Sci. 2026 Jun 27. Online ahead of print. doi: 10.1039/d6sc03398a (PMC13334967; doi:10.1039/d6sc03398a)
Supplement: SC-OLF-D6SC03398A-s002 [file SC-OLF-D6SC03398A-s002.zip › c9h9+/ribbon_traj_002_003.xyz]

400

0.0035978905 -0.0886215962 -2.0100365804
-0.0333449572 -0.0469530754 -2.0208297254
-0.0678625649 -0.0010447190 -2.0251683487
-0.0993794005 0.0477538911 -2.0232759769
-0.1326827714 0.1036944754 -2.0148901910
-0.1670449395 0.1576315228 -2.0000705366
-0.2040194962 0.2071777103 -1.9782173594
-0.2496288644 0.2524959330 -1.9442161819
-0.3008673317 0.2720822316 -1.8978558862
-0.3503760889 0.2651299650 -1.8464062775
-0.3894246307 0.2441196748 -1.7988582268
-0.4243225435 0.2176063648 -1.7503351306
-0.4525872499 0.1929182677 -1.7058065952
-0.4787054640 0.1685375840 -1.6597470807
-0.5030532858 0.1457774263 -1.6118983463
-0.5259014303 0.1256495877 -1.5621619051
-0.5473126834 0.1091800638 -1.5104827683
-0.5673165322 0.0974872969 -1.4569850870
-0.5858303277 0.0914656611 -1.4020566821
-0.6026926216 0.0924165930 -1.3463126865
-0.6176140471 0.1012767289 -1.2907480608
-0.6302849137 0.1187300525 -1.2367114320
-0.6404686235 0.1446296859 -1.1856304334
-0.6479772935 0.1785033419 -1.1389158406
-0.6527725892 0.2192698669 -1.0976585947
-0.6550632796 0.2654659741 -1.0622729467
-0.6549658197 0.3159818557 -1.0332601213
-0.6527529252 0.3696329707 -1.0106467581
-0.6486735307 0.4254282783 -0.9943311910
-0.6428300729 0.4825682103 -0.9844716695
-0.6364940208 0.5330005198 -0.9809208991
-0.6277852989 0.5906095526 -0.9828387079
-0.6176798107 0.6474069650 -0.9912188942
-0.6063557464 0.7026356311 -1.0060196464
-0.5939479990 0.7555610818 -1.0270407134
-0.5805797996 0.8051986775 -1.0545010168
-0.5665319046 0.8507292999 -1.0880299075
-0.5520362717 0.8910453883 -1.1275025833
-0.5373494236 0.9252702804 -1.1722829767
-0.5227984719 0.9525329204 -1.2216546683
-0.5086266461 0.9721965657 -1.2746297732
-0.4949567592 0.9847398239 -1.3298646214
-0.4818281925 0.9907977543 -1.3863397578
-0.4691980730 0.9913269930 -1.4432778270
-0.4569961232 0.9873649782 -1.5001954959
-0.4451424249 0.9798408823 -1.5568325372
-0.4335830708 0.9697251125 -1.6131289175
-0.4222623217 0.9579739980 -1.6691529120
-0.4111168582 0.9455558354 -1.7250578116
-0.4000810838 0.9338824243 -1.7811023788
-0.3903983625 0.9252874262 -1.8303807208
-0.3790028216 0.9228354022 -1.8873481219
-0.3683072649 0.9316958659 -1.9360228069
-0.3567461387 0.9555227547 -1.9788033292
-0.3445719716 0.9911867362 -2.0123207975
-0.3320429103 1.0337379860 -2.0369979813
-0.3175020434 1.0867946807 -2.0562038883
-0.3029156415 1.1419276757 -2.0684408141
-0.2884365722 1.1980236130 -2.0753260267
-0.2742225926 1.2545589476 -2.0778539179
-0.2621265570 1.3040982232 -2.0766976855
-0.2488158683 1.3607461873 -2.0724486579
-0.2361949596 1.4172306790 -2.0650095614
-0.2244463781 1.4734454035 -2.0546504147
-0.2136935631 1.5293364022 -2.0417614460
-0.2040725044 1.5848838955 -2.0266750133
-0.1966975622 1.6331521704 -2.0119087913
-0.1895944852 1.6881463810 -1.9937143129
-0.1840932565 1.7429558954 -1.9744387752
-0.1803480377 1.7977275317 -1.9546472831
-0.1784858429 1.8526001536 -1.9348834519
-0.1784183567 1.9006853546 -1.9178763106
-0.1803486480 1.9560527779 -1.8995646678
-0.1844145783 2.0117622494 -1.8827019903
-0.1904953016 2.0677631397 -1.8674926319
-0.1972351163 2.1168374908 -1.8553140293
-0.2066349362 2.1730614777 -1.8428129642
-0.2174215350 2.2291945889 -1.8310330027
-0.2293881726 2.2850983448 -1.8192930751
-0.2423038791 2.3406533254 -1.8069245692
-0.2559633241 2.3957042968 -1.7931808219
-0.2701721853 2.4500638238 -1.7773985276
-0.2847513782 2.5034727940 -1.7589430205
-0.2995294803 2.5555638241 -1.7371865312
-0.3143319140 2.6058595339 -1.7115858337
-0.3289795671 2.6537856820 -1.6817248325
-0.3432631114 2.6986795996 -1.6473299109
-0.3569284171 2.7396914707 -1.6081631905
-0.3710079838 2.7800020877 -1.5583132855
-0.3819665460 2.8099501119 -1.5095315259
-0.3909371739 2.8336024536 -1.4570555114
-0.3980930547 2.8520287052 -1.3945383177
-0.4017911744 2.8608997297 -1.3370839632
-0.4029720033 2.8625766722 -1.2788457898
-0.4015415811 2.8561010085 -1.2135617375
-0.3983180015 2.8436676127 -1.1566974165
-0.3934691528 2.8256768691 -1.1014480769
-0.3871159924 2.8028847798 -1.0481395915
-0.3792975995 2.7761688361 -0.9968711015
-0.3699110573 2.7462547799 -0.9476592652
-0.3573259825 2.7097806846 -0.8944790613
-0.3439385513 2.6757425919 -0.8489997742
-0.3281430105 2.6410625813 -0.8047964855
-0.3093971485 2.6066691539 -0.7615356744
-0.2837799588 2.5699049133 -0.7135112237
-0.2565477109 2.5404642043 -0.6711747954
-0.2249309898 2.5156265703 -0.6289707135
-0.1894990978 2.4962761287 -0.5869298891
-0.1512904240 2.4824270479 -0.5451211136
-0.1113374287 2.4733163949 -0.5036051803
-0.0704069726 2.4678161895 -0.4623885750
-0.0288883033 2.4648147755 -0.4214942759
0.0131655215 2.4635036268 -0.3810563802
0.0612665310 2.4632666033 -0.3362989390
0.1050297562 2.4640522462 -0.2977104949
0.1501528915 2.4655777980 -0.2607642020
0.1971152463 2.4680310407 -0.2262858043
0.2528559410 2.4721009479 -0.1919718876
0.3119070611 2.4792486480 -0.1647128754
0.3730829129 2.4930996714 -0.1474936537
0.4256200278 2.5141337324 -0.1368442846
0.4728572276 2.5451862755 -0.1263581949
0.5119818399 2.5847924098 -0.1112700506
0.5425733658 2.6290028423 -0.0896067736
0.5656865777 2.6742079636 -0.0612618401
0.5832710717 2.7178389660 -0.0269569690
0.5965621943 2.7581396529 0.0129183640
0.6060262157 2.7932408612 0.0583676889
0.6117722579 2.8211057455 0.1090867573
0.6136295210 2.8378252879 0.1571515501
0.6111755755 2.8441580917 0.2149723687
0.6041698654 2.8365241970 0.2721897486
0.5949289848 2.8188504537 0.3189491014
0.5821069787 2.7897240605 0.3675785740
0.5676495836 2.7531334089 0.4105002498
0.5543266665 2.7168583731 0.4437108900
0.5384823985 2.6722148977 0.4777282591
0.5223328746 2.6254626742 0.5086623744
0.5059667610 2.5776437472 0.5378174557
0.4894400990 2.5296637874 0.5666127385
0.4729236670 2.4824197983 0.5965811381
0.4567816170 2.4368899617 0.6292469795
0.4415992923 2.3938280724 0.6654964933
0.4280143322 2.3535075156 0.7053673826
0.4164607499 2.3156158561 0.7481794307
0.4070919599 2.2795146877 0.7930444658
0.3998974569 2.2444893338 0.8391584231
0.3947312338 2.2099144682 0.8858872853
0.3914658779 2.1753775562 0.9328200581
0.3900116048 2.1405599572 0.9796389880
0.3902670368 2.1052088404 1.0260803556
0.3921315420 2.0691641858 1.0719479785
0.3954552169 2.0323717618 1.1171339050
0.4001220752 1.9947797894 1.1615367711
0.4059829004 1.9563522527 1.2050757718
0.4128840391 1.9171116284 1.2477295226
0.4206295647 1.8770944327 1.2895087538
0.4289071108 1.8363837674 1.3305092063
0.4362830299 1.8003309953 1.3658485890
0.4445865082 1.7585293144 1.4057305950
0.4521823071 1.7162754411 1.4452720001
0.4582716088 1.6736855204 1.4847046532
0.4618401888 1.6309210112 1.5242399990
0.4617555185 1.5882387684 1.5639961751
0.4569140604 1.5459398126 1.6038417693
0.4466644143 1.5043497571 1.6434001145
0.4309753522 1.4636100182 1.6820662257
0.4108755318 1.4236372341 1.7194862267
0.3874906341 1.3841727411 1.7555322564
0.3618330017 1.3449488141 1.7902906112
0.3383274448 1.3105773556 1.8197608159
0.3104667083 1.2711027767 1.8525029046
0.2822425089 1.2312274948 1.8844421286
0.2540440976 1.1908614128 1.9157840272
0.2261749390 1.1499487283 1.9467111448
0.1988729577 1.1085081957 1.9774419118
0.1723768520 1.0665930185 2.0082349361
0.1469043515 1.0243255776 2.0394069495
0.1226500501 0.9819594774 2.0714023961
0.0997927464 0.9397943782 2.1046611056
0.0785506060 0.8982204393 2.1396834039
0.0591734300 0.8577375176 2.1769894927
0.0419704091 0.8188970498 2.2170050115
0.0254826186 0.7776974914 2.2654362613
0.0132850884 0.7433250342 2.3109731392
0.0034074641 0.7109344261 2.3584938661
-0.0043240550 0.6800330580 2.4073953472
-0.0100832898 0.6501015083 2.4571709841
-0.0141713843 0.6203821017 2.5072397063
-0.0168296879 0.5901742886 2.5571109687
-0.0182730985 0.5588779081 2.6063533109
-0.0186724167 0.5259099982 2.6545067260
-0.0183167515 0.4953967860 2.6953885105
-0.0171297206 0.4578632687 2.7400616562
-0.0152867336 0.4173101439 2.7819824221
-0.0129104601 0.3735337753 2.8204863955
-0.0101110872 0.3265243640 2.8549313784
-0.0074099054 0.2828030308 2.8810407263
-0.0040929312 0.2304183318 2.9064387769
-0.0006064027 0.1757948604 2.9265216877
0.0025265017 0.1266173475 2.9395294576
0.0062231168 0.0692645296 2.9493345175
0.0095283671 0.0185508662 2.9532993788
0.0133952701 -0.0396298398 2.9523269296
0.0173246612 -0.0974252927 2.9456660235
0.0208113415 -0.1472765069 2.9355230490
0.0247551395 -0.2029231749 2.9184618890
0.0286006051 -0.2565991763 2.8959279341
0.0322502860 -0.3077944547 2.8681870444
0.0352057462 -0.3500565024 2.8397968372
0.0381813046 -0.3956041435 2.8034938244
0.0406387550 -0.4379470871 2.7634519649
0.0422823897 -0.4724210230 2.7259113731
0.0434462498 -0.5092091281 2.6806397046
0.0437354957 -0.5435133722 2.6334336074
0.0430250860 -0.5758568538 2.5848607068
0.0414777564 -0.6030342314 2.5417131465
0.0384339355 -0.6332356351 2.4918603000
0.0338713077 -0.6631870344 2.4419736028
0.0275082658 -0.6936145136 2.3925798982
0.0191637784 -0.7251051923 2.3441662511
0.0086347477 -0.7582516111 2.2973179015
-0.0042308289 -0.7934182422 2.2525784970
-0.0194467160 -0.8307316775 2.2103862302
-0.0369293088 -0.8699751961 2.1709050479
-0.0564218978 -0.9107186710 2.1339604591
-0.0776911924 -0.9524535115 2.0991533464
-0.1005268143 -0.9947247115 2.0660166641
-0.1247325213 -1.0371447331 2.0340579646
-0.1501161335 -1.0794163934 2.0028231932
-0.1764535331 -1.1213136663 1.9718750412
-0.2035322397 -1.1627196981 1.9409066706
-0.2311311584 -1.2035717498 1.9096654067
-0.2589878886 -1.2438857957 1.8779611509
-0.2867897890 -1.2837012928 1.8455912631
-0.3140937725 -1.3231386457 1.8123553934
-0.3404199081 -1.3623866697 1.7781351669
-0.3651137127 -1.4016467730 1.7427499101
-0.3873352501 -1.4412345001 1.7061295665
-0.4060492083 -1.4814365501 1.6682538189
-0.4201493234 -1.5224780004 1.6293052043
-0.4296402301 -1.5697416510 1.5847515215
-0.4328147444 -1.6122988545 1.5450178037
-0.4318389130 -1.6550884682 1.5053950216
-0.4277677293 -1.6978426992 1.4659066636
-0.4216102204 -1.7402958647 1.4263485055
-0.4142735984 -1.7823320121 1.3865378500
-0.4064102140 -1.8238415017 1.3462710932
-0.3985122608 -1.8647275841 1.3053752004
-0.3909620343 -1.9049293616 1.2637402137
-0.3840763124 -1.9443624502 1.2212630169
-0.3780942895 -1.9829881756 1.1779164021
-0.3737604622 -2.0160501201 1.1393037894
-0.3699641593 -2.0530870960 1.0943537972
-0.3675285731 -2.0892918568 1.0486381054
-0.3665967039 -2.1247269364 1.0022685176
-0.3672424320 -2.1595339206 0.9554209824
-0.3690384720 -2.1895978251 0.9142383516
-0.3728524679 -2.2237301268 0.8670427527
-0.3785359662 -2.2579420176 0.8200963184
-0.3861912719 -2.2926644806 0.7738155504
-0.3958816532 -2.3285380343 0.7288244778
-0.4075877370 -2.3662260877 0.6858634395
-0.4211423068 -2.4063958506 0.6458286849
-0.4360793332 -2.4492277762 0.6092260810
-0.4518049122 -2.4944312500 0.5759981193
-0.4677702194 -2.5410999649 0.5450003418
-0.4836856534 -2.5882258626 0.5146704610
-0.4994375793 -2.6348394535 0.4834704180
-0.5149226529 -2.6799701230 0.4500402055
-0.5299994134 -2.7223337586 0.4130127996
-0.5442939558 -2.7600667213 0.3710412934
-0.5571778322 -2.7909263808 0.3234530825
-0.5686463742 -2.8131896044 0.2631721869
-0.5748280864 -2.8193757797 0.2059267345
-0.5762262831 -2.8093614086 0.1415202399
-0.5717518803 -2.7840126388 0.0814560337
-0.5630457144 -2.7518505226 0.0337928361
-0.5482705010 -2.7084355680 -0.0129770272
-0.5266740169 -2.6601861959 -0.0514395553
-0.4967165898 -2.6109713210 -0.0816863171
-0.4561793180 -2.5655726670 -0.1031664331
-0.4050998215 -2.5298299980 -0.1178940644
-0.3469695954 -2.5075246236 -0.1331256835
-0.2876909561 -2.4945102874 -0.1555651454
-0.2304687252 -2.4872801482 -0.1861199464
-0.1824679075 -2.4832876635 -0.2188216967
-0.1366236924 -2.4808459254 -0.2547556761
-0.0924287929 -2.4794622632 -0.2928102171
-0.0494658959 -2.4790088756 -0.3322986753
-0.0021194616 -2.4796827785 -0.3778625325
0.0391275774 -2.4816573939 -0.4191146279
0.0797344394 -2.4856360593 -0.4608527235
0.1195696475 -2.4924166078 -0.5029586677
0.1582244988 -2.5029654621 -0.5453656215
0.1992345603 -2.5207912550 -0.5934221662
0.2324501694 -2.5422372413 -0.6362686429
0.2649816829 -2.5726159431 -0.6845107826
0.2894069201 -2.6035505584 -0.7274942525
0.3100125912 -2.6367914918 -0.7707807977
0.3294087661 -2.6754484733 -0.8202308767
0.3437965110 -2.7096180491 -0.8652981553
0.3559659319 -2.7427725373 -0.9117562871
0.3662751547 -2.7740706920 -0.9599135747
0.3749361284 -2.8027869677 -1.0099578769
0.3820896634 -2.8281415916 -1.0620043051
0.3877839101 -2.8493927274 -1.1160226484
0.3919346195 -2.8656404740 -1.1718729199
0.3944293588 -2.8762167497 -1.2291516349
0.3950668636 -2.8805972185 -1.2872709831
0.3935468329 -2.8782312000 -1.3454821640
0.3896766218 -2.8689445765 -1.4028822589
0.3833878145 -2.8526879073 -1.4584876798
0.3748464925 -2.8297467209 -1.5113649499
0.3644201208 -2.8007027326 -1.5607952515
0.3525194618 -2.7661667732 -1.6062148922
0.3395307726 -2.7267951138 -1.6472014343
0.3258184085 -2.6833190851 -1.6835578734
0.3116630489 -2.6365438036 -1.7153754774
0.2972753215 -2.5872087219 -1.7429478306
0.2828604988 -2.5359089091 -1.7666695673
0.2685713457 -2.4831183277 -1.7869754263
0.2545954910 -2.4292021572 -1.8043421679
0.2411307554 -2.3744628016 -1.8193976268
0.2299923929 -2.3261572639 -1.8313881326
0.2179680554 -2.2704711111 -1.8440040160
0.2069881685 -2.2144787476 -1.8562031928
0.1972624467 -2.1583212784 -1.8686872572
0.1890822802 -2.1021173260 -1.8820288262
0.1826356820 -2.0460279850 -1.8967244862
0.1785963022 -1.9972132659 -1.9109071395
0.1757462307 -1.9416190363 -1.9283636449
0.1749157900 -1.8863410087 -1.9470270395
0.1760987014 -1.8313410916 -1.9664934457
0.1791715652 -1.7765046712 -1.9862255360
0.1832677826 -1.7286468810 -2.0034141079
0.1894953398 -1.6737662068 -2.0222754497
0.1971822252 -1.6186835947 -2.0399750480
0.2061994168 -1.5633254692 -2.0561148705
0.2151139037 -1.5146684335 -2.0685827290
0.2261766751 -1.4586873465 -2.0808023358
0.2381321329 -1.4023960398 -2.0904667316
0.2492070115 -1.3529991031 -2.0966724159
0.2623989444 -1.2963191453 -2.1008219886
0.2760249576 -1.2396099350 -2.1016289201
0.2881355245 -1.1901304420 -2.0996219334
0.3020840662 -1.1338905295 -2.0932473524
0.3141370680 -1.0851480463 -2.0844858380
0.3259017283 -1.0376041157 -2.0706994850
0.3370772452 -0.9919963726 -2.0516445690
0.3457089913 -0.9545356591 -2.0312708479
0.3549793587 -0.9190530462 -1.9966058679
0.3616612841 -0.8997615291 -1.9589893448
0.3698509488 -0.8923760632 -1.9102910721
0.3782473265 -0.8978755001 -1.8609399186
0.3870107749 -0.9079911766 -1.8122960148
0.3961025309 -0.9203107358 -1.7639640265
0.4068042470 -0.9347653078 -1.7086335332
0.4177895142 -0.9489357162 -1.6531916844
0.4290672024 -0.9617114469 -1.5974378462
0.4406583561 -0.9722206549 -1.5412590641
0.4525692559 -0.9797876677 -1.4846730543
0.4648708736 -0.9833577434 -1.4277847372
0.4776273175 -0.9820986420 -1.3709167368
0.4909022781 -0.9748533303 -1.3146387493
0.5047120203 -0.9608410954 -1.2598167803
0.5189925195 -0.9394229612 -1.2075858467
0.5335972050 -0.9105268620 -1.1591762508
0.5482215235 -0.8746685353 -1.1156680292
0.5625889409 -0.8327635619 -1.0778224401
0.5764106870 -0.7859933774 -1.0459179420
0.5894141788 -0.7352504743 -1.0203468579
0.6014153164 -0.6814751729 -1.0013011268
0.6122094686 -0.6256062700 -0.9886350709
0.6216707959 -0.5684147462 -0.9825069342
0.6296815674 -0.5106833921 -0.9827551411
0.6361445124 -0.4531401299 -0.9893828288
0.6408909304 -0.3965185882 -1.0023756586
0.6437949782 -0.3416392307 -1.0217918212
0.6432895601 -0.2902704436 -1.0489965261
0.6376912635 -0.2459367008 -1.0853363361
0.6274151032 -0.2106110235 -1.1288240679
0.6134212620 -0.1846888785 -1.1769532610
0.5955731108 -0.1633743913 -1.2344908406
0.5748023200 -0.1515054880 -1.2942688136
0.5515534431 -0.1463132955 -1.3546517992
0.5243611114 -0.1457268841 -1.4140480435
0.4941791430 -0.1480119941 -1.4721398103
0.4613907023 -0.1523614034 -1.5288143275
0.4263839178 -0.1579341659 -1.5840885749
0.3891362057 -0.1640815750 -1.6378210879
0.3548099228 -0.1695454360 -1.6846368952
0.3190738018 -0.1743563736 -1.7304276679
0.2819890867 -0.1780149644 -1.7752082760
0.2434781614 -0.1798962830 -1.8188362083
0.2033408678 -0.1788624058 -1.8609551043
0.1617065210 -0.1740719788 -1.9012357539
0.1186157018 -0.1637499259 -1.9386961144
0.0807937815 -0.1478956398 -1.9682121216
0.0377293160 -0.1213485630 -1.9949386684
-0.0317665100 -0.1235999200 -1.9705501000
-0.0601373055 -0.0734741768 -1.9768014542
-0.0887317341 -0.0231304129 -1.9786994300
-0.1178600289 0.0268710508 -1.9761464402
-0.1479171029 0.0758335287 -1.9688265116
-0.1794459269 0.1227173830 -1.9560999737
-0.2133343729 0.1654011628 -1.9365928150
-0.2502556224 0.2004645875 -1.9092359348
-0.2898795551 0.2213855926 -1.8729439450
-0.3290507325 0.2253581022 -1.8308642816
-0.3647040596 0.2151438819 -1.7865228202
-0.3965307561 0.1974382305 -1.7415060208
-0.4251465551 0.1763104827 -1.6957721932
-0.4512627345 0.1544916999 -1.6488741235
-0.4753754200 0.1336703754 -1.6004761365
-0.4979299349 0.1150440482 -1.5504641874
-0.5190243557 0.0997392772 -1.4987190574
-0.5387792460 0.0890899258 -1.4453128802
-0.5571993152 0.0839352703 -1.3906532768
-0.5741886438 0.0856264851 -1.3353397112
-0.5894820961 0.0949566004 -1.2803173687
-0.6027325250 0.1128244976 -1.2269106045
-0.6136847095 0.1389816221 -1.1764688069
-0.6220689445 0.1730602910 -1.1304237937
-0.6277506354 0.2139394939 -1.0898394095
-0.6309789607 0.2600514947 -1.0549633851
-0.6317317500 0.3104785387 -1.0264966052
-0.6303276695 0.3639070621 -1.0042330947
-0.6270440453 0.4193972335 -0.9880397610
-0.6218640784 0.4762331671 -0.9782546618
-0.6150211249 0.5336126907 -0.9745339909
-0.6066925601 0.5908766873 -0.9770153533
-0.5968439415 0.6472475939 -0.9859851217
-0.5857511502 0.7019600634 -1.0013640925
-0.5735416501 0.7543313638 -1.0228307753
-0.5603641796 0.8033237760 -1.0507235347
-0.5464751557 0.8481307682 -1.0846261476
-0.5321470796 0.8876986566 -1.1243563890
-0.5176377945 0.9210970066 -1.1693454438
-0.5032658817 0.9474340522 -1.2188652319
-0.4892651745 0.9660135712 -1.2718890490
-0.4757547054 0.9775055982 -1.3269986549
-0.4627381366 0.9825963631 -1.3831931459
-0.4501681504 0.9822479922 -1.4397353001
-0.4379616220 0.9774918683 -1.4961736870
-0.4260521601 0.9690224475 -1.5522441369
-0.4143850951 0.9578524728 -1.6078905348
-0.4029197071 0.9447779533 -1.6631665890
-0.3915975628 0.9306818750 -1.7182226480
-0.3804028692 0.9166003722 -1.7733077140
-0.3692335008 0.9044883619 -1.8288555731
-0.3578439229 0.8981568318 -1.8852696414
-0.3457402164 0.9041407647 -1.9414094229
-0.3324991939 0.9306662342 -1.9906491948
-0.3184813882 0.9731061249 -2.0269855008
-0.3040585678 1.0231923374 -2.0519982055
-0.2894026253 1.0766228064 -2.0688128178
-0.2746603553 1.1315948278 -2.0796171134
-0.2600082277 1.1873386567 -2.0854889316
-0.2456065161 1.2434224240 -2.0873473001
-0.2316136935 1.2996173537 -2.0856765667
-0.2181639649 1.3557566405 -2.0807366696
-0.2054057589 1.4117137431 -2.0727710691
-0.1935205156 1.4673857344 -2.0619627102
-0.1826120439 1.5227246312 -2.0486986198
-0.1728055403 1.5776993449 -2.0332410659
-0.1642246980 1.6323504461 -2.0160016877
-0.1570200574 1.6866924468 -1.9972181273
-0.1513763242 1.7408152067 -1.9772997268
-0.1474003877 1.7948710910 -1.9568081695
-0.1451906484 1.8489847654 -1.9362056476
-0.1448849544 1.9032768919 -1.9159612474
-0.1465470926 1.9578935946 -1.8966779943
-0.1503193031 2.0128739467 -1.8787752948
-0.1560595985 2.0681797309 -1.8624760476
-0.1636250628 2.1237078089 -1.8477516949
-0.1728064159 2.1793109360 -1.8342724106
-0.1833823902 2.2348471466 -1.8215523281
-0.1952016823 2.2901561146 -1.8089330411
-0.2079957991 2.3451007191 -1.7956930251
-0.2215868536 2.3995213961 -1.7811559262
-0.2357706326 2.4532316543 -1.7646845955
-0.2503722635 2.5059693248 -1.7456425167
-0.2652292296 2.5573403834 -1.7233422077
-0.2801307727 2.6068543542 -1.6972213689
-0.2948898084 2.6539595745 -1.6669239786
-0.3092519773 2.6979499269 -1.6321109030
-0.3229632659 2.7380566115 -1.5926531740
-0.3356276418 2.7733838611 -1.5485425441
-0.3467246210 2.8028647058 -1.4999534369
-0.3558249071 2.8258891851 -1.4476365764
-0.3625402059 2.8419867318 -1.3924528725
-0.3666853677 2.8508015139 -1.3353950979
-0.3682942631 2.8523714802 -1.2775263631
-0.3674704147 2.8466142618 -1.2199033299
-0.3646638072 2.8345619682 -1.1633344663
-0.3601200238 2.8169558495 -1.1083522584
-0.3539584618 2.7944838424 -1.0553250300
-0.3462559908 2.7681075958 -1.0043257769
-0.3369024668 2.7385347033 -0.9553876714
-0.3257063228 2.7065596735 -0.9083837628
-0.3124361950 2.6730518554 -0.8630176899
-0.2966796027 2.6388234860 -0.8190064086
-0.2778681786 2.6048312209 -0.7760265428
-0.2552915010 2.5722312622 -0.7337895826
-0.2280889012 2.5426972435 -0.6920426054
-0.1963241053 2.5177549641 -0.6505604516
-0.1605108120 2.4984193504 -0.6093873171
-0.1218031545 2.4847850639 -0.5685247014
-0.0813344815 2.4761252789 -0.5279813354
-0.0399289134 2.4712962413 -0.4877379229
0.0019618152 2.4690570593 -0.4477671986
0.0442937389 2.4685946737 -0.4082005716
0.0871932942 2.4694499856 -0.3692554587
0.1309265720 2.4714115099 -0.3312901140
0.1759185211 2.4743989190 -0.2948981343
0.2225653101 2.4787487663 -0.2608130019
0.2711832087 2.4850248506 -0.2299639182
0.3216965040 2.4946155696 -0.2033411787
0.3731643309 2.5095793565 -0.1814556436
0.4230443516 2.5327340524 -0.1634011296
0.4673958135 2.5652880193 -0.1455869420
0.5038718349 2.6049960004 -0.1247412151
0.5324933864 2.6483852353 -0.0993188750
0.5542530938 2.6924446919 -0.0687155285
0.5710734668 2.7349658085 -0.0332118665
0.5839282562 2.7743908235 0.0071860291
0.5931577473 2.8088698060 0.0527472131
0.5989662170 2.8367001872 0.1031594345
0.6008448335 2.8548511812 0.1580698711
0.5984447472 2.8608759556 0.2155028719
0.5919380365 2.8539871567 0.2724544256
0.5819900668 2.8350209801 0.3261052065
0.5696428246 2.8062778866 0.3747472860
0.5557998069 2.7704229363 0.4180471557
0.5411785166 2.7294972182 0.4563444693
0.5260890462 2.6853810219 0.4907281243
0.5108504147 2.6393142516 0.5223950478
0.4955472441 2.5922107578 0.5524780753
0.4802662080 2.5449077620 0.5822606296
0.4651786721 2.4982157401 0.6130818219
0.4505857217 2.4530705449 0.6463363511
0.4369280278 2.4100761927 0.6826774428
0.4246477050 2.3694780220 0.7221337121
0.4141093624 2.3311346407 0.7642700614
0.4055125687 2.2945823000 0.8084002662
0.3989140826 2.2591839112 0.8537987709
0.3941750393 2.2243256798 0.8998431918
0.3912045635 2.1896267065 0.9461557693
0.3899240567 2.1547817616 0.9924372827
0.3902582559 2.1195041908 1.0384079082
0.3921657223 2.0835911422 1.0838446983
0.3954667451 2.0470084200 1.1286615626
0.4000575885 2.0096981299 1.1727595474
0.4057814016 1.9716094682 1.2160528206
0.4124902974 1.9327691309 1.2585308690
0.4200137468 1.8932071251 1.3001990909
0.4280246126 1.8530021009 1.3411552019
0.4362032420 1.8122370643 1.3815205688
0.4441416658 1.7710111583 1.4214635801
0.4513202691 1.7294196290 1.4611702666
0.4569450668 1.6875577608 1.5008409232
0.4601470294 1.6455771452 1.5406471552
0.4599402255 1.6036363723 1.5806087650
0.4554132335 1.5619444814 1.6205643027
0.4459908304 1.5207191440 1.6601546009
0.4315021394 1.4800213803 1.6987561587
0.4127476069 1.4398752250 1.7360766334
0.3907105740 1.4000961439 1.7719751879
0.3662944996 1.3605446787 1.8065722481
0.3402856492 1.3209775715 1.8399760583
0.3133011757 1.2812671159 1.8724249015
0.2858509625 1.2412358869 1.9040800928
0.2583524675 1.2007886887 1.9351592884
0.2311095812 1.1598986693 1.9658819683
0.2043814582 1.1185672449 1.9964658990
0.1784087944 1.0768355909 2.0271569925
0.1534311124 1.0348246016 2.0582882709
0.1296413639 0.9927926139 2.0903058087
0.1072492029 0.9510077913 2.1236228637
0.0864561713 0.9098679217 2.1587279580
0.0675358713 0.8698826207 2.1961506007
0.0508039091 0.8315307286 2.2362247731
0.0363494735 0.7951518234 2.2789293230
0.0242305655 0.7608738145 2.3240312738
0.0143974559 0.7285303453 2.3710853275
0.0066737187 0.6976343047 2.4194939160
0.0009346968 0.6677457501 2.4688050540
-0.0031917094 0.6380658515 2.5184025341
-0.0059286770 0.6079442500 2.5678292828
-0.0074739527 0.5768561802 2.6167045439
-0.0080010495 0.5441951458 2.6645643008
-0.0076224634 0.5093703651 2.7108719635
-0.0065154053 0.4719965924 2.7551278622
-0.0048083952 0.4317700330 2.7967761447
-0.0026097371 0.3884882042 2.8352082965
-0.0000210377 0.3421208036 2.8698346494
0.0028737765 0.2927426576 2.8999909235
0.0059936332 0.2407197938 2.9252619317
0.0092852208 0.1865672744 2.9455259847
0.0127242723 0.1307441551 2.9605670828
0.0163043446 0.0737776084 2.9704154409
0.0200364015 0.0161319769 2.9747701357
0.0239203466 -0.0416513199 2.9736785291
0.0279353320 -0.0990797635 2.9673467837
0.0320393897 -0.1556607281 2.9556863603
0.0361645021 -0.2109171567 2.9388192003
0.0402195654 -0.2642979813 2.9166887395
0.0440904161 -0.3152871387 2.8894786308
0.0476641890 -0.3635334816 2.8576316422
0.0508350184 -0.4088516592 2.8217017244
0.0534944976 -0.4511322548 2.7821928291
0.0555282351 -0.4904904221 2.7397243290
0.0568046740 -0.5270924226 2.6948243189
0.0571888630 -0.5613353263 2.6480821469
0.0565752758 -0.5937382063 2.6000492376
0.0548161753 -0.6248526167 2.5511977415
0.0517387469 -0.6551904033 2.5019229849
0.0471439494 -0.6853121392 2.4526332094
0.0407080840 -0.7159794716 2.4038905456
0.0323156929 -0.7477059660 2.3561394133
0.0217921584 -0.7810441676 2.3099397807
0.0090294890 -0.8162839272 2.2657637415
-0.0059619890 -0.8535568520 2.2240177580
-0.0231880481 -0.8926764137 2.1849021613
-0.0423433320 -0.9332315098 2.1482238355
-0.0631998853 -0.9747079851 2.1135548120
-0.0855506200 -1.0167235626 2.0804982456
-0.1091998411 -1.0588965961 2.0485596091
-0.1339640621 -1.1009434282 2.0173058538
-0.1596195238 -1.1426591925 1.9863279806
-0.1859350455 -1.1839418358 1.9553234965
-0.2126618791 -1.2247276337 1.9240145332
-0.2395107614 -1.2650653466 1.8922331145
-0.2661583198 -1.3049909741 1.8597696038
-0.2921318935 -1.3446209350 1.8264113556
-0.3169421747 -1.3841650146 1.7920835226
-0.3399692495 -1.4237501112 1.7565863737
-0.3604740211 -1.4636445609 1.7199122229
-0.3775793845 -1.5040068817 1.6820287491
-0.3904509213 -1.5449748101 1.6431426308
-0.3988603191 -1.5864847369 1.6036257603
-0.4029252013 -1.6283809678 1.5638273502
-0.4031882751 -1.6704371070 1.5239777435
-0.4004245356 -1.7124947632 1.4842141416
-0.3954636214 -1.7542736822 1.4443672666
-0.3891901134 -1.7957097482 1.4043467599
-0.3822099640 -1.8366954572 1.3639799828
-0.3750125124 -1.8771039036 1.3230728513
-0.3679976560 -1.9168847596 1.2815244160
-0.3615168381 -1.9559258026 1.2391951563
-0.3558160589 -1.9942190218 1.1960790664
-0.3510837796 -2.0316839591 1.1521272520
-0.3474822380 -2.0683590274 1.1074086119
-0.3451327135 -2.1042289878 1.0619586667
-0.3442021390 -2.1393781425 1.0158985215
-0.3447231807 -2.1739416934 0.9693912752
-0.3467327371 -2.2081089287 0.9226330279
-0.3502969787 -2.2420821125 0.8758258678
-0.3554558535 -2.2762320618 0.8292961546
-0.3623287398 -2.3109235211 0.7833939657
-0.3708770296 -2.3467083017 0.7386299200
-0.3810276293 -2.3841252310 0.6955752179
-0.3926220601 -2.4236340939 0.6548211839
-0.4053847877 -2.4653635411 0.6167087309
-0.4189322329 -2.5091361190 0.5812425966
-0.4329156153 -2.5542060026 0.5476121996
-0.4470691777 -2.5996411542 0.5145452802
-0.4612473190 -2.6444827895 0.4806947150
-0.4752972720 -2.6877205775 0.4447812447
-0.4889917215 -2.7279360591 0.4053996462
-0.5018948386 -2.7631681065 0.3613049457
-0.5133383073 -2.7912273820 0.3120392739
-0.5222261259 -2.8088824304 0.2577631911
-0.5275192232 -2.8139652783 0.2005164568
-0.5284124806 -2.8055825208 0.1433463875
-0.5245792999 -2.7850238484 0.0894059878
-0.5160993117 -2.7551286984 0.0405741749
-0.5030046135 -2.7190994166 -0.0027773720
-0.4847101276 -2.6793601639 -0.0406535794
-0.4599783374 -2.6384367044 -0.0732262413
-0.4274712434 -2.5995654769 -0.1010983938
-0.3869311300 -2.5666922846 -0.1259800731
-0.3406662978 -2.5424253611 -0.1507967337
-0.2923571581 -2.5261029563 -0.1781790721
-0.2444721972 -2.5156252834 -0.2090256717
-0.1981341822 -2.5089075856 -0.2431470357
-0.1534688007 -2.5045093754 -0.2797909010
-0.1101503278 -2.5017723130 -0.3181749426
-0.0678815748 -2.5004108553 -0.3577872935
-0.0264199448 -2.5004068961 -0.3982679416
0.0143821565 -2.5021128605 -0.4393784101
0.0545214848 -2.5061880947 -0.4809690639
0.0938268729 -2.5133640708 -0.5229210186
0.1318064017 -2.5245683621 -0.5651909642
0.1675624546 -2.5407940343 -0.6077564241
0.2001134565 -2.5624445722 -0.6504969734
0.2284196956 -2.5893173839 -0.6932967937
0.2525235363 -2.6197534296 -0.7362793570
0.2728237546 -2.6524225365 -0.7795992751
0.2898655901 -2.6860642281 -0.8235848385
0.3042171303 -2.7195918325 -0.8686117172
0.3162420177 -2.7521187533 -0.9150328343
0.3263713103 -2.7828137894 -0.9631157530
0.3348163187 -2.8110229213 -1.0130060690
0.3416837538 -2.8359576885 -1.0648389958
0.3470012545 -2.8568963949 -1.1185899355
0.3506602591 -2.8728860617 -1.1741456124
0.3525680469 -2.8832295579 -1.2310967388
0.3525821500 -2.8874965351 -1.2888347521
0.3505227599 -2.8852108057 -1.3466450337
0.3462679790 -2.8762094192 -1.4036849153
0.3397528650 -2.8602463418 -1.4589694394
0.3311426129 -2.8376045653 -1.5115615122
0.3208079289 -2.8089789954 -1.5608099744
0.3091072942 -2.7749900888 -1.6061967781
0.2963628321 -2.7363233389 -1.6473850013
0.2828902717 -2.6935983195 -1.6841099759
0.2689718202 -2.6475688817 -1.7164096617
0.2548200553 -2.5990151451 -1.7446544315
0.2406771060 -2.5485076993 -1.7692504487
0.2267152064 -2.4964765536 -1.7905735718
0.2131218704 -2.4432915218 -1.8091230311
0.2001172226 -2.3892277191 -1.8254235161
0.1878679787 -2.3345575233 -1.8402189290
0.1765330587 -2.2794531571 -1.8541092788
0.1663071150 -2.2240425745 -1.8676379867
0.1573799650 -2.1684952501 -1.8815207841
0.1500200754 -2.1129247605 -1.8962039697
0.1443266552 -2.0575122563 -1.9121581426
0.1404240775 -2.0023366900 -1.9294152273
0.1383729083 -1.9474925662 -1.9480009081
0.1381884198 -1.8929413913 -1.9675424418
0.1399015835 -1.8386647754 -1.9877657690
0.1433367991 -1.7845226837 -2.0081279115
0.1483705588 -1.7303966241 -2.0281971028
0.1548728405 -1.6761598827 -2.0475321718
0.1627322780 -1.6216991302 -2.0656990962
0.1718551535 -1.5669660217 -2.0823991111
0.1820785401 -1.5118807622 -2.0971866347
0.1932536021 -1.4564640504 -2.1098917323
0.2052387548 -1.4007348549 -2.1202761460
0.2178959668 -1.3447386053 -2.1281246988
0.2310760629 -1.2885379157 -2.1331453384
0.2445967590 -1.2322345435 -2.1351961086
0.2582763817 -1.1759445701 -2.1341261110
0.2718898918 -1.1198053535 -2.1297209613
0.2851998269 -1.0640110568 -2.1215893121
0.2979241195 -1.0088958807 -2.1090688794
0.3095726540 -0.9550898519 -2.0910897068
0.3197353230 -0.9042536541 -2.0654554999
0.3280252992 -0.8611055611 -2.0283260746
0.3348275032 -0.8366112002 -1.9772272032
0.3417726517 -0.8362891556 -1.9200326472
0.3499237397 -0.8499709554 -1.8643594858
0.3590932092 -0.8682274900 -1.8101367605
0.3690910609 -0.8875754210 -1.7564359416
0.3796353894 -0.9064512694 -1.7026734549
0.3906133274 -0.9238456447 -1.6485012329
0.4019162045 -0.9392154132 -1.5937910301
0.4135422115 -0.9518517909 -1.5384553916
0.4254628819 -0.9613119417 -1.4825511003
0.4377200063 -0.9666080093 -1.4261773670
0.4503847446 -0.9670683415 -1.3696516648
0.4635216296 -0.9614189141 -1.3135304754
0.4771594393 -0.9489674319 -1.2586699967
0.4912384420 -0.9291031471 -1.2061712058
0.5056329812 -0.9016888578 -1.1572727437
0.5200530600 -0.8669851154 -1.1132417880
0.5342272315 -0.8260739043 -1.0748111363
0.5478294501 -0.7800581445 -1.0423946869
0.5605673894 -0.7299156257 -1.0163647829
0.5722601613 -0.6766541556 -0.9968614455
0.5826609337 -0.6212076177 -0.9837480859
0.5916100416 -0.5643566073 -0.9772895142
0.5989868517 -0.5069281871 -0.9771581883
0.6047069767 -0.4496438612 -0.9833242427
0.6085813477 -0.3932177454 -0.9957334975
0.6105109254 -0.3384678671 -1.0145262990
0.6076523410 -0.2878998857 -1.0421752594
0.5967893027 -0.2476255132 -1.0817630374
0.5789624400 -0.2203897441 -1.1294760047
0.5563488423 -0.2055415920 -1.1806307133
0.5314713620 -0.1978537480 -1.2323486085
0.5048360508 -0.1961575327 -1.2837660566
0.4771676441 -0.1978460149 -1.3346402768
0.4486576461 -0.2019154834 -1.3849181337
0.4193998581 -0.2076187048 -1.4346091860
0.3894056212 -0.2143768495 -1.4837280167
0.3586530784 -0.2216440101 -1.5323027639
0.3271523186 -0.2289148252 -1.5803944554
0.2948419266 -0.2357463102 -1.6280097080
0.2616386942 -0.2416591299 -1.6751287780
0.2274395708 -0.2460989670 -1.7216912150
0.1921269561 -0.2483897283 -1.7675717333
0.1553548943 -0.2469618226 -1.8123094984
0.1172372150 -0.2408550029 -1.8554666205
0.0778797179 -0.2278582076 -1.8958146169
0.0381066231 -0.2046251187 -1.9307225784
0.0005744283 -0.1692504584 -1.9563572160
0.0389622909 -0.0536432724 -2.0495230609
-0.0065526089 -0.0204319741 -2.0648579966
-0.0469933956 0.0210409749 -2.0716372675
-0.0808987720 0.0686367315 -2.0704055135
-0.1174484400 0.1315554221 -2.0609538703
-0.1546439520 0.1925456627 -2.0440410996
-0.1947046195 0.2489542577 -2.0198419039
-0.2490021064 0.3045272784 -1.9791964289
-0.3118551084 0.3227788707 -1.9227678274
-0.3717014452 0.3049018277 -1.8619482734
-0.4141452018 0.2730954676 -1.8111936334
-0.4521143309 0.2377744991 -1.7591642405
-0.4800279448 0.2095260526 -1.7158409973
-0.5061481935 0.1825834682 -1.6706200379
-0.5307311516 0.1578844773 -1.6233205562
-0.5538729258 0.1362551272 -1.5738596227
-0.5756010111 0.1186208505 -1.5222464792
-0.5958538184 0.1058846681 -1.4686572937
-0.6144613402 0.0989960519 -1.4134600875
-0.6311965994 0.0992067009 -1.3572856619
-0.6457459981 0.1075968575 -1.3011787529
-0.6578373025 0.1246356075 -1.2465122594
-0.6672525376 0.1502777497 -1.1947920599
-0.6738856425 0.1839463927 -1.1474078876
-0.6777945429 0.2246002398 -1.1054777798
-0.6791475984 0.2708804535 -1.0695825083
-0.6781998895 0.3214851728 -1.0400236374
-0.6751781809 0.3753588792 -1.0170604215
-0.6703030161 0.4314593230 -1.0006226211
-0.6637960674 0.4889032536 -0.9906886771
-0.6579669168 0.5323883489 -0.9873078072
-0.6488780376 0.5903424179 -0.9886620625
-0.6385156798 0.6475663362 -0.9964526666
-0.6269603427 0.7033111989 -1.0106752002
-0.6143543480 0.7567907998 -1.0312506516
-0.6007954196 0.8070735789 -1.0582784988
-0.5865886534 0.8533278316 -1.0914336673
-0.5719254638 0.8943921199 -1.1306487777
-0.5570610528 0.9294435543 -1.1752205095
-0.5423310621 0.9576317887 -1.2244441048
-0.5279881177 0.9783795602 -1.2773704975
-0.5141588131 0.9919740495 -1.3327305878
-0.5009182484 0.9989991454 -1.3894863697
-0.4882279956 1.0004059938 -1.4468203539
-0.4760306245 0.9972380882 -1.5042173048
-0.4642326898 0.9906593171 -1.5614209374
-0.4527810466 0.9815977523 -1.6183673002
-0.4416049363 0.9711700427 -1.6751392349
-0.4306361535 0.9604297958 -1.7318929751
-0.4197592983 0.9511644764 -1.7888970435
-0.4115632242 0.9460864905 -1.8319058684
-0.4001617203 0.9475139727 -1.8894266023
-0.3908743135 0.9592509671 -1.9306361910
-0.3809930835 0.9803792752 -1.9669574635
-0.3706625550 1.0092673475 -1.9976560941
-0.3600272528 1.0442836347 -2.0219977572
-0.3456014615 1.0969665550 -2.0435949589
-0.3311709277 1.1522605237 -2.0572645148
-0.3168649167 1.2087085692 -2.0651631218
-0.3028386691 1.2656954712 -2.0683605357
-0.2926394204 1.3085790927 -2.0677188043
-0.2794677718 1.3657357341 -2.0641606462
-0.2669841602 1.4227476150 -2.0572480537
-0.2553722406 1.4795050725 -2.0473381193
-0.2447750823 1.5359481732 -2.0348242723
-0.2353394686 1.5920684461 -2.0201089607
-0.2291704265 1.6339538947 -2.0078158950
-0.2221689131 1.6896003151 -1.9902104985
-0.2168101888 1.7450965840 -1.9715778236
-0.2132956877 1.8005839725 -1.9524863968
-0.2117810373 1.8562155417 -1.9335612562
-0.2119517591 1.8980938173 -1.9197913737
-0.2141502033 1.9542119612 -1.9024513412
-0.2185098535 2.0106505521 -1.8866286858
-0.2249310046 2.0673465486 -1.8725092162
-0.2308451697 2.1099671726 -1.8628763637
-0.2404634565 2.1668120193 -1.8513535178
-0.2514606797 2.2235420313 -1.8405136773
-0.2635746628 2.2800405750 -1.8296531090
-0.2766119592 2.3362059317 -1.8181561134
-0.2903397945 2.3918871974 -1.8052057175
-0.3045737380 2.4468959933 -1.7901124598
-0.3191304929 2.5009762633 -1.7722435244
-0.3338297311 2.5537872648 -1.7510308547
-0.3485330554 2.6048647137 -1.7259502985
-0.3630693258 2.6536117894 -1.6965256864
-0.3772742455 2.6994092723 -1.6625489189
-0.3908935683 2.7413263298 -1.6236732070
-0.4063883258 2.7866203142 -1.5680840268
-0.4172084711 2.8170355181 -1.5191096149
-0.4260494407 2.8413157221 -1.4664744465
-0.4336459036 2.8620706785 -1.3966237628
-0.4368969811 2.8709979456 -1.3387728285
-0.4376497435 2.8727818641 -1.2801652166
-0.4356127474 2.8655877553 -1.2072201450
-0.4319721958 2.8527732572 -1.1500603667
-0.4268182818 2.8343978887 -1.0945438953
-0.4202735231 2.8112857172 -1.0409541530
-0.4123392083 2.7842300763 -0.9894164262
-0.4029196479 2.7539748564 -0.9399308590
-0.3889456422 2.7130016957 -0.8805743597
-0.3754409077 2.6784333284 -0.8349818584
-0.3596064182 2.6433016766 -0.7905865624
-0.3409261184 2.6085070869 -0.7470448059
-0.3122684165 2.5675785644 -0.6932328648
-0.2850065206 2.5382311652 -0.6503069854
-0.2535378742 2.5134981766 -0.6073809753
-0.2184873835 2.4941329070 -0.5644724612
-0.1807776934 2.4800690319 -0.5217175259
-0.1413403758 2.4705075110 -0.4792290251
-0.1008850318 2.4643361377 -0.4370392271
-0.0597384218 2.4605724917 -0.3952213533
-0.0179626958 2.4584125799 -0.3539121887
0.0353397677 2.4570832210 -0.3033424194
0.0791329404 2.4566929825 -0.2641308758
0.1243872619 2.4567566769 -0.2266302697
0.1716651825 2.4573133152 -0.1917586066
0.2345286734 2.4591770451 -0.1539798569
0.3021176182 2.4638817264 -0.1260845721
0.3730014950 2.4766199864 -0.1135316637
0.4281957041 2.4955334123 -0.1102874396
0.4783186417 2.5250845317 -0.1071294478
0.5200918449 2.5645888192 -0.0977988861
0.5526533451 2.6096204493 -0.0798946723
0.5771200616 2.6559712353 -0.0538081516
0.5954686767 2.7007121235 -0.0207020715
0.6091961324 2.7418884823 0.0186506989
0.6188946841 2.7776119164 0.0639881647
0.6245782987 2.8055113039 0.1150140802
0.6264142085 2.8207993945 0.1562332292
0.6239064038 2.8274402278 0.2144418655
0.6164016944 2.8190612374 0.2719250716
0.6078679028 2.8026799273 0.3117929964
0.5945711328 2.7731702343 0.3604098621
0.5794993603 2.7358438816 0.4029533438
0.5674748164 2.7042195279 0.4310773107
0.5508757507 2.6590487736 0.4647283938
0.5338153344 2.6116110968 0.4949297009
0.5163862779 2.5630767366 0.5231568361
0.4986139900 2.5144198128 0.5509648474
0.4806686620 2.4666238565 0.5800804543
0.4629775124 2.4207093784 0.6121576080
0.4462705568 2.3775799522 0.6483155438
0.4313809595 2.3375370091 0.6886010530
0.4188121374 2.3000970715 0.7320888000
0.4086713512 2.2644470753 0.7776886654
0.4008808313 2.2297947563 0.8245180752
0.3952874284 2.1955032566 0.8719313787
0.3917271923 2.1611284059 0.9194843469
0.3900991529 2.1263381529 0.9668406932
0.3902758177 2.0909134899 1.0137528030
0.3920973617 2.0547372295 1.0600512587
0.3954436887 2.0177351036 1.1056062475
0.4001865620 1.9798614489 1.1503139948
0.4061843992 1.9410950372 1.1940987231
0.4132777809 1.9014541260 1.2369281762
0.4212453826 1.8609817403 1.2788184167
0.4297896090 1.8197654338 1.3198632107
0.4363628178 1.7884249262 1.3501766091
0.4450313506 1.7460474705 1.3899976099
0.4530443451 1.7031312532 1.4293737336
0.4595981507 1.6598132800 1.4685683832
0.4635333481 1.6162648772 1.5078328428
0.4635708114 1.5728411646 1.5473835853
0.4584148873 1.5299351438 1.5871192358
0.4473379983 1.4879803702 1.6266456282
0.4304485651 1.4471986561 1.6653762927
0.4090034568 1.4073992432 1.7028958201
0.3842706943 1.3682493383 1.7390893249
0.3573715038 1.3293529495 1.7740089743
0.3363692403 1.3001771397 1.7995455735
0.3076322410 1.2609384375 1.8325809077
0.2786340554 1.2212191026 1.8648041643
0.2497357277 1.1809341370 1.8964087661
0.2212402969 1.1399987872 1.9275403214
0.1933644572 1.0984491466 1.9584179246
0.1663449096 1.0563504462 1.9893128797
0.1403775906 1.0138265535 2.0205256281
0.1156587363 0.9711263410 2.0524989835
0.0923362898 0.9285809651 2.0856993475
0.0706450406 0.8865729568 2.1206388499
0.0508109887 0.8455924145 2.1578283848
0.0331369091 0.8062633711 2.1977852498
0.0146157638 0.7602431594 2.2519431995
0.0023396114 0.7257762540 2.2979150046
-0.0075825277 0.6933385069 2.3459024048
-0.0153218287 0.6624318114 2.3952967783
-0.0211012764 0.6324572665 2.4455369142
-0.0251510592 0.6026983520 2.4960768785
-0.0277306989 0.5724043273 2.5463926545
-0.0290722443 0.5408996359 2.5960020779
-0.0293437838 0.5076248507 2.6444491513
-0.0290110397 0.4814232069 2.6799050576
-0.0277440359 0.4437299450 2.7249954502
-0.0257650720 0.4028502548 2.7671886995
-0.0232111831 0.3585793464 2.8057644946
-0.0202011367 0.3109279245 2.8400281075
-0.0176935874 0.2728634039 2.8620905292
-0.0141794957 0.2201168699 2.8876156220
-0.0104980262 0.1650224465 2.9075173906
-0.0076712688 0.1224905400 2.9184918323
-0.0038581109 0.0647514508 2.9282535940
-0.0009796674 0.0209697555 2.9318286218
0.0028701937 -0.0376083596 2.9309753300
0.0067139904 -0.0957708219 2.9239852633
0.0095832932 -0.1388922857 2.9153597377
0.0133457770 -0.1949291931 2.8981045778
0.0169816448 -0.2489003713 2.8751671287
0.0204101559 -0.3003017707 2.8468954580
0.0227473034 -0.3365795233 2.8219620321
0.0255275908 -0.3823566279 2.7852859243
0.0277830124 -0.4247619194 2.7447111007
0.0290365442 -0.4543516239 2.7120984172
0.0300878257 -0.4913258335 2.6664550903
0.0302821285 -0.5256914182 2.6187850680
0.0294748962 -0.5579755012 2.5696721760
0.0281393376 -0.5812158462 2.5322285515
0.0251291240 -0.6112808670 2.4817976152
0.0205986659 -0.6410619295 2.4313139962
0.0143084476 -0.6712495556 2.3812692509
0.0060118639 -0.7025044186 2.3321930890
-0.0045226630 -0.7354590546 2.2846960223
-0.0174911467 -0.7705525572 2.2393932526
-0.0329314430 -0.8079065030 2.1967547024
-0.0506705695 -0.8472739785 2.1569079345
-0.0705004636 -0.8882058321 2.1196970827
-0.0921824994 -0.9301990380 2.0847518808
-0.1155030086 -0.9727258603 2.0515350825
-0.1402652015 -1.0153928701 2.0195563201
-0.1662682048 -1.0578893586 1.9883405325
-0.1932875424 -1.0999681400 1.9574221018
-0.2211294339 -1.1414975603 1.9264898446
-0.2496004377 -1.1824158659 1.8953162802
-0.2784650157 -1.2227062448 1.8636891873
-0.3074212582 -1.2624116116 1.8314129224
-0.3360556515 -1.3016563563 1.7982994312
-0.3638976416 -1.3406083248 1.7641868113
-0.3902581760 -1.3795434349 1.7289134465
-0.4141964790 -1.4188244394 1.6923469102
-0.4345190321 -1.4588662186 1.6544788888
-0.4498477256 -1.4999811907 1.6154677778
-0.4604201412 -1.5529985652 1.5658772826
-0.4627042876 -1.5962167413 1.5262082572
-0.4604895509 -1.6397398293 1.4868122997
-0.4551109230 -1.6831906352 1.4475991856
-0.4477568194 -1.7263180472 1.4083297445
-0.4393570834 -1.7689542760 1.3687289401
-0.4306104639 -1.8109875461 1.3285622036
-0.4220120093 -1.8523512645 1.2876775494
-0.4139264126 -1.8929739636 1.2459560113
-0.4066357868 -1.9327990978 1.2033308776
-0.4003725201 -1.9717573294 1.1597537379
-0.3964371448 -2.0004162811 1.1264803269
-0.3924460807 -2.0378151646 1.0812989825
-0.3899244328 -2.0743547257 1.0353175441
-0.3889912689 -2.1100757303 0.9886385136
-0.3897616834 -2.1451261477 0.9414506897
-0.3913442069 -2.1710867216 0.9058436753
-0.3954079572 -2.2053781410 0.8582596377
-0.4016160788 -2.2396519735 0.8108964823
-0.4100538039 -2.2744054400 0.7642371351
-0.4208862769 -2.3103677669 0.7190190357
-0.4341478447 -2.3483269445 0.6761516612
-0.4496625534 -2.3891576073 0.6368361858
-0.4667738787 -2.4330920112 0.6017434311
-0.4846775915 -2.4797263810 0.5707536421
-0.5026248234 -2.5279939271 0.5423884840
-0.5203021290 -2.5768105711 0.5147956418
-0.5376278396 -2.6251961176 0.4862461209
-0.5545480337 -2.6722196685 0.4552991663
-0.5710071053 -2.7167314582 0.4206259530
-0.5866930731 -2.7569653361 0.3807776411
-0.6010173571 -2.7906253796 0.3348668910
-0.6150666224 -2.8174967784 0.2685811828
-0.6221369496 -2.8247862811 0.2113370121
-0.6240400856 -2.8131402963 0.1396940924
-0.6189244606 -2.7830014292 0.0735060797
-0.6099921171 -2.7485723467 0.0270114973
-0.5935363884 -2.6977717195 -0.0231766824
-0.5686379062 -2.6410122280 -0.0622255313
-0.5334548422 -2.5835059375 -0.0901463928
-0.4848873926 -2.5315798571 -0.1052344724
-0.4232685131 -2.4929677114 -0.1098080558
-0.3532728930 -2.4726238860 -0.1154546332
-0.2830247540 -2.4629176185 -0.1329512187
-0.2164652532 -2.4589350130 -0.1632142212
-0.1668016328 -2.4576677414 -0.1944963576
-0.1197785840 -2.4571824755 -0.2297204512
-0.0747072579 -2.4571522134 -0.2674454916
-0.0310502170 -2.4576068959 -0.3068100571
0.0221810216 -2.4589586609 -0.3574571234
0.0638729982 -2.4612019273 -0.3988508457
0.1049473940 -2.4650840240 -0.4407363831
0.1453124221 -2.4714691448 -0.4829963167
0.1846425960 -2.4813625621 -0.5255402787
0.2309066659 -2.5007884757 -0.5790879084
0.2647868823 -2.5220299103 -0.6220403123
0.3015436702 -2.5559145024 -0.6757247715
0.3262903039 -2.5873476873 -0.7187091481
0.3472014278 -2.6211604470 -0.7619623203
0.3689519420 -2.6648327185 -0.8168769149
0.3833758916 -2.6996442656 -0.8619845934
0.3956898460 -2.7334263214 -0.9084797400
0.4061789992 -2.7653275946 -0.9567113964
0.4150559381 -2.7945510141 -1.0069096849
0.4224955731 -2.8203254947 -1.0591696143
0.4285665657 -2.8418890600 -1.1134553613
0.4332089799 -2.8583948864 -1.1696002275
0.4362906707 -2.8692039415 -1.2272065310
0.4375515773 -2.8736979019 -1.2857072141
0.4365709058 -2.8712515943 -1.3443192943
0.4330852647 -2.8616797337 -1.4020796025
0.4270227640 -2.8451294727 -1.4580059202
0.4185503721 -2.8218888765 -1.5111683877
0.4080323127 -2.7924264698 -1.5607805286
0.3959316294 -2.7573434576 -1.6062330063
0.3826987132 -2.7172668886 -1.6470178673
0.3687465454 -2.6730398507 -1.6830057708
0.3543542775 -2.6255187255 -1.7143412930
0.3397305877 -2.5754022987 -1.7412412297
0.3250438916 -2.5233101190 -1.7640886859
0.3104274850 -2.4697601018 -1.7833772809
0.2960691117 -2.4151127927 -1.7995613047
0.2821442883 -2.3596978841 -1.8133717376
0.2721168072 -2.3177570046 -1.8225573362
0.2594030521 -2.2614890650 -1.8338987531
0.2476692220 -2.2049149207 -1.8447683989
0.2371449284 -2.1481473067 -1.8558537302
0.2281444850 -2.0913098914 -1.8678536828
0.2209447089 -2.0345437137 -1.8812908299
0.2167685269 -1.9920898418 -1.8923990517
0.2131195531 -1.9357455064 -1.9087263817
0.2116431602 -1.8797406260 -1.9265116373
0.2122958192 -1.8240174078 -1.9452211225
0.2150063314 -1.7684866587 -1.9643231606
0.2181650064 -1.7268971378 -1.9786311130
0.2241178391 -1.6713725309 -1.9970187276
0.2316321724 -1.6156680592 -2.0142509998
0.2405436801 -1.5596849167 -2.0298306299
0.2481492674 -1.5174561048 -2.0399788233
0.2590997482 -1.4609106426 -2.0517129393
0.2710255111 -1.4040572247 -2.0606573173
0.2805180562 -1.3612596008 -2.0652201330
0.2937218259 -1.3041003750 -2.0684986388
0.3074531561 -1.2469853264 -2.0680617316
0.3179946673 -1.2043163139 -2.0651177558
0.3322782407 -1.1479757055 -2.0567737436
0.3430743090 -1.1062850357 -2.0473823639
0.3538793371 -1.0663123506 -2.0323300906
0.3645818364 -1.0289028932 -2.0121994311
0.3716826597 -1.0048176641 -1.9970861960
0.3819334183 -0.9770005314 -1.9648856611
0.3884950649 -0.9629118581 -1.9407514864
0.3979292460 -0.9484629709 -1.9005494970
0.4065709132 -0.9457800447 -1.8575203514
0.4149283406 -0.9477548632 -1.8144552691
0.4231140009 -0.9530460505 -1.7714921114
0.4339731046 -0.9630793462 -1.7145936114
0.4449657010 -0.9740257877 -1.6578821359
0.4562182002 -0.9842074807 -1.6010846623
0.4677745007 -0.9925895190 -1.5440627367
0.4796756298 -0.9982633937 -1.4867950083
0.4920217409 -1.0001074775 -1.4293921075
0.5048698905 -0.9971289424 -1.3721818088
0.5182829265 -0.9882877465 -1.3157470233
0.5322646013 -0.9727147588 -1.2609635640
0.5467465971 -0.9497427754 -1.2090004877
0.5615614288 -0.9193648662 -1.1610797578
0.5763899871 -0.8823519552 -1.1180942704
0.5909506502 -0.8394532194 -1.0808337439
0.6049919239 -0.7919286104 -1.0494411972
0.6182609681 -0.7405853230 -1.0243289328
0.6305704716 -0.6862961902 -1.0057408081
0.6417580035 -0.6300049223 -0.9935220559
0.6517315501 -0.5724728852 -0.9877243543
0.6603762830 -0.5144385970 -0.9883520938
0.6675820481 -0.4566363985 -0.9954414149
0.6732005131 -0.3998194309 -1.0090178197
0.6770790309 -0.3448105943 -1.0290573435
0.6789267791 -0.2926410016 -1.0558177929
0.6785932242 -0.2442478883 -1.0889096349
0.6758677663 -0.2008323029 -1.1281721312
0.6704936818 -0.1638361649 -1.1732758087
0.6596748596 -0.1288950347 -1.2366330728
0.6447685893 -0.1068534434 -1.3047715706
0.6259392420 -0.0947805760 -1.3746633215
0.6000645766 -0.0895382849 -1.4431779533
0.5689584280 -0.0884052833 -1.5096704346
0.5333757835 -0.0903459572 -1.5739006383
0.4941147573 -0.0942243217 -1.6358743859
0.4511200928 -0.0992483248 -1.6952477203
0.4147779190 -0.1033445618 -1.7412640823
0.3765089094 -0.1070536172 -1.7857265578
0.3365386026 -0.1099309618 -1.8287253371
0.2948293667 -0.1114028378 -1.8701006833
0.2513268414 -0.1107629890 -1.9096007103
0.2061758270 -0.1072889547 -1.9470048872
0.1593516857 -0.0996416443 -1.9815776118
0.1234809399 -0.0911661608 -2.0057016649
0.0748842037 -0.0734466675 -2.0335201209
