# Supplementary material for: The topology of the magnetically induced ring current of C13Cl2
Source: Chem Sci. 2026 Jun 27. Online ahead of print. doi: 10.1039/d6sc03398a (PMC13334967; doi:10.1039/d6sc03398a)
Supplement: SC-OLF-D6SC03398A-s002 [file SC-OLF-D6SC03398A-s002.zip › c9h9+/ribbon_traj_002_004.xyz]

400

-0.0144861161 -0.1152659848 -2.0123173908
-0.0458985880 -0.0669934830 -2.0196261514
-0.0746627426 -0.0162160899 -2.0214660625
-0.1032318232 0.0346969509 -2.0189659483
-0.1361192774 0.0911557242 -2.0112772829
-0.1706305124 0.1453365211 -1.9971678629
-0.2077238371 0.1952278583 -1.9759517106
-0.2534023696 0.2411541319 -1.9425674260
-0.3046066636 0.2620739290 -1.8963421502
-0.3494388372 0.2587807973 -1.8496636478
-0.3896562568 0.2402883282 -1.8016025136
-0.4250684260 0.2146290132 -1.7527135509
-0.4536913498 0.1903510991 -1.7080138498
-0.4801149613 0.1662158415 -1.6618511029
-0.5047087174 0.1435982262 -1.6139243438
-0.5277846275 0.1235113795 -1.5641482528
-0.5494221785 0.1069453262 -1.5124736337
-0.5695923836 0.0951265946 -1.4589435448
-0.5882758554 0.0889246236 -1.4039780422
-0.6053006912 0.0896505245 -1.3481653878
-0.6203820305 0.0981373685 -1.2924744421
-0.6331998374 0.1151795387 -1.2382239261
-0.6435148696 0.1406953850 -1.1868371316
-0.6511382556 0.1742426893 -1.1397443320
-0.6560289860 0.2147489721 -1.0980573859
-0.6583497894 0.2608236130 -1.0623108377
-0.6582834372 0.3112536319 -1.0329262714
-0.6561125331 0.3648197346 -1.0098451938
-0.6520835804 0.4205691301 -0.9930028344
-0.6462945847 0.4777192960 -0.9825446450
-0.6389315341 0.5354947206 -0.9783268854
-0.6301046402 0.5931903129 -0.9804585842
-0.6198889887 0.6500464557 -0.9890646548
-0.6084709077 0.7053150762 -1.0040342949
-0.5960000985 0.7582778954 -1.0251969791
-0.5825898396 0.8080124800 -1.0526583029
-0.5684863693 0.8536773431 -1.0861517633
-0.5539575619 0.8942256650 -1.1255233869
-0.5392443375 0.9286866502 -1.1702531821
-0.5246697752 0.9562292860 -1.2195950295
-0.5104618623 0.9762720856 -1.2725306388
-0.4967638825 0.9891214770 -1.3277999594
-0.4836055144 0.9955616678 -1.3843229984
-0.4709321066 0.9965645290 -1.4413362840
-0.4586585174 0.9932262532 -1.4983672238
-0.4466956129 0.9864359410 -1.5551602193
-0.4349769810 0.9772025933 -1.6116548282
-0.4234255614 0.9665513723 -1.6679167696
-0.4119137071 0.9557773743 -1.7241093844
-0.4003149754 0.9464841915 -1.7804101727
-0.3900712885 0.9402016209 -1.8297879520
-0.3792883383 0.9409430977 -1.8790855604
-0.3678008042 0.9518475906 -1.9267012135
-0.3574406659 0.9717204378 -1.9638366704
-0.3445237783 1.0085357271 -1.9963419473
-0.3313979616 1.0513562031 -2.0201605852
-0.3181895871 1.0974447484 -2.0371946293
-0.3050124772 1.1453139262 -2.0488772583
-0.2901645684 1.2013019038 -2.0565388648
-0.2775117055 1.2507213299 -2.0589996200
-0.2634771687 1.3074346610 -2.0585064075
-0.2500654321 1.3641626302 -2.0543443374
-0.2389579144 1.4135950717 -2.0478691437
-0.2271122575 1.4699403866 -2.0378174328
-0.2163113260 1.5259621843 -2.0251058646
-0.2077940574 1.5746052226 -2.0120356157
-0.1993316494 1.6299893256 -1.9953511738
-0.1923438402 1.6850844945 -1.9770969384
-0.1870125738 1.7399875086 -1.9577382915
-0.1836778756 1.7878794594 -1.9402639439
-0.1818130963 1.8428023731 -1.9203237055
-0.1820525350 1.8979311152 -1.9008833498
-0.1844678779 1.9534039270 -1.8826276203
-0.1890975779 2.0092323486 -1.8659777682
-0.1948252962 2.0582328487 -1.8527871871
-0.2031211053 2.1145021424 -1.8393670764
-0.2130535419 2.1708078831 -1.8272596295
-0.2243600420 2.2270171151 -1.8159118637
-0.2368232065 2.2829871868 -1.8045693925
-0.2484171041 2.3315736716 -1.7938821438
-0.2624045592 2.3867418359 -1.7805785930
-0.2769153324 2.4412403700 -1.7652528545
-0.2917808824 2.4948104988 -1.7472477921
-0.3068475260 2.5470733348 -1.7258967224
-0.3219368551 2.5975060031 -1.7005657732
-0.3368803834 2.6455079647 -1.6708382712
-0.3514525151 2.6903728553 -1.6364327109
-0.3653877758 2.7313066262 -1.5972177983
-0.3782776458 2.7674310042 -1.5532229362
-0.3895849106 2.7978023246 -1.5046913750
-0.3987723755 2.8216698320 -1.4522607334
-0.4053805036 2.8384569549 -1.3967901904
-0.4092398522 2.8478684328 -1.3393527744
-0.4103888518 2.8497925636 -1.2736865262
-0.4089177509 2.8437642287 -1.2156344973
-0.4055340892 2.8313599173 -1.1586727976
-0.4005059208 2.8132514866 -1.1033708429
-0.3939742525 2.7902210623 -1.0500772958
-0.3859845380 2.7631981449 -0.9988870163
-0.3764336273 2.7329759579 -0.9497824026
-0.3651280295 2.7003704959 -0.9026050474
-0.3518140178 2.6661995958 -0.8570853730
-0.3360872573 2.6312894335 -0.8129145953
-0.3148999541 2.5921963086 -0.7643795595
-0.2919967837 2.5590947883 -0.7219936119
-0.2606244533 2.5258739037 -0.6746891060
-0.2282196469 2.5012150468 -0.6328586614
-0.1870647898 2.4804174065 -0.5860115923
-0.1477847311 2.4676895841 -0.5447063411
-0.1069329062 2.4596208889 -0.5037001290
-0.0652457310 2.4549570021 -0.4629838486
-0.0230630151 2.4525668643 -0.4225722935
0.0196035240 2.4516706550 -0.3826082593
0.0629122076 2.4518028830 -0.3433352478
0.1071694527 2.4526933054 -0.3051574966
0.1528401583 2.4541846915 -0.2687327157
0.2066501147 2.4564691923 -0.2310198522
0.2570266527 2.4599061621 -0.2019297207
0.3169834750 2.4657980872 -0.1766218456
0.3790774678 2.4769873154 -0.1622657211
0.4396656195 2.4970924392 -0.1551458125
0.4948613745 2.5290396235 -0.1482294833
0.5410618218 2.5722496662 -0.1349262893
0.5757702554 2.6226463311 -0.1119278633
0.6017551754 2.6743752607 -0.0811579179
0.6214797357 2.7245354857 -0.0436697771
0.6348782545 2.7658895684 -0.0047665823
0.6462321258 2.8075067059 0.0447481209
0.6532307135 2.8402327536 0.1012364475
0.6555106483 2.8593356728 0.1561946051
0.6527383307 2.8659364015 0.2211505466
0.6443506623 2.8556249632 0.2850430916
0.6331581113 2.8335639230 0.3375579534
0.6196085364 2.8020355459 0.3845340234
0.6046668558 2.7636943603 0.4257905992
0.5889401870 2.7206401184 0.4618568149
0.5727256061 2.6746064258 0.4938326103
0.5562143801 2.6267526596 0.5228646790
0.5394359863 2.5779496880 0.5501106544
0.5223816122 2.5289914408 0.5768772699
0.5051792386 2.4806759716 0.6046616719
0.4881205344 2.4340104621 0.6351863630
0.4718667328 2.3897986987 0.6695649601
0.4571879197 2.3484234661 0.7079969679
0.4446825872 2.3096944622 0.7498697323
0.4346084931 2.2729590311 0.7941749622
0.4269679940 2.2374479398 0.8399666544
0.4216118237 2.2024583713 0.8864911377
0.4183427234 2.1675500489 0.9332747408
0.4169959522 2.1323789538 0.9799579708
0.4173095030 2.1012292712 1.0204551911
0.4192220401 2.0649572574 1.0662679757
0.4226816355 2.0279572709 1.1114029597
0.4275792262 1.9901610318 1.1557372998
0.4328533940 1.9564785332 1.1937914312
0.4400260241 1.9171559105 1.2364597252
0.4481714672 1.8770604690 1.2782229799
0.4570321961 1.8362674501 1.3191532167
0.4663283679 1.7948368501 1.3593330386
0.4756932226 1.7528586327 1.3989128265
0.4846198568 1.7104201750 1.4380840735
0.4923393198 1.6676256436 1.4770987634
0.4978373362 1.6246603962 1.5162701383
0.4997401006 1.5817538877 1.5558118924
0.4955436890 1.5339624453 1.6007205829
0.4829442292 1.4874872920 1.6453919675
0.4652938131 1.4473843733 1.6838811941
0.4431341415 1.4081055310 1.7208791659
0.4179038359 1.3692499400 1.7563734741
0.3907058006 1.3304967210 1.7905556927
0.3623679313 1.2915543906 1.8236241785
0.3334711794 1.2522424510 1.8557920218
0.3044492220 1.2124374735 1.8872544858
0.2756461515 1.1720602001 1.9181972538
0.2509687317 1.1362547159 1.9450134503
0.2232082284 1.0948296955 1.9755307410
0.1963179238 1.0529219944 2.0061708592
0.1705096693 1.0106671437 2.0372611990
0.1459671725 0.9683191404 2.0692327850
0.1228878002 0.9261941429 2.1025517285
0.1014840310 0.8847045670 2.1377241266
0.0820194531 0.8443722557 2.1752778231
0.0647828243 0.8057179191 2.2155744395
0.0499495778 0.7691652677 2.2586822668
0.0375837558 0.7348669948 2.3043495300
0.0275892799 0.7026166869 2.3520552923
0.0197708397 0.6719216361 2.4011847590
0.0139260476 0.6422221874 2.4512012169
0.0097253447 0.6127491883 2.5015189828
0.0069367657 0.5827971412 2.5516514303
0.0053469173 0.5517399614 2.6011569539
0.0047591180 0.5189477145 2.6495468738
0.0049658830 0.4884287760 2.6905066671
0.0058656156 0.4509469422 2.7353359560
0.0073508191 0.4103990886 2.7773808344
0.0090595299 0.3724410912 2.8115105003
0.0113448541 0.3257637509 2.8466148513
0.0139279551 0.2758985187 2.8770020753
0.0164327163 0.2299143434 2.8990768319
0.0194340009 0.1753418984 2.9196631998
0.0222710431 0.1261566767 2.9329846665
0.0256957891 0.0687467164 2.9431002917
0.0289103812 0.0179710243 2.9472360951
0.0328414235 -0.0403026125 2.9464132479
0.0370282993 -0.0981813509 2.9397673541
0.0402260632 -0.1408746348 2.9310145150
0.0446333378 -0.1967169858 2.9144801011
0.0490077857 -0.2506168157 2.8924040842
0.0531988184 -0.3020481746 2.8650356300
0.0565544577 -0.3446022433 2.8370420705
0.0600181229 -0.3904747071 2.8010469278
0.0628952631 -0.4331161422 2.7612110988
0.0648295920 -0.4678803988 2.7238471134
0.0662942841 -0.5049076833 2.6786446803
0.0668244631 -0.5394468467 2.6314853384
0.0663079301 -0.5720129474 2.5829363824
0.0645945823 -0.6031856217 2.5335039022
0.0615004226 -0.6335299841 2.4836231564
0.0568079582 -0.6636733704 2.4337460039
0.0502636071 -0.6943591402 2.3844162934
0.0417027085 -0.7261886895 2.3361403531
0.0309468806 -0.7597043821 2.2894815149
0.0178928912 -0.7952258126 2.2449460042
0.0025492504 -0.8328693346 2.2029523531
-0.0150466076 -0.8724392403 2.1636949140
-0.0345984821 -0.9134566413 2.1269237549
-0.0558761804 -0.9554118477 2.0922182789
-0.0786792653 -0.9978784342 2.0591325461
-0.1028157115 -1.0404518253 2.0271415475
-0.1281026294 -1.0828495295 1.9958101818
-0.1543524213 -1.1248528169 1.9647399192
-0.1813320764 -1.1663346375 1.9335951597
-0.2088072469 -1.2072400720 1.9021244616
-0.2365073529 -1.2475898689 1.8701403912
-0.2641127751 -1.2874361345 1.8374548303
-0.2911868912 -1.3268976974 1.8038768476
-0.3172186699 -1.3661843514 1.7692943520
-0.3415309290 -1.4055295689 1.7335584825
-0.3633034552 -1.4452538300 1.6966394568
-0.3815469293 -1.4856286825 1.6585487390
-0.3952965923 -1.5268762271 1.6195320202
-0.4040738309 -1.5689524487 1.5799667378
-0.4079523703 -1.6116311275 1.5402466562
-0.4076475490 -1.6545596923 1.5005893220
-0.4049490990 -1.6920049457 1.4659404963
-0.3995428002 -1.7346176272 1.4262800619
-0.3927913176 -1.7768245753 1.3863892238
-0.3853665641 -1.8184704409 1.3460272943
-0.3777822070 -1.8594772034 1.3050440280
-0.3704784376 -1.8997572976 1.2632948589
-0.3637822904 -1.9392328663 1.2206845766
-0.3579444302 -1.9778896483 1.1772069170
-0.3537660705 -2.0108973160 1.1384287832
-0.3500374035 -2.0479150226 1.0933276467
-0.3476354815 -2.0840563870 1.0474315881
-0.3467251443 -2.1193631384 1.0008378650
-0.3473663593 -2.1539699776 0.9537186707
-0.3496141390 -2.1880441624 0.9062641716
-0.3535512934 -2.2217670170 0.8586720761
-0.3592591084 -2.2554764840 0.8112552709
-0.3668673529 -2.2895804008 0.7643978261
-0.3764599286 -2.3246475937 0.7186424068
-0.3880491858 -2.3614238113 0.6747507435
-0.4014800555 -2.4005837499 0.6335570070
-0.4163673735 -2.4424399785 0.5956681956
-0.4321185911 -2.4868123943 0.5611413593
-0.4481832597 -2.5328485004 0.5290016693
-0.4641939517 -2.5794650138 0.4976664577
-0.4799832945 -2.6255307288 0.4654098744
-0.4954342685 -2.6698801455 0.4306875780
-0.5103365310 -2.7109881522 0.3920027518
-0.5224111541 -2.7424113472 0.3537362297
-0.5347810334 -2.7712733226 0.3047803438
-0.5432511034 -2.7875959995 0.2574875060
-0.5492592439 -2.7934061523 0.2001065437
-0.5506795484 -2.7869464089 0.1496079135
-0.5471219777 -2.7660776720 0.0952587939
-0.5385403031 -2.7350377614 0.0466112193
-0.5249300783 -2.6971960702 0.0043743995
-0.5055707186 -2.6552136977 -0.0310717420
-0.4788817941 -2.6119809201 -0.0592094288
-0.4431502883 -2.5716063126 -0.0797358135
-0.3916493894 -2.5364194746 -0.0952330597
-0.3337238271 -2.5139801850 -0.1122084961
-0.2748594589 -2.5013313704 -0.1367079791
-0.2183586298 -2.4945334485 -0.1691605113
-0.1653544040 -2.4909648238 -0.2078470500
-0.1203296892 -2.4889276919 -0.2449972851
-0.0768148646 -2.4879569140 -0.2839869311
-0.0344494863 -2.4879414502 -0.3242559240
0.0070350676 -2.4889729548 -0.3654290317
0.0477985198 -2.4914248368 -0.4072619471
0.0878539613 -2.4959257377 -0.4496032764
0.1270554267 -2.5032565727 -0.4923303635
0.1695410177 -2.5161366459 -0.5408785580
0.2050892422 -2.5326100369 -0.5841846072
0.2375727484 -2.5543400475 -0.6275814817
0.2660970352 -2.5811405617 -0.6709343726
0.2934185685 -2.6157310018 -0.7197731337
0.3137244564 -2.6489231954 -0.7633797355
0.3308842026 -2.6831292615 -0.8075652697
0.3472001402 -2.7216521395 -0.8583950826
0.3592635354 -2.7548132410 -0.9050108133
0.3694857635 -2.7861387123 -0.9533018675
0.3780739363 -2.8149264663 -1.0034485095
0.3851617081 -2.8404135339 -1.0555692979
0.3907976054 -2.8618748844 -1.1096400979
0.3953187795 -2.8799446417 -1.1727324000
0.3976371828 -2.8902357421 -1.2301776322
0.3981361719 -2.8943756986 -1.2884202850
0.3965873079 -2.8919293861 -1.3467324103
0.3922193308 -2.8810430344 -1.4113973296
0.3859211974 -2.8643443427 -1.4669664150
0.3775087304 -2.8411434949 -1.5198558633
0.3673219123 -2.8119918619 -1.5693843416
0.3542331259 -2.7727905682 -1.6205060800
0.3414895834 -2.7329907922 -1.6612964720
0.3280547248 -2.6891967155 -1.6975355558
0.3141894058 -2.6421871114 -1.7293221988
0.3000862425 -2.5926702763 -1.7569289228
0.2859472321 -2.5412228163 -1.7807470775
0.2719346890 -2.4882990195 -1.8011924605
0.2582291358 -2.4342599655 -1.8187414642
0.2450408709 -2.3793921218 -1.8339774152
0.2325354042 -2.3239446059 -1.8476107855
0.2209061266 -2.2680778684 -1.8602777203
0.2116833779 -2.2190373962 -1.8712011433
0.2022592567 -2.1627378916 -1.8837649044
0.1943614185 -2.1063880390 -1.8971128617
0.1881827371 -2.0501446871 -1.9117363913
0.1843421585 -2.0012068536 -1.9258198021
0.1817315137 -1.9454367058 -1.9430806273
0.1811052160 -1.8899670666 -1.9614814027
0.1824590582 -1.8347794853 -1.9806908892
0.1851132324 -1.7867366506 -1.9978501251
0.1898127600 -1.7317638308 -2.0171770572
0.1961260654 -1.6767195249 -2.0358350731
0.2038676504 -1.6214802013 -2.0533441904
0.2117901484 -1.5730144628 -2.0674287778
0.2218156569 -1.5172299450 -2.0817467797
0.2328355129 -1.4611238068 -2.0939024236
0.2446989266 -1.4047159293 -2.1036110060
0.2572573589 -1.3480552338 -2.1105556213
0.2687002873 -1.2984118353 -2.1141947962
0.2820861801 -1.2415378838 -2.1152479404
0.2956612579 -1.1847697233 -2.1127747857
0.3075347889 -1.1353854288 -2.1077060139
0.3208851312 -1.0795047615 -2.0973765534
0.3321879161 -1.0313869575 -2.0846656248
0.3427391962 -0.9852430600 -2.0659023404
0.3523340701 -0.9426434923 -2.0403014218
0.3607517929 -0.9069509562 -2.0058282831
0.3681574935 -0.8846518302 -1.9611313162
0.3740611726 -0.8828093060 -1.9181309526
0.3817560240 -0.8885885224 -1.8686481283
0.3899053661 -0.8995762447 -1.8198072919
0.3997636427 -0.9145939518 -1.7643610036
0.4100854562 -0.9303053125 -1.7091030744
0.4208188591 -0.9453016791 -1.6536809663
0.4319246712 -0.9587092679 -1.5979092925
0.4434121354 -0.9696426239 -1.5416677043
0.4552685734 -0.9775031504 -1.4849872025
0.4675612422 -0.9812265071 -1.4279806646
0.4803382896 -0.9800045303 -1.3709848356
0.4936578130 -0.9726674281 -1.3145921623
0.5075266898 -0.9584237915 -1.2597019365
0.5218850808 -0.9367184922 -1.2074539311
0.5365381151 -0.9075307772 -1.1590604410
0.5512052759 -0.8712726275 -1.1156976464
0.5655923232 -0.8289714358 -1.0780839423
0.5794054887 -0.7817541523 -1.0466002246
0.5923781119 -0.7306506250 -1.0214538600
0.6028090363 -0.6834471165 -1.0050514466
0.6136972432 -0.6275717720 -0.9920488631
0.6232588430 -0.5703215292 -0.9856575150
0.6313726669 -0.5124971470 -0.9857842415
0.6379080953 -0.4548589921 -0.9924191855
0.6427356420 -0.3981486540 -1.0054294542
0.6456944663 -0.3432312670 -1.0250036753
0.6453163366 -0.2917773572 -1.0522490605
0.6398049498 -0.2474732800 -1.0888100631
0.6295621324 -0.2122808233 -1.1326124151
0.6155617254 -0.1866522288 -1.1811062773
0.5977971220 -0.1648699478 -1.2386106152
0.5751555227 -0.1523662170 -1.2978524362
0.5481431706 -0.1475537804 -1.3571377814
0.5179635246 -0.1484662231 -1.4154212500
0.4854264661 -0.1534378364 -1.4723934394
0.4507460928 -0.1615119936 -1.5277582880
0.4144871937 -0.1711736294 -1.5818174447
0.3768178161 -0.1815767806 -1.6347209741
0.3422997652 -0.1906184815 -1.6809119270
0.3066597657 -0.1990715771 -1.7263163061
0.2698496275 -0.2063867138 -1.7709365004
0.2316669374 -0.2117636837 -1.8146191055
0.1919499643 -0.2140435898 -1.8571177830
0.1506808023 -0.2120129075 -1.8980234514
0.1079588474 -0.2037448072 -1.9364319995
0.0644759771 -0.1859344282 -1.9702143379
0.0225807288 -0.1562954418 -1.9963078095
-0.0317665100 -0.1235999200 -1.9705501000
-0.0601373055 -0.0734741768 -1.9768014542
-0.0887317341 -0.0231304129 -1.9786994300
-0.1178600289 0.0268710508 -1.9761464402
-0.1479171029 0.0758335287 -1.9688265116
-0.1794459269 0.1227173830 -1.9560999737
-0.2133343729 0.1654011628 -1.9365928150
-0.2502556224 0.2004645875 -1.9092359348
-0.2898795551 0.2213855926 -1.8729439450
-0.3290507325 0.2253581022 -1.8308642816
-0.3647040596 0.2151438819 -1.7865228202
-0.3965307561 0.1974382305 -1.7415060208
-0.4251465551 0.1763104827 -1.6957721932
-0.4512627345 0.1544916999 -1.6488741235
-0.4753754200 0.1336703754 -1.6004761365
-0.4979299349 0.1150440482 -1.5504641874
-0.5190243557 0.0997392772 -1.4987190574
-0.5387792460 0.0890899258 -1.4453128802
-0.5571993152 0.0839352703 -1.3906532768
-0.5741886438 0.0856264851 -1.3353397112
-0.5894820961 0.0949566004 -1.2803173687
-0.6027325250 0.1128244976 -1.2269106045
-0.6136847095 0.1389816221 -1.1764688069
-0.6220689445 0.1730602910 -1.1304237937
-0.6277506354 0.2139394939 -1.0898394095
-0.6309789607 0.2600514947 -1.0549633851
-0.6317317500 0.3104785387 -1.0264966052
-0.6303276695 0.3639070621 -1.0042330947
-0.6270440453 0.4193972335 -0.9880397610
-0.6218640784 0.4762331671 -0.9782546618
-0.6150211249 0.5336126907 -0.9745339909
-0.6066925601 0.5908766873 -0.9770153533
-0.5968439415 0.6472475939 -0.9859851217
-0.5857511502 0.7019600634 -1.0013640925
-0.5735416501 0.7543313638 -1.0228307753
-0.5603641796 0.8033237760 -1.0507235347
-0.5464751557 0.8481307682 -1.0846261476
-0.5321470796 0.8876986566 -1.1243563890
-0.5176377945 0.9210970066 -1.1693454438
-0.5032658817 0.9474340522 -1.2188652319
-0.4892651745 0.9660135712 -1.2718890490
-0.4757547054 0.9775055982 -1.3269986549
-0.4627381366 0.9825963631 -1.3831931459
-0.4501681504 0.9822479922 -1.4397353001
-0.4379616220 0.9774918683 -1.4961736870
-0.4260521601 0.9690224475 -1.5522441369
-0.4143850951 0.9578524728 -1.6078905348
-0.4029197071 0.9447779533 -1.6631665890
-0.3915975628 0.9306818750 -1.7182226480
-0.3804028692 0.9166003722 -1.7733077140
-0.3692335008 0.9044883619 -1.8288555731
-0.3578439229 0.8981568318 -1.8852696414
-0.3457402164 0.9041407647 -1.9414094229
-0.3324991939 0.9306662342 -1.9906491948
-0.3184813882 0.9731061249 -2.0269855008
-0.3040585678 1.0231923374 -2.0519982055
-0.2894026253 1.0766228064 -2.0688128178
-0.2746603553 1.1315948278 -2.0796171134
-0.2600082277 1.1873386567 -2.0854889316
-0.2456065161 1.2434224240 -2.0873473001
-0.2316136935 1.2996173537 -2.0856765667
-0.2181639649 1.3557566405 -2.0807366696
-0.2054057589 1.4117137431 -2.0727710691
-0.1935205156 1.4673857344 -2.0619627102
-0.1826120439 1.5227246312 -2.0486986198
-0.1728055403 1.5776993449 -2.0332410659
-0.1642246980 1.6323504461 -2.0160016877
-0.1570200574 1.6866924468 -1.9972181273
-0.1513763242 1.7408152067 -1.9772997268
-0.1474003877 1.7948710910 -1.9568081695
-0.1451906484 1.8489847654 -1.9362056476
-0.1448849544 1.9032768919 -1.9159612474
-0.1465470926 1.9578935946 -1.8966779943
-0.1503193031 2.0128739467 -1.8787752948
-0.1560595985 2.0681797309 -1.8624760476
-0.1636250628 2.1237078089 -1.8477516949
-0.1728064159 2.1793109360 -1.8342724106
-0.1833823902 2.2348471466 -1.8215523281
-0.1952016823 2.2901561146 -1.8089330411
-0.2079957991 2.3451007191 -1.7956930251
-0.2215868536 2.3995213961 -1.7811559262
-0.2357706326 2.4532316543 -1.7646845955
-0.2503722635 2.5059693248 -1.7456425167
-0.2652292296 2.5573403834 -1.7233422077
-0.2801307727 2.6068543542 -1.6972213689
-0.2948898084 2.6539595745 -1.6669239786
-0.3092519773 2.6979499269 -1.6321109030
-0.3229632659 2.7380566115 -1.5926531740
-0.3356276418 2.7733838611 -1.5485425441
-0.3467246210 2.8028647058 -1.4999534369
-0.3558249071 2.8258891851 -1.4476365764
-0.3625402059 2.8419867318 -1.3924528725
-0.3666853677 2.8508015139 -1.3353950979
-0.3682942631 2.8523714802 -1.2775263631
-0.3674704147 2.8466142618 -1.2199033299
-0.3646638072 2.8345619682 -1.1633344663
-0.3601200238 2.8169558495 -1.1083522584
-0.3539584618 2.7944838424 -1.0553250300
-0.3462559908 2.7681075958 -1.0043257769
-0.3369024668 2.7385347033 -0.9553876714
-0.3257063228 2.7065596735 -0.9083837628
-0.3124361950 2.6730518554 -0.8630176899
-0.2966796027 2.6388234860 -0.8190064086
-0.2778681786 2.6048312209 -0.7760265428
-0.2552915010 2.5722312622 -0.7337895826
-0.2280889012 2.5426972435 -0.6920426054
-0.1963241053 2.5177549641 -0.6505604516
-0.1605108120 2.4984193504 -0.6093873171
-0.1218031545 2.4847850639 -0.5685247014
-0.0813344815 2.4761252789 -0.5279813354
-0.0399289134 2.4712962413 -0.4877379229
0.0019618152 2.4690570593 -0.4477671986
0.0442937389 2.4685946737 -0.4082005716
0.0871932942 2.4694499856 -0.3692554587
0.1309265720 2.4714115099 -0.3312901140
0.1759185211 2.4743989190 -0.2948981343
0.2225653101 2.4787487663 -0.2608130019
0.2711832087 2.4850248506 -0.2299639182
0.3216965040 2.4946155696 -0.2033411787
0.3731643309 2.5095793565 -0.1814556436
0.4230443516 2.5327340524 -0.1634011296
0.4673958135 2.5652880193 -0.1455869420
0.5038718349 2.6049960004 -0.1247412151
0.5324933864 2.6483852353 -0.0993188750
0.5542530938 2.6924446919 -0.0687155285
0.5710734668 2.7349658085 -0.0332118665
0.5839282562 2.7743908235 0.0071860291
0.5931577473 2.8088698060 0.0527472131
0.5989662170 2.8367001872 0.1031594345
0.6008448335 2.8548511812 0.1580698711
0.5984447472 2.8608759556 0.2155028719
0.5919380365 2.8539871567 0.2724544256
0.5819900668 2.8350209801 0.3261052065
0.5696428246 2.8062778866 0.3747472860
0.5557998069 2.7704229363 0.4180471557
0.5411785166 2.7294972182 0.4563444693
0.5260890462 2.6853810219 0.4907281243
0.5108504147 2.6393142516 0.5223950478
0.4955472441 2.5922107578 0.5524780753
0.4802662080 2.5449077620 0.5822606296
0.4651786721 2.4982157401 0.6130818219
0.4505857217 2.4530705449 0.6463363511
0.4369280278 2.4100761927 0.6826774428
0.4246477050 2.3694780220 0.7221337121
0.4141093624 2.3311346407 0.7642700614
0.4055125687 2.2945823000 0.8084002662
0.3989140826 2.2591839112 0.8537987709
0.3941750393 2.2243256798 0.8998431918
0.3912045635 2.1896267065 0.9461557693
0.3899240567 2.1547817616 0.9924372827
0.3902582559 2.1195041908 1.0384079082
0.3921657223 2.0835911422 1.0838446983
0.3954667451 2.0470084200 1.1286615626
0.4000575885 2.0096981299 1.1727595474
0.4057814016 1.9716094682 1.2160528206
0.4124902974 1.9327691309 1.2585308690
0.4200137468 1.8932071251 1.3001990909
0.4280246126 1.8530021009 1.3411552019
0.4362032420 1.8122370643 1.3815205688
0.4441416658 1.7710111583 1.4214635801
0.4513202691 1.7294196290 1.4611702666
0.4569450668 1.6875577608 1.5008409232
0.4601470294 1.6455771452 1.5406471552
0.4599402255 1.6036363723 1.5806087650
0.4554132335 1.5619444814 1.6205643027
0.4459908304 1.5207191440 1.6601546009
0.4315021394 1.4800213803 1.6987561587
0.4127476069 1.4398752250 1.7360766334
0.3907105740 1.4000961439 1.7719751879
0.3662944996 1.3605446787 1.8065722481
0.3402856492 1.3209775715 1.8399760583
0.3133011757 1.2812671159 1.8724249015
0.2858509625 1.2412358869 1.9040800928
0.2583524675 1.2007886887 1.9351592884
0.2311095812 1.1598986693 1.9658819683
0.2043814582 1.1185672449 1.9964658990
0.1784087944 1.0768355909 2.0271569925
0.1534311124 1.0348246016 2.0582882709
0.1296413639 0.9927926139 2.0903058087
0.1072492029 0.9510077913 2.1236228637
0.0864561713 0.9098679217 2.1587279580
0.0675358713 0.8698826207 2.1961506007
0.0508039091 0.8315307286 2.2362247731
0.0363494735 0.7951518234 2.2789293230
0.0242305655 0.7608738145 2.3240312738
0.0143974559 0.7285303453 2.3710853275
0.0066737187 0.6976343047 2.4194939160
0.0009346968 0.6677457501 2.4688050540
-0.0031917094 0.6380658515 2.5184025341
-0.0059286770 0.6079442500 2.5678292828
-0.0074739527 0.5768561802 2.6167045439
-0.0080010495 0.5441951458 2.6645643008
-0.0076224634 0.5093703651 2.7108719635
-0.0065154053 0.4719965924 2.7551278622
-0.0048083952 0.4317700330 2.7967761447
-0.0026097371 0.3884882042 2.8352082965
-0.0000210377 0.3421208036 2.8698346494
0.0028737765 0.2927426576 2.8999909235
0.0059936332 0.2407197938 2.9252619317
0.0092852208 0.1865672744 2.9455259847
0.0127242723 0.1307441551 2.9605670828
0.0163043446 0.0737776084 2.9704154409
0.0200364015 0.0161319769 2.9747701357
0.0239203466 -0.0416513199 2.9736785291
0.0279353320 -0.0990797635 2.9673467837
0.0320393897 -0.1556607281 2.9556863603
0.0361645021 -0.2109171567 2.9388192003
0.0402195654 -0.2642979813 2.9166887395
0.0440904161 -0.3152871387 2.8894786308
0.0476641890 -0.3635334816 2.8576316422
0.0508350184 -0.4088516592 2.8217017244
0.0534944976 -0.4511322548 2.7821928291
0.0555282351 -0.4904904221 2.7397243290
0.0568046740 -0.5270924226 2.6948243189
0.0571888630 -0.5613353263 2.6480821469
0.0565752758 -0.5937382063 2.6000492376
0.0548161753 -0.6248526167 2.5511977415
0.0517387469 -0.6551904033 2.5019229849
0.0471439494 -0.6853121392 2.4526332094
0.0407080840 -0.7159794716 2.4038905456
0.0323156929 -0.7477059660 2.3561394133
0.0217921584 -0.7810441676 2.3099397807
0.0090294890 -0.8162839272 2.2657637415
-0.0059619890 -0.8535568520 2.2240177580
-0.0231880481 -0.8926764137 2.1849021613
-0.0423433320 -0.9332315098 2.1482238355
-0.0631998853 -0.9747079851 2.1135548120
-0.0855506200 -1.0167235626 2.0804982456
-0.1091998411 -1.0588965961 2.0485596091
-0.1339640621 -1.1009434282 2.0173058538
-0.1596195238 -1.1426591925 1.9863279806
-0.1859350455 -1.1839418358 1.9553234965
-0.2126618791 -1.2247276337 1.9240145332
-0.2395107614 -1.2650653466 1.8922331145
-0.2661583198 -1.3049909741 1.8597696038
-0.2921318935 -1.3446209350 1.8264113556
-0.3169421747 -1.3841650146 1.7920835226
-0.3399692495 -1.4237501112 1.7565863737
-0.3604740211 -1.4636445609 1.7199122229
-0.3775793845 -1.5040068817 1.6820287491
-0.3904509213 -1.5449748101 1.6431426308
-0.3988603191 -1.5864847369 1.6036257603
-0.4029252013 -1.6283809678 1.5638273502
-0.4031882751 -1.6704371070 1.5239777435
-0.4004245356 -1.7124947632 1.4842141416
-0.3954636214 -1.7542736822 1.4443672666
-0.3891901134 -1.7957097482 1.4043467599
-0.3822099640 -1.8366954572 1.3639799828
-0.3750125124 -1.8771039036 1.3230728513
-0.3679976560 -1.9168847596 1.2815244160
-0.3615168381 -1.9559258026 1.2391951563
-0.3558160589 -1.9942190218 1.1960790664
-0.3510837796 -2.0316839591 1.1521272520
-0.3474822380 -2.0683590274 1.1074086119
-0.3451327135 -2.1042289878 1.0619586667
-0.3442021390 -2.1393781425 1.0158985215
-0.3447231807 -2.1739416934 0.9693912752
-0.3467327371 -2.2081089287 0.9226330279
-0.3502969787 -2.2420821125 0.8758258678
-0.3554558535 -2.2762320618 0.8292961546
-0.3623287398 -2.3109235211 0.7833939657
-0.3708770296 -2.3467083017 0.7386299200
-0.3810276293 -2.3841252310 0.6955752179
-0.3926220601 -2.4236340939 0.6548211839
-0.4053847877 -2.4653635411 0.6167087309
-0.4189322329 -2.5091361190 0.5812425966
-0.4329156153 -2.5542060026 0.5476121996
-0.4470691777 -2.5996411542 0.5145452802
-0.4612473190 -2.6444827895 0.4806947150
-0.4752972720 -2.6877205775 0.4447812447
-0.4889917215 -2.7279360591 0.4053996462
-0.5018948386 -2.7631681065 0.3613049457
-0.5133383073 -2.7912273820 0.3120392739
-0.5222261259 -2.8088824304 0.2577631911
-0.5275192232 -2.8139652783 0.2005164568
-0.5284124806 -2.8055825208 0.1433463875
-0.5245792999 -2.7850238484 0.0894059878
-0.5160993117 -2.7551286984 0.0405741749
-0.5030046135 -2.7190994166 -0.0027773720
-0.4847101276 -2.6793601639 -0.0406535794
-0.4599783374 -2.6384367044 -0.0732262413
-0.4274712434 -2.5995654769 -0.1010983938
-0.3869311300 -2.5666922846 -0.1259800731
-0.3406662978 -2.5424253611 -0.1507967337
-0.2923571581 -2.5261029563 -0.1781790721
-0.2444721972 -2.5156252834 -0.2090256717
-0.1981341822 -2.5089075856 -0.2431470357
-0.1534688007 -2.5045093754 -0.2797909010
-0.1101503278 -2.5017723130 -0.3181749426
-0.0678815748 -2.5004108553 -0.3577872935
-0.0264199448 -2.5004068961 -0.3982679416
0.0143821565 -2.5021128605 -0.4393784101
0.0545214848 -2.5061880947 -0.4809690639
0.0938268729 -2.5133640708 -0.5229210186
0.1318064017 -2.5245683621 -0.5651909642
0.1675624546 -2.5407940343 -0.6077564241
0.2001134565 -2.5624445722 -0.6504969734
0.2284196956 -2.5893173839 -0.6932967937
0.2525235363 -2.6197534296 -0.7362793570
0.2728237546 -2.6524225365 -0.7795992751
0.2898655901 -2.6860642281 -0.8235848385
0.3042171303 -2.7195918325 -0.8686117172
0.3162420177 -2.7521187533 -0.9150328343
0.3263713103 -2.7828137894 -0.9631157530
0.3348163187 -2.8110229213 -1.0130060690
0.3416837538 -2.8359576885 -1.0648389958
0.3470012545 -2.8568963949 -1.1185899355
0.3506602591 -2.8728860617 -1.1741456124
0.3525680469 -2.8832295579 -1.2310967388
0.3525821500 -2.8874965351 -1.2888347521
0.3505227599 -2.8852108057 -1.3466450337
0.3462679790 -2.8762094192 -1.4036849153
0.3397528650 -2.8602463418 -1.4589694394
0.3311426129 -2.8376045653 -1.5115615122
0.3208079289 -2.8089789954 -1.5608099744
0.3091072942 -2.7749900888 -1.6061967781
0.2963628321 -2.7363233389 -1.6473850013
0.2828902717 -2.6935983195 -1.6841099759
0.2689718202 -2.6475688817 -1.7164096617
0.2548200553 -2.5990151451 -1.7446544315
0.2406771060 -2.5485076993 -1.7692504487
0.2267152064 -2.4964765536 -1.7905735718
0.2131218704 -2.4432915218 -1.8091230311
0.2001172226 -2.3892277191 -1.8254235161
0.1878679787 -2.3345575233 -1.8402189290
0.1765330587 -2.2794531571 -1.8541092788
0.1663071150 -2.2240425745 -1.8676379867
0.1573799650 -2.1684952501 -1.8815207841
0.1500200754 -2.1129247605 -1.8962039697
0.1443266552 -2.0575122563 -1.9121581426
0.1404240775 -2.0023366900 -1.9294152273
0.1383729083 -1.9474925662 -1.9480009081
0.1381884198 -1.8929413913 -1.9675424418
0.1399015835 -1.8386647754 -1.9877657690
0.1433367991 -1.7845226837 -2.0081279115
0.1483705588 -1.7303966241 -2.0281971028
0.1548728405 -1.6761598827 -2.0475321718
0.1627322780 -1.6216991302 -2.0656990962
0.1718551535 -1.5669660217 -2.0823991111
0.1820785401 -1.5118807622 -2.0971866347
0.1932536021 -1.4564640504 -2.1098917323
0.2052387548 -1.4007348549 -2.1202761460
0.2178959668 -1.3447386053 -2.1281246988
0.2310760629 -1.2885379157 -2.1331453384
0.2445967590 -1.2322345435 -2.1351961086
0.2582763817 -1.1759445701 -2.1341261110
0.2718898918 -1.1198053535 -2.1297209613
0.2851998269 -1.0640110568 -2.1215893121
0.2979241195 -1.0088958807 -2.1090688794
0.3095726540 -0.9550898519 -2.0910897068
0.3197353230 -0.9042536541 -2.0654554999
0.3280252992 -0.8611055611 -2.0283260746
0.3348275032 -0.8366112002 -1.9772272032
0.3417726517 -0.8362891556 -1.9200326472
0.3499237397 -0.8499709554 -1.8643594858
0.3590932092 -0.8682274900 -1.8101367605
0.3690910609 -0.8875754210 -1.7564359416
0.3796353894 -0.9064512694 -1.7026734549
0.3906133274 -0.9238456447 -1.6485012329
0.4019162045 -0.9392154132 -1.5937910301
0.4135422115 -0.9518517909 -1.5384553916
0.4254628819 -0.9613119417 -1.4825511003
0.4377200063 -0.9666080093 -1.4261773670
0.4503847446 -0.9670683415 -1.3696516648
0.4635216296 -0.9614189141 -1.3135304754
0.4771594393 -0.9489674319 -1.2586699967
0.4912384420 -0.9291031471 -1.2061712058
0.5056329812 -0.9016888578 -1.1572727437
0.5200530600 -0.8669851154 -1.1132417880
0.5342272315 -0.8260739043 -1.0748111363
0.5478294501 -0.7800581445 -1.0423946869
0.5605673894 -0.7299156257 -1.0163647829
0.5722601613 -0.6766541556 -0.9968614455
0.5826609337 -0.6212076177 -0.9837480859
0.5916100416 -0.5643566073 -0.9772895142
0.5989868517 -0.5069281871 -0.9771581883
0.6047069767 -0.4496438612 -0.9833242427
0.6085813477 -0.3932177454 -0.9957334975
0.6105109254 -0.3384678671 -1.0145262990
0.6076523410 -0.2878998857 -1.0421752594
0.5967893027 -0.2476255132 -1.0817630374
0.5789624400 -0.2203897441 -1.1294760047
0.5563488423 -0.2055415920 -1.1806307133
0.5314713620 -0.1978537480 -1.2323486085
0.5048360508 -0.1961575327 -1.2837660566
0.4771676441 -0.1978460149 -1.3346402768
0.4486576461 -0.2019154834 -1.3849181337
0.4193998581 -0.2076187048 -1.4346091860
0.3894056212 -0.2143768495 -1.4837280167
0.3586530784 -0.2216440101 -1.5323027639
0.3271523186 -0.2289148252 -1.5803944554
0.2948419266 -0.2357463102 -1.6280097080
0.2616386942 -0.2416591299 -1.6751287780
0.2274395708 -0.2460989670 -1.7216912150
0.1921269561 -0.2483897283 -1.7675717333
0.1553548943 -0.2469618226 -1.8123094984
0.1172372150 -0.2408550029 -1.8554666205
0.0778797179 -0.2278582076 -1.8958146169
0.0381066231 -0.2046251187 -1.9307225784
0.0005744283 -0.1692504584 -1.9563572160
0.0027942777 -0.1069320495 -2.0540846815
-0.0316598705 -0.0605127893 -2.0624508486
-0.0605937511 -0.0093017669 -2.0642326950
-0.0886036176 0.0425228510 -2.0617854564
-0.1243214519 0.1064779196 -2.0537280542
-0.1618150979 0.1679556591 -2.0382357521
-0.2021133014 0.2250545537 -2.0153106063
-0.2565491168 0.2818436763 -1.9758989172
-0.3193337721 0.3027622654 -1.9197403555
-0.3698269418 0.2922034924 -1.8684630140
-0.4146084540 0.2654327745 -1.8166822069
-0.4536060960 0.2318197958 -1.7639210811
-0.4822361444 0.2043917155 -1.7202555064
-0.5089671880 0.1779399832 -1.6748280823
-0.5340420148 0.1535260769 -1.6273725512
-0.5576393202 0.1319787107 -1.5778323182
-0.5798200012 0.1141513752 -1.5262282099
-0.6004055211 0.1011632634 -1.4725742094
-0.6193523956 0.0939139769 -1.4173028075
-0.6364127386 0.0936745639 -1.3609910645
-0.6512819649 0.1013181366 -1.3046315156
-0.6636671499 0.1175345798 -1.2495372476
-0.6733450297 0.1424091478 -1.1972054564
-0.6802075666 0.1754250876 -1.1490648704
-0.6843073366 0.2155584503 -1.1062753623
-0.6857206180 0.2615957312 -1.0696582903
-0.6848351243 0.3120287251 -1.0393559377
-0.6818973966 0.3657324071 -1.0154572928
-0.6771231155 0.4217410267 -0.9979659079
-0.6707250909 0.4792054248 -0.9868346283
-0.6628419433 0.5373767506 -0.9821197799
-0.6535167203 0.5955039384 -0.9839018152
-0.6429340360 0.6528453175 -0.9921441879
-0.6311906653 0.7086700889 -1.0067044973
-0.6184585469 0.7622244269 -1.0275631829
-0.6048154995 0.8127011840 -1.0545930711
-0.5904975829 0.8592239180 -1.0876773789
-0.5757680442 0.9007526734 -1.1266903848
-0.5608508804 0.9362762938 -1.1711609204
-0.5460736686 0.9650245198 -1.2203248271
-0.5316585501 0.9865306000 -1.2731722287
-0.5177730596 1.0007373559 -1.3286012639
-0.5044728923 1.0085269725 -1.3854528509
-0.4916960627 1.0108810658 -1.4429372679
-0.4793554128 1.0089606382 -1.5005607606
-0.4673390658 1.0038494345 -1.5580763017
-0.4555688668 0.9965527138 -1.6154191216
-0.4439314156 0.9883247913 -1.6726669502
-0.4322298514 0.9808728736 -1.7299961208
-0.4202270816 0.9763680108 -1.7875126315
-0.4109090762 0.9759148798 -1.8307203308
-0.4007327536 0.9837293637 -1.8729014794
-0.3898613920 0.9995544165 -1.9119930041
-0.3823821380 1.0127746414 -1.9370241459
-0.3705661684 1.0439653293 -1.9656983938
-0.3587373553 1.0795200688 -1.9883229649
-0.3469765489 1.1182666905 -2.0055764407
-0.3353645991 1.1590330246 -2.0181374032
-0.3203209092 1.2152651509 -2.0275887979
-0.3094168949 1.2580202357 -2.0306519399
-0.2953406438 1.3152519682 -2.0313362483
-0.2819668992 1.3725686199 -2.0279520052
-0.2725100699 1.4154764003 -2.0229672182
-0.2607039995 1.4724950388 -2.0136721554
-0.2500106080 1.5291997374 -2.0015131095
-0.2427825745 1.5715111004 -1.9908301656
-0.2344386008 1.6276282051 -1.9747006600
-0.2276676231 1.6834765423 -1.9569757495
-0.2226488234 1.7391598104 -1.9381768561
-0.2199553635 1.7808878277 -1.9237197182
-0.2184355442 1.8366199808 -1.9044417633
-0.2192201156 1.8925853384 -1.8858054521
-0.2223886633 1.9489142594 -1.8685772463
-0.2278758527 2.0055907506 -1.8531802416
-0.2335909938 2.0482859665 -1.8430983267
-0.2426171478 2.1052964758 -1.8309824579
-0.2533006680 2.1623048302 -1.8202468484
-0.2653376937 2.2191870835 -1.8102713992
-0.2784447306 2.2758182591 -1.8002057438
-0.2888384091 2.3180466242 -1.7920712624
-0.3032222647 2.3739622756 -1.7800012598
-0.3180600323 2.4292490857 -1.7658211134
-0.3331895013 2.4836516727 -1.7488530675
-0.3484658224 2.5368062862 -1.7284512371
-0.3637429376 2.5881576521 -1.7039101775
-0.3788709584 2.6370563548 -1.6747525638
-0.3936530529 2.6827957838 -1.6407545189
-0.4078122858 2.7245566409 -1.6017824226
-0.4209276497 2.7614781474 -1.5579033283
-0.4324452003 2.7927399435 -1.5094293132
-0.4417198440 2.8174504788 -1.4568848904
-0.4482208012 2.8349271781 -1.4011275083
-0.4517943367 2.8449353517 -1.3433104509
-0.4524834405 2.8472136471 -1.2698466892
-0.4503650871 2.8409141955 -1.2113656648
-0.4464043712 2.8281578664 -1.1540111288
-0.4408918179 2.8095471236 -1.0983894274
-0.4339900432 2.7859582822 -1.0448295617
-0.4257130852 2.7582886939 -0.9934482556
-0.4159647877 2.7274172126 -0.9441771338
-0.4045497363 2.6941813183 -0.8968263320
-0.3911918406 2.6593473361 -0.8511530561
-0.3754949118 2.6237553809 -0.8068227819
-0.3519317296 2.5795613964 -0.7527325762
-0.3287020664 2.5459583145 -0.7101976411
-0.2931600053 2.5090505639 -0.6573356066
-0.2601151885 2.4846751295 -0.6151568711
-0.2136187675 2.4624154626 -0.5626358676
-0.1737663078 2.4505941042 -0.5208879808
-0.1325313309 2.4431164990 -0.4794189226
-0.0905625486 2.4386177629 -0.4382297742
-0.0480878453 2.4360766693 -0.3973773884
-0.0050866908 2.4347466362 -0.3570159471
0.0386311210 2.4341557805 -0.3174150369
0.0834123335 2.4339751009 -0.2790248793
0.1297617954 2.4339704639 -0.2425672971
0.1907349193 2.4341896183 -0.2012267025
0.2428700968 2.4347874735 -0.1738955232
0.3122704460 2.4369806048 -0.1499025125
0.3849906048 2.4443952743 -0.1430757986
0.4562868875 2.4614508260 -0.1468904953
0.5223269355 2.4927912277 -0.1508720245
0.5782518087 2.5395033320 -0.1451113636
0.6190471243 2.5969074269 -0.1245368517
0.6492572571 2.6563058295 -0.0936003073
0.6718860046 2.7141051629 -0.0541276877
0.6858282528 2.7573883134 -0.0167191937
0.6993065043 2.8061436058 0.0367490288
0.7074952099 2.8437653201 0.0993134605
0.7101764631 2.8638201644 0.1543193391
0.7070319143 2.8709968473 0.2267982212
0.6967632882 2.8572627698 0.2976317576
0.6843261557 2.8321068660 0.3490107004
0.6695742481 2.7977932051 0.3943207609
0.6535339048 2.7569657843 0.4335340426
0.6367018574 2.7117830185 0.4673691606
0.6193621660 2.6638318297 0.4969370963
0.6015783455 2.6141910677 0.5233343101
0.5833247286 2.5636886182 0.5477432335
0.5644970164 2.5130751196 0.5714939103
0.5451798051 2.4631362031 0.5962415218
0.5256553471 2.4149503793 0.6240363750
0.5068054378 2.3695212047 0.6564524774
0.4897281345 2.3273689101 0.6938602237
0.4752558121 2.2882542837 0.7354694033
0.4637044175 2.2513357622 0.7799496582
0.4550219053 2.2157119684 0.8261345380
0.4490486081 2.1805910628 0.8731390835
0.4454808833 2.1454733913 0.9203937122
0.4440678477 2.1099761460 0.9674786589
0.4443607502 2.0829543517 1.0025024741
0.4462783578 2.0463233726 1.0486912531
0.4498965259 2.0089061219 1.0941443568
0.4551008640 1.9706239337 1.1387150522
0.4599253865 1.9413475982 1.1715300419
0.4675617508 1.9015426901 1.2143885814
0.4763291876 1.8609138128 1.2562468689
0.4860397796 1.8195327992 1.2971512316
0.4964534939 1.7774366359 1.3371455083
0.5072447795 1.7347061070 1.3763620728
0.5179194445 1.6914207210 1.4149978805
0.5277335728 1.6476935264 1.4533566037
0.5355276429 1.6037436471 1.4918931213
0.5395399756 1.5598714032 1.5310150199
0.5356741446 1.5059804092 1.5808768631
0.5198976279 1.4542554399 1.6306293341
0.4990854868 1.4147473663 1.6690062294
0.4735206762 1.3763358370 1.7056816984
0.4450970979 1.3384037361 1.7407717603
0.4151171016 1.3004487633 1.7745391373
0.3844502134 1.2621312098 1.8072722987
0.3536411831 1.2232177862 1.8391591422
0.3230474815 1.1836390602 1.8704288789
0.2929398355 1.1433317116 1.9012352193
0.2708278823 1.1126107625 1.9241449322
0.2420349987 1.0710921461 1.9545955829
0.2142270532 1.0290083980 1.9851847258
0.1875882263 0.9865096859 2.0162341270
0.1622929812 0.9438456670 2.0481597612
0.1385263974 0.9013804944 2.0814805933
0.1165118907 0.8595412122 2.1167202952
0.0965030348 0.8188618907 2.1544050456
0.0787617394 0.7799051097 2.1949241059
0.0635496822 0.7431787120 2.2384352105
0.0509369460 0.7088601751 2.2846677862
0.0407811040 0.6767030285 2.3330252570
0.0328679607 0.6462089675 2.3828756019
0.0269173985 0.6166986247 2.4335973799
0.0226423988 0.5874325251 2.4846354314
0.0198022084 0.5576500325 2.5354735778
0.0181677874 0.5266237425 2.5856093639
0.0175192855 0.4937002832 2.6345294468
0.0175542293 0.4674871869 2.6701413707
0.0182466365 0.4298972921 2.7155440498
0.0195100334 0.3890281442 2.7579855241
0.0207287968 0.3563939781 2.7878127042
0.0227107459 0.3094066982 2.8233950532
0.0249821337 0.2590543798 2.8540132272
0.0268717995 0.2191088931 2.8728917321
0.0295827809 0.1641165224 2.8938004149
0.0318178140 0.1215691983 2.9054022501
0.0350872335 0.0637158243 2.9157851424
0.0377843608 0.0198100718 2.9197020545
0.0417625004 -0.0389539051 2.9191479666
0.0461212665 -0.0972829383 2.9121879246
0.0484127367 -0.1260885414 2.9063426698
0.0531021735 -0.1825168149 2.8901410019
0.0577960060 -0.2369356501 2.8681194290
0.0623072206 -0.2888092105 2.8405926291
0.0654447263 -0.3256710050 2.8164524989
0.0692012275 -0.3720977551 2.7803921313
0.0722960286 -0.4151000295 2.7402293686
0.0741309488 -0.4452703755 2.7079698979
0.0757838942 -0.4827229440 2.6624650418
0.0764600633 -0.5175583671 2.6148885299
0.0760405844 -0.5502876885 2.5658235271
0.0743729892 -0.5815186267 2.5158100629
0.0712620982 -0.6118695649 2.4653233278
0.0664719670 -0.6420346016 2.4148587984
0.0598191302 -0.6727388088 2.3649420412
0.0510897241 -0.7046714130 2.3161412928
0.0401016028 -0.7383645966 2.2690232491
0.0267562934 -0.7741676980 2.2241282669
0.0110604897 -0.8121818172 2.1818869482
-0.0069051670 -0.8522020670 2.1424876667
-0.0268536322 -0.8936817728 2.1056236743
-0.0485524755 -0.9361157104 2.0708817458
-0.0718079106 -0.9790333059 2.0377668466
-0.0964315819 -1.0220070546 2.0057234859
-0.1222411967 -1.0647556308 1.9743145097
-0.1490853188 -1.1070464413 1.9431518577
-0.1767291072 -1.1487274391 1.9118668229
-0.2049526146 -1.1897525103 1.8802343901
-0.2335039444 -1.2301143913 1.8480476679
-0.2620672303 -1.2698812949 1.8151400568
-0.2902418889 -1.3091744598 1.7813423396
-0.3174951651 -1.3482036883 1.7465051814
-0.3430926085 -1.3873090267 1.7105305914
-0.3661328894 -1.4268630991 1.6733666907
-0.3855144740 -1.4672504834 1.6350687288
-0.4001422632 -1.5087776441 1.5959214097
-0.4092873426 -1.5514201604 1.5563077153
-0.4129795393 -1.5948812872 1.5166659623
-0.4121068229 -1.6386822777 1.4772009005
-0.4094736624 -1.6715151283 1.4476668511
-0.4036219790 -1.7149615722 1.4081928573
-0.3963925217 -1.7579394024 1.3684316877
-0.3885231643 -1.8002454247 1.3280746058
-0.3805519016 -1.8418505031 1.2870152047
-0.3729592191 -1.8826298356 1.2450653018
-0.3660477427 -1.9225399299 1.2021739969
-0.3600728015 -1.9615602747 1.1583347676
-0.3564483615 -1.9901106729 1.1247303144
-0.3525925691 -2.0274710178 1.0792466815
-0.3501382496 -2.0638837863 1.0329045095
-0.3492481497 -2.0993481342 0.9857772084
-0.3500095379 -2.1339982618 0.9380460661
-0.3524955409 -2.1679793961 0.8898953153
-0.3568056080 -2.2014519216 0.8415182845
-0.3630623632 -2.2347209063 0.7932143872
-0.3714059660 -2.2682372804 0.7454016865
-0.3820428276 -2.3025868856 0.6986548936
-0.3950707424 -2.3387223916 0.6539262690
-0.4103380508 -2.3775334059 0.6122928300
-0.4273499592 -2.4195164159 0.5746276603
-0.4453049492 -2.4644886696 0.5410401220
-0.4634509041 -2.5114909983 0.5103911390
-0.4813187256 -2.5592888734 0.4807876352
-0.4987192701 -2.6065786680 0.4501250337
-0.5155712649 -2.6520397135 0.4165939112
-0.5316813406 -2.6940402453 0.3786058574
-0.5429274696 -2.7216545879 0.3461675137
-0.5562237595 -2.7513192631 0.2975214136
-0.5642760810 -2.7663095685 0.2572118209
-0.5709992646 -2.7728470263 0.1996966306
-0.5729466162 -2.7683102969 0.1558694395
-0.5696646555 -2.7471314955 0.1011116001
-0.5609812945 -2.7149468244 0.0526482637
-0.5468555430 -2.6752927239 0.0115261710
-0.5264313096 -2.6310672315 -0.0214899046
-0.4977852507 -2.5855251358 -0.0451926163
-0.4588293332 -2.5436471482 -0.0583732332
-0.3963676487 -2.5061466645 -0.0644860463
-0.3267813563 -2.4855350088 -0.0736202586
-0.2573617597 -2.4765597844 -0.0952368861
-0.1922450624 -2.4734416136 -0.1292953509
-0.1325746258 -2.4730220619 -0.1725470642
-0.0871905776 -2.4733460084 -0.2102036692
-0.0434794014 -2.4741415151 -0.2497989196
-0.0010173977 -2.4754720451 -0.2907245544
0.0404900801 -2.4775390134 -0.3325901217
0.0812148830 -2.4807368131 -0.3751454841
0.1211864378 -2.4856633808 -0.4182374889
0.1602839805 -2.4931490747 -0.4617397084
0.2072756338 -2.5077049297 -0.5165661518
0.2426160297 -2.5244260396 -0.5606127903
0.2750320403 -2.5462355228 -0.6046659899
0.3037743747 -2.5729637395 -0.6485719514
0.3343136007 -2.6117085740 -0.7032669103
0.3546251582 -2.6454238544 -0.7471601958
0.3719028152 -2.6801942949 -0.7915457008
0.3901831500 -2.7237124465 -0.8481784481
0.4022850530 -2.7575077286 -0.8949887924
0.4126002168 -2.7894636351 -0.9434879820
0.4213315539 -2.8188300113 -0.9938909500
0.4286396624 -2.8448693793 -1.0462995999
0.4345939563 -2.8668533738 -1.1006902604
0.4399772999 -2.8870032217 -1.1713191876
0.4427063186 -2.8972419264 -1.2292585255
0.4436901937 -2.9012548621 -1.2880058179
0.4426518558 -2.8986479664 -1.3468197870
0.4381706825 -2.8858766497 -1.4191097439
0.4320895298 -2.8684423437 -1.4749633905
0.4238748479 -2.8446824244 -1.5281502145
0.4138358956 -2.8150047284 -1.5779587089
0.3993589575 -2.7705910477 -1.6348153820
0.3866163348 -2.7296582455 -1.6752079426
0.3732191779 -2.6847951115 -1.7109611357
0.3594069914 -2.6368053410 -1.7422347360
0.3453524298 -2.5863254074 -1.7692034141
0.3312173581 -2.5339379333 -1.7922437063
0.3171541716 -2.4801214855 -1.8118113491
0.3033364013 -2.4252284092 -1.8283598972
0.2899645192 -2.3695565246 -1.8425313143
0.2772028298 -2.3133316886 -1.8550026419
0.2652791944 -2.2567025796 -1.8664461617
0.2570596409 -2.2140322180 -1.8747643000
0.2471385483 -2.1569805332 -1.8860090248
0.2387027616 -2.0998513176 -1.8980217537
0.2320388191 -2.0427771179 -1.9113146399
0.2282602396 -2.0000770172 -1.9222243770
0.2250901191 -1.9433808454 -1.9381603465
0.2240220122 -1.8869927419 -1.9554203637
0.2250165330 -1.8308941952 -1.9736160095
0.2268896658 -1.7889506175 -1.9875723387
0.2312549611 -1.7331310376 -2.0061570117
0.2373792903 -1.6772791670 -2.0241379744
0.2450030228 -1.6212612723 -2.0409892847
0.2517251432 -1.5790629039 -2.0524584445
0.2615527736 -1.5225791277 -2.0663069246
0.2724174237 -1.4657835632 -2.0779131149
0.2841590984 -1.4086970037 -2.0869458661
0.2966187511 -1.3513718622 -2.0929865438
0.3063245117 -1.3082857549 -2.0952442541
0.3195756012 -1.2508412241 -2.0952997722
0.3330461342 -1.1935948764 -2.0914234604
0.3431796859 -1.1509655040 -2.0856910666
0.3565704354 -1.0949984662 -2.0731637947
0.3664517127 -1.0538780343 -2.0602623701
0.3759057384 -1.0153962681 -2.0407149739
0.3849328173 -0.9810333306 -2.0151473438
0.3934782867 -0.9527963514 -1.9833304915
0.4014874838 -0.9326924602 -1.9450354292
0.4063496936 -0.9293294564 -1.9162292580
0.4135883083 -0.9272060893 -1.8729367709
0.4207175231 -0.9309249995 -1.8294778232
0.4304362244 -0.9416124826 -1.7722860656
0.4405355230 -0.9541593555 -1.7155326939
0.4510243909 -0.9667577135 -1.6588606997
0.4619331380 -0.9782031226 -1.6020275549
0.4732820593 -0.9874334570 -1.5448800170
0.4850742649 -0.9936943592 -1.4874233047
0.4974024780 -0.9958450048 -1.4297839622
0.5102918346 -0.9929407190 -1.3723180064
0.5237939964 -0.9839159421 -1.3156538493
0.5378939402 -0.9678801510 -1.2607338763
0.5525317195 -0.9443338372 -1.2087366563
0.5674432491 -0.9133726966 -1.1608481382
0.5823574917 -0.8755601397 -1.1181535047
0.5969574149 -0.8318689672 -1.0813567483
0.6109815272 -0.7834501601 -1.0508057623
0.6241888344 -0.7313856243 -1.0265429371
0.6333579113 -0.6902400774 -1.0132414476
0.6447335527 -0.6339359264 -1.0003496404
0.6549076445 -0.5762864512 -0.9940255157
0.6637584821 -0.5180661069 -0.9944102947
0.6711092139 -0.4600741229 -1.0015141283
0.6768899363 -0.4030795625 -1.0151254109
0.6808780072 -0.3479946669 -1.0354810516
0.6829803321 -0.2956548287 -1.0623228615
0.6828205969 -0.2473210467 -1.0958570888
0.6801618247 -0.2041719024 -1.1357488255
0.6747746085 -0.1677628657 -1.1815818414
0.6641228820 -0.1318861476 -1.2448726218
0.6454749947 -0.1085749014 -1.3119388158
0.6191186970 -0.0972615460 -1.3796352859
0.5872694030 -0.0950169628 -1.4459243664
0.5514530740 -0.0992569680 -1.5101776928
0.5120865645 -0.1086471377 -1.5717885593
0.4703213091 -0.1207032488 -1.6313321255
0.4264833136 -0.1342387360 -1.6890474928
0.3897576039 -0.1454906528 -1.7338141460
0.3516808373 -0.1564840244 -1.7775038341
0.3122596842 -0.1666744606 -1.8201817858
0.2712069186 -0.1751376391 -1.8616664777
0.2285450342 -0.1811253569 -1.9019260676
0.1841243896 -0.1831708122 -1.9405802824
0.1380379769 -0.1796314068 -1.9770493821
0.0908453311 -0.1672437376 -2.0097060974
0.0445870293 -0.1433404252 -2.0362584029
