# Supplementary material for: The topology of the magnetically induced ring current of C13Cl2
Source: Chem Sci. 2026 Jun 27. Online ahead of print. doi: 10.1039/d6sc03398a (PMC13334967; doi:10.1039/d6sc03398a)
Supplement: SC-OLF-D6SC03398A-s002 [file SC-OLF-D6SC03398A-s002.zip › c9h9+/ribbon_traj_002_005.xyz]

400

-0.0004837230 -0.0859929770 -1.9924743757
-0.0380354198 -0.0466335652 -2.0049848847
-0.0734472978 -0.0022793991 -2.0103901609
-0.1056544024 0.0456602883 -2.0086423451
-0.1357630313 0.0947517155 -2.0011005924
-0.1703180594 0.1483857523 -1.9867305526
-0.2078360642 0.1968939524 -1.9642867213
-0.2493496459 0.2357718505 -1.9328478092
-0.2944999813 0.2567431583 -1.8917267959
-0.3434576036 0.2533133301 -1.8395779189
-0.3824154139 0.2345738792 -1.7910599558
-0.4134576886 0.2129103237 -1.7471487879
-0.4416503312 0.1891555012 -1.7022631444
-0.4676079469 0.1654647585 -1.6559731555
-0.4917237396 0.1432551436 -1.6079731761
-0.5143421733 0.1235698265 -1.5581763308
-0.5355297388 0.1074424199 -1.5065145346
-0.5553289003 0.0960967228 -1.4530775656
-0.5737077918 0.0904614198 -1.3982757281
-0.5905298914 0.0917166919 -1.3427436137
-0.6055376060 0.1007374239 -1.2874487171
-0.6183845536 0.1183118464 -1.2337158091
-0.6288192821 0.1443074959 -1.1829476661
-0.6366374768 0.1782391704 -1.1365603679
-0.6417556198 0.2190475340 -1.0956506570
-0.6443926987 0.2652247249 -1.0605858930
-0.6446456352 0.3156708837 -1.0318524526
-0.6427382246 0.3692226924 -1.0094967352
-0.6389431530 0.4248909517 -0.9934012927
-0.6342020616 0.4746768022 -0.9845069143
-0.6271571805 0.5321818836 -0.9803022824
-0.6186540896 0.5896099199 -0.9823907667
-0.6086954926 0.6462030609 -0.9909122756
-0.5975057852 0.7012071473 -1.0058516319
-0.5852044416 0.7538682448 -1.0270431599
-0.5719312115 0.8031801667 -1.0546994342
-0.5579595307 0.8483237244 -1.0884297928
-0.5435381673 0.8882558188 -1.1280161282
-0.5289413066 0.9219221793 -1.1729879125
-0.5144739816 0.9485522507 -1.2225021201
-0.5003727471 0.9676491444 -1.2754897226
-0.4867818434 0.9795313235 -1.3306904697
-0.4737244032 0.9848440458 -1.3870578542
-0.4611515812 0.9846765697 -1.4438033173
-0.4489909895 0.9800686825 -1.5004703377
-0.4371821251 0.9718047089 -1.5568065906
-0.4256792898 0.9608018840 -1.6127420041
-0.4144535387 0.9478499136 -1.6683219964
-0.4034661954 0.9338950609 -1.7237087385
-0.3927141471 0.9200909441 -1.7791738983
-0.3821080606 0.9084947182 -1.8351335748
-0.3726901795 0.9025501644 -1.8847104666
-0.3615620695 0.9075348086 -1.9413101295
-0.3494721016 0.9321810005 -1.9919075423
-0.3364685957 0.9737947758 -2.0297901140
-0.3228492813 1.0237578020 -2.0559071778
-0.3088237810 1.0773227299 -2.0735164510
-0.2945766174 1.1325182528 -2.0849526229
-0.2803257126 1.1885318569 -2.0913331766
-0.2662457840 1.2449042914 -2.0936119764
-0.2524972666 1.3013915533 -2.0923172654
-0.2392398592 1.3578269631 -2.0877107682
-0.2266205938 1.4140861313 -2.0800913318
-0.2148185000 1.4700695288 -2.0696427541
-0.2039745183 1.5257253471 -2.0567046045
-0.1942087105 1.5810358111 -2.0416097752
-0.1856642864 1.6360317727 -2.0247258400
-0.1784840583 1.6907457298 -2.0063522015
-0.1728409551 1.7452793662 -1.9869353000
-0.1689025970 1.7997631006 -1.9669676371
-0.1667717092 1.8543356412 -1.9469746278
-0.1665632646 1.9091187674 -1.9274596308
-0.1683528886 1.9642180315 -1.9089438664
-0.1717116332 2.0126740595 -1.8938667175
-0.1772927131 2.0683800544 -1.8781384974
-0.1847258451 2.1242866654 -1.8639573765
-0.1937809656 2.1802419919 -1.8509418768
-0.2042320454 2.2361123978 -1.8386118395
-0.2158874142 2.2917569729 -1.8263328299
-0.2285008941 2.3470423311 -1.8133995242
-0.2418990816 2.4018048270 -1.7991130935
-0.2558730957 2.4558667345 -1.7828637495
-0.2702406535 2.5089602593 -1.7639993485
-0.2848335290 2.5607348984 -1.7419325519
-0.2994587874 2.6107231360 -1.7161172894
-0.3139413862 2.6583858894 -1.6861748325
-0.3280428999 2.7029870551 -1.6517060480
-0.3431655088 2.7488987325 -1.6076725440
-0.3555692737 2.7845829318 -1.5635020350
-0.3676547391 2.8178378109 -1.5085407805
-0.3764588277 2.8410018480 -1.4560317553
-0.3829614351 2.8574123460 -1.4007173803
-0.3872499260 2.8673434796 -1.3362863233
-0.3885627230 2.8687740868 -1.2782480299
-0.3876384211 2.8632975292 -1.2204372090
-0.3843711875 2.8498764353 -1.1565437943
-0.3797135603 2.8320551857 -1.1014308565
-0.3735012127 2.8094276007 -1.0482550392
-0.3657899471 2.7828962940 -0.9971066403
-0.3552952310 2.7494413133 -0.9418533908
-0.3440455028 2.7171886906 -0.8947846727
-0.3307906526 2.6834640105 -0.8492943326
-0.3151099501 2.6490805713 -0.8050862303
-0.2964482649 2.6150101610 -0.7618079180
-0.2742006524 2.5823775213 -0.7191310076
-0.2476799250 2.5526903478 -0.6767713537
-0.2168401919 2.5273603911 -0.6345376411
-0.1820833113 2.5074167437 -0.5924624503
-0.1443875870 2.4931163742 -0.5506023696
-0.1048835837 2.4836056708 -0.5090354540
-0.0643286539 2.4778476996 -0.4677823663
-0.0231481591 2.4746972593 -0.4268580857
0.0185704787 2.4733197444 -0.3863772066
0.0609250247 2.4732727963 -0.3465350694
0.1096665957 2.4743144533 -0.3028765471
0.1543672758 2.4762659414 -0.2657500407
0.2007899944 2.4793733863 -0.2309144465
0.2493346002 2.4841491792 -0.1993657448
0.3067360937 2.4929599830 -0.1694835345
0.3591293052 2.5066139155 -0.1487687768
0.4101590673 2.5285682847 -0.1324983332
0.4558510185 2.5602164509 -0.1167195083
0.4934034241 2.5996162570 -0.0973051412
0.5193199971 2.6374286984 -0.0757307294
0.5418818170 2.6813198185 -0.0452369389
0.5570971729 2.7184390658 -0.0140463128
0.5699224582 2.7570695913 0.0273879992
0.5775528235 2.7858756866 0.0684480807
0.5822899464 2.8088640456 0.1132953598
0.5838387846 2.8241157601 0.1614986739
0.5819842869 2.8300038990 0.2118154458
0.5754012633 2.8229673198 0.2689857328
0.5664143406 2.8055365599 0.3157715775
0.5555819928 2.7806083630 0.3585338986
0.5435090089 2.7499706591 0.3971419455
0.5307071809 2.7150993933 0.4318015486
0.5154397171 2.6716701247 0.4672908863
0.4998746667 2.6259338300 0.4996546404
0.4841351823 2.5790036424 0.5301939067
0.4683046973 2.5318426474 0.5603306233
0.4525848858 2.4854383149 0.5916626626
0.4373135641 2.4407548140 0.6255859798
0.4230132647 2.3984733308 0.6628253996
0.4087649867 2.3542000463 0.7088068570
0.3980499847 2.3169879710 0.7521545173
0.3893628791 2.2813937709 0.7972983216
0.3826692885 2.2467276520 0.8435024552
0.3778442809 2.2124432569 0.8902269621
0.3747923162 2.1781454841 0.9370951720
0.3734315839 2.1435563138 0.9838315076
0.3736967856 2.1084366414 1.0301915575
0.3755212360 2.0726135449 1.0759748987
0.3787455460 2.0360345507 1.1210774742
0.3832584709 1.9986456705 1.1653997485
0.3889064824 1.9604451704 1.2088930070
0.3955315536 1.9214351992 1.2515232759
0.4029372284 1.8816443409 1.2932958942
0.4107980027 1.8411700106 1.3343224735
0.4187645663 1.8000820684 1.3747136134
0.4264003172 1.7584698592 1.4146276259
0.4331401310 1.7164367981 1.4542562907
0.4378637856 1.6794639340 1.4888672917
0.4406656688 1.6369937885 1.5284974961
0.4399136315 1.5945893318 1.5682723381
0.4346641792 1.5525293122 1.6080578971
0.4243816472 1.5110862342 1.6475091558
0.4110998075 1.4754582043 1.6812722166
0.3920682519 1.4353431007 1.7188009728
0.3696925003 1.3957331254 1.7550132294
0.3449558695 1.3563749303 1.7899558894
0.3186592263 1.3170209312 1.8237542862
0.2914289369 1.2774817205 1.8565887737
0.2637638144 1.2375803047 1.8886141557
0.2360750564 1.1971978173 1.9200112012
0.2086651748 1.1563060850 1.9509916259
0.1817947091 1.1149055409 1.9817683788
0.1556954841 1.0730608273 2.0126077923
0.1305868437 1.0308885995 2.0438197390
0.1066691197 0.9886409186 2.0758505604
0.0841520085 0.9466094555 2.1091488204
0.0632242023 0.9051844686 2.1441895185
0.0441297039 0.8648610697 2.1814798896
0.0271295616 0.8261230770 2.2213632450
0.0123649274 0.7893180512 2.2638756785
-0.0000339884 0.7546662718 2.3088807056
-0.0113496852 0.7179194854 2.3618357404
-0.0190413124 0.6869453532 2.4104579508
-0.0247780947 0.6569266962 2.4599451787
-0.0288605367 0.6271058376 2.5097164897
-0.0314943098 0.5968695796 2.5593346729
-0.0328766502 0.5655899655 2.6083511045
-0.0331947530 0.5326591110 2.6562896471
-0.0325792637 0.4975595335 2.7026558314
-0.0311756292 0.4598604972 2.7469096589
-0.0291051225 0.4192134548 2.7884382365
-0.0264692930 0.3753647852 2.8265268258
-0.0238385303 0.3343263935 2.8564214322
-0.0204734951 0.2847173386 2.8864990995
-0.0168658145 0.2324502997 2.9116244485
-0.0131086075 0.1780095687 2.9315748198
-0.0092763021 0.1218772452 2.9460944910
-0.0059378167 0.0718315856 2.9542594800
-0.0020766510 0.0139980064 2.9583304252
0.0017610397 -0.0439529586 2.9567951322
0.0051252341 -0.0943322942 2.9510899764
0.0088930986 -0.1510926754 2.9392477726
0.0125745670 -0.2064459791 2.9219570199
0.0161212053 -0.2598075663 2.8992204113
0.0191364987 -0.3046102330 2.8753744435
0.0222337489 -0.3530299693 2.8433543442
0.0249632480 -0.3983992291 2.8071083680
0.0272207391 -0.4405965472 2.7671721062
0.0288883070 -0.4797109134 2.7241725737
0.0297494398 -0.5114541375 2.6844461575
0.0299338376 -0.5455902148 2.6373685511
0.0291571447 -0.5777857092 2.5889454119
0.0272658314 -0.6085930254 2.5396535630
0.0240774060 -0.6385851075 2.4899247708
0.0200164927 -0.6646964827 2.4464643645
0.0137130260 -0.6949469123 2.3971976229
0.0054428437 -0.7262552424 2.3489023273
-0.0049942195 -0.7591966244 2.3021502904
-0.0177330842 -0.7941111728 2.2574531464
-0.0327967572 -0.8311414702 2.2152493909
-0.0501716142 -0.8701313115 2.1757791260
-0.0695975197 -0.9106463139 2.1388761749
-0.0908153394 -0.9521497701 2.1041107038
-0.1135995028 -0.9942116816 2.0710386136
-0.1377418295 -1.0364395664 2.0391552151
-0.1630595064 -1.0785374515 2.0080174787
-0.1893521132 -1.1202921293 1.9772274873
-0.2163996787 -1.1615774661 1.9464602447
-0.2439597927 -1.2023329690 1.9154451013
-0.2717744187 -1.2425834059 1.8840046393
-0.2995500884 -1.2823632002 1.8519434769
-0.3268664975 -1.3217673849 1.8190460774
-0.3532203749 -1.3609859047 1.7851711381
-0.3779665230 -1.4002052792 1.7501245556
-0.4002815400 -1.4397090952 1.7138098452
-0.4191313881 -1.4797585537 1.6761718422
-0.4350359113 -1.5257008636 1.6324497358
-0.4433372500 -1.5673982050 1.5928407312
-0.4466953725 -1.6149935999 1.5481147561
-0.4451520532 -1.6575061258 1.5085088789
-0.4406210743 -1.6999898719 1.4690870771
-0.4340979723 -1.7421898791 1.4296269407
-0.4264653249 -1.7840059247 1.3899482180
-0.4183762304 -1.8253343250 1.3498422672
-0.4102920036 -1.8660704067 1.3091284629
-0.4025765849 -1.9061431197 1.2676874214
-0.3955383893 -1.9454841342 1.2254312326
-0.3894109188 -1.9840631899 1.1823373506
-0.3843997896 -2.0217806308 1.1383452842
-0.3806361567 -2.0586913634 1.0935521255
-0.3782434567 -2.0948158984 1.0480294750
-0.3774675032 -2.1257673104 1.0076712596
-0.3779604683 -2.1606676233 0.9611478775
-0.3801382688 -2.1951461186 0.9143597455
-0.3840969914 -2.2294467006 0.8675599141
-0.3899182390 -2.2639788322 0.8211324101
-0.3965681845 -2.2946945570 0.7811555396
-0.4061099337 -2.3309880976 0.7367582304
-0.4176306518 -2.3691324048 0.6944671921
-0.4309332318 -2.4097033226 0.6551131587
-0.4455628256 -2.4528186862 0.6191190157
-0.4609438197 -2.4981156607 0.5862633840
-0.4766178630 -2.5447893715 0.5555288671
-0.4922982338 -2.5919193124 0.5254977493
-0.5078631868 -2.6385944653 0.4947219592
-0.5232150310 -2.6838611681 0.4618416645
-0.5381921013 -2.7265133437 0.4255472478
-0.5543905142 -2.7698612431 0.3796685144
-0.5690385506 -2.8054171801 0.3271136151
-0.5804289225 -2.8277088376 0.2670405398
-0.5871151845 -2.8338830490 0.2027256562
-0.5882349937 -2.8232444833 0.1386187708
-0.5827682130 -2.7937776523 0.0728561177
-0.5724624909 -2.7562484653 0.0205949191
-0.5571990029 -2.7120955756 -0.0248513038
-0.5361855045 -2.6639949793 -0.0634753656
-0.5067437699 -2.6148990952 -0.0941848752
-0.4619921406 -2.5644499861 -0.1186428953
-0.4110828066 -2.5290441347 -0.1350686010
-0.3534373554 -2.5064773422 -0.1520554633
-0.2946878796 -2.4929363887 -0.1754292745
-0.2442464802 -2.4854439360 -0.2026465073
-0.1959665828 -2.4807747101 -0.2344281961
-0.1497875812 -2.4777547903 -0.2695250099
-0.1052924171 -2.4758694544 -0.3068768040
-0.0620528776 -2.4749368876 -0.3457406731
-0.0197073287 -2.4750109290 -0.3855973447
0.0272482846 -2.4766207030 -0.4311635900
0.0682725896 -2.4801298283 -0.4722238803
0.1085944632 -2.4863990441 -0.5136263956
0.1477725526 -2.4965096120 -0.5553290268
0.1849873485 -2.5114734200 -0.5973253035
0.2236129216 -2.5344998845 -0.6447362881
0.2566438712 -2.5648088139 -0.6923308620
0.2814544657 -2.5956606533 -0.7348716984
0.3045854204 -2.6332332669 -0.7831784812
0.3216966732 -2.6674899059 -0.8269314005
0.3361454157 -2.7015698841 -0.8717759293
0.3483417992 -2.7346005082 -0.9180517416
0.3586679479 -2.7657711886 -0.9660334804
0.3673395229 -2.7943270316 -1.0159222651
0.3744772312 -2.8194607076 -1.0678413417
0.3801239093 -2.8404175274 -1.1217463879
0.3841959745 -2.8563200730 -1.1774735303
0.3865473182 -2.8664511963 -1.2346117598
0.3869833199 -2.8702725664 -1.2852513713
0.3854474645 -2.8681395574 -1.3432564552
0.3814572480 -2.8589058786 -1.4004454911
0.3749763310 -2.8425752570 -1.4557834451
0.3661664938 -2.8194296899 -1.5082920533
0.3554292018 -2.7900911680 -1.5572281123
0.3432210248 -2.7552591826 -1.6020558238
0.3317419745 -2.7211184042 -1.6379313916
0.3178131563 -2.6778196183 -1.6741405088
0.3034483050 -2.6312213493 -1.7057914468
0.2888626939 -2.5820601370 -1.7331703764
0.2742551563 -2.5309447210 -1.7566942735
0.2616681823 -2.4849976259 -1.7744625789
0.2474998339 -2.4314320003 -1.7920823117
0.2338305706 -2.3770125196 -1.8073274987
0.2208393571 -2.3219934386 -1.8209221028
0.2086915495 -2.2665490600 -1.8335332353
0.1975880892 -2.2108036428 -1.8457713081
0.1877501452 -2.1549045946 -1.8583811915
0.1805715350 -2.1060069478 -1.8703287719
0.1737927608 -2.0501850034 -1.8850669936
0.1688828647 -1.9945879022 -1.9013254087
0.1659509198 -1.9393127891 -1.9191067476
0.1650360038 -1.8843558128 -1.9380795976
0.1661472473 -1.8296806521 -1.9578570348
0.1691589174 -1.7751628504 -1.9778796651
0.1739206296 -1.7206673003 -1.9976247746
0.1802672544 -1.6660538742 -2.0165803114
0.1870066311 -1.6181334371 -2.0322338534
0.1959636210 -1.5630489732 -2.0485941464
0.2061096665 -1.5076174347 -2.0629580902
0.2158088220 -1.4588931677 -2.0738605336
0.2277888766 -1.4028487930 -2.0837436344
0.2405279434 -1.3465559865 -2.0908523141
0.2538882605 -1.2901048836 -2.0948297325
0.2659405681 -1.2407163821 -2.0955610358
0.2800154262 -1.1843899350 -2.0929556270
0.2923778911 -1.1354359112 -2.0874322073
0.3046563396 -1.0869926776 -2.0785287929
0.3166928593 -1.0393475584 -2.0657459588
0.3282260566 -0.9938497391 -2.0468487470
0.3389739860 -0.9519715735 -2.0211725353
0.3468825924 -0.9201357285 -1.9930512563
0.3555999946 -0.8987328293 -1.9485148799
0.3624581083 -0.8945374460 -1.9065711970
0.3713739704 -0.8984309817 -1.8576823422
0.3804321499 -0.9086829601 -1.8091941847
0.3897940784 -0.9208124457 -1.7610624732
0.4007787255 -0.9349432341 -1.7059488347
0.4119641245 -0.9488786403 -1.6507149806
0.4233713947 -0.9614887225 -1.5951703235
0.4350411664 -0.9718782159 -1.5392025992
0.4469927677 -0.9793938052 -1.4828316724
0.4592871189 -0.9830388927 -1.4261564565
0.4720034884 -0.9819413823 -1.3694796752
0.4852198891 -0.9748641073 -1.3133775606
0.4989638710 -0.9610084429 -1.2587222230
0.5131681662 -0.9398746980 -1.2066022279
0.5276768604 -0.9114121986 -1.1581794329
0.5422162108 -0.8759881230 -1.1145798183
0.5565121719 -0.8345182804 -1.0765731959
0.5702747085 -0.7880972901 -1.0445333213
0.5832399895 -0.7377340061 -1.0187029972
0.5966761826 -0.6775072126 -0.9971691540
0.6073065330 -0.6217515419 -0.9847947384
0.6165767767 -0.5646976953 -0.9789994925
0.6243632435 -0.5071396481 -0.9795139834
0.6305822596 -0.4497945406 -0.9862966319
0.6350954234 -0.3933799629 -0.9993408298
0.6377465292 -0.3386833785 -1.0187073034
0.6370060687 -0.2874379084 -1.0457148010
0.6311423196 -0.2432329775 -1.0818816931
0.6206007855 -0.2079757240 -1.1251221722
0.6063828213 -0.1819636251 -1.1728853630
0.5884739354 -0.1597971453 -1.2296848279
0.5663313307 -0.1460736588 -1.2882719369
0.5401240629 -0.1385128315 -1.3468795099
0.5106062800 -0.1358926484 -1.4047730966
0.4786561998 -0.1367004662 -1.4616407203
0.4443001178 -0.1403378384 -1.5171173687
0.4082921600 -0.1453571602 -1.5714569598
0.3707290794 -0.1511058996 -1.6246687768
0.3362351542 -0.1564687981 -1.6710993335
0.3005866663 -0.1613355513 -1.7166923545
0.2637475128 -0.1652097005 -1.7614092640
0.2255718452 -0.1674390313 -1.8050727633
0.1858705876 -0.1669176748 -1.8473679559
0.1447192434 -0.1628318221 -1.8879722984
0.1078663493 -0.1541755308 -1.9214978294
0.0704150668 -0.1391468296 -1.9514820217
0.0337629852 -0.1166767072 -1.9759303978
-0.0317665100 -0.1235999200 -1.9705501000
-0.0601373055 -0.0734741768 -1.9768014542
-0.0887317341 -0.0231304129 -1.9786994300
-0.1178600289 0.0268710508 -1.9761464402
-0.1479171029 0.0758335287 -1.9688265116
-0.1794459269 0.1227173830 -1.9560999737
-0.2133343729 0.1654011628 -1.9365928150
-0.2502556224 0.2004645875 -1.9092359348
-0.2898795551 0.2213855926 -1.8729439450
-0.3290507325 0.2253581022 -1.8308642816
-0.3647040596 0.2151438819 -1.7865228202
-0.3965307561 0.1974382305 -1.7415060208
-0.4251465551 0.1763104827 -1.6957721932
-0.4512627345 0.1544916999 -1.6488741235
-0.4753754200 0.1336703754 -1.6004761365
-0.4979299349 0.1150440482 -1.5504641874
-0.5190243557 0.0997392772 -1.4987190574
-0.5387792460 0.0890899258 -1.4453128802
-0.5571993152 0.0839352703 -1.3906532768
-0.5741886438 0.0856264851 -1.3353397112
-0.5894820961 0.0949566004 -1.2803173687
-0.6027325250 0.1128244976 -1.2269106045
-0.6136847095 0.1389816221 -1.1764688069
-0.6220689445 0.1730602910 -1.1304237937
-0.6277506354 0.2139394939 -1.0898394095
-0.6309789607 0.2600514947 -1.0549633851
-0.6317317500 0.3104785387 -1.0264966052
-0.6303276695 0.3639070621 -1.0042330947
-0.6270440453 0.4193972335 -0.9880397610
-0.6218640784 0.4762331671 -0.9782546618
-0.6150211249 0.5336126907 -0.9745339909
-0.6066925601 0.5908766873 -0.9770153533
-0.5968439415 0.6472475939 -0.9859851217
-0.5857511502 0.7019600634 -1.0013640925
-0.5735416501 0.7543313638 -1.0228307753
-0.5603641796 0.8033237760 -1.0507235347
-0.5464751557 0.8481307682 -1.0846261476
-0.5321470796 0.8876986566 -1.1243563890
-0.5176377945 0.9210970066 -1.1693454438
-0.5032658817 0.9474340522 -1.2188652319
-0.4892651745 0.9660135712 -1.2718890490
-0.4757547054 0.9775055982 -1.3269986549
-0.4627381366 0.9825963631 -1.3831931459
-0.4501681504 0.9822479922 -1.4397353001
-0.4379616220 0.9774918683 -1.4961736870
-0.4260521601 0.9690224475 -1.5522441369
-0.4143850951 0.9578524728 -1.6078905348
-0.4029197071 0.9447779533 -1.6631665890
-0.3915975628 0.9306818750 -1.7182226480
-0.3804028692 0.9166003722 -1.7733077140
-0.3692335008 0.9044883619 -1.8288555731
-0.3578439229 0.8981568318 -1.8852696414
-0.3457402164 0.9041407647 -1.9414094229
-0.3324991939 0.9306662342 -1.9906491948
-0.3184813882 0.9731061249 -2.0269855008
-0.3040585678 1.0231923374 -2.0519982055
-0.2894026253 1.0766228064 -2.0688128178
-0.2746603553 1.1315948278 -2.0796171134
-0.2600082277 1.1873386567 -2.0854889316
-0.2456065161 1.2434224240 -2.0873473001
-0.2316136935 1.2996173537 -2.0856765667
-0.2181639649 1.3557566405 -2.0807366696
-0.2054057589 1.4117137431 -2.0727710691
-0.1935205156 1.4673857344 -2.0619627102
-0.1826120439 1.5227246312 -2.0486986198
-0.1728055403 1.5776993449 -2.0332410659
-0.1642246980 1.6323504461 -2.0160016877
-0.1570200574 1.6866924468 -1.9972181273
-0.1513763242 1.7408152067 -1.9772997268
-0.1474003877 1.7948710910 -1.9568081695
-0.1451906484 1.8489847654 -1.9362056476
-0.1448849544 1.9032768919 -1.9159612474
-0.1465470926 1.9578935946 -1.8966779943
-0.1503193031 2.0128739467 -1.8787752948
-0.1560595985 2.0681797309 -1.8624760476
-0.1636250628 2.1237078089 -1.8477516949
-0.1728064159 2.1793109360 -1.8342724106
-0.1833823902 2.2348471466 -1.8215523281
-0.1952016823 2.2901561146 -1.8089330411
-0.2079957991 2.3451007191 -1.7956930251
-0.2215868536 2.3995213961 -1.7811559262
-0.2357706326 2.4532316543 -1.7646845955
-0.2503722635 2.5059693248 -1.7456425167
-0.2652292296 2.5573403834 -1.7233422077
-0.2801307727 2.6068543542 -1.6972213689
-0.2948898084 2.6539595745 -1.6669239786
-0.3092519773 2.6979499269 -1.6321109030
-0.3229632659 2.7380566115 -1.5926531740
-0.3356276418 2.7733838611 -1.5485425441
-0.3467246210 2.8028647058 -1.4999534369
-0.3558249071 2.8258891851 -1.4476365764
-0.3625402059 2.8419867318 -1.3924528725
-0.3666853677 2.8508015139 -1.3353950979
-0.3682942631 2.8523714802 -1.2775263631
-0.3674704147 2.8466142618 -1.2199033299
-0.3646638072 2.8345619682 -1.1633344663
-0.3601200238 2.8169558495 -1.1083522584
-0.3539584618 2.7944838424 -1.0553250300
-0.3462559908 2.7681075958 -1.0043257769
-0.3369024668 2.7385347033 -0.9553876714
-0.3257063228 2.7065596735 -0.9083837628
-0.3124361950 2.6730518554 -0.8630176899
-0.2966796027 2.6388234860 -0.8190064086
-0.2778681786 2.6048312209 -0.7760265428
-0.2552915010 2.5722312622 -0.7337895826
-0.2280889012 2.5426972435 -0.6920426054
-0.1963241053 2.5177549641 -0.6505604516
-0.1605108120 2.4984193504 -0.6093873171
-0.1218031545 2.4847850639 -0.5685247014
-0.0813344815 2.4761252789 -0.5279813354
-0.0399289134 2.4712962413 -0.4877379229
0.0019618152 2.4690570593 -0.4477671986
0.0442937389 2.4685946737 -0.4082005716
0.0871932942 2.4694499856 -0.3692554587
0.1309265720 2.4714115099 -0.3312901140
0.1759185211 2.4743989190 -0.2948981343
0.2225653101 2.4787487663 -0.2608130019
0.2711832087 2.4850248506 -0.2299639182
0.3216965040 2.4946155696 -0.2033411787
0.3731643309 2.5095793565 -0.1814556436
0.4230443516 2.5327340524 -0.1634011296
0.4673958135 2.5652880193 -0.1455869420
0.5038718349 2.6049960004 -0.1247412151
0.5324933864 2.6483852353 -0.0993188750
0.5542530938 2.6924446919 -0.0687155285
0.5710734668 2.7349658085 -0.0332118665
0.5839282562 2.7743908235 0.0071860291
0.5931577473 2.8088698060 0.0527472131
0.5989662170 2.8367001872 0.1031594345
0.6008448335 2.8548511812 0.1580698711
0.5984447472 2.8608759556 0.2155028719
0.5919380365 2.8539871567 0.2724544256
0.5819900668 2.8350209801 0.3261052065
0.5696428246 2.8062778866 0.3747472860
0.5557998069 2.7704229363 0.4180471557
0.5411785166 2.7294972182 0.4563444693
0.5260890462 2.6853810219 0.4907281243
0.5108504147 2.6393142516 0.5223950478
0.4955472441 2.5922107578 0.5524780753
0.4802662080 2.5449077620 0.5822606296
0.4651786721 2.4982157401 0.6130818219
0.4505857217 2.4530705449 0.6463363511
0.4369280278 2.4100761927 0.6826774428
0.4246477050 2.3694780220 0.7221337121
0.4141093624 2.3311346407 0.7642700614
0.4055125687 2.2945823000 0.8084002662
0.3989140826 2.2591839112 0.8537987709
0.3941750393 2.2243256798 0.8998431918
0.3912045635 2.1896267065 0.9461557693
0.3899240567 2.1547817616 0.9924372827
0.3902582559 2.1195041908 1.0384079082
0.3921657223 2.0835911422 1.0838446983
0.3954667451 2.0470084200 1.1286615626
0.4000575885 2.0096981299 1.1727595474
0.4057814016 1.9716094682 1.2160528206
0.4124902974 1.9327691309 1.2585308690
0.4200137468 1.8932071251 1.3001990909
0.4280246126 1.8530021009 1.3411552019
0.4362032420 1.8122370643 1.3815205688
0.4441416658 1.7710111583 1.4214635801
0.4513202691 1.7294196290 1.4611702666
0.4569450668 1.6875577608 1.5008409232
0.4601470294 1.6455771452 1.5406471552
0.4599402255 1.6036363723 1.5806087650
0.4554132335 1.5619444814 1.6205643027
0.4459908304 1.5207191440 1.6601546009
0.4315021394 1.4800213803 1.6987561587
0.4127476069 1.4398752250 1.7360766334
0.3907105740 1.4000961439 1.7719751879
0.3662944996 1.3605446787 1.8065722481
0.3402856492 1.3209775715 1.8399760583
0.3133011757 1.2812671159 1.8724249015
0.2858509625 1.2412358869 1.9040800928
0.2583524675 1.2007886887 1.9351592884
0.2311095812 1.1598986693 1.9658819683
0.2043814582 1.1185672449 1.9964658990
0.1784087944 1.0768355909 2.0271569925
0.1534311124 1.0348246016 2.0582882709
0.1296413639 0.9927926139 2.0903058087
0.1072492029 0.9510077913 2.1236228637
0.0864561713 0.9098679217 2.1587279580
0.0675358713 0.8698826207 2.1961506007
0.0508039091 0.8315307286 2.2362247731
0.0363494735 0.7951518234 2.2789293230
0.0242305655 0.7608738145 2.3240312738
0.0143974559 0.7285303453 2.3710853275
0.0066737187 0.6976343047 2.4194939160
0.0009346968 0.6677457501 2.4688050540
-0.0031917094 0.6380658515 2.5184025341
-0.0059286770 0.6079442500 2.5678292828
-0.0074739527 0.5768561802 2.6167045439
-0.0080010495 0.5441951458 2.6645643008
-0.0076224634 0.5093703651 2.7108719635
-0.0065154053 0.4719965924 2.7551278622
-0.0048083952 0.4317700330 2.7967761447
-0.0026097371 0.3884882042 2.8352082965
-0.0000210377 0.3421208036 2.8698346494
0.0028737765 0.2927426576 2.8999909235
0.0059936332 0.2407197938 2.9252619317
0.0092852208 0.1865672744 2.9455259847
0.0127242723 0.1307441551 2.9605670828
0.0163043446 0.0737776084 2.9704154409
0.0200364015 0.0161319769 2.9747701357
0.0239203466 -0.0416513199 2.9736785291
0.0279353320 -0.0990797635 2.9673467837
0.0320393897 -0.1556607281 2.9556863603
0.0361645021 -0.2109171567 2.9388192003
0.0402195654 -0.2642979813 2.9166887395
0.0440904161 -0.3152871387 2.8894786308
0.0476641890 -0.3635334816 2.8576316422
0.0508350184 -0.4088516592 2.8217017244
0.0534944976 -0.4511322548 2.7821928291
0.0555282351 -0.4904904221 2.7397243290
0.0568046740 -0.5270924226 2.6948243189
0.0571888630 -0.5613353263 2.6480821469
0.0565752758 -0.5937382063 2.6000492376
0.0548161753 -0.6248526167 2.5511977415
0.0517387469 -0.6551904033 2.5019229849
0.0471439494 -0.6853121392 2.4526332094
0.0407080840 -0.7159794716 2.4038905456
0.0323156929 -0.7477059660 2.3561394133
0.0217921584 -0.7810441676 2.3099397807
0.0090294890 -0.8162839272 2.2657637415
-0.0059619890 -0.8535568520 2.2240177580
-0.0231880481 -0.8926764137 2.1849021613
-0.0423433320 -0.9332315098 2.1482238355
-0.0631998853 -0.9747079851 2.1135548120
-0.0855506200 -1.0167235626 2.0804982456
-0.1091998411 -1.0588965961 2.0485596091
-0.1339640621 -1.1009434282 2.0173058538
-0.1596195238 -1.1426591925 1.9863279806
-0.1859350455 -1.1839418358 1.9553234965
-0.2126618791 -1.2247276337 1.9240145332
-0.2395107614 -1.2650653466 1.8922331145
-0.2661583198 -1.3049909741 1.8597696038
-0.2921318935 -1.3446209350 1.8264113556
-0.3169421747 -1.3841650146 1.7920835226
-0.3399692495 -1.4237501112 1.7565863737
-0.3604740211 -1.4636445609 1.7199122229
-0.3775793845 -1.5040068817 1.6820287491
-0.3904509213 -1.5449748101 1.6431426308
-0.3988603191 -1.5864847369 1.6036257603
-0.4029252013 -1.6283809678 1.5638273502
-0.4031882751 -1.6704371070 1.5239777435
-0.4004245356 -1.7124947632 1.4842141416
-0.3954636214 -1.7542736822 1.4443672666
-0.3891901134 -1.7957097482 1.4043467599
-0.3822099640 -1.8366954572 1.3639799828
-0.3750125124 -1.8771039036 1.3230728513
-0.3679976560 -1.9168847596 1.2815244160
-0.3615168381 -1.9559258026 1.2391951563
-0.3558160589 -1.9942190218 1.1960790664
-0.3510837796 -2.0316839591 1.1521272520
-0.3474822380 -2.0683590274 1.1074086119
-0.3451327135 -2.1042289878 1.0619586667
-0.3442021390 -2.1393781425 1.0158985215
-0.3447231807 -2.1739416934 0.9693912752
-0.3467327371 -2.2081089287 0.9226330279
-0.3502969787 -2.2420821125 0.8758258678
-0.3554558535 -2.2762320618 0.8292961546
-0.3623287398 -2.3109235211 0.7833939657
-0.3708770296 -2.3467083017 0.7386299200
-0.3810276293 -2.3841252310 0.6955752179
-0.3926220601 -2.4236340939 0.6548211839
-0.4053847877 -2.4653635411 0.6167087309
-0.4189322329 -2.5091361190 0.5812425966
-0.4329156153 -2.5542060026 0.5476121996
-0.4470691777 -2.5996411542 0.5145452802
-0.4612473190 -2.6444827895 0.4806947150
-0.4752972720 -2.6877205775 0.4447812447
-0.4889917215 -2.7279360591 0.4053996462
-0.5018948386 -2.7631681065 0.3613049457
-0.5133383073 -2.7912273820 0.3120392739
-0.5222261259 -2.8088824304 0.2577631911
-0.5275192232 -2.8139652783 0.2005164568
-0.5284124806 -2.8055825208 0.1433463875
-0.5245792999 -2.7850238484 0.0894059878
-0.5160993117 -2.7551286984 0.0405741749
-0.5030046135 -2.7190994166 -0.0027773720
-0.4847101276 -2.6793601639 -0.0406535794
-0.4599783374 -2.6384367044 -0.0732262413
-0.4274712434 -2.5995654769 -0.1010983938
-0.3869311300 -2.5666922846 -0.1259800731
-0.3406662978 -2.5424253611 -0.1507967337
-0.2923571581 -2.5261029563 -0.1781790721
-0.2444721972 -2.5156252834 -0.2090256717
-0.1981341822 -2.5089075856 -0.2431470357
-0.1534688007 -2.5045093754 -0.2797909010
-0.1101503278 -2.5017723130 -0.3181749426
-0.0678815748 -2.5004108553 -0.3577872935
-0.0264199448 -2.5004068961 -0.3982679416
0.0143821565 -2.5021128605 -0.4393784101
0.0545214848 -2.5061880947 -0.4809690639
0.0938268729 -2.5133640708 -0.5229210186
0.1318064017 -2.5245683621 -0.5651909642
0.1675624546 -2.5407940343 -0.6077564241
0.2001134565 -2.5624445722 -0.6504969734
0.2284196956 -2.5893173839 -0.6932967937
0.2525235363 -2.6197534296 -0.7362793570
0.2728237546 -2.6524225365 -0.7795992751
0.2898655901 -2.6860642281 -0.8235848385
0.3042171303 -2.7195918325 -0.8686117172
0.3162420177 -2.7521187533 -0.9150328343
0.3263713103 -2.7828137894 -0.9631157530
0.3348163187 -2.8110229213 -1.0130060690
0.3416837538 -2.8359576885 -1.0648389958
0.3470012545 -2.8568963949 -1.1185899355
0.3506602591 -2.8728860617 -1.1741456124
0.3525680469 -2.8832295579 -1.2310967388
0.3525821500 -2.8874965351 -1.2888347521
0.3505227599 -2.8852108057 -1.3466450337
0.3462679790 -2.8762094192 -1.4036849153
0.3397528650 -2.8602463418 -1.4589694394
0.3311426129 -2.8376045653 -1.5115615122
0.3208079289 -2.8089789954 -1.5608099744
0.3091072942 -2.7749900888 -1.6061967781
0.2963628321 -2.7363233389 -1.6473850013
0.2828902717 -2.6935983195 -1.6841099759
0.2689718202 -2.6475688817 -1.7164096617
0.2548200553 -2.5990151451 -1.7446544315
0.2406771060 -2.5485076993 -1.7692504487
0.2267152064 -2.4964765536 -1.7905735718
0.2131218704 -2.4432915218 -1.8091230311
0.2001172226 -2.3892277191 -1.8254235161
0.1878679787 -2.3345575233 -1.8402189290
0.1765330587 -2.2794531571 -1.8541092788
0.1663071150 -2.2240425745 -1.8676379867
0.1573799650 -2.1684952501 -1.8815207841
0.1500200754 -2.1129247605 -1.8962039697
0.1443266552 -2.0575122563 -1.9121581426
0.1404240775 -2.0023366900 -1.9294152273
0.1383729083 -1.9474925662 -1.9480009081
0.1381884198 -1.8929413913 -1.9675424418
0.1399015835 -1.8386647754 -1.9877657690
0.1433367991 -1.7845226837 -2.0081279115
0.1483705588 -1.7303966241 -2.0281971028
0.1548728405 -1.6761598827 -2.0475321718
0.1627322780 -1.6216991302 -2.0656990962
0.1718551535 -1.5669660217 -2.0823991111
0.1820785401 -1.5118807622 -2.0971866347
0.1932536021 -1.4564640504 -2.1098917323
0.2052387548 -1.4007348549 -2.1202761460
0.2178959668 -1.3447386053 -2.1281246988
0.2310760629 -1.2885379157 -2.1331453384
0.2445967590 -1.2322345435 -2.1351961086
0.2582763817 -1.1759445701 -2.1341261110
0.2718898918 -1.1198053535 -2.1297209613
0.2851998269 -1.0640110568 -2.1215893121
0.2979241195 -1.0088958807 -2.1090688794
0.3095726540 -0.9550898519 -2.0910897068
0.3197353230 -0.9042536541 -2.0654554999
0.3280252992 -0.8611055611 -2.0283260746
0.3348275032 -0.8366112002 -1.9772272032
0.3417726517 -0.8362891556 -1.9200326472
0.3499237397 -0.8499709554 -1.8643594858
0.3590932092 -0.8682274900 -1.8101367605
0.3690910609 -0.8875754210 -1.7564359416
0.3796353894 -0.9064512694 -1.7026734549
0.3906133274 -0.9238456447 -1.6485012329
0.4019162045 -0.9392154132 -1.5937910301
0.4135422115 -0.9518517909 -1.5384553916
0.4254628819 -0.9613119417 -1.4825511003
0.4377200063 -0.9666080093 -1.4261773670
0.4503847446 -0.9670683415 -1.3696516648
0.4635216296 -0.9614189141 -1.3135304754
0.4771594393 -0.9489674319 -1.2586699967
0.4912384420 -0.9291031471 -1.2061712058
0.5056329812 -0.9016888578 -1.1572727437
0.5200530600 -0.8669851154 -1.1132417880
0.5342272315 -0.8260739043 -1.0748111363
0.5478294501 -0.7800581445 -1.0423946869
0.5605673894 -0.7299156257 -1.0163647829
0.5722601613 -0.6766541556 -0.9968614455
0.5826609337 -0.6212076177 -0.9837480859
0.5916100416 -0.5643566073 -0.9772895142
0.5989868517 -0.5069281871 -0.9771581883
0.6047069767 -0.4496438612 -0.9833242427
0.6085813477 -0.3932177454 -0.9957334975
0.6105109254 -0.3384678671 -1.0145262990
0.6076523410 -0.2878998857 -1.0421752594
0.5967893027 -0.2476255132 -1.0817630374
0.5789624400 -0.2203897441 -1.1294760047
0.5563488423 -0.2055415920 -1.1806307133
0.5314713620 -0.1978537480 -1.2323486085
0.5048360508 -0.1961575327 -1.2837660566
0.4771676441 -0.1978460149 -1.3346402768
0.4486576461 -0.2019154834 -1.3849181337
0.4193998581 -0.2076187048 -1.4346091860
0.3894056212 -0.2143768495 -1.4837280167
0.3586530784 -0.2216440101 -1.5323027639
0.3271523186 -0.2289148252 -1.5803944554
0.2948419266 -0.2357463102 -1.6280097080
0.2616386942 -0.2416591299 -1.6751287780
0.2274395708 -0.2460989670 -1.7216912150
0.1921269561 -0.2483897283 -1.7675717333
0.1553548943 -0.2469618226 -1.8123094984
0.1172372150 -0.2408550029 -1.8554666205
0.0778797179 -0.2278582076 -1.8958146169
0.0381066231 -0.2046251187 -1.9307225784
0.0005744283 -0.1692504584 -1.9563572160
0.0307990640 -0.0483860340 -2.0143986515
-0.0159335342 -0.0197929537 -2.0331683153
-0.0581628614 0.0185716148 -2.0420808917
-0.0934487759 0.0644495259 -2.0411382499
-0.1236089598 0.1136699023 -2.0333746732
-0.1611901919 0.1740541216 -2.0173611315
-0.2023377555 0.2283867420 -1.9919806277
-0.2484436695 0.2710791135 -1.9564596837
-0.2991204074 0.2921007241 -1.9105096469
-0.3578644746 0.2812685580 -1.8482915562
-0.4001267681 0.2540038766 -1.7955970913
-0.4303846211 0.2283824169 -1.7527915551
-0.4581541073 0.2020005196 -1.7087540955
-0.4839531593 0.1764378171 -1.6630721875
-0.5080720593 0.1528399118 -1.6154702158
-0.5307544117 0.1320956048 -1.5658884741
-0.5520351219 0.1151455625 -1.5143100117
-0.5718785545 0.1031035198 -1.4608422510
-0.5902162684 0.0969875692 -1.4058981794
-0.6068711391 0.0978068987 -1.3501475162
-0.6215931160 0.1065182473 -1.2945800656
-0.6340365821 0.1237991952 -1.2405210138
-0.6439538547 0.1496333697 -1.1894265253
-0.6512060092 0.1834180499 -1.1426969421
-0.6557606043 0.2241555742 -1.1014619045
-0.6578064367 0.2703979550 -1.0662084008
-0.6575595204 0.3208632286 -1.0372083000
-0.6551487796 0.3745383226 -1.0147603756
-0.6508422608 0.4303846699 -0.9987628245
-0.6465400447 0.4731204374 -0.9907591669
-0.6392932362 0.5307510766 -0.9860705740
-0.6306156191 0.5883431525 -0.9877661801
-0.6205470438 0.6451585278 -0.9958394295
-0.6092604202 0.7004542312 -1.0103391713
-0.5968672332 0.7534051257 -1.0312555445
-0.5834982435 0.8030365574 -1.0586753337
-0.5694439056 0.8485166806 -1.0922334379
-0.5549292550 0.8888129809 -1.1316758674
-0.5402448188 0.9227473520 -1.1766303811
-0.5256820815 0.9496704492 -1.2261390083
-0.5114803197 0.9692847177 -1.2790903961
-0.4978089814 0.9815570488 -1.3343822845
-0.4847106697 0.9870917285 -1.3909225625
-0.4721350119 0.9871051473 -1.4478713345
-0.4600203569 0.9826454968 -1.5047669884
-0.4483120901 0.9745869704 -1.5613690443
-0.4369734845 0.9637512953 -1.6175934735
-0.4259873703 0.9509218740 -1.6734774039
-0.4153348280 0.9371082468 -1.7291948289
-0.4050254251 0.9235815161 -1.7850400826
-0.3949826204 0.9125010745 -1.8414115765
-0.3875364362 0.9069434970 -1.8841512917
-0.3773839227 0.9109288526 -1.9412108362
-0.3664450093 0.9336957669 -1.9931658898
-0.3544558033 0.9744834267 -2.0325947273
-0.3416399947 1.0243232666 -2.0598161502
-0.3282449367 1.0780226534 -2.0782200841
-0.3144928795 1.1334416778 -2.0902881324
-0.3006431976 1.1897250572 -2.0971774215
-0.2868850519 1.2463861588 -2.0998766526
-0.2733808397 1.3031657529 -2.0989579640
-0.2603157535 1.3598972856 -2.0946848668
-0.2478354287 1.4164585194 -2.0874115945
-0.2361164843 1.4727533232 -2.0773227980
-0.2253369928 1.5287260630 -2.0647105892
-0.2156118807 1.5843722773 -2.0499784845
-0.2071038748 1.6397130993 -2.0334499923
-0.1999480592 1.6947990128 -2.0154862757
-0.1943055859 1.7497435256 -1.9965708731
-0.1904048062 1.8046551103 -1.9771271048
-0.1883527701 1.8596865169 -1.9577436080
-0.1882415748 1.9149606429 -1.9389580141
-0.1901586845 1.9705424685 -1.9212097385
-0.1931039633 2.0124741723 -1.9089581401
-0.1985258277 2.0685803780 -1.8938009473
-0.2058266273 2.1248655220 -1.8801630581
-0.2147555153 2.1811730478 -1.8676113430
-0.2250817005 2.2373776490 -1.8556713510
-0.2365731461 2.2933578313 -1.8437326188
-0.2490059891 2.3489839431 -1.8311060234
-0.2622113095 2.4040882579 -1.8170702608
-0.2759755587 2.4585018147 -1.8010429034
-0.2901090435 2.5119511938 -1.7823561803
-0.3044378285 2.5641294134 -1.7605228960
-0.3187868021 2.6145919179 -1.7350132098
-0.3329929639 2.6628122043 -1.7054256865
-0.3468338225 2.7080241833 -1.6713011931
-0.3633677517 2.7597408534 -1.6226919141
-0.3755109055 2.7957820026 -1.5784615258
-0.3885848573 2.8328109159 -1.5171281242
-0.3970927484 2.8561145109 -1.4644269343
-0.4033826644 2.8728379603 -1.4089818880
-0.4078144843 2.8838854454 -1.3371775486
-0.4088311828 2.8851766935 -1.2789696967
-0.4078064274 2.8799807966 -1.2209710880
-0.4040785678 2.8651909023 -1.1497531223
-0.3993070969 2.8471545219 -1.0945094545
-0.3930439635 2.8243713590 -1.0411850485
-0.3853239034 2.7976849922 -0.9898875037
-0.3736879952 2.7603479234 -0.9283191102
-0.3623846828 2.7278177077 -0.8811855825
-0.3491451101 2.6938761655 -0.8355709753
-0.3335402975 2.6593376566 -0.7911660520
-0.3150283513 2.6251891011 -0.7475892931
-0.2931098037 2.5925237804 -0.7044724326
-0.2672709488 2.5626834520 -0.6615001021
-0.2373562785 2.5369658181 -0.6185148305
-0.2036558106 2.5164141370 -0.5755375836
-0.1669720195 2.5014476844 -0.5326800379
-0.1284326858 2.4910860627 -0.4900895725
-0.0887283943 2.4843991578 -0.4478268098
-0.0482581333 2.4803374593 -0.4059489727
-0.0071527814 2.4780448151 -0.3645538415
0.0346567552 2.4770956071 -0.3238146802
0.0884066193 2.4772173967 -0.2744629802
0.1328160304 2.4781329637 -0.2366019470
0.1790146787 2.4799980064 -0.2010158911
0.2274859918 2.4832735078 -0.1687675714
0.2917756833 2.4913043964 -0.1356258904
0.3450942795 2.5036484745 -0.1160819101
0.3972737830 2.5244025170 -0.1015955368
0.4443062235 2.5551448825 -0.0878520747
0.4829350133 2.5942365135 -0.0698690673
0.5061466078 2.6264721615 -0.0521425838
0.5295105402 2.6701949451 -0.0217583493
0.5431208790 2.7019123231 0.0051192409
0.5559166601 2.7397483591 0.0475899692
0.5619478997 2.7628815672 0.0841489483
0.5656136758 2.7810279039 0.1234312852
0.5668327356 2.7933803390 0.1649274766
0.5655238266 2.7991318424 0.2081280196
0.5588644900 2.7919474829 0.2655170401
0.5508386144 2.7760521397 0.3054379485
0.5415211610 2.7549388393 0.3423205112
0.5312182109 2.7295183820 0.3762367353
0.5202358453 2.7007015683 0.4072586279
0.5047903880 2.6579592275 0.4438536482
0.4888989186 2.6125534085 0.4769142330
0.4727231205 2.5657965270 0.5079097382
0.4563431866 2.5187775329 0.5384006171
0.4399910995 2.4726608897 0.5702435032
0.4240414066 2.4284390831 0.6048356085
0.4090985016 2.3868704689 0.6429733564
0.3928822683 2.3389220707 0.6954800020
0.3819906070 2.3028413012 0.7400389733
0.3732131895 2.2682052417 0.7861963769
0.3664244945 2.2342713927 0.8332061395
0.3615135224 2.2005608339 0.8806107323
0.3583800689 2.1666642617 0.9280345746
0.3569391112 2.1323308660 0.9752257325
0.3571353154 2.0973690921 1.0219752069
0.3588767497 2.0616359476 1.0681050991
0.3620243470 2.0250606813 1.1134933858
0.3664593533 1.9875932112 1.1580399496
0.3720315631 1.9492808725 1.2017331934
0.3785728098 1.9101012675 1.2445156829
0.3858607100 1.8700815568 1.2863926976
0.3935713929 1.8293379203 1.3274897452
0.4013258906 1.7879270725 1.3679066580
0.4086589687 1.7459285602 1.4077916717
0.4149599928 1.7034539671 1.4473423147
0.4187825045 1.6713701073 1.4768936603
0.4211843081 1.6284104317 1.5163478370
0.4198870375 1.5855422912 1.5559359112
0.4139151250 1.5431141430 1.5955514916
0.4027724640 1.5014533245 1.6348637108
0.3906974755 1.4708950284 1.6637882745
0.3713888969 1.4308109764 1.7015253123
0.3486744266 1.3913701069 1.7380512709
0.3236172393 1.3522051819 1.7733395306
0.2970328033 1.3130642909 1.8075325141
0.2695566980 1.2736963252 1.8407526460
0.2416766662 1.2339247225 1.8731482185
0.2137976454 1.1936069459 1.9048631141
0.1862207685 1.1527135006 1.9361012834
0.1592079601 1.1112438369 1.9670708586
0.1329821738 1.0692860638 1.9980585921
0.1077425751 1.0269525974 2.0293512071
0.0836968756 0.9844892233 2.0613953122
0.0610548140 0.9422111198 2.0946747771
0.0399922332 0.9005010155 2.1296510790
0.0207235364 0.8598395187 2.1668091785
0.0034552140 0.8207154254 2.2065017169
-0.0116196186 0.7834842790 2.2488220339
-0.0242985422 0.7484587291 2.2937301374
-0.0370968262 0.7073086256 2.3525861532
-0.0447563436 0.6762564017 2.4014219855
-0.0504908861 0.6461076423 2.4510853035
-0.0545293641 0.6161458237 2.5010304454
-0.0570599425 0.5857949092 2.5508400630
-0.0582793477 0.5543237508 2.5999976652
-0.0583884564 0.5211230762 2.6480149934
-0.0575360641 0.4857487019 2.6944396994
-0.0558358531 0.4477244020 2.7386914556
-0.0534018498 0.4066568766 2.7801003283
-0.0503288490 0.3622413662 2.8178453552
-0.0476560228 0.3265319834 2.8430082150
-0.0438207668 0.2766920195 2.8730072755
-0.0397252621 0.2241808056 2.8979869653
-0.0355024358 0.1694518630 2.9176236548
-0.0312768766 0.1130103352 2.9316218992
-0.0281799779 0.0698855628 2.9381035192
-0.0241897035 0.0118640359 2.9418907146
-0.0203982671 -0.0462545974 2.9399117353
-0.0176848639 -0.0895848249 2.9348331690
-0.0142531925 -0.1465246228 2.9228091850
-0.0110153680 -0.2019748015 2.9050948395
-0.0079771549 -0.2553171513 2.8817520831
-0.0058174187 -0.2939333273 2.8612702561
-0.0031966913 -0.3425264569 2.8290770462
-0.0009085223 -0.3879467990 2.7925150116
0.0009469807 -0.4300608396 2.7521513833
0.0022483788 -0.4689314046 2.7086208185
0.0026942056 -0.4958158524 2.6740679961
0.0026788123 -0.5298451033 2.6266549553
0.0017390135 -0.5618332121 2.5778415862
-0.0002845125 -0.5923334341 2.5281093845
-0.0035839349 -0.6219798116 2.4779265566
-0.0071109640 -0.6440808263 2.4402955195
-0.0132820320 -0.6739143529 2.3905047003
-0.0214300055 -0.7048045188 2.3416652414
-0.0317805974 -0.7373490811 2.2943608001
-0.0444956574 -0.7719384184 2.2491425514
-0.0596315253 -0.8087260883 2.2064810238
-0.0771551802 -0.8475862093 2.1666560907
-0.0968517075 -0.8880611180 2.1295285143
-0.1184307936 -0.9295915551 2.0946665956
-0.1416483856 -0.9716998006 2.0615789816
-0.1662838180 -1.0139825368 2.0297508212
-0.1921549506 -1.0561314747 1.9987291035
-0.2190847027 -1.0979250660 1.9681269940
-0.2468643120 -1.1392130964 1.9375969929
-0.2752577062 -1.1799383043 1.9068756695
-0.3040380759 -1.2201014653 1.8757761641
-0.3329418570 -1.2597354263 1.8441173501
-0.3616011016 -1.2989138348 1.8116807991
-0.3894985751 -1.3378067948 1.7782587537
-0.4159637965 -1.3766604472 1.7436627375
-0.4400890589 -1.4157736296 1.7077074676
-0.4606833917 -1.4555102257 1.6703149353
-0.4796209014 -1.5064269172 1.6217568409
-0.4878141810 -1.5483116731 1.5820557021
-0.4904655438 -1.6016062321 1.5324021620
-0.4871158314 -1.6445751447 1.4930400143
-0.4808176130 -1.6874849807 1.4539600127
-0.4727323232 -1.7301060759 1.4148866149
-0.4637405364 -1.7723021012 1.3755496761
-0.4545424968 -1.8139731928 1.3357045516
-0.4455714949 -1.8550369098 1.2951840745
-0.4371555138 -1.8954014799 1.2538504267
-0.4295599405 -1.9350424658 1.2116673089
-0.4230057787 -1.9739073580 1.1685956348
-0.4177157996 -2.0118773025 1.1245633165
-0.4137900755 -2.0490236994 1.0796956390
-0.4113542000 -2.0854028091 1.0341002833
-0.4107328674 -2.1121564782 0.9994439978
-0.4111977558 -2.1473935531 0.9529044799
-0.4135438006 -2.1821833085 0.9060864630
-0.4178970042 -2.2168112886 0.8592939603
-0.4243806246 -2.2517256026 0.8129686656
-0.4308076291 -2.2784655928 0.7789171135
-0.4413428379 -2.3152678935 0.7348865409
-0.4542336743 -2.3541395785 0.6933591662
-0.4692444035 -2.3957725514 0.6554051334
-0.4857408634 -2.4402738313 0.6215293005
-0.5029554065 -2.4870952024 0.5912841715
-0.5203201106 -2.5353727404 0.5634455346
-0.5375272898 -2.5841974706 0.5364502185
-0.5544790546 -2.6327061412 0.5087492035
-0.5711327900 -2.6800017587 0.4789020842
-0.5873924811 -2.7250906283 0.4456948495
-0.6068861899 -2.7765543796 0.3980320831
-0.6247387939 -2.8196069782 0.3421879563
-0.6386317191 -2.8465352448 0.2763178886
-0.6467111459 -2.8538008197 0.2049348555
-0.6480575069 -2.8409064458 0.1338911541
-0.6409571260 -2.8025314562 0.0563062476
-0.6288256700 -2.7573682323 0.0006156633
-0.6113933923 -2.7050917346 -0.0469252356
-0.5876608815 -2.6486297947 -0.0862971518
-0.5535092023 -2.5913614860 -0.1151435091
-0.4965130379 -2.5293344954 -0.1361873968
-0.4352344832 -2.4913959847 -0.1441571289
-0.3662084131 -2.4705293234 -0.1533141930
-0.2970186011 -2.4597698210 -0.1726794770
-0.2440207633 -2.4552625886 -0.1962673428
-0.1937989834 -2.4526418346 -0.2257093565
-0.1461063617 -2.4510002052 -0.2592591187
-0.1004345065 -2.4499665959 -0.2955786653
-0.0562241803 -2.4494629198 -0.3336940526
-0.0129947127 -2.4496149618 -0.3729267478
0.0401144128 -2.4511285455 -0.4229487700
0.0820236944 -2.4540715619 -0.4634786968
0.1233620534 -2.4594340174 -0.5043317725
0.1637387034 -2.4684508620 -0.5454670893
0.2024122424 -2.4821528058 -0.5868941830
0.2471123867 -2.5065551967 -0.6389756028
0.2848680469 -2.5403002440 -0.6913649303
0.3103853952 -2.5715678769 -0.7334640398
0.3363470862 -2.6140439974 -0.7867576872
0.3535277562 -2.6489155837 -0.8302779625
0.3680737010 -2.6835479358 -0.8749401415
0.3804415807 -2.7170822631 -0.9210706490
0.3909645856 -2.7487285877 -0.9689512077
0.3998627271 -2.7776311419 -1.0188384613
0.4072707087 -2.8029637268 -1.0708436876
0.4132465640 -2.8239386599 -1.1249028403
0.4177316898 -2.8397540844 -1.1808014482
0.4205265894 -2.8496728347 -1.2381267808
0.4213844898 -2.8530485977 -1.2816679904
0.4203721690 -2.8510683091 -1.3398678767
0.4166465169 -2.8416023380 -1.3972060668
0.4101997970 -2.8249041721 -1.4525974508
0.4011903748 -2.8012548145 -1.5050225944
0.3900504746 -2.7712033405 -1.5536462502
0.3773347554 -2.7355282765 -1.5979148695
0.3671211170 -2.7059134694 -1.6284777819
0.3527360409 -2.6620409171 -1.6641710418
0.3379247898 -2.6148738168 -1.6951732318
0.3229053325 -2.5651051288 -1.7216863213
0.3078332066 -2.5133817428 -1.7441380982
0.2966211581 -2.4735186982 -1.7583515859
0.2818777975 -2.4195724788 -1.7750415923
0.2675439186 -2.3647973201 -1.7892314814
0.2538107355 -2.3094293540 -1.8016252765
0.2408500403 -2.2536449629 -1.8129571918
0.2288690633 -2.1975647110 -1.8239046296
0.2181203253 -2.1413139391 -1.8352415990
0.2111229946 -2.0990891350 -1.8444535741
0.2032588665 -2.0428577505 -1.8579758445
0.1973416520 -1.9868391144 -1.8732355901
0.1935289313 -1.9311330119 -1.8902125871
0.1918835878 -1.8757702342 -1.9086167534
0.1923929111 -1.8206965287 -1.9279483006
0.1949810358 -1.7658030170 -1.9476314187
0.1994707004 -1.7109379764 -1.9670524464
0.2056616683 -1.6559478657 -1.9856284509
0.2112809843 -1.6145677439 -1.9987686106
0.2200720885 -1.5591319246 -2.0147891818
0.2301407928 -1.5033541071 -2.0287295457
0.2383640418 -1.4613222850 -2.0378293350
0.2503389985 -1.4049627310 -2.0472111227
0.2631599201 -1.3483733676 -2.0535799293
0.2767004580 -1.2916718516 -2.0565141267
0.2872843773 -1.2491982206 -2.0559259631
0.3017544707 -1.1928352999 -2.0517851431
0.3128658904 -1.1510664689 -2.0451434534
0.3241128523 -1.1099742983 -2.0354682738
0.3354615990 -1.0697992360 -2.0224230382
0.3468794591 -1.0326096262 -2.0026077872
0.3582126491 -0.9996894928 -1.9768895707
0.3657398857 -0.9791658960 -1.9577764380
0.3763724859 -0.9608544585 -1.9198025566
0.3831435648 -0.9527857365 -1.8931097468
0.3928242011 -0.9468910080 -1.8510051987
0.4017710905 -0.9491384302 -1.8082516090
0.4104970959 -0.9540494704 -1.7656890048
0.4219220615 -0.9634351987 -1.7092242144
0.4333149216 -0.9739116359 -1.6529287283
0.4448265849 -0.9837620318 -1.5965496169
0.4565401214 -0.9919046408 -1.5399498067
0.4685226535 -0.9974756687 -1.4831122445
0.4808542316 -0.9994697761 -1.4261355461
0.4936222323 -0.9968144231 -1.3693076857
0.5069181486 -0.9883093005 -1.3132246459
0.5207683026 -0.9730494539 -1.2587744494
0.5350978903 -0.9506462489 -1.2070332500
0.5497207396 -0.9211355393 -1.1590861220
0.5643793615 -0.8849911307 -1.1159178485
0.5787971123 -0.8429626566 -1.0783352555
0.5927199669 -0.7961364356 -1.0466719557
0.6059125895 -0.7455523866 -1.0210412114
0.6210922039 -0.6783602696 -0.9974768625
0.6319521323 -0.6222954662 -0.9858413909
0.6415435118 -0.5650387832 -0.9807094707
0.6497396353 -0.5073511091 -0.9818697785
0.6564575424 -0.4499452200 -0.9892690212
0.6616094991 -0.3935421804 -1.0029481620
0.6649821330 -0.3388988899 -1.0228883079
0.6663597964 -0.2869759312 -1.0492543427
0.6654953365 -0.2388404418 -1.0820003489
0.6622391310 -0.1955617039 -1.1207683396
0.6564168003 -0.1583856583 -1.1651400127
0.6454765087 -0.1217405426 -1.2270210472
0.6278266106 -0.0959897849 -1.2927778172
0.6030804818 -0.0791796481 -1.3591187430
0.5725549139 -0.0698698133 -1.4246280595
0.5379125414 -0.0657822275 -1.4886722547
0.4991946145 -0.0662988272 -1.5505067208
0.4579312416 -0.0690703103 -1.6106111556
0.4143058403 -0.0732969739 -1.6689430982
0.3776283818 -0.0771912859 -1.7141889590
0.3395346383 -0.0810119727 -1.7582559311
0.3000554549 -0.0843204340 -1.8011273130
0.2590167343 -0.0864883343 -1.8425737934
0.2163862809 -0.0868735270 -1.8824264135
0.1722012718 -0.0848086413 -1.9204779763
0.1378529807 -0.0804928539 -1.9471810419
0.1027235105 -0.0736685404 -1.9722414650
0.0669515421 -0.0641029559 -1.9955035796
