# Supplementary material for: The topology of the magnetically induced ring current of C13Cl2
Source: Chem Sci. 2026 Jun 27. Online ahead of print. doi: 10.1039/d6sc03398a (PMC13334967; doi:10.1039/d6sc03398a)
Supplement: SC-OLF-D6SC03398A-s002 [file SC-OLF-D6SC03398A-s002.zip › c9h9+/ribbon_traj_003_004.xyz]

400

-0.0958750268 0.0745471316 -2.0643738991
-0.1245949986 0.1252227331 -2.0559086011
-0.1543523592 0.1743912191 -2.0432811975
-0.1857954915 0.2209756408 -2.0259537647
-0.2152370616 0.2584359632 -2.0064925188
-0.2527756116 0.2931854774 -1.9775476730
-0.2944417050 0.3129786547 -1.9414559282
-0.3367471755 0.3125624814 -1.9010522546
-0.3707641935 0.2985526601 -1.8652056437
-0.4060807732 0.2756503712 -1.8242525473
-0.4380320435 0.2487484057 -1.7828002887
-0.4673638653 0.2207347432 -1.7401231026
-0.4946546494 0.1932698431 -1.6957632407
-0.5202479532 0.1674813274 -1.6494344357
-0.5443354415 0.1442649825 -1.6009959492
-0.5670073588 0.1243948585 -1.5504418084
-0.5882136781 0.1089593733 -1.4977634931
-0.6078480069 0.0987621517 -1.4432512264
-0.6257393695 0.0949965094 -1.3873533186
-0.6416057808 0.0988437954 -1.3308782871
-0.6551191872 0.1111355714 -1.2750434403
-0.6660522297 0.1321279330 -1.2213043304
-0.6741907913 0.1616080758 -1.1711796332
-0.6795583851 0.1986867566 -1.1259293855
-0.6821942089 0.2422605889 -1.0865905135
-0.6823337385 0.2969957436 -1.0494485589
-0.6800850669 0.3497862189 -1.0235547045
-0.6759014082 0.4052045555 -1.0041932998
-0.6700177496 0.4623059494 -0.9912129743
-0.6626263056 0.5203366613 -0.9847258164
-0.6537388034 0.5785202149 -0.9846777252
-0.6435731057 0.6361320681 -0.9910945799
-0.6321801147 0.6924271032 -1.0039099693
-0.6197616720 0.7466812658 -1.0230294871
-0.6063407738 0.7979866559 -1.0485392078
-0.5921995170 0.8455895581 -1.0801255165
-0.5775739217 0.8883348248 -1.1178455428
-0.5626652508 0.9252851121 -1.1611416965
-0.5478281141 0.9555843597 -1.2093377704
-0.5333251191 0.9785595378 -1.2615245526
-0.5193179785 0.9941417071 -1.3165117944
-0.5059098098 1.0029976894 -1.3731283202
-0.4930528518 1.0060591677 -1.4304934805
-0.4806895612 1.0043966162 -1.4880348022
-0.4687033910 0.9992076044 -1.5454517241
-0.4570333383 0.9913946900 -1.6026393058
-0.4455998117 0.9821168624 -1.6596549263
-0.4342732688 0.9726390808 -1.7166475916
-0.4229122032 0.9646880964 -1.7738354168
-0.4112361502 0.9610006852 -1.8313130996
-0.3987511832 0.9669240822 -1.8881942323
-0.3869501381 0.9846639138 -1.9344406478
-0.3743562403 1.0155818426 -1.9728412588
-0.3613548432 1.0556123909 -2.0018937389
-0.3482243301 1.1008222337 -2.0224922061
-0.3332677634 1.1556467741 -2.0377009590
-0.3185929129 1.2119868601 -2.0463759598
-0.3043104463 1.2689837009 -2.0500167615
-0.2905498941 1.3262261403 -2.0493644479
-0.2790886856 1.3762958605 -2.0454989511
-0.2666696239 1.4333772074 -2.0381677984
-0.2552036278 1.4901962601 -2.0278253487
-0.2448392984 1.5466851038 -2.0148367080
-0.2357374447 1.6028422700 -1.9996396573
-0.2280628409 1.6587033555 -1.9826618239
-0.2219864182 1.7143485411 -1.9643719431
-0.2177105140 1.7699002014 -1.9453031882
-0.2154195149 1.8255164866 -1.9260832167
-0.2152812583 1.8813395259 -1.9073409304
-0.2173939655 1.9374760701 -1.8896988999
-0.2217653273 1.9939545697 -1.8736471758
-0.2282753050 2.0507128202 -1.8594092469
-0.2367311588 2.1076318242 -1.8469294108
-0.2468820623 2.1645584248 -1.8358001831
-0.2583991867 2.2213645574 -1.8253925383
-0.2710096967 2.2779294170 -1.8149294264
-0.2844887697 2.3341483452 -1.8037141579
-0.2986134079 2.3898815820 -1.7909855180
-0.3131939487 2.4449373965 -1.7760397206
-0.3261599971 2.4923139680 -1.7605482959
-0.3411477767 2.5452967755 -1.7397410459
-0.3561379965 2.5965111829 -1.7149302380
-0.3709701421 2.6453340721 -1.6856391251
-0.3854636492 2.6911025280 -1.6516517189
-0.3993529270 2.7329414853 -1.6127278148
-0.4106890978 2.7657746024 -1.5747822098
-0.4223279383 2.7981179215 -1.5270827975
-0.4319995202 2.8243145378 -1.4753571453
-0.4391705948 2.8436629503 -1.4203163165
-0.4435894939 2.8558369497 -1.3629806903
-0.4453672952 2.8608767227 -1.3117834583
-0.4448901492 2.8593998569 -1.2529575269
-0.4423551733 2.8512013482 -1.1947380309
-0.4381326536 2.8368869663 -1.1378016533
-0.4324291819 2.8170010195 -1.0826883307
-0.4253659836 2.7924956598 -1.0296263662
-0.4169128678 2.7641806269 -0.9787009991
-0.4069520011 2.7328678371 -0.9298383289
-0.3952669972 2.6993695635 -0.8828398281
-0.3815836222 2.6644919831 -0.8374087506
-0.3655120942 2.6290626526 -0.7932025287
-0.3464289240 2.5940342416 -0.7498886910
-0.3237573686 2.5605735826 -0.7070811491
-0.2969035760 2.5301248772 -0.6644621059
-0.2656223237 2.5041888267 -0.6218988664
-0.2304391543 2.4837801321 -0.5793790936
-0.1923602466 2.4689530746 -0.5370242272
-0.1523943150 2.4590916749 -0.4949413684
-0.1114083929 2.4528259738 -0.4531378121
-0.0697908400 2.4490756371 -0.4116476931
-0.0276338597 2.4469667467 -0.3705836633
0.0151554967 2.4458528891 -0.3301374640
0.0588153920 2.4453861125 -0.2906199922
0.1037298818 2.4452819709 -0.2525357629
0.1504191755 2.4454451699 -0.2166618039
0.1995361357 2.4459913401 -0.1842249859
0.2517538016 2.4473125657 -0.1571752581
0.3071940321 2.4504311656 -0.1379935423
0.3647165629 2.4572006408 -0.1285588803
0.4218345108 2.4704285992 -0.1275382838
0.4820546760 2.4969044926 -0.1294229916
0.5340395013 2.5366314693 -0.1249867668
0.5750017339 2.5857928464 -0.1099117952
0.6055833812 2.6386178010 -0.0847530266
0.6277324150 2.6907289621 -0.0505643108
0.6445374682 2.7396340378 -0.0093506353
0.6569805529 2.7833121169 0.0386786022
0.6652619911 2.8192221389 0.0935299650
0.6682953358 2.8423097794 0.1552762841
0.6654691591 2.8492185376 0.2206200433
0.6565824913 2.8381620036 0.2847784146
0.6430195601 2.8111579204 0.3432973684
0.6263859860 2.7716352574 0.3934341545
0.6104215068 2.7304642305 0.4321527258
0.5937000077 2.6852369640 0.4657974250
0.5764822740 2.6374624943 0.4955050516
0.5588516516 2.5882564372 0.5225485821
0.5407835905 2.5385181537 0.5483119055
0.5222710875 2.4890861304 0.5743262020
0.5035616146 2.4409296608 0.6024438644
0.4851889246 2.3951042946 0.6343709633
0.4681432777 2.3524182764 0.6710220503
0.4533145772 2.3128534495 0.7119311345
0.4411239400 2.2757419877 0.7559416119
0.4316064532 2.2401752771 0.8018759681
0.4246296110 2.2053704532 0.8488535039
0.4203697557 2.1751042279 0.8903221754
0.4175853413 2.1402832186 0.9377341960
0.4168036640 2.1049349457 0.9848307363
0.4178329039 2.0689328959 1.0314245409
0.4205428156 2.0321277062 1.0773179709
0.4247973991 1.9945135193 1.1224326334
0.4304900269 1.9559718633 1.1665964136
0.4374554109 1.9165724241 1.2098103660
0.4455135287 1.8763145278 1.2520308870
0.4544402544 1.8352817406 1.2933191993
0.4639620873 1.7935333331 1.3337452034
0.4737463615 1.7511231251 1.3734086249
0.4833131756 1.7081377800 1.4124934907
0.4919880523 1.6646906084 1.4512627563
0.4986992902 1.6209417877 1.4900617048
0.5020241113 1.5771916855 1.5292668136
0.4991935031 1.5285450249 1.5740165325
0.4875687693 1.4813328341 1.6188139775
0.4701402609 1.4408614283 1.6577121040
0.4476046590 1.4015438379 1.6951935528
0.4216289204 1.3629197634 1.7311909694
0.3935318065 1.3245121958 1.7658361703
0.3642584994 1.2859575321 1.7993473378
0.3344886263 1.2469625633 1.8319094171
0.3046557473 1.2073973852 1.8637251014
0.2750840630 1.1671947144 1.8949847427
0.2460340896 1.1263047749 1.9258426268
0.2176997279 1.0847706464 1.9565067538
0.1902859814 1.0426794221 1.9872488028
0.1639829084 1.0001681197 2.0183798776
0.1389758587 0.9574860040 2.0503293724
0.1154313436 0.9149807298 2.0835899704
0.0935784657 0.8730570845 2.1186795725
0.0736570118 0.8322271526 2.1561167152
0.0559493242 0.7930842404 2.1963546778
0.0406920044 0.7560864281 2.2395105858
0.0279485108 0.7214251901 2.2853413506
0.0176296616 0.6889187146 2.3333202653
0.0104088996 0.6618070041 2.3765153344
0.0040925314 0.6319371746 2.4268704702
-0.0004534254 0.6024846899 2.4776645328
-0.0034902669 0.5726941546 2.5283736897
-0.0052515157 0.5418288359 2.5784931371
-0.0059425514 0.5092833763 2.6275578047
-0.0057284052 0.4744551969 2.6750232141
-0.0047486997 0.4368136186 2.7202697500
-0.0031275193 0.3959391995 2.7625871118
-0.0012411931 0.3574866622 2.7967885994
0.0012548046 0.3101673113 2.8317115804
0.0040621980 0.2596148051 2.8617289485
0.0071074698 0.2062789069 2.8864285865
0.0103540132 0.1506663436 2.9054023415
0.0137925319 0.0933933946 2.9184917409
0.0174365907 0.0350738804 2.9255469955
0.0212996148 -0.0236619869 2.9264203660
0.0253665438 -0.0821385687 2.9209854952
0.0289980149 -0.1324904135 2.9108512038
0.0332239752 -0.1887230040 2.8941227898
0.0373888254 -0.2429180107 2.8716432789
0.0413586882 -0.2945554906 2.8437440435
0.0449915535 -0.3431867177 2.8108218057
0.0481310601 -0.3884328043 2.7733263305
0.0506448332 -0.4302862033 2.7320281079
0.0524183530 -0.4689438414 2.6876769347
0.0533347109 -0.5047628690 2.6409658097
0.0532750606 -0.5382045453 2.5925041232
0.0520898568 -0.5698527067 2.5428583294
0.0495888807 -0.6002953566 2.4925089729
0.0455712478 -0.6302393250 2.4419583350
0.0398225882 -0.6603925688 2.3917028489
0.0321138094 -0.6914469187 2.3422724160
0.0209266492 -0.7281915994 2.2882962547
0.0083779319 -0.7630725041 2.2425497787
-0.0066035022 -0.8002229981 2.1993937028
-0.0239313999 -0.8395076460 2.1591021928
-0.0433572732 -0.8804291530 2.1214846239
-0.0646363717 -0.9224877509 2.0861876424
-0.0875608347 -0.9651662440 2.0527043260
-0.1119393344 -1.0080196005 2.0204908803
-0.1375755637 -1.0507410479 1.9890869710
-0.1642921118 -1.0930668350 1.9580491715
-0.1918693868 -1.1348286579 1.9270004043
-0.2201089220 -1.1759640252 1.8957121220
-0.2487793388 -1.2164446767 1.8639649746
-0.2775999038 -1.2563072421 1.8315787864
-0.3061772657 -1.2956640865 1.7983695991
-0.3340632837 -1.3346693727 1.7641747441
-0.3605957624 -1.3736159081 1.7288597531
-0.3849142819 -1.4128571988 1.6923088166
-0.4059158913 -1.4528034808 1.6545007520
-0.4223193383 -1.4938229615 1.6155929792
-0.4317028122 -1.5307477485 1.5809479257
-0.4373006092 -1.5737880891 1.5412241783
-0.4377689635 -1.6173679087 1.5016746936
-0.4348265763 -1.6555780805 1.4672752364
-0.4291728084 -1.6990450105 1.4279669850
-0.4218615465 -1.7421174554 1.3884838228
-0.4137280836 -1.7846082709 1.3485278269
-0.4053800683 -1.8264494639 1.3079334027
-0.3972784876 -1.8675458673 1.2665367260
-0.3897774456 -1.9078406224 1.2242492366
-0.3831402176 -1.9472759680 1.1810186568
-0.3775906925 -1.9858033494 1.1368281716
-0.3733245331 -2.0234082424 1.0917108692
-0.3704623251 -2.0601103182 1.0457478401
-0.3691402542 -2.0959090358 0.9990091705
-0.3694746155 -2.1309282259 0.9516664575
-0.3715546205 -2.1653052753 0.9039000947
-0.3755101892 -2.1992455382 0.8559415997
-0.3814952930 -2.2330314401 0.8080885380
-0.3907298850 -2.2713213602 0.7548194108
-0.4014645523 -2.3064773263 0.7088369646
-0.4146092935 -2.3435246680 0.6650389651
-0.4300003021 -2.3833455066 0.6245645079
-0.4470619190 -2.4263042136 0.5881855457
-0.4649912704 -2.4721075253 0.5558968820
-0.4830378637 -2.5197424627 0.5263898115
-0.5008104273 -2.5680497223 0.4977916385
-0.5181735548 -2.6158873928 0.4681855773
-0.5350596493 -2.6621296910 0.4359465387
-0.5513442229 -2.7053858518 0.3996159052
-0.5648102713 -2.7393099620 0.3634725774
-0.5771136501 -2.7678955534 0.3226960400
-0.5876264866 -2.7891888647 0.2771599461
-0.5958059470 -2.8000460998 0.2201061691
-0.5985300289 -2.7958844369 0.1690533100
-0.5973116241 -2.7810275776 0.1201252938
-0.5924769460 -2.7574879068 0.0748752581
-0.5842420459 -2.7272065624 0.0342060050
-0.5701959657 -2.6865322217 -0.0058252557
-0.5531832184 -2.6473926622 -0.0345161135
-0.5310863492 -2.6071799681 -0.0574271808
-0.5024457688 -2.5680018807 -0.0736337275
-0.4604429919 -2.5286673521 -0.0835043781
-0.4098180809 -2.4995571880 -0.0871470510
-0.3542276775 -2.4816400071 -0.0918127616
-0.2976633036 -2.4721288796 -0.1039020908
-0.2431421537 -2.4677150993 -0.1252459475
-0.1918274495 -2.4658589372 -0.1539060461
-0.1435778984 -2.4652238320 -0.1876003627
-0.0976841496 -2.4652237209 -0.2244731918
-0.0535149190 -2.4656553276 -0.2634060018
-0.0106171041 -2.4666124298 -0.3037334680
0.0313355509 -2.4682488371 -0.3450236226
0.0725439406 -2.4709693702 -0.3869981649
0.1130669159 -2.4753737024 -0.4294869360
0.1527982013 -2.4823091097 -0.4723680126
0.1913862678 -2.4927566768 -0.5155526277
0.2281492338 -2.5077163507 -0.5589707348
0.2621771886 -2.5279259326 -0.6024803485
0.2926083616 -2.5533367978 -0.6459435934
0.3189141652 -2.5832098805 -0.6892937101
0.3412608002 -2.6160848681 -0.7327094716
0.3602031154 -2.6505957976 -0.7764860399
0.3762929282 -2.6856233783 -0.8209960270
0.3900200076 -2.7202405890 -0.8666071609
0.4017532544 -2.7536459151 -0.9136544070
0.4117370809 -2.7849884902 -0.9624860889
0.4201680641 -2.8135086442 -1.0132891039
0.4271982421 -2.8384534463 -1.0661308595
0.4328712448 -2.8590803109 -1.1209470090
0.4375213619 -2.8760676286 -1.1847459663
0.4400184607 -2.8851002841 -1.2428102037
0.4406572140 -2.8877164132 -1.3015614739
0.4390821379 -2.8834769631 -1.3601925603
0.4351124467 -2.8723587227 -1.4177802574
0.4278180729 -2.8519169993 -1.4802508634
0.4189258985 -2.8268176665 -1.5326674491
0.4082030407 -2.7957792963 -1.5814501457
0.3960870117 -2.7594111407 -1.6260713539
0.3829714652 -2.7183018429 -1.6660613285
0.3675269049 -2.6675419023 -1.7056555674
0.3533318777 -2.6190354103 -1.7358321635
0.3389447191 -2.5681400006 -1.7616857080
0.3245259268 -2.5154520347 -1.7836596922
0.3102124622 -2.4614370466 -1.8022391892
0.2961995212 -2.4064151191 -1.8178677382
0.2826726980 -2.3506978994 -1.8313127885
0.2697968780 -2.2944783661 -1.8432251811
0.2578099340 -2.2378937908 -1.8543125632
0.2469189288 -2.1810533479 -1.8652201356
0.2373645480 -2.1240744920 -1.8766426195
0.2294826986 -2.0670867170 -1.8892328170
0.2235008293 -2.0102341146 -1.9033726528
0.2195550451 -1.9536313743 -1.9191288991
0.2177542092 -1.8973585807 -1.9363867592
0.2180677172 -1.8413909937 -1.9547037243
0.2204215527 -1.7856502249 -1.9735630909
0.2247099838 -1.7300140877 -1.9923940623
0.2307485647 -1.6743258489 -2.0105783510
0.2383175976 -1.6184646658 -2.0276201422
0.2472547651 -1.5623408489 -2.0430560638
0.2573831056 -1.5059098720 -2.0565051440
0.2685504127 -1.4491595132 -2.0675823215
0.2806062687 -1.3921163145 -2.0758746817
0.2933732228 -1.3348604427 -2.0810159867
0.3066731148 -1.2775256872 -2.0827269062
0.3203556426 -1.2203008633 -2.0806345976
0.3342467869 -1.1634624209 -2.0741687679
0.3498223722 -1.1006417510 -2.0602730793
0.3635420339 -1.0470194506 -2.0405296188
0.3768388043 -0.9983094179 -2.0108797277
0.3907491784 -0.9569116041 -1.9623588101
0.4033550222 -0.9380554627 -1.9011878347
0.4138962936 -0.9372855494 -1.8435707210
0.4242058806 -0.9447823011 -1.7861586201
0.4346255328 -0.9556674340 -1.7292448883
0.4452867452 -0.9674944083 -1.6725484622
0.4562774027 -0.9786514217 -1.6157798530
0.4676355336 -0.9880362884 -1.5587669780
0.4793727509 -0.9948235497 -1.5014686328
0.4915825396 -0.9979035105 -1.4439622412
0.5043112477 -0.9962988339 -1.3865304357
0.5176195090 -0.9889476371 -1.3297089979
0.5315194871 -0.9749353355 -1.2743288205
0.5459603098 -0.9535673671 -1.2215044514
0.5607783601 -0.9246705639 -1.1725016970
0.5756752929 -0.8888941527 -1.1282984078
0.5903512089 -0.8469372508 -1.0898120307
0.6027935604 -0.8061121090 -1.0611059295
0.6163499636 -0.7557191855 -1.0340236638
0.6290005929 -0.7021175576 -1.0134360373
0.6405717221 -0.6462387218 -0.9992709035
0.6509618511 -0.5888774707 -0.9915817416
0.6600537828 -0.5307919913 -0.9904404634
0.6677211643 -0.4727409770 -0.9958810892
0.6738247003 -0.4154947386 -1.0078777344
0.6782406908 -0.3598514504 -1.0263647390
0.6807187909 -0.3067919637 -1.0515741361
0.6810615673 -0.2573058572 -1.0832591855
0.6790086888 -0.2125851482 -1.1213082992
0.6743350515 -0.1740447184 -1.1653799727
0.6667701444 -0.1429126279 -1.2146180857
0.6558689398 -0.1195709682 -1.2673891914
0.6410588786 -0.1044968010 -1.3220854598
0.6225289695 -0.0960210610 -1.3771493037
0.6033164472 -0.0923948581 -1.4246967440
0.5778654329 -0.0921293193 -1.4776957118
0.5495652863 -0.0948774979 -1.5291761206
0.5190494840 -0.0997671725 -1.5791980212
0.4864997394 -0.1061649226 -1.6277421812
0.4521856411 -0.1134427084 -1.6749221033
0.4162722006 -0.1211079499 -1.7208220525
0.3786389707 -0.1286482263 -1.7653337241
0.3394948523 -0.1355673184 -1.8086167216
0.2987767596 -0.1412818177 -1.8505941997
0.2562877014 -0.1449231620 -1.8910143717
0.2121803066 -0.1457957964 -1.9298156019
0.1604845254 -0.1416786368 -1.9708071527
0.1071631355 -0.1292049492 -2.0077038811
0.0540020203 -0.1050279170 -2.0379987919
0.0057794343 -0.0659530943 -2.0571550800
-0.0322237778 -0.0234436404 -2.0661178445
-0.0656518163 0.0242781218 -2.0681328204
-0.0889494000 0.0808794400 -2.0696120700
-0.1174484400 0.1315554221 -2.0609538703
-0.1468896206 0.1808267791 -2.0483266429
-0.1779069462 0.2277023135 -2.0311844697
-0.2115022928 0.2702062019 -2.0084993381
-0.2490021064 0.3045272784 -1.9791964289
-0.2907138851 0.3236664963 -1.9429371429
-0.3329963317 0.3218912452 -1.9025985119
-0.3717014452 0.3049018277 -1.8619482734
-0.4063043937 0.2800944738 -1.8214646012
-0.4376676260 0.2520984491 -1.7803807299
-0.4665610358 0.2234505491 -1.7379477511
-0.4934948537 0.1956015561 -1.6937342435
-0.5188015333 0.1695653804 -1.6475058322
-0.5426607699 0.1462035741 -1.5991352802
-0.5650850816 0.1263066802 -1.5485839652
-0.5861169406 0.1109350207 -1.4959089931
-0.6055906962 0.1008343154 -1.4414055944
-0.6233319842 0.0971577885 -1.3855145805
-0.6390612146 0.1012556133 -1.3290567432
-0.6524307816 0.1139381016 -1.2733007626
-0.6632438233 0.1353331134 -1.2197237562
-0.6712612519 0.1652223860 -1.1698603636
-0.6765100332 0.2026703995 -1.1249554115
-0.6790790526 0.2465300801 -1.0860001480
-0.6792161442 0.2952308268 -1.0531648685
-0.6771836347 0.3477395188 -1.0268824063
-0.6731727271 0.4029782396 -1.0072384366
-0.6674333051 0.4599404064 -0.9940068055
-0.6601588298 0.5178661007 -0.9873705488
-0.6513911778 0.5759550935 -0.9871195826
-0.6413386172 0.6335043913 -0.9932895023
-0.6300468678 0.6897521708 -1.0059421594
-0.6177007674 0.7439882831 -1.0248743226
-0.6043150900 0.7951983498 -1.0503796385
-0.5902364085 0.8426992663 -1.0819750797
-0.5756453882 0.8852135277 -1.1198094301
-0.5607656907 0.9219278966 -1.1631668205
-0.5459471390 0.9519905272 -1.2113815768
-0.5314828313 0.9745555733 -1.2636316888
-0.5175039769 0.9898515208 -1.3185869233
-0.5041233215 0.9983416355 -1.3751615815
-0.4913030290 1.0009716750 -1.4324607343
-0.4790028953 0.9987089504 -1.4898992125
-0.4671138120 0.9928255016 -1.5471715817
-0.4555893234 0.9841607635 -1.6041690044
-0.4443562160 0.9739087186 -1.6609621875
-0.4333510969 0.9629540150 -1.7176703772
-0.4224913231 0.9528571384 -1.7745607686
-0.4115632242 0.9460864905 -1.8319058684
-0.4001617203 0.9475139727 -1.8894266023
-0.3877785112 0.9631632986 -1.9443727205
-0.3742076557 0.9975952518 -1.9895422064
-0.3600272528 1.0442836347 -2.0219977572
-0.3456014615 1.0969665550 -2.0435949589
-0.3311709277 1.1522605237 -2.0572645148
-0.3168649167 1.2087085692 -2.0651631218
-0.3028386691 1.2656954712 -2.0683605357
-0.2892396708 1.3228736332 -2.0675048938
-0.2762104721 1.3800231010 -2.0630458970
-0.2639087229 1.4369891196 -2.0553154393
-0.2525267465 1.4936770568 -2.0446790126
-0.2421911943 1.5500385453 -2.0315393588
-0.2330555600 1.6060784130 -2.0162988280
-0.2252852930 1.6618293764 -1.9993329620
-0.2190525332 1.7173712538 -1.9810880351
-0.2145678445 1.7728219142 -1.9620676122
-0.2120235308 1.8283460307 -1.9429051814
-0.2115385439 1.8840850527 -1.9242173309
-0.2131914047 1.9401201110 -1.9065135020
-0.2170265993 1.9964875115 -1.8902648588
-0.2229596163 2.0531396739 -1.8757201671
-0.2308451697 2.1099671726 -1.8628763637
-0.2404634565 2.1668120193 -1.8513535178
-0.2514606797 2.2235420313 -1.8405136773
-0.2635746628 2.2800405750 -1.8296531090
-0.2766119592 2.3362059317 -1.8181561134
-0.2903397945 2.3918871974 -1.8052057175
-0.3045737380 2.4468959933 -1.7901124598
-0.3191304929 2.5009762633 -1.7722435244
-0.3338297311 2.5537872648 -1.7510308547
-0.3485330554 2.6048647137 -1.7259502985
-0.3630693258 2.6536117894 -1.6965256864
-0.3772742455 2.6994092723 -1.6625489189
-0.3908935683 2.7413263298 -1.6236732070
-0.4035666527 2.7786417009 -1.5800878709
-0.4148533448 2.8105561542 -1.5320724945
-0.4242738498 2.8364736098 -1.4802209761
-0.4313762137 2.8558420591 -1.4252348577
-0.4359155935 2.8682992979 -1.3680126678
-0.4378783687 2.8736965932 -1.3095329892
-0.4374211182 2.8718671351 -1.2507974439
-0.4350099571 2.8634946287 -1.1926943787
-0.4309596086 2.8491994667 -1.1358490293
-0.4254378395 2.8294640294 -1.0807755174
-0.4185520843 2.8052262798 -1.0276803649
-0.4102682496 2.7772313418 -0.9766617799
-0.4004701140 2.7462226946 -0.9276872187
-0.3889456422 2.7130016957 -0.8805743597
-0.3754409077 2.6784333284 -0.8349818584
-0.3596064182 2.6433016766 -0.7905865624
-0.3409261184 2.6085070869 -0.7470448059
-0.3188126708 2.5751888508 -0.7039646571
-0.2926356537 2.5447477051 -0.6610374881
-0.2621191211 2.5186815455 -0.6181154773
-0.2277941336 2.4979480699 -0.5751774693
-0.1905671330 2.4826874185 -0.5323574370
-0.1514093747 2.4722138722 -0.4897977924
-0.1111333793 2.4653884274 -0.4475227233
-0.0701399893 2.4611792688 -0.4055887386
-0.0285337194 2.4587521602 -0.3641191972
0.0137503752 2.4573938388 -0.3232911632
0.0569291603 2.4567726033 -0.2833936756
0.1013367205 2.4566133618 -0.2448680761
0.1474378034 2.4568999921 -0.2083924633
0.1958925615 2.4577266384 -0.1751247499
0.2474073773 2.4596605140 -0.1469315592
0.3021176182 2.4638817264 -0.1260845721
0.3589469060 2.4725478806 -0.1144616376
0.4151652621 2.4888363039 -0.1107417422
0.4672870298 2.5156247376 -0.1089245317
0.5114134773 2.5534639137 -0.1017441964
0.5461269478 2.5979635359 -0.0859629551
0.5722325367 2.6445911896 -0.0616898236
0.5917826363 2.6901113722 -0.0301631357
0.6065267979 2.7325143773 0.0076811214
0.6172041359 2.7700107974 0.0515594316
0.6239663287 2.8004152737 0.1012743639
0.6264142085 2.8207993945 0.1562332292
0.6239064038 2.8274402278 0.2144418655
0.6164016944 2.8190612374 0.2719250716
0.6050233056 2.7972194905 0.3250823046
0.5910870752 2.7651538155 0.3721857146
0.5756367886 2.7260739037 0.4132092202
0.5593128443 2.6823651521 0.4489454011
0.5424386571 2.6357323950 0.4805113866
0.5251920117 2.5874897986 0.5093480152
0.5075805441 2.5386636745 0.5369656570
0.4896474359 2.4901759510 0.5649640377
0.4716898881 2.4430717620 0.5951968708
0.4542651366 2.3983469948 0.6291183452
0.4382759770 2.3568129096 0.6675127424
0.4244859419 2.3182611087 0.7096893637
0.4131383328 2.2819330344 0.7544882363
0.4042043696 2.2469611161 0.8008890945
0.3975572929 2.2126283965 0.8481470559
0.3930175638 2.1783781166 0.8957157015
0.3904368208 2.1438786952 0.9432529923
0.3897614850 2.1087976107 0.9904283941
0.3907901504 2.0730293692 1.0370772120
0.3934045729 2.0364450898 1.0830253053
0.3974828045 1.9990251174 1.1281871896
0.4028903194 1.9606977804 1.1724407999
0.4094784790 1.9214922940 1.2157566463
0.4170770828 1.8814159580 1.2580997060
0.4254136824 1.8405475227 1.2995371273
0.4341655356 1.7989833450 1.3401892941
0.4429546643 1.7567496699 1.3801385542
0.4512614094 1.7139408724 1.4195747770
0.4583931522 1.6707023955 1.4587706036
0.4632131465 1.6271459334 1.4979617222
0.4644939529 1.5836217086 1.5374462045
0.4608013871 1.5404995327 1.5771957275
0.4512553881 1.4982419771 1.6168897608
0.4355858289 1.4571955495 1.6559132304
0.4150367737 1.4172079760 1.6937654796
0.3909035063 1.3779730446 1.7302868416
0.3643722583 1.3390782195 1.7654967746
0.3363692403 1.3001771397 1.7995455735
0.3076322410 1.2609384375 1.8325809077
0.2786340554 1.2212191026 1.8648041643
0.2497357277 1.1809341370 1.8964087661
0.2212402969 1.1399987872 1.9275403214
0.1933644572 1.0984491466 1.9584179246
0.1663449096 1.0563504462 1.9893128797
0.1403775906 1.0138265535 2.0205256281
0.1156587363 0.9711263410 2.0524989835
0.0923362898 0.9285809651 2.0856993475
0.0706450406 0.8865729568 2.1206388499
0.0508109887 0.8455924145 2.1578283848
0.0331369091 0.8062633711 2.1977852498
0.0178343266 0.7689941441 2.2405859611
0.0049600755 0.7339902051 2.2860149149
-0.0055217809 0.7011344006 2.3336152736
-0.0137647681 0.6699508258 2.3827637984
-0.0199930103 0.6398747682 2.4328957180
-0.0244260749 0.6102047613 2.4834605025
-0.0273260120 0.5801791239 2.5339260065
-0.0289447595 0.5490799372 2.5837925986
-0.0294546985 0.5163587319 2.6326305158
-0.0290110397 0.4814232069 2.6799050576
-0.0277440359 0.4437299450 2.7249954502
-0.0257650720 0.4028502548 2.7671886995
-0.0232111831 0.3585793464 2.8057644946
-0.0202011367 0.3109279245 2.8400281075
-0.0168577376 0.2601752304 2.8694446698
-0.0132867484 0.2067640830 2.8936726061
-0.0095684521 0.1511085676 2.9121323188
-0.0057740855 0.0938725123 2.9248513458
-0.0019421363 0.0356303893 2.9316558423
0.0019077395 -0.0230121460 2.9323469605
0.0057575562 -0.0813970006 2.9268604385
0.0095832932 -0.1388922857 2.9153597377
0.0133457770 -0.1949291931 2.8981045778
0.0169816448 -0.2489003713 2.8751671287
0.0204101559 -0.3003017707 2.8468954580
0.0235263525 -0.3486721074 2.8136508902
0.0261946702 -0.3935848013 2.7758309357
0.0283124598 -0.4351542920 2.7343378223
0.0297606286 -0.4735489558 2.6898590120
0.0304150228 -0.5091027113 2.6430511686
0.0301492342 -0.5422801251 2.5945189675
0.0288005582 -0.5736708773 2.5448253845
0.0261556755 -0.6038507529 2.4944380526
0.0220494694 -0.6335712093 2.4438763030
0.0162462555 -0.6635340902 2.3936270757
0.0084950236 -0.6943959517 2.3441957762
-0.0014376152 -0.7268298193 2.2961850274
-0.0137778065 -0.7613467605 2.2502290072
-0.0286311674 -0.7981699474 2.2068859887
-0.0458322696 -0.8371161697 2.1663608435
-0.0651854694 -0.8777474051 2.1285492076
-0.0864454462 -0.9195811131 2.0931407080
-0.1093936591 -0.9620528124 2.0595853989
-0.1338310570 -1.0047450042 2.0273841332
-0.1595676350 -1.0473364678 1.9960728807
-0.1863699142 -1.0895480309 1.9651434882
-0.2140404268 -1.1312284675 1.9342579424
-0.2423964552 -1.1723048385 1.9031855510
-0.2712123853 -1.2127489478 1.8717084677
-0.3002229069 -1.2525781360 1.8396313462
-0.3290163119 -1.2919120382 1.8067576511
-0.3571736702 -1.3308893108 1.7729247714
-0.3840695556 -1.3697653668 1.7379729309
-0.4088240372 -1.4088776389 1.7017349933
-0.4303138046 -1.4486648407 1.6641826610
-0.4471347144 -1.4894703521 1.6253675720
-0.4579867591 -1.5315137067 1.5857683950
-0.4628535233 -1.5744834237 1.5459861703
-0.4625550518 -1.6179500589 1.5064303441
-0.4584240499 -1.6615295997 1.4671942554
-0.4517977961 -1.7048516707 1.4280041158
-0.4437158427 -1.7477844236 1.3886553732
-0.4349983242 -1.7901241284 1.3488025070
-0.4262226037 -1.8318509639 1.3083219001
-0.4178014149 -1.8728515652 1.2670331987
-0.4100514104 -1.9130963620 1.2248788239
-0.4032201632 -1.9525018336 1.1817829313
-0.3975248769 -1.9910128252 1.1377245444
-0.3931739486 -2.0286266487 1.0927476741
-0.3902624771 -2.0653807123 1.0469529077
-0.3889103000 -2.1012767661 1.0004114533
-0.3892341755 -2.1364726231 0.9533196945
-0.3913442069 -2.1710867216 0.9058436753
-0.3954079572 -2.2053781410 0.8582596377
-0.4016160788 -2.2396519735 0.8108964823
-0.4100538039 -2.2744054400 0.7642371351
-0.4208862769 -2.3103677669 0.7190190357
-0.4341478447 -2.3483269445 0.6761516612
-0.4496625534 -2.3891576073 0.6368361858
-0.4667738787 -2.4330920112 0.6017434311
-0.4846775915 -2.4797263810 0.5707536421
-0.5026248234 -2.5279939271 0.5423884840
-0.5203021290 -2.5768105711 0.5147956418
-0.5376278396 -2.6251961176 0.4862461209
-0.5545480337 -2.6722196685 0.4552991663
-0.5710071053 -2.7167314582 0.4206259530
-0.5866930731 -2.7569653361 0.3807776411
-0.6010173571 -2.7906253796 0.3348668910
-0.6130015811 -2.8147513945 0.2828060291
-0.6212617466 -2.8257329302 0.2259066438
-0.6247625588 -2.8219463337 0.1676281169
-0.6233176124 -2.8043342590 0.1117600679
-0.6174600767 -2.7758904860 0.0607547503
-0.6075027973 -2.7394663003 0.0157637464
-0.5935363884 -2.6977717195 -0.0231766824
-0.5748290689 -2.6526617198 -0.0557963413
-0.5500644182 -2.6060637526 -0.0815131012
-0.5168452663 -2.5609481224 -0.0987796844
-0.4742347681 -2.5217904354 -0.1073860684
-0.4232685131 -2.4929677114 -0.1098080558
-0.3675046744 -2.4750726269 -0.1128998795
-0.3105775489 -2.4652776632 -0.1231188941
-0.2554719590 -2.4605575737 -0.1427835432
-0.2034630179 -2.4583941594 -0.1700244471
-0.1545811711 -2.4574256021 -0.2026536611
-0.1081777217 -2.4571014333 -0.2387427145
-0.0635504367 -2.4571691401 -0.2770130839
-0.0202168105 -2.4577528145 -0.3167423816
0.0221810216 -2.4589586609 -0.3574571234
0.0638729982 -2.4612019273 -0.3988508457
0.1049473940 -2.4650840240 -0.4407363831
0.1453124221 -2.4714691448 -0.4829963167
0.1846425960 -2.4813625621 -0.5255402787
0.2222069418 -2.4958130785 -0.5683508235
0.2570058383 -2.5157146673 -0.6112991630
0.2881300144 -2.5409756394 -0.6542637604
0.3149573260 -2.5708533654 -0.6971857825
0.3376232817 -2.6038420092 -0.7402325136
0.3567795738 -2.6384788848 -0.7836921269
0.3730093981 -2.6736173297 -0.8279385109
0.3868313895 -2.7083199109 -0.8733332876
0.3986426649 -2.7417951249 -0.9201952242
0.4086911106 -2.7731717512 -0.9688834538
0.4171775472 -2.8016774351 -1.0195850953
0.4242682484 -2.8265415146 -1.0723644540
0.4299993382 -2.8470049084 -1.1271523304
0.4342788604 -2.8621915457 -1.1837495265
0.4369612742 -2.8715414068 -1.2416921992
0.4377483449 -2.8744167335 -1.3003788857
0.4361784261 -2.8701965479 -1.3589660972
0.4320542108 -2.8588407957 -1.4164507709
0.4253456151 -2.8405590317 -1.4718576367
0.4162852911 -2.8156654914 -1.5242719714
0.4052813199 -2.7846801292 -1.5729500477
0.3928150658 -2.7482312337 -1.6173273258
0.3793265957 -2.7069454403 -1.6569147145
0.3652198620 -2.6617379875 -1.6917027896
0.3507324161 -2.6134456382 -1.7218874608
0.3360633116 -2.5627211856 -1.7476924860
0.3213707516 -2.5101730968 -1.7695540859
0.3067797295 -2.4562891035 -1.7879850125
0.2924989057 -2.4013873558 -1.8034200687
0.2786927492 -2.3458013935 -1.8166889605
0.2655408652 -2.2897126158 -1.8284257119
0.2532652390 -2.2332655142 -1.8393717943
0.2420732049 -2.1765643272 -1.8501650034
0.2322166520 -2.1197302863 -1.8615424570
0.2240723180 -2.0628894966 -1.8741649086
0.2178170997 -2.0061979309 -1.8884167511
0.2136228084 -1.9497655747 -1.9043459534
0.2116097872 -1.8936853015 -1.9218676667
0.2117432791 -1.8379065997 -1.9404435489
0.2139534397 -1.7823498323 -1.9595538431
0.2181650064 -1.7268971378 -1.9786311130
0.2241178391 -1.6713725309 -1.9970187276
0.2316321724 -1.6156680592 -2.0142509998
0.2405436801 -1.5596849167 -2.0298306299
0.2506844631 -1.5033798341 -2.0433615544
0.2619048432 -1.4467542454 -2.0544967342
0.2740657337 -1.3898248844 -2.0627108450
0.2869703787 -1.3326943172 -2.0677294210
0.3004732730 -1.2755064328 -2.0692678566
0.3144330393 -1.2184642201 -2.0668556066
0.3286795512 -1.1618725954 -2.0599042034
0.3430743090 -1.1062850357 -2.0473823639
0.3574810132 -1.0529881223 -2.0273126662
0.3716826597 -1.0048176641 -1.9970861960
0.3853503378 -0.9677281538 -1.9541521495
0.3979292460 -0.9484629709 -1.9005494970
0.4094514690 -0.9448857360 -1.8431773029
0.4204052121 -0.9506239904 -1.7857332353
0.4312403673 -0.9603122307 -1.7287687398
0.4421713166 -0.9713806925 -1.6720682262
0.4533488542 -0.9819610731 -1.6153238649
0.4648262383 -0.9909467034 -1.5583670546
0.4766192882 -0.9975179658 -1.5011497829
0.4888446545 -1.0004996775 -1.4437306846
0.5015530000 -0.9989308772 -1.3863763761
0.5148205620 -0.9917231379 -1.3295981072
0.5286700201 -0.9779815723 -1.2741937715
0.5430483449 -0.9569143184 -1.2212729415
0.5578413535 -0.9282281461 -1.1721831263
0.5727216548 -0.8927750266 -1.1277696525
0.5873949837 -0.8510827412 -1.0890681240
0.6016176498 -0.8045646542 -1.0561306036
0.6151147463 -0.7540204788 -1.0293729780
0.6276996335 -0.7002798555 -1.0091967972
0.6391829857 -0.6443451943 -0.9953728409
0.6494830570 -0.5869841061 -0.9879697011
0.6584770296 -0.5289392224 -0.9869883138
0.6660740433 -0.4709367209 -0.9924434340
0.6721060623 -0.4137354313 -1.0044353574
0.6764838653 -0.3580714299 -1.0227652067
0.6788645277 -0.3050280874 -1.0479337538
0.6791135333 -0.2554797443 -1.0794699101
0.6770322969 -0.2105523205 -1.1172288092
0.6723741745 -0.1716722501 -1.1610020973
0.6648522036 -0.1403279096 -1.2100969432
0.6544975156 -0.1174621598 -1.2631692024
0.6415256139 -0.1033172046 -1.3186390267
0.6259392420 -0.0947805760 -1.3746633215
0.6059357913 -0.0900215933 -1.4297170160
0.5824509326 -0.0880883596 -1.4835607652
0.5554659234 -0.0887222070 -1.5357801041
0.5260124036 -0.0908872073 -1.5866074831
0.4941147573 -0.0942243217 -1.6358743859
0.4600805215 -0.0982067053 -1.6836440933
0.4242388065 -0.1023731833 -1.7300586013
0.3863952567 -0.1062586972 -1.7748805254
0.3468498676 -0.1094383774 -1.8182646549
0.3056048079 -0.1114087150 -1.8601073838
0.2625030432 -0.1113852060 -1.9000805817
0.2177982357 -0.1088963378 -1.9381610960
0.1713086010 -0.1024668054 -1.9735362608
0.1234809399 -0.0911661608 -2.0057016649
0.0748842037 -0.0734466675 -2.0335201209
0.0269883200 -0.0470421406 -2.0548573742
-0.0177329186 -0.0115619186 -2.0681915374
-0.0567468880 0.0319086061 -2.0727858441
-0.1028006535 0.0682148232 -2.0591357282
-0.1317415572 0.1188900442 -2.0508633319
-0.1618150979 0.1679556591 -2.0382357521
-0.1936840369 0.2142489682 -2.0207230596
-0.2189718304 0.2466657246 -2.0044856995
-0.2565491168 0.2818436763 -1.9758989172
-0.2981695249 0.3022908130 -1.9399747136
-0.3404980193 0.3032337177 -1.8995059974
-0.3698269418 0.2922034924 -1.8684630140
-0.4058571528 0.2712062685 -1.8270404934
-0.4383964610 0.2453983624 -1.7852198476
-0.4681666947 0.2180189373 -1.7422984541
-0.4958144451 0.1909381302 -1.6977922380
-0.5216943731 0.1653972744 -1.6513630393
-0.5460101132 0.1423263908 -1.6028566181
-0.5689296361 0.1224830368 -1.5522996516
-0.5903104156 0.1069837258 -1.4996179932
-0.6101053177 0.0966899879 -1.4450968585
-0.6281467549 0.0928352303 -1.3891920566
-0.6441503469 0.0964319775 -1.3326998311
-0.6578075928 0.1083330412 -1.2767861179
-0.6688606360 0.1289227526 -1.2228849047
-0.6771203308 0.1579937656 -1.1724989027
-0.6826067370 0.1947031136 -1.1269033595
-0.6853093653 0.2379910978 -1.0871808790
-0.6854513327 0.2987606605 -1.0457322493
-0.6829864990 0.3518329190 -1.0202270028
-0.6786300893 0.4074308714 -1.0011481629
-0.6726021941 0.4646714924 -0.9884191431
-0.6650937814 0.5228072220 -0.9820810840
-0.6560864291 0.5810853363 -0.9822358677
-0.6458075942 0.6387597448 -0.9888996575
-0.6343133615 0.6951020357 -1.0018777792
-0.6218225767 0.7493742485 -1.0211846515
-0.6083664575 0.8007749620 -1.0466987771
-0.5941626255 0.8484798500 -1.0782759533
-0.5795024553 0.8914561220 -1.1158816555
-0.5645648108 0.9286423276 -1.1591165725
-0.5497090892 0.9591781923 -1.2072939640
-0.5351674068 0.9825635023 -1.2594174163
-0.5211319800 0.9984318934 -1.3144366656
-0.5076962982 1.0076537433 -1.3710950590
-0.4948026746 1.0111466604 -1.4285262266
-0.4823762271 1.0100842819 -1.4861703919
-0.4702929699 1.0055897072 -1.5437318666
-0.4584773533 0.9986286164 -1.6011096071
-0.4468434073 0.9903250061 -1.6583476650
-0.4351954407 0.9823241467 -1.7156248060
-0.4233330833 0.9765190545 -1.7731100650
-0.4109090762 0.9759148798 -1.8307203308
-0.3973406461 0.9863341917 -1.8869618623
-0.3861217650 1.0061645289 -1.9245085750
-0.3745048249 1.0335684333 -1.9561403112
-0.3626824336 1.0669411471 -1.9817897207
-0.3508471988 1.1046779124 -2.0013894533
-0.3353645991 1.1590330246 -2.0181374032
-0.3203209092 1.2152651509 -2.0275887979
-0.3057822235 1.2722719306 -2.0316729872
-0.2918601173 1.3295786474 -2.0312240020
-0.2819668992 1.3725686199 -2.0279520052
-0.2694305249 1.4297652951 -2.0210201575
-0.2578805092 1.4867154633 -2.0109716847
-0.2474874026 1.5433316623 -1.9981340573
-0.2384193294 1.5996061271 -1.9829804866
-0.2308403889 1.6555773346 -1.9659906858
-0.2249203033 1.7113258283 -1.9476558512
-0.2208531835 1.7669784886 -1.9285387642
-0.2188154990 1.8226869426 -1.9092612520
-0.2190239728 1.8785939990 -1.8904645299
-0.2215965264 1.9348320291 -1.8728842978
-0.2265040553 1.9914216278 -1.8570294928
-0.2335909938 2.0482859665 -1.8430983267
-0.2426171478 2.1052964758 -1.8309824579
-0.2533006680 2.1623048302 -1.8202468484
-0.2653376937 2.2191870835 -1.8102713992
-0.2784447306 2.2758182591 -1.8002057438
-0.2923655803 2.3320907588 -1.7892722023
-0.3068870214 2.3878759666 -1.7767653185
-0.3218141595 2.4429787997 -1.7619669815
-0.3331895013 2.4836516727 -1.7488530675
-0.3484658224 2.5368062862 -1.7284512371
-0.3637429376 2.5881576521 -1.7039101775
-0.3788709584 2.6370563548 -1.6747525638
-0.3936530529 2.6827957838 -1.6407545189
-0.4078122858 2.7245566409 -1.6017824226
-0.4178115429 2.7529075039 -1.5694765486
-0.4298025317 2.7856796889 -1.5220931004
-0.4397251907 2.8121554658 -1.4704933146
-0.4469649760 2.8314838415 -1.4153977752
-0.4512633942 2.8433746014 -1.3579487127
-0.4528562217 2.8480568522 -1.3140339273
-0.4523591802 2.8469325787 -1.2551176098
-0.4497003894 2.8389080678 -1.1967816831
-0.4453056985 2.8245744659 -1.1397542774
-0.4394205244 2.8045380096 -1.0846011441
-0.4321798829 2.7797650398 -1.0315723675
-0.4235574859 2.7511299120 -0.9807402182
-0.4134338883 2.7195129795 -0.9319894390
-0.4015883523 2.6857374312 -0.8851052964
-0.3877263366 2.6505506377 -0.8398356427
-0.3714177702 2.6148236286 -0.7958184950
-0.3519317296 2.5795613964 -0.7527325762
-0.3287020664 2.5459583145 -0.7101976411
-0.3011714983 2.5155020492 -0.6678867236
-0.2691255264 2.4896961079 -0.6256822555
-0.2330841749 2.4696121944 -0.5835807179
-0.1941533602 2.4552187308 -0.5416910173
-0.1533792553 2.4459694777 -0.5000849444
-0.1116834064 2.4402635203 -0.4587529009
-0.0694416908 2.4369720054 -0.4177066476
-0.0267339999 2.4351813332 -0.3770481293
0.0165606182 2.4343119393 -0.3369837649
0.0607016238 2.4339996217 -0.2978463089
0.1061230432 2.4339505800 -0.2602034497
0.1534005475 2.4339903478 -0.2249311446
0.2031797098 2.4342560418 -0.1933252219
0.2561002258 2.4349646174 -0.1674189570
0.3122704460 2.4369806048 -0.1499025125
0.3704862199 2.4418534009 -0.1426561230
0.4285037594 2.4520208945 -0.1443348254
0.4968223222 2.4781842475 -0.1499214516
0.5566655254 2.5197990249 -0.1482293373
0.6038765200 2.5736221568 -0.1338606352
0.6389342258 2.6326444123 -0.1078162296
0.6636821937 2.6913465521 -0.0709654859
0.6825481386 2.7467536984 -0.0263823920
0.6967569700 2.7966134365 0.0257977728
0.7065576534 2.8380290042 0.0857855662
0.7101764631 2.8638201644 0.1543193391
0.7070319143 2.8709968473 0.2267982212
0.6967632882 2.8572627698 0.2976317576
0.6810158145 2.8250963503 0.3615124322
0.6616848967 2.7781166992 0.4146825945
0.6452062250 2.7348545574 0.4510962313
0.6280871711 2.6881087760 0.4826494489
0.6105258908 2.6391925936 0.5104987167
0.5925112915 2.5890230759 0.5357491490
0.5739866369 2.5383726328 0.5596581539
0.5548947391 2.4879963097 0.5836883662
0.5354333411 2.4387875596 0.6096908581
0.5161127127 2.3918615943 0.6396235814
0.4980105784 2.3480236433 0.6745313582
0.4821432124 2.3074457903 0.7141729054
0.4691095471 2.2695509410 0.7573949876
0.4590085369 2.2333894380 0.8028628417
0.4517019291 2.1981125100 0.8495599519
0.4477219476 2.1718303392 0.8849286493
0.4447338619 2.1366877420 0.9322153998
0.4438458430 2.1010722807 0.9792330785
0.4448756575 2.0648364227 1.0257718697
0.4476810582 2.0278103226 1.0716106365
0.4521119936 1.9900019212 1.1166780771
0.4580897344 1.9512459461 1.1607520273
0.4654323428 1.9116525542 1.2038640858
0.4739499747 1.8712130976 1.2459620681
0.4834668264 1.8300159585 1.2871012713
0.4937586390 1.7880833212 1.3273011126
0.5045380587 1.7454965802 1.3666786956
0.5153649418 1.7023346876 1.4054122043
0.5255829524 1.6586788213 1.4437549091
0.5341854339 1.6147376420 1.4821616875
0.5395542697 1.5707616625 1.5210874226
0.5375856191 1.5165905171 1.5708373374
0.5238821505 1.4644236910 1.6207381942
0.5046946930 1.4245273072 1.6595109776
0.4801725444 1.3858796998 1.6966216260
0.4523543346 1.3478664821 1.7320950971
0.4226913548 1.3099461722 1.7661755661
0.3921477584 1.2717379246 1.7991491020
0.3613450115 1.2329866891 1.8312379266
0.3306774392 1.1935756679 1.8626460385
0.3004323982 1.1534552919 1.8935607193
0.2708278823 1.1126107625 1.9241449322
0.2420349987 1.0710921461 1.9545955829
0.2142270532 1.0290083980 1.9851847258
0.1875882263 0.9865096859 2.0162341270
0.1622929812 0.9438456670 2.0481597612
0.1385263974 0.9013804944 2.0814805933
0.1165118907 0.8595412122 2.1167202952
0.0965030348 0.8188618907 2.1544050456
0.0787617394 0.7799051097 2.1949241059
0.0635496822 0.7431787120 2.2384352105
0.0509369460 0.7088601751 2.2846677862
0.0407811040 0.6767030285 2.3330252570
0.0345825674 0.6536631824 2.3702668704
0.0281780730 0.6239995811 2.4208452224
0.0235192241 0.5947646185 2.4718685631
0.0203454782 0.5652091853 2.5228213729
0.0184417281 0.5345777346 2.5731936757
0.0175695957 0.5022080207 2.6224850935
0.0175542293 0.4674871869 2.6701413707
0.0182466365 0.4298972921 2.7155440498
0.0195100334 0.3890281442 2.7579855241
0.0207287968 0.3563939781 2.7878127042
0.0227107459 0.3094066982 2.8233950532
0.0249821337 0.2590543798 2.8540132272
0.0275016881 0.2057937308 2.8791845670
0.0302764786 0.1502241196 2.8986723642
0.0333591493 0.0929142770 2.9121321361
0.0368153177 0.0345173716 2.9194381488
0.0406914901 -0.0243118278 2.9204937715
0.0449755314 -0.0828801368 2.9151105520
0.0484127367 -0.1260885414 2.9063426698
0.0531021735 -0.1825168149 2.8901410019
0.0577960060 -0.2369356501 2.8681194290
0.0623072206 -0.2888092105 2.8405926291
0.0664567544 -0.3377013279 2.8079927212
0.0700674501 -0.3832808072 2.7708217252
0.0729772066 -0.4254181146 2.7297183934
0.0750760774 -0.4643387269 2.6854948575
0.0762543990 -0.5004230266 2.6388804508
0.0764008870 -0.5341289655 2.5904892790
0.0753791554 -0.5660345361 2.5408912743
0.0730220859 -0.5967399602 2.4905798931
0.0690930261 -0.6269074408 2.4400403670
0.0633989209 -0.6572510475 2.3897786221
0.0557325951 -0.6884978857 2.3403490558
0.0432909137 -0.7295533795 2.2804074821
0.0305336702 -0.7647982477 2.2348705503
0.0154241630 -0.8022760488 2.1919014169
-0.0020305302 -0.8418991224 2.1518435422
-0.0215290771 -0.8831109008 2.1144200401
-0.0428272973 -0.9253943886 2.0792345767
-0.0657280102 -0.9682796756 2.0458232530
-0.0900476117 -1.0112941967 2.0135976274
-0.1155834924 -1.0541456280 1.9821010614
-0.1422143094 -1.0965856391 1.9509548549
-0.1696983467 -1.1384288482 1.9197428662
-0.1978213887 -1.1796232118 1.8882386929
-0.2263462923 -1.2201404057 1.8562214816
-0.2549769006 -1.2600363482 1.8235262267
-0.2833382195 -1.2994161349 1.7899815471
-0.3109528971 -1.3384494346 1.7554247168
-0.3371219691 -1.3774664494 1.7197465752
-0.3610045266 -1.4168367586 1.6828826399
-0.3815179780 -1.4569421208 1.6448188430
-0.3975039622 -1.4981755710 1.6058183863
-0.4054188653 -1.5299817903 1.5761274565
-0.4117476951 -1.5730927545 1.5364621863
-0.4129828752 -1.6167857585 1.4969190432
-0.4112291027 -1.6496265612 1.4673562174
-0.4065478207 -1.6932383502 1.4279298542
-0.4000072504 -1.7364504873 1.3883122725
-0.3924578430 -1.7790924135 1.3482531467
-0.3845375329 -1.8210479639 1.3075449053
-0.3767555603 -1.8622401693 1.2660402532
-0.3695034809 -1.9025848827 1.2236196493
-0.3630602721 -1.9420501023 1.1802543822
-0.3576565082 -1.9805938735 1.1359317988
-0.3534751177 -2.0181898360 1.0906740643
-0.3506621732 -2.0548399241 1.0445427726
-0.3493702085 -2.0905413056 0.9976068878
-0.3497150556 -2.1253838288 0.9500132205
-0.3517650340 -2.1595238290 0.9019565141
-0.3556124213 -2.1931129355 0.8536235618
-0.3613745071 -2.2264109068 0.8052805938
-0.3714059660 -2.2682372804 0.7454016865
-0.3820428276 -2.3025868856 0.6986548936
-0.3950707424 -2.3387223916 0.6539262690
-0.4103380508 -2.3775334059 0.6122928300
-0.4273499592 -2.4195164159 0.5746276603
-0.4453049492 -2.4644886696 0.5410401220
-0.4634509041 -2.5114909983 0.5103911390
-0.4813187256 -2.5592888734 0.4807876352
-0.4987192701 -2.6065786680 0.4501250337
-0.5155712649 -2.6520397135 0.4165939112
-0.5316813406 -2.6940402453 0.3786058574
-0.5429274696 -2.7216545879 0.3461675137
-0.5532099432 -2.7451657272 0.3105251889
-0.5622513921 -2.7636263349 0.2715138631
-0.5703501475 -2.7743592695 0.2143056943
-0.5722974990 -2.7698225401 0.1704785032
-0.5713056358 -2.7577208962 0.1284905198
-0.5674938153 -2.7390853277 0.0889957660
-0.5609812945 -2.7149468244 0.0526482637
-0.5468555430 -2.6752927239 0.0115261710
-0.5315373679 -2.6421236046 -0.0132358857
-0.5121082802 -2.6082961837 -0.0333412605
-0.4880462713 -2.5750556389 -0.0484877705
-0.4466512158 -2.5355442689 -0.0596226879
-0.3963676487 -2.5061466645 -0.0644860463
-0.3409506806 -2.4882073873 -0.0707256437
-0.2847490583 -2.4789800960 -0.0846852875
-0.2308123483 -2.4748726249 -0.1077083517
-0.1801918811 -2.4733237150 -0.1377876450
-0.1325746258 -2.4730220619 -0.1725470642
-0.0871905776 -2.4733460084 -0.2102036692
-0.0434794014 -2.4741415151 -0.2497989196
-0.0010173977 -2.4754720451 -0.2907245544
0.0404900801 -2.4775390134 -0.3325901217
0.0812148830 -2.4807368131 -0.3751454841
0.1211864378 -2.4856633808 -0.4182374889
0.1602839805 -2.4931490747 -0.4617397084
0.1981299396 -2.5041507915 -0.5055649767
0.2340915259 -2.5196196229 -0.5495906462
0.2673485389 -2.5401371979 -0.5936615341
0.2970867089 -2.5656979561 -0.6376234264
0.3228710045 -2.5955663956 -0.6814016377
0.3448983186 -2.6283277269 -0.7251864297
0.3636266570 -2.6627127104 -0.7692799529
0.3795764582 -2.6976294270 -0.8140535431
0.3932086258 -2.7321612670 -0.8598810341
0.4048638439 -2.7654967052 -0.9071135898
0.4147830511 -2.7968052291 -0.9560887240
0.4231585810 -2.8253398533 -1.0069931125
0.4301282359 -2.8503653779 -1.0598972650
0.4357431514 -2.8711557133 -1.1147416876
0.4407638633 -2.8899437116 -1.1857424060
0.4430756472 -2.8986591613 -1.2439282083
0.4435660831 -2.9010160929 -1.3027440621
0.4419858496 -2.8967573783 -1.3614190235
0.4381706825 -2.8858766497 -1.4191097439
0.4302905308 -2.8632749670 -1.4886440902
0.4215665060 -2.8379698415 -1.5410629268
0.4111247614 -2.8068784633 -1.5899502437
0.3993589575 -2.7705910477 -1.6348153820
0.3866163348 -2.7296582455 -1.6752079426
0.3698339477 -2.6733458170 -1.7196083452
0.3559313393 -2.6246251823 -1.7497768662
0.3418261267 -2.5735588157 -1.7756789300
0.3276811019 -2.5207309725 -1.7977652984
0.3136451949 -2.4665849898 -1.8164933660
0.2999001367 -2.4114428824 -1.8323154076
0.2866526467 -2.3555944053 -1.8459366165
0.2740528908 -2.2992441164 -1.8580246503
0.2623546290 -2.2425220673 -1.8692533322
0.2517646527 -2.1855423686 -1.8802752678
0.2425124439 -2.1284186977 -1.8917427819
0.2348930793 -2.0712839375 -1.9043007255
0.2291845589 -2.0142702983 -1.9183285544
0.2254872818 -1.9574971739 -1.9339118447
0.2238986312 -1.9010318599 -1.9509058517
0.2243921554 -1.8448753878 -1.9689638997
0.2268896658 -1.7889506175 -1.9875723387
0.2312549611 -1.7331310376 -2.0061570117
0.2373792903 -1.6772791670 -2.0241379744
0.2450030228 -1.6212612723 -2.0409892847
0.2539658501 -1.5649967811 -2.0562814978
0.2640817481 -1.5084399099 -2.0696487335
0.2751959822 -1.4515647810 -2.0806679088
0.2871468038 -1.3944077446 -2.0890385185
0.2997760669 -1.3370265681 -2.0943025523
0.3128729565 -1.2795449417 -2.0961859559
0.3262782459 -1.2221375065 -2.0944135886
0.3398140225 -1.1650522464 -2.0884333323
0.3565704354 -1.0949984662 -2.0731637947
0.3696030546 -1.0410507789 -2.0537465714
0.3819949488 -0.9918011716 -2.0246732595
0.3961480191 -0.9460950543 -1.9705654708
0.4087807984 -0.9276479545 -1.9018261724
0.4183411181 -0.9296853628 -1.8439641391
0.4280065491 -0.9389406118 -1.7865840050
0.4380106983 -0.9510226373 -1.7297210368
0.4484021739 -0.9636081240 -1.6730286982
0.4592059512 -0.9753417703 -1.6162358411
0.4704448290 -0.9851258734 -1.5591669014
0.4821262135 -0.9921291336 -1.5017874827
0.4943204248 -0.9953073434 -1.4441937978
0.5070694955 -0.9936667905 -1.3866844953
0.5204184560 -0.9861721363 -1.3298198886
0.5343689542 -0.9718890988 -1.2744638696
0.5488722747 -0.9502204157 -1.2217359613
0.5637153667 -0.9211129818 -1.1728202677
0.5786289311 -0.8850132789 -1.1288271631
0.5933074341 -0.8427917603 -1.0905559374
0.6039694710 -0.8076595637 -1.0660812553
0.6175851808 -0.7574178922 -1.0386743497
0.6303015523 -0.7039552597 -1.0176752774
0.6419604585 -0.6481322493 -1.0031689662
0.6524406453 -0.5907708353 -0.9951937820
0.6616305359 -0.5326447603 -0.9938926129
0.6693682853 -0.4745452331 -0.9993187443
0.6755433384 -0.4172540459 -1.0113201114
0.6799975162 -0.3616314710 -1.0299642713
0.6825730541 -0.3085558401 -1.0552145184
0.6830096013 -0.2591319702 -1.0870484608
0.6809850807 -0.2146179760 -1.1253877893
0.6762959286 -0.1764171867 -1.1697578482
0.6686880852 -0.1454973461 -1.2191392283
0.6572403640 -0.1216797766 -1.2716091803
0.6405921434 -0.1056763973 -1.3255318929
0.6191186970 -0.0972615460 -1.3796352859
0.6006971031 -0.0947681228 -1.4196764720
0.5732799332 -0.0961702791 -1.4718306584
0.5436646492 -0.1010327887 -1.5225721371
0.5120865645 -0.1086471377 -1.5717885593
0.4788847216 -0.1181055236 -1.6196099764
0.4442907607 -0.1286787114 -1.6662001133
0.4083055947 -0.1398427165 -1.7115855037
0.3708826847 -0.1510377554 -1.7557869228
0.3321398371 -0.1616962594 -1.7989687884
0.2919487114 -0.1711549204 -1.8410810155
0.2500723596 -0.1784611179 -1.8819481618
0.2065623775 -0.1826952550 -1.9214701078
0.1496604498 -0.1808904681 -1.9680780446
0.0908453311 -0.1672437376 -2.0097060974
0.0331198368 -0.1366091664 -2.0424774628
-0.0154294515 -0.0848640479 -2.0594527858
-0.0467146370 -0.0353253623 -2.0640441517
-0.0745567446 0.0166476375 -2.0634797966
