# Supplementary material for: The topology of the magnetically induced ring current of C13Cl2
Source: Chem Sci. 2026 Jun 27. Online ahead of print. doi: 10.1039/d6sc03398a (PMC13334967; doi:10.1039/d6sc03398a)
Supplement: SC-OLF-D6SC03398A-s002 [file SC-OLF-D6SC03398A-s002.zip › c13cl2/3loops/ribbon_traj_001_002.xyz]

300

0.1137454280 1.3319185051 0.1408700174
0.0197506620 1.3294378346 0.1706630160
-0.0745492285 1.3311999041 0.1995107813
-0.1695908161 1.3363144504 0.2253383606
-0.2775775742 1.3436733537 0.2478819658
-0.3873209598 1.3486090284 0.2591325990
-0.4975633067 1.3469334103 0.2569760872
-0.6061888114 1.3363600178 0.2412630443
-0.7005159331 1.3201154985 0.2182680816
-0.7924677278 1.2986462896 0.1901395927
-0.8827840172 1.2729179202 0.1602745123
-0.9721543528 1.2428965827 0.1317137634
-1.0605065760 1.2069742436 0.1074039942
-1.1464539127 1.1622450478 0.0908605976
-1.2180795336 1.1143382384 0.0850216208
-1.2926296152 1.0502628754 0.0892285560
-1.3604033448 0.9801061119 0.1032789254
-1.4249166015 0.9083297699 0.1235751604
-1.4896572512 0.8378831212 0.1475285574
-1.5573792669 0.7708017141 0.1727997675
-1.6294274917 0.7081690364 0.1974523274
-1.7156889713 0.6435744745 0.2220405454
-1.8070330358 0.5843553478 0.2411997166
-1.9020877932 0.5289560793 0.2508168533
-1.9976417482 0.4741414986 0.2475108360
-2.0802584003 0.4237333036 0.2317593870
-2.1567805843 0.3700415433 0.2022059287
-2.2249015821 0.3125230370 0.1610765568
-2.2845177370 0.2511290023 0.1127940135
-2.3353420174 0.1848754308 0.0611728238
-2.3722103501 0.1217000658 0.0157387808
-2.3984837849 0.0521424794 -0.0279533549
-2.4041086365 -0.0148097913 -0.0586520852
-2.3934255778 -0.0845491392 -0.0809419416
-2.3561062514 -0.1619291831 -0.0830964423
-2.3134851119 -0.2195922892 -0.0673665446
-2.2608271854 -0.2774907997 -0.0329363640
-2.2095017257 -0.3232396603 0.0188049015
-2.1570076114 -0.3684509330 0.0878752415
-2.1114284727 -0.4088142638 0.1648788779
-2.0726421926 -0.4485049040 0.2460596141
-2.0398557731 -0.4905424161 0.3288053334
-2.0121878076 -0.5366980855 0.4112864969
-1.9889597620 -0.5880285163 0.4920979619
-1.9696191399 -0.6447778058 0.5702728048
-1.9517052412 -0.7149806197 0.6536404164
-1.9401568687 -0.7833176699 0.7236178091
-1.9314726642 -0.8661757682 0.7959835014
-1.9297102213 -0.9449586616 0.8547899757
-1.9342136516 -1.0382008157 0.9132282920
-1.9484887331 -1.1353286102 0.9628861926
-1.9743405904 -1.2345213256 1.0028793589
-2.0150748175 -1.3331316027 1.0306093479
-2.0689547885 -1.4281940828 1.0456466488
-2.1329611618 -1.5180821904 1.0479752645
-2.2038553842 -1.6021174022 1.0376195160
-2.2788012765 -1.6796709971 1.0139327422
-2.3550559802 -1.7512019208 0.9785306621
-2.4310173264 -1.8162702440 0.9318482130
-2.4971216724 -1.8685130909 0.8809298495
-2.5691306863 -1.9190415500 0.8142336661
-2.6371787834 -1.9599029078 0.7375576546
-2.6935007370 -1.9883400091 0.6620109363
-2.7512434817 -2.0092338904 0.5703532107
-2.8021203841 -2.0189381807 0.4729412113
-2.8402883456 -2.0180570064 0.3822276876
-2.8752558817 -2.0061304397 0.2782219957
-2.9001474585 -1.9824360451 0.1733349611
-2.9141549517 -1.9531888286 0.0803724148
-2.9208404269 -1.9107952315 -0.0213445135
-2.9186344958 -1.8659089217 -0.1089723815
-2.9079229622 -1.8078234946 -0.2022911934
-2.8909746577 -1.7502149182 -0.2804019308
-2.8648652292 -1.6795872772 -0.3612664434
-2.8346398698 -1.6118274329 -0.4261830819
-2.7939021183 -1.5312000023 -0.4898049971
-2.7516375814 -1.4565085928 -0.5382081269
-2.6976977089 -1.3704219156 -0.5815259147
-2.6366718787 -1.2836789287 -0.6122613972
-2.5761048477 -1.2075925772 -0.6278186506
-2.5021864032 -1.1256453662 -0.6314265508
-2.4224583917 -1.0504219929 -0.6183246808
-2.3397196465 -0.9828810381 -0.5906531992
-2.2653108811 -0.9293172415 -0.5547954863
-2.1827050511 -0.8771499062 -0.5033546933
-2.1109987992 -0.8367187046 -0.4492238214
-2.0414210907 -0.8020504936 -0.3886328566
-1.9653779654 -0.7699132282 -0.3151165648
-1.8986424817 -0.7476320719 -0.2460277164
-1.8311499640 -0.7320801637 -0.1758389244
-1.7516771717 -0.7245048163 -0.0994952104
-1.6757750566 -0.7272632528 -0.0369044549
-1.5937500694 -0.7404257643 0.0156875368
-1.5062431244 -0.7641977409 0.0535071338
-1.4047786150 -0.8018542822 0.0734487144
-1.3153396396 -0.8421855162 0.0697507442
-1.2300329714 -0.8847321493 0.0460893808
-1.1504816866 -0.9252461711 0.0049122138
-1.0751512551 -0.9606335077 -0.0475722288
-0.9998053210 -0.9896643172 -0.1037939795
-0.9194221668 -1.0118940135 -0.1558316570
-0.8311030930 -1.0277787196 -0.1956597233
-0.7359814289 -1.0384916869 -0.2173009202
-0.6381130493 -1.0457395995 -0.2175121200
-0.5424388926 -1.0513660679 -0.1961956153
-0.4530955473 -1.0568533033 -0.1556955241
-0.3725484532 -1.0632144911 -0.0996431337
-0.3015132504 -1.0714329254 -0.0320278214
-0.2388539560 -1.0822942362 0.0431928227
-0.1830445142 -1.0966647153 0.1231190889
-0.1258683275 -1.1176008831 0.2153592897
-0.0781178673 -1.1413135163 0.2982833228
-0.0317004722 -1.1702394086 0.3802779808
0.0207130432 -1.2084028127 0.4697349360
0.0680411446 -1.2487171541 0.5461264646
0.1166444983 -1.2943781042 0.6185145038
0.1737472016 -1.3516676958 0.6933891844
0.2252708592 -1.4088286982 0.7542861545
0.2773990688 -1.4712737179 0.8087776493
0.3369168354 -1.5465895134 0.8612608545
0.3951817259 -1.6279321643 0.9043272326
0.4504310062 -1.7151424879 0.9372346918
0.5071945524 -1.8181350840 0.9599197838
0.5576779575 -1.9394895378 0.9688721446
0.5796887442 -2.0706304534 0.9602210054
0.5664910379 -2.2015374594 0.9359439289
0.5414973951 -2.3160237055 0.9032174268
0.5141070201 -2.4153924863 0.8652956743
0.4827334805 -2.5102789019 0.8193514754
0.4482079648 -2.6002792970 0.7661050759
0.4105647489 -2.6842473422 0.7055027560
0.3698215224 -2.7616845114 0.6384425242
0.3314800873 -2.8251704227 0.5738345660
0.2847296451 -2.8882061856 0.4962684700
0.2408927015 -2.9374338987 0.4231688786
0.1884630363 -2.9833527274 0.3375333566
0.1398408658 -3.0158419815 0.2582711813
0.0829368775 -3.0413525259 0.1671482576
0.0312545532 -3.0552153992 0.0844482532
-0.0275817735 -3.0592674327 -0.0089173485
-0.0798758773 -3.0538246753 -0.0922034529
-0.1316732406 -3.0391895381 -0.1747195138
-0.1885445602 -3.0120241951 -0.2654438763
-0.2375213769 -2.9791433107 -0.3443634785
-0.2845690014 -2.9381013391 -0.4206119040
-0.3346848958 -2.8831586761 -0.5023446662
-0.3769233283 -2.8268599303 -0.5713391917
-0.4168110339 -2.7642356988 -0.6361650521
-0.4543451372 -2.6957371407 -0.6962817084
-0.4896077570 -2.6220594611 -0.7514154948
-0.5224858172 -2.5435487189 -0.8010318854
-0.5529445498 -2.4608190634 -0.8449362826
-0.5804842395 -2.3742420536 -0.8828520483
-0.6039948979 -2.2839666049 -0.9141449566
-0.6217296171 -2.1904034786 -0.9387779249
-0.6304710244 -2.0939463553 -0.9562252300
-0.6253536183 -1.9960713889 -0.9655499440
-0.6058818364 -1.9119248937 -0.9662165311
-0.5713238303 -1.8206511669 -0.9584490825
-0.5310392107 -1.7461209472 -0.9439423347
-0.4807532105 -1.6659000599 -0.9192865239
-0.4265301167 -1.5911861887 -0.8862589146
-0.3703854509 -1.5217909984 -0.8452853924
-0.3138261149 -1.4574530225 -0.7969835103
-0.2579929659 -1.3982041828 -0.7416572487
-0.2036634697 -1.3439667374 -0.6799728161
-0.1452259053 -1.2886970138 -0.6042430330
-0.0951782410 -1.2454355621 -0.5311729735
-0.0470825909 -1.2073920188 -0.4539872482
-0.0004883801 -1.1747245905 -0.3734810108
0.0510798873 -1.1439663875 -0.2806589487
0.0975037783 -1.1223643786 -0.1963847897
0.1460297561 -1.1057664893 -0.1121843568
0.1982725492 -1.0935689834 -0.0295000012
0.2561007997 -1.0852860098 0.0498313314
0.3212116472 -1.0799635167 0.1234948436
0.3954602109 -1.0768703303 0.1879501254
0.4684969764 -1.0754572054 0.2340343090
0.5591586147 -1.0733482236 0.2715910491
0.6435927687 -1.0708333692 0.2889448273
0.7297421501 -1.0662693453 0.2905336346
0.8145177981 -1.0583631317 0.2758464457
0.9049369648 -1.0436071897 0.2400251154
0.9871081175 -1.0222219218 0.1902156594
1.0621787047 -0.9938553215 0.1330343002
1.1351840645 -0.9592035665 0.0765885680
1.2211381507 -0.9140649431 0.0240829347
1.3149793918 -0.8659939119 -0.0076823587
1.4151008642 -0.8209319978 -0.0141902516
1.5171435237 -0.7846168287 0.0054975864
1.6152943267 -0.7622545977 0.0501891384
1.7065277561 -0.7538800325 0.1114321729
1.7906869639 -0.7586572040 0.1826439280
1.8700559829 -0.7744473244 0.2578272223
1.9391978277 -0.7967155271 0.3244725472
2.0083686038 -0.8257406365 0.3884501081
2.0873272856 -0.8657295831 0.4546435038
2.1595021998 -0.9076787619 0.5070095279
2.2330399385 -0.9557860471 0.5515213948
2.3161429905 -1.0172074763 0.5904254010
2.3893740243 -1.0789035261 0.6132833001
2.4602328749 -1.1463056667 0.6244431671
2.5352723128 -1.2272186651 0.6228237409
2.5968763887 -1.3026506991 0.6081695308
2.6596673706 -1.3886931701 0.5789610291
2.7094308522 -1.4650867997 0.5414455094
2.7580390569 -1.5486125272 0.4878554985
2.7954289966 -1.6202767284 0.4314727731
2.8267693073 -1.6883988715 0.3675178713
2.8544370036 -1.7596773990 0.2877523775
2.8720420603 -1.8180042067 0.2103027569
2.8827069766 -1.8708251970 0.1278044201
2.8860000311 -1.9225770364 0.0302568314
2.8806000774 -1.9612941258 -0.0601938254
2.8673724421 -1.9924570471 -0.1527271543
2.8436141522 -2.0178931865 -0.2575809835
2.8138518400 -2.0310576065 -0.3506388877
2.7768006779 -2.0350773363 -0.4419016221
2.7330636279 -2.0298735861 -0.5300905929
2.6768598993 -2.0125627663 -0.6235988935
2.6214464907 -1.9882619818 -0.7013430757
2.5617422606 -1.9557536597 -0.7726561998
2.4984564049 -1.9155157465 -0.8365689177
2.4244247138 -1.8618556307 -0.8985307793
2.3563246822 -1.8078432187 -0.9448563595
2.2873176410 -1.7483646508 -0.9822908779
2.2184206805 -1.6837872028 -1.0102868385
2.1510695772 -1.6142560874 -1.0284229291
2.0872210892 -1.5397259268 -1.0364192287
2.0294821840 -1.4600325865 -1.0338145833
1.9807711750 -1.3755833985 -1.0205533577
1.9433816928 -1.2877660511 -0.9970037645
1.9181391553 -1.1987619318 -0.9638881241
1.9036318309 -1.1108635199 -0.9224162914
1.8980916494 -1.0258564319 -0.8733039639
1.8994040543 -0.9449526647 -0.8173134270
1.9059325175 -0.8690026259 -0.7550453284
1.9176895970 -0.7900489838 -0.6787778683
1.9321745316 -0.7266217970 -0.6048496571
1.9495346290 -0.6697385342 -0.5264126544
1.9724765466 -0.6135774886 -0.4343273174
1.9967564389 -0.5718839974 -0.3486782843
2.0250566126 -0.5374556551 -0.2612521860
2.0580478898 -0.5092923862 -0.1734809678
2.0965350472 -0.4858401893 -0.0869086929
2.1358951730 -0.4695434013 -0.0129242319
2.1804475031 -0.4536785425 0.0574896210
2.2305844339 -0.4365878792 0.1229535117
2.2788798588 -0.4226227140 0.1751328432
2.3311395185 -0.4050535159 0.2213402603
2.3868012425 -0.3827748285 0.2610505879
2.4373637413 -0.3641823905 0.2906803359
2.4882821458 -0.3390026980 0.3120648731
2.5458158978 -0.2988423952 0.3297181804
2.5949454824 -0.2624662860 0.3391975919
2.6381117446 -0.2188501904 0.3388695610
2.6758651965 -0.1701305403 0.3320860169
2.7070225384 -0.1176651652 0.3193407904
2.7306615628 -0.0629569216 0.3011327774
2.7418777843 -0.0073897836 0.2750156484
2.7408297455 0.0577580481 0.2398735067
2.7231088380 0.1066335574 0.2074657419
2.6908832453 0.1491253463 0.1761716214
2.6534493929 0.1890955167 0.1484379705
2.6109983329 0.2384426582 0.1178234546
2.5633418331 0.2854785753 0.0883321635
2.5149817438 0.3324684648 0.0604391695
2.4571895953 0.3856030759 0.0275319772
2.3965707447 0.4371466327 -0.0030455965
2.3329151715 0.4870210143 -0.0301235422
2.2569055339 0.5416743560 -0.0554845692
2.1666187665 0.6003341388 -0.0722941623
2.0735886850 0.6577362064 -0.0731101181
1.9721666112 0.7230912825 -0.0591652673
1.8782154089 0.7963273704 -0.0347855140
1.7929038285 0.8771880270 -0.0035024701
1.7238320495 0.9556439273 0.0286390380
1.6690848409 1.0295799676 0.0589288498
1.6189537277 1.1055993015 0.0894006578
1.5721363423 1.1828200613 0.1193985747
1.5352884162 1.2529276540 0.1447614631
1.4976292479 1.3230014450 0.1687329917
1.4550510100 1.3915395400 0.1908847908
1.4001355232 1.4537101083 0.2102423876
1.3273902999 1.4952305746 0.2237237965
1.2580095061 1.5087125229 0.2263805243
1.1901474016 1.5119228213 0.2207892933
1.1241109526 1.5097335413 0.2108627094
1.0694344918 1.4994241349 0.1960855264
1.0043741918 1.4917788220 0.1830641997
0.9396562884 1.4833632626 0.1699709630
0.8736972842 1.4720129976 0.1560872047
0.8075005537 1.4605521694 0.1428994286
0.7398036643 1.4458374201 0.1290908716
0.6594493369 1.4314406257 0.1172087948
0.5777755227 1.4137049198 0.1052239493
0.4952434164 1.3934735121 0.0953545362
0.4000824758 1.3727283609 0.0932042147
0.3044444878 1.3541855100 0.1000287824
0.2086883244 1.3399169973 0.1158471437
0.1012951000 1.3327328100 0.0577279400
0.0046511605 1.3305608968 0.0889229364
-0.0922038936 1.3330261012 0.1194304124
-0.1897731300 1.3392635705 0.1469698414
-0.2886396046 1.3474602011 0.1687067384
-0.3890806635 1.3544711197 0.1817768785
-0.4905326019 1.3567279439 0.1831072112
-0.5912643472 1.3517577166 0.1718053405
-0.6896542216 1.3394648291 0.1500123947
-0.7855012489 1.3214809661 0.1216318347
-0.8795878824 1.2990945223 0.0905697382
-0.9728295147 1.2726304211 0.0601907677
-1.0654025398 1.2405096723 0.0335407808
-1.1561553759 1.1993792587 0.0142893377
-1.2420632905 1.1461466397 0.0059463149
-1.3199146214 1.0812413048 0.0100219351
-1.3895944970 1.0089174121 0.0249424909
-1.4553492954 0.9345653979 0.0464996148
-1.5211954205 0.8615611789 0.0720597518
-1.5903668056 0.7922813760 0.0991142401
-1.6643936648 0.7280164983 0.1256468396
-1.7436771132 0.6693253256 0.1497612425
-1.8277141219 0.6158391724 0.1694954538
-1.9154435548 0.5663695960 0.1824927938
-2.0051042774 0.5188298916 0.1853791666
-2.0937712994 0.4704773204 0.1754624935
-2.1775391815 0.4189251138 0.1505577006
-2.2530282583 0.3630006069 0.1121586686
-2.3201762401 0.3029368080 0.0653655600
-2.3793228610 0.2382688474 0.0140858239
-2.4290901360 0.1673788315 -0.0388474894
-2.4655998725 0.0882247251 -0.0906450143
-2.4794222101 -0.0011048697 -0.1360334615
-2.4606287270 -0.0960086190 -0.1646041610
-2.4123272686 -0.1847512160 -0.1668899159
-2.3487360124 -0.2593510334 -0.1418932090
-2.2820360334 -0.3189863602 -0.0944453601
-2.2195027910 -0.3653101312 -0.0294318585
-2.1646059816 -0.4028888592 0.0472301424
-2.1179228817 -0.4368989432 0.1307436119
-2.0789814218 -0.4715623120 0.2178962060
-2.0467617266 -0.5099433465 0.3062290499
-2.0203148948 -0.5537184117 0.3939650510
-1.9990948937 -0.6040306835 0.4795856562
-1.9825587649 -0.6608953561 0.5620749694
-1.9706370759 -0.7243292486 0.6404675488
-1.9635623166 -0.7939825566 0.7140178953
-1.9619557520 -0.8693372508 0.7820561549
-1.9671567011 -0.9500700652 0.8434011972
-1.9802005648 -1.0349505229 0.8975352119
-2.0030285556 -1.1228764955 0.9428039580
-2.0359615938 -1.2119844484 0.9784511244
-2.0789820317 -1.3004819344 1.0033072364
-2.1311542336 -1.3865772543 1.0162317679
-2.1899140858 -1.4693130077 1.0177147417
-2.2532766695 -1.5479704254 1.0076501886
-2.3192552463 -1.6221610680 0.9864791694
-2.3862751440 -1.6913529941 0.9544420390
-2.4530299516 -1.7550369121 0.9120817288
-2.5184190003 -1.8125792279 0.8599232944
-2.5813980938 -1.8627178378 0.7980687174
-2.6411910674 -1.9050519616 0.7277974864
-2.6965639282 -1.9382932267 0.6494825606
-2.7467327405 -1.9619634325 0.5644799849
-2.7908800426 -1.9755791178 0.4740920524
-2.8277572771 -1.9785466128 0.3795665401
-2.8570732347 -1.9713346989 0.2826663686
-2.8783593517 -1.9541124384 0.1849267895
-2.8911435100 -1.9274569414 0.0878166046
-2.8956304662 -1.8919268339 -0.0071768068
-2.8917640071 -1.8482705517 -0.0987465795
-2.8801618611 -1.7973544389 -0.1858036964
-2.8611583700 -1.7399479143 -0.2673505899
-2.8352114517 -1.6767982855 -0.3425014067
-2.8024282661 -1.6084600749 -0.4100593948
-2.7633870758 -1.5359980523 -0.4694874509
-2.7181600549 -1.4602437273 -0.5197095802
-2.6669148751 -1.3823558458 -0.5598507325
-2.6096121987 -1.3036491880 -0.5885672642
-2.5466011188 -1.2258384390 -0.6050774949
-2.4784827302 -1.1507028825 -0.6087373678
-2.4061271382 -1.0802714107 -0.5985446799
-2.3313549968 -1.0156099890 -0.5756106963
-2.2557859017 -0.9577249202 -0.5403738678
-2.1810183986 -0.9066303648 -0.4945052627
-2.1080337936 -0.8620832747 -0.4397563931
-2.0373382634 -0.8240260145 -0.3775878869
-1.9686060499 -0.7923186062 -0.3098821579
-1.9008850510 -0.7675037524 -0.2383856919
-1.8324886955 -0.7502168080 -0.1653351632
-1.7611757338 -0.7417147367 -0.0935728958
-1.6844669916 -0.7436741139 -0.0271735610
-1.6010550787 -0.7571269733 0.0288866576
-1.5114789126 -0.7823528421 0.0689932995
-1.4186881097 -0.8177617961 0.0890933491
-1.3268831983 -0.8605201666 0.0859609904
-1.2398738797 -0.9058370924 0.0605898420
-1.1600371484 -0.9488479115 0.0151993638
-1.0857812642 -0.9861200705 -0.0431312099
-1.0120515756 -1.0166051385 -0.1059731513
-0.9325209980 -1.0398338173 -0.1646130702
-0.8433310686 -1.0562040795 -0.2099019464
-0.7457554027 -1.0667165446 -0.2350210579
-0.6446823675 -1.0731410645 -0.2362138683
-0.5459465985 -1.0776584731 -0.2138832389
-0.4542393064 -1.0819828753 -0.1709153130
-0.3723677934 -1.0873020355 -0.1112528344
-0.3010304419 -1.0949056062 -0.0394641259
-0.2386757123 -1.1056995356 0.0399329628
-0.1837587377 -1.1208148425 0.1240050415
-0.1340197123 -1.1409988579 0.2102248953
-0.0873436681 -1.1667799157 0.2966690017
-0.0423402815 -1.1988008273 0.3819042840
0.0022924286 -1.2370980368 0.4647062233
0.0473067628 -1.2822156477 0.5437747506
0.0929615833 -1.3338300362 0.6183738633
0.1392129332 -1.3924652950 0.6871856461
0.1854710217 -1.4579264659 0.7495161585
0.2308094357 -1.5301592019 0.8046215988
0.2737018658 -1.6095073386 0.8512191227
0.3125329112 -1.6953990078 0.8888773580
0.3453079885 -1.7873588411 0.9166148718
0.3702950865 -1.8842247888 0.9337086635
0.3864494997 -1.9842212194 0.9398618947
0.3937695378 -2.0853476218 0.9353998829
0.3930432527 -2.1858115739 0.9208828623
0.3851659197 -2.2840992322 0.8966918011
0.3716673198 -2.3793572577 0.8642358823
0.3530729565 -2.4705376161 0.8235927518
0.3302499749 -2.5571919375 0.7758347773
0.3035663319 -2.6387291418 0.7215090238
0.2730315503 -2.7142781244 0.6609153109
0.2390177440 -2.7835847613 0.5949479079
0.2013439188 -2.8454984035 0.5238212020
0.1604198060 -2.8998665181 0.4484510786
0.1162660737 -2.9455901665 0.3692639463
0.0693603468 -2.9824451514 0.2870985912
0.0201686810 -3.0099869681 0.2026456162
-0.0308796576 -3.0275529810 0.1166379908
-0.0829907189 -3.0350644004 0.0298133912
-0.1355842486 -3.0328413310 -0.0570171455
-0.1880756709 -3.0205324075 -0.1430678283
-0.2399101258 -2.9985872228 -0.2275788320
-0.2904942718 -2.9676965898 -0.3100319456
-0.3394569430 -2.9278965131 -0.3895952088
-0.3865901200 -2.8801183474 -0.4658000795
-0.4317701554 -2.8249455497 -0.5381022976
-0.4749646483 -2.7629171190 -0.6059315282
-0.5162403362 -2.6945873926 -0.6687120144
-0.5558243119 -2.6208830128 -0.7262853493
-0.5936581179 -2.5421201440 -0.7780471244
-0.6297865993 -2.4589489334 -0.8237776013
-0.6636914902 -2.3717814526 -0.8633520036
-0.6941967604 -2.2806845163 -0.8962635762
-0.7189906370 -2.1858707376 -0.9227992298
-0.7331343048 -2.0873263739 -0.9424641898
-0.7288624704 -1.9867785437 -0.9542929822
-0.7023708588 -1.8890904388 -0.9572674175
-0.6574962606 -1.7984022766 -0.9506223939
-0.6014957352 -1.7153156407 -0.9344248957
-0.5400149630 -1.6385060327 -0.9093578951
-0.4762084377 -1.5670782978 -0.8756292138
-0.4120197685 -1.5006067415 -0.8335200089
-0.3487793485 -1.4386323961 -0.7838010185
-0.2874613289 -1.3814255051 -0.7265181715
-0.2286930223 -1.3290529255 -0.6623569699
-0.1727145543 -1.2814617871 -0.5922485781
-0.1197634105 -1.2392875614 -0.5165401059
-0.0694470987 -1.2023435362 -0.4364287837
-0.0212774068 -1.1709840075 -0.3526931943
0.0257212374 -1.1453128707 -0.2663882931
0.0725966482 -1.1250218205 -0.1785936421
0.1210403193 -1.1101756653 -0.0905637031
0.1728114668 -1.1001048639 -0.0037646266
0.2298817205 -1.0944372110 0.0800446887
0.2939005760 -1.0920099380 0.1588187113
0.3670260845 -1.0920719205 0.2292354543
0.4501011155 -1.0931637844 0.2874641864
0.5421278939 -1.0940080473 0.3299892707
0.6407875085 -1.0931875312 0.3531441421
0.7420228610 -1.0890856484 0.3546952580
0.8407130078 -1.0794803269 0.3338242554
0.9321063594 -1.0626240487 0.2933180604
1.0143560040 -1.0381295241 0.2391911115
1.0894118164 -1.0061115932 0.1787385941
1.1630963244 -0.9677864765 0.1203109456
1.2411874772 -0.9244670260 0.0721181911
1.3272676419 -0.8795787972 0.0430254055
1.4195445721 -0.8383799756 0.0365571001
1.5139715693 -0.8059791898 0.0535749648
1.6058807870 -0.7857023063 0.0911253556
1.6922363797 -0.7782839692 0.1437696347
1.7724462642 -0.7829515879 0.2057772781
1.8481378518 -0.7977462575 0.2718104795
1.9214192123 -0.8210066760 0.3381624079
1.9941820177 -0.8519268167 0.4019138681
2.0677415835 -0.8897463954 0.4608297283
2.1425890044 -0.9341634048 0.5131231009
2.2185593120 -0.9852509385 0.5569927317
2.2947871520 -1.0430602956 0.5909536912
2.3699937582 -1.1075998622 0.6128879092
2.4426351737 -1.1777863092 0.6226324795
2.5113165262 -1.2524473093 0.6195702269
2.5747364731 -1.3300346362 0.6034561078
2.6324748676 -1.4087394676 0.5756526646
2.6842429622 -1.4870598066 0.5370192017
2.7296501961 -1.5636043002 0.4881541236
2.7686108997 -1.6373549160 0.4302691688
2.8010241183 -1.7074769870 0.3643985355
2.8267024295 -1.7732195220 0.2914073921
2.8447751476 -1.8336164553 0.2118184337
2.8553607885 -1.8882840366 0.1269246784
2.8578171966 -1.9362521289 0.0374857989
2.8519511045 -1.9769384250 -0.0553389428
2.8376003059 -2.0095543784 -0.1503917656
2.8147803485 -2.0335540916 -0.2463476407
2.7837387570 -2.0482623376 -0.3418695765
2.7449578470 -2.0535326395 -0.4355353986
2.6990119675 -2.0490821080 -0.5259518447
2.6466334366 -2.0348334386 -0.6117377259
2.5887666713 -2.0114593527 -0.6917991326
2.5262995267 -1.9796001977 -0.7652119396
2.4598779995 -1.9396500328 -0.8308034782
2.3904206503 -1.8924765166 -0.8878924168
2.3187662051 -1.8389602763 -0.9359413201
2.2459541545 -1.7797819358 -0.9747236509
2.1730815363 -1.7151962434 -1.0034771826
2.1018580474 -1.6451659280 -1.0216018759
2.0345953884 -1.5695308697 -1.0290566568
1.9746644686 -1.4877578031 -1.0252151875
1.9259653558 -1.4001238678 -1.0098657376
1.8909945121 -1.3085430529 -0.9838324222
1.8703990934 -1.2159152678 -0.9479108356
1.8615065439 -1.1250590773 -0.9035515410
1.8615753734 -1.0379107365 -0.8514712991
1.8679553763 -0.9557377371 -0.7921683193
1.8788979809 -0.8795243519 -0.7259690188
1.8931483812 -0.8098488052 -0.6534953984
1.9101987383 -0.7478326617 -0.5749206445
1.9295617208 -0.6937020912 -0.4912229446
1.9517265053 -0.6488714354 -0.4028534266
1.9768250194 -0.6130071196 -0.3112377227
2.0056803064 -0.5866479261 -0.2175162359
2.0390656209 -0.5688543714 -0.1232827396
2.0775895732 -0.5581747309 -0.0299302450
2.1226060204 -0.5530638482 0.0609579240
2.1744875059 -0.5509572978 0.1482308396
2.2342812195 -0.5496823524 0.2302940401
2.3018889200 -0.5466402460 0.3059792860
2.3768865844 -0.5395187713 0.3740159174
2.4581498717 -0.5261070159 0.4333535844
2.5442447889 -0.5044949498 0.4825715862
2.6326996031 -0.4733990776 0.5213836967
2.7210031176 -0.4316054979 0.5487763835
2.8058802922 -0.3781167926 0.5637782428
2.8834179231 -0.3127968578 0.5656613165
2.9501299332 -0.2372698138 0.5546333639
3.0036497235 -0.1542513201 0.5316820465
3.0421328788 -0.0667470892 0.4978051562
3.0634025422 0.0222191120 0.4541273787
3.0589809053 0.1081786256 0.4009560565
3.0223763107 0.1837615693 0.3446970075
2.9634494129 0.2486710056 0.2937783986
2.8941059958 0.3085372049 0.2499807290
2.8202524511 0.3670832050 0.2120909614
2.7442786250 0.4255339493 0.1784738581
2.6668976200 0.4838926384 0.1480533491
2.5881972193 0.5418600966 0.1203958666
2.5078316240 0.5990449711 0.0961221765
2.4253337461 0.6550419047 0.0767859487
2.3402441653 0.7094459637 0.0663365885
2.2542126768 0.7632879366 0.0677861234
2.1705803353 0.8190920685 0.0817684925
2.0925332553 0.8795354411 0.1054390573
2.0225864751 0.9466679992 0.1355317698
1.9617697343 1.0207203687 0.1690412619
1.9110370907 1.1014178561 0.2039694604
1.8699323946 1.1874705178 0.2388167216
1.8373670139 1.2775569586 0.2725375105
1.8114146943 1.3704676848 0.3043345928
1.7888301654 1.4651117933 0.3335116592
1.7651165801 1.5603401930 0.3597093553
1.7327041073 1.6538341421 0.3822867665
1.6768397523 1.7360031610 0.3995432729
1.5867128007 1.7785277682 0.4054689446
1.4859076350 1.7797484216 0.3971413569
1.3891102372 1.7617219903 0.3727984781
1.2969345396 1.7341926173 0.3402655197
1.2075302184 1.7019983980 0.3043712584
1.1196350644 1.6672049660 0.2671788318
1.0324247037 1.6308710409 0.2298425855
0.9452351287 1.5937477975 0.1932422340
0.8575701009 1.5564034276 0.1580338471
0.7690281942 1.5192823876 0.1248438441
0.6790588346 1.4829666959 0.0947558135
0.5873734754 1.4480035997 0.0685331586
0.4936459021 1.4151130316 0.0473875519
0.3976254705 1.3853324190 0.0330502145
0.2993673037 1.3602347452 0.0280238231
0.1998027550 1.3418887073 0.0352580380
0.1261957560 1.3311042002 0.2240120949
0.0348501636 1.3283147724 0.2524030956
-0.0568945634 1.3293737070 0.2795911501
-0.1494085022 1.3333653303 0.3037068798
-0.2665155438 1.3398865063 0.3270571932
-0.3855612562 1.3427469372 0.3364883195
-0.5045940115 1.3371388767 0.3308449631
-0.6211132757 1.3209623191 0.3107207480
-0.7113776447 1.3007661679 0.2865237685
-0.7994342067 1.2758116132 0.2586473507
-0.8859801521 1.2467413180 0.2299792865
-0.9714791910 1.2131627442 0.2032367591
-1.0556106122 1.1734388149 0.1812672077
-1.1367524495 1.1251108369 0.1674318575
-1.1940957767 1.0825298371 0.1640969268
-1.2653446090 1.0192844461 0.1684351770
-1.3312121925 0.9512948117 0.1816153599
-1.3944839076 0.8820941420 0.2006507061
-1.4581190819 0.8142050636 0.2229973630
-1.5243917282 0.7493220522 0.2464852949
-1.5944613185 0.6883215745 0.2692578152
-1.6877008294 0.6178236234 0.2943198483
-1.7863519496 0.5528715233 0.3129039794
-1.8887320315 0.4915425625 0.3191409129
-1.9901792189 0.4294531056 0.3096425053
-2.0667455013 0.3769892868 0.2880562805
-2.1360219871 0.3211579728 0.2538541568
-2.1967749059 0.2620454670 0.2099944450
-2.2488592338 0.1993211965 0.1602224670
-2.2913611739 0.1314820141 0.1082598238
-2.3153305642 0.0760213002 0.0703250511
-2.3313676972 0.0160602337 0.0347383046
-2.3287950628 -0.0285147129 0.0187292912
-2.3262224285 -0.0730896594 0.0027202777
-2.2998852341 -0.1391071501 0.0006970313
-2.2782342114 -0.1798335451 0.0071601199
-2.2396183374 -0.2359952391 0.0285726321
-2.1995006605 -0.2811691894 0.0670416614
-2.1494092412 -0.3340130068 0.1285203407
-2.1049340637 -0.3807295844 0.1990141439
-2.0663029634 -0.4254474959 0.2742230221
-2.0329498196 -0.4711414858 0.3513816168
-2.0040607204 -0.5196777592 0.4286079429
-1.9788246303 -0.5720263491 0.5046102676
-1.9566795150 -0.6286602554 0.5784706401
-1.9327734065 -0.7056319908 0.6668132839
-1.9167514209 -0.7726527833 0.7332177230
-1.9009895765 -0.8630142856 0.8099108479
-1.8922637415 -0.9398472579 0.8661787542
-1.8882267384 -1.0414511084 0.9289213722
-1.8939489106 -1.1477807248 0.9829684272
-1.9127195869 -1.2570582027 1.0273075935
-1.9511676034 -1.3657812710 1.0579114593
-2.0067553434 -1.4698109114 1.0750615297
-2.0760082378 -1.5668513731 1.0782357874
-2.1544340989 -1.6562643789 1.0675888435
-2.2383473066 -1.7371809261 1.0413863150
-2.3238368164 -1.8110508475 1.0026192851
-2.4090047012 -1.8775035759 0.9516146972
-2.4758243445 -1.9244469538 0.9019364045
-2.5568632788 -1.9753652622 0.8303986148
-2.6331664993 -2.0147538539 0.7473178227
-2.6904375457 -2.0383867914 0.6745393120
-2.7557542230 -2.0565043483 0.5762264364
-2.8133607257 -2.0622972437 0.4717903703
-2.8528194141 -2.0575674000 0.3848888351
-2.8934385286 -2.0409261804 0.2737776228
-2.9219355653 -2.0107596519 0.1617431326
-2.9371663934 -1.9789207158 0.0729282249
-2.9460503876 -1.9296636290 -0.0355122202
-2.9455049844 -1.8835472916 -0.1191981835
-2.9356840633 -1.8182925504 -0.2187786904
-2.9207909454 -1.7604819222 -0.2934532717
-2.8945190067 -1.6823762688 -0.3800314801
-2.8668514734 -1.6151947908 -0.4423067690
-2.8244171608 -1.5264019523 -0.5101225433
-2.7851151080 -1.4527734583 -0.5567066736
-2.7284805427 -1.3584879854 -0.6032010970
-2.6637315587 -1.2637086695 -0.6359555302
-2.6056085767 -1.1893467155 -0.6505598063
-2.5258900763 -1.1005878499 -0.6541157338
-2.4387896452 -1.0205725751 -0.6381046818
-2.3480842962 -0.9501520871 -0.6056957020
-2.2748358605 -0.9009095629 -0.5692171048
-2.1843917036 -0.8476694476 -0.5122041239
-2.1139638048 -0.8113541345 -0.4586912497
-2.0455039179 -0.7800749726 -0.3996778262
-1.9621498809 -0.7475078502 -0.3203509716
-1.8963999125 -0.7277603914 -0.2536697409
-1.8298112325 -0.7139435194 -0.1863426855
-1.7421786096 -0.7072948959 -0.1054175250
-1.6670831216 -0.7108523917 -0.0466353487
-1.5864450600 -0.7237245552 0.0024884161
-1.5010073362 -0.7460426397 0.0380209681
-1.3908691204 -0.7859467683 0.0578040797
-1.3037960809 -0.8238508658 0.0535404981
-1.2201920632 -0.8636272063 0.0315889196
-1.1409262247 -0.9016444307 -0.0053749363
-1.0645212461 -0.9351469449 -0.0520132476
-0.9875590665 -0.9627234959 -0.1016148077
-0.9063233356 -0.9839542096 -0.1470502438
-0.8188751175 -0.9993533597 -0.1814175003
-0.7262074551 -1.0102668292 -0.1995807824
-0.6315437311 -1.0183381345 -0.1988103716
-0.5389311867 -1.0250736626 -0.1785079917
-0.4519517882 -1.0317237314 -0.1404757351
-0.3727291130 -1.0391269468 -0.0880334330
-0.3019960590 -1.0479602445 -0.0245915169
-0.2390321998 -1.0588889368 0.0464526826
-0.1823302907 -1.0725145882 0.1222331362
-0.1177169427 -1.0942029082 0.2204936841
-0.0688920666 -1.1158471169 0.2998976439
-0.0210606630 -1.1416779898 0.3786516775
0.0391336577 -1.1797075887 0.4747636487
0.0887755263 -1.2152186606 0.5484781786
0.1403274133 -1.2549261723 0.6186551443
0.2082814701 -1.3108700966 0.6995927227
0.2650706967 -1.3597309305 0.7590561506
0.3239887020 -1.4123882339 0.8129336998
0.4001318049 -1.4836716883 0.8713025863
0.4778305406 -1.5604653208 0.9197771071
0.5555540238 -1.6429261348 0.9578545118
0.6440940182 -1.7520453791 0.9861309041
0.7289064153 -1.8947578563 0.9978823945
0.7656079506 -2.0559132851 0.9850421279
0.7399388232 -2.2172633449 0.9510049954
0.6978288705 -2.3479481787 0.9097430525
0.6565467204 -2.4514277149 0.8663554664
0.6123940045 -2.5500201878 0.8151101990
0.5661659548 -2.6433666566 0.7563753745
0.5175631660 -2.7297655426 0.6894964881
0.4666114944 -2.8090908984 0.6159697375
0.4239424307 -2.8667560840 0.5527212242
0.3681153714 -2.9309139677 0.4687157381
0.3213655970 -2.9750012793 0.3978866786
0.2606599988 -3.0211152884 0.3058027669
0.2103213849 -3.0492388116 0.2294437713
0.1457050739 -3.0727180837 0.1316508991
0.0933887640 -3.0828778174 0.0522585157
0.0278271720 -3.0834704650 -0.0476480881
-0.0241675060 -3.0748080196 -0.1273897603
-0.0752708103 -3.0578466688 -0.2063711994
-0.1371789947 -3.0254611674 -0.3033089206
-0.1845484819 -2.9905900317 -0.3786950114
-0.2296810597 -2.9483061652 -0.4516285992
-0.2827796716 -2.8861990049 -0.5388892530
-0.3220765013 -2.8287743109 -0.6045760858
-0.3586574194 -2.7655542786 -0.6663985760
-0.3924499383 -2.6968868887 -0.7238514023
-0.4233912020 -2.6232359094 -0.7765456402
-0.4513135166 -2.5449772938 -0.8240166464
-0.4761025002 -2.4626891935 -0.8660949639
-0.4972769888 -2.3767026547 -0.9023520930
-0.5137930355 -2.2872486934 -0.9320263370
-0.5244685973 -2.1949362195 -0.9547566200
-0.5278077440 -2.1005663368 -0.9699862701
-0.5218447662 -2.0053642341 -0.9768069059
-0.5093928140 -1.9347593486 -0.9751656448
-0.4851514001 -1.8429000573 -0.9662757711
-0.4605826862 -1.7769262537 -0.9534597737
-0.4214914580 -1.6932940870 -0.9292151527
-0.3768517958 -1.6152940796 -0.8968886154
-0.3287511332 -1.5429752553 -0.8570507759
-0.2788728813 -1.4762736488 -0.8101660021
-0.2285246028 -1.4149828606 -0.7567963259
-0.1786339171 -1.3588805492 -0.6975886624
-0.1177372563 -1.2959322404 -0.6162374879
-0.0705930716 -1.2515835628 -0.5458058411
-0.0247180831 -1.2124405015 -0.4715457127
0.0203006467 -1.1784651735 -0.3942688273
0.0764385371 -1.1426199044 -0.2949296042
0.1224109085 -1.1197069367 -0.2141759372
0.1710191930 -1.1013573133 -0.1338050105
0.2237336316 -1.0870331029 -0.0552353758
0.2823198789 -1.0761348085 0.0196179740
0.3485227185 -1.0679170953 0.0881709759
0.4238943373 -1.0616687401 0.1466647966
0.4868928372 -1.0577506264 0.1806044316
0.5761893355 -1.0526884000 0.2131928275
0.6463980289 -1.0484792073 0.2247455125
0.7174614392 -1.0434530422 0.2263720111
0.7883225885 -1.0372459365 0.2178686361
0.8777675702 -1.0245903306 0.1867321704
0.9598602311 -1.0063143194 0.1412402074
1.0349455929 -0.9815990498 0.0873300063
1.1072718046 -0.9506206565 0.0328661904
1.2010888243 -0.9036628601 -0.0239523216
1.3026911417 -0.8524090266 -0.0583901228
1.4106571563 -0.8034840201 -0.0649376033
1.5203154781 -0.7632544676 -0.0425797921
1.6247078664 -0.7388068892 0.0092529212
1.7208191325 -0.7294760958 0.0790947110
1.8089276636 -0.7343628202 0.1595105778
1.8919741140 -0.7511483913 0.2438439650
1.9569764432 -0.7724243781 0.3107826866
2.0225551900 -0.7995544564 0.3749863481
2.1069129876 -0.8417127708 0.4484572794
2.1764153953 -0.8811941191 0.5008959549
2.2475205650 -0.9263211557 0.5460500578
2.3374988290 -0.9913546569 0.5898971108
2.4087542903 -1.0502071900 0.6136786911
2.4778305762 -1.1148250241 0.6262538548
2.5592280995 -1.2019900210 0.6260772548
2.6190163042 -1.2752667620 0.6128829538
2.6868598736 -1.3686468726 0.5822693936
2.7346187423 -1.4431137927 0.5458718172
2.7864279177 -1.5336207542 0.4875568734
2.8222470936 -1.6031985408 0.4326763774
2.8525144962 -1.6693207559 0.3706372070
2.8821715776 -1.7461352761 0.2840973628
2.8993089730 -1.8023919581 0.2087870801
2.9100531647 -1.8533663573 0.1286841618
2.9141828655 -1.9089019438 0.0230278640
2.9092490503 -1.9456498265 -0.0650487080
2.8971445783 -1.9753597158 -0.1550625429
2.8724479558 -2.0022322813 -0.2688143263
2.8439649230 -2.0138528754 -0.3594081988
2.8086435089 -2.0166220332 -0.4482678455
2.7671152882 -2.0106650643 -0.5342293411
2.7070863619 -1.9902920941 -0.6354600611
2.6541263101 -1.9650646108 -0.7108870188
2.5971849946 -1.9319071216 -0.7801004599
2.5370348102 -1.8913814602 -0.8423343572
2.4584287772 -1.8312347448 -0.9091691417
2.3938831594 -1.7767261611 -0.9537713989
2.3286811274 -1.7169473657 -0.9898581049
2.2637598246 -1.6523781622 -1.0170964944
2.2002811070 -1.5833462468 -1.0352439823
2.1398467900 -1.5099209839 -1.0437818006
2.0842998994 -1.4323073700 -1.0424139790
2.0355769942 -1.3510429292 -1.0312409778
1.9957688734 -1.2669890493 -1.0101751069
1.9658792173 -1.1816085958 -0.9798654126
1.9457571178 -1.0966679625 -0.9412810417
1.9346079253 -1.0138021272 -0.8951366287
1.9308527323 -0.9341675923 -0.8424585347
1.9329670542 -0.8584808998 -0.7841216380
1.9422308128 -0.7702491624 -0.7040603381
1.9541503250 -0.7054109323 -0.6347786696
1.9695075373 -0.6457749773 -0.5616023643
1.9932265879 -0.5782835418 -0.4658012081
2.0166878583 -0.5307608752 -0.3861188459
2.0444329187 -0.4882633841 -0.3049881360
2.0770301587 -0.4497304010 -0.2236791959
2.1154805212 -0.4135056477 -0.1438871407
2.1491843256 -0.3860229544 -0.0868063877
2.1864075004 -0.3563997872 -0.0332515977
2.2268876483 -0.3234934059 0.0156129832
2.2558707976 -0.2986051821 0.0442864004
2.2853924526 -0.2705882605 0.0686646031
2.3154526133 -0.2394426410 0.0887475914
2.3304826937 -0.2238698313 0.0987890856
2.3438646884 -0.2046063183 0.1027460495
2.3706286779 -0.1660792924 0.1106599772
2.3840106726 -0.1468157795 0.1146169411
2.3928055662 -0.1249035231 0.1120778055
2.4016004597 -0.1029912667 0.1095386699
2.4103953533 -0.0810790104 0.1069995342
2.4191902468 -0.0591667540 0.1044603986
2.4203530265 -0.0369986791 0.0959039180
2.4226785857 0.0073374706 0.0787909568
2.4238413653 0.0295055455 0.0702344762
2.4183170776 0.0495796870 0.0585648441
2.4127927900 0.0696538284 0.0468952120
2.4017442147 0.1098021114 0.0235559479
2.3824050412 0.1454232013 -0.0018095311
2.3630658676 0.1810442912 -0.0271750101
2.3261819714 0.2293460552 -0.0653319121
2.2853098653 0.2752482943 -0.1022133694
2.2404965968 0.3190001238 -0.1370330331
2.1735669025 0.3739027484 -0.1773057268
2.0790248562 0.4373803409 -0.2123744481
1.9765970348 0.4963803444 -0.2279887287
1.8517999672 0.5666471239 -0.2237695919
1.7338443426 0.6459867415 -0.2051027978
1.6240379227 0.7336556852 -0.1760462021
1.5366270084 0.8098699984 -0.1466913844
1.4682372872 0.8716894174 -0.1209590220
1.4005404414 0.9336416444 -0.0937361949
1.3328579904 0.9951724378 -0.0655374435
1.2817466670 1.0407435147 -0.0439887330
1.2301419158 1.0856626969 -0.0222433718
1.1773979126 1.1292449379 -0.0005171848
1.1234312941 1.1714170555 0.0209415022
1.0680677991 1.2119333810 0.0419786485
1.0301113771 1.2376766242 0.0556196917
0.9911845660 1.2621236523 0.0687801085
0.9512873655 1.2852744653 0.0814598992
0.9313387653 1.2968498718 0.0877997945
0.8891133192 1.3163526781 0.0989495675
0.8468878730 1.3358554843 0.1100993406
0.8021594398 1.3502781978 0.1189321754
0.7574310065 1.3647009112 0.1277650102
0.7105791344 1.3723924526 0.1333378992
0.6398398392 1.3799145555 0.1396617762
0.5681775700 1.3794062400 0.1419147400
0.4968409307 1.3718339926 0.1433215205
0.4025394811 1.3601243029 0.1533582149
0.3095216719 1.3481362749 0.1720337418
0.2175738938 1.3379452874 0.1964362495
