# Supplementary material for: The topology of the magnetically induced ring current of C13Cl2
Source: Chem Sci. 2026 Jun 27. Online ahead of print. doi: 10.1039/d6sc03398a (PMC13334967; doi:10.1039/d6sc03398a)
Supplement: SC-OLF-D6SC03398A-s002 [file SC-OLF-D6SC03398A-s002.zip › c13cl2/3loops/ribbon_traj_001_004.xyz]

300

0.0980728232 1.3254471181 0.0889847123
0.0038028544 1.3240113386 0.1185849547
-0.0906581824 1.3263503809 0.1474908220
-0.1858382714 1.3320706311 0.1733889397
-0.2822279086 1.3394131417 0.1937270601
-0.3919622098 1.3461227862 0.2070141865
-0.4906862887 1.3472295834 0.2071701535
-0.6001687978 1.3396740476 0.1929911263
-0.6954536726 1.3260915425 0.1709680563
-0.7883572174 1.3071385552 0.1432255743
-0.8796051487 1.2838998738 0.1132814249
-0.9699579807 1.2564978504 0.0842299938
-1.0594560757 1.2233329956 0.0590059754
-1.1469656198 1.1816348725 0.0408780534
-1.2298183841 1.1288809373 0.0330113489
-1.3053154309 1.0655588687 0.0367897099
-1.3736160351 0.9956021339 0.0505814889
-1.4382724407 0.9236904269 0.0708316631
-1.5029111459 0.8529544599 0.0949716830
-1.5790835492 0.7777972253 0.1236997488
-1.6516144790 0.7156231442 0.1488068754
-1.7289643589 0.6585728984 0.1715416852
-1.8208727039 0.6002020050 0.1918876830
-1.9063184610 0.5519614466 0.2030450200
-2.0038148967 0.4995278398 0.2042545590
-2.0892589138 0.4516887037 0.1920132675
-2.1693883469 0.4005968727 0.1654606731
-2.2414502501 0.3454640384 0.1265682638
-2.3054016640 0.2864198674 0.0799170868
-2.3614066432 0.2228584350 0.0291357703
-2.4080382052 0.1531361055 -0.0229402670
-2.4409937457 0.0750619487 -0.0732983594
-2.4513562046 -0.0127313381 -0.1162231127
-2.4329670123 -0.0939047296 -0.1383023995
-2.3936120866 -0.1699963597 -0.1404151492
-2.3347407402 -0.2447511453 -0.1182888841
-2.2715655842 -0.3050293143 -0.0735717256
-2.2116245415 -0.3525647472 -0.0116775449
-2.1584201425 -0.3916483553 0.0615662423
-2.1126918405 -0.4270101624 0.1415763921
-2.0740456258 -0.4626182120 0.2251819460
-2.0415430980 -0.5013355974 0.3100247385
-2.0142595289 -0.5447987008 0.3944028886
-1.9888111611 -0.6003632431 0.4867637089
-1.9706381448 -0.6562581932 0.5661145245
-1.9563259654 -0.7181145675 0.6417270943
-1.9443980080 -0.7940268936 0.7214261366
-1.9389892052 -0.8676066758 0.7870102263
-1.9390661603 -0.9461259158 0.8467356373
-1.9466735379 -1.0392508610 0.9058410816
-1.9629146533 -1.1254391480 0.9506704598
-1.9921856963 -1.2240185734 0.9908839797
-2.0343941570 -1.3220446161 1.0194208723
-2.0890339829 -1.4169566640 1.0348331496
-2.1538590225 -1.5066375026 1.0359708422
-2.2165751005 -1.5822005093 1.0261586347
-2.2904207822 -1.6612491513 1.0028213947
-2.3656254014 -1.7343029386 0.9674160648
-2.4322612469 -1.7940518089 0.9258297261
-2.5057656340 -1.8540101301 0.8687916955
-2.5687268420 -1.9003139945 0.8084722156
-2.6358030352 -1.9428278813 0.7314206398
-2.6913049649 -1.9725429056 0.6554569325
-2.7478696523 -1.9947506696 0.5630231791
-2.7921684389 -2.0051470293 0.4755088226
-2.8342037085 -2.0051508585 0.3731894532
-2.8639745377 -1.9954868244 0.2796358566
-2.8861782983 -1.9766843677 0.1853567309
-2.9021740464 -1.9454775507 0.0803835416
-2.9077251633 -1.9090784303 -0.0112362570
-2.9046288753 -1.8591556330 -0.1099876763
-2.8943020189 -1.8081328757 -0.1938539279
-2.8744959022 -1.7437046979 -0.2816614008
-2.8499842602 -1.6810420513 -0.3538897947
-2.8191660683 -1.6137371342 -0.4191967590
-2.7778307067 -1.5337356984 -0.4835863848
-2.7346955557 -1.4593339089 -0.5320482048
-2.6799286147 -1.3736176859 -0.5757402680
-2.6247011826 -1.2965215971 -0.6032868108
-2.5558896949 -1.2114947583 -0.6199973989
-2.4894494244 -1.1386239868 -0.6227065051
-2.4100045232 -1.0626761438 -0.6103588301
-2.3366991878 -1.0010137440 -0.5869054327
-2.2625964772 -0.9458468301 -0.5522520362
-2.1801997667 -0.8917098397 -0.5019541120
-2.1085791964 -0.8499196929 -0.4483599062
-2.0390286480 -0.8141030340 -0.3880873104
-1.9629352115 -0.7807104081 -0.3148298489
-1.8960908248 -0.7576849317 -0.2458202637
-1.8284343959 -0.7416640247 -0.1756389645
-1.7486212966 -0.7339209811 -0.0993578214
-1.6723627114 -0.7368009244 -0.0369591650
-1.5898990304 -0.7504255075 0.0150929188
-1.5020012342 -0.7749111856 0.0519162871
-1.4114186364 -0.8088110474 0.0699033534
-1.3218549316 -0.8494222742 0.0665815359
-1.2366075354 -0.8924919590 0.0427550135
-1.1574733266 -0.9336565774 0.0008755791
-1.0829785354 -0.9697165926 -0.0528230053
-1.0087598128 -0.9993471655 -0.1107272100
-0.9295132138 -1.0221277106 -0.1648050477
-0.8420215686 -1.0384617637 -0.2069516819
-0.7472088479 -1.0492818234 -0.2309498478
-0.6490843567 -1.0562182334 -0.2330803418
-0.5414603348 -1.0619383346 -0.2095251785
-0.4522179602 -1.0667245043 -0.1682594066
-0.3719267127 -1.0723508030 -0.1114107818
-0.3012184685 -1.0798595703 -0.0430891239
-0.2390066106 -1.0900799741 0.0328441328
-0.1837926306 -1.1039929608 0.1135084393
-0.1212587813 -1.1268440257 0.2166692894
-0.0745234228 -1.1510414694 0.3002902865
-0.0289762667 -1.1807036737 0.3827807911
0.0165308515 -1.2158652526 0.4630784851
0.0628025199 -1.2568336447 0.5400762607
0.1166252772 -1.3093474719 0.6212827931
0.1655150720 -1.3624894899 0.6884452626
0.2152774785 -1.4213766624 0.7497836964
0.2722051287 -1.4935867823 0.8108300631
0.3213469618 -1.5647193097 0.8574879347
0.3749214231 -1.6504414769 0.9007927898
0.4236624663 -1.7432037029 0.9336589402
0.4636679412 -1.8434370056 0.9543791494
0.4953001812 -1.9608987839 0.9638621477
0.5079196130 -2.0824792863 0.9582325583
0.5043519026 -2.1916810935 0.9410716779
0.4907096910 -2.2979759260 0.9137381705
0.4699733626 -2.4004185111 0.8775456163
0.4433676873 -2.4977362882 0.8322168571
0.4125329705 -2.5898130007 0.7792521145
0.3779416438 -2.6761452504 0.7193429624
0.3442823273 -2.7475711094 0.6601740940
0.3027363317 -2.8208774711 0.5883992756
0.2572570324 -2.8853255867 0.5107759866
0.2142764970 -2.9359498857 0.4377758420
0.1624819268 -2.9830492985 0.3520585479
0.1141982657 -3.0167203531 0.2728542730
0.0575379081 -3.0442017893 0.1818306006
0.0057748275 -3.0593117432 0.0991469475
-0.0468018748 -3.0652256361 0.0157949761
-0.1062691038 -3.0612113936 -0.0775256485
-0.1587455442 -3.0478815191 -0.1601338506
-0.2166479850 -3.0217822524 -0.2508445657
-0.2667157490 -2.9902303581 -0.3298871654
-0.3208446551 -2.9449671552 -0.4152324750
-0.3669899680 -2.8970802225 -0.4882243111
-0.4110648030 -2.8423424141 -0.5576100346
-0.4580047535 -2.7734370981 -0.6305347366
-0.4976769226 -2.7059377459 -0.6907559071
-0.5354290646 -2.6333482109 -0.7460932264
-0.5754347232 -2.5465192397 -0.8020665230
-0.6090048688 -2.4646108361 -0.8459159294
-0.6400570728 -2.3789169289 -0.8839903668
-0.6674750763 -2.2895474278 -0.9158636663
-0.6904630617 -2.1849997318 -0.9438447301
-0.7008823750 -2.0886693657 -0.9618733949
-0.6954076616 -1.9909002068 -0.9722354582
-0.6712535975 -1.8955188692 -0.9740777260
-0.6308568445 -1.8059866300 -0.9668199923
-0.5797767616 -1.7232337527 -0.9506289549
-0.5227458947 -1.6465754860 -0.9260147145
-0.4628105820 -1.5752581699 -0.8933790366
-0.4019191728 -1.5088779819 -0.8529564105
-0.3342595216 -1.4397914474 -0.7989800575
-0.2753042382 -1.3830840224 -0.7436460452
-0.2184363067 -1.3310093957 -0.6819414305
-0.1574520649 -1.2779157433 -0.6062319900
-0.1057552544 -1.2359645202 -0.5332579541
-0.0562788010 -1.1989395985 -0.4561919160
-0.0026989513 -1.1631495235 -0.3660652755
0.0440999620 -1.1370281185 -0.2830609828
0.0912419679 -1.1158659277 -0.1988629365
0.1402722938 -1.0994934397 -0.1147016148
0.1928205423 -1.0873614591 -0.0319870473
0.2509469669 -1.0790986296 0.0473434883
0.3162567633 -1.0736912257 0.1210533941
0.3904426318 -1.0704269910 0.1858586055
0.4738934723 -1.0681859579 0.2381164272
0.5540036034 -1.0666058399 0.2706317087
0.6384801922 -1.0639796979 0.2885343290
0.7247513468 -1.0593236317 0.2906839477
0.8097132527 -1.0513509985 0.2766478142
0.9007847192 -1.0366528633 0.2422419214
0.9837860238 -1.0153014750 0.1935993025
1.0599384808 -0.9870246197 0.1376170093
1.1339659442 -0.9524214984 0.0822177368
1.2210574773 -0.9073429320 0.0310964711
1.3156405491 -0.8596168655 0.0002023462
1.4163284616 -0.8151306348 -0.0054294845
1.5187741612 -0.7796026653 0.0149323524
1.6172507153 -0.7580463503 0.0598682455
1.7087725059 -0.7504786270 0.1212393882
1.7847385036 -0.7547228815 0.1839905872
1.8650221816 -0.7699362104 0.2586737309
1.9348186379 -0.7915706216 0.3250995271
2.0128415101 -0.8232790017 0.3970237920
2.0837768818 -0.8584017701 0.4560973180
2.1563101149 -0.8994654935 0.5090375965
2.2393559748 -0.9527964220 0.5591329309
2.3139097371 -1.0071940032 0.5940299245
2.3965586844 -1.0758630175 0.6202236761
2.4676296082 -1.1433186705 0.6312584875
2.5426977374 -1.2245160113 0.6293976291
2.6041730535 -1.3002591386 0.6145876137
2.6666918287 -1.3867616325 0.5853157889
2.7162689924 -1.4635868102 0.5479675699
2.7645464850 -1.5477273101 0.4945694565
2.8016495108 -1.6199450563 0.4383831783
2.8359855013 -1.6968072583 0.3664710263
2.8602464029 -1.7609637571 0.2954621550
2.8777175452 -1.8201777412 0.2184198671
2.8891773004 -1.8802772019 0.1261489747
2.8915102141 -1.9272679406 0.0393459421
2.8860921492 -1.9674066769 -0.0506867852
2.8710279743 -2.0039175923 -0.1541154488
2.8489653208 -2.0277184318 -0.2473970682
2.8148254297 -2.0436993078 -0.3514891024
2.7769365202 -2.0487414404 -0.4425026381
2.7265032849 -2.0434535462 -0.5408731767
2.6753349454 -2.0291800775 -0.6240488914
2.6190930387 -2.0062688118 -0.7018432261
2.5510341360 -1.9709961252 -0.7816926933
2.4865745133 -1.9314105219 -0.8451385262
2.4194215182 -1.8849535754 -0.9006338143
2.3420036044 -1.8258316496 -0.9532837728
2.2718631507 -1.7671836535 -0.9906545439
2.2018330009 -1.7033864030 -1.0186099168
2.1333955166 -1.6345680643 -1.0368721874
2.0613601396 -1.5509667326 -1.0451480885
2.0038033732 -1.4709432932 -1.0417107551
1.9560617478 -1.3858270986 -1.0276440759
1.9203135459 -1.2971814544 -1.0035633651
1.8973797103 -1.2073417834 -0.9700885020
1.8854736836 -1.1187113918 -0.9285219255
1.8823642905 -1.0330576863 -0.8796887570
1.8864993481 -0.9418808632 -0.8170887221
1.8954810005 -0.8659738696 -0.7546419617
1.9080508714 -0.7956254757 -0.6865898864
1.9256642467 -0.7236299009 -0.6044483253
1.9443085957 -0.6667278880 -0.5260767804
1.9685453267 -0.6104514204 -0.4341235282
1.9936549781 -0.5685791743 -0.3486159128
2.0226467080 -0.5338602024 -0.2613707602
2.0562805486 -0.5053157126 -0.1738318983
2.0952378674 -0.4813352527 -0.0875126886
2.1350125999 -0.4644493238 -0.0138976609
2.1799002435 -0.4478479219 0.0560311724
2.2229884983 -0.4364391516 0.1139648337
2.2713408328 -0.4218189086 0.1656435313
2.3233881493 -0.4051589815 0.2134979217
2.3788138040 -0.3819686596 0.2522549293
2.4366552736 -0.3546781823 0.2859521042
2.4871748159 -0.3290581830 0.3067110168
2.5376187083 -0.2980893300 0.3217602175
2.5863494308 -0.2612729142 0.3306140044
2.6314103814 -0.2185408836 0.3329083986
2.6681077303 -0.1695591724 0.3251848832
2.6982089693 -0.1168317363 0.3114996855
2.7207918909 -0.0618614317 0.2923517012
2.7347680664 -0.0061601420 0.2683032735
2.7320405040 0.0476952145 0.2368430462
2.7127047187 0.1072378856 0.1989643893
2.6827245258 0.1505682034 0.1686305186
2.6445861285 0.1902110790 0.1406364748
2.6041926674 0.2291938551 0.1155963820
2.5592723769 0.2778387792 0.0865974123
2.5100049100 0.3242838083 0.0585074003
2.4535660705 0.3783804436 0.0254647738
2.3938482486 0.4305145462 -0.0056744543
2.3301161036 0.4804357730 -0.0329653812
2.2545405431 0.5354817418 -0.0589623473
2.1649728584 0.5947921395 -0.0774442336
2.0717288708 0.6524057453 -0.0782787817
1.9698085399 0.7174755156 -0.0646439953
1.8740853461 0.7881523155 -0.0390579648
1.7962665013 0.8595828415 -0.0093355145
1.7267823502 0.9378329604 0.0228776123
1.6650705131 1.0218840992 0.0553415623
1.6169166723 1.1011251390 0.0832612473
1.5781697065 1.1716439805 0.1064799050
1.5489399831 1.2342150840 0.1256269102
1.5183888098 1.2962850632 0.1429626247
1.4828516152 1.3566677328 0.1582096991
1.4349519017 1.4105678528 0.1705178236
1.3694059604 1.4438330973 0.1769375886
1.2875072848 1.4612288309 0.1776247754
1.2173049897 1.4618472144 0.1683664414
1.1494135448 1.4577141270 0.1550130677
1.0822944179 1.4497892425 0.1397881719
1.0159298747 1.4405647517 0.1239141934
0.9494540607 1.4292258478 0.1079067861
0.8829886395 1.4174922847 0.0922673262
0.8043642910 1.4072244151 0.0787511139
0.7250830876 1.3959582561 0.0664313166
0.6449135971 1.3840386113 0.0559098969
0.5637554012 1.3717928987 0.0476287248
0.4814943309 1.3592278378 0.0425275724
0.3863118054 1.3482904852 0.0434793051
0.2901482483 1.3381908755 0.0503764148
0.1936185099 1.3301202397 0.0649566892
0.1012951000 1.3327328100 0.0577279400
0.0046511605 1.3305608968 0.0889229364
-0.0922038936 1.3330261012 0.1194304124
-0.1897731300 1.3392635705 0.1469698414
-0.2886396046 1.3474602011 0.1687067384
-0.3890806635 1.3544711197 0.1817768785
-0.4905326019 1.3567279439 0.1831072112
-0.5912643472 1.3517577166 0.1718053405
-0.6896542216 1.3394648291 0.1500123947
-0.7855012489 1.3214809661 0.1216318347
-0.8795878824 1.2990945223 0.0905697382
-0.9728295147 1.2726304211 0.0601907677
-1.0654025398 1.2405096723 0.0335407808
-1.1561553759 1.1993792587 0.0142893377
-1.2420632905 1.1461466397 0.0059463149
-1.3199146214 1.0812413048 0.0100219351
-1.3895944970 1.0089174121 0.0249424909
-1.4553492954 0.9345653979 0.0464996148
-1.5211954205 0.8615611789 0.0720597518
-1.5903668056 0.7922813760 0.0991142401
-1.6643936648 0.7280164983 0.1256468396
-1.7436771132 0.6693253256 0.1497612425
-1.8277141219 0.6158391724 0.1694954538
-1.9154435548 0.5663695960 0.1824927938
-2.0051042774 0.5188298916 0.1853791666
-2.0937712994 0.4704773204 0.1754624935
-2.1775391815 0.4189251138 0.1505577006
-2.2530282583 0.3630006069 0.1121586686
-2.3201762401 0.3029368080 0.0653655600
-2.3793228610 0.2382688474 0.0140858239
-2.4290901360 0.1673788315 -0.0388474894
-2.4655998725 0.0882247251 -0.0906450143
-2.4794222101 -0.0011048697 -0.1360334615
-2.4606287270 -0.0960086190 -0.1646041610
-2.4123272686 -0.1847512160 -0.1668899159
-2.3487360124 -0.2593510334 -0.1418932090
-2.2820360334 -0.3189863602 -0.0944453601
-2.2195027910 -0.3653101312 -0.0294318585
-2.1646059816 -0.4028888592 0.0472301424
-2.1179228817 -0.4368989432 0.1307436119
-2.0789814218 -0.4715623120 0.2178962060
-2.0467617266 -0.5099433465 0.3062290499
-2.0203148948 -0.5537184117 0.3939650510
-1.9990948937 -0.6040306835 0.4795856562
-1.9825587649 -0.6608953561 0.5620749694
-1.9706370759 -0.7243292486 0.6404675488
-1.9635623166 -0.7939825566 0.7140178953
-1.9619557520 -0.8693372508 0.7820561549
-1.9671567011 -0.9500700652 0.8434011972
-1.9802005648 -1.0349505229 0.8975352119
-2.0030285556 -1.1228764955 0.9428039580
-2.0359615938 -1.2119844484 0.9784511244
-2.0789820317 -1.3004819344 1.0033072364
-2.1311542336 -1.3865772543 1.0162317679
-2.1899140858 -1.4693130077 1.0177147417
-2.2532766695 -1.5479704254 1.0076501886
-2.3192552463 -1.6221610680 0.9864791694
-2.3862751440 -1.6913529941 0.9544420390
-2.4530299516 -1.7550369121 0.9120817288
-2.5184190003 -1.8125792279 0.8599232944
-2.5813980938 -1.8627178378 0.7980687174
-2.6411910674 -1.9050519616 0.7277974864
-2.6965639282 -1.9382932267 0.6494825606
-2.7467327405 -1.9619634325 0.5644799849
-2.7908800426 -1.9755791178 0.4740920524
-2.8277572771 -1.9785466128 0.3795665401
-2.8570732347 -1.9713346989 0.2826663686
-2.8783593517 -1.9541124384 0.1849267895
-2.8911435100 -1.9274569414 0.0878166046
-2.8956304662 -1.8919268339 -0.0071768068
-2.8917640071 -1.8482705517 -0.0987465795
-2.8801618611 -1.7973544389 -0.1858036964
-2.8611583700 -1.7399479143 -0.2673505899
-2.8352114517 -1.6767982855 -0.3425014067
-2.8024282661 -1.6084600749 -0.4100593948
-2.7633870758 -1.5359980523 -0.4694874509
-2.7181600549 -1.4602437273 -0.5197095802
-2.6669148751 -1.3823558458 -0.5598507325
-2.6096121987 -1.3036491880 -0.5885672642
-2.5466011188 -1.2258384390 -0.6050774949
-2.4784827302 -1.1507028825 -0.6087373678
-2.4061271382 -1.0802714107 -0.5985446799
-2.3313549968 -1.0156099890 -0.5756106963
-2.2557859017 -0.9577249202 -0.5403738678
-2.1810183986 -0.9066303648 -0.4945052627
-2.1080337936 -0.8620832747 -0.4397563931
-2.0373382634 -0.8240260145 -0.3775878869
-1.9686060499 -0.7923186062 -0.3098821579
-1.9008850510 -0.7675037524 -0.2383856919
-1.8324886955 -0.7502168080 -0.1653351632
-1.7611757338 -0.7417147367 -0.0935728958
-1.6844669916 -0.7436741139 -0.0271735610
-1.6010550787 -0.7571269733 0.0288866576
-1.5114789126 -0.7823528421 0.0689932995
-1.4186881097 -0.8177617961 0.0890933491
-1.3268831983 -0.8605201666 0.0859609904
-1.2398738797 -0.9058370924 0.0605898420
-1.1600371484 -0.9488479115 0.0151993638
-1.0857812642 -0.9861200705 -0.0431312099
-1.0120515756 -1.0166051385 -0.1059731513
-0.9325209980 -1.0398338173 -0.1646130702
-0.8433310686 -1.0562040795 -0.2099019464
-0.7457554027 -1.0667165446 -0.2350210579
-0.6446823675 -1.0731410645 -0.2362138683
-0.5459465985 -1.0776584731 -0.2138832389
-0.4542393064 -1.0819828753 -0.1709153130
-0.3723677934 -1.0873020355 -0.1112528344
-0.3010304419 -1.0949056062 -0.0394641259
-0.2386757123 -1.1056995356 0.0399329628
-0.1837587377 -1.1208148425 0.1240050415
-0.1340197123 -1.1409988579 0.2102248953
-0.0873436681 -1.1667799157 0.2966690017
-0.0423402815 -1.1988008273 0.3819042840
0.0022924286 -1.2370980368 0.4647062233
0.0473067628 -1.2822156477 0.5437747506
0.0929615833 -1.3338300362 0.6183738633
0.1392129332 -1.3924652950 0.6871856461
0.1854710217 -1.4579264659 0.7495161585
0.2308094357 -1.5301592019 0.8046215988
0.2737018658 -1.6095073386 0.8512191227
0.3125329112 -1.6953990078 0.8888773580
0.3453079885 -1.7873588411 0.9166148718
0.3702950865 -1.8842247888 0.9337086635
0.3864494997 -1.9842212194 0.9398618947
0.3937695378 -2.0853476218 0.9353998829
0.3930432527 -2.1858115739 0.9208828623
0.3851659197 -2.2840992322 0.8966918011
0.3716673198 -2.3793572577 0.8642358823
0.3530729565 -2.4705376161 0.8235927518
0.3302499749 -2.5571919375 0.7758347773
0.3035663319 -2.6387291418 0.7215090238
0.2730315503 -2.7142781244 0.6609153109
0.2390177440 -2.7835847613 0.5949479079
0.2013439188 -2.8454984035 0.5238212020
0.1604198060 -2.8998665181 0.4484510786
0.1162660737 -2.9455901665 0.3692639463
0.0693603468 -2.9824451514 0.2870985912
0.0201686810 -3.0099869681 0.2026456162
-0.0308796576 -3.0275529810 0.1166379908
-0.0829907189 -3.0350644004 0.0298133912
-0.1355842486 -3.0328413310 -0.0570171455
-0.1880756709 -3.0205324075 -0.1430678283
-0.2399101258 -2.9985872228 -0.2275788320
-0.2904942718 -2.9676965898 -0.3100319456
-0.3394569430 -2.9278965131 -0.3895952088
-0.3865901200 -2.8801183474 -0.4658000795
-0.4317701554 -2.8249455497 -0.5381022976
-0.4749646483 -2.7629171190 -0.6059315282
-0.5162403362 -2.6945873926 -0.6687120144
-0.5558243119 -2.6208830128 -0.7262853493
-0.5936581179 -2.5421201440 -0.7780471244
-0.6297865993 -2.4589489334 -0.8237776013
-0.6636914902 -2.3717814526 -0.8633520036
-0.6941967604 -2.2806845163 -0.8962635762
-0.7189906370 -2.1858707376 -0.9227992298
-0.7331343048 -2.0873263739 -0.9424641898
-0.7288624704 -1.9867785437 -0.9542929822
-0.7023708588 -1.8890904388 -0.9572674175
-0.6574962606 -1.7984022766 -0.9506223939
-0.6014957352 -1.7153156407 -0.9344248957
-0.5400149630 -1.6385060327 -0.9093578951
-0.4762084377 -1.5670782978 -0.8756292138
-0.4120197685 -1.5006067415 -0.8335200089
-0.3487793485 -1.4386323961 -0.7838010185
-0.2874613289 -1.3814255051 -0.7265181715
-0.2286930223 -1.3290529255 -0.6623569699
-0.1727145543 -1.2814617871 -0.5922485781
-0.1197634105 -1.2392875614 -0.5165401059
-0.0694470987 -1.2023435362 -0.4364287837
-0.0212774068 -1.1709840075 -0.3526931943
0.0257212374 -1.1453128707 -0.2663882931
0.0725966482 -1.1250218205 -0.1785936421
0.1210403193 -1.1101756653 -0.0905637031
0.1728114668 -1.1001048639 -0.0037646266
0.2298817205 -1.0944372110 0.0800446887
0.2939005760 -1.0920099380 0.1588187113
0.3670260845 -1.0920719205 0.2292354543
0.4501011155 -1.0931637844 0.2874641864
0.5421278939 -1.0940080473 0.3299892707
0.6407875085 -1.0931875312 0.3531441421
0.7420228610 -1.0890856484 0.3546952580
0.8407130078 -1.0794803269 0.3338242554
0.9321063594 -1.0626240487 0.2933180604
1.0143560040 -1.0381295241 0.2391911115
1.0894118164 -1.0061115932 0.1787385941
1.1630963244 -0.9677864765 0.1203109456
1.2411874772 -0.9244670260 0.0721181911
1.3272676419 -0.8795787972 0.0430254055
1.4195445721 -0.8383799756 0.0365571001
1.5139715693 -0.8059791898 0.0535749648
1.6058807870 -0.7857023063 0.0911253556
1.6922363797 -0.7782839692 0.1437696347
1.7724462642 -0.7829515879 0.2057772781
1.8481378518 -0.7977462575 0.2718104795
1.9214192123 -0.8210066760 0.3381624079
1.9941820177 -0.8519268167 0.4019138681
2.0677415835 -0.8897463954 0.4608297283
2.1425890044 -0.9341634048 0.5131231009
2.2185593120 -0.9852509385 0.5569927317
2.2947871520 -1.0430602956 0.5909536912
2.3699937582 -1.1075998622 0.6128879092
2.4426351737 -1.1777863092 0.6226324795
2.5113165262 -1.2524473093 0.6195702269
2.5747364731 -1.3300346362 0.6034561078
2.6324748676 -1.4087394676 0.5756526646
2.6842429622 -1.4870598066 0.5370192017
2.7296501961 -1.5636043002 0.4881541236
2.7686108997 -1.6373549160 0.4302691688
2.8010241183 -1.7074769870 0.3643985355
2.8267024295 -1.7732195220 0.2914073921
2.8447751476 -1.8336164553 0.2118184337
2.8553607885 -1.8882840366 0.1269246784
2.8578171966 -1.9362521289 0.0374857989
2.8519511045 -1.9769384250 -0.0553389428
2.8376003059 -2.0095543784 -0.1503917656
2.8147803485 -2.0335540916 -0.2463476407
2.7837387570 -2.0482623376 -0.3418695765
2.7449578470 -2.0535326395 -0.4355353986
2.6990119675 -2.0490821080 -0.5259518447
2.6466334366 -2.0348334386 -0.6117377259
2.5887666713 -2.0114593527 -0.6917991326
2.5262995267 -1.9796001977 -0.7652119396
2.4598779995 -1.9396500328 -0.8308034782
2.3904206503 -1.8924765166 -0.8878924168
2.3187662051 -1.8389602763 -0.9359413201
2.2459541545 -1.7797819358 -0.9747236509
2.1730815363 -1.7151962434 -1.0034771826
2.1018580474 -1.6451659280 -1.0216018759
2.0345953884 -1.5695308697 -1.0290566568
1.9746644686 -1.4877578031 -1.0252151875
1.9259653558 -1.4001238678 -1.0098657376
1.8909945121 -1.3085430529 -0.9838324222
1.8703990934 -1.2159152678 -0.9479108356
1.8615065439 -1.1250590773 -0.9035515410
1.8615753734 -1.0379107365 -0.8514712991
1.8679553763 -0.9557377371 -0.7921683193
1.8788979809 -0.8795243519 -0.7259690188
1.8931483812 -0.8098488052 -0.6534953984
1.9101987383 -0.7478326617 -0.5749206445
1.9295617208 -0.6937020912 -0.4912229446
1.9517265053 -0.6488714354 -0.4028534266
1.9768250194 -0.6130071196 -0.3112377227
2.0056803064 -0.5866479261 -0.2175162359
2.0390656209 -0.5688543714 -0.1232827396
2.0775895732 -0.5581747309 -0.0299302450
2.1226060204 -0.5530638482 0.0609579240
2.1744875059 -0.5509572978 0.1482308396
2.2342812195 -0.5496823524 0.2302940401
2.3018889200 -0.5466402460 0.3059792860
2.3768865844 -0.5395187713 0.3740159174
2.4581498717 -0.5261070159 0.4333535844
2.5442447889 -0.5044949498 0.4825715862
2.6326996031 -0.4733990776 0.5213836967
2.7210031176 -0.4316054979 0.5487763835
2.8058802922 -0.3781167926 0.5637782428
2.8834179231 -0.3127968578 0.5656613165
2.9501299332 -0.2372698138 0.5546333639
3.0036497235 -0.1542513201 0.5316820465
3.0421328788 -0.0667470892 0.4978051562
3.0634025422 0.0222191120 0.4541273787
3.0589809053 0.1081786256 0.4009560565
3.0223763107 0.1837615693 0.3446970075
2.9634494129 0.2486710056 0.2937783986
2.8941059958 0.3085372049 0.2499807290
2.8202524511 0.3670832050 0.2120909614
2.7442786250 0.4255339493 0.1784738581
2.6668976200 0.4838926384 0.1480533491
2.5881972193 0.5418600966 0.1203958666
2.5078316240 0.5990449711 0.0961221765
2.4253337461 0.6550419047 0.0767859487
2.3402441653 0.7094459637 0.0663365885
2.2542126768 0.7632879366 0.0677861234
2.1705803353 0.8190920685 0.0817684925
2.0925332553 0.8795354411 0.1054390573
2.0225864751 0.9466679992 0.1355317698
1.9617697343 1.0207203687 0.1690412619
1.9110370907 1.1014178561 0.2039694604
1.8699323946 1.1874705178 0.2388167216
1.8373670139 1.2775569586 0.2725375105
1.8114146943 1.3704676848 0.3043345928
1.7888301654 1.4651117933 0.3335116592
1.7651165801 1.5603401930 0.3597093553
1.7327041073 1.6538341421 0.3822867665
1.6768397523 1.7360031610 0.3995432729
1.5867128007 1.7785277682 0.4054689446
1.4859076350 1.7797484216 0.3971413569
1.3891102372 1.7617219903 0.3727984781
1.2969345396 1.7341926173 0.3402655197
1.2075302184 1.7019983980 0.3043712584
1.1196350644 1.6672049660 0.2671788318
1.0324247037 1.6308710409 0.2298425855
0.9452351287 1.5937477975 0.1932422340
0.8575701009 1.5564034276 0.1580338471
0.7690281942 1.5192823876 0.1248438441
0.6790588346 1.4829666959 0.0947558135
0.5873734754 1.4480035997 0.0685331586
0.4936459021 1.4151130316 0.0473875519
0.3976254705 1.3853324190 0.0330502145
0.2993673037 1.3602347452 0.0280238231
0.1998027550 1.3418887073 0.0352580380
0.0948505465 1.3181614262 0.1202414845
0.0029545483 1.3174617803 0.1482469731
-0.0891124713 1.3196746606 0.1755512316
-0.1819034128 1.3248776917 0.1998080381
-0.2758162125 1.3313660823 0.2187473819
-0.3948437561 1.3377744528 0.2322514945
-0.4908399756 1.3377312230 0.2312330958
-0.6090732485 1.3275903787 0.2141769121
-0.7012531236 1.3127182559 0.1919237179
-0.7912131860 1.2927961444 0.1648193140
-0.8796224151 1.2687052254 0.1359931116
-0.9670864468 1.2403652796 0.1082692198
-1.0535096117 1.2061563190 0.0844711701
-1.1377758637 1.1638904863 0.0674667691
-1.2175734778 1.1116152349 0.0600763829
-1.2907162403 1.0498764327 0.0635574846
-1.3576375732 0.9822868557 0.0762204870
-1.4211955861 0.9128154558 0.0951637113
-1.4846268712 0.8443477409 0.1178836143
-1.5678002927 0.7633130746 0.1482852574
-1.6388352931 0.7032297902 0.1719669113
-1.7142516045 0.6478204711 0.1933221280
-1.8140312859 0.5845648375 0.2142799122
-1.8971933672 0.5375532972 0.2235972463
-2.0025255160 0.4802257881 0.2231299514
-2.0847465282 0.4329000870 0.2085640415
-2.1612375122 0.3822686316 0.1803636456
-2.2298722418 0.3279274699 0.1409778590
-2.2906270879 0.2699029268 0.0944686135
-2.3434904253 0.2074480226 0.0441857167
-2.3869862745 0.1388933795 -0.0070330446
-2.4163876189 0.0618991723 -0.0559517045
-2.4232901992 -0.0243578065 -0.0964127639
-2.4053052976 -0.0918008403 -0.1120006381
-2.3748969047 -0.1552415034 -0.1139403825
-2.3207454679 -0.2301512572 -0.0946845592
-2.2610951349 -0.2910722683 -0.0526980910
-2.2037462920 -0.3398193633 0.0060767687
-2.1522343033 -0.3804078513 0.0759023423
-2.1074607994 -0.4171213817 0.1524091723
-2.0691098298 -0.4536741121 0.2324676860
-2.0363244694 -0.4927278484 0.3138204271
-2.0082041630 -0.5358789898 0.3948407262
-1.9785274285 -0.5966958026 0.4939417616
-1.9587175247 -0.6516210302 0.5701540796
-1.9420148549 -0.7118998863 0.6429866398
-1.9252336994 -0.7940712305 0.7288343780
-1.9160226585 -0.8658761008 0.7919642976
-1.9109756195 -0.9421817664 0.8500700774
-1.9131465109 -1.0435511992 0.9141469513
-1.9228007510 -1.1280018005 0.9585369615
-1.9484097987 -1.2360526985 1.0033168350
-1.9898062823 -1.3436072978 1.0355345082
-2.0469137322 -1.4473360737 1.0534345314
-2.1178039592 -1.5439619975 1.0542269426
-2.1798735315 -1.6164305932 1.0446670808
-2.2615863181 -1.7003372346 1.0191636200
-2.3449756588 -1.7772528831 0.9803900905
-2.4114925423 -1.8330667057 0.9395777234
-2.4931122677 -1.8954410323 0.8776600966
-2.5560555902 -1.9379101511 0.8188757138
-2.6304150031 -1.9806038010 0.7350437932
-2.6860460016 -2.0067925844 0.6614313045
-2.7490065640 -2.0275379067 0.5615663734
-2.7934568352 -2.0347149408 0.4769255928
-2.8406501399 -2.0317551042 0.3668123664
-2.8708758407 -2.0196389499 0.2766053446
-2.8939972450 -1.9992562969 0.1857866722
-2.9132045828 -1.9634981600 0.0729504785
-2.9198198604 -1.9262300266 -0.0152957071
-2.9174937435 -1.8700407142 -0.1212287732
-2.9084421766 -1.8189113125 -0.2019041595
-2.8878334345 -1.7474614815 -0.2959722118
-2.8647570687 -1.6852858170 -0.3652781828
-2.8359038705 -1.6190141935 -0.4283341233
-2.7922743376 -1.5314733445 -0.4976853187
-2.7512310565 -1.4584240906 -0.5443868294
-2.6929423543 -1.3648795259 -0.5916298036
-2.6397901665 -1.2893940062 -0.6180063574
-2.5651782710 -1.1971510777 -0.6349173028
-2.5004161186 -1.1265450911 -0.6366756424
-2.4138819082 -1.0450808770 -0.6221729802
-2.3420433789 -0.9864174989 -0.5982001691
-2.2694070528 -0.9339687400 -0.5641302045
-2.1793811347 -0.8767893146 -0.5094029613
-2.1091245992 -0.8377561112 -0.4569634194
-2.0407190326 -0.8041800535 -0.3985867339
-1.9572643732 -0.7691022099 -0.3197775399
-1.8912965986 -0.7478661110 -0.2532548355
-1.8243800963 -0.7331112414 -0.1859427658
-1.7360668594 -0.7261272255 -0.1051427470
-1.6602584312 -0.7299277349 -0.0467447690
-1.5787429821 -0.7437240416 0.0012991800
-1.4925235559 -0.7674695291 0.0348392747
-1.4041491631 -0.7998602988 0.0507133577
-1.3168266648 -0.8383243817 0.0472020814
-1.2333411910 -0.8791468257 0.0249201851
-1.1549095048 -0.9184652433 -0.0134482057
-1.0801758066 -0.9533131148 -0.0625148006
-1.0054680501 -0.9820891925 -0.1154812686
-0.9265054297 -1.0044216039 -0.1649970252
-0.8407120686 -1.0207194479 -0.2040014174
-0.7486622930 -1.0318471022 -0.2268786377
-0.6534863459 -1.0392954023 -0.2299468153
-0.5369740711 -1.0462181960 -0.2051671180
-0.4501966140 -1.0514661334 -0.1656035002
-0.3714856321 -1.0573995704 -0.1115687291
-0.3014064952 -1.0648135344 -0.0467141220
-0.2393375089 -1.0744604125 0.0257553028
-0.1838265235 -1.0871710792 0.1030118371
-0.1084978503 -1.1126891934 0.2231136834
-0.0617031775 -1.1353030231 0.3039115712
-0.0156122520 -1.1626065200 0.3836572981
0.0307692744 -1.1946324684 0.4614507470
0.0782982769 -1.2314516416 0.5363777708
0.1402889712 -1.2848649077 0.6241917229
0.1918172109 -1.3325136847 0.6897048790
0.2450839353 -1.3848268588 0.7500512343
0.3136008216 -1.4570143627 0.8170385273
0.3689920578 -1.5199312808 0.8637567466
0.4373099350 -1.6054839460 0.9127082215
0.5020169440 -1.6990485647 0.9507030087
0.5570407960 -1.8026492224 0.9750496354
0.6041508626 -1.9375763483 0.9878624006
0.6220696883 -2.0796109509 0.9810652336
0.6156605525 -2.1975506131 0.9612604935
0.5962534623 -2.3118526198 0.9307845399
0.5682794054 -2.4214797645 0.8908553503
0.5336624180 -2.5249349602 0.8408409624
0.4948159661 -2.6224340639 0.7826694517
0.4523169557 -2.7135613590 0.7171769009
0.4155331043 -2.7808640944 0.6594328772
0.3664549195 -2.8581701809 0.5818506432
0.3131701460 -2.9251527698 0.4977307712
0.2681331880 -2.9720332532 0.4271006053
0.2086977799 -3.0205084305 0.3348531494
0.1590361845 -3.0509955549 0.2586099548
0.0949071351 -3.0784166105 0.1610155850
0.0424293126 -3.0910705054 0.0816559042
-0.0106130307 -3.0953868718 0.0017765609
-0.0769539590 -3.0895814561 -0.0980341514
-0.1294154175 -3.0752306307 -0.1771998729
-0.1933858441 -3.0449772821 -0.2741102993
-0.2429372262 -3.0127641264 -0.3497423852
-0.3022323672 -2.9620377973 -0.4408697413
-0.3473898159 -2.9140420976 -0.5106485426
-0.3903594505 -2.8597392784 -0.5771177716
-0.4410448586 -2.7839570772 -0.6551379450
-0.4791135090 -2.7172880992 -0.7127997998
-0.5150338172 -2.6458134090 -0.7659011036
-0.5572113285 -2.5509183354 -0.8260859215
-0.5882231383 -2.4702727388 -0.8680542574
-0.6164226553 -2.3860524052 -0.9046287300
-0.6407533921 -2.2984103394 -0.9354637564
-0.6619354864 -2.1841287260 -0.9648902303
-0.6686304451 -2.0900123575 -0.9812826000
-0.6619528527 -1.9950218699 -0.9901779341
-0.6401363363 -1.9019472997 -0.9908880346
-0.6042174285 -1.8135709835 -0.9830175907
-0.5580577880 -1.7311518646 -0.9668330141
-0.5054768264 -1.6546449394 -0.9426715338
-0.4494127263 -1.5834380420 -0.9111288595
-0.3918185771 -1.5171492223 -0.8723928121
-0.3197396946 -1.4409504987 -0.8141590965
-0.2631471475 -1.3847425397 -0.7607739189
-0.2081795911 -1.3329658659 -0.7015258911
-0.1421895756 -1.2743696994 -0.6202154019
-0.0917470984 -1.2326414791 -0.5499758023
-0.0431105032 -1.1955356609 -0.4759550483
0.0158795043 -1.1553150395 -0.3794373566
0.0624786865 -1.1287433663 -0.2997336725
0.1098872875 -1.1067100349 -0.2191322309
0.1595042684 -1.0888112141 -0.1388395265
0.2128296179 -1.0746180543 -0.0602094680
0.2720122134 -1.0637600482 0.0146422879
0.3386129507 -1.0553725133 0.0832880768
0.4138591792 -1.0487820614 0.1424817568
0.4976858291 -1.0432081313 0.1887686680
0.5658793129 -1.0392036325 0.2112741468
0.6361728759 -1.0347718647 0.2239245160
0.7074798326 -1.0295616149 0.2266726374
0.7787134975 -1.0232216702 0.2194713731
0.8694630789 -1.0106816778 0.1911657824
0.9532160437 -0.9924734258 0.1480074936
1.0304651452 -0.9679376462 0.0964954246
1.1048355640 -0.9370565203 0.0441245279
1.2009274774 -0.8902188380 -0.0099252489
1.3040134564 -0.8396549337 -0.0426207130
1.4131123510 -0.7918812940 -0.0474160692
1.5235767532 -0.7532261408 -0.0237102601
1.6286206436 -0.7303903942 0.0286111354
1.7253086322 -0.7226732849 0.0987091416
1.7970307431 -0.7264941752 0.1622038962
1.8819065114 -0.7421261634 0.2455369823
1.9482180635 -0.7621345672 0.3120366462
2.0315010024 -0.7946311867 0.3921337159
2.0998121800 -0.8270571448 0.4513649078
2.1700312254 -0.8647675822 0.5049520921
2.2601526375 -0.9203419056 0.5612731301
2.3330323222 -0.9713277108 0.5971061577
2.4231236105 -1.0441261729 0.6275594430
2.4926240427 -1.1088510318 0.6398844955
2.5740789486 -1.1965847133 0.6392250312
2.6336096338 -1.2704836410 0.6257191195
2.7009087899 -1.3647837973 0.5949789132
2.7482950226 -1.4401138139 0.5589159381
2.7994427740 -1.5318503199 0.5009847893
2.8346881218 -1.6025351965 0.4464971878
2.8709468842 -1.6861375295 0.3685435170
2.8937903764 -1.7487079922 0.2995169179
2.9106599428 -1.8067390270 0.2250213004
2.9229938123 -1.8722703673 0.1253732711
2.9252032316 -1.9182837524 0.0412060853
2.9202331938 -1.9578749288 -0.0460346275
2.9044556426 -1.9982808062 -0.1578391321
2.8831502932 -2.0218827720 -0.2484464958
2.8459121024 -2.0391362781 -0.3611086283
2.8089151935 -2.0439502414 -0.4494698776
2.7539946022 -2.0378249843 -0.5557945087
2.7040364541 -2.0235267164 -0.6363600569
2.6494194062 -2.0010782709 -0.7118873197
2.5757687454 -1.9623920526 -0.7981734471
2.5132710271 -1.9231710110 -0.8594735742
2.4484223860 -1.8774306342 -0.9133752119
2.3652410038 -1.8127030229 -0.9706262256
2.2977721469 -1.7545853713 -1.0065854369
2.2305844655 -1.6915765625 -1.0337426510
2.1649329858 -1.6239702006 -1.0521424989
2.0881248907 -1.5324025955 -1.0612395203
2.0329422778 -1.4541287832 -1.0582063226
1.9861581398 -1.3715303293 -1.0454224142
1.9496325798 -1.2858198558 -1.0232943081
1.9243603271 -1.1987682990 -0.9922661683
1.9094408233 -1.1123637062 -0.9534923101
1.9031532076 -1.0282046362 -0.9079062150
1.9050433200 -0.9280239893 -0.8420091249
1.9120640201 -0.8524233873 -0.7833149046
1.9229533616 -0.7814021462 -0.7196843743
1.9411297552 -0.6994271400 -0.6339760062
1.9590554706 -0.6397536849 -0.5609306162
1.9853641481 -0.5720314053 -0.4653936298
2.0104849369 -0.5241512289 -0.3859941030
2.0396131096 -0.4810724787 -0.3052252845
2.0734954764 -0.4417770538 -0.2243810571
2.1128861616 -0.4044957745 -0.1450951322
2.1474191794 -0.3758347994 -0.0887532458
2.1853129812 -0.3447385460 -0.0361684949
2.2116957771 -0.3231959508 -0.0023643727
2.2407927457 -0.2969975712 0.0253077766
2.2698897143 -0.2707991917 0.0529799260
2.2994777363 -0.2378303032 0.0711562741
2.3290657583 -0.2048614148 0.0893326223
2.3416500287 -0.1847172884 0.0920383369
2.3542342990 -0.1645731621 0.0947440515
2.3668185694 -0.1444290357 0.0974497661
2.3794028397 -0.1242849094 0.1001554807
2.3860855274 -0.1018485310 0.0957364026
2.3927682152 -0.0794121526 0.0913173244
2.3994509029 -0.0569757742 0.0868982463
2.4061335907 -0.0345393959 0.0824791682
2.4051001027 -0.0127881966 0.0727300358
2.4030331267 0.0307142019 0.0532317710
2.4019996387 0.0524654012 0.0434826386
2.3950662612 0.0718849532 0.0312922206
2.3881328838 0.0913045052 0.0191018026
2.3742661289 0.1301436092 -0.0052790334
2.3531122001 0.1646749781 -0.0310385485
2.3189349217 0.2149007906 -0.0694663190
2.2798648732 0.2619841214 -0.1074710851
2.2348984611 0.3058296412 -0.1427167111
2.1688369210 0.3615175200 -0.1842612831
2.0757330401 0.4262963423 -0.2226745907
1.9728774064 0.4857194222 -0.2383260558
1.8470838246 0.5554155901 -0.2347270480
1.7255842170 0.6296366318 -0.2136476994
1.6307632683 0.6984453144 -0.1877122908
1.5425276098 0.7742480647 -0.1582142357
1.4602086316 0.8562976806 -0.1281335969
1.3964663306 0.9246933193 -0.1060150158
1.3449247188 0.9728202762 -0.0913747829
1.3090498009 1.0033183746 -0.0822578388
1.2716610396 1.0322299334 -0.0737841059
1.2329991230 1.0595013235 -0.0658673682
1.1930640512 1.0851325446 -0.0585076258
1.1520991201 1.1091384265 -0.0515937675
1.0891069345 1.1427092402 -0.0418918061
1.0454997422 1.1619724385 -0.0360655953
1.0018925499 1.1812356367 -0.0302393844
0.9570586174 1.1975800871 -0.0247949147
0.9122246850 1.2139245374 -0.0193504450
0.8664834176 1.2275806547 -0.0140290133
0.8207421503 1.2412367719 -0.0087075817
0.7511584811 1.2580454026 -0.0005316193
0.6811379810 1.2726341245 0.0080187891
0.6107683597 1.2851105266 0.0170639804
0.5401373269 1.2955821978 0.0267242909
0.4693427598 1.3033426440 0.0376675929
0.3749981403 1.3112485513 0.0539083957
0.2809291930 1.3161470058 0.0727290065
0.1874342648 1.3183517722 0.0946553403
