# Supplementary material for: The topology of the magnetically induced ring current of C13Cl2
Source: Chem Sci. 2026 Jun 27. Online ahead of print. doi: 10.1039/d6sc03398a (PMC13334967; doi:10.1039/d6sc03398a)
Supplement: SC-OLF-D6SC03398A-s002 [file SC-OLF-D6SC03398A-s002.zip › c13cl2/3loops/ribbon_traj_001_005.xyz]

300

0.0692317157 1.3609987462 -0.0548690261
-0.0266614715 1.3596301881 -0.0221807745
-0.1226336677 1.3630526514 0.0100976203
-0.2192562423 1.3705386180 0.0395901420
-0.3171978499 1.3803689919 0.0633908379
-0.4044719477 1.3881797844 0.0763445530
-0.4926705705 1.3930019760 0.0803842149
-0.5808190255 1.3931931251 0.0747036051
-0.6800069129 1.3875646942 0.0565490561
-0.7767970439 1.3763088546 0.0296272005
-0.8717526599 1.3610480046 -0.0015356426
-0.9658873169 1.3425574352 -0.0332057340
-1.0716714748 1.3178356188 -0.0659535341
-1.1767262589 1.2843212555 -0.0914359492
-1.2895506776 1.2314066088 -0.1065885233
-1.3875276800 1.1524911495 -0.1001225084
-1.4708105828 1.0600603251 -0.0782267981
-1.5403245788 0.9743224297 -0.0503200854
-1.6036909753 0.9003239480 -0.0226525249
-1.6711722222 0.8304855519 0.0060922328
-1.7345157217 0.7735036050 0.0306087042
-1.8124313054 0.7141616422 0.0564571059
-1.8852607507 0.6671048743 0.0749908180
-1.9610618440 0.6232101863 0.0883390430
-2.0498589723 0.5752571644 0.0951261137
-2.1275917622 0.5333270134 0.0906352885
-2.2133713816 0.4833363254 0.0727845604
-2.2928042825 0.4295560807 0.0416971849
-2.3651713199 0.3717917734 0.0017040751
-2.4389232277 0.3019018674 -0.0489140483
-2.5033103253 0.2255687901 -0.1028169744
-2.5638004895 0.1203715881 -0.1693720061
-2.5846495171 -0.0011624039 -0.2300554920
-2.5481544388 -0.1283281325 -0.2666473837
-2.4667615084 -0.2387927084 -0.2620183654
-2.3687479146 -0.3232351263 -0.2171833232
-2.2807194614 -0.3791058814 -0.1484936555
-2.2103579321 -0.4156002911 -0.0683127621
-2.1499428628 -0.4451587033 0.0227581521
-2.1043869225 -0.4712050904 0.1089615441
-2.0661119608 -0.4994742623 0.1981219595
-2.0340514965 -0.5325675039 0.2881444865
-2.0073839863 -0.5720895979 0.3773712976
-1.9854701326 -0.6188823300 0.4643827979
-1.9678121972 -0.6729573404 0.5480884876
-1.9543207336 -0.7342034999 0.6275406151
-1.9451483686 -0.8021302848 0.7020168278
-1.9408691676 -0.8761972575 0.7708516473
-1.9426182229 -0.9558451332 0.8332080990
-1.9517412672 -1.0400788187 0.8884029475
-1.9701053764 -1.1277485347 0.9352004439
-2.0025306438 -1.2282959816 0.9770108674
-2.0433928393 -1.3171263357 1.0027548117
-2.0941533470 -1.4034362293 1.0168845482
-2.1598702399 -1.4962749737 1.0196558258
-2.2239794525 -1.5740114286 1.0094960072
-2.2908819905 -1.6470057132 0.9881881697
-2.3588386068 -1.7149502315 0.9562072360
-2.4349194264 -1.7843107211 0.9076332215
-2.5009369644 -1.8397475404 0.8546162031
-2.5644703050 -1.8879239441 0.7922878343
-2.6246921597 -1.9282406602 0.7216567474
-2.6805326750 -1.9596215468 0.6433183660
-2.7311273048 -1.9815329353 0.5584656243
-2.7757184149 -1.9935203735 0.4684199953
-2.8131877762 -1.9950822882 0.3744244094
-2.8430415805 -1.9865622393 0.2781100168
-2.8648292663 -1.9682622056 0.1809918339
-2.8782482050 -1.9407365573 0.0845310000
-2.8833523092 -1.9045308588 -0.0098508147
-2.8801767077 -1.8603934114 -0.1008928132
-2.8691983410 -1.8091451218 -0.1874983272
-2.8506672343 -1.7514444678 -0.2685982646
-2.8251323395 -1.6881696985 -0.3433987962
-2.7927668162 -1.6198822406 -0.4107845292
-2.7540299361 -1.5475359547 -0.4700689328
-2.7090333673 -1.4719737848 -0.5202127954
-2.6580100973 -1.3943700677 -0.5604426082
-2.6009422025 -1.3159766677 -0.5894113487
-2.5382030454 -1.2384297624 -0.6063090698
-2.4703617685 -1.1635010497 -0.6104869044
-2.3983892605 -1.0930092096 -0.6012759706
-2.3238853777 -1.0281935273 -0.5792993628
-2.2484557611 -0.9699985448 -0.5451538798
-2.1736006704 -0.9184610303 -0.5005935259
-2.1002911795 -0.8735473316 -0.4471131000
-2.0289544173 -0.8351608565 -0.3863414642
-1.9592544850 -0.8032606567 -0.3201417540
-1.8902095973 -0.7783424526 -0.2503607301
-1.8201023514 -0.7611531060 -0.1793697158
-1.7467069519 -0.7531271735 -0.1102089935
-1.6678894073 -0.7556498111 -0.0470627982
-1.5940006860 -0.7669383792 0.0003967924
-1.5035248487 -0.7919163255 0.0379117665
-1.4104507394 -0.8273283415 0.0550336669
-1.3304376026 -0.8646897164 0.0501725328
-1.2544353376 -0.9039204830 0.0284180746
-1.1740807288 -0.9472789631 -0.0145858606
-1.0994790699 -0.9856864105 -0.0710869904
-1.0258759394 -1.0176253835 -0.1329060046
-0.9470889098 -1.0424756889 -0.1913016282
-0.8592489773 -1.0602785568 -0.2376816481
-0.7507553493 -1.0729229996 -0.2678445662
-0.6375524333 -1.0795485831 -0.2691517117
-0.5279985382 -1.0830246730 -0.2398957302
-0.4381001658 -1.0858503265 -0.1940657841
-0.3580046162 -1.0895712563 -0.1325147900
-0.2801683619 -1.0961787385 -0.0498294741
-0.2196667331 -1.1056598898 0.0307692361
-0.1658935812 -1.1194305274 0.1154807951
-0.1167669293 -1.1382345478 0.2020557263
-0.0702766274 -1.1625600848 0.2887207021
-0.0249745948 -1.1929171650 0.3740906514
0.0203344208 -1.2294351652 0.4569960256
0.0664375191 -1.2723890243 0.5362707292
0.1136699538 -1.3216567515 0.6110564750
0.1620181265 -1.3774704269 0.6802829394
0.2110115060 -1.4397356385 0.7432061164
0.2598190089 -1.5084547584 0.7990973383
0.3070965112 -1.5838319925 0.8470170527
0.3512149130 -1.6656755585 0.8864177997
0.3953175734 -1.7647755408 0.9199201833
0.4256438118 -1.8592763550 0.9386101628
0.4492053319 -1.9700668552 0.9476145737
0.4584397142 -2.0833467669 0.9424146852
0.4559338227 -2.1957495165 0.9249826353
0.4458121393 -2.2932604517 0.8998983732
0.4298635953 -2.3875676487 0.8667793989
0.4058290735 -2.4887089457 0.8203679761
0.3804576310 -2.5738501152 0.7718241300
0.3515164185 -2.6539043029 0.7169987972
0.3190523690 -2.7280697953 0.6561793280
0.2833533624 -2.7960589833 0.5901612957
0.2391754618 -2.8641441626 0.5102515426
0.1967267870 -2.9165357134 0.4346707336
0.1513710548 -2.9606253983 0.3555489341
0.1034609333 -2.9957409451 0.2734991345
0.0534991588 -3.0217704704 0.1893076859
0.0019647427 -3.0380621162 0.1036179709
-0.0505022631 -3.0443559502 0.0171847855
-0.1032540939 -3.0409838418 -0.0692382496
-0.1556446259 -3.0276949017 -0.1549270287
-0.2071728358 -3.0049508313 -0.2391381644
-0.2572289542 -2.9731170754 -0.3212667493
-0.3054601850 -2.9325653412 -0.4006018436
-0.3515852862 -2.8839814631 -0.4766072782
-0.3954224883 -2.8278605840 -0.5486693081
-0.4369738116 -2.7649839815 -0.6163769310
-0.4761960093 -2.6957135725 -0.6790326263
-0.5132367988 -2.6209647142 -0.7364836112
-0.5479793816 -2.5410521551 -0.7880913427
-0.5803448252 -2.4566119471 -0.8336280392
-0.6097502578 -2.3680276005 -0.8727772434
-0.6348934926 -2.2754816980 -0.9049762319
-0.6537987565 -2.1793912235 -0.9301069250
-0.6621512017 -2.0926915900 -0.9456697873
-0.6569714554 -1.9922902495 -0.9556548243
-0.6368275143 -1.9063342424 -0.9568249244
-0.6041668341 -1.8247652263 -0.9506586786
-0.5570474607 -1.7373523218 -0.9341440286
-0.5028555203 -1.6562518644 -0.9084949731
-0.4516516565 -1.5903623739 -0.8792530508
-0.3921403352 -1.5200988739 -0.8374241152
-0.3325234746 -1.4550084534 -0.7879097158
-0.2739861763 -1.3951915049 -0.7309165431
-0.2173881267 -1.3406947860 -0.6670054744
-0.1631191933 -1.2913495346 -0.5971400708
-0.1114593840 -1.2475939040 -0.5217701833
-0.0621783556 -1.2094377480 -0.4418860367
-0.0147614957 -1.1769443950 -0.3584394102
0.0316235289 -1.1503017791 -0.2723729532
0.0780962220 -1.1291774366 -0.1848284541
0.1262003566 -1.1135253892 -0.0970187737
0.1777871726 -1.1027797506 -0.0104609587
0.2347530205 -1.0963980243 0.0730879871
0.2989428347 -1.0934246470 0.1514004815
0.3721438826 -1.0928857859 0.2213858542
0.4553366077 -1.0934389997 0.2790542737
0.5475729437 -1.0938235639 0.3205851594
0.6462177567 -1.0926466175 0.3428208885
0.7472128979 -1.0881205911 0.3427342889
0.8331625467 -1.0795079374 0.3235419831
0.9246322419 -1.0632815655 0.2841566843
1.0070350694 -1.0395583208 0.2306322285
1.0821905447 -1.0084567531 0.1703246838
1.1555664949 -0.9709223922 0.1114419687
1.2329694053 -0.9282231441 0.0622817059
1.3179504566 -0.8835120456 0.0313017860
1.4206995732 -0.8365496926 0.0218054980
1.5147309978 -0.8040723423 0.0396193842
1.6061199584 -0.7833837421 0.0775637627
1.7017557488 -0.7758620644 0.1385092066
1.7807520350 -0.7811633861 0.2015228889
1.8553765296 -0.7965550883 0.2682231147
1.9278443486 -0.8202695455 0.3349043878
1.9999699536 -0.8514600437 0.3988229622
2.0729793183 -0.8894842461 0.4578267776
2.1473457398 -0.9340891252 0.5100995545
2.2228932331 -0.9854132916 0.5537524235
2.2987310868 -1.0433906752 0.5873561568
2.3735567224 -1.1079108884 0.6091751750
2.4458553374 -1.1780280688 0.6186829387
2.5141795324 -1.2525818593 0.6152528824
2.5773547751 -1.3299352023 0.5989648697
2.6348368601 -1.4083305302 0.5708248611
2.6863725384 -1.4862477719 0.5318438444
2.7316625240 -1.5623494669 0.4827929353
2.7705387216 -1.6355635078 0.4246690489
2.8029002748 -1.7050703954 0.3585565627
2.8284502057 -1.7700643417 0.2852535174
2.8466182066 -1.8297073703 0.2054846806
2.8572682692 -1.8834667375 0.1203679074
2.8597979931 -1.9304008474 0.0307126237
2.8540597556 -1.9699310151 -0.0622897702
2.8399008626 -2.0013146016 -0.1574625295
2.8173749470 -2.0239755018 -0.2534906430
2.7866519196 -2.0372511524 -0.3489948115
2.7482100803 -2.0408143289 -0.4425431216
2.7089951586 -2.0365700664 -0.5219310527
2.6578845622 -2.0218904132 -0.6081304671
2.6011900948 -1.9977669173 -0.6885105904
2.5399085073 -1.9650734050 -0.7622222240
2.4746796331 -1.9241620788 -0.8280332806
2.4064906635 -1.8760222610 -0.8854094977
2.3361479116 -1.8213902199 -0.9336275650
2.2646617548 -1.7610134242 -0.9723938198
2.1931974936 -1.6952565609 -1.0011651115
2.1233850220 -1.6241501724 -1.0192465068
2.0573952698 -1.5476906298 -1.0265240900
1.9982883774 -1.4655883650 -1.0224797934
1.9557250300 -1.3891054982 -1.0088039513
1.9183113096 -1.2986573653 -0.9836836903
1.8942968891 -1.2070589820 -0.9484283669
1.8818615715 -1.1169263725 -0.9043445984
1.8787486191 -1.0302629863 -0.8522512726
1.8825081222 -0.9483959431 -0.7928523772
1.8912864806 -0.8722929726 -0.7266609982
1.9038581471 -0.8026985296 -0.6541989515
1.9195653492 -0.7404684357 -0.5758744042
1.9380769901 -0.6861044636 -0.4924702304
1.9596044491 -0.6406415265 -0.4045868429
1.9843940909 -0.6040055361 -0.3135006947
2.0131030193 -0.5763358067 -0.2204165440
2.0465776196 -0.5569150822 -0.1268390323
2.0854876437 -0.5441158731 -0.0342231637
2.1309880831 -0.5361960316 0.0558807590
2.1836346493 -0.5305634695 0.1421441650
2.2441652288 -0.5246076277 0.2229551050
2.3036764453 -0.5174061422 0.2879557033
2.3783319580 -0.5031804801 0.3542870350
2.4484795284 -0.4854974679 0.4047862192
2.5322018156 -0.4547276290 0.4512897048
2.6070149509 -0.4206216647 0.4830856631
2.6803814190 -0.3766720038 0.5036926346
2.7499786631 -0.3240130998 0.5142166839
2.8132844871 -0.2628238620 0.5143672855
2.8679902583 -0.1941633115 0.5043217725
2.9043746406 -0.1303098523 0.4862876732
2.9350501477 -0.0526907662 0.4580299801
2.9511133061 0.0263606094 0.4219086691
2.9454938439 0.0915637013 0.3839387829
2.9237829028 0.1515785082 0.3444250333
2.8804735585 0.2145262021 0.3013550516
2.8279753615 0.2729894584 0.2623566963
2.7700495487 0.3290823593 0.2269331678
2.7001283505 0.3915797245 0.1895056807
2.6265899705 0.4519880713 0.1552050552
2.5598327407 0.5034707410 0.1279431725
2.4811442600 0.5606777992 0.0998554720
2.3992020374 0.6158283167 0.0774702742
2.3139659178 0.6688443421 0.0642193613
2.2270389157 0.7206917238 0.0630995937
2.1416738614 0.7738136715 0.0746835166
2.0511796806 0.8382747166 0.0992534026
1.9782411271 0.9022381413 0.1278720225
1.9054017785 0.9817553592 0.1640221030
1.8501124581 1.0593958833 0.1977238391
1.8027928945 1.1421336963 0.2312554605
1.7617486498 1.2284856456 0.2634712005
1.7241247552 1.3168034754 0.2933396569
1.6927562047 1.3948857329 0.3170007283
1.6584747833 1.4720547735 0.3376553196
1.6232382088 1.5350992151 0.3514283630
1.5762756932 1.5924811916 0.3625409539
1.5086419133 1.6235363460 0.3608399223
1.4356690263 1.6339395236 0.3520122609
1.3646642058 1.6292770863 0.3295003109
1.2959702354 1.6198631781 0.3028933212
1.2183051120 1.6060874483 0.2663701713
1.1418103846 1.5893417256 0.2283802608
1.0552607104 1.5698611262 0.1830775534
0.9688872522 1.5481845412 0.1380104794
0.8821202606 1.5251317513 0.0940669387
0.7945009728 1.5012558051 0.0519988015
0.7054731495 1.4770637937 0.0128840464
0.6146489345 1.4530422391 -0.0223304925
0.5099931848 1.4280412831 -0.0568986339
0.4021665267 1.4045545908 -0.0823799937
0.2909757879 1.3842097028 -0.0926555561
0.1789173886 1.3690339127 -0.0836852209
0.1012951000 1.3327328100 0.0577279400
0.0046511605 1.3305608968 0.0889229364
-0.0922038936 1.3330261012 0.1194304124
-0.1897731300 1.3392635705 0.1469698414
-0.2886396046 1.3474602011 0.1687067384
-0.3890806635 1.3544711197 0.1817768785
-0.4905326019 1.3567279439 0.1831072112
-0.5912643472 1.3517577166 0.1718053405
-0.6896542216 1.3394648291 0.1500123947
-0.7855012489 1.3214809661 0.1216318347
-0.8795878824 1.2990945223 0.0905697382
-0.9728295147 1.2726304211 0.0601907677
-1.0654025398 1.2405096723 0.0335407808
-1.1561553759 1.1993792587 0.0142893377
-1.2420632905 1.1461466397 0.0059463149
-1.3199146214 1.0812413048 0.0100219351
-1.3895944970 1.0089174121 0.0249424909
-1.4553492954 0.9345653979 0.0464996148
-1.5211954205 0.8615611789 0.0720597518
-1.5903668056 0.7922813760 0.0991142401
-1.6643936648 0.7280164983 0.1256468396
-1.7436771132 0.6693253256 0.1497612425
-1.8277141219 0.6158391724 0.1694954538
-1.9154435548 0.5663695960 0.1824927938
-2.0051042774 0.5188298916 0.1853791666
-2.0937712994 0.4704773204 0.1754624935
-2.1775391815 0.4189251138 0.1505577006
-2.2530282583 0.3630006069 0.1121586686
-2.3201762401 0.3029368080 0.0653655600
-2.3793228610 0.2382688474 0.0140858239
-2.4290901360 0.1673788315 -0.0388474894
-2.4655998725 0.0882247251 -0.0906450143
-2.4794222101 -0.0011048697 -0.1360334615
-2.4606287270 -0.0960086190 -0.1646041610
-2.4123272686 -0.1847512160 -0.1668899159
-2.3487360124 -0.2593510334 -0.1418932090
-2.2820360334 -0.3189863602 -0.0944453601
-2.2195027910 -0.3653101312 -0.0294318585
-2.1646059816 -0.4028888592 0.0472301424
-2.1179228817 -0.4368989432 0.1307436119
-2.0789814218 -0.4715623120 0.2178962060
-2.0467617266 -0.5099433465 0.3062290499
-2.0203148948 -0.5537184117 0.3939650510
-1.9990948937 -0.6040306835 0.4795856562
-1.9825587649 -0.6608953561 0.5620749694
-1.9706370759 -0.7243292486 0.6404675488
-1.9635623166 -0.7939825566 0.7140178953
-1.9619557520 -0.8693372508 0.7820561549
-1.9671567011 -0.9500700652 0.8434011972
-1.9802005648 -1.0349505229 0.8975352119
-2.0030285556 -1.1228764955 0.9428039580
-2.0359615938 -1.2119844484 0.9784511244
-2.0789820317 -1.3004819344 1.0033072364
-2.1311542336 -1.3865772543 1.0162317679
-2.1899140858 -1.4693130077 1.0177147417
-2.2532766695 -1.5479704254 1.0076501886
-2.3192552463 -1.6221610680 0.9864791694
-2.3862751440 -1.6913529941 0.9544420390
-2.4530299516 -1.7550369121 0.9120817288
-2.5184190003 -1.8125792279 0.8599232944
-2.5813980938 -1.8627178378 0.7980687174
-2.6411910674 -1.9050519616 0.7277974864
-2.6965639282 -1.9382932267 0.6494825606
-2.7467327405 -1.9619634325 0.5644799849
-2.7908800426 -1.9755791178 0.4740920524
-2.8277572771 -1.9785466128 0.3795665401
-2.8570732347 -1.9713346989 0.2826663686
-2.8783593517 -1.9541124384 0.1849267895
-2.8911435100 -1.9274569414 0.0878166046
-2.8956304662 -1.8919268339 -0.0071768068
-2.8917640071 -1.8482705517 -0.0987465795
-2.8801618611 -1.7973544389 -0.1858036964
-2.8611583700 -1.7399479143 -0.2673505899
-2.8352114517 -1.6767982855 -0.3425014067
-2.8024282661 -1.6084600749 -0.4100593948
-2.7633870758 -1.5359980523 -0.4694874509
-2.7181600549 -1.4602437273 -0.5197095802
-2.6669148751 -1.3823558458 -0.5598507325
-2.6096121987 -1.3036491880 -0.5885672642
-2.5466011188 -1.2258384390 -0.6050774949
-2.4784827302 -1.1507028825 -0.6087373678
-2.4061271382 -1.0802714107 -0.5985446799
-2.3313549968 -1.0156099890 -0.5756106963
-2.2557859017 -0.9577249202 -0.5403738678
-2.1810183986 -0.9066303648 -0.4945052627
-2.1080337936 -0.8620832747 -0.4397563931
-2.0373382634 -0.8240260145 -0.3775878869
-1.9686060499 -0.7923186062 -0.3098821579
-1.9008850510 -0.7675037524 -0.2383856919
-1.8324886955 -0.7502168080 -0.1653351632
-1.7611757338 -0.7417147367 -0.0935728958
-1.6844669916 -0.7436741139 -0.0271735610
-1.6010550787 -0.7571269733 0.0288866576
-1.5114789126 -0.7823528421 0.0689932995
-1.4186881097 -0.8177617961 0.0890933491
-1.3268831983 -0.8605201666 0.0859609904
-1.2398738797 -0.9058370924 0.0605898420
-1.1600371484 -0.9488479115 0.0151993638
-1.0857812642 -0.9861200705 -0.0431312099
-1.0120515756 -1.0166051385 -0.1059731513
-0.9325209980 -1.0398338173 -0.1646130702
-0.8433310686 -1.0562040795 -0.2099019464
-0.7457554027 -1.0667165446 -0.2350210579
-0.6446823675 -1.0731410645 -0.2362138683
-0.5459465985 -1.0776584731 -0.2138832389
-0.4542393064 -1.0819828753 -0.1709153130
-0.3723677934 -1.0873020355 -0.1112528344
-0.3010304419 -1.0949056062 -0.0394641259
-0.2386757123 -1.1056995356 0.0399329628
-0.1837587377 -1.1208148425 0.1240050415
-0.1340197123 -1.1409988579 0.2102248953
-0.0873436681 -1.1667799157 0.2966690017
-0.0423402815 -1.1988008273 0.3819042840
0.0022924286 -1.2370980368 0.4647062233
0.0473067628 -1.2822156477 0.5437747506
0.0929615833 -1.3338300362 0.6183738633
0.1392129332 -1.3924652950 0.6871856461
0.1854710217 -1.4579264659 0.7495161585
0.2308094357 -1.5301592019 0.8046215988
0.2737018658 -1.6095073386 0.8512191227
0.3125329112 -1.6953990078 0.8888773580
0.3453079885 -1.7873588411 0.9166148718
0.3702950865 -1.8842247888 0.9337086635
0.3864494997 -1.9842212194 0.9398618947
0.3937695378 -2.0853476218 0.9353998829
0.3930432527 -2.1858115739 0.9208828623
0.3851659197 -2.2840992322 0.8966918011
0.3716673198 -2.3793572577 0.8642358823
0.3530729565 -2.4705376161 0.8235927518
0.3302499749 -2.5571919375 0.7758347773
0.3035663319 -2.6387291418 0.7215090238
0.2730315503 -2.7142781244 0.6609153109
0.2390177440 -2.7835847613 0.5949479079
0.2013439188 -2.8454984035 0.5238212020
0.1604198060 -2.8998665181 0.4484510786
0.1162660737 -2.9455901665 0.3692639463
0.0693603468 -2.9824451514 0.2870985912
0.0201686810 -3.0099869681 0.2026456162
-0.0308796576 -3.0275529810 0.1166379908
-0.0829907189 -3.0350644004 0.0298133912
-0.1355842486 -3.0328413310 -0.0570171455
-0.1880756709 -3.0205324075 -0.1430678283
-0.2399101258 -2.9985872228 -0.2275788320
-0.2904942718 -2.9676965898 -0.3100319456
-0.3394569430 -2.9278965131 -0.3895952088
-0.3865901200 -2.8801183474 -0.4658000795
-0.4317701554 -2.8249455497 -0.5381022976
-0.4749646483 -2.7629171190 -0.6059315282
-0.5162403362 -2.6945873926 -0.6687120144
-0.5558243119 -2.6208830128 -0.7262853493
-0.5936581179 -2.5421201440 -0.7780471244
-0.6297865993 -2.4589489334 -0.8237776013
-0.6636914902 -2.3717814526 -0.8633520036
-0.6941967604 -2.2806845163 -0.8962635762
-0.7189906370 -2.1858707376 -0.9227992298
-0.7331343048 -2.0873263739 -0.9424641898
-0.7288624704 -1.9867785437 -0.9542929822
-0.7023708588 -1.8890904388 -0.9572674175
-0.6574962606 -1.7984022766 -0.9506223939
-0.6014957352 -1.7153156407 -0.9344248957
-0.5400149630 -1.6385060327 -0.9093578951
-0.4762084377 -1.5670782978 -0.8756292138
-0.4120197685 -1.5006067415 -0.8335200089
-0.3487793485 -1.4386323961 -0.7838010185
-0.2874613289 -1.3814255051 -0.7265181715
-0.2286930223 -1.3290529255 -0.6623569699
-0.1727145543 -1.2814617871 -0.5922485781
-0.1197634105 -1.2392875614 -0.5165401059
-0.0694470987 -1.2023435362 -0.4364287837
-0.0212774068 -1.1709840075 -0.3526931943
0.0257212374 -1.1453128707 -0.2663882931
0.0725966482 -1.1250218205 -0.1785936421
0.1210403193 -1.1101756653 -0.0905637031
0.1728114668 -1.1001048639 -0.0037646266
0.2298817205 -1.0944372110 0.0800446887
0.2939005760 -1.0920099380 0.1588187113
0.3670260845 -1.0920719205 0.2292354543
0.4501011155 -1.0931637844 0.2874641864
0.5421278939 -1.0940080473 0.3299892707
0.6407875085 -1.0931875312 0.3531441421
0.7420228610 -1.0890856484 0.3546952580
0.8407130078 -1.0794803269 0.3338242554
0.9321063594 -1.0626240487 0.2933180604
1.0143560040 -1.0381295241 0.2391911115
1.0894118164 -1.0061115932 0.1787385941
1.1630963244 -0.9677864765 0.1203109456
1.2411874772 -0.9244670260 0.0721181911
1.3272676419 -0.8795787972 0.0430254055
1.4195445721 -0.8383799756 0.0365571001
1.5139715693 -0.8059791898 0.0535749648
1.6058807870 -0.7857023063 0.0911253556
1.6922363797 -0.7782839692 0.1437696347
1.7724462642 -0.7829515879 0.2057772781
1.8481378518 -0.7977462575 0.2718104795
1.9214192123 -0.8210066760 0.3381624079
1.9941820177 -0.8519268167 0.4019138681
2.0677415835 -0.8897463954 0.4608297283
2.1425890044 -0.9341634048 0.5131231009
2.2185593120 -0.9852509385 0.5569927317
2.2947871520 -1.0430602956 0.5909536912
2.3699937582 -1.1075998622 0.6128879092
2.4426351737 -1.1777863092 0.6226324795
2.5113165262 -1.2524473093 0.6195702269
2.5747364731 -1.3300346362 0.6034561078
2.6324748676 -1.4087394676 0.5756526646
2.6842429622 -1.4870598066 0.5370192017
2.7296501961 -1.5636043002 0.4881541236
2.7686108997 -1.6373549160 0.4302691688
2.8010241183 -1.7074769870 0.3643985355
2.8267024295 -1.7732195220 0.2914073921
2.8447751476 -1.8336164553 0.2118184337
2.8553607885 -1.8882840366 0.1269246784
2.8578171966 -1.9362521289 0.0374857989
2.8519511045 -1.9769384250 -0.0553389428
2.8376003059 -2.0095543784 -0.1503917656
2.8147803485 -2.0335540916 -0.2463476407
2.7837387570 -2.0482623376 -0.3418695765
2.7449578470 -2.0535326395 -0.4355353986
2.6990119675 -2.0490821080 -0.5259518447
2.6466334366 -2.0348334386 -0.6117377259
2.5887666713 -2.0114593527 -0.6917991326
2.5262995267 -1.9796001977 -0.7652119396
2.4598779995 -1.9396500328 -0.8308034782
2.3904206503 -1.8924765166 -0.8878924168
2.3187662051 -1.8389602763 -0.9359413201
2.2459541545 -1.7797819358 -0.9747236509
2.1730815363 -1.7151962434 -1.0034771826
2.1018580474 -1.6451659280 -1.0216018759
2.0345953884 -1.5695308697 -1.0290566568
1.9746644686 -1.4877578031 -1.0252151875
1.9259653558 -1.4001238678 -1.0098657376
1.8909945121 -1.3085430529 -0.9838324222
1.8703990934 -1.2159152678 -0.9479108356
1.8615065439 -1.1250590773 -0.9035515410
1.8615753734 -1.0379107365 -0.8514712991
1.8679553763 -0.9557377371 -0.7921683193
1.8788979809 -0.8795243519 -0.7259690188
1.8931483812 -0.8098488052 -0.6534953984
1.9101987383 -0.7478326617 -0.5749206445
1.9295617208 -0.6937020912 -0.4912229446
1.9517265053 -0.6488714354 -0.4028534266
1.9768250194 -0.6130071196 -0.3112377227
2.0056803064 -0.5866479261 -0.2175162359
2.0390656209 -0.5688543714 -0.1232827396
2.0775895732 -0.5581747309 -0.0299302450
2.1226060204 -0.5530638482 0.0609579240
2.1744875059 -0.5509572978 0.1482308396
2.2342812195 -0.5496823524 0.2302940401
2.3018889200 -0.5466402460 0.3059792860
2.3768865844 -0.5395187713 0.3740159174
2.4581498717 -0.5261070159 0.4333535844
2.5442447889 -0.5044949498 0.4825715862
2.6326996031 -0.4733990776 0.5213836967
2.7210031176 -0.4316054979 0.5487763835
2.8058802922 -0.3781167926 0.5637782428
2.8834179231 -0.3127968578 0.5656613165
2.9501299332 -0.2372698138 0.5546333639
3.0036497235 -0.1542513201 0.5316820465
3.0421328788 -0.0667470892 0.4978051562
3.0634025422 0.0222191120 0.4541273787
3.0589809053 0.1081786256 0.4009560565
3.0223763107 0.1837615693 0.3446970075
2.9634494129 0.2486710056 0.2937783986
2.8941059958 0.3085372049 0.2499807290
2.8202524511 0.3670832050 0.2120909614
2.7442786250 0.4255339493 0.1784738581
2.6668976200 0.4838926384 0.1480533491
2.5881972193 0.5418600966 0.1203958666
2.5078316240 0.5990449711 0.0961221765
2.4253337461 0.6550419047 0.0767859487
2.3402441653 0.7094459637 0.0663365885
2.2542126768 0.7632879366 0.0677861234
2.1705803353 0.8190920685 0.0817684925
2.0925332553 0.8795354411 0.1054390573
2.0225864751 0.9466679992 0.1355317698
1.9617697343 1.0207203687 0.1690412619
1.9110370907 1.1014178561 0.2039694604
1.8699323946 1.1874705178 0.2388167216
1.8373670139 1.2775569586 0.2725375105
1.8114146943 1.3704676848 0.3043345928
1.7888301654 1.4651117933 0.3335116592
1.7651165801 1.5603401930 0.3597093553
1.7327041073 1.6538341421 0.3822867665
1.6768397523 1.7360031610 0.3995432729
1.5867128007 1.7785277682 0.4054689446
1.4859076350 1.7797484216 0.3971413569
1.3891102372 1.7617219903 0.3727984781
1.2969345396 1.7341926173 0.3402655197
1.2075302184 1.7019983980 0.3043712584
1.1196350644 1.6672049660 0.2671788318
1.0324247037 1.6308710409 0.2298425855
0.9452351287 1.5937477975 0.1932422340
0.8575701009 1.5564034276 0.1580338471
0.7690281942 1.5192823876 0.1248438441
0.6790588346 1.4829666959 0.0947558135
0.5873734754 1.4480035997 0.0685331586
0.4936459021 1.4151130316 0.0473875519
0.3976254705 1.3853324190 0.0330502145
0.2993673037 1.3602347452 0.0280238231
0.1998027550 1.3418887073 0.0352580380
0.0371683315 1.3892646823 -0.1674659922
-0.0579741034 1.3886994795 -0.1332844854
-0.1530634418 1.3930792016 -0.0992351719
-0.2487393546 1.4018136655 -0.0677895574
-0.3457560952 1.4132777828 -0.0419250625
-0.4198632320 1.4218884492 -0.0290877724
-0.4948085390 1.4292760082 -0.0223387815
-0.5703737038 1.4346285337 -0.0223981304
-0.6703596042 1.4356645593 -0.0369142826
-0.7680928390 1.4311367431 -0.0623774336
-0.8639174373 1.4230014869 -0.0936410234
-0.9589451190 1.4124844492 -0.1266022357
-1.0779404097 1.3951615652 -0.1654478489
-1.1972971419 1.3692632523 -0.1971612361
-1.3370380648 1.3166665778 -0.2191233615
-1.4551407386 1.2237409943 -0.2102669520
-1.5520266686 1.1112032382 -0.1813960870
-1.6252998623 1.0140794615 -0.1471397855
-1.6861865302 0.9390867172 -0.1173648015
-1.7519776389 0.8686897277 -0.0869297744
-1.8046377785 0.8189907117 -0.0644294311
-1.8811854975 0.7589979587 -0.0368470308
-1.9428073795 0.7183705762 -0.0195138177
-2.0066801331 0.6800507766 -0.0058147078
-2.0946136672 0.6316844373 0.0048730608
-2.1614122250 0.5961767064 0.0058080834
-2.2492035816 0.5477475370 -0.0049885798
-2.3325803066 0.4961115544 -0.0287642988
-2.4101663998 0.4406467388 -0.0619574098
-2.4985235945 0.3655348873 -0.1119139205
-2.5775305146 0.2837587486 -0.1667864593
-2.6620011065 0.1525184511 -0.2480989978
-2.6898768241 -0.0012199380 -0.3240775226
-2.6356801505 -0.1606476460 -0.3686906063
-2.5211957481 -0.2928342008 -0.3571468150
-2.3887598168 -0.3871192193 -0.2924734374
-2.2794028893 -0.4392254027 -0.2025419510
-2.2012130732 -0.4658904510 -0.1071936657
-2.1352797439 -0.4874285474 -0.0017138381
-2.0908509633 -0.5055112375 0.0871794764
-2.0532424999 -0.5273862126 0.1783477129
-2.0213412664 -0.5551916614 0.2700599232
-1.9944530779 -0.5904607841 0.3607775443
-1.9718453716 -0.6337339766 0.4491799396
-1.9530656295 -0.6850193247 0.5341020059
-1.9380043913 -0.7440777511 0.6146136815
-1.9267344206 -0.8102780130 0.6900157603
-1.9197825833 -0.8830572641 0.7596471397
-1.9180797446 -0.9616202011 0.8230150009
-1.9232819696 -1.0452071145 0.8792706832
-1.9371821972 -1.1326205739 0.9275969297
-1.9690996937 -1.2446075148 0.9755706105
-2.0078036470 -1.3337707370 1.0022023869
-2.0571524604 -1.4202952043 1.0175373285
-2.1298263939 -1.5232369397 1.0215969099
-2.1946822356 -1.6000524319 1.0113418259
-2.2625087347 -1.6718503583 0.9898971700
-2.3314020697 -1.7385474690 0.9579724329
-2.4168089011 -1.8135845301 0.9031847143
-2.4834549285 -1.8669158529 0.8493091118
-2.5475425163 -1.9131300503 0.7865069513
-2.6081932520 -1.9514293588 0.7155160084
-2.6645014218 -1.9809498668 0.6371541715
-2.7155218690 -2.0011024381 0.5524512637
-2.7605567873 -2.0114616291 0.4627479383
-2.7986182753 -2.0116179637 0.3692822788
-2.8290099262 -2.0017897796 0.2735536650
-2.8512991809 -1.9824119729 0.1770568783
-2.8653528999 -1.9540161733 0.0812453954
-2.8710741522 -1.9171348838 -0.0125248225
-2.8685894083 -1.8725162710 -0.1030390468
-2.8582348210 -1.8209358048 -0.1891929581
-2.8401760987 -1.7629410213 -0.2698459393
-2.8150532273 -1.6995411115 -0.3442961857
-2.7831053663 -1.6313044063 -0.4115096636
-2.7446727965 -1.5590738571 -0.4706504146
-2.6999066797 -1.4837038423 -0.5207160105
-2.6491053196 -1.4063842895 -0.5610344840
-2.5922722062 -1.3283041474 -0.5902554332
-2.5298049721 -1.2510210858 -0.6075406446
-2.4622408068 -1.1762992170 -0.6122364410
-2.3906513828 -1.1057470085 -0.6040072613
-2.3164157587 -1.0407770655 -0.5829880293
-2.2411256205 -0.9822721695 -0.5499338917
-2.1661829422 -0.9302916958 -0.5066817892
-2.0925485653 -0.8850113885 -0.4544698069
-2.0205705712 -0.8462956985 -0.3950950415
-1.9499029201 -0.8142027073 -0.3304013501
-1.8795341435 -0.7891811528 -0.2623357684
-1.8077160073 -0.7720894040 -0.1934042683
-1.7322381700 -0.7645396103 -0.1268450912
-1.6513118230 -0.7676255083 -0.0669520354
-1.5869462934 -0.7767497851 -0.0280930727
-1.4955707848 -0.8014798090 0.0068302334
-1.4022133691 -0.8368948869 0.0209739847
-1.3339920068 -0.8688592661 0.0143840753
-1.2689967955 -0.9020038736 -0.0037536927
-1.1881243091 -0.9457100148 -0.0443710850
-1.1131768756 -0.9852527505 -0.0990427709
-1.0397003032 -1.0186456284 -0.1598388579
-0.9616568217 -1.0451175605 -0.2179901861
-0.8751668860 -1.0643530340 -0.2654613499
-0.7557552959 -1.0791294546 -0.3006680744
-0.6304224992 -1.0859561017 -0.3020895550
-0.5100504779 -1.0883908730 -0.2659082214
-0.4219610252 -1.0897177777 -0.2172162551
-0.3436414390 -1.0918404770 -0.1537767455
-0.2593062820 -1.0974518707 -0.0601948224
-0.2006577539 -1.1056202439 0.0216055094
-0.1480284247 -1.1180462123 0.1069565486
-0.0995141462 -1.1354702377 0.1938865572
-0.0532095868 -1.1583402538 0.2807724024
-0.0076089080 -1.1870335027 0.3662770188
0.0383764130 -1.2217722937 0.4492858280
0.0855682754 -1.2625624009 0.5287667079
0.1343783244 -1.3094834669 0.6037390867
0.1848233198 -1.3624755587 0.6733802327
0.2365519904 -1.4215448111 0.7368960743
0.2888285820 -1.4867503149 0.7935730777
0.3404911567 -1.5581566463 0.8428149827
0.3898969147 -1.6359521091 0.8839582414
0.4453271584 -1.7421922405 0.9232254947
0.4809925371 -1.8343279212 0.9435116621
0.5119611641 -1.9559124911 0.9553672528
0.5231098906 -2.0813459120 0.9494294876
0.5188243926 -2.2056874591 0.9290824084
0.5064583589 -2.3024216712 0.9031049453
0.4880598709 -2.3957780396 0.8693229156
0.4585851904 -2.5068802753 0.8171432004
0.4306652872 -2.5905082928 0.7678134827
0.3994665050 -2.6690794640 0.7124885706
0.3650731877 -2.7418614662 0.6514433452
0.3276889808 -2.8085332054 0.5853746834
0.2770070047 -2.8827899218 0.4966818832
0.2330337679 -2.9332049086 0.4208903885
0.1864760359 -2.9756606300 0.3418339219
0.1375615198 -3.0090367388 0.2598996778
0.0868296365 -3.0335539727 0.1759697556
0.0348091431 -3.0485712514 0.0905979510
-0.0180138073 -3.0536475000 0.0045561799
-0.0709239391 -3.0491263525 -0.0814593536
-0.1232135808 -3.0348573960 -0.1667862291
-0.1744355459 -3.0113144398 -0.2506974967
-0.2239636365 -2.9785375610 -0.3325015531
-0.2714634270 -2.9372341693 -0.4116084784
-0.3165804523 -2.8878445788 -0.4874144769
-0.3590748212 -2.8307756183 -0.5592363186
-0.3989829749 -2.7670508440 -0.6268223338
-0.4361516825 -2.6968397524 -0.6893532382
-0.4706492857 -2.6210464155 -0.7466818731
-0.5023006454 -2.5399841661 -0.7981355609
-0.5309030512 -2.4542749609 -0.8434784770
-0.5558090253 -2.3642737485 -0.8822024833
-0.5755902248 -2.2702788797 -0.9136888876
-0.5886068760 -2.1729117094 -0.9374146202
-0.5911680986 -2.0980568061 -0.9488753849
-0.5850804404 -1.9978019554 -0.9570166664
-0.5712841699 -1.9235780460 -0.9563824314
-0.5508374076 -1.8511281760 -0.9506949634
-0.5125991862 -1.7593890028 -0.9338631614
-0.4656960776 -1.6739976960 -0.9076320511
-0.4270948753 -1.6136464499 -0.8828768878
-0.3722609019 -1.5395910063 -0.8413282216
-0.3162676007 -1.4713845108 -0.7920184131
-0.2605110238 -1.4089575046 -0.7353149146
-0.2060832312 -1.3523366465 -0.6716539789
-0.1535238322 -1.3012372820 -0.6020315636
-0.1031553575 -1.2559002465 -0.5270002607
-0.0549096125 -1.2165319598 -0.4473432897
-0.0082455846 -1.1829047825 -0.3641856261
0.0375258205 -1.1552906875 -0.2783576133
0.0835957959 -1.1333330526 -0.1910632660
0.1313603940 -1.1168751131 -0.1034738443
0.1827628784 -1.1054546373 -0.0171572907
0.2396243206 -1.0983588376 0.0661312856
0.3039850934 -1.0948393559 0.1439822517
0.3772616806 -1.0936996514 0.2135362540
0.4605721000 -1.0937142149 0.2706443610
0.5530179936 -1.0936390806 0.3111810481
0.6516480048 -1.0921057039 0.3324976349
0.7524029347 -1.0871555338 0.3307733197
0.8256120857 -1.0795355479 0.3132597109
0.9171581244 -1.0639390822 0.2749953082
0.9997141348 -1.0409871174 0.2220733456
1.0749692730 -1.0108019130 0.1619107735
1.1480366654 -0.9740583080 0.1025729918
1.2247513334 -0.9319792622 0.0524452208
1.3086332713 -0.8874452940 0.0195781665
1.4218545743 -0.8347194095 0.0070538958
1.5154904262 -0.8021654947 0.0256638036
1.6063591297 -0.7810651778 0.0640021699
1.7112751180 -0.7734401597 0.1332487784
1.7890578058 -0.7793751843 0.1972684997
1.8626152075 -0.7953639190 0.2646357498
1.9342694848 -0.8195324150 0.3316463677
2.0057578895 -0.8509932707 0.3957320563
2.0782170531 -0.8892220968 0.4548238269
2.1521024752 -0.9340148456 0.5070760082
2.2272271541 -0.9855756447 0.5505121154
2.3026750216 -1.0437210547 0.5837586224
2.3771196866 -1.1082219146 0.6054624408
2.4490755011 -1.1782698284 0.6147333980
2.5170425385 -1.2527164093 0.6109355378
2.5799730771 -1.3298357684 0.5944736316
2.6371988527 -1.4079215928 0.5659970577
2.6885021146 -1.4854357371 0.5266684871
2.7336748519 -1.5610946335 0.4774317469
2.7724665435 -1.6337720996 0.4190689289
2.8047764313 -1.7026638037 0.3527145899
2.8301979819 -1.7669091614 0.2790996426
2.8484612656 -1.8257982853 0.1991509274
2.8591757500 -1.8786494384 0.1138111364
2.8617787896 -1.9245495660 0.0239394486
2.8561684066 -1.9629236051 -0.0692405976
2.8422014192 -1.9930748249 -0.1645332934
2.8199695455 -2.0143969120 -0.2606336454
2.7895650821 -2.0262399672 -0.3561200464
2.7514623137 -2.0280960183 -0.4495508445
2.7189783497 -2.0240580248 -0.5179102608
2.6691356877 -2.0089473877 -0.6045232082
2.6136135182 -1.9840744818 -0.6852220481
2.5535174880 -1.9505466122 -0.7592325084
2.4894812667 -1.9086741248 -0.8252630831
2.4225606767 -1.8595680055 -0.8829265786
2.3535296180 -1.8038201635 -0.9313138100
2.2833693551 -1.7422449126 -0.9700639886
2.2133134509 -1.6753168784 -0.9988530405
2.1449119967 -1.6031344167 -1.0168911376
2.0801951511 -1.5258503899 -1.0239915233
2.0219122861 -1.4434189269 -1.0197443992
1.9854847042 -1.3780871285 -1.0077421650
1.9456281071 -1.2887716777 -0.9835349584
1.9181946849 -1.1982026962 -0.9489458981
1.9022165991 -1.1087936677 -0.9051376558
1.8959218648 -1.0226152360 -0.8530312462
1.8970608680 -0.9410541491 -0.7935364350
1.9036749803 -0.8650615932 -0.7273529777
1.9145679130 -0.7955482539 -0.6549025046
1.9289319601 -0.7331042097 -0.5768281639
1.9465922593 -0.6785068361 -0.4937175163
1.9674823929 -0.6324116175 -0.4063202592
1.9919631624 -0.5950039525 -0.3157636668
2.0205257323 -0.5660236873 -0.2233168522
2.0540896184 -0.5449757929 -0.1303953249
2.0933857142 -0.5300570153 -0.0385160824
2.1393701458 -0.5193282150 0.0508035940
2.1927817928 -0.5101696412 0.1360574903
2.2540492380 -0.4995329030 0.2156161698
2.3054639706 -0.4881720384 0.2699321207
2.3797773317 -0.4668421889 0.3345581527
2.4388091851 -0.4448879199 0.3762188539
2.5201588423 -0.4049603082 0.4200078234
2.5813302987 -0.3678442518 0.4447876295
2.6397597203 -0.3217385096 0.4586088857
2.6940770340 -0.2699094071 0.4646551251
2.7431510512 -0.2128508662 0.4630732546
2.7858505834 -0.1510568092 0.4540101811
2.8050995578 -0.1063683845 0.4408933000
2.8279674166 -0.0386344432 0.4182548040
2.8388240700 0.0305021068 0.3896899595
2.8320067824 0.0749487770 0.3669215093
2.8251894949 0.1193954471 0.3441530592
2.7974977041 0.1803813986 0.3089317046
2.7618447272 0.2374417119 0.2747326635
2.7198466462 0.2910815135 0.2417753741
2.6559780761 0.3576254998 0.2005375034
2.5862823211 0.4200835043 0.1623567613
2.5314682622 0.4650813853 0.1354904785
2.4544568959 0.5223106274 0.1035887676
2.3730703286 0.5766147286 0.0781545997
2.2876876703 0.6282427205 0.0621021341
2.1998651547 0.6780955111 0.0584130639
2.1127673876 0.7285352745 0.0675985408
2.0098261059 0.7970139921 0.0930677479
1.9338957791 0.8578082835 0.1202122752
1.8490338227 0.9427903497 0.1590029440
1.7891878254 1.0173739106 0.1914782177
1.7356533943 1.0967968747 0.2236941994
1.6861302857 1.1794143325 0.2544048905
1.6368348160 1.2631392661 0.2823447210
1.5966822441 1.3246596725 0.3004897974
1.5518329865 1.3837693541 0.3156012839
1.5137723103 1.4163642881 0.3205699594
1.4757116341 1.4489592221 0.3255386349
1.4305710259 1.4685449238 0.3162108999
1.3854304176 1.4881306255 0.3068831649
1.3402181744 1.4968321822 0.2862021437
1.2950059312 1.5055337389 0.2655211226
1.2290800055 1.5101764985 0.2283690843
1.1639857047 1.5114784853 0.1895816899
1.0780967170 1.5088512115 0.1363125213
0.9925393758 1.5026212849 0.0827787247
0.9066704203 1.4938600750 0.0301000304
0.8199737515 1.4832292225 -0.0208462410
0.7318874645 1.4711608915 -0.0689877207
0.6419243936 1.4580808786 -0.1131941437
0.5263404675 1.4409695345 -0.1611848197
0.4067075828 1.4237767626 -0.1978102018
0.2825842721 1.4081846603 -0.2133349353
0.1580320222 1.3961791180 -0.2026284798
