# Supplementary material for: The topology of the magnetically induced ring current of C13Cl2
Source: Chem Sci. 2026 Jun 27. Online ahead of print. doi: 10.1039/d6sc03398a (PMC13334967; doi:10.1039/d6sc03398a)
Supplement: SC-OLF-D6SC03398A-s002 [file SC-OLF-D6SC03398A-s002.zip › c13cl2/3loops/ribbon_traj_001_006.xyz]

300

0.1132951797 1.3417511553 0.1232426441
0.0201571444 1.3393235660 0.1536354136
-0.0732487742 1.3412238372 0.1832310576
-0.1788550283 1.3473982867 0.2125968631
-0.2860080844 1.3551762976 0.2349646134
-0.3830883181 1.3604288972 0.2462520515
-0.4926417668 1.3601225384 0.2458937250
-0.6008817527 1.3510048335 0.2315707258
-0.7058025953 1.3328498731 0.2055549194
-0.7972023410 1.3119630781 0.1773451691
-0.8870482577 1.2870678866 0.1473656600
-0.9760581973 1.2581459032 0.1186141105
-1.0642158415 1.2236380893 0.0939247797
-1.1502812694 1.1806832240 0.0766333972
-1.2315076928 1.1268560734 0.0698903304
-1.3053732704 1.0629633366 0.0747845261
-1.3722927532 0.9929777675 0.0894057184
-1.4358115426 0.9213259008 0.1102245503
-1.4994932557 0.8509506805 0.1346320396
-1.5661126044 0.7838624949 0.1603518505
-1.6371120894 0.7212361443 0.1855368279
-1.7222369593 0.6567813592 0.2108708966
-1.8125822363 0.5978163191 0.2309205121
-1.9067373130 0.5427710936 0.2428592275
-2.0020645959 0.4888211296 0.2414896863
-2.0941895467 0.4326872976 0.2242785885
-2.1704230203 0.3795132800 0.1950614721
-2.2383954784 0.3225667957 0.1543083823
-2.2982943608 0.2619603854 0.1065345674
-2.3501349200 0.1969227791 0.0552931846
-2.3918110219 0.1255153164 0.0036470230
-2.4174552123 0.0563056394 -0.0393927349
-2.4263019950 -0.0203379259 -0.0767497502
-2.4077141776 -0.1011221880 -0.0972421758
-2.3746244057 -0.1666287918 -0.0987777536
-2.3252027253 -0.2340022289 -0.0812504254
-2.2714119053 -0.2885710620 -0.0428308233
-2.2202595453 -0.3333622870 0.0089197264
-2.1681510566 -0.3769795345 0.0786583523
-2.1233636132 -0.4160215419 0.1561244126
-2.0857611236 -0.4545460764 0.2377437326
-2.0545173267 -0.4955245216 0.3209295601
-2.0288935716 -0.5407589799 0.4038763927
-2.0061291904 -0.5979747003 0.4946708292
-1.9906425291 -0.6547120509 0.5729673217
-1.9797096283 -0.7171845394 0.6475884908
-1.9730314515 -0.7936178723 0.7260336696
-1.9728188422 -0.8672579010 0.7906114428
-1.9790794127 -0.9455834081 0.8490900798
-1.9929078082 -1.0276800018 0.9006746273
-2.0196530092 -1.1227445858 0.9482604234
-2.0528229512 -1.2085370836 0.9815307694
-2.0951223435 -1.2936631140 1.0046854449
-2.1455495925 -1.3766298978 1.0169160825
-2.2019822349 -1.4565711049 1.0184451219
-2.2701721838 -1.5416976194 1.0072599587
-2.3335422331 -1.6133472196 0.9864918281
-2.3978587576 -1.6803712349 0.9556569122
-2.4619656839 -1.7422578431 0.9151463829
-2.5323401091 -1.8049158818 0.8590431946
-2.5928445149 -1.8535809416 0.7994209202
-2.6503064135 -1.8947739303 0.7317240753
-2.7101311962 -1.9314870277 0.6474475812
-2.7581698028 -1.9543355008 0.5652150768
-2.8005323828 -1.9677284848 0.4779354085
-2.8363295928 -1.9713508902 0.3868520733
-2.8675927619 -1.9635710913 0.2820264957
-2.8878638946 -1.9472032659 0.1876802600
-2.9003001540 -1.9220241352 0.0939102645
-2.9048844303 -1.8838251841 -0.0087827682
-2.9010131934 -1.8418407275 -0.0971230890
-2.8899526103 -1.7930769053 -0.1812745816
-2.8694653571 -1.7312387707 -0.2695107607
-2.8443043254 -1.6702587308 -0.3418692837
-2.8129715277 -1.6045120873 -0.4073170735
-2.7711905709 -1.5262965864 -0.4719019506
-2.7276180597 -1.4530653311 -0.5202045268
-2.6784611569 -1.3778110331 -0.5590886488
-2.6165251563 -1.2926465925 -0.5896589631
-2.5557739322 -1.2175594206 -0.6052781042
-2.4901950836 -1.1450499822 -0.6088258554
-2.4119947624 -1.0691375534 -0.5973864659
-2.3398214206 -1.0071442338 -0.5747027535
-2.2581652064 -0.9452028250 -0.5358241502
-2.1861627608 -0.8966401210 -0.4906716174
-2.1159629515 -0.8541680034 -0.4372373268
-2.0480075904 -0.8176602826 -0.3768966830
-1.9742312059 -0.7835031124 -0.3031666879
-1.9096504923 -0.7598273551 -0.2333909790
-1.8367749126 -0.7418319223 -0.1533342155
-1.7689734530 -0.7340467210 -0.0831382793
-1.6963647789 -0.7357593455 -0.0176158034
-1.6077189238 -0.7502327118 0.0448561547
-1.5118804393 -0.7778307152 0.0895534756
-1.4228343341 -0.8122814546 0.1096991362
-1.3237117919 -0.8583752588 0.1083776163
-1.2302338232 -0.9071907863 0.0793013411
-1.1444686119 -0.9524831584 0.0285123656
-1.0725971631 -0.9870923329 -0.0282279205
-1.0005490350 -1.0152173051 -0.0882959513
-0.9229319223 -1.0367371294 -0.1437872220
-0.8365395496 -1.0520623476 -0.1864809339
-0.7424984725 -1.0622103510 -0.2099582742
-0.6452952184 -1.0689048880 -0.2111292207
-0.5502055395 -1.0740801938 -0.1903161576
-0.4615148406 -1.0792555694 -0.1499944094
-0.3819050183 -1.0855342536 -0.0937536404
-0.3120837377 -1.0939999612 -0.0258173711
-0.2508601611 -1.1054895716 0.0496638570
-0.1968054085 -1.1209600953 0.1298290015
-0.1479566093 -1.1411508550 0.2122958339
-0.0969816761 -1.1700230537 0.3051175876
-0.0534590528 -1.2018443930 0.3869177185
-0.0105444504 -1.2396155413 0.4664741815
0.0375799680 -1.2893114336 0.5516902026
0.0809443905 -1.3404943502 0.6230880197
0.1246122732 -1.3982004484 0.6891173744
0.1680353432 -1.4624093941 0.7490049371
0.2150054664 -1.5423938027 0.8075314062
0.2544930058 -1.6203110619 0.8516614869
0.2899424889 -1.7043139664 0.8871797087
0.3197833925 -1.7937418000 0.9133576678
0.3425485537 -1.8875250216 0.9295129953
0.3574368255 -1.9840605657 0.9354204669
0.3644816856 -2.0815905070 0.9313896468
0.3643307222 -2.1785464981 0.9179330160
0.3565483858 -2.2848561598 0.8921086875
0.3440427196 -2.3767501381 0.8607175334
0.3268846861 -2.4649402709 0.8217809739
0.3057024138 -2.5489104685 0.7760777408
0.2807817595 -2.6280603430 0.7240821383
0.2486697191 -2.7103035580 0.6589448460
0.2163027126 -2.7773093963 0.5952669121
0.1805002945 -2.8374892865 0.5267998244
0.1415398986 -2.8905095041 0.4542607403
0.0995015897 -2.9355037528 0.3781181930
0.0493990018 -2.9765522941 0.2895533766
0.0021410087 -3.0033871497 0.2080377226
-0.0469151340 -3.0210835160 0.1250999932
-0.0971197124 -3.0292824982 0.0413764070
-0.1478851237 -3.0283438169 -0.0423997076
-0.2048324246 -3.0159945849 -0.1353854733
-0.2551195864 -2.9956715937 -0.2169331489
-0.3043742886 -2.9668952202 -0.2965424335
-0.3580525490 -2.9249009187 -0.3825343644
-0.4042930056 -2.8795810744 -0.4560127372
-0.4489068002 -2.8273743887 -0.5258378346
-0.4918944031 -2.7687883896 -0.5914999235
-0.5385313702 -2.6965287735 -0.6596465238
-0.5786481934 -2.6265638674 -0.7152159038
-0.6176461446 -2.5520622417 -0.7653906547
-0.6606657063 -2.4643506032 -0.8152708260
-0.6976234121 -2.3822244982 -0.8535836812
-0.7380159705 -2.2868968633 -0.8893129158
-0.7754328240 -2.1885657351 -0.9187898099
-0.8057894773 -2.0872358167 -0.9437224274
-0.8080058538 -1.9730987896 -0.9719473334
-0.7559465770 -1.8678319850 -0.9870275065
-0.6932697643 -1.7794740073 -0.9843916111
-0.6235418678 -1.6969124157 -0.9689699976
-0.5509250942 -1.6191176396 -0.9433639121
-0.4775531238 -1.5458246561 -0.9079341499
-0.4129305997 -1.4840151355 -0.8681378501
-0.3416821936 -1.4191209045 -0.8157331297
-0.2732123620 -1.3592909840 -0.7543095036
-0.2147764318 -1.3097765732 -0.6932739732
-0.1521497458 -1.2592741426 -0.6186457207
-0.0991483543 -1.2187473633 -0.5469466577
-0.0420498174 -1.1785343892 -0.4623074854
0.0069756367 -1.1475606537 -0.3833924325
0.0554208836 -1.1213026033 -0.3024753770
0.1043887326 -1.0995059220 -0.2206164222
0.1555105539 -1.0820692193 -0.1391306653
0.2104237903 -1.0684474077 -0.0595320544
0.2710296651 -1.0582647440 0.0161533033
0.3389677019 -1.0507258981 0.0853368437
0.4052361334 -1.0465378601 0.1390945488
0.4783391411 -1.0431637989 0.1833669791
0.5576374203 -1.0399203884 0.2159779534
0.6418716377 -1.0359385509 0.2319078708
0.7274665386 -1.0300200414 0.2322957296
0.8113914266 -1.0208301078 0.2169062464
0.8908002824 -1.0072712749 0.1873067828
0.9636012537 -0.9881651851 0.1460576822
1.0415968742 -0.9608740988 0.0944328815
1.1175485062 -0.9273360528 0.0430810037
1.2058256191 -0.8841612813 -0.0052702788
1.3006518725 -0.8376343918 -0.0338663141
1.4114818339 -0.7892463432 -0.0384395645
1.5231874875 -0.7508805255 -0.0128791740
1.6297170451 -0.7270137572 0.0391937673
1.7189959585 -0.7185964957 0.1018267635
1.8011691669 -0.7226913203 0.1741193636
1.8792743312 -0.7362896041 0.2498028315
1.9558178303 -0.7578199595 0.3252947549
2.0247372181 -0.7835814316 0.3897755886
2.0950908904 -0.8146694203 0.4500829487
2.1760726592 -0.8545468004 0.5118636334
2.2596287243 -0.9015011515 0.5644777502
2.3443912627 -0.9560036838 0.6067506106
2.4285444432 -1.0189074776 0.6366888356
2.5180462926 -1.0986055991 0.6539889222
2.5924629035 -1.1789751880 0.6535005412
2.6595893146 -1.2642521445 0.6385038520
2.7246417244 -1.3614265142 0.6062408324
2.7760525470 -1.4486695805 0.5643618391
2.8208023747 -1.5338905276 0.5119356440
2.8590691327 -1.6159944945 0.4501491532
2.8901733432 -1.6936961854 0.3792942450
2.9124492813 -1.7588423621 0.3097106824
2.9296841875 -1.8266295887 0.2252446651
2.9391428278 -1.8884546182 0.1351700654
2.9400423158 -1.9434329319 0.0402869973
2.9311517513 -1.9901560453 -0.0585179271
2.9130757722 -2.0285863350 -0.1595694885
2.8856799642 -2.0579332150 -0.2615526166
2.8492454575 -2.0775507163 -0.3630514807
2.8035360360 -2.0861934446 -0.4622877524
2.7501108387 -2.0844053390 -0.5579394589
2.6898978757 -2.0723374018 -0.6486912530
2.6238377238 -2.0503130209 -0.7333342919
2.5525812357 -2.0181768416 -0.8101898224
2.4859742325 -1.9820482836 -0.8721136149
2.4080427082 -1.9342687484 -0.9326428340
2.3279232528 -1.8795660697 -0.9837273550
2.2466131581 -1.8187184052 -1.0251067956
2.1654124964 -1.7514670895 -1.0552988468
2.0862917679 -1.6780399153 -1.0745534361
2.0121243950 -1.5977482779 -1.0827029009
1.9473673076 -1.5094282952 -1.0791490246
1.8988650348 -1.4127074211 -1.0629512626
1.8678544678 -1.3114347803 -1.0360656521
1.8529268183 -1.2094127221 -0.9996311495
1.8501425718 -1.1095292209 -0.9549404537
1.8565411047 -1.0138424204 -0.9020121861
1.8666422291 -0.9326462319 -0.8484769668
1.8826046941 -0.8466997636 -0.7824930457
1.8992604672 -0.7753179961 -0.7179505256
1.9209707741 -0.7006681459 -0.6412066178
1.9422998228 -0.6401715559 -0.5681272989
1.9660850164 -0.5852803242 -0.4921150867
1.9926460903 -0.5353580911 -0.4145368963
2.0186105045 -0.4979736375 -0.3445609593
2.0432502848 -0.4728470072 -0.2822570596
2.0668571336 -0.4589416247 -0.2287293330
2.0937102300 -0.4478206211 -0.1764337693
2.1239958454 -0.4382017836 -0.1259458322
2.1582375749 -0.4289987487 -0.0780627526
2.1965582458 -0.4179233022 -0.0350204958
2.2385738986 -0.4048081716 0.0041974537
2.2837223629 -0.3885479006 0.0390659211
2.3312866422 -0.3681874743 0.0688745558
2.3794107845 -0.3418114421 0.0905867789
2.4274592770 -0.3100865562 0.1065892901
2.4737945995 -0.2725141074 0.1163963876
2.5164601502 -0.2290260439 0.1196440922
2.5515965299 -0.1798001458 0.1123780621
2.5801367996 -0.1268285229 0.0991503495
2.6011587519 -0.0716140314 0.0804598505
2.6135739581 -0.0156685547 0.0568689080
2.6105227778 0.0380902461 0.0256292384
2.5913801186 0.0866607619 -0.0071542945
2.5610763079 0.1298945241 -0.0372676074
2.5255642374 0.1706066677 -0.0638204506
2.4859547286 0.2098274688 -0.0884996191
2.4452850791 0.2490006420 -0.1110424553
2.4039118402 0.2881277876 -0.1319869944
2.3618789034 0.3270593177 -0.1515500203
2.3136352165 0.3745193130 -0.1753365651
2.2590219196 0.4304926489 -0.2019523669
2.1938922876 0.4937653410 -0.2273117394
2.1068212405 0.5715465378 -0.2475300909
2.0026342474 0.6525324528 -0.2478972135
1.8981341758 0.7324848123 -0.2293310826
1.8002283524 0.8171303536 -0.1984810096
1.7123649158 0.9091785617 -0.1595840685
1.6342722149 1.0050686913 -0.1113425069
1.5710481775 1.0945891542 -0.0618292596
1.5200276519 1.1766733428 -0.0149071065
1.4790451851 1.2515076260 0.0262695880
1.4390088906 1.3257471983 0.0668878848
1.4049424439 1.3925966037 0.0997484366
1.3730457492 1.4511137627 0.1241666044
1.3294231134 1.5039684566 0.1459243197
1.2674694075 1.5356691489 0.1616404137
1.2001765945 1.5467178643 0.1702298780
1.1425912596 1.5420760749 0.1640278842
1.0873167749 1.5326828147 0.1537308505
1.0334279784 1.5209571314 0.1417531654
0.9802937654 1.5079318417 0.1291263977
0.9266791698 1.4930729819 0.1157418970
0.8630655517 1.4811275656 0.1080089662
0.7984304372 1.4677997418 0.0999743401
0.7325731130 1.4533117383 0.0919512285
0.6540302396 1.4384556231 0.0872199877
0.5737633508 1.4215148241 0.0817687060
0.4919219610 1.4028953708 0.0760955509
0.3973679487 1.3823427859 0.0743009163
0.3024064298 1.3638798139 0.0814203580
0.2074253764 1.3497092585 0.0977319806
0.1012951000 1.3327328100 0.0577279400
0.0046511605 1.3305608968 0.0889229364
-0.0922038936 1.3330261012 0.1194304124
-0.1897731300 1.3392635705 0.1469698414
-0.2886396046 1.3474602011 0.1687067384
-0.3890806635 1.3544711197 0.1817768785
-0.4905326019 1.3567279439 0.1831072112
-0.5912643472 1.3517577166 0.1718053405
-0.6896542216 1.3394648291 0.1500123947
-0.7855012489 1.3214809661 0.1216318347
-0.8795878824 1.2990945223 0.0905697382
-0.9728295147 1.2726304211 0.0601907677
-1.0654025398 1.2405096723 0.0335407808
-1.1561553759 1.1993792587 0.0142893377
-1.2420632905 1.1461466397 0.0059463149
-1.3199146214 1.0812413048 0.0100219351
-1.3895944970 1.0089174121 0.0249424909
-1.4553492954 0.9345653979 0.0464996148
-1.5211954205 0.8615611789 0.0720597518
-1.5903668056 0.7922813760 0.0991142401
-1.6643936648 0.7280164983 0.1256468396
-1.7436771132 0.6693253256 0.1497612425
-1.8277141219 0.6158391724 0.1694954538
-1.9154435548 0.5663695960 0.1824927938
-2.0051042774 0.5188298916 0.1853791666
-2.0937712994 0.4704773204 0.1754624935
-2.1775391815 0.4189251138 0.1505577006
-2.2530282583 0.3630006069 0.1121586686
-2.3201762401 0.3029368080 0.0653655600
-2.3793228610 0.2382688474 0.0140858239
-2.4290901360 0.1673788315 -0.0388474894
-2.4655998725 0.0882247251 -0.0906450143
-2.4794222101 -0.0011048697 -0.1360334615
-2.4606287270 -0.0960086190 -0.1646041610
-2.4123272686 -0.1847512160 -0.1668899159
-2.3487360124 -0.2593510334 -0.1418932090
-2.2820360334 -0.3189863602 -0.0944453601
-2.2195027910 -0.3653101312 -0.0294318585
-2.1646059816 -0.4028888592 0.0472301424
-2.1179228817 -0.4368989432 0.1307436119
-2.0789814218 -0.4715623120 0.2178962060
-2.0467617266 -0.5099433465 0.3062290499
-2.0203148948 -0.5537184117 0.3939650510
-1.9990948937 -0.6040306835 0.4795856562
-1.9825587649 -0.6608953561 0.5620749694
-1.9706370759 -0.7243292486 0.6404675488
-1.9635623166 -0.7939825566 0.7140178953
-1.9619557520 -0.8693372508 0.7820561549
-1.9671567011 -0.9500700652 0.8434011972
-1.9802005648 -1.0349505229 0.8975352119
-2.0030285556 -1.1228764955 0.9428039580
-2.0359615938 -1.2119844484 0.9784511244
-2.0789820317 -1.3004819344 1.0033072364
-2.1311542336 -1.3865772543 1.0162317679
-2.1899140858 -1.4693130077 1.0177147417
-2.2532766695 -1.5479704254 1.0076501886
-2.3192552463 -1.6221610680 0.9864791694
-2.3862751440 -1.6913529941 0.9544420390
-2.4530299516 -1.7550369121 0.9120817288
-2.5184190003 -1.8125792279 0.8599232944
-2.5813980938 -1.8627178378 0.7980687174
-2.6411910674 -1.9050519616 0.7277974864
-2.6965639282 -1.9382932267 0.6494825606
-2.7467327405 -1.9619634325 0.5644799849
-2.7908800426 -1.9755791178 0.4740920524
-2.8277572771 -1.9785466128 0.3795665401
-2.8570732347 -1.9713346989 0.2826663686
-2.8783593517 -1.9541124384 0.1849267895
-2.8911435100 -1.9274569414 0.0878166046
-2.8956304662 -1.8919268339 -0.0071768068
-2.8917640071 -1.8482705517 -0.0987465795
-2.8801618611 -1.7973544389 -0.1858036964
-2.8611583700 -1.7399479143 -0.2673505899
-2.8352114517 -1.6767982855 -0.3425014067
-2.8024282661 -1.6084600749 -0.4100593948
-2.7633870758 -1.5359980523 -0.4694874509
-2.7181600549 -1.4602437273 -0.5197095802
-2.6669148751 -1.3823558458 -0.5598507325
-2.6096121987 -1.3036491880 -0.5885672642
-2.5466011188 -1.2258384390 -0.6050774949
-2.4784827302 -1.1507028825 -0.6087373678
-2.4061271382 -1.0802714107 -0.5985446799
-2.3313549968 -1.0156099890 -0.5756106963
-2.2557859017 -0.9577249202 -0.5403738678
-2.1810183986 -0.9066303648 -0.4945052627
-2.1080337936 -0.8620832747 -0.4397563931
-2.0373382634 -0.8240260145 -0.3775878869
-1.9686060499 -0.7923186062 -0.3098821579
-1.9008850510 -0.7675037524 -0.2383856919
-1.8324886955 -0.7502168080 -0.1653351632
-1.7611757338 -0.7417147367 -0.0935728958
-1.6844669916 -0.7436741139 -0.0271735610
-1.6010550787 -0.7571269733 0.0288866576
-1.5114789126 -0.7823528421 0.0689932995
-1.4186881097 -0.8177617961 0.0890933491
-1.3268831983 -0.8605201666 0.0859609904
-1.2398738797 -0.9058370924 0.0605898420
-1.1600371484 -0.9488479115 0.0151993638
-1.0857812642 -0.9861200705 -0.0431312099
-1.0120515756 -1.0166051385 -0.1059731513
-0.9325209980 -1.0398338173 -0.1646130702
-0.8433310686 -1.0562040795 -0.2099019464
-0.7457554027 -1.0667165446 -0.2350210579
-0.6446823675 -1.0731410645 -0.2362138683
-0.5459465985 -1.0776584731 -0.2138832389
-0.4542393064 -1.0819828753 -0.1709153130
-0.3723677934 -1.0873020355 -0.1112528344
-0.3010304419 -1.0949056062 -0.0394641259
-0.2386757123 -1.1056995356 0.0399329628
-0.1837587377 -1.1208148425 0.1240050415
-0.1340197123 -1.1409988579 0.2102248953
-0.0873436681 -1.1667799157 0.2966690017
-0.0423402815 -1.1988008273 0.3819042840
0.0022924286 -1.2370980368 0.4647062233
0.0473067628 -1.2822156477 0.5437747506
0.0929615833 -1.3338300362 0.6183738633
0.1392129332 -1.3924652950 0.6871856461
0.1854710217 -1.4579264659 0.7495161585
0.2308094357 -1.5301592019 0.8046215988
0.2737018658 -1.6095073386 0.8512191227
0.3125329112 -1.6953990078 0.8888773580
0.3453079885 -1.7873588411 0.9166148718
0.3702950865 -1.8842247888 0.9337086635
0.3864494997 -1.9842212194 0.9398618947
0.3937695378 -2.0853476218 0.9353998829
0.3930432527 -2.1858115739 0.9208828623
0.3851659197 -2.2840992322 0.8966918011
0.3716673198 -2.3793572577 0.8642358823
0.3530729565 -2.4705376161 0.8235927518
0.3302499749 -2.5571919375 0.7758347773
0.3035663319 -2.6387291418 0.7215090238
0.2730315503 -2.7142781244 0.6609153109
0.2390177440 -2.7835847613 0.5949479079
0.2013439188 -2.8454984035 0.5238212020
0.1604198060 -2.8998665181 0.4484510786
0.1162660737 -2.9455901665 0.3692639463
0.0693603468 -2.9824451514 0.2870985912
0.0201686810 -3.0099869681 0.2026456162
-0.0308796576 -3.0275529810 0.1166379908
-0.0829907189 -3.0350644004 0.0298133912
-0.1355842486 -3.0328413310 -0.0570171455
-0.1880756709 -3.0205324075 -0.1430678283
-0.2399101258 -2.9985872228 -0.2275788320
-0.2904942718 -2.9676965898 -0.3100319456
-0.3394569430 -2.9278965131 -0.3895952088
-0.3865901200 -2.8801183474 -0.4658000795
-0.4317701554 -2.8249455497 -0.5381022976
-0.4749646483 -2.7629171190 -0.6059315282
-0.5162403362 -2.6945873926 -0.6687120144
-0.5558243119 -2.6208830128 -0.7262853493
-0.5936581179 -2.5421201440 -0.7780471244
-0.6297865993 -2.4589489334 -0.8237776013
-0.6636914902 -2.3717814526 -0.8633520036
-0.6941967604 -2.2806845163 -0.8962635762
-0.7189906370 -2.1858707376 -0.9227992298
-0.7331343048 -2.0873263739 -0.9424641898
-0.7288624704 -1.9867785437 -0.9542929822
-0.7023708588 -1.8890904388 -0.9572674175
-0.6574962606 -1.7984022766 -0.9506223939
-0.6014957352 -1.7153156407 -0.9344248957
-0.5400149630 -1.6385060327 -0.9093578951
-0.4762084377 -1.5670782978 -0.8756292138
-0.4120197685 -1.5006067415 -0.8335200089
-0.3487793485 -1.4386323961 -0.7838010185
-0.2874613289 -1.3814255051 -0.7265181715
-0.2286930223 -1.3290529255 -0.6623569699
-0.1727145543 -1.2814617871 -0.5922485781
-0.1197634105 -1.2392875614 -0.5165401059
-0.0694470987 -1.2023435362 -0.4364287837
-0.0212774068 -1.1709840075 -0.3526931943
0.0257212374 -1.1453128707 -0.2663882931
0.0725966482 -1.1250218205 -0.1785936421
0.1210403193 -1.1101756653 -0.0905637031
0.1728114668 -1.1001048639 -0.0037646266
0.2298817205 -1.0944372110 0.0800446887
0.2939005760 -1.0920099380 0.1588187113
0.3670260845 -1.0920719205 0.2292354543
0.4501011155 -1.0931637844 0.2874641864
0.5421278939 -1.0940080473 0.3299892707
0.6407875085 -1.0931875312 0.3531441421
0.7420228610 -1.0890856484 0.3546952580
0.8407130078 -1.0794803269 0.3338242554
0.9321063594 -1.0626240487 0.2933180604
1.0143560040 -1.0381295241 0.2391911115
1.0894118164 -1.0061115932 0.1787385941
1.1630963244 -0.9677864765 0.1203109456
1.2411874772 -0.9244670260 0.0721181911
1.3272676419 -0.8795787972 0.0430254055
1.4195445721 -0.8383799756 0.0365571001
1.5139715693 -0.8059791898 0.0535749648
1.6058807870 -0.7857023063 0.0911253556
1.6922363797 -0.7782839692 0.1437696347
1.7724462642 -0.7829515879 0.2057772781
1.8481378518 -0.7977462575 0.2718104795
1.9214192123 -0.8210066760 0.3381624079
1.9941820177 -0.8519268167 0.4019138681
2.0677415835 -0.8897463954 0.4608297283
2.1425890044 -0.9341634048 0.5131231009
2.2185593120 -0.9852509385 0.5569927317
2.2947871520 -1.0430602956 0.5909536912
2.3699937582 -1.1075998622 0.6128879092
2.4426351737 -1.1777863092 0.6226324795
2.5113165262 -1.2524473093 0.6195702269
2.5747364731 -1.3300346362 0.6034561078
2.6324748676 -1.4087394676 0.5756526646
2.6842429622 -1.4870598066 0.5370192017
2.7296501961 -1.5636043002 0.4881541236
2.7686108997 -1.6373549160 0.4302691688
2.8010241183 -1.7074769870 0.3643985355
2.8267024295 -1.7732195220 0.2914073921
2.8447751476 -1.8336164553 0.2118184337
2.8553607885 -1.8882840366 0.1269246784
2.8578171966 -1.9362521289 0.0374857989
2.8519511045 -1.9769384250 -0.0553389428
2.8376003059 -2.0095543784 -0.1503917656
2.8147803485 -2.0335540916 -0.2463476407
2.7837387570 -2.0482623376 -0.3418695765
2.7449578470 -2.0535326395 -0.4355353986
2.6990119675 -2.0490821080 -0.5259518447
2.6466334366 -2.0348334386 -0.6117377259
2.5887666713 -2.0114593527 -0.6917991326
2.5262995267 -1.9796001977 -0.7652119396
2.4598779995 -1.9396500328 -0.8308034782
2.3904206503 -1.8924765166 -0.8878924168
2.3187662051 -1.8389602763 -0.9359413201
2.2459541545 -1.7797819358 -0.9747236509
2.1730815363 -1.7151962434 -1.0034771826
2.1018580474 -1.6451659280 -1.0216018759
2.0345953884 -1.5695308697 -1.0290566568
1.9746644686 -1.4877578031 -1.0252151875
1.9259653558 -1.4001238678 -1.0098657376
1.8909945121 -1.3085430529 -0.9838324222
1.8703990934 -1.2159152678 -0.9479108356
1.8615065439 -1.1250590773 -0.9035515410
1.8615753734 -1.0379107365 -0.8514712991
1.8679553763 -0.9557377371 -0.7921683193
1.8788979809 -0.8795243519 -0.7259690188
1.8931483812 -0.8098488052 -0.6534953984
1.9101987383 -0.7478326617 -0.5749206445
1.9295617208 -0.6937020912 -0.4912229446
1.9517265053 -0.6488714354 -0.4028534266
1.9768250194 -0.6130071196 -0.3112377227
2.0056803064 -0.5866479261 -0.2175162359
2.0390656209 -0.5688543714 -0.1232827396
2.0775895732 -0.5581747309 -0.0299302450
2.1226060204 -0.5530638482 0.0609579240
2.1744875059 -0.5509572978 0.1482308396
2.2342812195 -0.5496823524 0.2302940401
2.3018889200 -0.5466402460 0.3059792860
2.3768865844 -0.5395187713 0.3740159174
2.4581498717 -0.5261070159 0.4333535844
2.5442447889 -0.5044949498 0.4825715862
2.6326996031 -0.4733990776 0.5213836967
2.7210031176 -0.4316054979 0.5487763835
2.8058802922 -0.3781167926 0.5637782428
2.8834179231 -0.3127968578 0.5656613165
2.9501299332 -0.2372698138 0.5546333639
3.0036497235 -0.1542513201 0.5316820465
3.0421328788 -0.0667470892 0.4978051562
3.0634025422 0.0222191120 0.4541273787
3.0589809053 0.1081786256 0.4009560565
3.0223763107 0.1837615693 0.3446970075
2.9634494129 0.2486710056 0.2937783986
2.8941059958 0.3085372049 0.2499807290
2.8202524511 0.3670832050 0.2120909614
2.7442786250 0.4255339493 0.1784738581
2.6668976200 0.4838926384 0.1480533491
2.5881972193 0.5418600966 0.1203958666
2.5078316240 0.5990449711 0.0961221765
2.4253337461 0.6550419047 0.0767859487
2.3402441653 0.7094459637 0.0663365885
2.2542126768 0.7632879366 0.0677861234
2.1705803353 0.8190920685 0.0817684925
2.0925332553 0.8795354411 0.1054390573
2.0225864751 0.9466679992 0.1355317698
1.9617697343 1.0207203687 0.1690412619
1.9110370907 1.1014178561 0.2039694604
1.8699323946 1.1874705178 0.2388167216
1.8373670139 1.2775569586 0.2725375105
1.8114146943 1.3704676848 0.3043345928
1.7888301654 1.4651117933 0.3335116592
1.7651165801 1.5603401930 0.3597093553
1.7327041073 1.6538341421 0.3822867665
1.6768397523 1.7360031610 0.3995432729
1.5867128007 1.7785277682 0.4054689446
1.4859076350 1.7797484216 0.3971413569
1.3891102372 1.7617219903 0.3727984781
1.2969345396 1.7341926173 0.3402655197
1.2075302184 1.7019983980 0.3043712584
1.1196350644 1.6672049660 0.2671788318
1.0324247037 1.6308710409 0.2298425855
0.9452351287 1.5937477975 0.1932422340
0.8575701009 1.5564034276 0.1580338471
0.7690281942 1.5192823876 0.1248438441
0.6790588346 1.4829666959 0.0947558135
0.5873734754 1.4480035997 0.0685331586
0.4936459021 1.4151130316 0.0473875519
0.3976254705 1.3853324190 0.0330502145
0.2993673037 1.3602347452 0.0280238231
0.1998027550 1.3418887073 0.0352580380
0.1252952593 1.3507695005 0.1887573483
0.0356631283 1.3480862353 0.2183478908
-0.0542936549 1.3494215732 0.2470317027
-0.1679369266 1.3555330029 0.2782238848
-0.2833765643 1.3628923942 0.3012224884
-0.3770959727 1.3663866746 0.3107272245
-0.4947509317 1.3635171329 0.3086802388
-0.6104991583 1.3502519505 0.2913361111
-0.7219509691 1.3262349171 0.2610974441
-0.8089034332 1.3024451901 0.2330585036
-0.8945086331 1.2750412508 0.2041615818
-0.9792868800 1.2436613852 0.1770374534
-1.0630291432 1.2067665064 0.1543087786
-1.1444071629 1.1619871892 0.1389774566
-1.2209520951 1.1075655070 0.1338343459
-1.2908319193 1.0446853684 0.1395471170
-1.3549910094 0.9770381229 0.1538689459
-1.4162737899 0.9080864038 0.1739494859
-1.4777910909 0.8403401821 0.1972043275
-1.5418584031 0.7754436137 0.2215894610
-1.6098305139 0.7144557903 0.2454268161
-1.7007968054 0.6442373927 0.2719805507
-1.7974503507 0.5797934659 0.2923455704
-1.8980310713 0.5191725912 0.3032256612
-1.9990249144 0.4588123677 0.2976002061
-2.0946077940 0.3948972747 0.2730946835
-2.1633068590 0.3401014462 0.2395652436
-2.2237626984 0.2821329845 0.1964580960
-2.2764124814 0.2209839629 0.1477035748
-2.3209469789 0.1555767107 0.0965005454
-2.3545319078 0.0836518013 0.0461415354
-2.3693105520 0.0243865537 0.0118595446
-2.3731817800 -0.0395709821 -0.0174660389
-2.3547996281 -0.1062357570 -0.0298801906
-2.3369215427 -0.1485063676 -0.0306655913
-2.3016694382 -0.2086534244 -0.0206076418
-2.2607877771 -0.2581557638 0.0087837136
-2.2210162995 -0.3014144428 0.0472713113
-2.1716961315 -0.3510702098 0.1100865623
-2.1288043448 -0.3951441405 0.1815052133
-2.0925408255 -0.4375298408 0.2575912591
-2.0622729269 -0.4811056967 0.3356300703
-2.0374722484 -0.5277995481 0.4137877345
-2.0131634871 -0.5919187171 0.5097560022
-1.9987262933 -0.6485287456 0.5838596739
-1.9887821807 -0.7100398302 0.6547094328
-1.9825005863 -0.7932531879 0.7380494439
-1.9836819324 -0.8651785512 0.7991667307
-1.9910021243 -0.9410967509 0.8547789624
-2.0056150516 -1.0204094806 0.9038140427
-2.0362774628 -1.1226126762 0.9537168888
-2.0696843086 -1.2050897189 0.9846104145
-2.1112626554 -1.2868442936 1.0060636534
-2.1599449515 -1.3666825414 1.0176003971
-2.2140503840 -1.4438292021 1.0191755021
-2.2870676982 -1.5354248135 1.0068697289
-2.3478292199 -1.6045333713 0.9865044869
-2.4094423713 -1.6693894757 0.9568717854
-2.4709014162 -1.7294787740 0.9182110371
-2.5462612179 -1.7972525356 0.8581630947
-2.6042909360 -1.8444440455 0.8007731229
-2.6594217596 -1.8844958989 0.7356506641
-2.7236984642 -1.9246808287 0.6454126019
-2.7696068651 -1.9467075690 0.5659501686
-2.8101847229 -1.9598778518 0.4817787646
-2.8449019084 -1.9641551676 0.3941376065
-2.8781122891 -1.9558074837 0.2813866227
-2.8973684375 -1.9402940934 0.1904337305
-2.9094567980 -1.9165913289 0.1000039245
-2.9141383943 -1.8757235342 -0.0103887295
-2.9102623797 -1.8354109033 -0.0954995985
-2.8997433594 -1.7887993716 -0.1767454668
-2.8777723442 -1.7225296272 -0.2716709315
-2.8533971991 -1.6637191760 -0.3412371608
-2.8235147893 -1.6005640997 -0.4045747521
-2.7789940660 -1.5165951204 -0.4743164503
-2.7370760645 -1.4458869350 -0.5206994734
-2.6900074388 -1.3732662204 -0.5583265651
-2.6234381139 -1.2816439969 -0.5907506620
-2.5649467456 -1.2092804022 -0.6054787136
-2.5019074370 -1.1393970819 -0.6089143430
-2.4178623867 -1.0580036961 -0.5962282520
-2.3482878445 -0.9986784785 -0.5737948107
-2.2605445112 -0.9326807298 -0.5312744325
-2.1913071229 -0.8866498772 -0.4868379722
-2.1238921095 -0.8462527321 -0.4347182604
-2.0586769173 -0.8112945507 -0.3762054791
-1.9798563620 -0.7746876187 -0.2964512178
-1.9184159335 -0.7521509577 -0.2283962662
-1.8410611297 -0.7334470366 -0.1413332677
-1.7767711722 -0.7263787053 -0.0727036628
-1.7082625662 -0.7278445771 -0.0080580458
-1.6143827688 -0.7433384503 0.0608256518
-1.5122819660 -0.7733085883 0.1101136517
-1.4269805585 -0.8068011131 0.1303049233
-1.3205403855 -0.8562303510 0.1307942423
-1.2205937667 -0.9085444801 0.0980128403
-1.1289000753 -0.9561184054 0.0418253675
-1.0594130619 -0.9880645954 -0.0133246310
-0.9890464944 -1.0138294717 -0.0706187514
-0.9133428467 -1.0336404414 -0.1229613738
-0.8297480306 -1.0479206157 -0.1630599215
-0.7392415422 -1.0577041573 -0.1848954905
-0.6459080692 -1.0646687115 -0.1860445731
-0.5544644805 -1.0705019145 -0.1667490762
-0.4687903748 -1.0765282634 -0.1290735058
-0.3914422432 -1.0837664717 -0.0762544465
-0.3231370336 -1.0930943162 -0.0121706163
-0.2630446099 -1.1052796076 0.0593947512
-0.2098520792 -1.1211053482 0.1356529615
-0.1618935063 -1.1413028521 0.2143667726
-0.1066196841 -1.1732661916 0.3135661735
-0.0645778242 -1.2048879588 0.3919311529
-0.0233813295 -1.2421330458 0.4682421397
0.0278531731 -1.2964072195 0.5596056547
0.0689271977 -1.3471586642 0.6278021761
0.1100116133 -1.4039356018 0.6910491026
0.1505996647 -1.4668923223 0.7484937156
0.1992014972 -1.5546284035 0.8104412137
0.2352841458 -1.6311147853 0.8521038511
0.2673520666 -1.7132289250 0.8854820594
0.2942587965 -1.8001247588 0.9101004639
0.3148020210 -1.8908252543 0.9253173271
0.3284241514 -1.9838999120 0.9309790391
0.3351938334 -2.0778333922 0.9273794106
0.3356181917 -2.1712814223 0.9149831696
0.3279308520 -2.2856130874 0.8875255739
0.3164181195 -2.3741430185 0.8571991846
0.3006964156 -2.4593429257 0.8199691959
0.2811548527 -2.5406289995 0.7763207044
0.2579971872 -2.6173915442 0.7266552528
0.2243078879 -2.7063289915 0.6569743811
0.1935876812 -2.7710340313 0.5955859163
0.1596566701 -2.8294801694 0.5297784468
0.1226599912 -2.8811524902 0.4600704020
0.0827371056 -2.9254173391 0.3869724396
0.0294376568 -2.9706594368 0.2920081620
-0.0158866636 -2.9967873314 0.2134298291
-0.0629506103 -3.0146140511 0.1335619956
-0.1112487059 -3.0235005961 0.0529394229
-0.1601859987 -3.0238463028 -0.0277822697
-0.2215891783 -3.0114567623 -0.1277031184
-0.2703290470 -2.9927559645 -0.2062874657
-0.3182543055 -2.9660938506 -0.2830529214
-0.3766481550 -2.9219053243 -0.3754735200
-0.4219958911 -2.8790438014 -0.4462253949
-0.4660434450 -2.8298032278 -0.5135733717
-0.5088241580 -2.7746596602 -0.5770683188
-0.5608224042 -2.6984701543 -0.6505810332
-0.6014720749 -2.6322447219 -0.7041464583
-0.6416341714 -2.5620043394 -0.7527341849
-0.6915448133 -2.4697522730 -0.8067640506
-0.7315553340 -2.3926675439 -0.8438153588
-0.7818351805 -2.2931092103 -0.8823622553
-0.8318750110 -2.1912607326 -0.9147803899
-0.8784446499 -2.0871452596 -0.9449806651
-0.8871492372 -1.9594190354 -0.9896016846
-0.8095222952 -1.8465735311 -1.0167875955
-0.7290432680 -1.7605457380 -1.0181608284
-0.6455880005 -1.6785091906 -1.0035150994
-0.5618352255 -1.5997292465 -0.9773699290
-0.4788978099 -1.5245710145 -0.9402390859
-0.4138414309 -1.4674235294 -0.9027556914
-0.3345850388 -1.3996094129 -0.8476652409
-0.2589633952 -1.3371564629 -0.7821008358
-0.2008598413 -1.2905002209 -0.7241909766
-0.1315849372 -1.2370864982 -0.6450428633
-0.0785332981 -1.1982071651 -0.5773532096
-0.0146525361 -1.1547252422 -0.4881861871
0.0352286803 -1.1241372999 -0.4140916707
0.0851205297 -1.0972923359 -0.3385624609
0.1361808170 -1.0739900235 -0.2626392022
0.1899807885 -1.0539627733 -0.1876976275
0.2480361138 -1.0367899516 -0.1152994822
0.3121776097 -1.0220922769 -0.0477380822
0.3840348278 -1.0094418581 0.0118549760
0.4434461823 -1.0010037997 0.0489536434
0.5065771668 -0.9931638133 0.0792697717
0.5731469467 -0.9858327296 0.1019666361
0.6429557670 -0.9786895706 0.1106715995
0.7129102162 -0.9709544344 0.1098962011
0.7820698454 -0.9621798887 0.0999882375
0.8494942054 -0.9519185010 0.0812955052
0.9128465033 -0.9382008460 0.0529242529
0.9937819320 -0.9156366044 0.0101271690
1.0720006880 -0.8868856292 -0.0341489381
1.1704637611 -0.8438555367 -0.0826587487
1.2740361032 -0.7956899865 -0.1107580337
1.4034190956 -0.7401127108 -0.1134362292
1.5324034057 -0.6957818611 -0.0793333128
1.6535533032 -0.6683252081 -0.0127378211
1.7457555372 -0.6589090222 0.0598838922
1.8298920697 -0.6624310527 0.1424614491
1.9104108105 -0.6748329507 0.2277951835
1.9902164483 -0.6946332430 0.3124271019
2.0552924186 -0.7152360466 0.3776373091
2.1224401973 -0.7395924452 0.4393361691
2.2095563140 -0.7749301961 0.5106041659
2.3006981367 -0.8177513646 0.5719627687
2.3939953733 -0.8689470720 0.6225475299
2.4870951282 -0.9302150931 0.6604897621
2.5934574115 -1.0194248890 0.6853453650
2.6736092807 -1.1055030667 0.6874308555
2.7444421561 -1.1984696529 0.6735515962
2.8168085812 -1.3141135608 0.6368290003
2.8678621318 -1.4102793544 0.5917044765
2.9119545533 -1.5041767550 0.5357171644
2.9495273657 -1.5946340730 0.4700291377
2.9793225682 -1.6799153838 0.3941899545
2.9981961330 -1.7444652022 0.3280139726
3.0145932274 -1.8196427221 0.2386708964
3.0229248671 -1.8886251999 0.1434154525
3.0222674350 -1.9506137349 0.0430881957
3.0103523981 -2.0033736656 -0.0616969114
2.9885512385 -2.0476182917 -0.1687472114
2.9565795798 -2.0823123384 -0.2767575924
2.9147521579 -2.1068390951 -0.3842333849
2.8621142249 -2.1188542497 -0.4890401063
2.8012097100 -2.1197285699 -0.5899270732
2.7331623148 -2.1098413651 -0.6856447801
2.6589087763 -2.0891666891 -0.7748694511
2.5788629448 -2.0567534855 -0.8551677052
2.5120704656 -2.0244465344 -0.9134237517
2.4256647662 -1.9760609801 -0.9773932512
2.3370803005 -1.9201718632 -1.0315133900
2.2472721616 -1.8576548747 -1.0754899403
2.1577434565 -1.7877379357 -1.1071205109
2.0707254884 -1.7109139026 -1.1275049962
1.9896534015 -1.6259656860 -1.1363491450
1.9200701465 -1.5310987874 -1.1330828617
1.8717647138 -1.4252909744 -1.1160367875
1.8447144235 -1.3143265078 -1.0882988821
1.8354545432 -1.2029101764 -1.0513514635
1.8387785997 -1.0939993644 -1.0063293664
1.8515068360 -0.9897741043 -0.9525530732
1.8653290818 -0.9095547268 -0.9047856142
1.8863114073 -0.8138751753 -0.8390170726
1.9053725533 -0.7407871870 -0.7824056527
1.9317428100 -0.6535036301 -0.7074925911
1.9550379248 -0.5866410206 -0.6450316532
1.9804435275 -0.5216892130 -0.5813767467
2.0084671612 -0.4577090627 -0.5178360699
2.0315407027 -0.4092993490 -0.4716056828
2.0474349487 -0.3768396431 -0.4412313796
2.0561246941 -0.3597085185 -0.4275284211
2.0648144395 -0.3425773940 -0.4138254625
2.0735041849 -0.3254462694 -0.4001225039
2.0821939303 -0.3083151449 -0.3864195454
2.0912275716 -0.2892063584 -0.3760202776
2.1002612128 -0.2700975719 -0.3656210099
2.1092948541 -0.2509887854 -0.3552217422
2.1183284954 -0.2318799988 -0.3448224745
2.1261219659 -0.2102238066 -0.3402101389
2.1339154364 -0.1885676144 -0.3355978033
2.1417089069 -0.1669114222 -0.3309854676
2.1495023774 -0.1452552300 -0.3263731320
2.1530631266 -0.1223304779 -0.3298772397
2.1566238757 -0.0994057257 -0.3333813474
2.1601846249 -0.0764809736 -0.3368854551
2.1637453741 -0.0535562214 -0.3403895628
2.1620646503 -0.0319981334 -0.3496975797
2.1603839266 -0.0104400454 -0.3590055966
2.1587032028 0.0111180425 -0.3683136134
2.1570224791 0.0326761305 -0.3776216303
2.1516570062 0.0525717326 -0.3890901995
2.1462915333 0.0724673347 -0.4005587687
2.1409260604 0.0923629367 -0.4120273380
2.1355605875 0.1122585388 -0.4234959072
2.1194388090 0.1499936549 -0.4467953067
2.0927100930 0.2059433930 -0.4806906825
2.0475404100 0.2780847182 -0.5209600672
1.9594298041 0.3798051390 -0.5628463052
1.8346881595 0.4859728370 -0.5775629194
1.7037350963 0.5854341834 -0.5641012225
1.5778702296 0.6875927080 -0.5324937890
1.4629600973 0.7976367548 -0.4882093988
1.3575073390 0.9087195265 -0.4266544742
1.2721639604 1.0017077906 -0.3624752408
1.2026882899 1.0757897269 -0.3023517235
1.1466756759 1.1325475673 -0.2517954167
1.0891876158 1.1863826033 -0.1997358897
1.0447683077 1.2248530143 -0.1602124821
1.0133873911 1.2483933832 -0.1339535578
0.9820064745 1.2719337521 -0.1076946335
0.9482260142 1.2928105296 -0.0821881172
0.9144455539 1.3136873070 -0.0566816008
0.8960722821 1.3224301596 -0.0447427097
0.8776990102 1.3311730122 -0.0328038186
0.8593257383 1.3399158648 -0.0208649275
0.8409524664 1.3486587174 -0.0089260364
0.8209336359 1.3552749228 0.0016412085
0.7808959748 1.3685073338 0.0227756984
0.7392907735 1.3791960559 0.0419148332
0.6961180317 1.3873410891 0.0590586129
0.6290016445 1.3939445503 0.0796841620
0.5601532261 1.3950260486 0.0950042534
0.4901980200 1.3906777100 0.1048035500
0.3971104268 1.3793531528 0.1155516180
0.3054455559 1.3675248826 0.1348168928
0.2150479978 1.3575298098 0.1602059232
