# Supplementary material for: The topology of the magnetically induced ring current of C13Cl2
Source: Chem Sci. 2026 Jun 27. Online ahead of print. doi: 10.1039/d6sc03398a (PMC13334967; doi:10.1039/d6sc03398a)
Supplement: SC-OLF-D6SC03398A-s002 [file SC-OLF-D6SC03398A-s002.zip › c13cl2/3loops/ribbon_traj_001_007.xyz]

300

0.1049735476 1.3424545870 0.0817229327
0.0126773133 1.3412039317 0.1156302367
-0.0803959581 1.3420042341 0.1474548690
-0.1861362322 1.3445318830 0.1784648816
-0.2821536297 1.3484235158 0.1990925456
-0.3915318417 1.3523598448 0.2117842643
-0.5016507289 1.3525551593 0.2105656314
-0.5988524053 1.3457399652 0.1979459938
-0.6937223231 1.3320827959 0.1759828568
-0.7972149118 1.3102968173 0.1447217373
-0.8879449789 1.2867223113 0.1148141963
-0.9778320871 1.2590237789 0.0859872938
-1.0668720260 1.2255922012 0.0611312983
-1.1537947912 1.1834495589 0.0436482075
-1.2359004659 1.1302638122 0.0365611115
-1.3106798506 1.0668189195 0.0409196455
-1.3783416414 0.9969169433 0.0551564772
-1.4424336100 0.9251405461 0.0757525759
-1.5066399927 0.8546252699 0.1000727136
-1.5737882590 0.7874676843 0.1258452253
-1.6542293703 0.7175206427 0.1541175197
-1.7311364848 0.6605669724 0.1769176856
-1.8223288907 0.6020908305 0.1975808891
-1.9073608514 0.5539072832 0.2089570600
-2.0041847177 0.5013481423 0.2095146497
-2.0889593090 0.4533304816 0.1973706343
-2.1773553742 0.3955158153 0.1667906966
-2.2480935389 0.3399766879 0.1273917095
-2.3107168771 0.2805064504 0.0805168261
-2.3654273708 0.2165253243 0.0298093957
-2.4105669061 0.1463605916 -0.0218975414
-2.4416049250 0.0679418616 -0.0714246741
-2.4510605921 -0.0084334447 -0.1088776275
-2.4369825527 -0.0893330875 -0.1340426319
-2.3926350157 -0.1763990428 -0.1370722199
-2.3399150964 -0.2411688956 -0.1161046451
-2.2772745169 -0.3023796428 -0.0729031574
-2.2176243635 -0.3506343059 -0.0119972343
-2.1646655621 -0.3902427406 0.0605693289
-2.1192338732 -0.4259582709 0.1400761542
-2.0810087671 -0.4617434458 0.2233243566
-2.0453417153 -0.5054519170 0.3180771106
-2.0195881777 -0.5494253228 0.4022442572
-1.9985813222 -0.5991455678 0.4845156466
-1.9819523976 -0.6548394747 0.5639128344
-1.9685112108 -0.7247019339 0.6481656930
-1.9611003589 -0.7926999176 0.7188522469
-1.9587624829 -0.8659755154 0.7844126465
-1.9635894435 -0.9540261084 0.8505235725
-1.9756596309 -1.0365859218 0.9024864236
-1.9967224250 -1.1219288375 0.9463789634
-2.0315793903 -1.2189611780 0.9850017191
-2.0730655182 -1.3048117431 1.0087215002
-2.1230982374 -1.3884054511 1.0215669448
-2.1866158924 -1.4784013977 1.0236285042
-2.2482526380 -1.5544113024 1.0136866021
-2.3203388042 -1.6342652119 0.9897274522
-2.3855695121 -1.7007228542 0.9581856827
-2.4505519145 -1.7619850227 0.9170515432
-2.5218863826 -1.8235188147 0.8598961770
-2.5831427947 -1.8712787010 0.7996528589
-2.6413781162 -1.9116358544 0.7315304237
-2.7019707818 -1.9469615457 0.6465672293
-2.7507600035 -1.9689039131 0.5641005568
-2.7937791105 -1.9813483697 0.4765942081
-2.8344420906 -1.9840595072 0.3742116845
-2.8628979030 -1.9761018791 0.2804042647
-2.8838038209 -1.9588001940 0.1858646082
-2.8975105440 -1.9285553083 0.0807860744
-2.9018220067 -1.8933526732 -0.0109125979
-2.8984319846 -1.8506760994 -0.0994278444
-2.8858496810 -1.7946268192 -0.1934797282
-2.8673935610 -1.7384060357 -0.2719961500
-2.8424442451 -1.6768632383 -0.3445053367
-2.8071845868 -1.6023121321 -0.4176318650
-2.7693798532 -1.5316984083 -0.4746680273
-2.7258044225 -1.4580534430 -0.5231010727
-2.6765983891 -1.3824376576 -0.5621730385
-2.6149739953 -1.2967668376 -0.5938862320
-2.5539623173 -1.2212668644 -0.6096437403
-2.4796298560 -1.1400367678 -0.6123457894
-2.4093521958 -1.0721796275 -0.6017815688
-2.3367611191 -1.0099003367 -0.5792387045
-2.2545097279 -0.9478981565 -0.5401772094
-2.1819734223 -0.8992078686 -0.4951145281
-2.1111450446 -0.8566287657 -0.4418323941
-2.0424282159 -0.8200451618 -0.3817196792
-1.9675631991 -0.7860386475 -0.3082359280
-1.9018310750 -0.7624723984 -0.2389191213
-1.8354391319 -0.7459573308 -0.1682158443
-1.7579310268 -0.7367710757 -0.0903486742
-1.6834425505 -0.7390066819 -0.0261891950
-1.6025678966 -0.7520673830 0.0280750297
-1.5050634690 -0.7799534127 0.0703721270
-1.4151953650 -0.8144292675 0.0888193351
-1.3262397799 -0.8554564124 0.0861364865
-1.2416257182 -0.8989563470 0.0624411615
-1.1543185581 -0.9451491183 0.0140162107
-1.0814536252 -0.9808243078 -0.0414912938
-1.0088230512 -1.0100930762 -0.1010115470
-0.9309335994 -1.0325806198 -0.1565100469
-0.8334832306 -1.0502480244 -0.2040825471
-0.7386830590 -1.0603426846 -0.2264997774
-0.6409715869 -1.0668397220 -0.2266988658
-0.5454831410 -1.0716874888 -0.2051587207
-0.4565974697 -1.0763794292 -0.1640206128
-0.3767834066 -1.0820231152 -0.1071548912
-0.3066587318 -1.0896791675 -0.0387794323
-0.2378945186 -1.1016906104 0.0465141027
-0.1842309645 -1.1165912514 0.1276396368
-0.1355062884 -1.1361958388 0.2108670575
-0.0897077261 -1.1609298958 0.2943939939
-0.0401438064 -1.1956361111 0.3866260966
0.0036901129 -1.2325495512 0.4666086487
0.0479077823 -1.2757080799 0.5431712363
0.0983819861 -1.3313157691 0.6239121993
0.1439916294 -1.3876175932 0.6904287156
0.1897203107 -1.4502098647 0.7509453058
0.2402638995 -1.5277137667 0.8108426961
0.2829933257 -1.6038762158 0.8560207352
0.3220137831 -1.6862174278 0.8928805664
0.3596043128 -1.7850317353 0.9238335564
0.3849927509 -1.8785349956 0.9406587264
0.4029486256 -1.9870386817 0.9470088997
0.4100924937 -2.0849593738 0.9424988182
0.4094737812 -2.1822893181 0.9286658279
0.4005833139 -2.2889942032 0.9025832310
0.3869244736 -2.3811341586 0.8710569188
0.3660056148 -2.4800285364 0.8270565609
0.3431452022 -2.5637176612 0.7807079716
0.3166754709 -2.6426317652 0.7282843746
0.2828596756 -2.7248130555 0.6629904630
0.2491193347 -2.7916438113 0.5991356286
0.2120611357 -2.8517804280 0.5306353268
0.1666036838 -2.9103439628 0.4490126912
0.1231350855 -2.9545653316 0.3726622187
0.0712056735 -2.9941167620 0.2838335445
0.0227359324 -3.0202736168 0.2023625132
-0.0274060282 -3.0372922545 0.1194911672
-0.0849643513 -3.0454736171 0.0258327996
-0.1367328798 -3.0430332966 -0.0577614924
-0.1883648199 -3.0312820046 -0.1406534021
-0.2456160508 -3.0078207949 -0.2319209791
-0.2953996001 -2.9777386046 -0.3112782087
-0.3437006852 -2.9395094207 -0.3880043018
-0.3958973219 -2.8876102568 -0.4701171574
-0.4405493869 -2.8342940312 -0.5396983672
-0.4834285982 -2.7746447358 -0.6051357924
-0.5296740797 -2.7009839539 -0.6729299114
-0.5692947660 -2.6300326153 -0.7283670477
-0.6075538189 -2.5545325272 -0.7784920421
-0.6492204226 -2.4653710658 -0.8282156209
-0.6845300055 -2.3819414525 -0.8665189512
-0.7174453835 -2.2951341694 -0.8988878155
-0.7501085965 -2.1943200968 -0.9288732727
-0.7705442674 -2.0887519609 -0.9518342499
-0.7665515733 -1.9807154696 -0.9676964804
-0.7315092303 -1.8774744730 -0.9737080115
-0.6754305131 -1.7832924192 -0.9683469916
-0.6166995546 -1.7059794912 -0.9536224747
-0.5460515986 -1.6257886225 -0.9268892911
-0.4820139361 -1.5584542411 -0.8947567823
-0.4102093759 -1.4880853830 -0.8495489017
-0.3475952426 -1.4292206689 -0.8017321299
-0.2868968446 -1.3744684839 -0.7470275401
-0.2215341595 -1.3180598501 -0.6784422195
-0.1662104065 -1.2722896927 -0.6111881477
-0.1071793862 -1.2263743762 -0.5301297064
-0.0572279359 -1.1905245767 -0.4532991218
-0.0091007300 -1.1595650003 -0.3732514131
0.0440706526 -1.1307733015 -0.2810090703
0.0916722020 -1.1100698477 -0.1974470498
0.1411417080 -1.0940184130 -0.1139827623
0.1941854726 -1.0820371327 -0.0321012617
0.2527178996 -1.0737070759 0.0463261588
0.3183994450 -1.0681762249 0.1189960566
0.3927092059 -1.0646862584 0.1827871040
0.4649380072 -1.0628922579 0.2299369509
0.5554990195 -1.0603705490 0.2676033288
0.6517560864 -1.0567671789 0.2861248852
0.7378449864 -1.0516428022 0.2849984044
0.8218421038 -1.0428821763 0.2679546353
0.9009995098 -1.0294078712 0.2368280592
0.9838658405 -1.0079415426 0.1890248728
1.0603357138 -0.9796343569 0.1343551821
1.1348896902 -0.9451206394 0.0804835793
1.2123535363 -0.9054040541 0.0350068363
1.3064011474 -0.8582795569 0.0031887867
1.4065000503 -0.8138364712 -0.0044685580
1.5087027743 -0.7777713170 0.0134951176
1.6074284754 -0.7552412185 0.0562879599
1.6995515147 -0.7462605573 0.1156960600
1.7846742899 -0.7501077408 0.1854443418
1.8648301167 -0.7647216468 0.2596739593
1.9344412506 -0.7859186278 0.3258706758
2.0123764248 -0.8172952125 0.3972776302
2.0831769121 -0.8516549857 0.4562359928
2.1644271185 -0.8967796560 0.5154191512
2.2383608170 -0.9436389983 0.5600618832
2.3219489797 -1.0033068967 0.5997741484
2.3955862940 -1.0638803980 0.6233851352
2.4755272674 -1.1383181702 0.6372061791
2.5499494040 -1.2195122698 0.6346539599
2.6179085717 -1.3044682291 0.6174871228
2.6727506864 -1.3814686884 0.5906445281
2.7274108230 -1.4675288458 0.5488525481
2.7701491274 -1.5424887232 0.5017141593
2.8113271595 -1.6237032598 0.4395839869
2.8417694001 -1.6923947579 0.3760775569
2.8682467240 -1.7644294274 0.2969257376
2.8851445634 -1.8236803754 0.2202737605
2.8958676843 -1.8838787396 0.1285720719
2.8978419968 -1.9311934660 0.0424124702
2.8911039977 -1.9765924831 -0.0577823680
2.8767908627 -2.0091387401 -0.1494510305
2.8517564603 -2.0367041324 -0.2531824217
2.8165612802 -2.0529743421 -0.3563409333
2.7780243816 -2.0585592215 -0.4466042448
2.7268418146 -2.0541047984 -0.5440742469
2.6752266813 -2.0407640695 -0.6266597044
2.6114055761 -2.0158018869 -0.7129410097
2.5500978810 -1.9849681880 -0.7833543935
2.4853263618 -1.9466895017 -0.8466731333
2.4096155768 -1.8961228536 -0.9088270571
2.3314814624 -1.8375530291 -0.9599813882
2.2609101499 -1.7798821536 -0.9969197708
2.1904607525 -1.7171317128 -1.0246738422
2.1135802055 -1.6406765424 -1.0443319691
2.0489468511 -1.5670162376 -1.0516647494
1.9911307980 -1.4876866779 -1.0486903643
1.9381850871 -1.3924791116 -1.0332409866
1.9042511565 -1.3036141115 -1.0089217917
1.8832753032 -1.2136308412 -0.9756240091
1.8723357524 -1.1141917740 -0.9295039060
1.8719406801 -1.0288552008 -0.8805821584
1.8788465243 -0.9383137665 -0.8180526531
1.8894286683 -0.8627711143 -0.7559983661
1.9032888061 -0.7927469525 -0.6884057974
1.9221233301 -0.7210494896 -0.6069401820
1.9414584195 -0.6641070135 -0.5293095405
1.9664752804 -0.6077220260 -0.4382895469
1.9919465824 -0.5653346098 -0.3537225711
2.0211659800 -0.5298176623 -0.2674935630
2.0549574390 -0.5002178537 -0.1810491178
2.0940089930 -0.4748661801 -0.0959687669
2.1334231193 -0.4568177249 -0.0231821948
2.1778224027 -0.4391479405 0.0459961963
2.2210667593 -0.4263103171 0.1024837080
2.2686718970 -0.4112022779 0.1539070419
2.3204258042 -0.3926677192 0.1996308681
2.3681849854 -0.3784749309 0.2351524569
2.4178794698 -0.3583098265 0.2626664675
2.4754009284 -0.3240437476 0.2878825422
2.5261997114 -0.2937878864 0.3044838953
2.5732003075 -0.2561621106 0.3113558589
2.6165311318 -0.2126207200 0.3116684299
2.6544491456 -0.1639757749 0.3055254876
2.6857710496 -0.1115851048 0.2934208630
2.7058090221 -0.0567366118 0.2724635853
2.7172402487 -0.0011571336 0.2466058642
2.7158258251 0.0529190008 0.2160013706
2.6983199227 0.1018068502 0.1838530137
2.6662632773 0.1442825522 0.1525662549
2.6289983723 0.1842366356 0.1248399657
2.5868852071 0.2335516034 0.0942401731
2.5441771159 0.2716167285 0.0710178845
2.4960442572 0.3184755791 0.0429801562
2.4459591219 0.3643199522 0.0163193074
2.3877350537 0.4169750626 -0.0150726495
2.3182397546 0.4747634342 -0.0488652690
2.2434011403 0.5299982634 -0.0750036110
2.1639171699 0.5831872877 -0.0899195342
2.0720481777 0.6415557710 -0.0926644750
1.9710140144 0.7070034708 -0.0812259725
1.8755760501 0.7773975846 -0.0571863025
1.7884034298 0.8551795866 -0.0257696535
1.7109425040 0.9411932315 0.0089999437
1.6579549021 1.0170943240 0.0380825329
1.6101680962 1.0962435134 0.0655805750
1.5735651305 1.1685842001 0.0884217094
1.5457273138 1.2327479130 0.1060879706
1.5173249689 1.2972037715 0.1222645467
1.4830804611 1.3594482481 0.1343634844
1.4371100121 1.4160302596 0.1438019696
1.3822146010 1.4439196165 0.1458100258
1.3121481473 1.4577840500 0.1397366726
1.2539175130 1.4553978877 0.1266104535
1.1870612054 1.4524181257 0.1060020988
1.1215905860 1.4471059405 0.0837130926
1.0453845834 1.4436406459 0.0588225870
0.9686583330 1.4381478149 0.0370890503
0.8799323303 1.4341815077 0.0200341704
0.7906070996 1.4272145333 0.0094919564
0.7123712814 1.4157328746 0.0011737688
0.6336812967 1.4033909524 -0.0035879077
0.5546117296 1.3901382807 -0.0042797116
0.4638616130 1.3780423542 0.0031195595
0.3832272913 1.3654054980 0.0103327900
0.2907986451 1.3548596012 0.0275829959
0.1977373020 1.3467187186 0.0510884969
0.1012951000 1.3327328100 0.0577279400
0.0046511605 1.3305608968 0.0889229364
-0.0922038936 1.3330261012 0.1194304124
-0.1897731300 1.3392635705 0.1469698414
-0.2886396046 1.3474602011 0.1687067384
-0.3890806635 1.3544711197 0.1817768785
-0.4905326019 1.3567279439 0.1831072112
-0.5912643472 1.3517577166 0.1718053405
-0.6896542216 1.3394648291 0.1500123947
-0.7855012489 1.3214809661 0.1216318347
-0.8795878824 1.2990945223 0.0905697382
-0.9728295147 1.2726304211 0.0601907677
-1.0654025398 1.2405096723 0.0335407808
-1.1561553759 1.1993792587 0.0142893377
-1.2420632905 1.1461466397 0.0059463149
-1.3199146214 1.0812413048 0.0100219351
-1.3895944970 1.0089174121 0.0249424909
-1.4553492954 0.9345653979 0.0464996148
-1.5211954205 0.8615611789 0.0720597518
-1.5903668056 0.7922813760 0.0991142401
-1.6643936648 0.7280164983 0.1256468396
-1.7436771132 0.6693253256 0.1497612425
-1.8277141219 0.6158391724 0.1694954538
-1.9154435548 0.5663695960 0.1824927938
-2.0051042774 0.5188298916 0.1853791666
-2.0937712994 0.4704773204 0.1754624935
-2.1775391815 0.4189251138 0.1505577006
-2.2530282583 0.3630006069 0.1121586686
-2.3201762401 0.3029368080 0.0653655600
-2.3793228610 0.2382688474 0.0140858239
-2.4290901360 0.1673788315 -0.0388474894
-2.4655998725 0.0882247251 -0.0906450143
-2.4794222101 -0.0011048697 -0.1360334615
-2.4606287270 -0.0960086190 -0.1646041610
-2.4123272686 -0.1847512160 -0.1668899159
-2.3487360124 -0.2593510334 -0.1418932090
-2.2820360334 -0.3189863602 -0.0944453601
-2.2195027910 -0.3653101312 -0.0294318585
-2.1646059816 -0.4028888592 0.0472301424
-2.1179228817 -0.4368989432 0.1307436119
-2.0789814218 -0.4715623120 0.2178962060
-2.0467617266 -0.5099433465 0.3062290499
-2.0203148948 -0.5537184117 0.3939650510
-1.9990948937 -0.6040306835 0.4795856562
-1.9825587649 -0.6608953561 0.5620749694
-1.9706370759 -0.7243292486 0.6404675488
-1.9635623166 -0.7939825566 0.7140178953
-1.9619557520 -0.8693372508 0.7820561549
-1.9671567011 -0.9500700652 0.8434011972
-1.9802005648 -1.0349505229 0.8975352119
-2.0030285556 -1.1228764955 0.9428039580
-2.0359615938 -1.2119844484 0.9784511244
-2.0789820317 -1.3004819344 1.0033072364
-2.1311542336 -1.3865772543 1.0162317679
-2.1899140858 -1.4693130077 1.0177147417
-2.2532766695 -1.5479704254 1.0076501886
-2.3192552463 -1.6221610680 0.9864791694
-2.3862751440 -1.6913529941 0.9544420390
-2.4530299516 -1.7550369121 0.9120817288
-2.5184190003 -1.8125792279 0.8599232944
-2.5813980938 -1.8627178378 0.7980687174
-2.6411910674 -1.9050519616 0.7277974864
-2.6965639282 -1.9382932267 0.6494825606
-2.7467327405 -1.9619634325 0.5644799849
-2.7908800426 -1.9755791178 0.4740920524
-2.8277572771 -1.9785466128 0.3795665401
-2.8570732347 -1.9713346989 0.2826663686
-2.8783593517 -1.9541124384 0.1849267895
-2.8911435100 -1.9274569414 0.0878166046
-2.8956304662 -1.8919268339 -0.0071768068
-2.8917640071 -1.8482705517 -0.0987465795
-2.8801618611 -1.7973544389 -0.1858036964
-2.8611583700 -1.7399479143 -0.2673505899
-2.8352114517 -1.6767982855 -0.3425014067
-2.8024282661 -1.6084600749 -0.4100593948
-2.7633870758 -1.5359980523 -0.4694874509
-2.7181600549 -1.4602437273 -0.5197095802
-2.6669148751 -1.3823558458 -0.5598507325
-2.6096121987 -1.3036491880 -0.5885672642
-2.5466011188 -1.2258384390 -0.6050774949
-2.4784827302 -1.1507028825 -0.6087373678
-2.4061271382 -1.0802714107 -0.5985446799
-2.3313549968 -1.0156099890 -0.5756106963
-2.2557859017 -0.9577249202 -0.5403738678
-2.1810183986 -0.9066303648 -0.4945052627
-2.1080337936 -0.8620832747 -0.4397563931
-2.0373382634 -0.8240260145 -0.3775878869
-1.9686060499 -0.7923186062 -0.3098821579
-1.9008850510 -0.7675037524 -0.2383856919
-1.8324886955 -0.7502168080 -0.1653351632
-1.7611757338 -0.7417147367 -0.0935728958
-1.6844669916 -0.7436741139 -0.0271735610
-1.6010550787 -0.7571269733 0.0288866576
-1.5114789126 -0.7823528421 0.0689932995
-1.4186881097 -0.8177617961 0.0890933491
-1.3268831983 -0.8605201666 0.0859609904
-1.2398738797 -0.9058370924 0.0605898420
-1.1600371484 -0.9488479115 0.0151993638
-1.0857812642 -0.9861200705 -0.0431312099
-1.0120515756 -1.0166051385 -0.1059731513
-0.9325209980 -1.0398338173 -0.1646130702
-0.8433310686 -1.0562040795 -0.2099019464
-0.7457554027 -1.0667165446 -0.2350210579
-0.6446823675 -1.0731410645 -0.2362138683
-0.5459465985 -1.0776584731 -0.2138832389
-0.4542393064 -1.0819828753 -0.1709153130
-0.3723677934 -1.0873020355 -0.1112528344
-0.3010304419 -1.0949056062 -0.0394641259
-0.2386757123 -1.1056995356 0.0399329628
-0.1837587377 -1.1208148425 0.1240050415
-0.1340197123 -1.1409988579 0.2102248953
-0.0873436681 -1.1667799157 0.2966690017
-0.0423402815 -1.1988008273 0.3819042840
0.0022924286 -1.2370980368 0.4647062233
0.0473067628 -1.2822156477 0.5437747506
0.0929615833 -1.3338300362 0.6183738633
0.1392129332 -1.3924652950 0.6871856461
0.1854710217 -1.4579264659 0.7495161585
0.2308094357 -1.5301592019 0.8046215988
0.2737018658 -1.6095073386 0.8512191227
0.3125329112 -1.6953990078 0.8888773580
0.3453079885 -1.7873588411 0.9166148718
0.3702950865 -1.8842247888 0.9337086635
0.3864494997 -1.9842212194 0.9398618947
0.3937695378 -2.0853476218 0.9353998829
0.3930432527 -2.1858115739 0.9208828623
0.3851659197 -2.2840992322 0.8966918011
0.3716673198 -2.3793572577 0.8642358823
0.3530729565 -2.4705376161 0.8235927518
0.3302499749 -2.5571919375 0.7758347773
0.3035663319 -2.6387291418 0.7215090238
0.2730315503 -2.7142781244 0.6609153109
0.2390177440 -2.7835847613 0.5949479079
0.2013439188 -2.8454984035 0.5238212020
0.1604198060 -2.8998665181 0.4484510786
0.1162660737 -2.9455901665 0.3692639463
0.0693603468 -2.9824451514 0.2870985912
0.0201686810 -3.0099869681 0.2026456162
-0.0308796576 -3.0275529810 0.1166379908
-0.0829907189 -3.0350644004 0.0298133912
-0.1355842486 -3.0328413310 -0.0570171455
-0.1880756709 -3.0205324075 -0.1430678283
-0.2399101258 -2.9985872228 -0.2275788320
-0.2904942718 -2.9676965898 -0.3100319456
-0.3394569430 -2.9278965131 -0.3895952088
-0.3865901200 -2.8801183474 -0.4658000795
-0.4317701554 -2.8249455497 -0.5381022976
-0.4749646483 -2.7629171190 -0.6059315282
-0.5162403362 -2.6945873926 -0.6687120144
-0.5558243119 -2.6208830128 -0.7262853493
-0.5936581179 -2.5421201440 -0.7780471244
-0.6297865993 -2.4589489334 -0.8237776013
-0.6636914902 -2.3717814526 -0.8633520036
-0.6941967604 -2.2806845163 -0.8962635762
-0.7189906370 -2.1858707376 -0.9227992298
-0.7331343048 -2.0873263739 -0.9424641898
-0.7288624704 -1.9867785437 -0.9542929822
-0.7023708588 -1.8890904388 -0.9572674175
-0.6574962606 -1.7984022766 -0.9506223939
-0.6014957352 -1.7153156407 -0.9344248957
-0.5400149630 -1.6385060327 -0.9093578951
-0.4762084377 -1.5670782978 -0.8756292138
-0.4120197685 -1.5006067415 -0.8335200089
-0.3487793485 -1.4386323961 -0.7838010185
-0.2874613289 -1.3814255051 -0.7265181715
-0.2286930223 -1.3290529255 -0.6623569699
-0.1727145543 -1.2814617871 -0.5922485781
-0.1197634105 -1.2392875614 -0.5165401059
-0.0694470987 -1.2023435362 -0.4364287837
-0.0212774068 -1.1709840075 -0.3526931943
0.0257212374 -1.1453128707 -0.2663882931
0.0725966482 -1.1250218205 -0.1785936421
0.1210403193 -1.1101756653 -0.0905637031
0.1728114668 -1.1001048639 -0.0037646266
0.2298817205 -1.0944372110 0.0800446887
0.2939005760 -1.0920099380 0.1588187113
0.3670260845 -1.0920719205 0.2292354543
0.4501011155 -1.0931637844 0.2874641864
0.5421278939 -1.0940080473 0.3299892707
0.6407875085 -1.0931875312 0.3531441421
0.7420228610 -1.0890856484 0.3546952580
0.8407130078 -1.0794803269 0.3338242554
0.9321063594 -1.0626240487 0.2933180604
1.0143560040 -1.0381295241 0.2391911115
1.0894118164 -1.0061115932 0.1787385941
1.1630963244 -0.9677864765 0.1203109456
1.2411874772 -0.9244670260 0.0721181911
1.3272676419 -0.8795787972 0.0430254055
1.4195445721 -0.8383799756 0.0365571001
1.5139715693 -0.8059791898 0.0535749648
1.6058807870 -0.7857023063 0.0911253556
1.6922363797 -0.7782839692 0.1437696347
1.7724462642 -0.7829515879 0.2057772781
1.8481378518 -0.7977462575 0.2718104795
1.9214192123 -0.8210066760 0.3381624079
1.9941820177 -0.8519268167 0.4019138681
2.0677415835 -0.8897463954 0.4608297283
2.1425890044 -0.9341634048 0.5131231009
2.2185593120 -0.9852509385 0.5569927317
2.2947871520 -1.0430602956 0.5909536912
2.3699937582 -1.1075998622 0.6128879092
2.4426351737 -1.1777863092 0.6226324795
2.5113165262 -1.2524473093 0.6195702269
2.5747364731 -1.3300346362 0.6034561078
2.6324748676 -1.4087394676 0.5756526646
2.6842429622 -1.4870598066 0.5370192017
2.7296501961 -1.5636043002 0.4881541236
2.7686108997 -1.6373549160 0.4302691688
2.8010241183 -1.7074769870 0.3643985355
2.8267024295 -1.7732195220 0.2914073921
2.8447751476 -1.8336164553 0.2118184337
2.8553607885 -1.8882840366 0.1269246784
2.8578171966 -1.9362521289 0.0374857989
2.8519511045 -1.9769384250 -0.0553389428
2.8376003059 -2.0095543784 -0.1503917656
2.8147803485 -2.0335540916 -0.2463476407
2.7837387570 -2.0482623376 -0.3418695765
2.7449578470 -2.0535326395 -0.4355353986
2.6990119675 -2.0490821080 -0.5259518447
2.6466334366 -2.0348334386 -0.6117377259
2.5887666713 -2.0114593527 -0.6917991326
2.5262995267 -1.9796001977 -0.7652119396
2.4598779995 -1.9396500328 -0.8308034782
2.3904206503 -1.8924765166 -0.8878924168
2.3187662051 -1.8389602763 -0.9359413201
2.2459541545 -1.7797819358 -0.9747236509
2.1730815363 -1.7151962434 -1.0034771826
2.1018580474 -1.6451659280 -1.0216018759
2.0345953884 -1.5695308697 -1.0290566568
1.9746644686 -1.4877578031 -1.0252151875
1.9259653558 -1.4001238678 -1.0098657376
1.8909945121 -1.3085430529 -0.9838324222
1.8703990934 -1.2159152678 -0.9479108356
1.8615065439 -1.1250590773 -0.9035515410
1.8615753734 -1.0379107365 -0.8514712991
1.8679553763 -0.9557377371 -0.7921683193
1.8788979809 -0.8795243519 -0.7259690188
1.8931483812 -0.8098488052 -0.6534953984
1.9101987383 -0.7478326617 -0.5749206445
1.9295617208 -0.6937020912 -0.4912229446
1.9517265053 -0.6488714354 -0.4028534266
1.9768250194 -0.6130071196 -0.3112377227
2.0056803064 -0.5866479261 -0.2175162359
2.0390656209 -0.5688543714 -0.1232827396
2.0775895732 -0.5581747309 -0.0299302450
2.1226060204 -0.5530638482 0.0609579240
2.1744875059 -0.5509572978 0.1482308396
2.2342812195 -0.5496823524 0.2302940401
2.3018889200 -0.5466402460 0.3059792860
2.3768865844 -0.5395187713 0.3740159174
2.4581498717 -0.5261070159 0.4333535844
2.5442447889 -0.5044949498 0.4825715862
2.6326996031 -0.4733990776 0.5213836967
2.7210031176 -0.4316054979 0.5487763835
2.8058802922 -0.3781167926 0.5637782428
2.8834179231 -0.3127968578 0.5656613165
2.9501299332 -0.2372698138 0.5546333639
3.0036497235 -0.1542513201 0.5316820465
3.0421328788 -0.0667470892 0.4978051562
3.0634025422 0.0222191120 0.4541273787
3.0589809053 0.1081786256 0.4009560565
3.0223763107 0.1837615693 0.3446970075
2.9634494129 0.2486710056 0.2937783986
2.8941059958 0.3085372049 0.2499807290
2.8202524511 0.3670832050 0.2120909614
2.7442786250 0.4255339493 0.1784738581
2.6668976200 0.4838926384 0.1480533491
2.5881972193 0.5418600966 0.1203958666
2.5078316240 0.5990449711 0.0961221765
2.4253337461 0.6550419047 0.0767859487
2.3402441653 0.7094459637 0.0663365885
2.2542126768 0.7632879366 0.0677861234
2.1705803353 0.8190920685 0.0817684925
2.0925332553 0.8795354411 0.1054390573
2.0225864751 0.9466679992 0.1355317698
1.9617697343 1.0207203687 0.1690412619
1.9110370907 1.1014178561 0.2039694604
1.8699323946 1.1874705178 0.2388167216
1.8373670139 1.2775569586 0.2725375105
1.8114146943 1.3704676848 0.3043345928
1.7888301654 1.4651117933 0.3335116592
1.7651165801 1.5603401930 0.3597093553
1.7327041073 1.6538341421 0.3822867665
1.6768397523 1.7360031610 0.3995432729
1.5867128007 1.7785277682 0.4054689446
1.4859076350 1.7797484216 0.3971413569
1.3891102372 1.7617219903 0.3727984781
1.2969345396 1.7341926173 0.3402655197
1.2075302184 1.7019983980 0.3043712584
1.1196350644 1.6672049660 0.2671788318
1.0324247037 1.6308710409 0.2298425855
0.9452351287 1.5937477975 0.1932422340
0.8575701009 1.5564034276 0.1580338471
0.7690281942 1.5192823876 0.1248438441
0.6790588346 1.4829666959 0.0947558135
0.5873734754 1.4480035997 0.0685331586
0.4936459021 1.4151130316 0.0473875519
0.3976254705 1.3853324190 0.0330502145
0.2993673037 1.3602347452 0.0280238231
0.1998027550 1.3418887073 0.0352580380
0.1086519951 1.3521763641 0.1057179255
0.0207034660 1.3518469666 0.1423375371
-0.0685880226 1.3509823670 0.1754793257
-0.1824993343 1.3498001956 0.2099599217
-0.2756676548 1.3493868305 0.2294783529
-0.3939830200 1.3502485700 0.2417916500
-0.5127688559 1.3483823747 0.2380240516
-0.6064404635 1.3397222139 0.2240866470
-0.6977904246 1.3247007626 0.2019533189
-0.8089285748 1.2991126686 0.1678116399
-0.8963020754 1.2743501003 0.1390586544
-0.9828346594 1.2454171367 0.1117838199
-1.0683415122 1.2106747300 0.0887218159
-1.1514342066 1.1675198591 0.0730070773
-1.2297376413 1.1143809847 0.0671759081
-1.3014450798 1.0523965342 0.0718173558
-1.3670887857 0.9849164746 0.0853704635
-1.4295179246 0.9157156943 0.1050055370
-1.4920845648 0.8476893610 0.1280856753
-1.5572097124 0.7826539925 0.1525762106
-1.6440650758 0.7070247870 0.1825881997
-1.7185958564 0.6518086192 0.2040741286
-1.8169436594 0.5883424886 0.2256663245
-1.8992781480 0.5414449703 0.2354213263
-2.0032651580 0.4838663931 0.2336501329
-2.0841473187 0.4361836427 0.2192787752
-2.1771715668 0.3721065168 0.1830236927
-2.2431588195 0.3169527689 0.1426247504
-2.3012575142 0.2580760928 0.0956680922
-2.3515318807 0.1947818011 0.0455329675
-2.3920436763 0.1253423518 -0.0049475933
-2.4176099774 0.0476589982 -0.0522043338
-2.4226989741 -0.0157620197 -0.0817217936
-2.4133363784 -0.0826575560 -0.1034811028
-2.3729427627 -0.1680468697 -0.1072545239
-2.3310941803 -0.2229867578 -0.0903160813
-2.2725130004 -0.2857729254 -0.0513609546
-2.2157459359 -0.3359584807 0.0054373899
-2.1647251427 -0.3775966220 0.0739085154
-2.1205448646 -0.4150175986 0.1494086966
-2.0830361124 -0.4519245796 0.2287525071
-2.0439217040 -0.5009604876 0.3299251714
-2.0188614607 -0.5451322338 0.4105234634
-1.9980677506 -0.5942604521 0.4894456370
-1.9813460302 -0.6487835934 0.5657506994
-1.9663853457 -0.7250746191 0.6558638373
-1.9586384012 -0.7914172786 0.7236865985
-1.9555692139 -0.8626137800 0.7867691381
-1.9600221859 -0.9579821515 0.8576459478
-1.9711186970 -1.0382213208 0.9074376353
-1.9904162944 -1.1209811795 0.9499539688
-2.0271971867 -1.2259379076 0.9915523138
-2.0671490048 -1.3091415519 1.0141357640
-2.1150422411 -1.3902336479 1.0269021217
-2.1833176990 -1.4874897876 1.0295422668
-2.2432286065 -1.5608521794 1.0197230156
-2.3214223621 -1.6463693557 0.9929757350
-2.3848638803 -1.7100927143 0.9619293264
-2.4480738775 -1.7689331334 0.9220213577
-2.5253537650 -1.8344584015 0.8598690596
-2.5848874956 -1.8798395642 0.8012370005
-2.6415651650 -1.9182197471 0.7352633610
-2.7073776353 -1.9556298646 0.6436518979
-2.7547872665 -1.9758443937 0.5637211288
-2.7966781784 -1.9871176215 0.4790963639
-2.8411269040 -1.9895724016 0.3688568288
-2.8687225714 -1.9808690593 0.2781421609
-2.8892482901 -1.9634879497 0.1868024269
-2.9038775781 -1.9296536753 0.0737555441
-2.9080135472 -1.8947785124 -0.0146483889
-2.9050999620 -1.8530816471 -0.1001091093
-2.8915375009 -1.7918991994 -0.2011557601
-2.8736287521 -1.7368641571 -0.2766417101
-2.8496770385 -1.6769281911 -0.3465092667
-2.8119409076 -1.5961641892 -0.4252043353
-2.7753726306 -1.5273987644 -0.4798486037
-2.7334487901 -1.4558631587 -0.5264925652
-2.6862819032 -1.3825194693 -0.5644953446
-2.6203357918 -1.2898844872 -0.5992051998
-2.5613235159 -1.2166952897 -0.6142099856
-2.4807769818 -1.1293706531 -0.6159542110
-2.4125772534 -1.0640878443 -0.6050184577
-2.3421672414 -1.0041906844 -0.5828667127
-2.2532335541 -0.9380713929 -0.5399805510
-2.1829284459 -0.8917853724 -0.4957237936
-2.1142562956 -0.8511742567 -0.4439083951
-2.0475181685 -0.8160643090 -0.3858514715
-1.9665203482 -0.7797586888 -0.3065896981
-1.9027770989 -0.7574410445 -0.2394525508
-1.8383895683 -0.7416978537 -0.1710965253
-1.7546863198 -0.7318274146 -0.0871244526
-1.6824181093 -0.7343392499 -0.0252048291
-1.6040807145 -0.7470077926 0.0272634017
-1.4986480254 -0.7775539833 0.0717509546
-1.4117026204 -0.8110967390 0.0885453210
-1.3255963615 -0.8503926581 0.0863119826
-1.2433775568 -0.8920756017 0.0642924811
-1.1485999678 -0.9414503251 0.0128330576
-1.0771259861 -0.9755285450 -0.0398513777
-1.0055945267 -1.0035810139 -0.0960499426
-0.9293462008 -1.0253274222 -0.1484070235
-0.8236353926 -1.0442919693 -0.1982631478
-0.7316107152 -1.0539688245 -0.2179784969
-0.6372608063 -1.0605383795 -0.2171838633
-0.5450196835 -1.0657165045 -0.1964342025
-0.4589556329 -1.0707759832 -0.1571259125
-0.3811990198 -1.0767441948 -0.1030569480
-0.3122870217 -1.0844527288 -0.0380947388
-0.2371133250 -1.0976816851 0.0530952425
-0.1847031912 -1.1123676604 0.1312742320
-0.1369928646 -1.1313928196 0.2115092198
-0.0920717841 -1.1550798758 0.2921189860
-0.0379473314 -1.1924713948 0.3913479091
0.0050877972 -1.2280010656 0.4685110742
0.0485088017 -1.2692005121 0.5425677219
0.1038023889 -1.3288015020 0.6294505353
0.1487703257 -1.3827698914 0.6936717850
0.1939695997 -1.4424932635 0.7523744531
0.2497183633 -1.5252683316 0.8170637933
0.2922847856 -1.5982450930 0.8608223476
0.3314946551 -1.6770358477 0.8968837748
0.3739006372 -1.7827046295 0.9310522409
0.3996904153 -1.8728452023 0.9476087893
0.4194477514 -1.9898561440 0.9541559046
0.4264154496 -2.0845711258 0.9495977535
0.4259043098 -2.1787670623 0.9364487934
0.4160007081 -2.2938891742 0.9084746609
0.4021816275 -2.3829110594 0.8778779552
0.3789382730 -2.4895194568 0.8305203699
0.3560404295 -2.5702433848 0.7855811659
0.3297846099 -2.6465343886 0.7350597254
0.2926878009 -2.7353479866 0.6650656152
0.2592209255 -2.7997028612 0.6033233494
0.2227783525 -2.8580624525 0.5374494517
0.1727875616 -2.9208214074 0.4495743038
0.1300040972 -2.9635404966 0.3760604910
0.0730510003 -3.0057883726 0.2805684979
0.0253031838 -3.0305602655 0.2020794102
-0.0239323989 -3.0470315280 0.1223443436
-0.0869379836 -3.0558828338 0.0218522080
-0.1378815110 -3.0532252623 -0.0585058393
-0.1886539689 -3.0420316017 -0.1382389759
-0.2513219757 -3.0170543671 -0.2362631262
-0.3003049284 -2.9877806194 -0.3125244718
-0.3479444273 -2.9511223282 -0.3864133948
-0.4052045238 -2.8951021661 -0.4744342353
-0.4493286183 -2.8436425127 -0.5412944368
-0.4918925482 -2.7863723525 -0.6043400566
-0.5431078233 -2.7073805151 -0.6771478084
-0.5827652201 -2.6391822178 -0.7304487461
-0.6214495199 -2.5669449103 -0.7789369598
-0.6686542459 -2.4717931983 -0.8326536405
-0.7053685208 -2.3921014524 -0.8696858987
-0.7406940065 -2.3095838225 -0.9015120548
-0.7812265561 -2.2027694561 -0.9349473156
-0.8079542301 -2.0901775480 -0.9612043100
-0.8042406762 -1.9746523955 -0.9810999785
-0.7606476018 -1.8658585072 -0.9901486056
-0.6933647656 -1.7681825619 -0.9860715893
-0.6319033740 -1.6966433417 -0.9728200537
-0.5520882342 -1.6130712124 -0.9444206870
-0.4878194345 -1.5498301845 -0.9138843508
-0.4083989833 -1.4755640244 -0.8655777946
-0.3464111368 -1.4198089417 -0.8196632413
-0.2863323602 -1.3675114627 -0.7675369087
-0.2143752967 -1.3070667746 -0.6945274691
-0.1597062587 -1.2631175982 -0.6301277173
-0.0945953619 -1.2134611910 -0.5437193069
-0.0450087730 -1.1787056172 -0.4701694599
0.0030759468 -1.1481459930 -0.3938096320
0.0624200677 -1.1162337323 -0.2956298474
0.1107477558 -1.0951178750 -0.2163004574
0.1612430968 -1.0778611606 -0.1374018214
0.2155594784 -1.0639694016 -0.0604378967
0.2755540788 -1.0529769409 0.0126076289
0.3428983140 -1.0443425118 0.0791734018
0.4183923273 -1.0373005962 0.1363387537
0.4797748988 -1.0326207314 0.1724097154
0.5688701451 -1.0267330507 0.2052173870
0.6627246642 -1.0203468267 0.2191056283
0.7336671117 -1.0141999560 0.2153015508
0.8029711999 -1.0062840257 0.2020850152
0.8698926601 -0.9961916937 0.1803380580
0.9533756771 -0.9777535611 0.1388586341
1.0312596112 -0.9531571206 0.0899717701
1.1066830561 -0.9224548022 0.0406562130
1.1835195955 -0.8863410821 -0.0021045185
1.2855346529 -0.8369803166 -0.0366478320
1.3934555285 -0.7892929669 -0.0454942161
1.5034339793 -0.7495634441 -0.0265847296
1.6089761638 -0.7247801308 0.0214505642
1.7068666497 -0.7142371455 0.0876224853
1.7969023156 -0.7172638938 0.1651114055
1.8815223815 -0.7316970362 0.2475374390
1.9474632890 -0.7508305797 0.3135789437
2.0305708319 -0.7826636083 0.3926413922
2.0986122407 -0.8135635761 0.4516422574
2.1862652327 -0.8593959071 0.5177152015
2.2581623220 -0.9020270581 0.5631310346
2.3491108074 -0.9635534978 0.6085946056
2.4211788297 -1.0201609338 0.6338823612
2.5084193611 -1.0988500311 0.6517798787
2.5885822817 -1.1865772304 0.6497376929
2.6610806703 -1.2789018219 0.6315181378
2.7130265051 -1.3541979092 0.6056363916
2.7705786837 -1.4479978850 0.5606858946
2.8106480586 -1.5213731463 0.5152741950
2.8540434192 -1.6100516037 0.4488988050
2.8825146819 -1.6773125289 0.3877565782
2.9097910184 -1.7556393329 0.3024440831
2.9255139792 -1.8137442955 0.2287290873
2.9363745801 -1.8794734427 0.1302194654
2.9378667970 -1.9261348032 0.0473391415
2.9302568909 -1.9762465412 -0.0602257931
2.9159814194 -2.0087231018 -0.1485102954
2.8887325721 -2.0398541733 -0.2600172028
2.8493838034 -2.0576863467 -0.3708122901
2.8110909163 -2.0635858036 -0.4576730909
2.7546716617 -2.0591274888 -0.5621966492
2.7038199259 -2.0466947004 -0.6415816830
2.6340444809 -2.0201444212 -0.7340828868
2.5738962354 -1.9903361782 -0.8014968473
2.5107747241 -1.9537289705 -0.8625427884
2.4288105032 -1.8997691907 -0.9297616975
2.3441967198 -1.8361457820 -0.9840214564
2.2758661453 -1.7799823714 -1.0191158907
2.2078399687 -1.7190671822 -1.0458705019
2.1253023635 -1.6361871567 -1.0670620622
2.0632983137 -1.5645016056 -1.0742728421
2.0075971273 -1.4876155528 -1.0721655410
1.9504048184 -1.3848343555 -1.0566162356
1.9175078009 -1.2986851701 -1.0340111612
1.8961515129 -1.2113464147 -1.0033371825
1.8831649610 -1.1033244708 -0.9554562710
1.8823059868 -1.0197996651 -0.9096930177
1.8897376723 -0.9208897959 -0.8439369869
1.8999593556 -0.8460178766 -0.7860277133
1.9134292309 -0.7756450997 -0.7233161963
1.9340479220 -0.6942663175 -0.6389597195
1.9533551182 -0.6345119359 -0.5673961364
1.9812240554 -0.5665726167 -0.4737256671
2.0070681453 -0.5176621001 -0.3962074195
2.0366516536 -0.4729873984 -0.3174708901
2.0708492572 -0.4315813360 -0.2388154959
2.1104284129 -0.3915576292 -0.1620072889
2.1442402181 -0.3605716017 -0.1073223136
2.1811572996 -0.3273385833 -0.0562384471
2.2078522991 -0.3029382818 -0.0253266242
2.2354548739 -0.2757643098 0.0018347978
2.2639650241 -0.2458166672 0.0252458189
2.2782200992 -0.2308428459 0.0369513294
2.2915141507 -0.2121247031 0.0427613488
2.3181022536 -0.1746884176 0.0543813876
2.3313963051 -0.1559702749 0.0601914070
2.3405203228 -0.1342074285 0.0589334751
2.3496443404 -0.1124445822 0.0576755432
2.3587683580 -0.0906817359 0.0564176113
2.3678923757 -0.0689188896 0.0551596794
2.3694851654 -0.0467261344 0.0471220145
2.3710779551 -0.0245333792 0.0390843497
2.3726707449 -0.0023406241 0.0310466848
2.3742635346 0.0198521311 0.0230090199
2.3690771417 0.0398940988 0.0113541111
2.3638907488 0.0599360664 -0.0003007976
2.3535179631 0.1000200017 -0.0236106151
2.3440756069 0.1176995077 -0.0364380890
2.3251908945 0.1530585197 -0.0620930367
2.3037210245 0.1867798078 -0.0877572518
2.2676384833 0.2349051541 -0.1262674755
2.2111457630 0.2944849637 -0.1745164867
2.1465581153 0.3505505632 -0.2163438105
2.0736216631 0.4030866387 -0.2476251919
1.9735160202 0.4640194735 -0.2670974425
1.8494947736 0.5344715004 -0.2678910022
1.7285656250 0.6081271700 -0.2499043747
1.6150371253 0.6896388044 -0.2205805690
1.5108479173 0.7809686069 -0.1859695730
1.4459774096 0.8467181301 -0.1626516558
1.3829691784 0.9149300681 -0.1413763605
1.3357155666 0.9667007154 -0.1274911741
1.3026244622 1.0003840327 -0.1213357179
1.2695333577 1.0340673501 -0.1151802618
1.2334568148 1.0650623541 -0.1135597978
1.1973802720 1.0960573581 -0.1119393338
1.1777164012 1.1093114648 -0.1138488931
1.1383886595 1.1358196783 -0.1176680117
1.1187247887 1.1490737851 -0.1195775710
1.0771878711 1.1706436340 -0.1282613220
1.0356509535 1.1922134829 -0.1369450731
0.9711341024 1.2200763258 -0.1495336579
0.9048919624 1.2454245888 -0.1556644849
0.8146295320 1.2746152180 -0.1531738932
0.7236440984 1.2980256389 -0.1390499343
0.6557143687 1.3121833617 -0.1224963065
0.5883037588 1.3238152089 -0.1019316288
0.5218499838 1.3322729617 -0.0770925818
0.4340773240 1.3409716768 -0.0411484328
0.3688291120 1.3454785769 -0.0123846346
0.2822299865 1.3494844572 0.0271421687
0.1956718490 1.3515487299 0.0669189558
