# Supplementary material for: The topology of the magnetically induced ring current of C13Cl2
Source: Chem Sci. 2026 Jun 27. Online ahead of print. doi: 10.1039/d6sc03398a (PMC13334967; doi:10.1039/d6sc03398a)
Supplement: SC-OLF-D6SC03398A-s002 [file SC-OLF-D6SC03398A-s002.zip › c13cl2/3loops/ribbon_traj_001_009.xyz]

300

0.1108819458 1.3909784410 -0.0119331730
0.0129123967 1.3936813581 -0.0000774038
-0.0852241366 1.3986973323 0.0123609443
-0.1837524805 1.4057363488 0.0242877385
-0.2829327527 1.4140470048 0.0343480178
-0.3828635572 1.4222311032 0.0411911669
-0.4832086416 1.4287052733 0.0433853442
-0.5831732274 1.4315227394 0.0381531052
-0.6693348291 1.4279826054 0.0231384363
-0.7658062442 1.4206066015 -0.0020568123
-0.8603574517 1.4095370857 -0.0328398433
-0.9655681303 1.3955659536 -0.0695280538
-1.0823526389 1.3779621361 -0.1080782368
-1.2114095803 1.3521475221 -0.1420454662
-1.3370996346 1.3026455017 -0.1576515473
-1.4424607050 1.2164966008 -0.1482717181
-1.5246495140 1.1101420322 -0.1202900550
-1.5942913943 1.0116572197 -0.0872055430
-1.6608057019 0.9264961851 -0.0545259485
-1.7260781196 0.8558788498 -0.0250136602
-1.7887235085 0.7989684434 -0.0003293835
-1.8557539660 0.7464445170 0.0222556719
-1.9267803184 0.6980251967 0.0414428359
-2.0011343385 0.6530187303 0.0557360959
-2.0779916726 0.6103986736 0.0616378937
-2.1656028017 0.5615672773 0.0581320972
-2.2503663683 0.5108568586 0.0410217015
-2.3294113480 0.4568618465 0.0117591521
-2.4210293039 0.3851635225 -0.0337869660
-2.5126837473 0.3002531779 -0.0911787789
-2.5903543772 0.2057511411 -0.1542188322
-2.6422899287 0.0971187133 -0.2199565334
-2.6489166000 -0.0254599222 -0.2782973060
-2.6034484552 -0.1488352110 -0.3126237444
-2.5193063160 -0.2557518788 -0.3105482126
-2.4183259920 -0.3384542181 -0.2725255580
-2.3165990737 -0.3960644946 -0.2031952814
-2.2250491378 -0.4335514215 -0.1094445018
-2.1497562024 -0.4606019845 0.0013880834
-2.0984117966 -0.4845283815 0.0984389557
-2.0563251601 -0.5128370335 0.1990847338
-2.0248646031 -0.5444725736 0.2890468092
-1.9983733980 -0.5827903600 0.3780918440
-1.9763016691 -0.6285960819 0.4648217743
-1.9581799374 -0.6818837476 0.5481608014
-1.9438106987 -0.7423889488 0.6272030849
-1.9333090404 -0.8096349499 0.7012260449
-1.9272938469 -0.8830992494 0.7695873770
-1.9268070567 -0.9621845546 0.8315263188
-1.9331525068 -1.0459617136 0.8864563088
-1.9481852515 -1.1332869796 0.9333586185
-1.9764383985 -1.2337995503 0.9756496837
-2.0189787257 -1.3338885220 1.0054199406
-2.0687350170 -1.4199838529 1.0197563527
-2.1341375762 -1.5120337814 1.0230032017
-2.2070881034 -1.5974946628 1.0109864024
-2.2745918256 -1.6688024322 0.9893384783
-2.3518661897 -1.7424289950 0.9523165482
-2.4199178541 -1.8024675691 0.9090990468
-2.4864714222 -1.8564408654 0.8565310308
-2.5505447547 -1.9032940632 0.7948478849
-2.6113383755 -1.9424486326 0.7250108728
-2.6747913687 -1.9758982187 0.6377368911
-2.7255093720 -1.9960192984 0.5533157028
-2.7702388465 -2.0065059590 0.4638889862
-2.8079063503 -2.0068583159 0.3706748955
-2.8381051236 -1.9974069350 0.2752452916
-2.8604342452 -1.9784023688 0.1790619104
-2.8744350275 -1.9503608233 0.0835061513
-2.8807975199 -1.9088957172 -0.0214713745
-2.8773863842 -1.8637989792 -0.1113788780
-2.8661870785 -1.8117415226 -0.1967855403
-2.8476459499 -1.7535996430 -0.2768309358
-2.8221559171 -1.6900212710 -0.3505990727
-2.7898710552 -1.6216037898 -0.4170147103
-2.7513122519 -1.5493152373 -0.4754982426
-2.7066701045 -1.4739829879 -0.5251570269
-2.6558984873 -1.3966249369 -0.5647821394
-2.5992110391 -1.3185722677 -0.5934827439
-2.5368706807 -1.2414084292 -0.6103751385
-2.4694650888 -1.1668216664 -0.6147095920
-2.3886943682 -1.0885867834 -0.6033926967
-2.3143713486 -1.0248305704 -0.5805230830
-2.2392301769 -0.9676281877 -0.5458973562
-2.1646828988 -0.9170788059 -0.5010745997
-2.0916018633 -0.8729854379 -0.4477792860
-2.0203591393 -0.8353920718 -0.3874491893
-1.9505542022 -0.8042671181 -0.3219708822
-1.8811455714 -0.7800909226 -0.2532541840
-1.8104357565 -0.7636962464 -0.1836654739
-1.7463875337 -0.7562471708 -0.1236108560
-1.6674921171 -0.7582290566 -0.0613876821
-1.5821746228 -0.7720040060 -0.0103248706
-1.5030333530 -0.7944006262 0.0206675941
-1.4220838501 -0.8244630703 0.0363130211
-1.3309258799 -0.8656351719 0.0328276972
-1.2550491053 -0.9044886546 0.0117450038
-1.1750890374 -0.9475890332 -0.0309802601
-1.1007767896 -0.9859193844 -0.0868759727
-1.0273473147 -1.0179125500 -0.1478223542
-0.9487945047 -1.0428773986 -0.2054088854
-0.8613971356 -1.0608842340 -0.2512700721
-0.7533928914 -1.0733623253 -0.2803873181
-0.6410502393 -1.0798789853 -0.2819066024
-0.5315080863 -1.0831025396 -0.2556289138
-0.4316512677 -1.0853597831 -0.2033562242
-0.3436842105 -1.0886427242 -0.1328186212
-0.2753151752 -1.0940674003 -0.0593723571
-0.2152299167 -1.1026735380 0.0208372181
-0.1616463186 -1.1154185252 0.1050643568
-0.1125279709 -1.1329902690 0.1911455404
-0.0602340703 -1.1587299409 0.2881143709
-0.0147476221 -1.1881854602 0.3729455374
0.0310211394 -1.2234959486 0.4553287957
0.0778495449 -1.2650183367 0.5340909108
0.1261048158 -1.3125414934 0.6084208702
0.1758370544 -1.3661796317 0.6773199030
0.2266883245 -1.4258591675 0.7400090078
0.2779497225 -1.4915211113 0.7958058055
0.3284691826 -1.5632800256 0.8438693557
0.3840473645 -1.6498701086 0.8886644775
0.4344095484 -1.7445343782 0.9214698672
0.4761288014 -1.8464534243 0.9424124748
0.5052692535 -1.9546367451 0.9508956815
0.5186469373 -2.0788446859 0.9451654549
0.5142575381 -2.1902500024 0.9273342414
0.4991323689 -2.2984285989 0.8988409948
0.4766897873 -2.4023870306 0.8609734395
0.4485072307 -2.5008328544 0.8134637497
0.4205329272 -2.5840796891 0.7646583229
0.3847785462 -2.6712491572 0.7023858696
0.3503019922 -2.7431627273 0.6412079311
0.3129017014 -2.8089111703 0.5749844779
0.2724989684 -2.8676772839 0.5040745409
0.2234984689 -2.9246358085 0.4196450420
0.1773762293 -2.9668010713 0.3408448670
0.1289831759 -3.0004138227 0.2593237697
0.0787614448 -3.0248899961 0.1756705059
0.0271445798 -3.0397522293 0.0906008017
-0.0317748512 -3.0449788937 -0.0057689756
-0.0841605412 -3.0394278345 -0.0915017015
-0.1359444888 -3.0240493698 -0.1764086375
-0.1866612786 -2.9993452444 -0.2597446365
-0.2356974019 -2.9657456996 -0.3409456583
-0.2826845568 -2.9234696516 -0.4192520632
-0.3274008988 -2.8733463287 -0.4941788439
-0.3696632861 -2.8158780704 -0.5651389614
-0.4093906211 -2.7516239893 -0.6315821063
-0.4466409359 -2.6812428614 -0.6930427529
-0.4814001468 -2.6053428214 -0.7490917200
-0.5136022854 -2.5244170076 -0.7992460111
-0.5402557465 -2.4500109403 -0.8379392242
-0.5669900909 -2.3611394856 -0.8761804538
-0.5894296109 -2.2685002757 -0.9073646877
-0.6049559938 -2.1847746687 -0.9288754080
-0.6129015583 -2.0862585539 -0.9460687094
-0.6085254808 -1.9988118973 -0.9545802757
-0.5904457265 -1.9128668210 -0.9561694512
-0.5562217385 -1.8193147392 -0.9478362986
-0.5157809724 -1.7432992188 -0.9322410712
-0.4707278014 -1.6718415895 -0.9098521393
-0.4171603799 -1.5946220240 -0.8760030932
-0.3674458639 -1.5322685493 -0.8394862587
-0.3111823886 -1.4653661996 -0.7903532147
-0.2554163484 -1.4039533184 -0.7337755145
-0.2010374181 -1.3480007999 -0.6704351102
-0.1485374534 -1.2974693846 -0.6011319334
-0.0982351882 -1.2526907465 -0.5263977926
-0.0499252988 -1.2135419033 -0.4472731706
-0.0031741729 -1.1801357272 -0.3646343352
0.0428619202 -1.1525929929 -0.2794483751
0.0892791049 -1.1305390160 -0.1928754380
0.1376113339 -1.1138865675 -0.1061504212
0.1896801316 -1.1020464748 -0.0208281767
0.2473779371 -1.0944783929 0.0612508091
0.3124821924 -1.0901851706 0.1377494481
0.3867988281 -1.0882871737 0.2053230950
0.4593516376 -1.0877854153 0.2553091186
0.5513273640 -1.0869544134 0.2958050797
0.6495369316 -1.0848249072 0.3168535602
0.7374079692 -1.0804633638 0.3162308080
0.8350339152 -1.0708373347 0.2956998970
0.9145907153 -1.0567924763 0.2611536799
0.9972251762 -1.0342426259 0.2088090937
1.0726033643 -1.0044923943 0.1491943615
1.1459948792 -0.9682396493 0.0906637812
1.2229561689 -0.9265709041 0.0413116237
1.3176990054 -0.8769307236 0.0060988678
1.4198809447 -0.8302965423 -0.0019132967
1.5241728897 -0.7944761688 0.0207363803
1.6243355840 -0.7730207655 0.0674047255
1.7075950342 -0.7666101170 0.1229854603
1.7849243741 -0.7716434845 0.1869704500
1.8667316363 -0.7886547271 0.2631234139
1.9377343831 -0.8124302386 0.3303726245
2.0086841911 -0.8434411445 0.3946872462
2.0807501756 -0.8810582573 0.4540273479
2.1543457073 -0.9250997255 0.5066582796
2.2292502148 -0.9757347786 0.5507679902
2.3045550550 -1.0329795518 0.5849565804
2.3789832133 -1.0967341947 0.6074630505
2.4509618751 -1.1661725752 0.6176916409
2.5190651409 -1.2400972689 0.6151384073
2.5820807440 -1.3169214475 0.5997432605
2.6395369292 -1.3948664882 0.5726174912
2.6911695780 -1.4724364079 0.5347267828
2.7421393054 -1.5575599899 0.4804766814
2.7805732853 -1.6301716309 0.4223043795
2.8127234728 -1.6990588982 0.3563176846
2.8381851486 -1.7633831064 0.2831821541
2.8563578695 -1.8223049881 0.2036103449
2.8672748577 -1.8754250797 0.1188062063
2.8701911314 -1.9216864958 0.0294626260
2.8650668910 -1.9606185071 -0.0632074653
2.8516574096 -1.9914746600 -0.1580620052
2.8299106187 -2.0134922500 -0.2538270108
2.8001084811 -2.0261914638 -0.3491077204
2.7626636688 -2.0293202412 -0.4424595605
2.7181790070 -2.0226110450 -0.5324660992
2.6674677543 -2.0061777603 -0.6178005854
2.6113959930 -1.9806151330 -0.6973385765
2.5507771179 -1.9463067943 -0.7699432116
2.4864355231 -1.9040483100 -0.8347446167
2.4192547144 -1.8545811270 -0.8909898261
2.3500867193 -1.7987257544 -0.9380795574
2.2799482575 -1.7372342271 -0.9757658229
2.2183502445 -1.6790912702 -1.0001188253
2.1498706548 -1.6077971930 -1.0185110899
2.0849760222 -1.5313879853 -1.0261778407
2.0263829312 -1.4497672446 -1.0227487050
1.9832550512 -1.3740965233 -1.0100213110
1.9447017661 -1.2847062017 -0.9856496324
1.9185583188 -1.1942121878 -0.9512034288
1.9055679452 -1.1158458129 -0.9136690116
1.8988186521 -1.0294172299 -0.8631235932
1.8992952070 -0.9473128658 -0.8052729451
1.9053610729 -0.8706085580 -0.7406115489
1.9158228926 -0.8000315791 -0.6697488457
1.9298397612 -0.7363304628 -0.5931972544
1.9469266965 -0.6798779488 -0.5117364709
1.9700580565 -0.6259284235 -0.4151455895
1.9944946270 -0.5867699601 -0.3258084312
2.0231120089 -0.5558631140 -0.2345410540
2.0566898100 -0.5322505288 -0.1428567016
2.0959928397 -0.5143700730 -0.0522559673
2.1420664559 -0.5000867354 0.0355468323
2.1880987916 -0.4897425598 0.1092964105
2.2401520350 -0.4788188886 0.1786751066
2.2988286793 -0.4639889015 0.2410679452
2.3624121017 -0.4441341197 0.2960486558
2.4208374042 -0.4255705089 0.3384964790
2.4816976623 -0.3995040987 0.3714526141
2.5437378688 -0.3686957856 0.3992058037
2.6041241928 -0.3292568386 0.4163425160
2.6627973468 -0.2839703288 0.4272838146
2.7139853719 -0.2298678748 0.4263613957
2.7597605867 -0.1706618663 0.4189834637
2.7897022915 -0.1176244984 0.4041787700
2.8153074884 -0.0508161409 0.3805822547
2.8291241298 0.0051950808 0.3554143309
2.8254225440 0.0707413541 0.3185227433
2.8056294794 0.1310993424 0.2800872923
2.7724163004 0.1738630054 0.2487347741
2.7302451316 0.2244139948 0.2150495119
2.6837353740 0.2732019289 0.1841473572
2.6282486955 0.3300452686 0.1491466341
2.5683816878 0.3843823838 0.1160558128
2.5059701921 0.4371910728 0.0849337986
2.4409411915 0.4883893884 0.0563553684
2.3634485501 0.5445289325 0.0272183806
2.2812306229 0.5977718397 0.0069006834
2.1955726758 0.6487955782 -0.0012513408
2.0984921032 0.7053276527 0.0043852242
2.0049314702 0.7648971492 0.0230687868
1.9180030076 0.8305703926 0.0506760493
1.8399858606 0.9044190336 0.0837544187
1.7711234587 0.9858599273 0.1187811937
1.7182281981 1.0642793971 0.1500599991
1.6707231125 1.1461275402 0.1796773439
1.6340261812 1.2203245350 0.2038276707
1.5981080723 1.2950074412 0.2252030971
1.5678163458 1.3592404480 0.2405796446
1.5331751755 1.4226062295 0.2541460496
1.4948140742 1.4704924744 0.2624291819
1.4288927508 1.5053582489 0.2647017761
1.3680612442 1.5127703110 0.2601928614
1.2971283582 1.5137720822 0.2443648327
1.2285063223 1.5100223825 0.2244417643
1.1606474314 1.5011489978 0.2006478192
1.0818425057 1.4939483867 0.1730299558
1.0031354698 1.4846985642 0.1448373260
0.9239524157 1.4738149351 0.1177703419
0.8442687918 1.4620918320 0.0918985564
0.7639128010 1.4498102997 0.0675237594
0.6704605332 1.4389551329 0.0429708187
0.5880852355 1.4263784906 0.0232429717
0.4922534427 1.4156370504 0.0047364692
0.3950678428 1.4057764646 -0.0094955567
0.2965910594 1.3977178325 -0.0181793746
0.1973263938 1.3926542654 -0.0198557023
0.1012951000 1.3327328100 0.0577279400
0.0046511605 1.3305608968 0.0889229364
-0.0922038936 1.3330261012 0.1194304124
-0.1897731300 1.3392635705 0.1469698414
-0.2886396046 1.3474602011 0.1687067384
-0.3890806635 1.3544711197 0.1817768785
-0.4905326019 1.3567279439 0.1831072112
-0.5912643472 1.3517577166 0.1718053405
-0.6896542216 1.3394648291 0.1500123947
-0.7855012489 1.3214809661 0.1216318347
-0.8795878824 1.2990945223 0.0905697382
-0.9728295147 1.2726304211 0.0601907677
-1.0654025398 1.2405096723 0.0335407808
-1.1561553759 1.1993792587 0.0142893377
-1.2420632905 1.1461466397 0.0059463149
-1.3199146214 1.0812413048 0.0100219351
-1.3895944970 1.0089174121 0.0249424909
-1.4553492954 0.9345653979 0.0464996148
-1.5211954205 0.8615611789 0.0720597518
-1.5903668056 0.7922813760 0.0991142401
-1.6643936648 0.7280164983 0.1256468396
-1.7436771132 0.6693253256 0.1497612425
-1.8277141219 0.6158391724 0.1694954538
-1.9154435548 0.5663695960 0.1824927938
-2.0051042774 0.5188298916 0.1853791666
-2.0937712994 0.4704773204 0.1754624935
-2.1775391815 0.4189251138 0.1505577006
-2.2530282583 0.3630006069 0.1121586686
-2.3201762401 0.3029368080 0.0653655600
-2.3793228610 0.2382688474 0.0140858239
-2.4290901360 0.1673788315 -0.0388474894
-2.4655998725 0.0882247251 -0.0906450143
-2.4794222101 -0.0011048697 -0.1360334615
-2.4606287270 -0.0960086190 -0.1646041610
-2.4123272686 -0.1847512160 -0.1668899159
-2.3487360124 -0.2593510334 -0.1418932090
-2.2820360334 -0.3189863602 -0.0944453601
-2.2195027910 -0.3653101312 -0.0294318585
-2.1646059816 -0.4028888592 0.0472301424
-2.1179228817 -0.4368989432 0.1307436119
-2.0789814218 -0.4715623120 0.2178962060
-2.0467617266 -0.5099433465 0.3062290499
-2.0203148948 -0.5537184117 0.3939650510
-1.9990948937 -0.6040306835 0.4795856562
-1.9825587649 -0.6608953561 0.5620749694
-1.9706370759 -0.7243292486 0.6404675488
-1.9635623166 -0.7939825566 0.7140178953
-1.9619557520 -0.8693372508 0.7820561549
-1.9671567011 -0.9500700652 0.8434011972
-1.9802005648 -1.0349505229 0.8975352119
-2.0030285556 -1.1228764955 0.9428039580
-2.0359615938 -1.2119844484 0.9784511244
-2.0789820317 -1.3004819344 1.0033072364
-2.1311542336 -1.3865772543 1.0162317679
-2.1899140858 -1.4693130077 1.0177147417
-2.2532766695 -1.5479704254 1.0076501886
-2.3192552463 -1.6221610680 0.9864791694
-2.3862751440 -1.6913529941 0.9544420390
-2.4530299516 -1.7550369121 0.9120817288
-2.5184190003 -1.8125792279 0.8599232944
-2.5813980938 -1.8627178378 0.7980687174
-2.6411910674 -1.9050519616 0.7277974864
-2.6965639282 -1.9382932267 0.6494825606
-2.7467327405 -1.9619634325 0.5644799849
-2.7908800426 -1.9755791178 0.4740920524
-2.8277572771 -1.9785466128 0.3795665401
-2.8570732347 -1.9713346989 0.2826663686
-2.8783593517 -1.9541124384 0.1849267895
-2.8911435100 -1.9274569414 0.0878166046
-2.8956304662 -1.8919268339 -0.0071768068
-2.8917640071 -1.8482705517 -0.0987465795
-2.8801618611 -1.7973544389 -0.1858036964
-2.8611583700 -1.7399479143 -0.2673505899
-2.8352114517 -1.6767982855 -0.3425014067
-2.8024282661 -1.6084600749 -0.4100593948
-2.7633870758 -1.5359980523 -0.4694874509
-2.7181600549 -1.4602437273 -0.5197095802
-2.6669148751 -1.3823558458 -0.5598507325
-2.6096121987 -1.3036491880 -0.5885672642
-2.5466011188 -1.2258384390 -0.6050774949
-2.4784827302 -1.1507028825 -0.6087373678
-2.4061271382 -1.0802714107 -0.5985446799
-2.3313549968 -1.0156099890 -0.5756106963
-2.2557859017 -0.9577249202 -0.5403738678
-2.1810183986 -0.9066303648 -0.4945052627
-2.1080337936 -0.8620832747 -0.4397563931
-2.0373382634 -0.8240260145 -0.3775878869
-1.9686060499 -0.7923186062 -0.3098821579
-1.9008850510 -0.7675037524 -0.2383856919
-1.8324886955 -0.7502168080 -0.1653351632
-1.7611757338 -0.7417147367 -0.0935728958
-1.6844669916 -0.7436741139 -0.0271735610
-1.6010550787 -0.7571269733 0.0288866576
-1.5114789126 -0.7823528421 0.0689932995
-1.4186881097 -0.8177617961 0.0890933491
-1.3268831983 -0.8605201666 0.0859609904
-1.2398738797 -0.9058370924 0.0605898420
-1.1600371484 -0.9488479115 0.0151993638
-1.0857812642 -0.9861200705 -0.0431312099
-1.0120515756 -1.0166051385 -0.1059731513
-0.9325209980 -1.0398338173 -0.1646130702
-0.8433310686 -1.0562040795 -0.2099019464
-0.7457554027 -1.0667165446 -0.2350210579
-0.6446823675 -1.0731410645 -0.2362138683
-0.5459465985 -1.0776584731 -0.2138832389
-0.4542393064 -1.0819828753 -0.1709153130
-0.3723677934 -1.0873020355 -0.1112528344
-0.3010304419 -1.0949056062 -0.0394641259
-0.2386757123 -1.1056995356 0.0399329628
-0.1837587377 -1.1208148425 0.1240050415
-0.1340197123 -1.1409988579 0.2102248953
-0.0873436681 -1.1667799157 0.2966690017
-0.0423402815 -1.1988008273 0.3819042840
0.0022924286 -1.2370980368 0.4647062233
0.0473067628 -1.2822156477 0.5437747506
0.0929615833 -1.3338300362 0.6183738633
0.1392129332 -1.3924652950 0.6871856461
0.1854710217 -1.4579264659 0.7495161585
0.2308094357 -1.5301592019 0.8046215988
0.2737018658 -1.6095073386 0.8512191227
0.3125329112 -1.6953990078 0.8888773580
0.3453079885 -1.7873588411 0.9166148718
0.3702950865 -1.8842247888 0.9337086635
0.3864494997 -1.9842212194 0.9398618947
0.3937695378 -2.0853476218 0.9353998829
0.3930432527 -2.1858115739 0.9208828623
0.3851659197 -2.2840992322 0.8966918011
0.3716673198 -2.3793572577 0.8642358823
0.3530729565 -2.4705376161 0.8235927518
0.3302499749 -2.5571919375 0.7758347773
0.3035663319 -2.6387291418 0.7215090238
0.2730315503 -2.7142781244 0.6609153109
0.2390177440 -2.7835847613 0.5949479079
0.2013439188 -2.8454984035 0.5238212020
0.1604198060 -2.8998665181 0.4484510786
0.1162660737 -2.9455901665 0.3692639463
0.0693603468 -2.9824451514 0.2870985912
0.0201686810 -3.0099869681 0.2026456162
-0.0308796576 -3.0275529810 0.1166379908
-0.0829907189 -3.0350644004 0.0298133912
-0.1355842486 -3.0328413310 -0.0570171455
-0.1880756709 -3.0205324075 -0.1430678283
-0.2399101258 -2.9985872228 -0.2275788320
-0.2904942718 -2.9676965898 -0.3100319456
-0.3394569430 -2.9278965131 -0.3895952088
-0.3865901200 -2.8801183474 -0.4658000795
-0.4317701554 -2.8249455497 -0.5381022976
-0.4749646483 -2.7629171190 -0.6059315282
-0.5162403362 -2.6945873926 -0.6687120144
-0.5558243119 -2.6208830128 -0.7262853493
-0.5936581179 -2.5421201440 -0.7780471244
-0.6297865993 -2.4589489334 -0.8237776013
-0.6636914902 -2.3717814526 -0.8633520036
-0.6941967604 -2.2806845163 -0.8962635762
-0.7189906370 -2.1858707376 -0.9227992298
-0.7331343048 -2.0873263739 -0.9424641898
-0.7288624704 -1.9867785437 -0.9542929822
-0.7023708588 -1.8890904388 -0.9572674175
-0.6574962606 -1.7984022766 -0.9506223939
-0.6014957352 -1.7153156407 -0.9344248957
-0.5400149630 -1.6385060327 -0.9093578951
-0.4762084377 -1.5670782978 -0.8756292138
-0.4120197685 -1.5006067415 -0.8335200089
-0.3487793485 -1.4386323961 -0.7838010185
-0.2874613289 -1.3814255051 -0.7265181715
-0.2286930223 -1.3290529255 -0.6623569699
-0.1727145543 -1.2814617871 -0.5922485781
-0.1197634105 -1.2392875614 -0.5165401059
-0.0694470987 -1.2023435362 -0.4364287837
-0.0212774068 -1.1709840075 -0.3526931943
0.0257212374 -1.1453128707 -0.2663882931
0.0725966482 -1.1250218205 -0.1785936421
0.1210403193 -1.1101756653 -0.0905637031
0.1728114668 -1.1001048639 -0.0037646266
0.2298817205 -1.0944372110 0.0800446887
0.2939005760 -1.0920099380 0.1588187113
0.3670260845 -1.0920719205 0.2292354543
0.4501011155 -1.0931637844 0.2874641864
0.5421278939 -1.0940080473 0.3299892707
0.6407875085 -1.0931875312 0.3531441421
0.7420228610 -1.0890856484 0.3546952580
0.8407130078 -1.0794803269 0.3338242554
0.9321063594 -1.0626240487 0.2933180604
1.0143560040 -1.0381295241 0.2391911115
1.0894118164 -1.0061115932 0.1787385941
1.1630963244 -0.9677864765 0.1203109456
1.2411874772 -0.9244670260 0.0721181911
1.3272676419 -0.8795787972 0.0430254055
1.4195445721 -0.8383799756 0.0365571001
1.5139715693 -0.8059791898 0.0535749648
1.6058807870 -0.7857023063 0.0911253556
1.6922363797 -0.7782839692 0.1437696347
1.7724462642 -0.7829515879 0.2057772781
1.8481378518 -0.7977462575 0.2718104795
1.9214192123 -0.8210066760 0.3381624079
1.9941820177 -0.8519268167 0.4019138681
2.0677415835 -0.8897463954 0.4608297283
2.1425890044 -0.9341634048 0.5131231009
2.2185593120 -0.9852509385 0.5569927317
2.2947871520 -1.0430602956 0.5909536912
2.3699937582 -1.1075998622 0.6128879092
2.4426351737 -1.1777863092 0.6226324795
2.5113165262 -1.2524473093 0.6195702269
2.5747364731 -1.3300346362 0.6034561078
2.6324748676 -1.4087394676 0.5756526646
2.6842429622 -1.4870598066 0.5370192017
2.7296501961 -1.5636043002 0.4881541236
2.7686108997 -1.6373549160 0.4302691688
2.8010241183 -1.7074769870 0.3643985355
2.8267024295 -1.7732195220 0.2914073921
2.8447751476 -1.8336164553 0.2118184337
2.8553607885 -1.8882840366 0.1269246784
2.8578171966 -1.9362521289 0.0374857989
2.8519511045 -1.9769384250 -0.0553389428
2.8376003059 -2.0095543784 -0.1503917656
2.8147803485 -2.0335540916 -0.2463476407
2.7837387570 -2.0482623376 -0.3418695765
2.7449578470 -2.0535326395 -0.4355353986
2.6990119675 -2.0490821080 -0.5259518447
2.6466334366 -2.0348334386 -0.6117377259
2.5887666713 -2.0114593527 -0.6917991326
2.5262995267 -1.9796001977 -0.7652119396
2.4598779995 -1.9396500328 -0.8308034782
2.3904206503 -1.8924765166 -0.8878924168
2.3187662051 -1.8389602763 -0.9359413201
2.2459541545 -1.7797819358 -0.9747236509
2.1730815363 -1.7151962434 -1.0034771826
2.1018580474 -1.6451659280 -1.0216018759
2.0345953884 -1.5695308697 -1.0290566568
1.9746644686 -1.4877578031 -1.0252151875
1.9259653558 -1.4001238678 -1.0098657376
1.8909945121 -1.3085430529 -0.9838324222
1.8703990934 -1.2159152678 -0.9479108356
1.8615065439 -1.1250590773 -0.9035515410
1.8615753734 -1.0379107365 -0.8514712991
1.8679553763 -0.9557377371 -0.7921683193
1.8788979809 -0.8795243519 -0.7259690188
1.8931483812 -0.8098488052 -0.6534953984
1.9101987383 -0.7478326617 -0.5749206445
1.9295617208 -0.6937020912 -0.4912229446
1.9517265053 -0.6488714354 -0.4028534266
1.9768250194 -0.6130071196 -0.3112377227
2.0056803064 -0.5866479261 -0.2175162359
2.0390656209 -0.5688543714 -0.1232827396
2.0775895732 -0.5581747309 -0.0299302450
2.1226060204 -0.5530638482 0.0609579240
2.1744875059 -0.5509572978 0.1482308396
2.2342812195 -0.5496823524 0.2302940401
2.3018889200 -0.5466402460 0.3059792860
2.3768865844 -0.5395187713 0.3740159174
2.4581498717 -0.5261070159 0.4333535844
2.5442447889 -0.5044949498 0.4825715862
2.6326996031 -0.4733990776 0.5213836967
2.7210031176 -0.4316054979 0.5487763835
2.8058802922 -0.3781167926 0.5637782428
2.8834179231 -0.3127968578 0.5656613165
2.9501299332 -0.2372698138 0.5546333639
3.0036497235 -0.1542513201 0.5316820465
3.0421328788 -0.0667470892 0.4978051562
3.0634025422 0.0222191120 0.4541273787
3.0589809053 0.1081786256 0.4009560565
3.0223763107 0.1837615693 0.3446970075
2.9634494129 0.2486710056 0.2937783986
2.8941059958 0.3085372049 0.2499807290
2.8202524511 0.3670832050 0.2120909614
2.7442786250 0.4255339493 0.1784738581
2.6668976200 0.4838926384 0.1480533491
2.5881972193 0.5418600966 0.1203958666
2.5078316240 0.5990449711 0.0961221765
2.4253337461 0.6550419047 0.0767859487
2.3402441653 0.7094459637 0.0663365885
2.2542126768 0.7632879366 0.0677861234
2.1705803353 0.8190920685 0.0817684925
2.0925332553 0.8795354411 0.1054390573
2.0225864751 0.9466679992 0.1355317698
1.9617697343 1.0207203687 0.1690412619
1.9110370907 1.1014178561 0.2039694604
1.8699323946 1.1874705178 0.2388167216
1.8373670139 1.2775569586 0.2725375105
1.8114146943 1.3704676848 0.3043345928
1.7888301654 1.4651117933 0.3335116592
1.7651165801 1.5603401930 0.3597093553
1.7327041073 1.6538341421 0.3822867665
1.6768397523 1.7360031610 0.3995432729
1.5867128007 1.7785277682 0.4054689446
1.4859076350 1.7797484216 0.3971413569
1.3891102372 1.7617219903 0.3727984781
1.2969345396 1.7341926173 0.3402655197
1.2075302184 1.7019983980 0.3043712584
1.1196350644 1.6672049660 0.2671788318
1.0324247037 1.6308710409 0.2298425855
0.9452351287 1.5937477975 0.1932422340
0.8575701009 1.5564034276 0.1580338471
0.7690281942 1.5192823876 0.1248438441
0.6790588346 1.4829666959 0.0947558135
0.5873734754 1.4480035997 0.0685331586
0.4936459021 1.4151130316 0.0473875519
0.3976254705 1.3853324190 0.0330502145
0.2993673037 1.3602347452 0.0280238231
0.1998027550 1.3418887073 0.0352580380
0.1204687916 1.4492240720 -0.0815942860
0.0211736330 1.4568018194 -0.0890777440
-0.0782443797 1.4643685634 -0.0947085237
-0.1777318310 1.4722091271 -0.0983943645
-0.2772259007 1.4806338086 -0.1000107028
-0.3766464509 1.4899910868 -0.0993945447
-0.4758846813 1.5006826027 -0.0963365227
-0.5750821077 1.5112877623 -0.0954991302
-0.6490154366 1.5165003816 -0.1037355220
-0.7461112395 1.5197322369 -0.1257454592
-0.8411270210 1.5199796491 -0.1562494247
-0.9583067459 1.5185014861 -0.1992468752
-1.0993027379 1.5154146000 -0.2496972543
-1.2666637848 1.5049157855 -0.2983802702
-1.4321359788 1.4591443638 -0.3212494094
-1.5650067885 1.3517518967 -0.3065653712
-1.6597045310 1.2113666524 -0.2655226009
-1.7332334932 1.0887490415 -0.2209107008
-1.8004159834 0.9914311913 -0.1811116489
-1.8617894336 0.9194763236 -0.1491415605
-1.9130533522 0.8699203886 -0.1263056066
-1.9678308188 0.8235637083 -0.1052498987
-2.0258465148 0.7802112210 -0.0866097820
-2.0868251221 0.7396678645 -0.0710206019
-2.1508790677 0.7019674556 -0.0621033791
-2.2374343041 0.6526572342 -0.0591982991
-2.3231935550 0.6027886034 -0.0685142976
-2.4057944376 0.5507230861 -0.0886403644
-2.5218823677 0.4673902370 -0.1329394921
-2.6460446335 0.3622375084 -0.1964433817
-2.7516186184 0.2441234508 -0.2695901750
-2.8189799849 0.1060127015 -0.3492680525
-2.8184109899 -0.0498149747 -0.4205611504
-2.7462681834 -0.2016618031 -0.4606433279
-2.6262853634 -0.3267525415 -0.4542065092
-2.4879159716 -0.4175574027 -0.4031579071
-2.3511621139 -0.4731426289 -0.3119452027
-2.2305954846 -0.5017927118 -0.1894571451
-2.1349064232 -0.5183151097 -0.0444539756
-2.0789007115 -0.5321578198 0.0661342995
-2.0336688985 -0.5541117551 0.1802732615
-2.0029674796 -0.5790018007 0.2718645685
-1.9764319013 -0.6118623083 0.3622186371
-1.9535084446 -0.6531614804 0.4500578925
-1.9338011099 -0.7028721391 0.5342466335
-1.9169843215 -0.7604486490 0.6139386209
-1.9030557641 -0.8252873433 0.6884341944
-1.8926319419 -0.8968612479 0.7571185990
-1.8864574123 -0.9742990439 0.8196514404
-1.8861044487 -1.0569729044 0.8753774057
-1.8933419474 -1.1436974636 0.9239132790
-1.9169152031 -1.2556146522 0.9728482430
-1.9589754198 -1.3672951097 1.0075326447
-2.0063158003 -1.4533904515 1.0232809375
-2.0783610666 -1.5547545550 1.0282916617
-2.1608995374 -1.6470189003 1.0143226162
-2.2299284049 -1.7154437964 0.9921977871
-2.3174572354 -1.7935049959 0.9501910574
-2.3868057565 -1.8498982260 0.9061163649
-2.4545238441 -1.9003025028 0.8531387671
-2.5196914156 -1.9438702887 0.7916270525
-2.5814856835 -1.9798453036 0.7222242592
-2.6530188091 -2.0135032107 0.6259912216
-2.7042860036 -2.0300751642 0.5421514206
-2.7495976504 -2.0374328003 0.4536859201
-2.7880554235 -2.0351700190 0.3617832508
-2.8191370126 -2.0234791710 0.2678242146
-2.8425091386 -2.0026922993 0.1731970313
-2.8577265449 -1.9732647053 0.0791956980
-2.8659645736 -1.9258646004 -0.0357659421
-2.8630087614 -1.8793274066 -0.1240111764
-2.8522122958 -1.8261286064 -0.2077673842
-2.8341335298 -1.7672513717 -0.2863112817
-2.8091003826 -1.7032442566 -0.3586967388
-2.7773138443 -1.6347475046 -0.4239700259
-2.7392374280 -1.5626324224 -0.4815090342
-2.6951801541 -1.4877222486 -0.5306044736
-2.6448820995 -1.4108940279 -0.5697135463
-2.5888098795 -1.3334953475 -0.5983982235
-2.5271402426 -1.2569784195 -0.6156727820
-2.4604474473 -1.1829404502 -0.6206818161
-2.3712615982 -1.0969021561 -0.6082407135
-2.2973877004 -1.0340511518 -0.5854354697
-2.2226744521 -0.9775314553 -0.5514208446
-2.1483473990 -0.9275272470 -0.5076439367
-2.0751699330 -0.8838876011 -0.4558021789
-2.0033800151 -0.8467581291 -0.3973104918
-1.9325023544 -0.8162156301 -0.3340596064
-1.8614060918 -0.7926780928 -0.2681226761
-1.7883828176 -0.7771756848 -0.2019957846
-1.7315993335 -0.7707796050 -0.1536488162
-1.6505172426 -0.7727839992 -0.0956018032
-1.5632941668 -0.7868810387 -0.0495363988
-1.4945877933 -0.8064484103 -0.0276581114
-1.4254795905 -0.8311643445 -0.0164673068
-1.3349685615 -0.8707501772 -0.0203055959
-1.2702243308 -0.9031402168 -0.0370998344
-1.1901409263 -0.9463301549 -0.0771598841
-1.1157723150 -0.9857186982 -0.1306207354
-1.0426430538 -1.0192199614 -0.1896715572
-0.9650680115 -1.0459209799 -0.2462047005
-0.8794632027 -1.0655643884 -0.2926381979
-0.7610303802 -1.0800081061 -0.3257535782
-0.6374181111 -1.0866169060 -0.3275993365
-0.5170695741 -1.0885466062 -0.2973745887
-0.4090632290 -1.0887366910 -0.2357971354
-0.3150006277 -1.0899834129 -0.1543844080
-0.2495999086 -1.0932291943 -0.0792805884
-0.1917841210 -1.0996475403 0.0017414733
-0.1395338995 -1.1100222079 0.0861236721
-0.0910362295 -1.1249816801 0.1720661854
-0.0331244725 -1.1506799662 0.2795597400
0.0128450373 -1.1775700930 0.3639867908
0.0597498501 -1.2098938604 0.4459513681
0.1083923269 -1.2478210256 0.5244070710
0.1592480483 -1.2912529507 0.5984678770
0.2124611756 -1.3398939683 0.6674541598
0.2679056273 -1.3937918691 0.7305018570
0.3250900093 -1.4528830207 0.7869900121
0.3832364994 -1.5170527126 0.8365195886
0.4555618178 -1.6043412093 0.8884515970
0.5235111083 -1.7017099154 0.9263248625
0.5819625162 -1.8086820598 0.9511162861
0.6240890072 -1.9250522708 0.9619294683
0.6435243369 -2.0723417500 0.9549310269
0.6354718235 -2.1946884309 0.9337856205
0.6130988181 -2.3127579656 0.9009901886
0.5817122548 -2.4254168036 0.8577109967
0.5439415049 -2.5311280927 0.8033347476
0.5108158795 -2.6109674408 0.7534818685
0.4659907605 -2.7037691725 0.6832627154
0.4275724342 -2.7720473302 0.6215005512
0.3867856589 -2.8342375793 0.5550210479
0.3436540180 -2.8898561644 0.4843278798
0.2865771317 -2.9494050990 0.3908390053
0.2384863848 -2.9880119760 0.3124257876
0.1886060050 -3.0183824940 0.2315489483
0.1373542086 -3.0397930241 0.1486953956
0.0851688172 -3.0519514777 0.0645636126
0.0194410165 -3.0548933871 -0.0413513424
-0.0327368338 -3.0460143380 -0.1259862575
-0.0838133068 -3.0275663321 -0.2097494467
-0.1334124314 -3.0001032660 -0.2919104410
-0.1809005319 -2.9637948095 -0.3718593710
-0.2259121706 -2.9190427901 -0.4489089176
-0.2682116776 -2.8665743099 -0.5225576084
-0.3075564168 -2.8068105911 -0.5921756252
-0.3438165939 -2.7403308596 -0.6572326843
-0.3770415356 -2.6678983301 -0.7173734914
-0.4069759818 -2.5898026299 -0.7718980907
-0.4335464530 -2.5067138711 -0.8204448979
-0.4507248938 -2.4410729472 -0.8521008470
-0.4702886917 -2.3504975186 -0.8890089040
-0.4846624613 -2.2563160350 -0.9184657992
-0.4909213506 -2.1836785998 -0.9349515862
-0.4926688118 -2.0851907340 -0.9496732290
-0.4881884911 -2.0108452509 -0.9548675691
-0.4785205943 -1.9366432032 -0.9550714850
-0.4549472164 -1.8402272018 -0.9450502033
-0.4300662096 -1.7712827969 -0.9300572466
-0.4014406398 -1.7051771462 -0.9103463834
-0.3581123221 -1.6221657502 -0.8763769726
-0.3228719593 -1.5639303570 -0.8454525085
-0.2735854288 -1.4921000031 -0.7969054110
-0.2233713679 -1.4264811316 -0.7410328574
-0.1733818138 -1.3669486743 -0.6785132505
-0.1243603525 -1.3134769820 -0.6100152888
-0.0767069659 -1.2660939315 -0.5362554793
-0.0304034990 -1.2247402705 -0.4581175575
0.0149290610 -1.1892874469 -0.3765754760
0.0600026029 -1.1598731151 -0.2925084571
0.1059615617 -1.1360562115 -0.2071572339
0.1541823485 -1.1175974697 -0.1217371393
0.2065487964 -1.1039880856 -0.0378917268
0.2648741536 -1.0945195749 0.0424569295
0.3310638088 -1.0883604032 0.1166801850
0.4065715716 -1.0845024269 0.1814107358
0.4686021597 -1.0824070462 0.2231540507
0.5605268341 -1.0799007794 0.2616208888
0.6582863547 -1.0764622832 0.2805629783
0.7327930773 -1.0718410793 0.2777663580
0.8293548226 -1.0621943426 0.2575755386
0.8970750712 -1.0509609038 0.2289892993
0.9800943484 -1.0303557277 0.1784270760
1.0557949121 -1.0028731954 0.1196501289
1.1288934340 -0.9686928222 0.0610166168
1.2047248607 -0.9286747822 0.0105050562
1.3081303689 -0.8742826500 -0.0308276698
1.4202173173 -0.8222131090 -0.0403836936
1.5343742100 -0.7829731477 -0.0121022043
1.6427903810 -0.7603392247 0.0436840954
1.7229536887 -0.7549362649 0.1022012858
1.7974024840 -0.7603353812 0.1681636219
1.8853254208 -0.7795631967 0.2544363484
1.9540495538 -0.8038538012 0.3225828410
2.0231863645 -0.8349554723 0.3874606244
2.0937587676 -0.8723701192 0.4472249676
2.1661024103 -0.9160360462 0.5001934582
2.2399411175 -0.9662186187 0.5445432486
2.3143229579 -1.0228988080 0.5789594695
2.3879726685 -1.0858685273 0.6020381919
2.4592885766 -1.1545588412 0.6127508024
2.5268137555 -1.2277472284 0.6107065878
2.5894250149 -1.3038082588 0.5960304132
2.6465989907 -1.3809935087 0.5695823178
2.6980961939 -1.4578130092 0.5324343639
2.7546284148 -1.5515156796 0.4727992392
2.7925356708 -1.6229883458 0.4143395901
2.8244228272 -1.6906408093 0.3482368336
2.8496678678 -1.7535466907 0.2749569160
2.8679405913 -1.8109935210 0.1954022561
2.8791889269 -1.8625661228 0.1106877341
2.8825650662 -1.9071208628 0.0214394531
2.8781826775 -1.9442985892 -0.0710759878
2.8657145133 -1.9733949416 -0.1657322448
2.8450408889 -1.9934304084 -0.2613063809
2.8164782051 -2.0041205899 -0.3563458643
2.7803694906 -2.0051078429 -0.4493837224
2.7373460465 -1.9961399819 -0.5389803537
2.6883020721 -1.9775220821 -0.6238634448
2.6340253146 -1.9497709133 -0.7028780203
2.5752547091 -1.9130133909 -0.7746744837
2.5129930467 -1.8684465872 -0.8386857552
2.4480887784 -1.8166857373 -0.8940872354
2.3814072335 -1.7584912324 -0.9402177948
2.3139423605 -1.6946865184 -0.9768079948
2.2636189526 -1.6429862971 -0.9967604681
2.1978832622 -1.5704284580 -1.0154203039
2.1353566560 -1.4932451008 -1.0232990246
2.0781013939 -1.4117766861 -1.0202822226
2.0405447465 -1.3480691787 -1.0101768844
1.9984090202 -1.2608693504 -0.9874668426
1.9667175441 -1.1725091078 -0.9544960220
1.9496293466 -1.1066325486 -0.9237864823
1.9360619309 -1.0209237233 -0.8747758873
1.9306350377 -0.9388879945 -0.8183775709
1.9318241649 -0.8616927640 -0.7552540789
1.9384974041 -0.7902143529 -0.6860022930
1.9494807841 -0.7248282638 -0.6114738643
1.9642916722 -0.6660538064 -0.5322499972
1.9883896078 -0.6029854116 -0.4274377523
2.0121642345 -0.5605328005 -0.3403791398
2.0405437115 -0.5250783019 -0.2515658722
2.0743139991 -0.4956466863 -0.1624306636
2.1143961062 -0.4705654151 -0.0745816895
2.1615268914 -0.4471096226 0.0101357406
2.2017100773 -0.4285278219 0.0703619814
2.2460228505 -0.4079554247 0.1270561731
2.2957684387 -0.3813375570 0.1761566043
2.3479376191 -0.3487494681 0.2180813941
2.3835249367 -0.3250340018 0.2436393735
2.4191505356 -0.2945132476 0.2603336421
2.4547761345 -0.2639924935 0.2770279107
2.4872452679 -0.2269081792 0.2839086485
2.5197144014 -0.1898238649 0.2907893864
2.5445528208 -0.1469388918 0.2870614750
2.5693912401 -0.1040539187 0.2833335636
2.5757548594 -0.0809976767 0.2766754934
2.5884820980 -0.0348851925 0.2633593532
2.5948457174 -0.0118289505 0.2567012830
2.5918641828 0.0333040825 0.2360894300
2.5888826482 0.0784371155 0.2154775770
2.5813831879 0.0990550052 0.2036911496
2.5663842675 0.1402907847 0.1801182947
2.5472182969 0.1793206528 0.1562037530
2.5122187660 0.2345565879 0.1198194101
2.4698657556 0.2848721292 0.0840582765
2.4237431648 0.3325220490 0.0494717306
2.3740507590 0.3777338057 0.0165885604
2.3015633540 0.4340159602 -0.0223491875
2.2222170805 0.4860977158 -0.0525352218
2.1369326749 0.5343032198 -0.0702888051
2.0264038711 0.5915632370 -0.0729980441
1.9173296851 0.6502588573 -0.0593014838
1.8134195401 0.7144727860 -0.0341796712
1.7182019870 0.7881176985 -0.0015324245
1.6312098267 0.8703019986 0.0335929270
1.5665240016 0.9410882765 0.0613032766
1.5040792112 1.0146981219 0.0868171773
1.4566376680 1.0701813852 0.1033207486
1.4073859793 1.1249030891 0.1168945351
1.3705161114 1.1581407031 0.1214499339
1.3336462436 1.1913783170 0.1260053327
1.3127883960 1.2049817878 0.1253150909
1.2710727009 1.2321887295 0.1239346075
1.2502148533 1.2457922004 0.1232443658
1.2051464791 1.2658221740 0.1159311874
1.1600781049 1.2858521477 0.1086180089
1.1137646444 1.3002995976 0.0969243799
1.0440499470 1.3206918075 0.0788810798
0.9738462359 1.3385260875 0.0598320666
0.9026697027 1.3538820727 0.0422984498
0.8309674827 1.3677802364 0.0257632657
0.7587974079 1.3803382119 0.0102036747
0.6618622317 1.3949435699 -0.0088141760
0.5887969955 1.4047533815 -0.0220472151
0.4908609834 1.4161610692 -0.0379146135
0.3925102151 1.4262205103 -0.0520413279
0.2938148151 1.4352009198 -0.0643825724
0.1948500326 1.4434198236 -0.0749694427
