# Supplementary material for: The topology of the magnetically induced ring current of C13Cl2
Source: Chem Sci. 2026 Jun 27. Online ahead of print. doi: 10.1039/d6sc03398a (PMC13334967; doi:10.1039/d6sc03398a)
Supplement: SC-OLF-D6SC03398A-s002 [file SC-OLF-D6SC03398A-s002.zip › c13cl2/3loops/ribbon_traj_001_010.xyz]

300

0.0834833607 1.3555644123 0.0236536320
-0.0109932176 1.3544889940 0.0525474597
-0.1058775678 1.3551517622 0.0799660406
-0.2015301029 1.3572260698 0.1041258380
-0.2982982265 1.3599034491 0.1228495407
-0.3962691765 1.3617220438 0.1338088725
-0.4949220888 1.3610297981 0.1344571723
-0.5929472472 1.3564866659 0.1237576343
-0.6890695771 1.3469541253 0.1035328281
-0.7829146967 1.3320831434 0.0766560614
-0.8751073232 1.3130523014 0.0467594492
-0.9664710775 1.2902122666 0.0170112974
-1.0683742011 1.2587761769 -0.0127040493
-1.1685046194 1.2172178021 -0.0344881123
-1.2633644053 1.1613744430 -0.0440593786
-1.3475125612 1.0899118773 -0.0378713150
-1.4226530315 1.0105662347 -0.0200847135
-1.4863221714 0.9382614495 0.0018108670
-1.5505147789 0.8675498583 0.0271446876
-1.6180322272 0.8005352331 0.0537671215
-1.6902628600 0.7384337621 0.0798490326
-1.7675459917 0.6817366803 0.1036100627
-1.8494158306 0.6301031248 0.1231729379
-1.9348667432 0.5824007434 0.1363020620
-2.0222578358 0.5366917339 0.1400553966
-2.1089804689 0.4904835048 0.1317925775
-2.1916365899 0.4415182029 0.1098141661
-2.2672770102 0.3885373687 0.0754120398
-2.3353101849 0.3314107134 0.0326072936
-2.3959439812 0.2698192659 -0.0149403961
-2.4547283709 0.1944022936 -0.0704955212
-2.4994465447 0.1099421882 -0.1259428197
-2.5166894663 0.0022333163 -0.1799009364
-2.4904981572 -0.1113043883 -0.2129937466
-2.4238622083 -0.2125474640 -0.2086465521
-2.3505911765 -0.2875330202 -0.1762988914
-2.2757851136 -0.3454827792 -0.1200940246
-2.2075535434 -0.3883634329 -0.0447809969
-2.1484079242 -0.4231695131 0.0418512233
-2.1034327964 -0.4525667380 0.1246121699
-2.0653353954 -0.4834474739 0.2102960487
-2.0331201162 -0.5183967172 0.2968348155
-2.0026436913 -0.5638819232 0.3930817644
-1.9802270844 -0.6115739503 0.4765839711
-1.9615799142 -0.6657145905 0.5570036344
-1.9465605061 -0.7263270122 0.6334298673
-1.9351932560 -0.7929535855 0.7052864563
-1.9264357412 -0.8739759184 0.7800090702
-1.9246635733 -0.9520136152 0.8401378734
-1.9294178048 -1.0449051435 0.8995827762
-1.9428609318 -1.1310741897 0.9448794141
-1.9682818817 -1.2300191919 0.9860592865
-2.0072499493 -1.3287844015 1.0158175488
-2.0597427991 -1.4244984972 1.0327979180
-2.1240410562 -1.5144892666 1.0355242195
-2.1951599481 -1.5985940985 1.0252876767
-2.2700567470 -1.6767348260 1.0024455368
-2.3463857890 -1.7487831455 0.9674670606
-2.4222568420 -1.8137390966 0.9199567187
-2.4882135430 -1.8661330266 0.8686656373
-2.5597064441 -1.9163447806 0.8008646438
-2.6199646164 -1.9538486608 0.7324234829
-2.6830080708 -1.9856946694 0.6473411843
-2.7337762436 -2.0051042839 0.5650655778
-2.7844929424 -2.0158579766 0.4673636632
-2.8222440868 -2.0154007028 0.3761981752
-2.8560062224 -2.0031671628 0.2715882289
-2.8780843486 -1.9833312686 0.1775223384
-2.8935624666 -1.9505968845 0.0730069846
-2.8990563575 -1.9134984049 -0.0182405014
-2.8967276317 -1.8691293496 -0.1063410168
-2.8856123976 -1.8114696971 -0.2001488043
-2.8681067968 -1.7540434495 -0.2784971258
-2.8410851772 -1.6836060243 -0.3595315782
-2.8099494469 -1.6159590471 -0.4244080284
-2.7728720924 -1.5446166805 -0.4817649255
-2.7242042255 -1.4609805909 -0.5355563496
-2.6749253071 -1.3846527327 -0.5741167123
-2.6127638029 -1.2983652240 -0.6046673871
-2.5515245484 -1.2225998328 -0.6200801425
-2.4852944112 -1.1496001597 -0.6234692598
-2.4061851909 -1.0730936771 -0.6124902475
-2.3329929173 -1.0109350138 -0.5898952292
-2.2498069454 -0.9487409447 -0.5516840230
-2.1763176341 -0.9002864787 -0.5069311017
-2.1044010369 -0.8579725467 -0.4540887615
-2.0259318978 -0.8180482051 -0.3869009628
-1.9576716709 -0.7884513448 -0.3219572667
-1.8899919568 -0.7652446199 -0.2538991865
-1.8213103464 -0.7491074304 -0.1848540704
-1.7495915966 -0.7413289347 -0.1175707019
-1.6727787863 -0.7433338299 -0.0558641308
-1.5898917861 -0.7561206612 -0.0043407498
-1.5016436454 -0.7799875348 0.0319501622
-1.4108354506 -0.8135162063 0.0493523031
-1.3317885381 -0.8488232639 0.0478237219
-1.2460834581 -0.8919101519 0.0251284102
-1.1667102254 -0.9335219693 -0.0159881407
-1.0923571725 -0.9702932500 -0.0694394301
-1.0186327064 -1.0007974847 -0.1275972255
-0.9400008382 -1.0243697047 -0.1824272655
-0.8416650054 -1.0428339121 -0.2291868669
-0.7466894787 -1.0534373808 -0.2525568508
-0.6366726595 -1.0606094257 -0.2525667887
-0.5409435869 -1.0649845052 -0.2304263110
-0.4516099677 -1.0689354717 -0.1893040341
-0.3711226325 -1.0735422978 -0.1326771919
-0.2836372431 -1.0813121270 -0.0471691745
-0.2230589456 -1.0908095207 0.0302681074
-0.1689971649 -1.1040264150 0.1118845296
-0.1135704256 -1.1241019214 0.2056868567
-0.0667316944 -1.1471806973 0.2895265292
-0.0209715269 -1.1755862877 0.3722833980
0.0310107425 -1.2134952033 0.4623601886
0.0781804527 -1.2535970897 0.5391541612
0.1267911759 -1.2991428716 0.6117989561
0.1769758622 -1.3503062953 0.6792773906
0.2284883530 -1.4069282379 0.7408778542
0.2883164130 -1.4755927209 0.8024552032
0.3406626286 -1.5434120455 0.8493355488
0.3996538463 -1.6239099195 0.8931058864
0.4560048093 -1.7105587182 0.9255999363
0.5151858128 -1.8116882311 0.9489029375
0.5699162337 -1.9308325982 0.9573417456
0.5947505100 -2.0607839239 0.9476175637
0.5811357724 -2.1918042627 0.9235260032
0.5493247022 -2.3162817976 0.8869069105
0.5204048104 -2.4151535096 0.8486778644
0.4878499846 -2.5091375499 0.8015538559
0.4524534011 -2.5981124971 0.7470052950
0.4193224132 -2.6730642371 0.6925775037
0.3784488564 -2.7502347677 0.6249782427
0.3401096731 -2.8132428368 0.5596737914
0.2991655314 -2.8695835090 0.4898982298
0.2500113161 -2.9241554745 0.4072001688
0.2040615277 -2.9646025239 0.3298329415
0.1498627836 -2.9991776063 0.2398388474
0.1002169525 -3.0214682526 0.1575841877
0.0494656839 -3.0345458888 0.0739981946
-0.0017778610 -3.0382230721 -0.0102439842
-0.0590937584 -3.0307058649 -0.1045690059
-0.1094891394 -3.0145833841 -0.1878183245
-0.1586617992 -2.9892931082 -0.2695060049
-0.2060918725 -2.9554010247 -0.3490776170
-0.2514385351 -2.9131588377 -0.4258227714
-0.2944440140 -2.8632367313 -0.4992137914
-0.3349583700 -2.8061978650 -0.5687226159
-0.3729039554 -2.7425779019 -0.6338015867
-0.4082368186 -2.6728708008 -0.6938705457
-0.4410472190 -2.5978604741 -0.7486605894
-0.4686523233 -2.5283946461 -0.7922649967
-0.4966070990 -2.4447251262 -0.8359386367
-0.5214129041 -2.3571650901 -0.8732208989
-0.5413033984 -2.2776953169 -0.9008395896
-0.5571691736 -2.1836719840 -0.9250755953
-0.5645028839 -2.0868667430 -0.9416250453
-0.5598404113 -2.0007248241 -0.9492229900
-0.5420837648 -1.9162456146 -0.9500283993
-0.5131456630 -1.8357082469 -0.9436415038
-0.4766489589 -1.7596225368 -0.9300785771
-0.4309992483 -1.6772084905 -0.9055286208
-0.3856904833 -1.6104904212 -0.8762101235
-0.3341880752 -1.5380601888 -0.8355037408
-0.2816554968 -1.4708607637 -0.7871533758
-0.2292476964 -1.4091464539 -0.7314516690
-0.1778283400 -1.3529464458 -0.6691070456
-0.1278735731 -1.3021505735 -0.6010185900
-0.0796806726 -1.2570162612 -0.5277595790
-0.0330714086 -1.2174928143 -0.4502796970
0.0123633806 -1.1837134044 -0.3694117045
0.0574272125 -1.1555698401 -0.2861907128
0.1031584202 -1.1327761566 -0.2016957370
0.1510416891 -1.1152101322 -0.1171555298
0.2028846525 -1.1023382544 -0.0341498870
0.2605302807 -1.0936065420 0.0454296241
0.3255736952 -1.0880143496 0.1192687006
0.3996371654 -1.0847738675 0.1840646363
0.4724394812 -1.0833215206 0.2305661611
0.5516684084 -1.0818898026 0.2650269886
0.6358355682 -1.0796475828 0.2852352565
0.7342475885 -1.0745218166 0.2871625349
0.8186401015 -1.0662733702 0.2695835349
0.9085366947 -1.0514588383 0.2325354558
0.9898001318 -1.0299985939 0.1811485359
1.0640123359 -1.0016616763 0.1226076760
1.1361557739 -0.9670345117 0.0647866330
1.2207950488 -0.9220672275 0.0095696946
1.3142604000 -0.8732833339 -0.0231115971
1.4141860530 -0.8273611230 -0.0299481018
1.5268723383 -0.7862766181 -0.0069550538
1.6240571274 -0.7642419768 0.0402764211
1.7139917435 -0.7564394098 0.1036900689
1.7969333421 -0.7617945149 0.1764842722
1.8753128542 -0.7781594797 0.2528109060
1.9438246101 -0.8011663051 0.3200639175
2.0125477584 -0.8309512209 0.3844186350
2.0825383460 -0.8670079935 0.4440205769
2.1630310811 -0.9149019687 0.5030464328
2.2363586701 -0.9640698419 0.5471501320
2.3102352830 -1.0196205978 0.5816760688
2.3833785987 -1.0815724868 0.6049625826
2.4626733639 -1.1577115513 0.6169813862
2.5293972530 -1.2303017858 0.6144939482
2.5911953432 -1.3057310684 0.5996240636
2.6541940043 -1.3916201783 0.5697153145
2.7042946882 -1.4677249738 0.5317700401
2.7485065737 -1.5420335005 0.4841407321
2.7867717380 -1.6135717358 0.4278937758
2.8228696972 -1.6896465280 0.3559971204
2.8480833515 -1.7526815290 0.2842510896
2.8663673683 -1.8104873336 0.2062820731
2.8776956794 -1.8626437236 0.1231878096
2.8812944897 -1.9128496353 0.0246100915
2.8764041420 -1.9503787661 -0.0665240149
2.8636119983 -1.9800610983 -0.1597450851
2.8428507820 -2.0013077388 -0.2538215517
2.8143061289 -2.0134858243 -0.3474599574
2.7784207663 -2.0163620375 -0.4393001049
2.7357680773 -2.0098376659 -0.5280026262
2.6869640884 -1.9938345465 -0.6122147500
2.6328790644 -1.9688153463 -0.6908179123
2.5744029809 -1.9354675958 -0.7629196413
2.5122209916 -1.8942210694 -0.8274461367
2.4472006854 -1.8458800344 -0.8837204999
2.3801868658 -1.7913324208 -0.9312885329
2.3121050915 -1.7312214995 -0.9697785829
2.2439878709 -1.6659823258 -0.9986546314
2.1772642810 -1.5957772358 -1.0173568549
2.1137364494 -1.5207873773 -1.0258035437
2.0559304097 -1.4408897656 -1.0235051919
2.0066815429 -1.3565099046 -1.0103504557
1.9726008744 -1.2795741562 -0.9902546455
1.9445395218 -1.1910780431 -0.9578763263
1.9269047204 -1.1035556001 -0.9167894990
1.9183158507 -1.0187868935 -0.8676668877
1.9168505584 -0.9380226638 -0.8113943391
1.9210282140 -0.8622472823 -0.7485548217
1.9296832744 -0.7920613173 -0.6798607710
1.9420929335 -0.7281979271 -0.6057723069
1.9598730335 -0.6641309931 -0.5173978128
1.9796574139 -0.6150409484 -0.4342734711
2.0030524826 -0.5731093929 -0.3483396324
2.0306881589 -0.5384219622 -0.2606500204
2.0633111373 -0.5099948250 -0.1726811625
2.1016158804 -0.4862115433 -0.0859973377
2.1402830480 -0.4698780251 -0.0114703800
2.1850839053 -0.4537567820 0.0588696530
2.2355172309 -0.4359866307 0.1238058283
2.2835708450 -0.4223555549 0.1766518344
2.3361054542 -0.4036892846 0.2215722502
2.3917728749 -0.3818778739 0.2621431838
2.4417751660 -0.3617242945 0.2893372113
2.4999122381 -0.3274812658 0.3139133197
2.5510188278 -0.2972369296 0.3301946896
2.5983820416 -0.2596558316 0.3369746801
2.6420754836 -0.2161591188 0.3371952778
2.6803561151 -0.1675588514 0.3309603624
2.7120406367 -0.1152128592 0.3187637645
2.7325338955 -0.0602502263 0.2979403253
2.7444204083 -0.0045566082 0.2722164426
2.7434612709 0.0496336661 0.2417457875
2.7264106547 0.0986356553 0.2097312689
2.6946442092 0.1413589630 0.1785763969
2.6553665075 0.1918292416 0.1452864268
2.6161367385 0.2313708312 0.1206459754
2.5690528352 0.2788307083 0.0911931136
2.5153524377 0.3344885500 0.0569271399
2.4582635236 0.3882042554 0.0238641709
2.3972221802 0.4396103079 -0.0067455241
2.3332540522 0.4894953030 -0.0336891503
2.2571000906 0.5443527259 -0.0588912716
2.1667429115 0.6033518399 -0.0756549016
2.0735324496 0.6610114844 -0.0762435766
1.9717611186 0.7262241947 -0.0606181133
1.8762867584 0.7970868097 -0.0341865069
1.7903018321 0.8766652470 -0.0005994505
1.7221900408 0.9561823662 0.0323168879
1.6695562876 1.0327700055 0.0619930931
1.6220534698 1.1125606866 0.0900032173
1.5852776875 1.1851479634 0.1127687230
1.5579534807 1.2498531154 0.1315206316
1.5286329941 1.3137929154 0.1466896282
1.4949630637 1.3768654900 0.1600484825
1.4477178288 1.4321481864 0.1680500659
1.3833412957 1.4676086769 0.1703862320
1.3225628371 1.4740021375 0.1645675123
1.2637882624 1.4707720557 0.1507411471
1.1969486620 1.4685736369 0.1311648162
1.1307499806 1.4616682856 0.1077793953
1.0653058827 1.4534633279 0.0837448918
0.9998939070 1.4428469989 0.0584410975
0.9232197091 1.4350657941 0.0309760664
0.8339210586 1.4288010935 0.0048298114
0.7429139565 1.4206037532 -0.0142345495
0.6507674492 1.4108144268 -0.0266305413
0.5578483161 1.3998825752 -0.0330566097
0.4642241694 1.3883832851 -0.0339122636
0.3697961425 1.3771074540 -0.0293102712
0.2745181240 1.3670502349 -0.0187515159
0.1787348611 1.3594183452 -0.0013983213
0.1012951000 1.3327328100 0.0577279400
0.0046511605 1.3305608968 0.0889229364
-0.0922038936 1.3330261012 0.1194304124
-0.1897731300 1.3392635705 0.1469698414
-0.2886396046 1.3474602011 0.1687067384
-0.3890806635 1.3544711197 0.1817768785
-0.4905326019 1.3567279439 0.1831072112
-0.5912643472 1.3517577166 0.1718053405
-0.6896542216 1.3394648291 0.1500123947
-0.7855012489 1.3214809661 0.1216318347
-0.8795878824 1.2990945223 0.0905697382
-0.9728295147 1.2726304211 0.0601907677
-1.0654025398 1.2405096723 0.0335407808
-1.1561553759 1.1993792587 0.0142893377
-1.2420632905 1.1461466397 0.0059463149
-1.3199146214 1.0812413048 0.0100219351
-1.3895944970 1.0089174121 0.0249424909
-1.4553492954 0.9345653979 0.0464996148
-1.5211954205 0.8615611789 0.0720597518
-1.5903668056 0.7922813760 0.0991142401
-1.6643936648 0.7280164983 0.1256468396
-1.7436771132 0.6693253256 0.1497612425
-1.8277141219 0.6158391724 0.1694954538
-1.9154435548 0.5663695960 0.1824927938
-2.0051042774 0.5188298916 0.1853791666
-2.0937712994 0.4704773204 0.1754624935
-2.1775391815 0.4189251138 0.1505577006
-2.2530282583 0.3630006069 0.1121586686
-2.3201762401 0.3029368080 0.0653655600
-2.3793228610 0.2382688474 0.0140858239
-2.4290901360 0.1673788315 -0.0388474894
-2.4655998725 0.0882247251 -0.0906450143
-2.4794222101 -0.0011048697 -0.1360334615
-2.4606287270 -0.0960086190 -0.1646041610
-2.4123272686 -0.1847512160 -0.1668899159
-2.3487360124 -0.2593510334 -0.1418932090
-2.2820360334 -0.3189863602 -0.0944453601
-2.2195027910 -0.3653101312 -0.0294318585
-2.1646059816 -0.4028888592 0.0472301424
-2.1179228817 -0.4368989432 0.1307436119
-2.0789814218 -0.4715623120 0.2178962060
-2.0467617266 -0.5099433465 0.3062290499
-2.0203148948 -0.5537184117 0.3939650510
-1.9990948937 -0.6040306835 0.4795856562
-1.9825587649 -0.6608953561 0.5620749694
-1.9706370759 -0.7243292486 0.6404675488
-1.9635623166 -0.7939825566 0.7140178953
-1.9619557520 -0.8693372508 0.7820561549
-1.9671567011 -0.9500700652 0.8434011972
-1.9802005648 -1.0349505229 0.8975352119
-2.0030285556 -1.1228764955 0.9428039580
-2.0359615938 -1.2119844484 0.9784511244
-2.0789820317 -1.3004819344 1.0033072364
-2.1311542336 -1.3865772543 1.0162317679
-2.1899140858 -1.4693130077 1.0177147417
-2.2532766695 -1.5479704254 1.0076501886
-2.3192552463 -1.6221610680 0.9864791694
-2.3862751440 -1.6913529941 0.9544420390
-2.4530299516 -1.7550369121 0.9120817288
-2.5184190003 -1.8125792279 0.8599232944
-2.5813980938 -1.8627178378 0.7980687174
-2.6411910674 -1.9050519616 0.7277974864
-2.6965639282 -1.9382932267 0.6494825606
-2.7467327405 -1.9619634325 0.5644799849
-2.7908800426 -1.9755791178 0.4740920524
-2.8277572771 -1.9785466128 0.3795665401
-2.8570732347 -1.9713346989 0.2826663686
-2.8783593517 -1.9541124384 0.1849267895
-2.8911435100 -1.9274569414 0.0878166046
-2.8956304662 -1.8919268339 -0.0071768068
-2.8917640071 -1.8482705517 -0.0987465795
-2.8801618611 -1.7973544389 -0.1858036964
-2.8611583700 -1.7399479143 -0.2673505899
-2.8352114517 -1.6767982855 -0.3425014067
-2.8024282661 -1.6084600749 -0.4100593948
-2.7633870758 -1.5359980523 -0.4694874509
-2.7181600549 -1.4602437273 -0.5197095802
-2.6669148751 -1.3823558458 -0.5598507325
-2.6096121987 -1.3036491880 -0.5885672642
-2.5466011188 -1.2258384390 -0.6050774949
-2.4784827302 -1.1507028825 -0.6087373678
-2.4061271382 -1.0802714107 -0.5985446799
-2.3313549968 -1.0156099890 -0.5756106963
-2.2557859017 -0.9577249202 -0.5403738678
-2.1810183986 -0.9066303648 -0.4945052627
-2.1080337936 -0.8620832747 -0.4397563931
-2.0373382634 -0.8240260145 -0.3775878869
-1.9686060499 -0.7923186062 -0.3098821579
-1.9008850510 -0.7675037524 -0.2383856919
-1.8324886955 -0.7502168080 -0.1653351632
-1.7611757338 -0.7417147367 -0.0935728958
-1.6844669916 -0.7436741139 -0.0271735610
-1.6010550787 -0.7571269733 0.0288866576
-1.5114789126 -0.7823528421 0.0689932995
-1.4186881097 -0.8177617961 0.0890933491
-1.3268831983 -0.8605201666 0.0859609904
-1.2398738797 -0.9058370924 0.0605898420
-1.1600371484 -0.9488479115 0.0151993638
-1.0857812642 -0.9861200705 -0.0431312099
-1.0120515756 -1.0166051385 -0.1059731513
-0.9325209980 -1.0398338173 -0.1646130702
-0.8433310686 -1.0562040795 -0.2099019464
-0.7457554027 -1.0667165446 -0.2350210579
-0.6446823675 -1.0731410645 -0.2362138683
-0.5459465985 -1.0776584731 -0.2138832389
-0.4542393064 -1.0819828753 -0.1709153130
-0.3723677934 -1.0873020355 -0.1112528344
-0.3010304419 -1.0949056062 -0.0394641259
-0.2386757123 -1.1056995356 0.0399329628
-0.1837587377 -1.1208148425 0.1240050415
-0.1340197123 -1.1409988579 0.2102248953
-0.0873436681 -1.1667799157 0.2966690017
-0.0423402815 -1.1988008273 0.3819042840
0.0022924286 -1.2370980368 0.4647062233
0.0473067628 -1.2822156477 0.5437747506
0.0929615833 -1.3338300362 0.6183738633
0.1392129332 -1.3924652950 0.6871856461
0.1854710217 -1.4579264659 0.7495161585
0.2308094357 -1.5301592019 0.8046215988
0.2737018658 -1.6095073386 0.8512191227
0.3125329112 -1.6953990078 0.8888773580
0.3453079885 -1.7873588411 0.9166148718
0.3702950865 -1.8842247888 0.9337086635
0.3864494997 -1.9842212194 0.9398618947
0.3937695378 -2.0853476218 0.9353998829
0.3930432527 -2.1858115739 0.9208828623
0.3851659197 -2.2840992322 0.8966918011
0.3716673198 -2.3793572577 0.8642358823
0.3530729565 -2.4705376161 0.8235927518
0.3302499749 -2.5571919375 0.7758347773
0.3035663319 -2.6387291418 0.7215090238
0.2730315503 -2.7142781244 0.6609153109
0.2390177440 -2.7835847613 0.5949479079
0.2013439188 -2.8454984035 0.5238212020
0.1604198060 -2.8998665181 0.4484510786
0.1162660737 -2.9455901665 0.3692639463
0.0693603468 -2.9824451514 0.2870985912
0.0201686810 -3.0099869681 0.2026456162
-0.0308796576 -3.0275529810 0.1166379908
-0.0829907189 -3.0350644004 0.0298133912
-0.1355842486 -3.0328413310 -0.0570171455
-0.1880756709 -3.0205324075 -0.1430678283
-0.2399101258 -2.9985872228 -0.2275788320
-0.2904942718 -2.9676965898 -0.3100319456
-0.3394569430 -2.9278965131 -0.3895952088
-0.3865901200 -2.8801183474 -0.4658000795
-0.4317701554 -2.8249455497 -0.5381022976
-0.4749646483 -2.7629171190 -0.6059315282
-0.5162403362 -2.6945873926 -0.6687120144
-0.5558243119 -2.6208830128 -0.7262853493
-0.5936581179 -2.5421201440 -0.7780471244
-0.6297865993 -2.4589489334 -0.8237776013
-0.6636914902 -2.3717814526 -0.8633520036
-0.6941967604 -2.2806845163 -0.8962635762
-0.7189906370 -2.1858707376 -0.9227992298
-0.7331343048 -2.0873263739 -0.9424641898
-0.7288624704 -1.9867785437 -0.9542929822
-0.7023708588 -1.8890904388 -0.9572674175
-0.6574962606 -1.7984022766 -0.9506223939
-0.6014957352 -1.7153156407 -0.9344248957
-0.5400149630 -1.6385060327 -0.9093578951
-0.4762084377 -1.5670782978 -0.8756292138
-0.4120197685 -1.5006067415 -0.8335200089
-0.3487793485 -1.4386323961 -0.7838010185
-0.2874613289 -1.3814255051 -0.7265181715
-0.2286930223 -1.3290529255 -0.6623569699
-0.1727145543 -1.2814617871 -0.5922485781
-0.1197634105 -1.2392875614 -0.5165401059
-0.0694470987 -1.2023435362 -0.4364287837
-0.0212774068 -1.1709840075 -0.3526931943
0.0257212374 -1.1453128707 -0.2663882931
0.0725966482 -1.1250218205 -0.1785936421
0.1210403193 -1.1101756653 -0.0905637031
0.1728114668 -1.1001048639 -0.0037646266
0.2298817205 -1.0944372110 0.0800446887
0.2939005760 -1.0920099380 0.1588187113
0.3670260845 -1.0920719205 0.2292354543
0.4501011155 -1.0931637844 0.2874641864
0.5421278939 -1.0940080473 0.3299892707
0.6407875085 -1.0931875312 0.3531441421
0.7420228610 -1.0890856484 0.3546952580
0.8407130078 -1.0794803269 0.3338242554
0.9321063594 -1.0626240487 0.2933180604
1.0143560040 -1.0381295241 0.2391911115
1.0894118164 -1.0061115932 0.1787385941
1.1630963244 -0.9677864765 0.1203109456
1.2411874772 -0.9244670260 0.0721181911
1.3272676419 -0.8795787972 0.0430254055
1.4195445721 -0.8383799756 0.0365571001
1.5139715693 -0.8059791898 0.0535749648
1.6058807870 -0.7857023063 0.0911253556
1.6922363797 -0.7782839692 0.1437696347
1.7724462642 -0.7829515879 0.2057772781
1.8481378518 -0.7977462575 0.2718104795
1.9214192123 -0.8210066760 0.3381624079
1.9941820177 -0.8519268167 0.4019138681
2.0677415835 -0.8897463954 0.4608297283
2.1425890044 -0.9341634048 0.5131231009
2.2185593120 -0.9852509385 0.5569927317
2.2947871520 -1.0430602956 0.5909536912
2.3699937582 -1.1075998622 0.6128879092
2.4426351737 -1.1777863092 0.6226324795
2.5113165262 -1.2524473093 0.6195702269
2.5747364731 -1.3300346362 0.6034561078
2.6324748676 -1.4087394676 0.5756526646
2.6842429622 -1.4870598066 0.5370192017
2.7296501961 -1.5636043002 0.4881541236
2.7686108997 -1.6373549160 0.4302691688
2.8010241183 -1.7074769870 0.3643985355
2.8267024295 -1.7732195220 0.2914073921
2.8447751476 -1.8336164553 0.2118184337
2.8553607885 -1.8882840366 0.1269246784
2.8578171966 -1.9362521289 0.0374857989
2.8519511045 -1.9769384250 -0.0553389428
2.8376003059 -2.0095543784 -0.1503917656
2.8147803485 -2.0335540916 -0.2463476407
2.7837387570 -2.0482623376 -0.3418695765
2.7449578470 -2.0535326395 -0.4355353986
2.6990119675 -2.0490821080 -0.5259518447
2.6466334366 -2.0348334386 -0.6117377259
2.5887666713 -2.0114593527 -0.6917991326
2.5262995267 -1.9796001977 -0.7652119396
2.4598779995 -1.9396500328 -0.8308034782
2.3904206503 -1.8924765166 -0.8878924168
2.3187662051 -1.8389602763 -0.9359413201
2.2459541545 -1.7797819358 -0.9747236509
2.1730815363 -1.7151962434 -1.0034771826
2.1018580474 -1.6451659280 -1.0216018759
2.0345953884 -1.5695308697 -1.0290566568
1.9746644686 -1.4877578031 -1.0252151875
1.9259653558 -1.4001238678 -1.0098657376
1.8909945121 -1.3085430529 -0.9838324222
1.8703990934 -1.2159152678 -0.9479108356
1.8615065439 -1.1250590773 -0.9035515410
1.8615753734 -1.0379107365 -0.8514712991
1.8679553763 -0.9557377371 -0.7921683193
1.8788979809 -0.8795243519 -0.7259690188
1.8931483812 -0.8098488052 -0.6534953984
1.9101987383 -0.7478326617 -0.5749206445
1.9295617208 -0.6937020912 -0.4912229446
1.9517265053 -0.6488714354 -0.4028534266
1.9768250194 -0.6130071196 -0.3112377227
2.0056803064 -0.5866479261 -0.2175162359
2.0390656209 -0.5688543714 -0.1232827396
2.0775895732 -0.5581747309 -0.0299302450
2.1226060204 -0.5530638482 0.0609579240
2.1744875059 -0.5509572978 0.1482308396
2.2342812195 -0.5496823524 0.2302940401
2.3018889200 -0.5466402460 0.3059792860
2.3768865844 -0.5395187713 0.3740159174
2.4581498717 -0.5261070159 0.4333535844
2.5442447889 -0.5044949498 0.4825715862
2.6326996031 -0.4733990776 0.5213836967
2.7210031176 -0.4316054979 0.5487763835
2.8058802922 -0.3781167926 0.5637782428
2.8834179231 -0.3127968578 0.5656613165
2.9501299332 -0.2372698138 0.5546333639
3.0036497235 -0.1542513201 0.5316820465
3.0421328788 -0.0667470892 0.4978051562
3.0634025422 0.0222191120 0.4541273787
3.0589809053 0.1081786256 0.4009560565
3.0223763107 0.1837615693 0.3446970075
2.9634494129 0.2486710056 0.2937783986
2.8941059958 0.3085372049 0.2499807290
2.8202524511 0.3670832050 0.2120909614
2.7442786250 0.4255339493 0.1784738581
2.6668976200 0.4838926384 0.1480533491
2.5881972193 0.5418600966 0.1203958666
2.5078316240 0.5990449711 0.0961221765
2.4253337461 0.6550419047 0.0767859487
2.3402441653 0.7094459637 0.0663365885
2.2542126768 0.7632879366 0.0677861234
2.1705803353 0.8190920685 0.0817684925
2.0925332553 0.8795354411 0.1054390573
2.0225864751 0.9466679992 0.1355317698
1.9617697343 1.0207203687 0.1690412619
1.9110370907 1.1014178561 0.2039694604
1.8699323946 1.1874705178 0.2388167216
1.8373670139 1.2775569586 0.2725375105
1.8114146943 1.3704676848 0.3043345928
1.7888301654 1.4651117933 0.3335116592
1.7651165801 1.5603401930 0.3597093553
1.7327041073 1.6538341421 0.3822867665
1.6768397523 1.7360031610 0.3995432729
1.5867128007 1.7785277682 0.4054689446
1.4859076350 1.7797484216 0.3971413569
1.3891102372 1.7617219903 0.3727984781
1.2969345396 1.7341926173 0.3402655197
1.2075302184 1.7019983980 0.3043712584
1.1196350644 1.6672049660 0.2671788318
1.0324247037 1.6308710409 0.2298425855
0.9452351287 1.5937477975 0.1932422340
0.8575701009 1.5564034276 0.1580338471
0.7690281942 1.5192823876 0.1248438441
0.6790588346 1.4829666959 0.0947558135
0.5873734754 1.4480035997 0.0685331586
0.4936459021 1.4151130316 0.0473875519
0.3976254705 1.3853324190 0.0330502145
0.2993673037 1.3602347452 0.0280238231
0.1998027550 1.3418887073 0.0352580380
0.0656716214 1.3783960147 -0.0104206760
-0.0266375956 1.3784170912 0.0161719830
-0.1195512421 1.3772774232 0.0405016688
-0.2132870757 1.3751885690 0.0612818346
-0.3079568483 1.3723466971 0.0769923431
-0.4034576895 1.3689729680 0.0858408665
-0.4993115757 1.3653316523 0.0858071333
-0.5946301473 1.3612156152 0.0757099281
-0.6884849327 1.3544434214 0.0570532616
-0.7803281445 1.3426853208 0.0316802882
-0.8706267640 1.3270100804 0.0029491603
-0.9601126403 1.3077941120 -0.0261681729
-1.0713458624 1.2770426815 -0.0589488794
-1.1808538628 1.2350563455 -0.0832655623
-1.2846655202 1.1766022464 -0.0940650720
-1.3751105010 1.0985824499 -0.0857645651
-1.4557115660 1.0122150573 -0.0651119180
-1.5172950475 0.9419575011 -0.0428778808
-1.5798341372 0.8735385377 -0.0177703767
-1.6456976489 0.8087890901 0.0084200030
-1.7161320552 0.7488510259 0.0340512255
-1.7914148702 0.6941480351 0.0574588828
-1.8711175392 0.6443670771 0.0768504220
-1.9542899316 0.5984318909 0.0901113303
-2.0394113942 0.5545535762 0.0947316265
-2.1241896385 0.5104896892 0.0881226615
-2.2057339983 0.4641112921 0.0690706316
-2.2815257620 0.4140741306 0.0386654109
-2.3504441296 0.3598846187 -0.0001509729
-2.4125651013 0.3013696844 -0.0439666161
-2.4803666059 0.2214257556 -0.1021435529
-2.5332932168 0.1316596513 -0.1612406251
-2.5539567224 0.0055715024 -0.2237684113
-2.5203675873 -0.1266001576 -0.2613833322
-2.4353971480 -0.2403437119 -0.2504031883
-2.3524463406 -0.3157150071 -0.2107045738
-2.2695341937 -0.3719791981 -0.1457426891
-2.1956042959 -0.4114167347 -0.0601301354
-2.1322098668 -0.4434501669 0.0364723043
-2.0889427110 -0.4682345328 0.1184807279
-2.0516893690 -0.4953326359 0.2026958914
-2.0194785057 -0.5268500879 0.2874405810
-1.9849724878 -0.5740454347 0.3921984778
-1.9613592750 -0.6191172170 0.4735822860
-1.9406010634 -0.6705338249 0.5519322994
-1.9224839362 -0.7283247758 0.6263921858
-1.9068241955 -0.7919246144 0.6965550173
-1.8909157305 -0.8786145860 0.7779619854
-1.8821704456 -0.9539571651 0.8368745495
-1.8786350448 -1.0548597641 0.9016303405
-1.8826933080 -1.1392718838 0.9469548702
-1.9006021696 -1.2480539355 0.9936674486
-1.9355178670 -1.3570868687 1.0283278611
-1.9883313646 -1.4624197401 1.0493640680
-2.0581680266 -1.5596655255 1.0533336972
-2.1370432267 -1.6492177715 1.0429251648
-2.2208582478 -1.7313085839 1.0184119041
-2.3064964340 -1.8062132969 0.9804920822
-2.3914837323 -1.8724412810 0.9278317087
-2.4580080856 -1.9196868253 0.8774079801
-2.5380147944 -1.9699717234 0.8036605702
-2.5987381654 -2.0026453600 0.7370494793
-2.6694522133 -2.0330961122 0.6451998081
-2.7208197467 -2.0482451353 0.5656511707
-2.7781058421 -2.0561368353 0.4606352740
-2.8167308965 -2.0522547928 0.3728298103
-2.8549392101 -2.0349996267 0.2605100892
-2.8778093455 -2.0125500989 0.1701178873
-2.8959814232 -1.9737368277 0.0581973647
-2.9024822487 -1.9350699760 -0.0293041959
-2.9016912562 -1.8899881475 -0.1139354540
-2.8910629341 -1.8255849553 -0.2144939121
-2.8750552236 -1.7681389847 -0.2896436617
-2.8469589028 -1.6904137632 -0.3765617497
-2.8174706277 -1.6234580192 -0.4387566621
-2.7823571090 -1.5532353087 -0.4940424000
-2.7302483961 -1.4617174545 -0.5514031189
-2.6829357392 -1.3869496196 -0.5883826922
-2.6159154072 -1.2930812601 -0.6207675099
-2.5564479781 -1.2193612265 -0.6350827901
-2.4921060922 -1.1484974369 -0.6382011518
-2.4062432437 -1.0659159435 -0.6264358150
-2.3346308377 -1.0062600385 -0.6041797620
-2.2438279890 -0.9397569692 -0.5629941782
-2.1716168696 -0.8939425927 -0.5193569408
-2.1007682802 -0.8538618187 -0.4684211299
-2.0145255322 -0.8120703957 -0.3962140388
-1.9467372919 -0.7845840834 -0.3340323756
-1.8790988626 -0.7629854873 -0.2694126812
-1.8101319974 -0.7479980528 -0.2043729776
-1.7380074594 -0.7409431327 -0.1415685080
-1.6610905809 -0.7429935459 -0.0845547007
-1.5787284934 -0.7551143491 -0.0375681571
-1.4918083781 -0.7776222275 -0.0050929751
-1.4029827914 -0.8092706166 0.0096112572
-1.3366938780 -0.8371263612 0.0096864534
-1.2522930365 -0.8779832113 -0.0103330216
-1.1733833024 -0.9181960272 -0.0471756453
-1.0989330808 -0.9544664295 -0.0957476502
-1.0252138371 -0.9849898310 -0.1492212998
-0.9474806784 -1.0089055920 -0.2002414608
-0.8399989421 -1.0294637447 -0.2484717874
-0.7476235547 -1.0401582170 -0.2700926436
-0.6286629516 -1.0480777868 -0.2689197091
-0.5359405752 -1.0523105374 -0.2469693831
-0.4489806290 -1.0558880681 -0.2076927552
-0.3698774716 -1.0597825601 -0.1541015494
-0.2662440443 -1.0677186477 -0.0548742232
-0.2074421790 -1.0759195059 0.0206032519
-0.1542355920 -1.0872379875 0.0997640176
-0.0931211389 -1.1072049848 0.2011488180
-0.0461197207 -1.1275814790 0.2823840567
0.0003972278 -1.1523717482 0.3626625119
0.0597290564 -1.1898923699 0.4600141538
0.1090541425 -1.2249785317 0.5345335718
0.1606207686 -1.2644557070 0.6052240489
0.2147387913 -1.3081472956 0.6713691351
0.2715056843 -1.3559300098 0.7322395499
0.3458233903 -1.4210262399 0.8002888077
0.4076233913 -1.4773167523 0.8474519748
0.4867747814 -1.5524208311 0.8973344147
0.5667016301 -1.6337585952 0.9345850008
0.6600765392 -1.7391516733 0.9640972115
0.7533829677 -1.8774439770 0.9748215966
0.7957314822 -2.0362202260 0.9598352444
0.7692282920 -2.1977969515 0.9261691442
0.7134834847 -2.3484643630 0.8771220199
0.6691423009 -2.4509497615 0.8331198465
0.6226270127 -2.5477374837 0.7795149600
0.5746568273 -2.6390330568 0.7181758128
0.5350784946 -2.7073993323 0.6636459837
0.4838661624 -2.7861914109 0.5890411745
0.4412016022 -2.8429009122 0.5243996749
0.3969871439 -2.8936686144 0.4559752577
0.3396028263 -2.9484444309 0.3659492590
0.2918569817 -2.9836148814 0.2904019366
0.2303652204 -3.0159100612 0.1925791035
0.1802652240 -3.0329495371 0.1125227592
0.1298110254 -3.0415387967 0.0313583983
0.0794349969 -3.0413817438 -0.0503013595
0.0173967319 -3.0285703988 -0.1521208663
-0.0309026079 -3.0086343607 -0.2325688207
-0.0774134725 -2.9799989935 -0.3114331778
-0.1216894732 -2.9431054597 -0.3881232885
-0.1634201272 -2.8984211622 -0.4620503340
-0.2022979079 -2.8463551152 -0.5326275032
-0.2381465846 -2.7874501803 -0.5993429342
-0.2708432625 -2.7222386847 -0.6616716452
-0.3002333009 -2.6511542089 -0.7190290770
-0.3262701261 -2.5748379354 -0.7710358295
-0.3436465286 -2.5146691481 -0.8064828690
-0.3634275988 -2.4305013190 -0.8480996720
-0.3791343180 -2.3425487277 -0.8830897941
-0.3884100363 -2.2747061175 -0.9054156029
-0.3953477102 -2.1814732305 -0.9273519608
-0.3958714630 -2.0864071122 -0.9407859008
-0.3908183523 -2.0146711045 -0.9441529978
-0.3817966709 -1.9434007904 -0.9427893811
-0.3687950654 -1.8730142173 -0.9366606138
-0.3518021825 -1.8039294328 -0.9257322585
-0.3219835336 -1.7159109483 -0.9016993464
-0.2951725290 -1.6539025446 -0.8767910333
-0.2563563818 -1.5755136360 -0.8374874727
-0.2145316451 -1.5030891313 -0.7905057332
-0.1710340638 -1.4368674026 -0.7363851665
-0.1269636576 -1.3768399660 -0.6758571212
-0.0830325919 -1.3228393599 -0.6097886019
-0.0395979348 -1.2747449611 -0.5389790521
0.0033042814 -1.2326420925 -0.4641306102
0.0460041680 -1.1964428013 -0.3861302148
0.0891331876 -1.1658268096 -0.3059931324
0.1337201922 -1.1405304927 -0.2247978320
0.1810430589 -1.1202445991 -0.1437473565
0.2329578382 -1.1045716448 -0.0645351473
0.2911788409 -1.0927758729 0.0108145595
0.3572468144 -1.0840187611 0.0797186898
0.4322482462 -1.0774758145 0.1388938184
0.4947778469 -1.0734792569 0.1736681357
0.5612089229 -1.0697715580 0.2000647065
0.6308836278 -1.0661076345 0.2173263709
0.7264723160 -1.0599579848 0.2196298117
0.7965671952 -1.0530664136 0.2053428144
0.8849670299 -1.0402936279 0.1717528512
0.9652442597 -1.0218676637 0.1231059603
1.0386128554 -0.9972117593 0.0664767580
1.1092152234 -0.9662825469 0.0092623204
1.2004026205 -0.9196674289 -0.0529788020
1.3012531581 -0.8669878706 -0.0892485996
1.4088275338 -0.8163422705 -0.0964533037
1.5397731072 -0.7665740464 -0.0674850725
1.6422334678 -0.7427816473 -0.0105725135
1.7357471074 -0.7345948504 0.0636105031
1.8214204200 -0.7406374420 0.1471912662
1.9024878566 -0.7585727019 0.2338113324
1.9662300079 -0.7813259342 0.3019654271
2.0309134991 -0.8099756251 0.3669234019
2.0973351085 -0.8442695915 0.4272114256
2.1834731579 -0.8956405325 0.4929697647
2.2541580281 -0.9428887452 0.5373075322
2.3256834140 -0.9961809000 0.5723984463
2.3967634392 -1.0555451114 0.5970372560
2.4827115542 -1.1376367935 0.6113302929
2.5474779798 -1.2081562623 0.6094176695
2.6076542133 -1.2814275005 0.5957920194
2.6759131409 -1.3745008890 0.5637779644
2.7243464143 -1.4483901410 0.5265208785
2.7673629514 -1.5204627008 0.4801273405
2.8049325763 -1.5897885556 0.4255183828
2.8447152760 -1.6718160689 0.3475957052
2.8694642735 -1.7321435360 0.2770947870
2.8879595889 -1.7873582119 0.2007457125
2.9000305704 -1.8370034106 0.1194509409
2.9047717827 -1.8894471417 0.0117343841
2.9008571795 -1.9238191073 -0.0777090870
2.8896236908 -1.9505678182 -0.1690984045
2.8709212156 -1.9690613861 -0.2612954628
2.8448735008 -1.9787093109 -0.3530503383
2.8118836855 -1.9791914356 -0.4430648113
2.7725241870 -1.9705932238 -0.5300534077
2.7272947401 -1.9528356543 -0.6126917741
2.6769914575 -1.9261713398 -0.6898366919
2.6225064351 -1.8913349939 -0.7606273429
2.5645639836 -1.8487921059 -0.8240887952
2.5039807205 -1.7992835521 -0.8795485830
2.4416075266 -1.7437045653 -0.9266357457
2.3782560285 -1.6826610631 -0.9648335149
2.3148942054 -1.6167684082 -0.9938320802
2.2526705147 -1.5463885435 -1.0131118338
2.1928775103 -1.4720438849 -1.0225504307
2.1371963508 -1.3940217280 -1.0217951963
2.0873977301 -1.3128959413 -1.0108351737
2.0542072367 -1.2506052594 -0.9966768688
2.0186799502 -1.1662408183 -0.9678418170
1.9923028968 -1.0820521228 -0.9300274571
1.9750563279 -0.9996630504 -0.8838624763
1.9657457404 -0.9203075905 -0.8306203588
1.9631584471 -0.8449702126 -0.7711406246
1.9662181675 -0.7742738293 -0.7062261435
1.9739871288 -0.7085631925 -0.6366239693
1.9901843463 -0.6345598950 -0.5435726810
2.0075883225 -0.5812104614 -0.4656935156
2.0292799458 -0.5332116662 -0.3854415421
2.0556960114 -0.4901959983 -0.3037838048
2.0875566537 -0.4511352786 -0.2220795854
2.1256421876 -0.4142483556 -0.1420644304
2.1579600756 -0.3866922020 -0.0838986840
2.1956803047 -0.3565562662 -0.0304915335
2.2367532423 -0.3222909090 0.0173176164
2.2652527701 -0.2980708638 0.0473243828
2.2953243241 -0.2678597978 0.0691285830
2.3253958781 -0.2376487318 0.0909327833
2.3393055431 -0.2189536392 0.0961028364
2.3671248730 -0.1815634539 0.1064429426
2.3810345380 -0.1628683613 0.1116129957
2.3908837910 -0.1411948706 0.1101711174
2.4007330440 -0.1195213798 0.1087292391
2.4105822970 -0.0978478891 0.1072873608
2.4204315500 -0.0761743983 0.1058454825
2.4229349122 -0.0537533634 0.0980754945
2.4254382744 -0.0313323285 0.0903055065
2.4279416366 -0.0089112935 0.0825355184
2.4304449987 0.0135097414 0.0747655304
2.4258390055 0.0340469204 0.0633743951
2.4166270192 0.0751212784 0.0405921246
2.4120210260 0.0956584574 0.0292009893
2.3938270453 0.1321274674 0.0039123692
2.3638072555 0.1850844616 -0.0341990693
2.3283298279 0.2345484143 -0.0726675247
2.2866127364 0.2801756447 -0.1096132246
2.2411743583 0.3239487013 -0.1441642492
2.1739560159 0.3792594881 -0.1841191316
2.0792731462 0.4434157432 -0.2190959266
1.9764845639 0.5029309002 -0.2342556456
1.8509889820 0.5729129482 -0.2266752839
1.7299870417 0.6475056203 -0.2039047837
1.6188339300 0.7326101252 -0.1702401629
1.5333429909 0.8109468764 -0.1393356846
1.4691801806 0.8780694931 -0.1148305354
1.4067399257 0.9475644146 -0.0925310759
1.3591406806 0.9998282420 -0.0787971469
1.3270767960 1.0345944375 -0.0704703960
1.2921494081 1.0672456377 -0.0663300988
1.2572220201 1.0998968380 -0.0621898016
1.2185959054 1.1282932118 -0.0634431411
1.1799697908 1.1566895856 -0.0646964806
1.1592180392 1.1682558533 -0.0680063323
1.1384662876 1.1798221211 -0.0713161839
1.0969627844 1.2029546565 -0.0779358873
1.0539697428 1.2213381732 -0.0888124678
1.0109767011 1.2397216899 -0.0996890483
0.9673631104 1.2548229570 -0.1129603905
0.9012042896 1.2763837907 -0.1312901012
0.8102720162 1.3011987593 -0.1483742243
0.7167997187 1.3219251188 -0.1533129431
0.6224760639 1.3386621576 -0.1480168961
0.5283231567 1.3517615508 -0.1346463779
0.4348024367 1.3616535387 -0.1152120791
0.3419668145 1.3688824891 -0.0916707568
0.2496689443 1.3738657245 -0.0655268550
0.1576669672 1.3769479832 -0.0380546805
