# Supplementary material for: The topology of the magnetically induced ring current of C13Cl2
Source: Chem Sci. 2026 Jun 27. Online ahead of print. doi: 10.1039/d6sc03398a (PMC13334967; doi:10.1039/d6sc03398a)
Supplement: SC-OLF-D6SC03398A-s002 [file SC-OLF-D6SC03398A-s002.zip › c13cl2/3loops/ribbon_traj_001_011.xyz]

300

0.0937803048 1.3270495705 0.0417328268
-0.0012371578 1.3265523844 0.0701246012
-0.0959329930 1.3290496241 0.0996342052
-0.2030254818 1.3361255319 0.1291542759
-0.2997343339 1.3441551929 0.1496202442
-0.3978822456 1.3509358085 0.1616260038
-0.4968922968 1.3532430448 0.1624567512
-0.5952143224 1.3488751762 0.1513998116
-0.6914325518 1.3377058906 0.1304347569
-0.7853269018 1.3211058882 0.1031382150
-0.8775582028 1.3002366529 0.0731252832
-0.9689256959 1.2753298081 0.0435693916
-1.0707005471 1.2411292836 0.0143894226
-1.1594877325 1.2013081022 -0.0041933876
-1.2436442173 1.1499390093 -0.0125063513
-1.3293599584 1.0794659017 -0.0084060634
-1.3973318289 1.0087638785 0.0064025441
-1.4615925104 0.9361756282 0.0275468932
-1.5342863199 0.8566972412 0.0556962056
-1.6023840080 0.7895645822 0.0820731790
-1.6751680606 0.7273254765 0.1078667439
-1.7529801075 0.6704718538 0.1312719845
-1.8353116796 0.6186061325 0.1504051742
-1.9211565959 0.5706014510 0.1630449540
-2.0088338202 0.5244843492 0.1662246574
-2.0956910778 0.4777556186 0.1571042853
-2.1782040035 0.4281465099 0.1340486233
-2.2533351074 0.3744574288 0.0982732288
-2.3205730663 0.3166552669 0.0540334594
-2.3868894090 0.2463918905 -0.0010501201
-2.4366083236 0.1775482707 -0.0520761895
-2.4736860672 0.1008603855 -0.1022707953
-2.4909745320 0.0039330336 -0.1521774592
-2.4708368431 -0.0994698400 -0.1837282143
-2.4149563097 -0.1944817501 -0.1832554575
-2.3436308795 -0.2729228673 -0.1526720080
-2.2780572868 -0.3283067048 -0.1041419210
-2.2095772737 -0.3758958749 -0.0309936283
-2.1563017497 -0.4104434451 0.0450401495
-2.1106704987 -0.4421473660 0.1271553352
-2.0721594027 -0.4747722392 0.2125278023
-2.0359527801 -0.5155431520 0.3095373449
-2.0094376114 -0.5578440505 0.3952619197
-1.9874739016 -0.6064430823 0.4789001456
-1.9695338818 -0.6614086821 0.5594899646
-1.9555900451 -0.7228119106 0.6361075946
-1.9445110466 -0.7989510021 0.7164326796
-1.9396313638 -0.8724761653 0.7827027527
-1.9404303017 -0.9511104339 0.8429242364
-1.9490620061 -1.0444544802 0.9025048649
-1.9665003358 -1.1308887224 0.9473767944
-1.9937666135 -1.2187744288 0.9835664729
-2.0361651990 -1.3170557351 1.0128424949
-2.0909839534 -1.4123639906 1.0287547056
-2.1559639393 -1.5025477306 1.0300996563
-2.2188185958 -1.5785131068 1.0202362202
-2.2927882493 -1.6580695283 0.9966330777
-2.3596733243 -1.7240327715 0.9651394671
-2.4346427149 -1.7915741740 0.9184984743
-2.4999198765 -1.8456973307 0.8672166253
-2.5629236397 -1.8928752836 0.8070183046
-2.6303669927 -1.9370853726 0.7304743975
-2.6858687501 -1.9674730159 0.6541614095
-2.7422423680 -1.9902211011 0.5611070782
-2.7864134773 -2.0010704184 0.4731001776
-2.8279741574 -2.0012172331 0.3700422225
-2.8573971815 -1.9917102554 0.2759567756
-2.8791339618 -1.9729210509 0.1811645664
-2.8942424452 -1.9413718038 0.0756563109
-2.8991331246 -1.9047692793 -0.0163008373
-2.8961505881 -1.8607101109 -0.1050253748
-2.8858142412 -1.8099851784 -0.1895504597
-2.8662189154 -1.7460768243 -0.2784468133
-2.8413559837 -1.6833828859 -0.3511601682
-2.8101193221 -1.6160018393 -0.4168927090
-2.7677881518 -1.5356948596 -0.4811561518
-2.7239765511 -1.4611682389 -0.5296444210
-2.6744122693 -1.3847188187 -0.5686397718
-2.6118958738 -1.2981810238 -0.5995716296
-2.5503599199 -1.2221613203 -0.6151382790
-2.4838465900 -1.1488742189 -0.6185327913
-2.4044117508 -1.0720306348 -0.6071912080
-2.3310003854 -1.0096314780 -0.5841770760
-2.2567923044 -0.9537351293 -0.5497269403
-2.1742041048 -0.8985846528 -0.4996758017
-2.1024012887 -0.8561712638 -0.4459954388
-2.0326421605 -0.8198447485 -0.3855552579
-1.9645854183 -0.7894702985 -0.3200826710
-1.8973381108 -0.7656525173 -0.2511529370
-1.8292942110 -0.7488771722 -0.1809569994
-1.7584124119 -0.7403024945 -0.1121333682
-1.6824638759 -0.7415758427 -0.0484350990
-1.6001399837 -0.7538569741 0.0052841653
-1.5121139864 -0.7772824864 0.0440602608
-1.4210693529 -0.8106439980 0.0639668390
-1.3308510563 -0.8512973323 0.0620709398
-1.2450157607 -0.8948646500 0.0390774333
-1.1656361423 -0.9368238997 -0.0026999755
-1.0915061527 -0.9737787131 -0.0571530830
-1.0180488329 -1.0042156067 -0.1164287587
-0.9396238811 -1.0278080053 -0.1723048205
-0.8411643943 -1.0462003780 -0.2199795706
-0.7458560282 -1.0567693413 -0.2436772038
-0.6473224870 -1.0633892460 -0.2453521586
-0.5393573760 -1.0684894216 -0.2208858079
-0.4499837429 -1.0726785651 -0.1788772677
-0.3697396596 -1.0776701494 -0.1211907448
-0.2992044870 -1.0845470276 -0.0520097906
-0.2372583449 -1.0942223946 0.0247442731
-0.1692055602 -1.1110132545 0.1262622865
-0.1200901157 -1.1299543919 0.2103605593
-0.0736419516 -1.1540408392 0.2946538243
-0.0283534175 -1.1836406490 0.3777954389
0.0168927013 -1.2188621468 0.4587189617
0.0690009505 -1.2654733894 0.5452443844
0.1163859381 -1.3131497054 0.6180676318
0.1649744432 -1.3668712329 0.6856274514
0.2143809030 -1.4264900771 0.7472731900
0.2707046929 -1.4998829959 0.8085328454
0.3191678370 -1.5721591250 0.8552378077
0.3715369746 -1.6595376662 0.8984694611
0.4184662208 -1.7542681563 0.9309574677
0.4557338586 -1.8565874549 0.9508999813
0.4808424059 -1.9642369174 0.9586892574
0.4922845339 -2.0745425668 0.9544121457
0.4908058585 -2.1845578548 0.9386540700
0.4781603661 -2.2916011280 0.9114660633
0.4583570424 -2.3947290040 0.8750825310
0.4329407562 -2.4931241235 0.8300470031
0.4030045372 -2.5861868471 0.7771095343
0.3688153395 -2.6728154441 0.7164239798
0.3355042478 -2.7445903991 0.6567784142
0.2991972363 -2.8105224061 0.5922983726
0.2544244445 -2.8762548817 0.5145810003
0.2118427753 -2.9275595587 0.4412535682
0.1605477609 -2.9756667747 0.3551075021
0.1125789818 -3.0099292169 0.2754242049
0.0562480931 -3.0382149093 0.1837817471
0.0046601787 -3.0535737593 0.1004949967
-0.0543281254 -3.0590336308 0.0063646711
-0.1069380083 -3.0548447225 -0.0775441499
-0.1592215214 -3.0412884788 -0.1606840772
-0.2168932467 -3.0150875756 -0.2521069288
-0.2667149636 -2.9831057309 -0.3316210554
-0.3147866853 -2.9429414089 -0.4084696424
-0.3608804504 -2.8952508679 -0.4821742564
-0.4100765144 -2.8334178265 -0.5604999959
-0.4516206419 -2.7715344643 -0.6259124963
-0.4910875456 -2.7038217680 -0.6866828693
-0.5329335811 -2.6217887411 -0.7491445469
-0.5681167068 -2.5435608053 -0.7989406593
-0.6011878221 -2.4611192385 -0.8430415351
-0.6316388666 -2.3748371391 -0.8812707021
-0.6582402961 -2.2847804577 -0.9130675553
-0.6789526470 -2.1912453667 -0.9384655205
-0.6898411784 -2.0945002165 -0.9568985134
-0.6853974486 -1.9961371722 -0.9675932694
-0.6622388562 -1.8999537238 -0.9694253098
-0.6229996606 -1.8094304841 -0.9620422426
-0.5728902076 -1.7256631386 -0.9455821911
-0.5166254648 -1.6480652879 -0.9205733050
-0.4572570941 -1.5759609750 -0.8874028253
-0.3967996325 -1.5089717471 -0.8463178555
-0.3366746816 -1.4466907647 -0.7979368267
-0.2710578985 -1.3824283354 -0.7351316850
-0.2145453554 -1.3301996652 -0.6725755849
-0.1604260982 -1.2827341475 -0.6043524831
-0.1088570990 -1.2403609595 -0.5309890595
-0.0536536838 -1.1987707494 -0.4437670782
-0.0062552277 -1.1673563521 -0.3624912329
0.0403221130 -1.1412242083 -0.2789007981
0.0871753438 -1.1201393546 -0.1940547495
0.1358654705 -1.1040302899 -0.1091708541
0.1880258478 -1.0923181386 -0.0256639050
0.2455844293 -1.0845542386 0.0546311710
0.3102739797 -1.0798038825 0.1294611142
0.3838397519 -1.0772330541 0.1955427101
0.4667843311 -1.0756730081 0.2492335016
0.5462268277 -1.0745722999 0.2840623984
0.6426658442 -1.0718302453 0.3053099167
0.7294339992 -1.0675928938 0.3077521484
0.8261917430 -1.0581897266 0.2891296014
0.9165067881 -1.0426935918 0.2516475830
0.9983990276 -1.0202205914 0.2006000289
1.0735538189 -0.9906753136 0.1430584141
1.1471312071 -0.9548388616 0.0870503502
1.2243209698 -0.9137859992 0.0403306265
1.3192012279 -0.8654273880 0.0092995750
1.4091891301 -0.8252307741 0.0030611987
1.5121225640 -0.7892658596 0.0222986582
1.6118445355 -0.7663842478 0.0648241446
1.7048016607 -0.7579283532 0.1248840419
1.7814305171 -0.7623575870 0.1875927284
1.8623471030 -0.7784652375 0.2622024914
1.9326734125 -0.8007589748 0.3284753242
2.0028237709 -0.8298986265 0.3922259965
2.0827255205 -0.8700055122 0.4584231627
2.1555794316 -0.9123154550 0.5106573375
2.2297114671 -0.9608563363 0.5550092985
2.3043144561 -1.0158682059 0.5899408917
2.3871216755 -1.0851148087 0.6162597195
2.4583519334 -1.1530906374 0.6270371893
2.5338502390 -1.2346360615 0.6250819353
2.5956362158 -1.3106598726 0.6097743607
2.6518570939 -1.3878932790 0.5831860085
2.7077405360 -1.4740776114 0.5405361342
2.7515887343 -1.5491217051 0.4928695295
2.7894637179 -1.6215013064 0.4367088056
2.8245628362 -1.6985068398 0.3645541058
2.8492377232 -1.7626768472 0.2931419067
2.8669963968 -1.8218435724 0.2156220378
2.8786302087 -1.8817335288 0.1226430644
2.8809366928 -1.9283801322 0.0352055564
2.8754152249 -1.9680487898 -0.0554639758
2.8618757311 -2.0000533739 -0.1482857426
2.8376324905 -2.0266606002 -0.2535090950
2.8074355226 -2.0406683800 -0.3469233821
2.7698712012 -2.0455732285 -0.4385719464
2.7194771989 -2.0395194711 -0.5375161999
2.6684519338 -2.0248111399 -0.6211971576
2.6122508903 -2.0013361509 -0.6993803690
2.5516756253 -1.9695120658 -0.7710913205
2.4794919935 -1.9244810601 -0.8426903312
2.4122551816 -1.8772253406 -0.8980745619
2.3430932515 -1.8238275827 -0.9448366937
2.2729602486 -1.7649305916 -0.9827035388
2.2028891647 -1.7008744759 -1.0111389117
2.1263184553 -1.6228488400 -1.0313096434
2.0619258239 -1.5478861471 -1.0383463284
2.0041845992 -1.4675039338 -1.0347381664
1.9562242365 -1.3820894473 -1.0203607265
1.9204623165 -1.2931609076 -0.9956559421
1.8975539580 -1.2031573622 -0.9614215577
1.8856383668 -1.1145069829 -0.9189625648
1.8825175942 -1.0289582590 -0.8691230338
1.8860723044 -0.9477899050 -0.8123904802
1.8945470882 -0.8718449284 -0.7492778718
1.9080789704 -0.7929223499 -0.6721040978
1.9237954408 -0.7299759104 -0.5971318616
1.9421472677 -0.6738916551 -0.5174954827
1.9663692322 -0.6197897706 -0.4234690947
1.9912385203 -0.5797572727 -0.3363982397
2.0200013920 -0.5474615794 -0.2474394131
2.0534626972 -0.5220456026 -0.1580189583
2.0922626965 -0.5018975411 -0.0696008530
2.1375407910 -0.4849814298 0.0160530113
2.1825846440 -0.4727450568 0.0884750955
2.2342854983 -0.4588304333 0.1553036008
2.2913416297 -0.4416601401 0.2160019113
2.3448247440 -0.4268758797 0.2642769464
2.4020008459 -0.4056788760 0.3039539709
2.4615927626 -0.3803817170 0.3385711629
2.5212108207 -0.3468951940 0.3628248197
2.5807532290 -0.3080598173 0.3813687647
2.6291707446 -0.2708665075 0.3885188942
2.6798974168 -0.2173086258 0.3887588308
2.7192323502 -0.1690961466 0.3828940544
2.7488656437 -0.1163217360 0.3683150948
2.7738540181 -0.0500392930 0.3451700479
2.7873622481 0.0057089714 0.3202278583
2.7842257942 0.0595865200 0.2885494229
2.7640722258 0.1191735752 0.2502343497
2.7336831413 0.1625260851 0.2196822710
2.6913261430 0.2120545396 0.1858887634
2.6467140810 0.2609228945 0.1550492068
2.5974052611 0.3076384099 0.1259292726
2.5405839962 0.3622688361 0.0923428917
2.4808072294 0.4151353800 0.0603199187
2.4174276336 0.4657633656 0.0309951088
2.3424183599 0.5214870525 0.0005769107
2.2624391651 0.5743641358 -0.0212049625
2.1787824592 0.6250652057 -0.0311558883
2.0836794292 0.6809953316 -0.0290627543
1.9913340202 0.7393597342 -0.0123424065
1.9050843475 0.8033000697 0.0130172215
1.8170274188 0.8811190707 0.0465729415
1.7481904690 0.9604085187 0.0800566866
1.6949111444 1.0368044313 0.1101655858
1.6546008473 1.1075610470 0.1360343856
1.6239522976 1.1699269952 0.1563760715
1.5949876433 1.2331596346 0.1754077495
1.5635619861 1.2947714787 0.1910872702
1.5277868851 1.3555160976 0.2049566486
1.4789148774 1.4086957354 0.2146316789
1.4129115715 1.4420531674 0.2186412919
1.3406172925 1.4530018373 0.2143522553
1.2703268974 1.4543269649 0.2020555731
1.1904196407 1.4537344609 0.1843470353
1.1229428968 1.4457413080 0.1651650166
1.0559924251 1.4357710505 0.1450603994
0.9775378041 1.4274973587 0.1238239697
0.8988010325 1.4176990298 0.1027739434
0.8195865461 1.4067765987 0.0823625120
0.7396528198 1.3946396021 0.0631661293
0.6588554586 1.3821230046 0.0458452225
0.5770631372 1.3695192913 0.0309085331
0.4820634714 1.3582765385 0.0190618738
0.3857935678 1.3473864302 0.0122975538
0.2884043335 1.3377577889 0.0123906734
0.1905611936 1.3305342161 0.0214533523
0.1012951000 1.3327328100 0.0577279400
0.0046511605 1.3305608968 0.0889229364
-0.0922038936 1.3330261012 0.1194304124
-0.1897731300 1.3392635705 0.1469698414
-0.2886396046 1.3474602011 0.1687067384
-0.3890806635 1.3544711197 0.1817768785
-0.4905326019 1.3567279439 0.1831072112
-0.5912643472 1.3517577166 0.1718053405
-0.6896542216 1.3394648291 0.1500123947
-0.7855012489 1.3214809661 0.1216318347
-0.8795878824 1.2990945223 0.0905697382
-0.9728295147 1.2726304211 0.0601907677
-1.0654025398 1.2405096723 0.0335407808
-1.1561553759 1.1993792587 0.0142893377
-1.2420632905 1.1461466397 0.0059463149
-1.3199146214 1.0812413048 0.0100219351
-1.3895944970 1.0089174121 0.0249424909
-1.4553492954 0.9345653979 0.0464996148
-1.5211954205 0.8615611789 0.0720597518
-1.5903668056 0.7922813760 0.0991142401
-1.6643936648 0.7280164983 0.1256468396
-1.7436771132 0.6693253256 0.1497612425
-1.8277141219 0.6158391724 0.1694954538
-1.9154435548 0.5663695960 0.1824927938
-2.0051042774 0.5188298916 0.1853791666
-2.0937712994 0.4704773204 0.1754624935
-2.1775391815 0.4189251138 0.1505577006
-2.2530282583 0.3630006069 0.1121586686
-2.3201762401 0.3029368080 0.0653655600
-2.3793228610 0.2382688474 0.0140858239
-2.4290901360 0.1673788315 -0.0388474894
-2.4655998725 0.0882247251 -0.0906450143
-2.4794222101 -0.0011048697 -0.1360334615
-2.4606287270 -0.0960086190 -0.1646041610
-2.4123272686 -0.1847512160 -0.1668899159
-2.3487360124 -0.2593510334 -0.1418932090
-2.2820360334 -0.3189863602 -0.0944453601
-2.2195027910 -0.3653101312 -0.0294318585
-2.1646059816 -0.4028888592 0.0472301424
-2.1179228817 -0.4368989432 0.1307436119
-2.0789814218 -0.4715623120 0.2178962060
-2.0467617266 -0.5099433465 0.3062290499
-2.0203148948 -0.5537184117 0.3939650510
-1.9990948937 -0.6040306835 0.4795856562
-1.9825587649 -0.6608953561 0.5620749694
-1.9706370759 -0.7243292486 0.6404675488
-1.9635623166 -0.7939825566 0.7140178953
-1.9619557520 -0.8693372508 0.7820561549
-1.9671567011 -0.9500700652 0.8434011972
-1.9802005648 -1.0349505229 0.8975352119
-2.0030285556 -1.1228764955 0.9428039580
-2.0359615938 -1.2119844484 0.9784511244
-2.0789820317 -1.3004819344 1.0033072364
-2.1311542336 -1.3865772543 1.0162317679
-2.1899140858 -1.4693130077 1.0177147417
-2.2532766695 -1.5479704254 1.0076501886
-2.3192552463 -1.6221610680 0.9864791694
-2.3862751440 -1.6913529941 0.9544420390
-2.4530299516 -1.7550369121 0.9120817288
-2.5184190003 -1.8125792279 0.8599232944
-2.5813980938 -1.8627178378 0.7980687174
-2.6411910674 -1.9050519616 0.7277974864
-2.6965639282 -1.9382932267 0.6494825606
-2.7467327405 -1.9619634325 0.5644799849
-2.7908800426 -1.9755791178 0.4740920524
-2.8277572771 -1.9785466128 0.3795665401
-2.8570732347 -1.9713346989 0.2826663686
-2.8783593517 -1.9541124384 0.1849267895
-2.8911435100 -1.9274569414 0.0878166046
-2.8956304662 -1.8919268339 -0.0071768068
-2.8917640071 -1.8482705517 -0.0987465795
-2.8801618611 -1.7973544389 -0.1858036964
-2.8611583700 -1.7399479143 -0.2673505899
-2.8352114517 -1.6767982855 -0.3425014067
-2.8024282661 -1.6084600749 -0.4100593948
-2.7633870758 -1.5359980523 -0.4694874509
-2.7181600549 -1.4602437273 -0.5197095802
-2.6669148751 -1.3823558458 -0.5598507325
-2.6096121987 -1.3036491880 -0.5885672642
-2.5466011188 -1.2258384390 -0.6050774949
-2.4784827302 -1.1507028825 -0.6087373678
-2.4061271382 -1.0802714107 -0.5985446799
-2.3313549968 -1.0156099890 -0.5756106963
-2.2557859017 -0.9577249202 -0.5403738678
-2.1810183986 -0.9066303648 -0.4945052627
-2.1080337936 -0.8620832747 -0.4397563931
-2.0373382634 -0.8240260145 -0.3775878869
-1.9686060499 -0.7923186062 -0.3098821579
-1.9008850510 -0.7675037524 -0.2383856919
-1.8324886955 -0.7502168080 -0.1653351632
-1.7611757338 -0.7417147367 -0.0935728958
-1.6844669916 -0.7436741139 -0.0271735610
-1.6010550787 -0.7571269733 0.0288866576
-1.5114789126 -0.7823528421 0.0689932995
-1.4186881097 -0.8177617961 0.0890933491
-1.3268831983 -0.8605201666 0.0859609904
-1.2398738797 -0.9058370924 0.0605898420
-1.1600371484 -0.9488479115 0.0151993638
-1.0857812642 -0.9861200705 -0.0431312099
-1.0120515756 -1.0166051385 -0.1059731513
-0.9325209980 -1.0398338173 -0.1646130702
-0.8433310686 -1.0562040795 -0.2099019464
-0.7457554027 -1.0667165446 -0.2350210579
-0.6446823675 -1.0731410645 -0.2362138683
-0.5459465985 -1.0776584731 -0.2138832389
-0.4542393064 -1.0819828753 -0.1709153130
-0.3723677934 -1.0873020355 -0.1112528344
-0.3010304419 -1.0949056062 -0.0394641259
-0.2386757123 -1.1056995356 0.0399329628
-0.1837587377 -1.1208148425 0.1240050415
-0.1340197123 -1.1409988579 0.2102248953
-0.0873436681 -1.1667799157 0.2966690017
-0.0423402815 -1.1988008273 0.3819042840
0.0022924286 -1.2370980368 0.4647062233
0.0473067628 -1.2822156477 0.5437747506
0.0929615833 -1.3338300362 0.6183738633
0.1392129332 -1.3924652950 0.6871856461
0.1854710217 -1.4579264659 0.7495161585
0.2308094357 -1.5301592019 0.8046215988
0.2737018658 -1.6095073386 0.8512191227
0.3125329112 -1.6953990078 0.8888773580
0.3453079885 -1.7873588411 0.9166148718
0.3702950865 -1.8842247888 0.9337086635
0.3864494997 -1.9842212194 0.9398618947
0.3937695378 -2.0853476218 0.9353998829
0.3930432527 -2.1858115739 0.9208828623
0.3851659197 -2.2840992322 0.8966918011
0.3716673198 -2.3793572577 0.8642358823
0.3530729565 -2.4705376161 0.8235927518
0.3302499749 -2.5571919375 0.7758347773
0.3035663319 -2.6387291418 0.7215090238
0.2730315503 -2.7142781244 0.6609153109
0.2390177440 -2.7835847613 0.5949479079
0.2013439188 -2.8454984035 0.5238212020
0.1604198060 -2.8998665181 0.4484510786
0.1162660737 -2.9455901665 0.3692639463
0.0693603468 -2.9824451514 0.2870985912
0.0201686810 -3.0099869681 0.2026456162
-0.0308796576 -3.0275529810 0.1166379908
-0.0829907189 -3.0350644004 0.0298133912
-0.1355842486 -3.0328413310 -0.0570171455
-0.1880756709 -3.0205324075 -0.1430678283
-0.2399101258 -2.9985872228 -0.2275788320
-0.2904942718 -2.9676965898 -0.3100319456
-0.3394569430 -2.9278965131 -0.3895952088
-0.3865901200 -2.8801183474 -0.4658000795
-0.4317701554 -2.8249455497 -0.5381022976
-0.4749646483 -2.7629171190 -0.6059315282
-0.5162403362 -2.6945873926 -0.6687120144
-0.5558243119 -2.6208830128 -0.7262853493
-0.5936581179 -2.5421201440 -0.7780471244
-0.6297865993 -2.4589489334 -0.8237776013
-0.6636914902 -2.3717814526 -0.8633520036
-0.6941967604 -2.2806845163 -0.8962635762
-0.7189906370 -2.1858707376 -0.9227992298
-0.7331343048 -2.0873263739 -0.9424641898
-0.7288624704 -1.9867785437 -0.9542929822
-0.7023708588 -1.8890904388 -0.9572674175
-0.6574962606 -1.7984022766 -0.9506223939
-0.6014957352 -1.7153156407 -0.9344248957
-0.5400149630 -1.6385060327 -0.9093578951
-0.4762084377 -1.5670782978 -0.8756292138
-0.4120197685 -1.5006067415 -0.8335200089
-0.3487793485 -1.4386323961 -0.7838010185
-0.2874613289 -1.3814255051 -0.7265181715
-0.2286930223 -1.3290529255 -0.6623569699
-0.1727145543 -1.2814617871 -0.5922485781
-0.1197634105 -1.2392875614 -0.5165401059
-0.0694470987 -1.2023435362 -0.4364287837
-0.0212774068 -1.1709840075 -0.3526931943
0.0257212374 -1.1453128707 -0.2663882931
0.0725966482 -1.1250218205 -0.1785936421
0.1210403193 -1.1101756653 -0.0905637031
0.1728114668 -1.1001048639 -0.0037646266
0.2298817205 -1.0944372110 0.0800446887
0.2939005760 -1.0920099380 0.1588187113
0.3670260845 -1.0920719205 0.2292354543
0.4501011155 -1.0931637844 0.2874641864
0.5421278939 -1.0940080473 0.3299892707
0.6407875085 -1.0931875312 0.3531441421
0.7420228610 -1.0890856484 0.3546952580
0.8407130078 -1.0794803269 0.3338242554
0.9321063594 -1.0626240487 0.2933180604
1.0143560040 -1.0381295241 0.2391911115
1.0894118164 -1.0061115932 0.1787385941
1.1630963244 -0.9677864765 0.1203109456
1.2411874772 -0.9244670260 0.0721181911
1.3272676419 -0.8795787972 0.0430254055
1.4195445721 -0.8383799756 0.0365571001
1.5139715693 -0.8059791898 0.0535749648
1.6058807870 -0.7857023063 0.0911253556
1.6922363797 -0.7782839692 0.1437696347
1.7724462642 -0.7829515879 0.2057772781
1.8481378518 -0.7977462575 0.2718104795
1.9214192123 -0.8210066760 0.3381624079
1.9941820177 -0.8519268167 0.4019138681
2.0677415835 -0.8897463954 0.4608297283
2.1425890044 -0.9341634048 0.5131231009
2.2185593120 -0.9852509385 0.5569927317
2.2947871520 -1.0430602956 0.5909536912
2.3699937582 -1.1075998622 0.6128879092
2.4426351737 -1.1777863092 0.6226324795
2.5113165262 -1.2524473093 0.6195702269
2.5747364731 -1.3300346362 0.6034561078
2.6324748676 -1.4087394676 0.5756526646
2.6842429622 -1.4870598066 0.5370192017
2.7296501961 -1.5636043002 0.4881541236
2.7686108997 -1.6373549160 0.4302691688
2.8010241183 -1.7074769870 0.3643985355
2.8267024295 -1.7732195220 0.2914073921
2.8447751476 -1.8336164553 0.2118184337
2.8553607885 -1.8882840366 0.1269246784
2.8578171966 -1.9362521289 0.0374857989
2.8519511045 -1.9769384250 -0.0553389428
2.8376003059 -2.0095543784 -0.1503917656
2.8147803485 -2.0335540916 -0.2463476407
2.7837387570 -2.0482623376 -0.3418695765
2.7449578470 -2.0535326395 -0.4355353986
2.6990119675 -2.0490821080 -0.5259518447
2.6466334366 -2.0348334386 -0.6117377259
2.5887666713 -2.0114593527 -0.6917991326
2.5262995267 -1.9796001977 -0.7652119396
2.4598779995 -1.9396500328 -0.8308034782
2.3904206503 -1.8924765166 -0.8878924168
2.3187662051 -1.8389602763 -0.9359413201
2.2459541545 -1.7797819358 -0.9747236509
2.1730815363 -1.7151962434 -1.0034771826
2.1018580474 -1.6451659280 -1.0216018759
2.0345953884 -1.5695308697 -1.0290566568
1.9746644686 -1.4877578031 -1.0252151875
1.9259653558 -1.4001238678 -1.0098657376
1.8909945121 -1.3085430529 -0.9838324222
1.8703990934 -1.2159152678 -0.9479108356
1.8615065439 -1.1250590773 -0.9035515410
1.8615753734 -1.0379107365 -0.8514712991
1.8679553763 -0.9557377371 -0.7921683193
1.8788979809 -0.8795243519 -0.7259690188
1.8931483812 -0.8098488052 -0.6534953984
1.9101987383 -0.7478326617 -0.5749206445
1.9295617208 -0.6937020912 -0.4912229446
1.9517265053 -0.6488714354 -0.4028534266
1.9768250194 -0.6130071196 -0.3112377227
2.0056803064 -0.5866479261 -0.2175162359
2.0390656209 -0.5688543714 -0.1232827396
2.0775895732 -0.5581747309 -0.0299302450
2.1226060204 -0.5530638482 0.0609579240
2.1744875059 -0.5509572978 0.1482308396
2.2342812195 -0.5496823524 0.2302940401
2.3018889200 -0.5466402460 0.3059792860
2.3768865844 -0.5395187713 0.3740159174
2.4581498717 -0.5261070159 0.4333535844
2.5442447889 -0.5044949498 0.4825715862
2.6326996031 -0.4733990776 0.5213836967
2.7210031176 -0.4316054979 0.5487763835
2.8058802922 -0.3781167926 0.5637782428
2.8834179231 -0.3127968578 0.5656613165
2.9501299332 -0.2372698138 0.5546333639
3.0036497235 -0.1542513201 0.5316820465
3.0421328788 -0.0667470892 0.4978051562
3.0634025422 0.0222191120 0.4541273787
3.0589809053 0.1081786256 0.4009560565
3.0223763107 0.1837615693 0.3446970075
2.9634494129 0.2486710056 0.2937783986
2.8941059958 0.3085372049 0.2499807290
2.8202524511 0.3670832050 0.2120909614
2.7442786250 0.4255339493 0.1784738581
2.6668976200 0.4838926384 0.1480533491
2.5881972193 0.5418600966 0.1203958666
2.5078316240 0.5990449711 0.0961221765
2.4253337461 0.6550419047 0.0767859487
2.3402441653 0.7094459637 0.0663365885
2.2542126768 0.7632879366 0.0677861234
2.1705803353 0.8190920685 0.0817684925
2.0925332553 0.8795354411 0.1054390573
2.0225864751 0.9466679992 0.1355317698
1.9617697343 1.0207203687 0.1690412619
1.9110370907 1.1014178561 0.2039694604
1.8699323946 1.1874705178 0.2388167216
1.8373670139 1.2775569586 0.2725375105
1.8114146943 1.3704676848 0.3043345928
1.7888301654 1.4651117933 0.3335116592
1.7651165801 1.5603401930 0.3597093553
1.7327041073 1.6538341421 0.3822867665
1.6768397523 1.7360031610 0.3995432729
1.5867128007 1.7785277682 0.4054689446
1.4859076350 1.7797484216 0.3971413569
1.3891102372 1.7617219903 0.3727984781
1.2969345396 1.7341926173 0.3402655197
1.2075302184 1.7019983980 0.3043712584
1.1196350644 1.6672049660 0.2671788318
1.0324247037 1.6308710409 0.2298425855
0.9452351287 1.5937477975 0.1932422340
0.8575701009 1.5564034276 0.1580338471
0.7690281942 1.5192823876 0.1248438441
0.6790588346 1.4829666959 0.0947558135
0.5873734754 1.4480035997 0.0685331586
0.4936459021 1.4151130316 0.0473875519
0.3976254705 1.3853324190 0.0330502145
0.2993673037 1.3602347452 0.0280238231
0.1998027550 1.3418887073 0.0352580380
0.0862655096 1.3213663309 0.0257377135
-0.0071254762 1.3225438721 0.0513262659
-0.0996620924 1.3250731471 0.0798379980
-0.2162778335 1.3329874934 0.1113387103
-0.3108290631 1.3408501847 0.1305337501
-0.4066838278 1.3474004974 0.1414751291
-0.5032519917 1.3497581457 0.1418062913
-0.5991642976 1.3459926359 0.1309942827
-0.6932108820 1.3359469521 0.1108571191
-0.7851525546 1.3207308103 0.0846445952
-0.8755285232 1.3013787834 0.0556808282
-0.9650218772 1.2780291951 0.0269480155
-1.0759985543 1.2417488950 -0.0047619355
-1.1628200892 1.2032369457 -0.0226761130
-1.2452251442 1.1537313788 -0.0309590175
-1.3388052955 1.0776904987 -0.0268340618
-1.4050691608 1.0086103449 -0.0121374027
-1.4678357254 0.9377858584 0.0085941717
-1.5473772192 0.8518333036 0.0393326593
-1.6144012105 0.7868477883 0.0650321178
-1.6859424563 0.7266344547 0.0900866482
-1.7622831018 0.6716183819 0.1127827264
-1.8429092374 0.6213730925 0.1313148946
-1.9268696370 0.5748333059 0.1435971142
-2.0125633629 0.5301388068 0.1470701482
-2.0976108561 0.4850339167 0.1387460771
-2.1788688255 0.4373679061 0.1175395461
-2.2536419565 0.3859142507 0.0843877889
-2.3209698926 0.3303737258 0.0427013588
-2.3944559570 0.2545149336 -0.0161860641
-2.4441265112 0.1877177098 -0.0653048896
-2.4817722619 0.1134960460 -0.1138965762
-2.5025268540 0.0089709368 -0.1683214570
-2.4810449592 -0.1029310610 -0.2028522676
-2.4175853508 -0.2042122842 -0.1996209991
-2.3385257466 -0.2864947012 -0.1634508071
-2.2740785402 -0.3376270494 -0.1138384818
-2.1996517564 -0.3864816186 -0.0325553981
-2.1479975177 -0.4179980311 0.0428501567
-2.1034181157 -0.4473957888 0.1235670586
-2.0653373837 -0.4779821664 0.2071593986
-2.0251438335 -0.5211429576 0.3128456400
-1.9985603281 -0.5619696893 0.3965587884
-1.9758529094 -0.6088554811 0.4782146349
-1.9565089987 -0.6619220081 0.5569049597
-1.9405430144 -0.7212945725 0.6317476405
-1.9254597766 -0.8039194476 0.7188474639
-1.9173069756 -0.8756150797 0.7833493505
-1.9137039023 -0.9521508026 0.8424472756
-1.9179234473 -1.0539584375 0.9074745179
-1.9299721160 -1.1389009492 0.9519496309
-1.9515716332 -1.2255644093 0.9886818214
-1.9933483663 -1.3336295358 1.0223777534
-2.0508136731 -1.4381507270 1.0412776433
-2.1220137929 -1.5357824536 1.0424845710
-2.1843605221 -1.6090557881 1.0328222518
-2.2663212524 -1.6939779886 1.0067869860
-2.3330715046 -1.7567125489 0.9758368952
-2.4162554783 -1.8281114359 0.9249152199
-2.4814207528 -1.8788154334 0.8745099561
-2.5444491856 -1.9230327293 0.8159678918
-2.6195429181 -1.9691187837 0.7331513085
-2.6751735719 -1.9966528051 0.6588402583
-2.7377519956 -2.0184787697 0.5577341715
-2.7819469120 -2.0265617190 0.4721083029
-2.8281910377 -2.0238878534 0.3605179050
-2.8577211283 -2.0120858118 0.2692471827
-2.8799085719 -1.9917296633 0.1774023433
-2.8973413804 -1.9552866661 0.0634960172
-2.9026357829 -1.9176117246 -0.0254248678
-2.9005371692 -1.8731496702 -0.1113041700
-2.8914666213 -1.8226159179 -0.1932972231
-2.8712794609 -1.7522057344 -0.2895430367
-2.8475005157 -1.6899674862 -0.3598189298
-2.8178103782 -1.6235436037 -0.4237260232
-2.7721892279 -1.5353916668 -0.4928248527
-2.7297930472 -1.4620927505 -0.5395792617
-2.6819096635 -1.3870817915 -0.5774288112
-2.6141795488 -1.2927128597 -0.6105759949
-2.5541187210 -1.2184842017 -0.6251990631
-2.4892104499 -1.1470455554 -0.6283282147
-2.4026963635 -1.0637898589 -0.6158377360
-2.3306457741 -1.0036529669 -0.5927434556
-2.2577987070 -0.9497453385 -0.5590800127
-2.1673898110 -0.8905389409 -0.5048463406
-2.0967687839 -0.8502592530 -0.4522344844
-2.0279460577 -0.8156634825 -0.3935226288
-1.9605647868 -0.7866219908 -0.3302831841
-1.8937911707 -0.7638012822 -0.2639201821
-1.8260997265 -0.7475375365 -0.1965788356
-1.7556490899 -0.7388902524 -0.1306938406
-1.6804607601 -0.7394775715 -0.0696966371
-1.5992248887 -0.7505869749 -0.0183183271
-1.5127490601 -0.7722121308 0.0191272221
-1.4234505962 -0.8035261999 0.0388403290
-1.3348189143 -0.8420744980 0.0381808891
-1.2501576417 -0.8838922075 0.0175650245
-1.1712351362 -0.9247998879 -0.0205993148
-1.0972310411 -0.9614373558 -0.0711749560
-1.0240460902 -0.9918260750 -0.1268843661
-0.9467267642 -1.0157821933 -0.1799965707
-0.8389977201 -1.0361966764 -0.2300571948
-0.7459566538 -1.0468221380 -0.2523333497
-0.6499626066 -1.0536374275 -0.2544904489
-0.5327681535 -1.0593203702 -0.2278883768
-0.4457281794 -1.0633742549 -0.1868392224
-0.3671115257 -1.0680382632 -0.1311286551
-0.2973785322 -1.0741884489 -0.0645554554
-0.2358409775 -1.0827452536 0.0095555833
-0.1546523827 -1.1012116665 0.1285195315
-0.1061605191 -1.1189099258 0.2104962234
-0.0599402351 -1.1413017627 0.2926386469
-0.0143665535 -1.1684804708 0.3736865938
0.0314929740 -1.2006262569 0.4527317001
0.0906951383 -1.2487311311 0.5467140183
0.1398102928 -1.2924693747 0.6177614003
0.1907359533 -1.3412771707 0.6840692567
0.2432907843 -1.3950536883 0.7450302215
0.3105999501 -1.4696067898 0.8124440920
0.3646338082 -1.5348109114 0.8592564927
0.4305410381 -1.6236763245 0.9080615642
0.4916244530 -1.7211774715 0.9453000636
0.5411726307 -1.8289501210 0.9680912992
0.5752353122 -1.9442526154 0.9775166200
0.5907995301 -2.0637375119 0.9734244084
0.5885684643 -2.1833041357 0.9564252777
0.5711548125 -2.2991030237 0.9262403255
0.5450467650 -2.4101007503 0.8859291797
0.5128085558 -2.5157106309 0.8365012543
0.4757590995 -2.6151817567 0.7783842914
0.4340643471 -2.7069017464 0.7113389358
0.3979769452 -2.7749026738 0.6526415176
0.3593767286 -2.8374600509 0.5896488373
0.3075049702 -2.9070113598 0.5053407987
0.2632657446 -2.9552525994 0.4340560578
0.2048294480 -3.0057433829 0.3409510578
0.1557976168 -3.0374132823 0.2637498186
0.0923275052 -3.0664428506 0.1649178780
0.0402000149 -3.0795945377 0.0843520027
-0.0256655319 -3.0830028612 -0.0170840491
-0.0782917680 -3.0768481140 -0.0980711543
-0.1303673719 -3.0620445501 -0.1783003260
-0.1938763676 -3.0315879283 -0.2766350256
-0.2429356554 -2.9985148721 -0.3532101652
-0.2901164275 -2.9579863047 -0.4273440760
-0.3351707807 -2.9103833885 -0.4985484332
-0.3883828734 -2.8418901034 -0.5828976942
-0.4282766355 -2.7801518096 -0.6458934644
-0.4659347550 -2.7130561435 -0.7046537242
-0.5100428502 -2.6226944694 -0.7720037446
-0.5425752958 -2.5450014666 -0.8198341942
-0.5725890449 -2.4632895436 -0.8623054689
-0.5995862429 -2.3778928257 -0.8991894007
-0.6222838317 -2.2888763991 -0.9298715343
-0.6389146570 -2.1966199958 -0.9541318112
-0.6465480520 -2.1016740592 -0.9713328371
-0.6419324268 -2.0054958007 -0.9808935566
-0.6221068537 -1.9108170088 -0.9815832020
-0.5885030606 -1.8204586917 -0.9734620914
-0.5442846799 -1.7360106365 -0.9567394864
-0.4932359666 -1.6576245431 -0.9317887148
-0.4383057506 -1.5848436522 -0.8991764368
-0.3815794964 -1.5173367526 -0.8591157021
-0.3245700147 -1.4547491332 -0.8120726350
-0.2546544680 -1.3834311657 -0.7437451984
-0.2003976885 -1.3313464050 -0.6827942000
-0.1481376421 -1.2840065079 -0.6164563881
-0.0979507875 -1.2414343575 -0.5454380131
-0.0378602689 -1.1951979627 -0.4511053727
0.0087669514 -1.1637286968 -0.3722892716
0.0549229885 -1.1371355460 -0.2914133030
0.1017540395 -1.1152568887 -0.2095158569
0.1506906217 -1.0978849145 -0.1277780050
0.2032402288 -1.0845314133 -0.0475631833
0.2612871381 -1.0746712662 0.0292176533
0.3266473834 -1.0675978270 0.1001035171
0.4006534193 -1.0623941876 0.1618499659
0.4834675467 -1.0581822318 0.2110028167
0.5503257615 -1.0551365524 0.2381355261
0.6445441798 -1.0504729593 0.2574756914
0.7168451373 -1.0461001392 0.2608090387
0.8116704781 -1.0368991264 0.2444349474
0.9009072167 -1.0227631349 0.2099771057
0.9824420512 -1.0023116588 0.1620089464
1.0576958213 -0.9752390339 0.1073782342
1.1311660897 -0.9418912467 0.0537897547
1.2074544625 -0.9031049724 0.0085430620
1.3111348139 -0.8512759787 -0.0244262555
1.3988336880 -0.8120815725 -0.0304347027
1.5102735587 -0.7725525295 -0.0089776484
1.6178082839 -0.7470661894 0.0385229337
1.7173669417 -0.7375727373 0.1059984490
1.7904147701 -0.7417635862 0.1694081787
1.8765563542 -0.7591842175 0.2525945033
1.9439276127 -0.7805112736 0.3187882404
2.0114655241 -0.8078704363 0.3825381249
2.0977094574 -0.8502646289 0.4560165970
2.1685698589 -0.8904675052 0.5081915740
2.2408636221 -0.9364617341 0.5530258653
2.3138417602 -0.9886761161 0.5889280922
2.4042495927 -1.0626297553 0.6196315299
2.4740686932 -1.1283949656 0.6314418990
2.5563839519 -1.2168248137 0.6305936438
2.6165359586 -1.2912851091 0.6160926136
2.6712393201 -1.3670470904 0.5907193523
2.7312381098 -1.4610954162 0.5440530667
2.7735272724 -1.5346391099 0.4975849353
2.8103165361 -1.6056476968 0.4431484424
2.8481015541 -1.6895366927 0.3647096761
2.8717730170 -1.7521341724 0.2948764213
2.8892176460 -1.8100706894 0.2194256419
2.9018996289 -1.8751830211 0.1183614505
2.9040561890 -1.9205081355 0.0329253140
2.8988793452 -1.9591591546 -0.0555890087
2.8861511562 -1.9905523695 -0.1461797196
2.8604846325 -2.0197671088 -0.2606705492
2.8311322881 -2.0330744223 -0.3519771878
2.7947845554 -2.0376138175 -0.4416084942
2.7399424303 -2.0299568341 -0.5490805551
2.6902704310 -2.0147888412 -0.6306565892
2.6357351093 -1.9912129490 -0.7069616054
2.5770517240 -1.9594239339 -0.7769707015
2.4991059875 -1.9093120873 -0.8545771843
2.4340897128 -1.8619741646 -0.9082567071
2.3674202980 -1.8086948891 -0.9537320674
2.2999663427 -1.7500792474 -0.9906834267
2.2326967930 -1.6865527085 -1.0188006408
2.1507788633 -1.6005317520 -1.0410174110
2.0892562594 -1.5262414244 -1.0476360001
2.0337047299 -1.4472500644 -1.0442611453
1.9864831172 -1.3640550268 -1.0308557154
1.9499301209 -1.2777787623 -1.0074794619
1.9247088226 -1.1903994566 -0.9749322798
1.9097701896 -1.1039548884 -0.9343735886
1.9034598150 -1.0200057815 -0.8867747685
1.9041892325 -0.9398420728 -0.8326126411
1.9101961955 -0.8641655048 -0.7725867248
1.9230095597 -0.7759958946 -0.6907127972
1.9373921433 -0.7121191591 -0.6193430786
1.9547328147 -0.6540812191 -0.5437680208
1.9810119591 -0.5907081058 -0.4440847628
2.0056520212 -0.5465074257 -0.3615587567
2.0343224777 -0.5082752328 -0.2773625903
2.0678597735 -0.4752368339 -0.1927551770
2.1069358198 -0.4456203514 -0.1092714611
2.1524755616 -0.4168990113 -0.0288519015
2.1906817821 -0.3945328158 0.0287193515
2.2342897770 -0.3679785142 0.0803131615
2.2807943395 -0.3366800342 0.1260245367
2.3127629037 -0.3142329881 0.1545379753
2.3458518200 -0.2852507361 0.1745543575
2.3789407363 -0.2562684842 0.1945707397
2.4097220384 -0.2203913105 0.2042659428
2.4405033404 -0.1845141367 0.2139611458
2.4524611970 -0.1636162224 0.2132595456
2.4763769104 -0.1218203938 0.2118563452
2.4883347671 -0.1009224795 0.2111547449
2.4940815638 -0.0783921519 0.2049481431
2.5055751573 -0.0333314967 0.1925349396
2.5113219541 -0.0108011691 0.1863283378
2.5094706830 0.0109944143 0.1761427892
2.5057681408 0.0545855811 0.1557716920
2.5039168697 0.0763811646 0.1455861434
2.4885462903 0.1155718743 0.1217967978
2.4731757108 0.1547625840 0.0980074523
2.4505318971 0.1897428706 0.0733846872
2.4142703724 0.2406450338 0.0366324343
2.3734172396 0.2884106634 0.0002439708
2.3270236431 0.3324817600 -0.0341319589
2.2595029736 0.3879322002 -0.0756321274
2.1846341650 0.4392823078 -0.1087465134
2.1033522417 0.4868424747 -0.1300979000
1.9967785231 0.5428985948 -0.1398940012
1.8901347851 0.5991840273 -0.1301238703
1.7875822199 0.6599321403 -0.1094973268
1.6722851034 0.7415177727 -0.0758953790
1.5853438474 0.8193991814 -0.0438560873
1.5198898942 0.8861383448 -0.0184855501
1.4718346807 0.9375651354 -0.0004687394
1.4364899010 0.9693863056 0.0084175502
1.4011451213 1.0012074759 0.0173038398
1.3620073920 1.0292027645 0.0224651852
1.3228696628 1.0571980531 0.0276265306
1.2809900026 1.0813883098 0.0297200849
1.2391103423 1.1055785666 0.0318136392
1.1953269499 1.1262552531 0.0315631536
1.1515435576 1.1469319396 0.0313126681
1.0839047418 1.1732763044 0.0284285510
1.0383555752 1.1894842179 0.0259587747
0.9923497857 1.2043371351 0.0229419670
0.9226509045 1.2241236766 0.0178053540
0.8523669363 1.2416502621 0.0123056528
0.7816029914 1.2571497698 0.0066911769
0.7102774454 1.2699968166 0.0014884145
0.6386520825 1.2812793133 -0.0030653684
0.5667527990 1.2910349830 -0.0067160923
0.4704810407 1.3014400454 -0.0092638043
0.3739616651 1.3094404413 -0.0084551070
0.2774413634 1.3152808325 -0.0032424764
0.1813196321 1.3191797249 0.0076486666
