# Supplementary material for: The topology of the magnetically induced ring current of C13Cl2
Source: Chem Sci. 2026 Jun 27. Online ahead of print. doi: 10.1039/d6sc03398a (PMC13334967; doi:10.1039/d6sc03398a)
Supplement: SC-OLF-D6SC03398A-s002 [file SC-OLF-D6SC03398A-s002.zip › c13cl2/3loops/ribbon_traj_001_017.xyz]

300

0.0510226747 1.3885634548 -0.0933101948
-0.0440800111 1.3873726787 -0.0589300288
-0.1392414521 1.3912850696 -0.0249703301
-0.2350695479 1.3994343931 0.0061910712
-0.3203608229 1.4085400093 0.0279261710
-0.4070552869 1.4171884261 0.0426719351
-0.4948040594 1.4231715732 0.0483951836
-0.5826745761 1.4248290931 0.0441530644
-0.6692709153 1.4208114067 0.0284431837
-0.7662162378 1.4128798895 0.0030460600
-0.8612195949 1.4010994764 -0.0278985212
-0.9670512129 1.3861544025 -0.0645852778
-1.0726879545 1.3675742726 -0.0989283521
-1.2023571855 1.3399378516 -0.1333584025
-1.3284793972 1.2887835140 -0.1494122887
-1.4344931002 1.2018659409 -0.1400991628
-1.5183865945 1.0956366407 -0.1120320762
-1.5899688764 0.9975235339 -0.0787813164
-1.6510987920 0.9224439492 -0.0500413747
-1.7169918020 0.8517281710 -0.0205506674
-1.7798960174 0.7946148730 0.0041619272
-1.8471462917 0.7418490463 0.0269224102
-1.9184134148 0.6932291408 0.0465009669
-1.9936202780 0.6486237997 0.0601440846
-2.0706898917 0.6058123100 0.0663042776
-2.1478050981 0.5630820169 0.0632879689
-2.2333411738 0.5125284667 0.0476773698
-2.3132727571 0.4587184635 0.0193042708
-2.3964091030 0.3942398691 -0.0219393719
-2.4895717928 0.3096680651 -0.0791046512
-2.5700514407 0.2162756532 -0.1418473956
-2.6264398925 0.1086157074 -0.2078115715
-2.6385215204 -0.0141585976 -0.2674302984
-2.5967459361 -0.1390520634 -0.3033743528
-2.5148128410 -0.2491203152 -0.3039213887
-2.4137625373 -0.3335098532 -0.2656450383
-2.3122209195 -0.3922175335 -0.1952058377
-2.2214036249 -0.4306942041 -0.0999641026
-2.1525111879 -0.4576722247 0.0009390387
-2.1007655977 -0.4821844276 0.0983852177
-2.0584599537 -0.5109991342 0.1995012817
-2.0269350580 -0.5429882211 0.2898661774
-2.0005418187 -0.5817548223 0.3793083094
-1.9786830571 -0.6280098126 0.4664248805
-1.9608992866 -0.6818200393 0.5501006890
-1.9470372824 -0.7428772073 0.6294452516
-1.9372442225 -0.8107212503 0.7037127209
-1.9321479427 -0.8847812993 0.7722673784
-1.9329266830 -0.9645037579 0.8342685022
-1.9409022721 -1.0488693113 0.8891260052
-1.9579517745 -1.1366814249 0.9357358868
-1.9852769938 -1.2261828504 0.9732302694
-2.0291641410 -1.3264364485 1.0029860296
-2.0794070134 -1.4127746175 1.0173361443
-2.1452585671 -1.5052147166 1.0200568004
-2.2095339897 -1.5825513540 1.0102132799
-2.2853593444 -1.6637487198 0.9863394319
-2.3538030842 -1.7305560146 0.9535781596
-2.4218613051 -1.7918635190 0.9107677885
-2.4884295789 -1.8469218260 0.8582258908
-2.5525602502 -1.8948742541 0.7964912907
-2.6134315203 -1.9351038210 0.7264899135
-2.6765486679 -1.9690153795 0.6383238536
-2.7271897557 -1.9897958741 0.5534273078
-2.7717647325 -2.0007723966 0.4634363611
-2.8092487913 -2.0015290137 0.3696236033
-2.8391079669 -1.9922143915 0.2735578902
-2.8610002674 -1.9732435686 0.1767593226
-2.8745049502 -1.9451476843 0.0806389650
-2.8796321167 -1.9084137909 -0.0133813171
-2.8765663954 -1.8638936542 -0.1040662799
-2.8655794162 -1.8122738303 -0.1902772261
-2.8471589011 -1.7543942389 -0.2710836840
-2.8217068992 -1.6909580347 -0.3455691195
-2.7893499943 -1.6225690114 -0.4126313696
-2.7506813748 -1.5502062771 -0.4716822372
-2.7057596546 -1.4747008486 -0.5216639391
-2.6547770226 -1.3971558049 -0.5616922635
-2.5978068853 -1.3188769423 -0.5906222549
-2.5351254050 -1.2414563207 -0.6074872432
-2.4673997640 -1.1666331364 -0.6118005995
-2.3955000718 -1.0962614969 -0.6026288687
-2.3210786072 -1.0315149703 -0.5808615751
-2.2456950379 -0.9733436807 -0.5470344626
-2.1708387995 -0.9218168562 -0.5028085724
-2.0974453289 -0.8768529150 -0.4497852123
-2.0259356061 -0.8384692672 -0.3894762006
-1.9559613183 -0.8066146447 -0.3237893487
-1.8865150424 -0.7817341119 -0.2546439483
-1.8158934364 -0.7646546267 -0.1843980645
-1.7418942894 -0.7568161391 -0.1161675273
-1.6732927087 -0.7580875233 -0.0603635930
-1.5881280012 -0.7712128534 -0.0078123307
-1.4973505209 -0.7965953453 0.0280721133
-1.4159730697 -0.8277655320 0.0422201201
-1.3359485388 -0.8644204088 0.0386873275
-1.2596027459 -0.9034591621 0.0183042877
-1.1790668103 -0.9469683009 -0.0239181065
-1.1044699696 -0.9857799416 -0.0799237984
-1.0311448898 -1.0182368352 -0.1415508729
-0.9529173037 -1.0437343650 -0.2001548621
-0.8656410064 -1.0620816204 -0.2471305676
-0.7575743544 -1.0750168967 -0.2779306698
-0.6446859979 -1.0816862999 -0.2804457232
-0.5344014374 -1.0849649895 -0.2547038741
-0.4338123635 -1.0872704712 -0.2025304704
-0.3453614642 -1.0906154865 -0.1316396558
-0.2767397998 -1.0961543387 -0.0577915580
-0.2164740605 -1.1049326819 0.0228660818
-0.1628151261 -1.1179589489 0.1075735358
-0.1137442331 -1.1359743537 0.1941594956
-0.0672345289 -1.1594366577 0.2808595234
-0.0161262743 -1.1925744408 0.3769083978
0.0294954425 -1.2287714898 0.4595987565
0.0761102312 -1.2712961593 0.5386085353
0.1240628158 -1.3200402122 0.6130563477
0.1733314680 -1.3751483453 0.6819347188
0.2234803118 -1.4364723662 0.7445464609
0.2737257543 -1.5040470880 0.8001339643
0.3227664657 -1.5781147127 0.8477401806
0.3690208218 -1.6584481187 0.8869618543
0.4166026065 -1.7552690797 0.9208382682
0.4538803345 -1.8602194470 0.9412277642
0.4781286565 -1.9706746591 0.9486878358
0.4881462394 -2.0835761670 0.9434212349
0.4851224937 -2.1958014854 0.9260661558
0.4709384416 -2.3045501234 0.8965549387
0.4530475826 -2.3979693226 0.8625816742
0.4304804645 -2.4872857093 0.8210848051
0.4000449782 -2.5819471244 0.7661326814
0.3699060295 -2.6610342063 0.7109437871
0.3364559335 -2.7343291967 0.6499308195
0.2998949509 -2.8013944705 0.5837400927
0.2547908670 -2.8682510758 0.5036417725
0.2118126633 -2.9198298912 0.4280889877
0.1660508519 -2.9631222966 0.3490251280
0.1178647525 -2.9976338207 0.2671346539
0.0677378413 -3.0229473838 0.1830693494
0.0161222643 -3.0385714238 0.0975501506
-0.0429222658 -3.0446170190 0.0005814553
-0.0955174149 -3.0395942228 -0.0856437587
-0.1475820484 -3.0246085278 -0.1710351431
-0.1986372903 -3.0002109530 -0.2548522062
-0.2480838426 -2.9668953193 -0.3365372501
-0.2955310261 -2.9247871909 -0.4152957766
-0.3407830528 -2.8748445356 -0.4906945642
-0.3835878609 -2.8173702993 -0.5620337530
-0.4239739235 -2.7531636669 -0.6288913613
-0.4619215781 -2.6827546346 -0.6907275174
-0.4974647135 -2.6067884767 -0.7471207449
-0.5270113367 -2.5362054068 -0.7914997546
-0.5579126787 -2.4512982373 -0.8366093990
-0.5855897568 -2.3622379548 -0.8751682880
-0.6089915253 -2.2693674906 -0.9067597618
-0.6250995624 -2.1853899873 -0.9285436931
-0.6334647864 -2.0864545427 -0.9460242340
-0.6290915066 -1.9986744091 -0.9547430814
-0.6107798319 -1.9124106874 -0.9565828407
-0.5756299119 -1.8185761215 -0.9485675467
-0.5341248362 -1.7425326507 -0.9331370582
-0.4879212804 -1.6711392411 -0.9109130837
-0.4327730721 -1.5940979622 -0.8772947615
-0.3754163002 -1.5228207669 -0.8351101541
-0.3176080463 -1.4569235930 -0.7851628760
-0.2606169552 -1.3964521361 -0.7277955352
-0.2052845941 -1.3414129897 -0.6636304206
-0.1520583143 -1.2917024536 -0.5935414516
-0.1012169199 -1.2477327429 -0.5180185958
-0.0525159212 -1.2094026053 -0.4381034174
-0.0054796937 -1.1768396637 -0.3546904287
0.0407984175 -1.1501080475 -0.2687998435
0.0874070446 -1.1289152979 -0.1815431466
0.1359615065 -1.1131484692 -0.0942077173
0.1882878295 -1.1022167651 -0.0083436415
0.2462983961 -1.0955542537 0.0741918039
0.3028523007 -1.0925213538 0.1421690942
0.3763656979 -1.0912350221 0.2114153683
0.4596933345 -1.0911078379 0.2683128644
0.5518874103 -1.0908637216 0.3090210003
0.6378461450 -1.0896664275 0.3295923563
0.7386731914 -1.0852606249 0.3314537216
0.8370286647 -1.0757920929 0.3108318953
0.9280534572 -1.0594054503 0.2702718219
1.0097426023 -1.0355546678 0.2157206049
1.0843540962 -1.0044726335 0.1548753248
1.1574992434 -0.9668441174 0.0959842749
1.2350079968 -0.9240514863 0.0471870272
1.3203971247 -0.8791996339 0.0173142723
1.4235417029 -0.8330214095 0.0115589403
1.5170627155 -0.8006775140 0.0299389138
1.6185680435 -0.7784793089 0.0748075805
1.7029207366 -0.7718810011 0.1296396114
1.7813150959 -0.7768751684 0.1931192586
1.8554198138 -0.7917312398 0.2602453962
1.9273421567 -0.8149941501 0.3274247051
1.9989496297 -0.8457049368 0.3919025531
2.0714878963 -0.8831676849 0.4515613219
2.1454596082 -0.9272139712 0.5045397316
2.2207051933 -0.9778494355 0.5491293551
2.2963592069 -1.0351552450 0.5837697133
2.3711385028 -1.0990948237 0.6066030951
2.4435428868 -1.1686908836 0.6171788030
2.5121002140 -1.2427990342 0.6149077292
2.5756030876 -1.3198678194 0.5997439034
2.6334987123 -1.3981037056 0.5727109600
2.6854957620 -1.4759753104 0.5347098004
2.7312930812 -1.5521267089 0.4865699071
2.7707128468 -1.6254629568 0.4292697656
2.8036693787 -1.6951095852 0.3638543191
2.8299644589 -1.7603331713 0.2912478383
2.8489177240 -1.8202133645 0.2120627994
2.8604071984 -1.8742110373 0.1274040568
2.8639769120 -1.9215356773 0.0381878106
2.8593195162 -1.9614604937 -0.0545179512
2.8463078354 -1.9932760002 -0.1495330527
2.8249031753 -2.0163452175 -0.2455314623
2.7952844036 -2.0300278965 -0.3411418876
2.7579984519 -2.0341956711 -0.4349407046
2.7135639440 -2.0285082519 -0.5254794251
2.6627478410 -2.0129673876 -0.6114028908
2.6064656720 -1.9881369930 -0.6915262436
2.5455589555 -1.9545973360 -0.7648216868
2.4808445866 -1.9129781393 -0.8303155305
2.4131816391 -1.8640500049 -0.8872045641
2.3434413805 -1.8086515771 -0.9349056419
2.2726723837 -1.7475170594 -0.9731303357
2.2020094412 -1.6810400154 -1.0013076550
2.1412336771 -1.6188197408 -1.0174336046
2.0755853765 -1.5424520503 -1.0254971098
2.0164652564 -1.4606306283 -1.0222097589
1.9723737693 -1.3848952942 -1.0103054321
1.9335358152 -1.2949147210 -0.9860320391
1.9077933943 -1.2036508591 -0.9514442734
1.8935378733 -1.1137109424 -0.9078299646
1.8886612492 -1.0270211323 -0.8561997115
1.8909283256 -0.9450182246 -0.7971553250
1.8984573999 -0.8686076891 -0.7313772787
1.9101139326 -0.7986150669 -0.6593179697
1.9251199388 -0.7357875079 -0.5814957281
1.9430626661 -0.6805839522 -0.4986634164
1.9641465930 -0.6339554352 -0.4114248358
1.9886856061 -0.5960126606 -0.3209452802
2.0172542412 -0.5667146046 -0.2284811939
2.0506823160 -0.5452752510 -0.1355120000
2.0895877108 -0.5302063962 -0.0434528603
2.1352486412 -0.5194718501 0.0460066906
2.1883256639 -0.5102681635 0.1313184256
2.2492798586 -0.4998002151 0.2107800239
2.3092790882 -0.4879797253 0.2738008963
2.3743257674 -0.4714453449 0.3299278845
2.4434136341 -0.4488286825 0.3782875590
2.5153816004 -0.4189117876 0.4178213148
2.5781047590 -0.3872510366 0.4427841850
2.6407522677 -0.3502414319 0.4620373433
2.7077304461 -0.2949431441 0.4713787992
2.7609924042 -0.2420159997 0.4713770756
2.8069749669 -0.1827540804 0.4627495608
2.8434013648 -0.1189515424 0.4460805120
2.8693493903 -0.0521112420 0.4218688252
2.8830798538 0.0153775106 0.3912767860
2.8803538512 0.0812803867 0.3544580654
2.8582398167 0.1411220190 0.3154377750
2.8216680775 0.1947539391 0.2784299982
2.7777178741 0.2448479875 0.2449248992
2.7236180526 0.3028380311 0.2084839312
2.6642211913 0.3581648279 0.1746939937
2.6022890267 0.4121473798 0.1430353410
2.5292076503 0.4722385283 0.1084561794
2.4523799854 0.5298994260 0.0776732389
2.3716262325 0.5850656502 0.0527482348
2.2868495879 0.6375936203 0.0374879912
2.1998277997 0.6885200359 0.0345915491
2.1137981421 0.7402350708 0.0442598976
2.0317816801 0.7954201365 0.0639201465
1.9461712541 0.8633461970 0.0936178915
1.8694621434 0.9391395675 0.1281594371
1.8031518768 1.0233587451 0.1647238326
1.7524717946 1.1039140299 0.1971101989
1.7144902233 1.1780060110 0.2246895835
1.6851461631 1.2430194000 0.2435553125
1.6574859983 1.3088994802 0.2611110336
1.6357655500 1.3637292771 0.2713237298
1.5998320023 1.4249074460 0.2768401317
1.5620361691 1.4732075526 0.2825822330
1.4965814056 1.5056206658 0.2758316894
1.4257875351 1.5173818021 0.2619545161
1.3465671385 1.5221729085 0.2327995368
1.2798660240 1.5169314399 0.2048261365
1.2041457642 1.5125996617 0.1687417824
1.1288948416 1.5053686197 0.1315351687
1.0537475660 1.4965687543 0.0942503691
0.9783386921 1.4866217963 0.0574318928
0.9023868593 1.4758579850 0.0215124263
0.8144711236 1.4664691760 -0.0185861570
0.7249653633 1.4563058304 -0.0558829203
0.6334458241 1.4454807152 -0.0892523061
0.5275782284 1.4352815466 -0.1208826977
0.4061636867 1.4246842219 -0.1449798546
0.2819353150 1.4114534912 -0.1484118966
0.1593162933 1.3967744424 -0.1262199574
0.1012951000 1.3327328100 0.0577279400
0.0046511605 1.3305608968 0.0889229364
-0.0922038936 1.3330261012 0.1194304124
-0.1897731300 1.3392635705 0.1469698414
-0.2886396046 1.3474602011 0.1687067384
-0.3890806635 1.3544711197 0.1817768785
-0.4905326019 1.3567279439 0.1831072112
-0.5912643472 1.3517577166 0.1718053405
-0.6896542216 1.3394648291 0.1500123947
-0.7855012489 1.3214809661 0.1216318347
-0.8795878824 1.2990945223 0.0905697382
-0.9728295147 1.2726304211 0.0601907677
-1.0654025398 1.2405096723 0.0335407808
-1.1561553759 1.1993792587 0.0142893377
-1.2420632905 1.1461466397 0.0059463149
-1.3199146214 1.0812413048 0.0100219351
-1.3895944970 1.0089174121 0.0249424909
-1.4553492954 0.9345653979 0.0464996148
-1.5211954205 0.8615611789 0.0720597518
-1.5903668056 0.7922813760 0.0991142401
-1.6643936648 0.7280164983 0.1256468396
-1.7436771132 0.6693253256 0.1497612425
-1.8277141219 0.6158391724 0.1694954538
-1.9154435548 0.5663695960 0.1824927938
-2.0051042774 0.5188298916 0.1853791666
-2.0937712994 0.4704773204 0.1754624935
-2.1775391815 0.4189251138 0.1505577006
-2.2530282583 0.3630006069 0.1121586686
-2.3201762401 0.3029368080 0.0653655600
-2.3793228610 0.2382688474 0.0140858239
-2.4290901360 0.1673788315 -0.0388474894
-2.4655998725 0.0882247251 -0.0906450143
-2.4794222101 -0.0011048697 -0.1360334615
-2.4606287270 -0.0960086190 -0.1646041610
-2.4123272686 -0.1847512160 -0.1668899159
-2.3487360124 -0.2593510334 -0.1418932090
-2.2820360334 -0.3189863602 -0.0944453601
-2.2195027910 -0.3653101312 -0.0294318585
-2.1646059816 -0.4028888592 0.0472301424
-2.1179228817 -0.4368989432 0.1307436119
-2.0789814218 -0.4715623120 0.2178962060
-2.0467617266 -0.5099433465 0.3062290499
-2.0203148948 -0.5537184117 0.3939650510
-1.9990948937 -0.6040306835 0.4795856562
-1.9825587649 -0.6608953561 0.5620749694
-1.9706370759 -0.7243292486 0.6404675488
-1.9635623166 -0.7939825566 0.7140178953
-1.9619557520 -0.8693372508 0.7820561549
-1.9671567011 -0.9500700652 0.8434011972
-1.9802005648 -1.0349505229 0.8975352119
-2.0030285556 -1.1228764955 0.9428039580
-2.0359615938 -1.2119844484 0.9784511244
-2.0789820317 -1.3004819344 1.0033072364
-2.1311542336 -1.3865772543 1.0162317679
-2.1899140858 -1.4693130077 1.0177147417
-2.2532766695 -1.5479704254 1.0076501886
-2.3192552463 -1.6221610680 0.9864791694
-2.3862751440 -1.6913529941 0.9544420390
-2.4530299516 -1.7550369121 0.9120817288
-2.5184190003 -1.8125792279 0.8599232944
-2.5813980938 -1.8627178378 0.7980687174
-2.6411910674 -1.9050519616 0.7277974864
-2.6965639282 -1.9382932267 0.6494825606
-2.7467327405 -1.9619634325 0.5644799849
-2.7908800426 -1.9755791178 0.4740920524
-2.8277572771 -1.9785466128 0.3795665401
-2.8570732347 -1.9713346989 0.2826663686
-2.8783593517 -1.9541124384 0.1849267895
-2.8911435100 -1.9274569414 0.0878166046
-2.8956304662 -1.8919268339 -0.0071768068
-2.8917640071 -1.8482705517 -0.0987465795
-2.8801618611 -1.7973544389 -0.1858036964
-2.8611583700 -1.7399479143 -0.2673505899
-2.8352114517 -1.6767982855 -0.3425014067
-2.8024282661 -1.6084600749 -0.4100593948
-2.7633870758 -1.5359980523 -0.4694874509
-2.7181600549 -1.4602437273 -0.5197095802
-2.6669148751 -1.3823558458 -0.5598507325
-2.6096121987 -1.3036491880 -0.5885672642
-2.5466011188 -1.2258384390 -0.6050774949
-2.4784827302 -1.1507028825 -0.6087373678
-2.4061271382 -1.0802714107 -0.5985446799
-2.3313549968 -1.0156099890 -0.5756106963
-2.2557859017 -0.9577249202 -0.5403738678
-2.1810183986 -0.9066303648 -0.4945052627
-2.1080337936 -0.8620832747 -0.4397563931
-2.0373382634 -0.8240260145 -0.3775878869
-1.9686060499 -0.7923186062 -0.3098821579
-1.9008850510 -0.7675037524 -0.2383856919
-1.8324886955 -0.7502168080 -0.1653351632
-1.7611757338 -0.7417147367 -0.0935728958
-1.6844669916 -0.7436741139 -0.0271735610
-1.6010550787 -0.7571269733 0.0288866576
-1.5114789126 -0.7823528421 0.0689932995
-1.4186881097 -0.8177617961 0.0890933491
-1.3268831983 -0.8605201666 0.0859609904
-1.2398738797 -0.9058370924 0.0605898420
-1.1600371484 -0.9488479115 0.0151993638
-1.0857812642 -0.9861200705 -0.0431312099
-1.0120515756 -1.0166051385 -0.1059731513
-0.9325209980 -1.0398338173 -0.1646130702
-0.8433310686 -1.0562040795 -0.2099019464
-0.7457554027 -1.0667165446 -0.2350210579
-0.6446823675 -1.0731410645 -0.2362138683
-0.5459465985 -1.0776584731 -0.2138832389
-0.4542393064 -1.0819828753 -0.1709153130
-0.3723677934 -1.0873020355 -0.1112528344
-0.3010304419 -1.0949056062 -0.0394641259
-0.2386757123 -1.1056995356 0.0399329628
-0.1837587377 -1.1208148425 0.1240050415
-0.1340197123 -1.1409988579 0.2102248953
-0.0873436681 -1.1667799157 0.2966690017
-0.0423402815 -1.1988008273 0.3819042840
0.0022924286 -1.2370980368 0.4647062233
0.0473067628 -1.2822156477 0.5437747506
0.0929615833 -1.3338300362 0.6183738633
0.1392129332 -1.3924652950 0.6871856461
0.1854710217 -1.4579264659 0.7495161585
0.2308094357 -1.5301592019 0.8046215988
0.2737018658 -1.6095073386 0.8512191227
0.3125329112 -1.6953990078 0.8888773580
0.3453079885 -1.7873588411 0.9166148718
0.3702950865 -1.8842247888 0.9337086635
0.3864494997 -1.9842212194 0.9398618947
0.3937695378 -2.0853476218 0.9353998829
0.3930432527 -2.1858115739 0.9208828623
0.3851659197 -2.2840992322 0.8966918011
0.3716673198 -2.3793572577 0.8642358823
0.3530729565 -2.4705376161 0.8235927518
0.3302499749 -2.5571919375 0.7758347773
0.3035663319 -2.6387291418 0.7215090238
0.2730315503 -2.7142781244 0.6609153109
0.2390177440 -2.7835847613 0.5949479079
0.2013439188 -2.8454984035 0.5238212020
0.1604198060 -2.8998665181 0.4484510786
0.1162660737 -2.9455901665 0.3692639463
0.0693603468 -2.9824451514 0.2870985912
0.0201686810 -3.0099869681 0.2026456162
-0.0308796576 -3.0275529810 0.1166379908
-0.0829907189 -3.0350644004 0.0298133912
-0.1355842486 -3.0328413310 -0.0570171455
-0.1880756709 -3.0205324075 -0.1430678283
-0.2399101258 -2.9985872228 -0.2275788320
-0.2904942718 -2.9676965898 -0.3100319456
-0.3394569430 -2.9278965131 -0.3895952088
-0.3865901200 -2.8801183474 -0.4658000795
-0.4317701554 -2.8249455497 -0.5381022976
-0.4749646483 -2.7629171190 -0.6059315282
-0.5162403362 -2.6945873926 -0.6687120144
-0.5558243119 -2.6208830128 -0.7262853493
-0.5936581179 -2.5421201440 -0.7780471244
-0.6297865993 -2.4589489334 -0.8237776013
-0.6636914902 -2.3717814526 -0.8633520036
-0.6941967604 -2.2806845163 -0.8962635762
-0.7189906370 -2.1858707376 -0.9227992298
-0.7331343048 -2.0873263739 -0.9424641898
-0.7288624704 -1.9867785437 -0.9542929822
-0.7023708588 -1.8890904388 -0.9572674175
-0.6574962606 -1.7984022766 -0.9506223939
-0.6014957352 -1.7153156407 -0.9344248957
-0.5400149630 -1.6385060327 -0.9093578951
-0.4762084377 -1.5670782978 -0.8756292138
-0.4120197685 -1.5006067415 -0.8335200089
-0.3487793485 -1.4386323961 -0.7838010185
-0.2874613289 -1.3814255051 -0.7265181715
-0.2286930223 -1.3290529255 -0.6623569699
-0.1727145543 -1.2814617871 -0.5922485781
-0.1197634105 -1.2392875614 -0.5165401059
-0.0694470987 -1.2023435362 -0.4364287837
-0.0212774068 -1.1709840075 -0.3526931943
0.0257212374 -1.1453128707 -0.2663882931
0.0725966482 -1.1250218205 -0.1785936421
0.1210403193 -1.1101756653 -0.0905637031
0.1728114668 -1.1001048639 -0.0037646266
0.2298817205 -1.0944372110 0.0800446887
0.2939005760 -1.0920099380 0.1588187113
0.3670260845 -1.0920719205 0.2292354543
0.4501011155 -1.0931637844 0.2874641864
0.5421278939 -1.0940080473 0.3299892707
0.6407875085 -1.0931875312 0.3531441421
0.7420228610 -1.0890856484 0.3546952580
0.8407130078 -1.0794803269 0.3338242554
0.9321063594 -1.0626240487 0.2933180604
1.0143560040 -1.0381295241 0.2391911115
1.0894118164 -1.0061115932 0.1787385941
1.1630963244 -0.9677864765 0.1203109456
1.2411874772 -0.9244670260 0.0721181911
1.3272676419 -0.8795787972 0.0430254055
1.4195445721 -0.8383799756 0.0365571001
1.5139715693 -0.8059791898 0.0535749648
1.6058807870 -0.7857023063 0.0911253556
1.6922363797 -0.7782839692 0.1437696347
1.7724462642 -0.7829515879 0.2057772781
1.8481378518 -0.7977462575 0.2718104795
1.9214192123 -0.8210066760 0.3381624079
1.9941820177 -0.8519268167 0.4019138681
2.0677415835 -0.8897463954 0.4608297283
2.1425890044 -0.9341634048 0.5131231009
2.2185593120 -0.9852509385 0.5569927317
2.2947871520 -1.0430602956 0.5909536912
2.3699937582 -1.1075998622 0.6128879092
2.4426351737 -1.1777863092 0.6226324795
2.5113165262 -1.2524473093 0.6195702269
2.5747364731 -1.3300346362 0.6034561078
2.6324748676 -1.4087394676 0.5756526646
2.6842429622 -1.4870598066 0.5370192017
2.7296501961 -1.5636043002 0.4881541236
2.7686108997 -1.6373549160 0.4302691688
2.8010241183 -1.7074769870 0.3643985355
2.8267024295 -1.7732195220 0.2914073921
2.8447751476 -1.8336164553 0.2118184337
2.8553607885 -1.8882840366 0.1269246784
2.8578171966 -1.9362521289 0.0374857989
2.8519511045 -1.9769384250 -0.0553389428
2.8376003059 -2.0095543784 -0.1503917656
2.8147803485 -2.0335540916 -0.2463476407
2.7837387570 -2.0482623376 -0.3418695765
2.7449578470 -2.0535326395 -0.4355353986
2.6990119675 -2.0490821080 -0.5259518447
2.6466334366 -2.0348334386 -0.6117377259
2.5887666713 -2.0114593527 -0.6917991326
2.5262995267 -1.9796001977 -0.7652119396
2.4598779995 -1.9396500328 -0.8308034782
2.3904206503 -1.8924765166 -0.8878924168
2.3187662051 -1.8389602763 -0.9359413201
2.2459541545 -1.7797819358 -0.9747236509
2.1730815363 -1.7151962434 -1.0034771826
2.1018580474 -1.6451659280 -1.0216018759
2.0345953884 -1.5695308697 -1.0290566568
1.9746644686 -1.4877578031 -1.0252151875
1.9259653558 -1.4001238678 -1.0098657376
1.8909945121 -1.3085430529 -0.9838324222
1.8703990934 -1.2159152678 -0.9479108356
1.8615065439 -1.1250590773 -0.9035515410
1.8615753734 -1.0379107365 -0.8514712991
1.8679553763 -0.9557377371 -0.7921683193
1.8788979809 -0.8795243519 -0.7259690188
1.8931483812 -0.8098488052 -0.6534953984
1.9101987383 -0.7478326617 -0.5749206445
1.9295617208 -0.6937020912 -0.4912229446
1.9517265053 -0.6488714354 -0.4028534266
1.9768250194 -0.6130071196 -0.3112377227
2.0056803064 -0.5866479261 -0.2175162359
2.0390656209 -0.5688543714 -0.1232827396
2.0775895732 -0.5581747309 -0.0299302450
2.1226060204 -0.5530638482 0.0609579240
2.1744875059 -0.5509572978 0.1482308396
2.2342812195 -0.5496823524 0.2302940401
2.3018889200 -0.5466402460 0.3059792860
2.3768865844 -0.5395187713 0.3740159174
2.4581498717 -0.5261070159 0.4333535844
2.5442447889 -0.5044949498 0.4825715862
2.6326996031 -0.4733990776 0.5213836967
2.7210031176 -0.4316054979 0.5487763835
2.8058802922 -0.3781167926 0.5637782428
2.8834179231 -0.3127968578 0.5656613165
2.9501299332 -0.2372698138 0.5546333639
3.0036497235 -0.1542513201 0.5316820465
3.0421328788 -0.0667470892 0.4978051562
3.0634025422 0.0222191120 0.4541273787
3.0589809053 0.1081786256 0.4009560565
3.0223763107 0.1837615693 0.3446970075
2.9634494129 0.2486710056 0.2937783986
2.8941059958 0.3085372049 0.2499807290
2.8202524511 0.3670832050 0.2120909614
2.7442786250 0.4255339493 0.1784738581
2.6668976200 0.4838926384 0.1480533491
2.5881972193 0.5418600966 0.1203958666
2.5078316240 0.5990449711 0.0961221765
2.4253337461 0.6550419047 0.0767859487
2.3402441653 0.7094459637 0.0663365885
2.2542126768 0.7632879366 0.0677861234
2.1705803353 0.8190920685 0.0817684925
2.0925332553 0.8795354411 0.1054390573
2.0225864751 0.9466679992 0.1355317698
1.9617697343 1.0207203687 0.1690412619
1.9110370907 1.1014178561 0.2039694604
1.8699323946 1.1874705178 0.2388167216
1.8373670139 1.2775569586 0.2725375105
1.8114146943 1.3704676848 0.3043345928
1.7888301654 1.4651117933 0.3335116592
1.7651165801 1.5603401930 0.3597093553
1.7327041073 1.6538341421 0.3822867665
1.6768397523 1.7360031610 0.3995432729
1.5867128007 1.7785277682 0.4054689446
1.4859076350 1.7797484216 0.3971413569
1.3891102372 1.7617219903 0.3727984781
1.2969345396 1.7341926173 0.3402655197
1.2075302184 1.7019983980 0.3043712584
1.1196350644 1.6672049660 0.2671788318
1.0324247037 1.6308710409 0.2298425855
0.9452351287 1.5937477975 0.1932422340
0.8575701009 1.5564034276 0.1580338471
0.7690281942 1.5192823876 0.1248438441
0.6790588346 1.4829666959 0.0947558135
0.5873734754 1.4480035997 0.0685331586
0.4936459021 1.4151130316 0.0473875519
0.3976254705 1.3853324190 0.0330502145
0.2993673037 1.3602347452 0.0280238231
0.1998027550 1.3418887073 0.0352580380
0.0007502495 1.4443940997 -0.2443483297
-0.0928111827 1.4441844607 -0.2067829939
-0.1862790106 1.4495440381 -0.1693710726
-0.2803659658 1.4596052158 -0.1345876991
-0.3520820412 1.4696198175 -0.1128543963
-0.4250299104 1.4799057324 -0.0964330084
-0.4990755170 1.4896152026 -0.0863168439
-0.5740848050 1.4979004697 -0.0834992117
-0.6488876091 1.5021579843 -0.0931260272
-0.7469312268 1.5042788129 -0.1155397148
-0.8428513074 1.5031044304 -0.1463667805
-0.9612729111 1.4996783839 -0.1893613233
-1.0799733692 1.4946388729 -0.2313974849
-1.2485589952 1.4804964445 -0.2810061427
-1.4148955040 1.4314203883 -0.3047708923
-1.5490715791 1.3224905770 -0.2902202607
-1.6471786920 1.1823558694 -0.2490066432
-1.7245884574 1.0604816700 -0.2040622476
-1.7810021635 0.9833267195 -0.1721425011
-1.8436167985 0.9111749659 -0.1402155749
-1.8953983700 0.8612132478 -0.1173229852
-1.9506154702 0.8143727670 -0.0959164221
-2.0091127076 0.7706191092 -0.0764935200
-2.0717970011 0.7308780033 -0.0622046246
-2.1362755060 0.6927947284 -0.0527706113
-2.2018388968 0.6556867134 -0.0488865557
-2.2891431661 0.6061318196 -0.0552029610
-2.3735172559 0.5544363201 -0.0735501270
-2.4726419660 0.4855429303 -0.1092443038
-2.5998207245 0.3810672829 -0.1722951263
-2.7110127455 0.2651724748 -0.2448473018
-2.7872799124 0.1290066896 -0.3249781286
-2.7976208308 -0.0272123255 -0.3988271352
-2.7328631451 -0.1820955078 -0.4421445446
-2.6172984134 -0.3134894144 -0.4409528615
-2.4787890621 -0.4076686731 -0.3893968677
-2.3424058056 -0.4654487067 -0.2959663153
-2.2233044589 -0.4960782771 -0.1704963468
-2.1404163942 -0.5124555902 -0.0453520650
-2.0836083136 -0.5274699121 0.0660268235
-2.0379384857 -0.5504359563 0.1811063573
-2.0071083893 -0.5760330958 0.2735033049
-1.9807687426 -0.6097912328 0.3646515678
-1.9582712206 -0.6519889417 0.4532641049
-1.9392398082 -0.7027447224 0.5381264086
-1.9234374889 -0.7614251660 0.6184229545
-1.9109261284 -0.8274599440 0.6934075466
-1.9023401334 -0.9002253477 0.7624786018
-1.8986966648 -0.9789374505 0.8251358073
-1.9016039794 -1.0627880997 0.8807167986
-1.9128749934 -1.1504863544 0.9286678156
-1.9345923939 -1.2403812524 0.9680094145
-1.9793462503 -1.3523909627 1.0026648227
-2.0276597931 -1.4389719807 1.0184405207
-2.1006030485 -1.5411164254 1.0223988591
-2.1657913098 -1.6171322826 1.0127763712
-2.2514634426 -1.7053363716 0.9861996943
-2.3213310245 -1.7697590351 0.9527142803
-2.3906926587 -1.8286901259 0.9094538483
-2.4584401575 -1.8812644241 0.8565284872
-2.5237224065 -1.9270306703 0.7949138640
-2.5856719732 -1.9651556804 0.7251823405
-2.6565334075 -1.9997375322 0.6271651467
-2.7076467708 -2.0176283156 0.5423746307
-2.7526494224 -2.0259656754 0.4527806698
-2.7907403054 -2.0245114147 0.3596806664
-2.8211426991 -2.0130940841 0.2644494118
-2.8436411830 -1.9923746989 0.1685918556
-2.8578663905 -1.9628384273 0.0734613254
-2.8636337671 -1.9249007479 -0.0195858273
-2.8613687837 -1.8795167566 -0.1093859802
-2.8509969713 -1.8271932217 -0.1947507559
-2.8331594323 -1.7688405635 -0.2748167782
-2.8082023467 -1.7051177839 -0.3486368324
-2.7762717225 -1.6366779478 -0.4152033444
-2.7379756738 -1.5644145018 -0.4738770236
-2.6933592543 -1.4891579699 -0.5236182979
-2.6426391701 -1.4119557639 -0.5635337945
-2.5860015718 -1.3341046967 -0.5926772456
-2.5236496912 -1.2570742025 -0.6098969914
-2.4563167978 -1.1825633903 -0.6148638312
-2.3848730054 -1.1122515831 -0.6067130576
-2.3108022176 -1.0474199515 -0.5861124539
-2.2356041740 -0.9889624412 -0.5536950573
-2.1606592003 -0.9370033476 -0.5111118821
-2.0868568643 -0.8916225553 -0.4598140314
-2.0145329489 -0.8529125199 -0.4013645143
-1.9433165868 -0.8209106833 -0.3376965395
-1.8721450338 -0.7959644714 -0.2709022047
-1.7992981772 -0.7790924455 -0.2034609658
-1.7226128450 -0.7719175415 -0.1387621587
-1.6621184258 -0.7725009328 -0.0935536250
-1.5752009237 -0.7852987335 -0.0445113189
-1.4832221291 -0.8108378485 -0.0128490730
-1.4132580297 -0.8377692680 -0.0046531090
-1.3450138794 -0.8683206510 -0.0085863353
-1.2793316122 -0.9010812318 -0.0239812665
-1.1980964721 -0.9450886904 -0.0630355769
-1.1231586750 -0.9854398128 -0.1167163870
-1.0502382040 -1.0198685320 -0.1771285946
-0.9733136095 -1.0476349127 -0.2356966539
-0.8879509442 -1.0679591613 -0.2843591889
-0.7693933061 -1.0833172488 -0.3208402817
-0.6446896284 -1.0902315352 -0.3246775780
-0.5228562763 -1.0922715059 -0.2955245093
-0.4133854205 -1.0925580671 -0.2341456277
-0.3183551350 -1.0939289375 -0.1520264772
-0.2524491578 -1.0974030711 -0.0761189900
-0.1942724087 -1.1041658282 0.0057992008
-0.1418715145 -1.1151030553 0.0911420300
-0.0934687539 -1.1309498495 0.1780940960
-0.0471253897 -1.1520933997 0.2650500452
0.0100877329 -1.1863480543 0.3719125116
0.0566984563 -1.2204449429 0.4544912898
0.1049136997 -1.2603766708 0.5334423201
0.1551640482 -1.3062503883 0.6077388320
0.2074500028 -1.3578313955 0.6766837914
0.2614896019 -1.4150182664 0.7395767633
0.3166420730 -1.4779349740 0.7956463299
0.3718310655 -1.5467220868 0.8442612385
0.4255087324 -1.6214972296 0.8850463506
0.4878972246 -1.7231793184 0.9250616646
0.5374655825 -1.8362141052 0.9487468648
0.5698078133 -1.9571280987 0.9575137768
0.5825229410 -2.0818047122 0.9514425870
0.5772017346 -2.2057913969 0.9312494492
0.5567109636 -2.3250010145 0.8964180764
0.5344278455 -2.4165813875 0.8609274661
0.5078879725 -2.5040338026 0.8185768583
0.4698399816 -2.6067023113 0.7564305855
0.4362457271 -2.6833392707 0.7003785505
0.3998803168 -2.7543802690 0.6389463281
0.3607721579 -2.8192041797 0.5725322774
0.3082378152 -2.8910037481 0.4834623430
0.2632055205 -2.9397932643 0.4077268968
0.2158356301 -2.9806544267 0.3287863098
0.1663691582 -3.0128224899 0.2471707167
0.1153070017 -3.0359077995 0.1634930825
0.0631241862 -3.0495898667 0.0784623104
-0.0028538127 -3.0541696376 -0.0286504806
-0.0554505812 -3.0463471146 -0.1142703719
-0.1070884259 -3.0286846482 -0.1990024579
-0.1573644547 -3.0018346832 -0.2821255804
-0.2056734134 -2.9660940488 -0.3630425545
-0.2516051092 -2.9216778687 -0.4409963445
-0.2949759856 -2.8695707238 -0.5155890490
-0.3354055664 -2.8097950489 -0.5859652084
-0.3729831988 -2.7434102148 -0.6518511944
-0.4076028201 -2.6709218766 -0.7127430203
-0.4391051150 -2.5926939407 -0.7679561405
-0.4603645555 -2.5302906695 -0.8049523849
-0.4860387580 -2.4436475412 -0.8494411966
-0.5074880235 -2.3526944570 -0.8869845725
-0.5237862901 -2.2580504649 -0.9172559474
-0.5312084878 -2.1849092371 -0.9342881564
-0.5337952681 -2.0855827115 -0.9495842781
-0.5293205427 -2.0105702744 -0.9551931806
-0.5191888051 -1.9357309359 -0.9558982638
-0.4937635632 -1.8387499665 -0.9465126996
-0.4667539373 -1.7697496607 -0.9318492206
-0.4358275978 -1.7037724494 -0.9124682723
-0.3893377066 -1.6211176266 -0.8789603093
-0.3388128318 -1.5450347922 -0.8367002993
-0.2864367442 -1.4752147898 -0.7865247336
-0.2337725815 -1.4114787671 -0.7290728988
-0.1818761660 -1.3537730539 -0.6649038712
-0.1314020744 -1.3019431201 -0.5948343252
-0.0826704294 -1.2561779244 -0.5194970858
-0.0355847437 -1.2164616744 -0.4397780511
0.0103180195 -1.1826953198 -0.3566876631
0.0558755975 -1.1549032243 -0.2712113940
0.1022174410 -1.1328087754 -0.1844926511
0.1508826938 -1.1161212731 -0.0978517316
0.2037641921 -1.1043286664 -0.0129226564
0.2627150718 -1.0966712963 0.0683389191
0.3118040254 -1.0930327695 0.1255194771
0.3857053114 -1.0903981237 0.1935952823
0.4692855535 -1.0890518914 0.2491615424
0.5616469266 -1.0877193960 0.2880527299
0.6349047814 -1.0861453239 0.3060405706
0.7353235218 -1.0814356013 0.3082121852
0.8333443215 -1.0721038589 0.2878395353
0.9240005550 -1.0561868518 0.2472255835
1.0051292006 -1.0329798114 0.1922500984
1.0792963760 -1.0028336739 0.1310120555
1.1519021625 -0.9659017582 0.0716576042
1.2288285163 -0.9236359465 0.0222558633
1.3135266075 -0.8788204707 -0.0083968608
1.4275388337 -0.8276628434 -0.0134392196
1.5201538618 -0.7953758381 0.0063028627
1.6312553001 -0.7712563116 0.0584898054
1.7136050935 -0.7654780331 0.1155095880
1.7901839277 -0.7707987489 0.1804612391
1.8627017759 -0.7857162221 0.2486803129
1.9332651011 -0.8089816241 0.3166870023
2.0037172418 -0.8394830569 0.3818912381
2.0752342090 -0.8765889744 0.4422929155
2.1483302121 -0.9202645376 0.4959563624
2.2228510746 -0.9704479325 0.5412659784
2.2979312617 -1.0272501944 0.5765857353
2.3722832474 -1.0905897853 0.6003182811
2.4444505999 -1.1595954581 0.6117251265
2.5128839018 -1.2331507591 0.6102452316
2.5764697021 -1.3097010026 0.5960316990
2.6345225570 -1.3874679436 0.5697692555
2.6867485619 -1.4648908141 0.5324003992
2.7329359663 -1.5406491176 0.4849856906
2.7728147939 -1.6135709975 0.4282703623
2.8063146390 -1.6827421834 0.3633101027
2.8332264883 -1.7474468206 0.2910882845
2.8530603004 -1.8068102736 0.2123071652
2.8654536083 -1.8601380380 0.1278834352
2.8701366274 -1.9068192258 0.0388898223
2.8666879279 -1.9459825623 -0.0536969596
2.8550153650 -1.9769976221 -0.1486743398
2.8350260020 -1.9991363435 -0.2447152839
2.8068300502 -2.0117934553 -0.3404141986
2.7710390569 -2.0148587028 -0.4343460105
2.7281159204 -2.0079343958 -0.5250070055
2.6788622453 -1.9911013367 -0.6110680556
2.6241646728 -1.9648146332 -0.6912533545
2.5648183844 -1.9295944742 -0.7644314340
2.5018111736 -1.8863062457 -0.8298275828
2.4359426278 -1.8356234933 -0.8865167114
2.3681165558 -1.7783428779 -0.9338699637
2.2993906129 -1.7152521831 -0.9715370205
2.2309373460 -1.6468837873 -0.9991381275
2.1806093068 -1.5924735536 -1.0132653332
2.1165753646 -1.5153732308 -1.0219375629
2.0582660443 -1.4335034535 -1.0192043303
2.0187821829 -1.3696667207 -1.0107451266
1.9760771184 -1.2812863890 -0.9882316561
1.9451876952 -1.1913864504 -0.9549777111
1.9255692026 -1.1023628075 -0.9121083882
1.9157471250 -1.0161315281 -0.8609281239
1.9139012750 -0.9342987120 -0.8021423306
1.9180168190 -0.8576910262 -0.7367855386
1.9270794841 -0.7873813285 -0.6651405410
1.9400411394 -0.7237423541 -0.5880708117
1.9565636114 -0.6674658132 -0.5061038882
1.9765666807 -0.6190394351 -0.4199962450
2.0005461927 -0.5790182016 -0.3306528378
2.0288281761 -0.5467812832 -0.2394461520
2.0622990111 -0.5216961305 -0.1477412603
2.1015858483 -0.5022380614 -0.0569754756
2.1478912621 -0.4858798519 0.0310554571
2.2021638218 -0.4695790293 0.1144060116
2.2642784976 -0.4499180778 0.1912660076
2.3166692565 -0.4293192046 0.2416225067
2.3717649505 -0.4033719186 0.2858398516
2.4286773966 -0.3715503491 0.3232215335
2.4865184118 -0.3333286255 0.3530710435
2.5235099148 -0.3011029956 0.3641846732
2.5605014177 -0.2688773658 0.3752983030
2.6095806001 -0.2117694956 0.3789793557
2.6385668852 -0.1712351416 0.3770928347
2.6638200006 -0.1282383470 0.3708657577
2.6831530061 -0.0836517648 0.3604789775
2.6965659017 -0.0374753949 0.3459324942
2.7027571654 0.0085359093 0.3284261932
2.7017267970 0.0543821477 0.3079600743
2.6941033226 0.0984824688 0.2861785425
2.6798867422 0.1408368726 0.2630815979
2.6613297525 0.1811587702 0.2398690694
2.6269836540 0.2385928572 0.2048769010
2.5841637576 0.2907957065 0.1709141292
2.5376804333 0.3404021212 0.1380173329
2.4702180813 0.4026169599 0.0965164922
2.3969283468 0.4607538810 0.0592243012
2.3179187188 0.5150893957 0.0287105209
2.2334550105 0.5657412770 0.0086393939
2.1454429227 0.6137521353 0.0013969748
2.0570159490 0.6613780730 0.0067513028
1.9710301050 0.7113048319 0.0224012356
1.8697560331 0.7800243949 0.0517040132
1.7771545525 0.8575587662 0.0872776123
1.6952666629 0.9452996342 0.1254782049
1.6350111946 1.0203575421 0.1554036763
1.5916134326 1.0784550635 0.1768416564
1.5588776320 1.1155711153 0.1827760322
1.5261418313 1.1526871670 0.1887104081
1.5064145200 1.1671183613 0.1829381044
1.4669598972 1.1959807499 0.1713934969
1.4472325859 1.2104119442 0.1656211931
1.4064500106 1.2327135634 0.1461944342
1.3656674352 1.2550151826 0.1267676753
1.3040240397 1.2826238268 0.0928005955
1.2627975084 1.2996702625 0.0693867532
1.2007613099 1.3232009253 0.0331123063
1.1381546188 1.3435322735 -0.0041084945
1.0750704283 1.3622664678 -0.0413418473
1.0114422555 1.3794957950 -0.0783784485
0.9472036177 1.3953125424 -0.1150089944
0.8599140531 1.4136559645 -0.1620161581
0.7708718920 1.4296449649 -0.2065216540
0.6795181728 1.4429578308 -0.2470377708
0.5615105547 1.4554500616 -0.2891529472
0.4147019029 1.4640360247 -0.3230099238
0.2645033263 1.4626722372 -0.3248476164
0.1188298317 1.4516601776 -0.2876979529
