# Supplementary material for: The topology of the magnetically induced ring current of C13Cl2
Source: Chem Sci. 2026 Jun 27. Online ahead of print. doi: 10.1039/d6sc03398a (PMC13334967; doi:10.1039/d6sc03398a)
Supplement: SC-OLF-D6SC03398A-s002 [file SC-OLF-D6SC03398A-s002.zip › c13cl2/3loops/ribbon_traj_001_021.xyz]

300

0.1042000054 1.3903985091 -0.0467699503
0.0064623359 1.3949634771 -0.0323247433
-0.0913909579 1.4018425739 -0.0165681094
-0.2018503498 1.4122736005 0.0003281583
-0.3003962998 1.4226741594 0.0160031912
-0.3993790154 1.4330899142 0.0295457730
-0.4988636182 1.4412950368 0.0368035897
-0.5861086818 1.4431358888 0.0316524557
-0.6721303601 1.4402192699 0.0171440094
-0.7683235991 1.4335203198 -0.0084928131
-0.8625165269 1.4232860402 -0.0398297530
-0.9672853411 1.4107690239 -0.0770835918
-1.0953565478 1.3957340500 -0.1202445562
-1.2242830573 1.3735205466 -0.1541073080
-1.3505461429 1.3273686646 -0.1695261485
-1.4554575628 1.2416651542 -0.1598323311
-1.5352279641 1.1342136911 -0.1317821183
-1.6077453374 1.0240691475 -0.0948483716
-1.6731089095 0.9385436854 -0.0619009395
-1.7372085824 0.8673024493 -0.0322802933
-1.7984632213 0.8093682821 -0.0072591712
-1.8651407327 0.7566272203 0.0154337552
-1.9358167802 0.7079753491 0.0346143399
-2.0097567260 0.6626334132 0.0487760810
-2.0858759331 0.6193730260 0.0559037681
-2.1732403737 0.5703462706 0.0527824430
-2.2578821261 0.5195531059 0.0361260529
-2.3467638455 0.4587511255 0.0040239516
-2.4475462531 0.3798323813 -0.0451551388
-2.5382567056 0.2943289784 -0.1025623536
-2.6151952326 0.1997039111 -0.1654716506
-2.6652905076 0.0909406513 -0.2315563589
-2.6690573007 -0.0316805763 -0.2902884573
-2.6202611583 -0.1535392730 -0.3234621379
-2.5361686643 -0.2598329910 -0.3228368392
-2.4346598150 -0.3424889085 -0.2872921376
-2.3312196711 -0.4003408767 -0.2210298021
-2.2379684922 -0.4369371640 -0.1292301406
-2.1597352539 -0.4629351057 -0.0207930575
-2.1011412678 -0.4864832996 0.0863368111
-2.0583937741 -0.5132650094 0.1867558250
-2.0227339682 -0.5469329762 0.2880745483
-1.9961572998 -0.5849077780 0.3770125431
-1.9739386790 -0.6304104338 0.4636322018
-1.9555136724 -0.6833424418 0.5468871100
-1.9407123318 -0.7435403880 0.6258167013
-1.9296860275 -0.8105240352 0.6997209841
-1.9229318525 -0.8836684553 0.7680187834
-1.9215064290 -0.9624987934 0.8298757447
-1.9265422680 -1.0459802809 0.8848836878
-1.9400297350 -1.1331227155 0.9319198833
-1.9658070937 -1.2336071112 0.9748208083
-2.0057308530 -1.3340847486 1.0057297181
-2.0612296654 -1.4308352064 1.0218326781
-2.1275165191 -1.5219801784 1.0239232516
-2.2006896960 -1.6069395362 1.0122213560
-2.2685719392 -1.6775610653 0.9904418247
-2.3374509526 -1.7430751721 0.9582769811
-2.4147271274 -1.8100512370 0.9107226550
-2.4816167520 -1.8634613448 0.8582530289
-2.5460635334 -1.9098635529 0.7968011109
-2.6145131497 -1.9520208639 0.7177456693
-2.6708102658 -1.9811383615 0.6399655277
-2.7219499463 -2.0010999285 0.5559799789
-2.7670914520 -2.0113948722 0.4669498166
-2.8053029747 -2.0117193028 0.3741499198
-2.8394062905 -2.0000438190 0.2673371528
-2.8613229200 -1.9800659746 0.1714754265
-2.8750036006 -1.9512133535 0.0763343992
-2.8804222067 -1.9139897535 -0.0167273516
-2.8777081828 -1.8691728010 -0.1065232363
-2.8672764095 -1.8175126357 -0.1919750672
-2.8469063361 -1.7520874564 -0.2816132688
-2.8212979749 -1.6882924168 -0.3548346550
-2.7889575645 -1.6197490455 -0.4207411350
-2.7503344729 -1.5473806623 -0.4786879214
-2.7056279831 -1.4720398394 -0.5278001668
-2.6548793672 -1.3947819937 -0.5670276532
-2.5982084233 -1.3168786625 -0.5953088788
-2.5359153538 -1.2399325816 -0.6118722971
-2.4685934598 -1.1656000078 -0.6160055518
-2.3971063339 -1.0957515608 -0.6068926473
-2.3138475646 -1.0236719797 -0.5825325273
-2.2386891795 -0.9667022186 -0.5478920768
-2.1641395542 -0.9163332921 -0.5031549452
-2.0910574797 -0.8724231185 -0.4499575329
-2.0198049383 -0.8349392275 -0.3898059311
-1.9500054168 -0.8039574367 -0.3244831337
-1.8805960510 -0.7797843417 -0.2559858876
-1.8098771109 -0.7633664762 -0.1866001773
-1.7357050511 -0.7560364768 -0.1194184023
-1.6663286217 -0.7588139399 -0.0656245631
-1.5810443069 -0.7725478188 -0.0151805513
-1.5021472991 -0.7945204596 0.0158170924
-1.4212748412 -0.8242057304 0.0318283207
-1.3410303184 -0.8598563685 0.0308619619
-1.2540908695 -0.9040916783 0.0077255067
-1.1842505631 -0.9417877319 -0.0301318653
-1.1094079100 -0.9805718036 -0.0844465890
-1.0359487320 -1.0132026798 -0.1446719225
-0.9579978526 -1.0389672445 -0.2024772638
-0.8607359049 -1.0601622014 -0.2551157705
-0.7525331386 -1.0723509863 -0.2832736337
-0.6403930302 -1.0786918832 -0.2838927645
-0.5312865508 -1.0818454597 -0.2571163100
-0.4308132749 -1.0840595526 -0.2064717951
-0.3432126142 -1.0872226320 -0.1357557825
-0.2748266676 -1.0924494805 -0.0625122604
-0.2146824808 -1.1007910240 0.0174769958
-0.1548422860 -1.1148255291 0.1121723859
-0.1059264389 -1.1326203082 0.1981274709
-0.0593632606 -1.1557496736 0.2841202479
-0.0137022245 -1.1845798394 0.3688406794
0.0322826783 -1.2192364061 0.4511289200
0.0793842402 -1.2599769727 0.5298636368
0.1279875362 -1.3065434767 0.6042557303
0.1782134451 -1.3591564040 0.6732100056
0.2297261187 -1.4175914537 0.7360630504
0.2819180969 -1.4817795473 0.7920768359
0.3337218057 -1.5518512316 0.8403593408
0.3915589595 -1.6360040131 0.8853324319
0.4457591571 -1.7269248797 0.9194446975
0.4927762409 -1.8252666819 0.9409886083
0.5330856205 -1.9418132800 0.9509062496
0.5503419173 -2.0772226977 0.9435814597
0.5422787624 -2.2001013900 0.9226483118
0.5228536594 -2.3066814920 0.8926355997
0.4971370849 -2.4089268998 0.8536528337
0.4668154978 -2.5062677649 0.8061012579
0.4373879709 -2.5884984942 0.7570444063
0.4003178583 -2.6748089496 0.6948627896
0.3649322940 -2.7458192202 0.6334999830
0.3268295704 -2.8107932156 0.5671969284
0.2858545220 -2.8687014742 0.4961664238
0.2362351722 -2.9242047698 0.4114778236
0.1898675521 -2.9656007850 0.3326825021
0.1413496485 -2.9983666636 0.2511445141
0.0911131393 -3.0221242203 0.1675337331
0.0396167512 -3.0361882777 0.0824874515
-0.0124768076 -3.0406199969 -0.0032450181
-0.0645755499 -3.0354662018 -0.0889392547
-0.1160946061 -3.0205566023 -0.1738491232
-0.1664872012 -2.9961748054 -0.2572256016
-0.2151531953 -2.9628230047 -0.3384901328
-0.2617563916 -2.9208599880 -0.4169213259
-0.3060144699 -2.8709409039 -0.4919629092
-0.3477205968 -2.8135597335 -0.5630057128
-0.3868204319 -2.7493509306 -0.6295188795
-0.4233184648 -2.6789451403 -0.6910027551
-0.4572343161 -2.6029972999 -0.7470431308
-0.4884896835 -2.5220109820 -0.7971557556
-0.5147351374 -2.4479139484 -0.8363793720
-0.5405054441 -2.3589569451 -0.8745393209
-0.5619311538 -2.2662124446 -0.9054203911
-0.5766746313 -2.1823957075 -0.9264222945
-0.5842362320 -2.0962987916 -0.9417536137
-0.5805339107 -2.0089748387 -0.9507877095
-0.5634661316 -1.9230450268 -0.9528715848
-0.5313953024 -1.8291117340 -0.9453741044
-0.4927512787 -1.7525280924 -0.9302466982
-0.4494914819 -1.6803962713 -0.9081911854
-0.3982552705 -1.6021105350 -0.8746858364
-0.3501755775 -1.5388908023 -0.8383833944
-0.2958312880 -1.4708600388 -0.7894395385
-0.2416906986 -1.4084194365 -0.7329958581
-0.1886505472 -1.3516548184 -0.6696743258
-0.1372420440 -1.3003886738 -0.6004458810
-0.0878045957 -1.2550081435 -0.5257910220
-0.0401398716 -1.2153843488 -0.4467688091
0.0061814159 -1.1815886583 -0.3642782077
0.0520137731 -1.1536288378 -0.2793432920
0.0984598648 -1.1312505729 -0.1930837726
0.1470514906 -1.1142113439 -0.1068022405
0.1996626324 -1.1019965038 -0.0221058476
0.2582003133 -1.0940040290 0.0590652711
0.3148987887 -1.0898528749 0.1262495644
0.3892140454 -1.0872394339 0.1936895142
0.4734923554 -1.0858220528 0.2480449830
0.5546057342 -1.0848700603 0.2816472492
0.6402442342 -1.0828028976 0.3002770515
0.7400623939 -1.0776464404 0.3012813944
0.8256045432 -1.0693648287 0.2840328467
0.9061170843 -1.0562197943 0.2514716310
0.9891936921 -1.0345061304 0.1995463135
1.0646235036 -1.0056888798 0.1397858788
1.1375217337 -0.9703241567 0.0803723898
1.2238580288 -0.9238387188 0.0247981970
1.3188935608 -0.8742133622 -0.0089291501
1.4209081640 -0.8277966322 -0.0153217868
1.5248612693 -0.7908321628 0.0060854431
1.6243198468 -0.7690166738 0.0536873872
1.7163143112 -0.7621687372 0.1180155809
1.7924916687 -0.7675900981 0.1829930625
1.8646823544 -0.7825225552 0.2511255229
1.9434003096 -0.8087926497 0.3276255075
2.0137974445 -0.8397273162 0.3922942608
2.0854522947 -0.8772216581 0.4519076902
2.1587480831 -0.9211350943 0.5047312171
2.2334101193 -0.9715923692 0.5490614074
2.3085502096 -1.0286340164 0.5834393442
2.3828404611 -1.0922057800 0.6061520912
2.4546877185 -1.1615002219 0.6165230095
2.5226874145 -1.2352790292 0.6141149018
2.5856384803 -1.3119656296 0.5989582330
2.6500019510 -1.3994275878 0.5684172889
2.7008313674 -1.4767807645 0.5293210380
2.7456211130 -1.5522230767 0.4803186911
2.7841129412 -1.6246896953 0.4223054991
2.8163295921 -1.6933947871 0.3564352164
2.8420063485 -1.7575795038 0.2835000086
2.8604877876 -1.8163394365 0.2041049408
2.8716548843 -1.8691915692 0.1193825427
2.8750810065 -1.9153490296 0.0302055405
2.8703200854 -1.9540085213 -0.0624030795
2.8573627116 -1.9845473861 -0.1572217582
2.8361843744 -2.0064060587 -0.2529463598
2.8069345946 -2.0188284114 -0.3482277169
2.7700497855 -2.0216216236 -0.4416014340
2.7262668776 -2.0147392549 -0.5317293399
2.6760744662 -1.9980329293 -0.6171116226
2.6205156361 -1.9720302562 -0.6966296854
2.5604174272 -1.9373566559 -0.7692270513
2.4966325269 -1.8947389969 -0.8340417006
2.4300104856 -1.8449147946 -0.8902931441
2.3614030858 -1.7886551488 -0.9373044664
2.2918400585 -1.7267873725 -0.9749032442
2.2306710100 -1.6683990292 -0.9991868346
2.1627138180 -1.5968708781 -1.0175768395
2.0982292831 -1.5203464573 -1.0252697891
2.0399547283 -1.4387131418 -1.0217435136
1.9967893934 -1.3631897097 -1.0090538452
1.9578532950 -1.2741341907 -0.9847948847
1.9345462194 -1.1950025604 -0.9550993968
1.9174455521 -1.1060022123 -0.9127869713
1.9096572816 -1.0199316462 -0.8622791202
1.9092357165 -0.9381602586 -0.8043508989
1.9144521373 -0.8616435861 -0.7397302021
1.9241242723 -0.7910783016 -0.6690380824
1.9375911156 -0.7273075275 -0.5926985816
1.9543627696 -0.6706214141 -0.5115659484
1.9746146012 -0.6218282603 -0.4262608680
1.9985534619 -0.5808738704 -0.3378919967
2.0267884178 -0.5477721688 -0.2476262120
2.0600500020 -0.5215812668 -0.1569405633
2.0991416569 -0.5007062766 -0.0674036431
2.1451328497 -0.4828672470 0.0190810208
2.1908487675 -0.4697441478 0.0919412612
2.2434903736 -0.4544373093 0.1585940975
2.2931484644 -0.4417761095 0.2118032045
2.3554652693 -0.4194642982 0.2662997363
2.4128138197 -0.3966675305 0.3047211338
2.4725781850 -0.3697706073 0.3380826986
2.5242094397 -0.3444232033 0.3590496466
2.5831688922 -0.3039274775 0.3758677754
2.6330113270 -0.2673836569 0.3849295976
2.6768513222 -0.2235455466 0.3844145695
2.7203496868 -0.1634257389 0.3759874633
2.7521807616 -0.1107383492 0.3630552396
2.7726940610 -0.0554217256 0.3419138527
2.7846006143 0.0006258832 0.3158720223
2.7849332392 0.0667346564 0.2808804776
2.7641777619 0.1152247806 0.2469867531
2.7322611330 0.1583781511 0.2157632485
2.6926830645 0.2097085554 0.1823360136
2.6459959395 0.2580601016 0.1508160390
2.5982486739 0.3063640199 0.1214323965
2.5403082040 0.3612118306 0.0872041810
2.4796357829 0.4144532809 0.0547997461
2.4161763178 0.4660389518 0.0248273389
2.3404349359 0.5226646565 -0.0062156798
2.2594459714 0.5763570780 -0.0282172809
2.1746155572 0.6278201947 -0.0378991293
2.0780522214 0.6846948016 -0.0341321693
1.9845427039 0.7442204349 -0.0170389611
1.8874505760 0.8164875145 0.0120640807
1.8092994064 0.8901756578 0.0442140030
1.7399762646 0.9711854907 0.0783091839
1.6866072443 1.0492434824 0.1087661319
1.6383330522 1.1305253889 0.1373838110
1.6007021281 1.2040506062 0.1603406393
1.5727215972 1.2693228326 0.1791427662
1.5424258383 1.3334780531 0.1941792865
1.5077806356 1.3967660483 0.2074056644
1.4695868925 1.4448296135 0.2155730646
1.4040002857 1.4800500285 0.2176141945
1.3433361374 1.4876394110 0.2129895476
1.2728417768 1.4893154134 0.1969268101
1.2046582663 1.4862399449 0.1767690329
1.1372524668 1.4785723533 0.1531514094
1.0706012508 1.4696051554 0.1288847032
0.9923962971 1.4625662085 0.1017622800
0.9138467648 1.4542065207 0.0753360925
0.8347365727 1.4448695209 0.0499585013
0.7548970456 1.4348367707 0.0259670420
0.6739841957 1.4241636144 0.0041605333
0.5920148881 1.4135765443 -0.0152460643
0.4966855797 1.4054391179 -0.0333887993
0.3999103534 1.3979677678 -0.0470558459
0.3017726603 1.3921325351 -0.0548986385
0.2027908224 1.3891450422 -0.0553374556
0.1012951000 1.3327328100 0.0577279400
0.0046511605 1.3305608968 0.0889229364
-0.0922038936 1.3330261012 0.1194304124
-0.1897731300 1.3392635705 0.1469698414
-0.2886396046 1.3474602011 0.1687067384
-0.3890806635 1.3544711197 0.1817768785
-0.4905326019 1.3567279439 0.1831072112
-0.5912643472 1.3517577166 0.1718053405
-0.6896542216 1.3394648291 0.1500123947
-0.7855012489 1.3214809661 0.1216318347
-0.8795878824 1.2990945223 0.0905697382
-0.9728295147 1.2726304211 0.0601907677
-1.0654025398 1.2405096723 0.0335407808
-1.1561553759 1.1993792587 0.0142893377
-1.2420632905 1.1461466397 0.0059463149
-1.3199146214 1.0812413048 0.0100219351
-1.3895944970 1.0089174121 0.0249424909
-1.4553492954 0.9345653979 0.0464996148
-1.5211954205 0.8615611789 0.0720597518
-1.5903668056 0.7922813760 0.0991142401
-1.6643936648 0.7280164983 0.1256468396
-1.7436771132 0.6693253256 0.1497612425
-1.8277141219 0.6158391724 0.1694954538
-1.9154435548 0.5663695960 0.1824927938
-2.0051042774 0.5188298916 0.1853791666
-2.0937712994 0.4704773204 0.1754624935
-2.1775391815 0.4189251138 0.1505577006
-2.2530282583 0.3630006069 0.1121586686
-2.3201762401 0.3029368080 0.0653655600
-2.3793228610 0.2382688474 0.0140858239
-2.4290901360 0.1673788315 -0.0388474894
-2.4655998725 0.0882247251 -0.0906450143
-2.4794222101 -0.0011048697 -0.1360334615
-2.4606287270 -0.0960086190 -0.1646041610
-2.4123272686 -0.1847512160 -0.1668899159
-2.3487360124 -0.2593510334 -0.1418932090
-2.2820360334 -0.3189863602 -0.0944453601
-2.2195027910 -0.3653101312 -0.0294318585
-2.1646059816 -0.4028888592 0.0472301424
-2.1179228817 -0.4368989432 0.1307436119
-2.0789814218 -0.4715623120 0.2178962060
-2.0467617266 -0.5099433465 0.3062290499
-2.0203148948 -0.5537184117 0.3939650510
-1.9990948937 -0.6040306835 0.4795856562
-1.9825587649 -0.6608953561 0.5620749694
-1.9706370759 -0.7243292486 0.6404675488
-1.9635623166 -0.7939825566 0.7140178953
-1.9619557520 -0.8693372508 0.7820561549
-1.9671567011 -0.9500700652 0.8434011972
-1.9802005648 -1.0349505229 0.8975352119
-2.0030285556 -1.1228764955 0.9428039580
-2.0359615938 -1.2119844484 0.9784511244
-2.0789820317 -1.3004819344 1.0033072364
-2.1311542336 -1.3865772543 1.0162317679
-2.1899140858 -1.4693130077 1.0177147417
-2.2532766695 -1.5479704254 1.0076501886
-2.3192552463 -1.6221610680 0.9864791694
-2.3862751440 -1.6913529941 0.9544420390
-2.4530299516 -1.7550369121 0.9120817288
-2.5184190003 -1.8125792279 0.8599232944
-2.5813980938 -1.8627178378 0.7980687174
-2.6411910674 -1.9050519616 0.7277974864
-2.6965639282 -1.9382932267 0.6494825606
-2.7467327405 -1.9619634325 0.5644799849
-2.7908800426 -1.9755791178 0.4740920524
-2.8277572771 -1.9785466128 0.3795665401
-2.8570732347 -1.9713346989 0.2826663686
-2.8783593517 -1.9541124384 0.1849267895
-2.8911435100 -1.9274569414 0.0878166046
-2.8956304662 -1.8919268339 -0.0071768068
-2.8917640071 -1.8482705517 -0.0987465795
-2.8801618611 -1.7973544389 -0.1858036964
-2.8611583700 -1.7399479143 -0.2673505899
-2.8352114517 -1.6767982855 -0.3425014067
-2.8024282661 -1.6084600749 -0.4100593948
-2.7633870758 -1.5359980523 -0.4694874509
-2.7181600549 -1.4602437273 -0.5197095802
-2.6669148751 -1.3823558458 -0.5598507325
-2.6096121987 -1.3036491880 -0.5885672642
-2.5466011188 -1.2258384390 -0.6050774949
-2.4784827302 -1.1507028825 -0.6087373678
-2.4061271382 -1.0802714107 -0.5985446799
-2.3313549968 -1.0156099890 -0.5756106963
-2.2557859017 -0.9577249202 -0.5403738678
-2.1810183986 -0.9066303648 -0.4945052627
-2.1080337936 -0.8620832747 -0.4397563931
-2.0373382634 -0.8240260145 -0.3775878869
-1.9686060499 -0.7923186062 -0.3098821579
-1.9008850510 -0.7675037524 -0.2383856919
-1.8324886955 -0.7502168080 -0.1653351632
-1.7611757338 -0.7417147367 -0.0935728958
-1.6844669916 -0.7436741139 -0.0271735610
-1.6010550787 -0.7571269733 0.0288866576
-1.5114789126 -0.7823528421 0.0689932995
-1.4186881097 -0.8177617961 0.0890933491
-1.3268831983 -0.8605201666 0.0859609904
-1.2398738797 -0.9058370924 0.0605898420
-1.1600371484 -0.9488479115 0.0151993638
-1.0857812642 -0.9861200705 -0.0431312099
-1.0120515756 -1.0166051385 -0.1059731513
-0.9325209980 -1.0398338173 -0.1646130702
-0.8433310686 -1.0562040795 -0.2099019464
-0.7457554027 -1.0667165446 -0.2350210579
-0.6446823675 -1.0731410645 -0.2362138683
-0.5459465985 -1.0776584731 -0.2138832389
-0.4542393064 -1.0819828753 -0.1709153130
-0.3723677934 -1.0873020355 -0.1112528344
-0.3010304419 -1.0949056062 -0.0394641259
-0.2386757123 -1.1056995356 0.0399329628
-0.1837587377 -1.1208148425 0.1240050415
-0.1340197123 -1.1409988579 0.2102248953
-0.0873436681 -1.1667799157 0.2966690017
-0.0423402815 -1.1988008273 0.3819042840
0.0022924286 -1.2370980368 0.4647062233
0.0473067628 -1.2822156477 0.5437747506
0.0929615833 -1.3338300362 0.6183738633
0.1392129332 -1.3924652950 0.6871856461
0.1854710217 -1.4579264659 0.7495161585
0.2308094357 -1.5301592019 0.8046215988
0.2737018658 -1.6095073386 0.8512191227
0.3125329112 -1.6953990078 0.8888773580
0.3453079885 -1.7873588411 0.9166148718
0.3702950865 -1.8842247888 0.9337086635
0.3864494997 -1.9842212194 0.9398618947
0.3937695378 -2.0853476218 0.9353998829
0.3930432527 -2.1858115739 0.9208828623
0.3851659197 -2.2840992322 0.8966918011
0.3716673198 -2.3793572577 0.8642358823
0.3530729565 -2.4705376161 0.8235927518
0.3302499749 -2.5571919375 0.7758347773
0.3035663319 -2.6387291418 0.7215090238
0.2730315503 -2.7142781244 0.6609153109
0.2390177440 -2.7835847613 0.5949479079
0.2013439188 -2.8454984035 0.5238212020
0.1604198060 -2.8998665181 0.4484510786
0.1162660737 -2.9455901665 0.3692639463
0.0693603468 -2.9824451514 0.2870985912
0.0201686810 -3.0099869681 0.2026456162
-0.0308796576 -3.0275529810 0.1166379908
-0.0829907189 -3.0350644004 0.0298133912
-0.1355842486 -3.0328413310 -0.0570171455
-0.1880756709 -3.0205324075 -0.1430678283
-0.2399101258 -2.9985872228 -0.2275788320
-0.2904942718 -2.9676965898 -0.3100319456
-0.3394569430 -2.9278965131 -0.3895952088
-0.3865901200 -2.8801183474 -0.4658000795
-0.4317701554 -2.8249455497 -0.5381022976
-0.4749646483 -2.7629171190 -0.6059315282
-0.5162403362 -2.6945873926 -0.6687120144
-0.5558243119 -2.6208830128 -0.7262853493
-0.5936581179 -2.5421201440 -0.7780471244
-0.6297865993 -2.4589489334 -0.8237776013
-0.6636914902 -2.3717814526 -0.8633520036
-0.6941967604 -2.2806845163 -0.8962635762
-0.7189906370 -2.1858707376 -0.9227992298
-0.7331343048 -2.0873263739 -0.9424641898
-0.7288624704 -1.9867785437 -0.9542929822
-0.7023708588 -1.8890904388 -0.9572674175
-0.6574962606 -1.7984022766 -0.9506223939
-0.6014957352 -1.7153156407 -0.9344248957
-0.5400149630 -1.6385060327 -0.9093578951
-0.4762084377 -1.5670782978 -0.8756292138
-0.4120197685 -1.5006067415 -0.8335200089
-0.3487793485 -1.4386323961 -0.7838010185
-0.2874613289 -1.3814255051 -0.7265181715
-0.2286930223 -1.3290529255 -0.6623569699
-0.1727145543 -1.2814617871 -0.5922485781
-0.1197634105 -1.2392875614 -0.5165401059
-0.0694470987 -1.2023435362 -0.4364287837
-0.0212774068 -1.1709840075 -0.3526931943
0.0257212374 -1.1453128707 -0.2663882931
0.0725966482 -1.1250218205 -0.1785936421
0.1210403193 -1.1101756653 -0.0905637031
0.1728114668 -1.1001048639 -0.0037646266
0.2298817205 -1.0944372110 0.0800446887
0.2939005760 -1.0920099380 0.1588187113
0.3670260845 -1.0920719205 0.2292354543
0.4501011155 -1.0931637844 0.2874641864
0.5421278939 -1.0940080473 0.3299892707
0.6407875085 -1.0931875312 0.3531441421
0.7420228610 -1.0890856484 0.3546952580
0.8407130078 -1.0794803269 0.3338242554
0.9321063594 -1.0626240487 0.2933180604
1.0143560040 -1.0381295241 0.2391911115
1.0894118164 -1.0061115932 0.1787385941
1.1630963244 -0.9677864765 0.1203109456
1.2411874772 -0.9244670260 0.0721181911
1.3272676419 -0.8795787972 0.0430254055
1.4195445721 -0.8383799756 0.0365571001
1.5139715693 -0.8059791898 0.0535749648
1.6058807870 -0.7857023063 0.0911253556
1.6922363797 -0.7782839692 0.1437696347
1.7724462642 -0.7829515879 0.2057772781
1.8481378518 -0.7977462575 0.2718104795
1.9214192123 -0.8210066760 0.3381624079
1.9941820177 -0.8519268167 0.4019138681
2.0677415835 -0.8897463954 0.4608297283
2.1425890044 -0.9341634048 0.5131231009
2.2185593120 -0.9852509385 0.5569927317
2.2947871520 -1.0430602956 0.5909536912
2.3699937582 -1.1075998622 0.6128879092
2.4426351737 -1.1777863092 0.6226324795
2.5113165262 -1.2524473093 0.6195702269
2.5747364731 -1.3300346362 0.6034561078
2.6324748676 -1.4087394676 0.5756526646
2.6842429622 -1.4870598066 0.5370192017
2.7296501961 -1.5636043002 0.4881541236
2.7686108997 -1.6373549160 0.4302691688
2.8010241183 -1.7074769870 0.3643985355
2.8267024295 -1.7732195220 0.2914073921
2.8447751476 -1.8336164553 0.2118184337
2.8553607885 -1.8882840366 0.1269246784
2.8578171966 -1.9362521289 0.0374857989
2.8519511045 -1.9769384250 -0.0553389428
2.8376003059 -2.0095543784 -0.1503917656
2.8147803485 -2.0335540916 -0.2463476407
2.7837387570 -2.0482623376 -0.3418695765
2.7449578470 -2.0535326395 -0.4355353986
2.6990119675 -2.0490821080 -0.5259518447
2.6466334366 -2.0348334386 -0.6117377259
2.5887666713 -2.0114593527 -0.6917991326
2.5262995267 -1.9796001977 -0.7652119396
2.4598779995 -1.9396500328 -0.8308034782
2.3904206503 -1.8924765166 -0.8878924168
2.3187662051 -1.8389602763 -0.9359413201
2.2459541545 -1.7797819358 -0.9747236509
2.1730815363 -1.7151962434 -1.0034771826
2.1018580474 -1.6451659280 -1.0216018759
2.0345953884 -1.5695308697 -1.0290566568
1.9746644686 -1.4877578031 -1.0252151875
1.9259653558 -1.4001238678 -1.0098657376
1.8909945121 -1.3085430529 -0.9838324222
1.8703990934 -1.2159152678 -0.9479108356
1.8615065439 -1.1250590773 -0.9035515410
1.8615753734 -1.0379107365 -0.8514712991
1.8679553763 -0.9557377371 -0.7921683193
1.8788979809 -0.8795243519 -0.7259690188
1.8931483812 -0.8098488052 -0.6534953984
1.9101987383 -0.7478326617 -0.5749206445
1.9295617208 -0.6937020912 -0.4912229446
1.9517265053 -0.6488714354 -0.4028534266
1.9768250194 -0.6130071196 -0.3112377227
2.0056803064 -0.5866479261 -0.2175162359
2.0390656209 -0.5688543714 -0.1232827396
2.0775895732 -0.5581747309 -0.0299302450
2.1226060204 -0.5530638482 0.0609579240
2.1744875059 -0.5509572978 0.1482308396
2.2342812195 -0.5496823524 0.2302940401
2.3018889200 -0.5466402460 0.3059792860
2.3768865844 -0.5395187713 0.3740159174
2.4581498717 -0.5261070159 0.4333535844
2.5442447889 -0.5044949498 0.4825715862
2.6326996031 -0.4733990776 0.5213836967
2.7210031176 -0.4316054979 0.5487763835
2.8058802922 -0.3781167926 0.5637782428
2.8834179231 -0.3127968578 0.5656613165
2.9501299332 -0.2372698138 0.5546333639
3.0036497235 -0.1542513201 0.5316820465
3.0421328788 -0.0667470892 0.4978051562
3.0634025422 0.0222191120 0.4541273787
3.0589809053 0.1081786256 0.4009560565
3.0223763107 0.1837615693 0.3446970075
2.9634494129 0.2486710056 0.2937783986
2.8941059958 0.3085372049 0.2499807290
2.8202524511 0.3670832050 0.2120909614
2.7442786250 0.4255339493 0.1784738581
2.6668976200 0.4838926384 0.1480533491
2.5881972193 0.5418600966 0.1203958666
2.5078316240 0.5990449711 0.0961221765
2.4253337461 0.6550419047 0.0767859487
2.3402441653 0.7094459637 0.0663365885
2.2542126768 0.7632879366 0.0677861234
2.1705803353 0.8190920685 0.0817684925
2.0925332553 0.8795354411 0.1054390573
2.0225864751 0.9466679992 0.1355317698
1.9617697343 1.0207203687 0.1690412619
1.9110370907 1.1014178561 0.2039694604
1.8699323946 1.1874705178 0.2388167216
1.8373670139 1.2775569586 0.2725375105
1.8114146943 1.3704676848 0.3043345928
1.7888301654 1.4651117933 0.3335116592
1.7651165801 1.5603401930 0.3597093553
1.7327041073 1.6538341421 0.3822867665
1.6768397523 1.7360031610 0.3995432729
1.5867128007 1.7785277682 0.4054689446
1.4859076350 1.7797484216 0.3971413569
1.3891102372 1.7617219903 0.3727984781
1.2969345396 1.7341926173 0.3402655197
1.2075302184 1.7019983980 0.3043712584
1.1196350644 1.6672049660 0.2671788318
1.0324247037 1.6308710409 0.2298425855
0.9452351287 1.5937477975 0.1932422340
0.8575701009 1.5564034276 0.1580338471
0.7690281942 1.5192823876 0.1248438441
0.6790588346 1.4829666959 0.0947558135
0.5873734754 1.4480035997 0.0685331586
0.4936459021 1.4151130316 0.0473875519
0.3976254705 1.3853324190 0.0330502145
0.2993673037 1.3602347452 0.0280238231
0.1998027550 1.3418887073 0.0352580380
0.1071049109 1.4480642082 -0.1512678406
0.0082735114 1.4593660573 -0.1535724230
-0.0905780222 1.4706590466 -0.1525666312
-0.2139275697 1.4852836305 -0.1463135249
-0.3121529949 1.4978881176 -0.1367003559
-0.4096773674 1.5117087087 -0.1226853325
-0.5071946344 1.5258621298 -0.1095000318
-0.5809530165 1.5345140610 -0.1085004291
-0.6546064987 1.5409737108 -0.1157243759
-0.7511459492 1.5455596735 -0.1386174608
-0.8454451714 1.5474775581 -0.1702292442
-0.9617411675 1.5489076266 -0.2143579514
-1.1253105558 1.5509584277 -0.2740298931
-1.2924107388 1.5476618344 -0.3225039537
-1.4590289953 1.5085906895 -0.3449986120
-1.5910005043 1.4020890036 -0.3296865972
-1.6808614312 1.2595099701 -0.2885067275
-1.7601413794 1.1135728971 -0.2361963579
-1.8250223984 1.0155261919 -0.1958616309
-1.8840503593 0.9423235226 -0.1636748266
-1.9325327777 0.8907200659 -0.1401651820
-1.9866043522 0.8439291150 -0.1188937322
-2.0439194385 0.8001115258 -0.1002667739
-2.1040698971 0.7588972304 -0.0849406317
-2.1666475887 0.7199161604 -0.0735716304
-2.2527094481 0.6702152208 -0.0698976075
-2.3382250706 0.6201810981 -0.0783055947
-2.4404994328 0.5545016441 -0.1041107654
-2.5749162662 0.4567279545 -0.1556758375
-2.6971905503 0.3503891094 -0.2192105312
-2.8013003292 0.2320289906 -0.2920958119
-2.8649811427 0.0936565775 -0.3724677034
-2.8586923913 -0.0622562830 -0.4445434532
-2.7798935896 -0.2110699271 -0.4823201148
-2.6600100599 -0.3349147661 -0.4787837625
-2.5205836175 -0.4256267835 -0.4326910662
-2.3804033087 -0.4816953932 -0.3476142440
-2.2564341933 -0.5085641969 -0.2290284227
-2.1548645262 -0.5229813523 -0.0888162573
-2.0843596539 -0.5360676561 0.0419300104
-2.0378061264 -0.5549677068 0.1556154440
-1.9987062097 -0.5839226060 0.2699200468
-1.9719997048 -0.6160971443 0.3600600352
-1.9487824643 -0.6567901842 0.4476787475
-1.9284685798 -0.7057895274 0.5316992506
-1.9107875878 -0.7627515275 0.6111658538
-1.8958097384 -0.8270655138 0.6854240729
-1.8839079531 -0.8979996599 0.7539814118
-1.8758561569 -0.9749275216 0.8163502921
-1.8728839712 -1.0570100388 0.8722321638
-1.8770309144 -1.1433689356 0.9210358087
-1.8956525937 -1.2552297739 0.9711904922
-1.9324796744 -1.3676875628 1.0081521998
-1.9913050972 -1.4750931586 1.0274335883
-2.0651189524 -1.5746473491 1.0301317615
-2.1481027226 -1.6659086470 1.0167925233
-2.2178886320 -1.7329610625 0.9944044799
-2.2886267613 -1.7947973501 0.9621119233
-2.3764243032 -1.8650655619 0.9093635813
-2.4448145038 -1.9143434616 0.8565827634
-2.5107289731 -1.9570092679 0.7955335044
-2.5878352320 -1.9989897661 0.7076938521
-2.6450566034 -2.0239834962 0.6304484948
-2.6971671520 -2.0402364245 0.5474799730
-2.7433028614 -2.0472106267 0.4598075809
-2.7828486723 -2.0448919928 0.3687332995
-2.8217393462 -2.0287529391 0.2520079371
-2.8442864884 -2.0060195109 0.1580240634
-2.8588636913 -1.9749697656 0.0648521939
-2.8652139471 -1.9360526731 -0.0262778963
-2.8636523584 -1.8900750503 -0.1142998930
-2.8543909580 -1.8376708325 -0.1981464380
-2.8326543021 -1.7642269986 -0.2958759476
-2.8073844980 -1.6997865481 -0.3671679033
-2.7754868628 -1.6310380160 -0.4314228752
-2.7372818701 -1.5587632724 -0.4878883919
-2.6930959113 -1.4838359516 -0.5358907534
-2.6428438593 -1.4072081416 -0.5742045740
-2.5868046478 -1.3301081369 -0.6020504933
-2.5252295888 -1.2540267241 -0.6186670994
-2.4587041894 -1.1804971331 -0.6232737358
-2.3880855296 -1.1112317110 -0.6152406148
-2.2963401325 -1.0317339704 -0.5894543584
-2.2215924573 -0.9756795171 -0.5554102858
-2.1472607098 -0.9260362195 -0.5118046278
-2.0740811658 -0.8827629623 -0.4601586726
-2.0022716133 -0.8458524404 -0.4020239753
-1.9314047837 -0.8155962672 -0.3390841094
-1.8603070510 -0.7920649310 -0.2735860834
-1.7872655264 -0.7765161444 -0.2078651914
-1.7102343685 -0.7703582169 -0.1452639087
-1.6481902517 -0.7739537660 -0.1040755651
-1.5610335351 -0.7879686642 -0.0592477602
-1.4928156855 -0.8066880772 -0.0373591146
-1.4238615727 -0.8306496647 -0.0254367078
-1.3551774385 -0.8591925703 -0.0242370666
-1.2683078594 -0.9023462641 -0.0451388287
-1.2084639778 -0.9347275523 -0.0754630944
-1.1330345558 -0.9750235367 -0.1257619681
-1.0598458884 -1.0098002212 -0.1833706938
-0.9834747071 -1.0381006717 -0.2403414573
-0.8781407413 -1.0641203233 -0.3003295946
-0.7593108744 -1.0779854280 -0.3315262095
-0.6361036930 -1.0842427019 -0.3315716606
-0.5166265031 -1.0860324464 -0.3003493811
-0.4073872433 -1.0861362300 -0.2420282772
-0.3140574350 -1.0871432285 -0.1602587307
-0.2486228934 -1.0899933548 -0.0855603949
-0.1906892494 -1.0958825124 -0.0049789712
-0.1259258343 -1.1088362158 0.1003397303
-0.0778331656 -1.1242417585 0.1860300466
-0.0313828532 -1.1447194314 0.2715714940
0.0149358324 -1.1703588514 0.3557770748
0.0622729279 -1.2013747755 0.4375516167
0.1114617175 -1.2377382976 0.5159525229
0.1630134891 -1.2792569171 0.5901375973
0.2172139571 -1.3258475129 0.6592343650
0.2739812157 -1.3772564415 0.7226099423
0.3330267580 -1.4333998927 0.7795320730
0.3937417456 -1.4941951246 0.8294995590
0.4705850078 -1.5766090183 0.8817875058
0.5462103257 -1.6664909183 0.9222745232
0.6152573954 -1.7663085750 0.9482685531
0.6797217413 -1.8994053406 0.9619506044
0.7069142968 -2.0690977737 0.9517630364
0.6915142721 -2.2143912062 0.9244137613
0.6605413991 -2.3292637518 0.8885793983
0.6226068499 -2.4384965420 0.8430697850
0.5805580390 -2.5419979136 0.7886097639
0.5445259669 -2.6198050510 0.7382540354
0.4970693847 -2.7108887573 0.6682165555
0.4568330378 -2.7773603159 0.6060846550
0.4146413969 -2.8380016700 0.5394459489
0.3703651251 -2.8919045449 0.4685116456
0.3120505384 -2.9485430214 0.3745045686
0.2634690305 -2.9856114035 0.2961010578
0.2133389502 -3.0142881757 0.2151904369
0.1620575975 -3.0342614726 0.1324218501
0.1101131599 -3.0448235745 0.0483369122
0.0580371038 -3.0461755934 -0.0363034274
0.0064331489 -3.0380910726 -0.1208613638
-0.0441135412 -3.0205807971 -0.2046304182
-0.0930642766 -2.9937623880 -0.2868723713
-0.1398121188 -2.9579494197 -0.3669483199
-0.1840558402 -2.9138234630 -0.4442474431
-0.2254388197 -2.8617634604 -0.5181257389
-0.2636710381 -2.8021739173 -0.5879091281
-0.2986762154 -2.7357847422 -0.6531062308
-0.3303965935 -2.6633028880 -0.7132934957
-0.3586443202 -2.5851115870 -0.7678009123
-0.3833212490 -2.5019018200 -0.8162643867
-0.3996836756 -2.4368789633 -0.8489811426
-0.4173193981 -2.3461324376 -0.8857266382
-0.4296655471 -2.2517403729 -0.9145772060
-0.4343586257 -2.1789206773 -0.9300453592
-0.4353381591 -2.1052712094 -0.9410430376
-0.4322053509 -2.0311711337 -0.9472824367
-0.4245614045 -1.9569996147 -0.9484757521
-0.4052943442 -1.8598211914 -0.9401258149
-0.3840068221 -1.7897405441 -0.9260685006
-0.3589680009 -1.7222865099 -0.9070244756
-0.3203021033 -1.6371427723 -0.8737424591
-0.2883313864 -1.5771748631 -0.8432467800
-0.2428832276 -1.5030876814 -0.7950780585
-0.1959200682 -1.4354133678 -0.7394735447
-0.1486080720 -1.3742567113 -0.6769916817
-0.1017695336 -1.3193155605 -0.6086431839
-0.0558457809 -1.2707287256 -0.5350419381
-0.0108326445 -1.2284251615 -0.4571088346
0.0336402386 -1.1921933090 -0.3758632211
0.0783063088 -1.1619448050 -0.2922982908
0.1243230814 -1.1374793252 -0.2075739030
0.1730626620 -1.1182470226 -0.1230407778
0.2265137980 -1.1038881437 -0.0404470687
0.2865189061 -1.0935708470 0.0380858535
0.3358970015 -1.0876958118 0.0936804175
0.4114020064 -1.0824069472 0.1581435740
0.4968835953 -1.0784803212 0.2086257795
0.5670835746 -1.0757320733 0.2333052278
0.6397009598 -1.0724182641 0.2474099610
0.7381019268 -1.0662072324 0.2478675308
0.8104960785 -1.0592493305 0.2342414381
0.8801278092 -1.0498155399 0.2096252016
0.9640313802 -1.0308827366 0.1599015155
1.0398351908 -1.0052661664 0.1008331636
1.1119471431 -0.9728618370 0.0404338340
1.2065285805 -0.9232104116 -0.0225217972
1.3105194798 -0.8688479271 -0.0608837056
1.4222717558 -0.8172132889 -0.0672006736
1.5357509692 -0.7756851357 -0.0414040786
1.6427589066 -0.7523310412 0.0162494187
1.7403922428 -0.7460535052 0.0922615271
1.8125370733 -0.7522286083 0.1602088468
1.8812268571 -0.7672988530 0.2304405663
1.9653814068 -0.7965786233 0.3170886070
2.0334128713 -0.8275278158 0.3826746535
2.1031630059 -0.8646969208 0.4429856520
2.1749071617 -0.9081067837 0.4963393334
2.2482609267 -0.9579337999 0.5411300831
2.3223132672 -1.0142077371 0.5759249971
2.3956871640 -1.0768116978 0.5994162732
2.4667402633 -1.1452141345 0.6104135395
2.5340583027 -1.2181107490 0.6086595767
2.5965404874 -1.2938966230 0.5944603581
2.6675290343 -1.3901157081 0.5611819133
2.7174197726 -1.4665017224 0.5216228744
2.7615920299 -1.5408418532 0.4724832586
2.7996149826 -1.6120244745 0.4143418293
2.8316350660 -1.6793125872 0.3484718973
2.8573102675 -1.7419394856 0.2755926252
2.8762004275 -1.7990624176 0.1963914478
2.8879489802 -1.8500991019 0.1118404070
2.8923448163 -1.8944459303 0.0229252821
2.8886890662 -1.9310786176 -0.0694672163
2.8771251173 -1.9595403938 -0.1640517508
2.8575884004 -1.9792580258 -0.2595450789
2.8301304321 -1.9893944852 -0.3545858574
2.7951417239 -1.9897106076 -0.4476674694
2.7535217877 -1.9803964017 -0.5375068352
2.7055154958 -1.9612324201 -0.6224855192
2.6522646009 -1.9326011597 -0.7014602381
2.5945353277 -1.8951131140 -0.7732421629
2.5333870543 -1.8498279609 -0.8372799231
2.4696003209 -1.7973530726 -0.8926938715
2.4040399665 -1.7383500214 -0.9386676127
2.3377259624 -1.6737928092 -0.9750828375
2.2882604836 -1.6216018150 -0.9948964867
2.2235695886 -1.5485758282 -1.0135518030
2.1618631777 -1.4711620448 -1.0214829214
2.1052449879 -1.3896684804 -1.0182718398
2.0676134310 -1.3262555517 -1.0082419528
2.0247120779 -1.2397253285 -0.9857573472
1.9986933454 -1.1740898530 -0.9622879580
1.9733845602 -1.0869453472 -0.9220224017
1.9577391898 -1.0019525559 -0.8730869414
1.9505160566 -0.9205827801 -0.8165334785
1.9500062937 -0.8437628203 -0.7534913854
1.9551001634 -0.7723077980 -0.6845807664
1.9649834929 -0.7067823933 -0.6104765187
1.9791638185 -0.6475407369 -0.5319089522
1.9975026971 -0.5947850853 -0.4496683094
2.0202819044 -0.5487406211 -0.3645462708
2.0478965292 -0.5088964116 -0.2777361882
2.0810343832 -0.4743081623 -0.1905983869
2.1206937407 -0.4432378224 -0.1048770413
2.1676596789 -0.4126706458 -0.0227958823
2.2072100291 -0.3885309979 0.0356516827
2.2526995276 -0.3591922662 0.0868941549
2.2844080088 -0.3369119730 0.1176271230
2.3340439542 -0.2994098251 0.1585835553
2.3674777677 -0.2672280450 0.1760886832
2.4009115812 -0.2350462649 0.1935938111
2.4157192763 -0.2154473290 0.1967155964
2.4453346667 -0.1762494572 0.2029591672
2.4601423618 -0.1566505212 0.2060809525
2.4702847213 -0.1342942355 0.2031678226
2.4905694403 -0.0895816641 0.1973415627
2.5007117997 -0.0672253783 0.1944284328
2.5032552431 -0.0440963620 0.1860225493
2.5057986864 -0.0209673456 0.1776166658
2.5108855730 0.0252906872 0.1608048988
2.5059792131 0.0466879918 0.1492764986
2.5010728531 0.0680852965 0.1377480985
2.4912601332 0.1108799059 0.1146912982
2.4717394280 0.1490369982 0.0895411165
2.4522187227 0.1871940906 0.0643909349
2.4137187880 0.2385310227 0.0263550129
2.3710743464 0.2870464652 -0.0107963743
2.3245210115 0.3330329326 -0.0464674987
2.2555361257 0.3902874083 -0.0892173082
2.1786477776 0.4432681923 -0.1227711504
2.0950184375 0.4923524527 -0.1435843821
1.9855241075 0.5502975347 -0.1500328311
1.8765521525 0.6089054286 -0.1395169795
1.7523146768 0.6863070299 -0.1114036085
1.6568290785 0.7596309468 -0.0806132559
1.5689154385 0.8409531254 -0.0473510926
1.5032820940 0.9110164470 -0.0212844578
1.4392990905 0.9834938191 0.0022301114
1.3899895619 1.0376335277 0.0163466857
1.3566130291 1.0735338719 0.0247738732
1.3197350965 1.1066159132 0.0286492178
1.2828571638 1.1396979545 0.0325245623
1.2623340328 1.1536560660 0.0316028563
1.2212877708 1.1815722889 0.0297594443
1.2007646397 1.1955304003 0.0288377383
1.1565733164 1.2169088364 0.0210551422
1.1123819930 1.2382872726 0.0132725461
1.0669747151 1.2551463087 0.0019315604
1.0215674373 1.2720053448 -0.0094094254
0.9523678905 1.2942613762 -0.0263180255
0.8824584009 1.3146652438 -0.0425700491
0.8119030445 1.3333356142 -0.0581168445
0.7407658970 1.3503911538 -0.0729097601
0.6689095569 1.3653605330 -0.0864347469
0.5966563008 1.3791494890 -0.0990252872
0.4997252573 1.3957652042 -0.1141651505
0.4021952362 1.4106031167 -0.1271619063
0.3041780170 1.4240303250 -0.1378211002
0.2057788898 1.4364013771 -0.1459329491
