# Supplementary material for: The topology of the magnetically induced ring current of C13Cl2
Source: Chem Sci. 2026 Jun 27. Online ahead of print. doi: 10.1039/d6sc03398a (PMC13334967; doi:10.1039/d6sc03398a)
Supplement: SC-OLF-D6SC03398A-s002 [file SC-OLF-D6SC03398A-s002.zip › c13cl2/3loops/ribbon_traj_001_039.xyz]

300

0.1088375217 1.3348484226 0.0944691287
0.0150655556 1.3324319812 0.1246525074
-0.0789363242 1.3343815984 0.1541408137
-0.1852071283 1.3406966404 0.1836148575
-0.2812544667 1.3480379491 0.2041817380
-0.3906180527 1.3545465756 0.2174786724
-0.4889875872 1.3553165908 0.2176291620
-0.5982353153 1.3479765842 0.2043894845
-0.7043356849 1.3315154935 0.1788785543
-0.7966381976 1.3117722642 0.1507300536
-0.8873882177 1.2879705467 0.1206692079
-0.9773021511 1.2600725014 0.0917156950
-1.0663755984 1.2264325073 0.0667909591
-1.1533793907 1.1841650229 0.0492250501
-1.2355874721 1.1308591320 0.0420762750
-1.3103585132 1.0671602971 0.0465751062
-1.3779299863 0.9970002689 0.0610247215
-1.4419761701 0.9250549123 0.0817811278
-1.5061433038 0.8543805006 0.1062393134
-1.5732741742 0.7870631069 0.1321039816
-1.6538704906 0.7170655407 0.1603937907
-1.7308011955 0.6599454246 0.1831792084
-1.8221677664 0.6013825908 0.2035281947
-1.9071318981 0.5528738436 0.2147634152
-2.0039911393 0.4999956707 0.2161287364
-2.0888057084 0.4516853385 0.2037500179
-2.1767543729 0.3932925065 0.1723985808
-2.2470993337 0.3373540300 0.1325380190
-2.3093625985 0.2775769594 0.0853267886
-2.3636612304 0.2132934032 0.0343596133
-2.4083034954 0.1428031477 -0.0175118405
-2.4376454335 0.0746933479 -0.0618466948
-2.4485542144 -0.0126438288 -0.1050013975
-2.4308768630 -0.0937060336 -0.1273968975
-2.3921797257 -0.1698488986 -0.1297108929
-2.3413558408 -0.2362733974 -0.1116771996
-2.2790305927 -0.2985913683 -0.0694039001
-2.2194143073 -0.3478352922 -0.0090675772
-2.1664275319 -0.3882802127 0.0631473102
-2.1210418627 -0.4246408085 0.1425202961
-2.0829645368 -0.4609486997 0.2257400154
-2.0513154126 -0.5001704164 0.3103489804
-2.0224343343 -0.5499043156 0.4045959949
-2.0018710834 -0.6000794188 0.4867995424
-1.9858236804 -0.6562035183 0.5661137287
-1.9741653203 -0.7182379750 0.6417062740
-1.9665612085 -0.7945200745 0.7211535404
-1.9654266407 -0.8681698144 0.7865058106
-1.9706677746 -0.9466491014 0.8457310989
-1.9851586621 -1.0391131603 0.9042200042
-2.0079861241 -1.1245915676 0.9474515936
-2.0403298783 -1.2110911614 0.9816019635
-2.0822315040 -1.2969452704 1.0054987269
-2.1326243086 -1.3805778435 1.0182907063
-2.1966413436 -1.4704322910 1.0193853526
-2.2581040485 -1.5466425170 1.0092749601
-2.3220070810 -1.6186620861 0.9887916544
-2.3947989720 -1.6937399076 0.9535890693
-2.4594559218 -1.7552385391 0.9120565179
-2.5228182467 -1.8108670410 0.8612887937
-2.5839625032 -1.8596522463 0.8015580059
-2.6489563837 -1.9056216434 0.7251691364
-2.7025412414 -1.9374955324 0.6490121153
-2.7511998513 -1.9603040696 0.5665633241
-2.7941637180 -1.9736798727 0.4790327174
-2.8347325228 -1.9773882248 0.3764817997
-2.8630353224 -1.9700897997 0.2824333629
-2.8836574347 -1.9532710438 0.1876107382
-2.8970476464 -1.9235979734 0.0821698637
-2.9010564520 -1.8887271987 -0.0097938923
-2.8973281099 -1.8462738932 -0.0985323639
-2.8863000518 -1.7970069598 -0.1830460602
-2.8655437809 -1.7343639867 -0.2714984442
-2.8402414044 -1.6728629514 -0.3440827793
-2.8086423845 -1.6065707763 -0.4096411809
-2.7711272447 -1.5363503654 -0.4675325836
-2.7222855316 -1.4539443937 -0.5223081982
-2.6726112306 -1.3782682513 -0.5609593552
-2.6172710207 -1.3018669345 -0.5889886879
-2.5490806937 -1.2171136075 -0.6073692489
-2.4828060951 -1.1443435146 -0.6102983783
-2.4125798177 -1.0760383623 -0.6003316011
-2.3310711702 -1.0064412386 -0.5742209569
-2.2577362951 -0.9508713758 -0.5392921777
-2.1852063293 -0.9016919818 -0.4944498280
-2.1143971653 -0.8586900460 -0.4412317638
-2.0376313346 -0.8177677525 -0.3732571770
-1.9711314577 -0.7874858889 -0.3072166006
-1.9056140285 -0.7635939453 -0.2376554160
-1.8395637611 -0.7467345633 -0.1665645752
-1.7625305028 -0.7373844247 -0.0880712140
-1.6885575498 -0.7393238559 -0.0232262309
-1.6082898250 -0.7520078515 0.0320487832
-1.5116053260 -0.7787221335 0.0774221065
-1.4216839083 -0.8132228065 0.0972274626
-1.3220900323 -0.8597400014 0.0933091323
-1.2377797130 -0.9034705217 0.0685575147
-1.1509263666 -0.9495805431 0.0189345504
-1.0784801475 -0.9849607426 -0.0375450225
-1.0060902394 -1.0138565283 -0.0977462801
-0.9282601743 -1.0360520990 -0.1536560670
-0.8416448634 -1.0518546427 -0.1969764458
-0.7472898352 -1.0622615686 -0.2213428801
-0.6495868071 -1.0689639867 -0.2234738543
-0.5537791162 -1.0739057437 -0.2034421931
-0.4642015899 -1.0786443682 -0.1637365623
-0.3743658357 -1.0851799618 -0.1004181001
-0.3048081428 -1.0931992998 -0.0313154254
-0.2438273186 -1.1042610828 0.0451685655
-0.1898805178 -1.1193247339 0.1261740608
-0.1409995547 -1.1391129374 0.2093798843
-0.0952296700 -1.1641151959 0.2929656291
-0.0512239101 -1.1949405370 0.3755471717
0.0027865562 -1.2415255430 0.4749672675
0.0465051336 -1.2860108410 0.5512035801
0.0907683605 -1.3367686676 0.6230753568
0.1354843716 -1.3940422863 0.6895571794
0.1801241048 -1.4577419808 0.7499477622
0.2238329327 -1.5278724554 0.8034908117
0.2699576145 -1.6144895207 0.8539634871
0.3070198389 -1.6981939000 0.8900503790
0.3383813569 -1.7875153437 0.9168028112
0.3625449300 -1.8813730769 0.9336189483
0.3800062313 -1.9900442626 0.9404300801
0.3867813188 -2.0881064423 0.9357485222
0.3860566193 -2.1855103845 0.9215827455
0.3786978894 -2.2809104250 0.8984076819
0.3659416086 -2.3734505343 0.8672837470
0.3462260468 -2.4729831473 0.8237603783
0.3241739869 -2.5571086718 0.7774771635
0.2984015779 -2.6363567908 0.7249238368
0.2690015037 -2.7100347976 0.6665033010
0.2319142161 -2.7853179586 0.5947431522
0.1953631152 -2.8454792513 0.5258685122
0.1556581308 -2.8984321794 0.4529416878
0.1129101311 -2.9433526845 0.3764390593
0.0617989166 -2.9836574541 0.2872801221
0.0139130385 -3.0103902840 0.2055017717
-0.0357178475 -3.0278310042 0.1222634305
-0.0864257001 -3.0358144994 0.0382410779
-0.1439262354 -3.0339849370 -0.0559763497
-0.1951468162 -3.0223147704 -0.1392778700
-0.2458127653 -3.0015941897 -0.2211454975
-0.2953746560 -2.9723168493 -0.3010534584
-0.3493927277 -2.9301582400 -0.3876368832
-0.3957241943 -2.8841932798 -0.4614337789
-0.4403065801 -2.8312795557 -0.5315662424
-0.4882917634 -2.7642376006 -0.6050455278
-0.5293330234 -2.6984683145 -0.6658112464
-0.5689374623 -2.6276044374 -0.7215986633
-0.6072013378 -2.5521549601 -0.7720388944
-0.6488697425 -2.4628904610 -0.8219033769
-0.6841945953 -2.3793988324 -0.8603413810
-0.7171047413 -2.2924896243 -0.8927846273
-0.7495566324 -2.1914061177 -0.9226291101
-0.7713391129 -2.0859469467 -0.9458430938
-0.7661118377 -1.9775434872 -0.9612366683
-0.7299985024 -1.8744205530 -0.9666573148
-0.6733506431 -1.7805039469 -0.9605583856
-0.6145840618 -1.7032347401 -0.9452986674
-0.5519728674 -1.6311033926 -0.9216843205
-0.4798647341 -1.5555187373 -0.8860581694
-0.4159475277 -1.4924826128 -0.8455311626
-0.3532124347 -1.4333788092 -0.7978444009
-0.2852065313 -1.3722865405 -0.7359091124
-0.2272105178 -1.3220563870 -0.6741477896
-0.1719047254 -1.2761710291 -0.6067861568
-0.1131650875 -1.2304863601 -0.5251896711
-0.0634150126 -1.1946762065 -0.4480804643
-0.0155633910 -1.1638755790 -0.3676713179
0.0370385091 -1.1351918005 -0.2748830446
0.0839913270 -1.1149153561 -0.1906810998
0.1326350324 -1.0994124911 -0.1064378155
0.1846363739 -1.0881415304 -0.0235622367
0.2419524034 -1.0806965610 0.0561252064
0.3062272146 -1.0761160390 0.1304614039
0.3790755320 -1.0736371203 0.1964420732
0.4611105414 -1.0721461905 0.2504731249
0.5514007496 -1.0705924748 0.2889005424
0.6474312884 -1.0677924945 0.3088430284
0.7335286489 -1.0632130387 0.3092302101
0.8179077783 -1.0550288153 0.2935825518
0.9081933853 -1.0399489348 0.2582836286
0.9905617628 -1.0181294276 0.2094179844
1.0663410942 -0.9894110361 0.1536685824
1.1401173132 -0.9543881994 0.0987341106
1.2267587556 -0.9092806156 0.0476631457
1.3105262217 -0.8667594918 0.0192658011
1.4106669818 -0.8222185082 0.0113656767
1.5131044403 -0.7864877772 0.0294492507
1.6120289840 -0.7649723868 0.0726477365
1.7042577619 -0.7575318133 0.1323896968
1.7808229091 -0.7619745655 0.1940029626
1.8617845932 -0.7775601676 0.2673929741
1.9320114235 -0.7995716396 0.3328583731
2.0020246569 -0.8283343070 0.3958843702
2.0815590221 -0.8674401795 0.4617251967
2.1541264834 -0.9090779404 0.5136985935
2.2279814514 -0.9568547782 0.5579537790
2.3113255037 -1.0181445504 0.5963174717
2.3847215502 -1.0794983881 0.6192721152
2.4641174649 -1.1550442407 0.6313220045
2.5308281372 -1.2273009777 0.6292469200
2.5996897038 -1.3118659940 0.6128151861
2.6552734221 -1.3886288898 0.5862950222
2.7109888696 -1.4744233649 0.5448802277
2.7543758512 -1.5492089744 0.4976921581
2.7957027194 -1.6298661994 0.4346616322
2.8264861905 -1.6982425619 0.3708479732
2.8510338685 -1.7625020353 0.3003887656
2.8703530502 -1.8287735399 0.2142591938
2.8803431511 -1.8822205384 0.1321945395
2.8828022628 -1.9350104208 0.0353111535
2.8767828354 -1.9748243434 -0.0545217494
2.8629451585 -2.0072712594 -0.1464262078
2.8383364982 -2.0344920049 -0.2505075183
2.8080212813 -2.0493482953 -0.3430254035
2.7651352842 -2.0552695373 -0.4445344801
2.7201335911 -2.0512559156 -0.5319892593
2.6626077944 -2.0359372042 -0.6248881464
2.6060214911 -2.0132305303 -0.7021436630
2.5451732525 -1.9824900125 -0.7731452741
2.4727962491 -1.9392802663 -0.8443864834
2.4053159468 -1.8934451122 -0.8995231675
2.3358939044 -1.8415979479 -0.9462896501
2.2568862913 -1.7772715725 -0.9887888156
2.1864073748 -1.7143231460 -1.0165897851
2.1174819153 -1.6463522106 -1.0347559689
2.0449819094 -1.5635918556 -1.0428538677
1.9872565769 -1.4840385487 -1.0394021017
1.9396407757 -1.3991865844 -1.0254138022
1.9012896751 -1.2996512473 -0.9978554271
1.8808000355 -1.2097851828 -0.9636369296
1.8712801244 -1.1213966874 -0.9214973698
1.8702278282 -1.0361870283 -0.8722682525
1.8762279679 -0.9456285123 -0.8094736808
1.8864928595 -0.8704951239 -0.7466635670
1.9000308964 -0.8010467406 -0.6782024668
1.9183494816 -0.7303394066 -0.5954747227
1.9373830464 -0.6749336514 -0.5163529288
1.9620885749 -0.6215701521 -0.4230175224
1.9871452907 -0.5821423086 -0.3364762313
2.0159090610 -0.5504545972 -0.2480231959
2.0491463914 -0.5256891914 -0.1590389643
2.0875075883 -0.5063174163 -0.0709314886
2.1321412474 -0.4904970926 0.0146597465
2.1835863100 -0.4753946546 0.0960532636
2.2346612897 -0.4629271246 0.1634044357
2.2918990150 -0.4465660852 0.2238360345
2.3537413823 -0.4251596940 0.2767001595
2.4109052693 -0.4055548245 0.3176851437
2.4700659826 -0.3786163039 0.3491210497
2.5304066444 -0.3469358803 0.3753540101
2.5814821736 -0.3164153389 0.3899070215
2.6377683048 -0.2704234833 0.3991212869
2.6834608922 -0.2281397644 0.4009194917
2.7260189038 -0.1687646463 0.3918201624
2.7573798022 -0.1164496014 0.3785518272
2.7812223831 -0.0618916879 0.3598207055
2.7940271735 0.0047633840 0.3297095345
2.7939863137 0.0699151122 0.2948515911
2.7733773016 0.1180349753 0.2612561287
2.7416071379 0.1608180848 0.2303308864
2.7023219999 0.2114079672 0.1975001759
2.6560747631 0.2591504754 0.1666781450
2.6026400347 0.3151545538 0.1320068768
2.5455674792 0.3692614931 0.0988399139
2.4848452041 0.4210816538 0.0675752772
2.4215209951 0.4713461181 0.0388755467
2.3465091404 0.5264520652 0.0092774364
2.2667531743 0.5787566092 -0.0118175959
2.1835212126 0.6289450955 -0.0213760264
2.0890422500 0.6842731765 -0.0185777460
1.9972104431 0.7418874578 -0.0027737139
1.9116439870 0.8052821496 0.0227092601
1.8331327689 0.8751135233 0.0525515290
1.7700450952 0.9431354230 0.0795524619
1.7118794156 1.0145678461 0.1046196877
1.6673837876 1.0811714364 0.1261750668
1.6261487553 1.1492827347 0.1460305273
1.5864046848 1.2181574592 0.1636560049
1.5458741748 1.2870886522 0.1792979232
1.5007311847 1.3548409974 0.1927001729
1.4435580926 1.4165433093 0.2030767917
1.3686650018 1.4575909382 0.2073956944
1.2879516669 1.4772394375 0.2044303124
1.2191854210 1.4806692860 0.1930052626
1.1521646976 1.4783720339 0.1774366038
1.0865296624 1.4737423586 0.1601872936
1.0210146130 1.4665620492 0.1423587764
0.9558419602 1.4586114933 0.1244583495
0.8788906537 1.4530058035 0.1076094418
0.8124984386 1.4419943794 0.0911423028
0.7339049007 1.4334602098 0.0765071967
0.6538125424 1.4218155723 0.0641404250
0.5725754474 1.4081636436 0.0543051745
0.4901996838 1.3927600587 0.0476464241
0.3950473718 1.3746377183 0.0470986920
0.2993630483 1.3566683979 0.0535771019
0.2036503806 1.3427232075 0.0693212750
0.1012951000 1.3327328100 0.0577279400
0.0046511605 1.3305608968 0.0889229364
-0.0922038936 1.3330261012 0.1194304124
-0.1897731300 1.3392635705 0.1469698414
-0.2886396046 1.3474602011 0.1687067384
-0.3890806635 1.3544711197 0.1817768785
-0.4905326019 1.3567279439 0.1831072112
-0.5912643472 1.3517577166 0.1718053405
-0.6896542216 1.3394648291 0.1500123947
-0.7855012489 1.3214809661 0.1216318347
-0.8795878824 1.2990945223 0.0905697382
-0.9728295147 1.2726304211 0.0601907677
-1.0654025398 1.2405096723 0.0335407808
-1.1561553759 1.1993792587 0.0142893377
-1.2420632905 1.1461466397 0.0059463149
-1.3199146214 1.0812413048 0.0100219351
-1.3895944970 1.0089174121 0.0249424909
-1.4553492954 0.9345653979 0.0464996148
-1.5211954205 0.8615611789 0.0720597518
-1.5903668056 0.7922813760 0.0991142401
-1.6643936648 0.7280164983 0.1256468396
-1.7436771132 0.6693253256 0.1497612425
-1.8277141219 0.6158391724 0.1694954538
-1.9154435548 0.5663695960 0.1824927938
-2.0051042774 0.5188298916 0.1853791666
-2.0937712994 0.4704773204 0.1754624935
-2.1775391815 0.4189251138 0.1505577006
-2.2530282583 0.3630006069 0.1121586686
-2.3201762401 0.3029368080 0.0653655600
-2.3793228610 0.2382688474 0.0140858239
-2.4290901360 0.1673788315 -0.0388474894
-2.4655998725 0.0882247251 -0.0906450143
-2.4794222101 -0.0011048697 -0.1360334615
-2.4606287270 -0.0960086190 -0.1646041610
-2.4123272686 -0.1847512160 -0.1668899159
-2.3487360124 -0.2593510334 -0.1418932090
-2.2820360334 -0.3189863602 -0.0944453601
-2.2195027910 -0.3653101312 -0.0294318585
-2.1646059816 -0.4028888592 0.0472301424
-2.1179228817 -0.4368989432 0.1307436119
-2.0789814218 -0.4715623120 0.2178962060
-2.0467617266 -0.5099433465 0.3062290499
-2.0203148948 -0.5537184117 0.3939650510
-1.9990948937 -0.6040306835 0.4795856562
-1.9825587649 -0.6608953561 0.5620749694
-1.9706370759 -0.7243292486 0.6404675488
-1.9635623166 -0.7939825566 0.7140178953
-1.9619557520 -0.8693372508 0.7820561549
-1.9671567011 -0.9500700652 0.8434011972
-1.9802005648 -1.0349505229 0.8975352119
-2.0030285556 -1.1228764955 0.9428039580
-2.0359615938 -1.2119844484 0.9784511244
-2.0789820317 -1.3004819344 1.0033072364
-2.1311542336 -1.3865772543 1.0162317679
-2.1899140858 -1.4693130077 1.0177147417
-2.2532766695 -1.5479704254 1.0076501886
-2.3192552463 -1.6221610680 0.9864791694
-2.3862751440 -1.6913529941 0.9544420390
-2.4530299516 -1.7550369121 0.9120817288
-2.5184190003 -1.8125792279 0.8599232944
-2.5813980938 -1.8627178378 0.7980687174
-2.6411910674 -1.9050519616 0.7277974864
-2.6965639282 -1.9382932267 0.6494825606
-2.7467327405 -1.9619634325 0.5644799849
-2.7908800426 -1.9755791178 0.4740920524
-2.8277572771 -1.9785466128 0.3795665401
-2.8570732347 -1.9713346989 0.2826663686
-2.8783593517 -1.9541124384 0.1849267895
-2.8911435100 -1.9274569414 0.0878166046
-2.8956304662 -1.8919268339 -0.0071768068
-2.8917640071 -1.8482705517 -0.0987465795
-2.8801618611 -1.7973544389 -0.1858036964
-2.8611583700 -1.7399479143 -0.2673505899
-2.8352114517 -1.6767982855 -0.3425014067
-2.8024282661 -1.6084600749 -0.4100593948
-2.7633870758 -1.5359980523 -0.4694874509
-2.7181600549 -1.4602437273 -0.5197095802
-2.6669148751 -1.3823558458 -0.5598507325
-2.6096121987 -1.3036491880 -0.5885672642
-2.5466011188 -1.2258384390 -0.6050774949
-2.4784827302 -1.1507028825 -0.6087373678
-2.4061271382 -1.0802714107 -0.5985446799
-2.3313549968 -1.0156099890 -0.5756106963
-2.2557859017 -0.9577249202 -0.5403738678
-2.1810183986 -0.9066303648 -0.4945052627
-2.1080337936 -0.8620832747 -0.4397563931
-2.0373382634 -0.8240260145 -0.3775878869
-1.9686060499 -0.7923186062 -0.3098821579
-1.9008850510 -0.7675037524 -0.2383856919
-1.8324886955 -0.7502168080 -0.1653351632
-1.7611757338 -0.7417147367 -0.0935728958
-1.6844669916 -0.7436741139 -0.0271735610
-1.6010550787 -0.7571269733 0.0288866576
-1.5114789126 -0.7823528421 0.0689932995
-1.4186881097 -0.8177617961 0.0890933491
-1.3268831983 -0.8605201666 0.0859609904
-1.2398738797 -0.9058370924 0.0605898420
-1.1600371484 -0.9488479115 0.0151993638
-1.0857812642 -0.9861200705 -0.0431312099
-1.0120515756 -1.0166051385 -0.1059731513
-0.9325209980 -1.0398338173 -0.1646130702
-0.8433310686 -1.0562040795 -0.2099019464
-0.7457554027 -1.0667165446 -0.2350210579
-0.6446823675 -1.0731410645 -0.2362138683
-0.5459465985 -1.0776584731 -0.2138832389
-0.4542393064 -1.0819828753 -0.1709153130
-0.3723677934 -1.0873020355 -0.1112528344
-0.3010304419 -1.0949056062 -0.0394641259
-0.2386757123 -1.1056995356 0.0399329628
-0.1837587377 -1.1208148425 0.1240050415
-0.1340197123 -1.1409988579 0.2102248953
-0.0873436681 -1.1667799157 0.2966690017
-0.0423402815 -1.1988008273 0.3819042840
0.0022924286 -1.2370980368 0.4647062233
0.0473067628 -1.2822156477 0.5437747506
0.0929615833 -1.3338300362 0.6183738633
0.1392129332 -1.3924652950 0.6871856461
0.1854710217 -1.4579264659 0.7495161585
0.2308094357 -1.5301592019 0.8046215988
0.2737018658 -1.6095073386 0.8512191227
0.3125329112 -1.6953990078 0.8888773580
0.3453079885 -1.7873588411 0.9166148718
0.3702950865 -1.8842247888 0.9337086635
0.3864494997 -1.9842212194 0.9398618947
0.3937695378 -2.0853476218 0.9353998829
0.3930432527 -2.1858115739 0.9208828623
0.3851659197 -2.2840992322 0.8966918011
0.3716673198 -2.3793572577 0.8642358823
0.3530729565 -2.4705376161 0.8235927518
0.3302499749 -2.5571919375 0.7758347773
0.3035663319 -2.6387291418 0.7215090238
0.2730315503 -2.7142781244 0.6609153109
0.2390177440 -2.7835847613 0.5949479079
0.2013439188 -2.8454984035 0.5238212020
0.1604198060 -2.8998665181 0.4484510786
0.1162660737 -2.9455901665 0.3692639463
0.0693603468 -2.9824451514 0.2870985912
0.0201686810 -3.0099869681 0.2026456162
-0.0308796576 -3.0275529810 0.1166379908
-0.0829907189 -3.0350644004 0.0298133912
-0.1355842486 -3.0328413310 -0.0570171455
-0.1880756709 -3.0205324075 -0.1430678283
-0.2399101258 -2.9985872228 -0.2275788320
-0.2904942718 -2.9676965898 -0.3100319456
-0.3394569430 -2.9278965131 -0.3895952088
-0.3865901200 -2.8801183474 -0.4658000795
-0.4317701554 -2.8249455497 -0.5381022976
-0.4749646483 -2.7629171190 -0.6059315282
-0.5162403362 -2.6945873926 -0.6687120144
-0.5558243119 -2.6208830128 -0.7262853493
-0.5936581179 -2.5421201440 -0.7780471244
-0.6297865993 -2.4589489334 -0.8237776013
-0.6636914902 -2.3717814526 -0.8633520036
-0.6941967604 -2.2806845163 -0.8962635762
-0.7189906370 -2.1858707376 -0.9227992298
-0.7331343048 -2.0873263739 -0.9424641898
-0.7288624704 -1.9867785437 -0.9542929822
-0.7023708588 -1.8890904388 -0.9572674175
-0.6574962606 -1.7984022766 -0.9506223939
-0.6014957352 -1.7153156407 -0.9344248957
-0.5400149630 -1.6385060327 -0.9093578951
-0.4762084377 -1.5670782978 -0.8756292138
-0.4120197685 -1.5006067415 -0.8335200089
-0.3487793485 -1.4386323961 -0.7838010185
-0.2874613289 -1.3814255051 -0.7265181715
-0.2286930223 -1.3290529255 -0.6623569699
-0.1727145543 -1.2814617871 -0.5922485781
-0.1197634105 -1.2392875614 -0.5165401059
-0.0694470987 -1.2023435362 -0.4364287837
-0.0212774068 -1.1709840075 -0.3526931943
0.0257212374 -1.1453128707 -0.2663882931
0.0725966482 -1.1250218205 -0.1785936421
0.1210403193 -1.1101756653 -0.0905637031
0.1728114668 -1.1001048639 -0.0037646266
0.2298817205 -1.0944372110 0.0800446887
0.2939005760 -1.0920099380 0.1588187113
0.3670260845 -1.0920719205 0.2292354543
0.4501011155 -1.0931637844 0.2874641864
0.5421278939 -1.0940080473 0.3299892707
0.6407875085 -1.0931875312 0.3531441421
0.7420228610 -1.0890856484 0.3546952580
0.8407130078 -1.0794803269 0.3338242554
0.9321063594 -1.0626240487 0.2933180604
1.0143560040 -1.0381295241 0.2391911115
1.0894118164 -1.0061115932 0.1787385941
1.1630963244 -0.9677864765 0.1203109456
1.2411874772 -0.9244670260 0.0721181911
1.3272676419 -0.8795787972 0.0430254055
1.4195445721 -0.8383799756 0.0365571001
1.5139715693 -0.8059791898 0.0535749648
1.6058807870 -0.7857023063 0.0911253556
1.6922363797 -0.7782839692 0.1437696347
1.7724462642 -0.7829515879 0.2057772781
1.8481378518 -0.7977462575 0.2718104795
1.9214192123 -0.8210066760 0.3381624079
1.9941820177 -0.8519268167 0.4019138681
2.0677415835 -0.8897463954 0.4608297283
2.1425890044 -0.9341634048 0.5131231009
2.2185593120 -0.9852509385 0.5569927317
2.2947871520 -1.0430602956 0.5909536912
2.3699937582 -1.1075998622 0.6128879092
2.4426351737 -1.1777863092 0.6226324795
2.5113165262 -1.2524473093 0.6195702269
2.5747364731 -1.3300346362 0.6034561078
2.6324748676 -1.4087394676 0.5756526646
2.6842429622 -1.4870598066 0.5370192017
2.7296501961 -1.5636043002 0.4881541236
2.7686108997 -1.6373549160 0.4302691688
2.8010241183 -1.7074769870 0.3643985355
2.8267024295 -1.7732195220 0.2914073921
2.8447751476 -1.8336164553 0.2118184337
2.8553607885 -1.8882840366 0.1269246784
2.8578171966 -1.9362521289 0.0374857989
2.8519511045 -1.9769384250 -0.0553389428
2.8376003059 -2.0095543784 -0.1503917656
2.8147803485 -2.0335540916 -0.2463476407
2.7837387570 -2.0482623376 -0.3418695765
2.7449578470 -2.0535326395 -0.4355353986
2.6990119675 -2.0490821080 -0.5259518447
2.6466334366 -2.0348334386 -0.6117377259
2.5887666713 -2.0114593527 -0.6917991326
2.5262995267 -1.9796001977 -0.7652119396
2.4598779995 -1.9396500328 -0.8308034782
2.3904206503 -1.8924765166 -0.8878924168
2.3187662051 -1.8389602763 -0.9359413201
2.2459541545 -1.7797819358 -0.9747236509
2.1730815363 -1.7151962434 -1.0034771826
2.1018580474 -1.6451659280 -1.0216018759
2.0345953884 -1.5695308697 -1.0290566568
1.9746644686 -1.4877578031 -1.0252151875
1.9259653558 -1.4001238678 -1.0098657376
1.8909945121 -1.3085430529 -0.9838324222
1.8703990934 -1.2159152678 -0.9479108356
1.8615065439 -1.1250590773 -0.9035515410
1.8615753734 -1.0379107365 -0.8514712991
1.8679553763 -0.9557377371 -0.7921683193
1.8788979809 -0.8795243519 -0.7259690188
1.8931483812 -0.8098488052 -0.6534953984
1.9101987383 -0.7478326617 -0.5749206445
1.9295617208 -0.6937020912 -0.4912229446
1.9517265053 -0.6488714354 -0.4028534266
1.9768250194 -0.6130071196 -0.3112377227
2.0056803064 -0.5866479261 -0.2175162359
2.0390656209 -0.5688543714 -0.1232827396
2.0775895732 -0.5581747309 -0.0299302450
2.1226060204 -0.5530638482 0.0609579240
2.1744875059 -0.5509572978 0.1482308396
2.2342812195 -0.5496823524 0.2302940401
2.3018889200 -0.5466402460 0.3059792860
2.3768865844 -0.5395187713 0.3740159174
2.4581498717 -0.5261070159 0.4333535844
2.5442447889 -0.5044949498 0.4825715862
2.6326996031 -0.4733990776 0.5213836967
2.7210031176 -0.4316054979 0.5487763835
2.8058802922 -0.3781167926 0.5637782428
2.8834179231 -0.3127968578 0.5656613165
2.9501299332 -0.2372698138 0.5546333639
3.0036497235 -0.1542513201 0.5316820465
3.0421328788 -0.0667470892 0.4978051562
3.0634025422 0.0222191120 0.4541273787
3.0589809053 0.1081786256 0.4009560565
3.0223763107 0.1837615693 0.3446970075
2.9634494129 0.2486710056 0.2937783986
2.8941059958 0.3085372049 0.2499807290
2.8202524511 0.3670832050 0.2120909614
2.7442786250 0.4255339493 0.1784738581
2.6668976200 0.4838926384 0.1480533491
2.5881972193 0.5418600966 0.1203958666
2.5078316240 0.5990449711 0.0961221765
2.4253337461 0.6550419047 0.0767859487
2.3402441653 0.7094459637 0.0663365885
2.2542126768 0.7632879366 0.0677861234
2.1705803353 0.8190920685 0.0817684925
2.0925332553 0.8795354411 0.1054390573
2.0225864751 0.9466679992 0.1355317698
1.9617697343 1.0207203687 0.1690412619
1.9110370907 1.1014178561 0.2039694604
1.8699323946 1.1874705178 0.2388167216
1.8373670139 1.2775569586 0.2725375105
1.8114146943 1.3704676848 0.3043345928
1.7888301654 1.4651117933 0.3335116592
1.7651165801 1.5603401930 0.3597093553
1.7327041073 1.6538341421 0.3822867665
1.6768397523 1.7360031610 0.3995432729
1.5867128007 1.7785277682 0.4054689446
1.4859076350 1.7797484216 0.3971413569
1.3891102372 1.7617219903 0.3727984781
1.2969345396 1.7341926173 0.3402655197
1.2075302184 1.7019983980 0.3043712584
1.1196350644 1.6672049660 0.2671788318
1.0324247037 1.6308710409 0.2298425855
0.9452351287 1.5937477975 0.1932422340
0.8575701009 1.5564034276 0.1580338471
0.7690281942 1.5192823876 0.1248438441
0.6790588346 1.4829666959 0.0947558135
0.5873734754 1.4480035997 0.0685331586
0.4936459021 1.4151130316 0.0473875519
0.3976254705 1.3853324190 0.0330502145
0.2993673037 1.3602347452 0.0280238231
0.1998027550 1.3418887073 0.0352580380
0.1163799435 1.3369640353 0.1312103174
0.0254799507 1.3343030655 0.1603820784
-0.0656687548 1.3357370956 0.1888512150
-0.1806411267 1.3421297103 0.2202598736
-0.2738693289 1.3486156971 0.2396567375
-0.3921554419 1.3546220314 0.2531804663
-0.4874425725 1.3539052377 0.2521511127
-0.6052062834 1.3441954518 0.2369736284
-0.7190171482 1.3235661579 0.2077447138
-0.8077751462 1.3020635622 0.1798282726
-0.8951885531 1.2768465710 0.1507686776
-0.9817747876 1.2475145817 0.1232406223
-1.0673486570 1.2123553424 0.1000411374
-1.1506034055 1.1689507871 0.0841607624
-1.2291116538 1.1155716243 0.0782062351
-1.3008024050 1.0530792895 0.0831282774
-1.3662654755 0.9850831258 0.0971069520
-1.4286030447 0.9155444266 0.1170626409
-1.4910911872 0.8471998223 0.1404188750
-1.5561815429 0.7818448378 0.1650937230
-1.6433473163 0.7061145830 0.1951407418
-1.7179252777 0.6505655236 0.2165971743
-1.8166214109 0.5869260091 0.2375609357
-1.8988202414 0.5393780912 0.2470340367
-2.0028780013 0.4811614498 0.2468783063
-2.0838401175 0.4328933565 0.2320375423
-2.1759695643 0.3676598992 0.1942394610
-2.2411704091 0.3117074531 0.1529173693
-2.2985489568 0.2522171108 0.1052880172
-2.3479995999 0.1883179589 0.0546334027
-2.3875168549 0.1182274640 0.0038238083
-2.4096909944 0.0611619707 -0.0330483752
-2.4176862188 -0.0241827879 -0.0739693334
-2.4011249990 -0.0914034482 -0.0901896341
-2.3720321828 -0.1549465811 -0.0925318699
-2.3339756692 -0.2131957615 -0.0814611902
-2.2760251519 -0.2781963763 -0.0443624401
-2.2193258236 -0.3303604532 0.0112967040
-2.1682490822 -0.3736715663 0.0790644780
-2.1241608436 -0.4123826737 0.1542969804
-2.0869476518 -0.4503350874 0.2335838248
-2.0558690985 -0.4903974863 0.3144689108
-2.0245537739 -0.5460902194 0.4152269388
-2.0046472732 -0.5961281540 0.4940134286
-1.9890885960 -0.6515116806 0.5701524879
-1.9776935647 -0.7121467013 0.6429449993
-1.9695601005 -0.7950575923 0.7282891854
-1.9688975294 -0.8670023779 0.7909554663
-1.9741788481 -0.9432281377 0.8480610006
-1.9901167593 -1.0432757976 0.9109047965
-2.0129436926 -1.1263066397 0.9520992292
-2.0446981629 -1.2101978744 0.9847528026
-2.0854809763 -1.2934086064 1.0076902174
-2.1340943837 -1.3745784327 1.0203496446
-2.2033686014 -1.4715515743 1.0210559636
-2.2629314276 -1.5453146087 1.0108997316
-2.3247589157 -1.6151631041 0.9911041394
-2.4033228001 -1.6961268211 0.9527360997
-2.4658818919 -1.7554401662 0.9120313070
-2.5272174932 -1.8091548540 0.8626542930
-2.5865269127 -1.8565866548 0.8050472945
-2.6567217000 -1.9061913251 0.7225407863
-2.7085185546 -1.9366978381 0.6485416701
-2.7556669620 -1.9586447067 0.5686466634
-2.7974473934 -1.9717806276 0.4839733825
-2.8417077685 -1.9762298368 0.3733970593
-2.8689974102 -1.9688449005 0.2822003572
-2.8889555177 -1.9524296491 0.1902946868
-2.9029517828 -1.9197390055 0.0765231227
-2.9064824377 -1.8855275635 -0.0124109777
-2.9028922127 -1.8442772347 -0.0983181483
-2.8924382425 -1.7966594807 -0.1802884241
-2.8699291918 -1.7287800591 -0.2756462985
-2.8452713570 -1.6689276173 -0.3456641519
-2.8148565029 -1.6046814777 -0.4092229671
-2.7788674137 -1.5367026785 -0.4655777162
-2.7264110082 -1.4476450602 -0.5249068162
-2.6783075862 -1.3741806568 -0.5620679780
-2.6249298426 -1.3000846811 -0.5894101116
-2.5515602686 -1.2083887761 -0.6096610029
-2.4871294599 -1.1379841467 -0.6118593887
-2.4190324973 -1.0718053140 -0.6021185222
-2.3307873437 -0.9972724882 -0.5728312174
-2.2596866886 -0.9440178314 -0.5382104876
-2.1893942599 -0.8967535989 -0.4943943933
-2.1207605369 -0.8552968174 -0.4427071345
-2.0379244058 -0.8115094905 -0.3689264670
-1.9736568656 -0.7826531717 -0.3045510433
-1.9103430060 -0.7596841382 -0.2369251401
-1.8466388267 -0.7432523186 -0.1677939871
-1.7638852719 -0.7330541127 -0.0825695323
-1.6926481079 -0.7349735980 -0.0192789007
-1.6155245712 -0.7468887297 0.0352109088
-1.5117317393 -0.7750914250 0.0858509135
-1.4246797070 -0.8086838169 0.1053615761
-1.3172968662 -0.8589598361 0.1006572742
-1.2356855463 -0.9011039510 0.0765251875
-1.1418155847 -0.9503131748 0.0226697369
-1.0711790309 -0.9838014147 -0.0319588351
-1.0001289032 -1.0111079181 -0.0895194089
-0.9239993507 -1.0322703807 -0.1426990637
-0.8399586583 -1.0475052059 -0.1840509453
-0.7488242677 -1.0578065925 -0.2076647022
-0.6544912466 -1.0647869088 -0.2107338402
-0.5616116338 -1.0701530143 -0.1930011473
-0.4741638734 -1.0753058612 -0.1565578116
-0.3763638779 -1.0830578880 -0.0895833658
-0.3085858437 -1.0914929934 -0.0231667249
-0.2489789250 -1.1028226301 0.0504041681
-0.1960022979 -1.1178346254 0.1283430800
-0.1479793971 -1.1372270169 0.2085348733
-0.1031156719 -1.1614504761 0.2892622565
-0.0601075387 -1.1910802466 0.3691900593
0.0032806837 -1.2459530492 0.4852283117
0.0457035044 -1.2898060344 0.5586324095
0.0885751377 -1.3397072990 0.6277768503
0.1317558101 -1.3956192777 0.6919287126
0.1747771879 -1.4575574957 0.7503793659
0.2168564297 -1.5255857088 0.8023600246
0.2662133632 -1.6194717029 0.8567078515
0.3015067666 -1.7009887922 0.8912233999
0.3314547254 -1.7876718462 0.9169907506
0.3547947734 -1.8785213650 0.9335292330
0.3735629628 -1.9958673058 0.9409982654
0.3797930998 -2.0908652629 0.9360971614
0.3790699858 -2.1852091951 0.9222826286
0.3722298591 -2.2777216177 0.9001235627
0.3602158974 -2.3675438110 0.8703316117
0.3393791371 -2.4754286786 0.8239280048
0.3180979989 -2.5570254062 0.7791195497
0.2932368239 -2.6339844398 0.7283386497
0.2649714571 -2.7057914708 0.6720912911
0.2248106883 -2.7870511559 0.5945383965
0.1893823115 -2.8454600991 0.5279158224
0.1508964556 -2.8969978407 0.4574322970
0.1095541884 -2.9411152025 0.3836141722
0.0542374865 -2.9848697568 0.2874616531
0.0076573959 -3.0107936000 0.2083579272
-0.0405560373 -3.0281090274 0.1278888702
-0.0898606813 -3.0365645984 0.0466687645
-0.1522682222 -3.0351285430 -0.0549355538
-0.2022179614 -3.0240971332 -0.1354879116
-0.2517154048 -3.0046011567 -0.2147121630
-0.3002550402 -2.9769371088 -0.2920749713
-0.3593285125 -2.9324199669 -0.3856785577
-0.4048582686 -2.8882682121 -0.4570674783
-0.4488430047 -2.8376135618 -0.5250301872
-0.5016188786 -2.7655580822 -0.6041595274
-0.5424257106 -2.7023492363 -0.6629104784
-0.5820506127 -2.6343258620 -0.7169119773
-0.6207445576 -2.5621897761 -0.7660306643
-0.6679528857 -2.4668319887 -0.8200291525
-0.7046977004 -2.3870162122 -0.8573307583
-0.7400127221 -2.3042947323 -0.8893056784
-0.7801226278 -2.1969414978 -0.9224589904
-0.8095439210 -2.0845675195 -0.9492219977
-0.8033612049 -1.9683084307 -0.9681803543
-0.7576261459 -1.8597506671 -0.9760472121
-0.6892050257 -1.7626056173 -0.9704943774
-0.6276723884 -1.6911538394 -0.9561724391
-0.5639307718 -1.6237007526 -0.9340107459
-0.4835210304 -1.5439591768 -0.8964871251
-0.4198752868 -1.4843584841 -0.8575423163
-0.3576455210 -1.4281252224 -0.8118877834
-0.2829517337 -1.3631475758 -0.7453000533
-0.2257280132 -1.3150598484 -0.6859386093
-0.1710948965 -1.2708802711 -0.6213237356
-0.1065667646 -1.2216851588 -0.5338392363
-0.0573829265 -1.1870088769 -0.4597321449
-0.0098493751 -1.1567671504 -0.3826494416
0.0483557807 -1.1250707304 -0.2833777962
0.0953860058 -1.1048088916 -0.2027685575
0.1442297454 -1.0886493170 -0.1223119279
0.1964612809 -1.0761781969 -0.0433598468
0.2540230863 -1.0669559110 0.0322057242
0.3185538532 -1.0602221400 0.1021040964
0.3911249794 -1.0552023201 0.1636486921
0.4721199673 -1.0511285966 0.2134820635
0.5606736053 -1.0471769024 0.2478118142
0.6540750683 -1.0423974579 0.2645419147
0.7250344368 -1.0373404289 0.2637651621
0.7951025488 -1.0305773038 0.2533408481
0.8842804113 -1.0172738208 0.2232491968
0.9667675216 -0.9981293311 0.1796448573
1.0432703719 -0.9727104789 0.1285985708
1.1171383020 -0.9409899223 0.0771572756
1.2123300341 -0.8940942051 0.0232081003
1.2937848014 -0.8539401864 -0.0044938034
1.4017893914 -0.8060570409 -0.0138257467
1.5122373113 -0.7669963646 0.0053235366
1.6181771810 -0.7442424672 0.0541701174
1.7162791441 -0.7367796574 0.1210097588
1.7891995541 -0.7409975432 0.1822286470
1.8754313346 -0.7573740778 0.2629754687
1.9426036347 -0.7781366031 0.3275543383
2.0098672962 -0.8047417973 0.3898548723
2.0953764607 -0.8451339636 0.4626206651
2.1656639625 -0.8839924759 0.5142740861
2.2374035907 -0.9284586180 0.5589148263
2.3278638553 -0.9932288051 0.6016812521
2.3994493422 -1.0513969141 0.6256563213
2.4855997561 -1.1323021722 0.6400115295
2.5503397481 -1.2021546461 0.6389236131
2.6246429344 -1.2936973518 0.6221742644
2.6780719767 -1.3685183120 0.5969373797
2.7377347771 -1.4617869232 0.5527412536
2.7791015062 -1.5348136486 0.5072301925
2.8227945390 -1.6223774828 0.4390540956
2.8519482627 -1.6890081368 0.3772974109
2.8753653074 -1.7517845486 0.3093701390
2.8959309528 -1.8239306245 0.2166999538
2.9053255138 -1.8761570402 0.1374644006
2.9077873290 -1.9337687126 0.0331365081
2.9016145663 -1.9727102617 -0.0537045561
2.8882900112 -2.0049881405 -0.1424606499
2.8618926479 -2.0354299182 -0.2546673960
2.8323038055 -2.0504342530 -0.3441812306
2.7853127215 -2.0570064351 -0.4535335617
2.7412552146 -2.0534297231 -0.5380266739
2.6785821521 -2.0370409699 -0.6380385669
2.6232763109 -2.0150017079 -0.7124881934
2.5640469783 -1.9853798273 -0.7810786086
2.4857144988 -1.9389104998 -0.8579694886
2.4202112432 -1.8944137077 -0.9111539182
2.3530216038 -1.8442356195 -0.9566379802
2.2678184281 -1.7747612092 -1.0028539803
2.1997332132 -1.7134500486 -1.0297023877
2.1331057833 -1.6475384932 -1.0479100619
2.0553684304 -1.5576528415 -1.0566510786
1.9998486853 -1.4803192944 -1.0535890160
1.9533161956 -1.3982493010 -1.0409618668
1.9115848380 -1.2907594416 -1.0118784320
1.8912009777 -1.2036550977 -0.9793630235
1.8810537049 -1.1177342975 -0.9394431986
1.8788802830 -1.0344633200 -0.8930652060
1.8845005595 -0.9355192874 -0.8267790422
1.8940877381 -0.8614658958 -0.7673581152
1.9069134115 -0.7922446760 -0.7029095351
1.9265002249 -0.7128461515 -0.6160288009
1.9452043719 -0.6561652115 -0.5414829130
1.9724506446 -0.5942688689 -0.4431816181
1.9974655619 -0.5512774977 -0.3617147400
2.0261378156 -0.5142612682 -0.2785301560
2.0592271620 -0.4825240114 -0.1947951891
2.0974256034 -0.4544601016 -0.1119327322
2.1416764744 -0.4279303369 -0.0316384311
2.1926851142 -0.3998320114 0.0438756876
2.2350413598 -0.3761718968 0.0965148313
2.2819091100 -0.3464919243 0.1416927829
2.3305961801 -0.3108006166 0.1793844016
2.3636606668 -0.2850026331 0.2020167030
2.3958871763 -0.2527376580 0.2156705133
2.4281136857 -0.2204726829 0.2293243235
2.4419612296 -0.2012251799 0.2310376594
2.4696563174 -0.1627301741 0.2344643310
2.4835038613 -0.1434826711 0.2361776669
2.5019078744 -0.1002594789 0.2290069609
2.5111098809 -0.0786478827 0.2254216079
2.5203118874 -0.0570362866 0.2218362549
2.5246518047 -0.0126923440 0.2052916903
2.5289917220 0.0316515987 0.1887471256
2.5243782925 0.0523083814 0.1778152499
2.5197648630 0.0729651641 0.1668833742
2.5105380039 0.1142787295 0.1450196228
2.4918970751 0.1512177457 0.1212653287
2.4610014444 0.2047751583 0.0855398956
2.4242373385 0.2546303477 0.0496264787
2.3814931889 0.3003032110 0.0147546878
2.3352103662 0.3436472650 -0.0183710830
2.2676845346 0.3978622256 -0.0582310758
2.1932621834 0.4480672548 -0.0899717803
2.1128297484 0.4946022543 -0.1105381763
2.0075041648 0.5494542844 -0.1189239845
1.9018876310 0.6042394744 -0.1109864851
1.8007014988 0.6638963001 -0.0901132496
1.7044958035 0.7295066778 -0.0639382038
1.6290530997 0.7848529900 -0.0448645367
1.5538264366 0.8416651745 -0.0295773461
1.4974005614 0.8847859141 -0.0201873769
1.4408828163 0.9280977847 -0.0122735381
1.3839792043 0.9712031250 -0.0061996494
1.3266317694 1.0138371114 -0.0011135088
1.2687582622 1.0558478527 0.0031135793
1.2102764330 1.0970834575 0.0066103105
1.1506172029 1.1366541081 0.0093224441
1.0899956988 1.1747304534 0.0117192679
1.0492606047 1.1996165818 0.0132120471
1.0073948556 1.2225514505 0.0146076879
0.9655291065 1.2454863193 0.0160033287
0.9223941616 1.2659191325 0.0175387211
0.8792592167 1.2863519457 0.0190741135
0.8125461787 1.3122638095 0.0219766496
0.7674267763 1.3275853311 0.0242507585
0.6987816072 1.3476380320 0.0281705494
0.6285662502 1.3606644486 0.0335250366
0.5577774194 1.3683236876 0.0400771904
0.4867534656 1.3704070858 0.0479052963
0.3924692731 1.3639430176 0.0611471695
0.2993587930 1.3531020505 0.0791303807
0.2074980062 1.3435577077 0.1033845119
