# Supplementary material for: The topology of the magnetically induced ring current of C13Cl2
Source: Chem Sci. 2026 Jun 27. Online ahead of print. doi: 10.1039/d6sc03398a (PMC13334967; doi:10.1039/d6sc03398a)
Supplement: SC-OLF-D6SC03398A-s002 [file SC-OLF-D6SC03398A-s002.zip › c13cl2/3loops/ribbon_traj_001_069.xyz]

300

0.0873335548 1.3329344812 0.0286969565
-0.0077143513 1.3312486516 0.0593401419
-0.1029474527 1.3340724123 0.0893164205
-0.1988647990 1.3405132869 0.1163881113
-0.2960142533 1.3488143130 0.1378819011
-0.3946817627 1.3561205731 0.1508669570
-0.4943365352 1.3591117530 0.1525831631
-0.5934290408 1.3554415849 0.1420980651
-0.6904321846 1.3448575435 0.1212762213
-0.7850477263 1.3287340581 0.0937546152
-0.8780006544 1.3084191131 0.0634090220
-0.9701084945 1.2841476849 0.0334226521
-1.0616215929 1.2545628418 0.0067419349
-1.1625521172 1.2114712800 -0.0151951635
-1.2476281054 1.1605994660 -0.0238808700
-1.3341255485 1.0899323061 -0.0196761710
-1.4027315081 1.0190141594 -0.0049638989
-1.4751808711 0.9368833707 0.0191257820
-1.5398992868 0.8652240004 0.0447149892
-1.6079874942 0.7972800607 0.0716151903
-1.6809020595 0.7343364262 0.0979840977
-1.7589624129 0.6768712655 0.1220079807
-1.8417223645 0.6245949843 0.1417833022
-1.9281433951 0.5763233077 0.1549862412
-2.0165540946 0.5300775756 0.1584998911
-2.1041980258 0.4831849197 0.1496742910
-2.1874199748 0.4332917212 0.1264973986
-2.2631143841 0.3792072462 0.0904357047
-2.3308218105 0.3209373587 0.0459120511
-2.3910263644 0.2582403107 -0.0031649355
-2.4427000750 0.1898106485 -0.0542019130
-2.4858019864 0.1035313923 -0.1107035812
-2.5027177363 0.0057303372 -0.1606106151
-2.4823579418 -0.0980834156 -0.1924058443
-2.4281956284 -0.1949710759 -0.1955751834
-2.3555347393 -0.2738362522 -0.1654463630
-2.2807162108 -0.3352950826 -0.1102890710
-2.2116532961 -0.3818312705 -0.0358564059
-2.1581743493 -0.4156190539 0.0411936680
-2.1124972936 -0.4466948949 0.1242933394
-2.0741562203 -0.4789192821 0.2106429723
-2.0421321785 -0.5149935024 0.2980455917
-2.0123717966 -0.5617121505 0.3955011337
-1.9911880214 -0.6105907116 0.4799666906
-1.9742660888 -0.6659971024 0.5613045152
-1.9615774283 -0.7279801441 0.6385589892
-1.9532826349 -0.7960672193 0.7111207847
-1.9499924824 -0.8698219582 0.7783330610
-1.9529238043 -0.9488774048 0.8392088035
-1.9650565532 -1.0427731509 0.8990673860
-1.9855416114 -1.1294515485 0.9438934161
-2.0160224874 -1.2174088678 0.9795362951
-2.0623388305 -1.3154486183 1.0071553549
-2.1133141582 -1.4001651332 1.0198851477
-2.1710372893 -1.4814388656 1.0215543633
-2.2414233270 -1.5678143556 1.0104005583
-2.3069104950 -1.6399539894 0.9889521222
-2.3733993173 -1.7072028220 0.9571566476
-2.4396326412 -1.7690985649 0.9154811606
-2.5045903497 -1.8250527948 0.8644331984
-2.5749858044 -1.8797091561 0.7965391361
-2.6342003208 -1.9200888169 0.7270593922
-2.6892480728 -1.9518999129 0.6501030464
-2.7392129738 -1.9743420934 0.5666561886
-2.7881052887 -1.9875305751 0.4667517825
-2.8245751032 -1.9891218729 0.3739292436
-2.8536238458 -1.9808571293 0.2788633443
-2.8749356004 -1.9631175944 0.1830440096
-2.8880728053 -1.9362679199 0.0878659873
-2.8931747218 -1.8959288203 -0.0165027366
-2.8893243929 -1.8520427858 -0.1059984931
-2.8779411139 -1.8012244832 -0.1910961433
-2.8594323548 -1.7442702611 -0.2708934579
-2.8341308611 -1.6818198665 -0.3444808468
-2.8023024661 -1.6145107170 -0.4109112092
-2.7594081808 -1.5342615826 -0.4762617134
-2.7147171655 -1.4594826635 -0.5249115411
-2.6641774531 -1.3827582494 -0.5637997777
-2.6078281907 -1.3053568644 -0.5917918045
-2.5459425076 -1.2288696706 -0.6080749434
-2.4790563797 -1.1550141310 -0.6118673174
-2.4080814873 -1.0856066241 -0.6025243070
-2.3255204997 -1.0140821690 -0.5779055511
-2.2510635905 -0.9574420811 -0.5430752431
-2.1773310959 -0.9074937217 -0.4979565900
-2.1052749493 -0.8638423988 -0.4443673743
-2.0352945942 -0.8263788066 -0.3837794593
-1.9671521673 -0.7951926283 -0.3177657754
-1.8998524137 -0.7705769480 -0.2482112368
-1.8318562415 -0.7532444307 -0.1771585983
-1.7610581849 -0.7443112217 -0.1073310395
-1.6851238189 -0.7454284899 -0.0425777532
-1.6026726414 -0.7578570115 0.0121264163
-1.5143634157 -0.7816525044 0.0516812444
-1.4229103424 -0.8155464671 0.0721158520
-1.3322931454 -0.8569214609 0.0700922713
-1.2462405562 -0.9011966956 0.0464106166
-1.1669780951 -0.9437413635 0.0034092640
-1.0932733217 -0.9811108439 -0.0525798841
-1.0205038905 -1.0119157140 -0.1136520401
-0.9319872238 -1.0379671218 -0.1770712973
-0.8441176101 -1.0543229088 -0.2208022293
-0.7483932625 -1.0648964445 -0.2453871878
-0.6370948319 -1.0718747158 -0.2454995997
-0.5405213900 -1.0761022390 -0.2224706922
-0.4507786174 -1.0800249126 -0.1797565464
-0.3703297991 -1.0848050204 -0.1212283932
-0.2917005164 -1.0925058376 -0.0419282534
-0.2309139746 -1.1027309845 0.0365589165
-0.1769346228 -1.1170147870 0.1193212719
-0.1277993939 -1.1361104899 0.2041281133
-0.0815158443 -1.1604771618 0.2891972628
-0.0311665179 -1.1944795902 0.3834414240
0.0134324599 -1.2313730357 0.4648296683
0.0586476824 -1.2746223354 0.5426585360
0.1047620888 -1.3239708901 0.6162037912
0.1517749827 -1.3798477320 0.6842891233
0.1992149902 -1.4421272469 0.7462056458
0.2521957829 -1.5196031520 0.8073668133
0.2971782281 -1.5956175372 0.8536836819
0.3386382675 -1.6779437417 0.8916314638
0.3788138504 -1.7775033238 0.9231115938
0.4062269992 -1.8716780656 0.9406153129
0.4265977203 -1.9814240993 0.9481793098
0.4344684831 -2.0807375055 0.9439099406
0.4334849855 -2.1916230673 0.9280495063
0.4245773385 -2.2881008944 0.9039540923
0.4074310343 -2.3925099452 0.8670459412
0.3875243215 -2.4815715585 0.8266304225
0.3635922335 -2.5662150331 0.7794558665
0.3321609261 -2.6551738266 0.7189765918
0.3006845378 -2.7285807440 0.6591296529
0.2659040430 -2.7958724430 0.5941410766
0.2277889718 -2.8562611730 0.5244062095
0.1812360074 -2.9154088436 0.4413810018
0.1367178708 -2.9593839790 0.3636230123
0.0896536339 -2.9948804538 0.2830829723
0.0404808820 -3.0214737943 0.2003936144
-0.0167498488 -3.0403542458 0.1058919316
-0.0687575443 -3.0467919104 0.0209061849
-0.1211350452 -3.0438347659 -0.0640517425
-0.1732578524 -3.0313249431 -0.1483032364
-0.2308013254 -3.0057673144 -0.2410300741
-0.2806925983 -2.9743070885 -0.3215564545
-0.3289086575 -2.9344492646 -0.3993496024
-0.3752422002 -2.8869350095 -0.4739237071
-0.4195460626 -2.8322327423 -0.5447215962
-0.4618238376 -2.7709921983 -0.6112874037
-0.5068485498 -2.6949645391 -0.6802720746
-0.5450525632 -2.6217739994 -0.7363999208
-0.5813989159 -2.5437724358 -0.7870104019
-0.6158149554 -2.4614746697 -0.8318256852
-0.6477797817 -2.3752523345 -0.8706669679
-0.6761073138 -2.2852216306 -0.9030989263
-0.6985446193 -2.1915681943 -0.9291008564
-0.7109033718 -2.0945539575 -0.9482620243
-0.7070640873 -1.9958073457 -0.9596881459
-0.6835423030 -1.8993154312 -0.9623899176
-0.6428360054 -1.8088017524 -0.9557429694
-0.5908789273 -1.7252932969 -0.9399029012
-0.5327690163 -1.6480404896 -0.9154493149
-0.4717032588 -1.5762736646 -0.8826678656
-0.4022775546 -1.5014890443 -0.8363660476
-0.3409555916 -1.4399582386 -0.7871864389
-0.2812797608 -1.3831026657 -0.7308590972
-0.2238778379 -1.3309663937 -0.6679755890
-0.1690773397 -1.2836470234 -0.5992303563
-0.1170058859 -1.2414561936 -0.5252195857
-0.0613369209 -1.1998847689 -0.4372185421
-0.0139262948 -1.1688425228 -0.3549706573
0.0325266843 -1.1432361679 -0.2703367828
0.0790152345 -1.1228043432 -0.1843251189
0.1272008303 -1.1075325081 -0.0981815295
0.1786972211 -1.0968097131 -0.0132803455
0.2354624703 -1.0902432973 0.0686120944
0.2991974246 -1.0868226332 0.1453788806
0.3716941557 -1.0857013548 0.2139742565
0.4538394586 -1.0856253862 0.2706042249
0.5447720951 -1.0854120008 0.3114941103
0.6419357259 -1.0837772293 0.3336280220
0.7414863318 -1.0791780690 0.3347355844
0.8384683658 -1.0695049395 0.3139083016
0.9285213355 -1.0531710806 0.2743681645
1.0097845036 -1.0295525424 0.2214961836
1.0843159117 -0.9987149702 0.1626203160
1.1574939960 -0.9616458515 0.1056839772
1.2347088237 -0.9195971536 0.0584781115
1.3193378277 -0.8756613347 0.0294362027
1.4212478096 -0.8306164509 0.0235273839
1.5138167344 -0.7989339554 0.0409677735
1.6038965569 -0.7786003082 0.0779726632
1.6984487343 -0.7704323117 0.1370794814
1.7766176088 -0.7750359632 0.1988119973
1.8504988211 -0.7893045458 0.2643663919
1.9221294154 -0.8116415147 0.3302228774
2.0020186252 -0.8451486348 0.4013734542
2.0741306566 -0.8821297400 0.4596754720
2.1475840473 -0.9253935596 0.5115962036
2.2222063426 -0.9751235971 0.5553612169
2.2971766215 -1.0313821676 0.5895260713
2.3712730743 -1.0941123850 0.6123381252
2.4517894943 -1.1709624002 0.6245746160
2.5192521849 -1.2444707711 0.6215706615
2.5816871523 -1.3208144726 0.6061514911
2.6385499716 -1.3983411124 0.5792885774
2.6951550857 -1.4848392416 0.5360677396
2.7393976619 -1.5600792579 0.4876933789
2.7775202754 -1.6326049352 0.4307286869
2.8093201787 -1.7015598015 0.3659783277
2.8346209392 -1.7662681976 0.2943331567
2.8528460035 -1.8259298265 0.2164375056
2.8644965628 -1.8860748701 0.1226358016
2.8667284256 -1.9328947365 0.0345648167
2.8609778362 -1.9726685882 -0.0567426037
2.8470759935 -2.0046547331 -0.1501956904
2.8250269653 -2.0282661959 -0.2445608788
2.7950641906 -2.0429324177 -0.3385531134
2.7526908926 -2.0485842080 -0.4420638971
2.7075632234 -2.0435728346 -0.5309019868
2.6562222161 -2.0290553787 -0.6152027545
2.5995888761 -2.0056858340 -0.6939441014
2.5385447313 -1.9740351605 -0.7662433963
2.4737293928 -1.9345218274 -0.8310110021
2.3976901549 -1.8820240475 -0.8943978373
2.3276560849 -1.8284787508 -0.9412485682
2.2565817305 -1.7694211836 -0.9790235597
2.1855621954 -1.7051327026 -1.0071431621
2.1161401507 -1.6356885076 -1.0251467843
2.0505539376 -1.5608223666 -1.0326237896
1.9916923352 -1.4803162685 -1.0293382992
1.9430440778 -1.3944156143 -1.0149900942
1.9072569702 -1.3047240961 -0.9900104383
1.8847306120 -1.2138788764 -0.9555205885
1.8737770627 -1.1245051798 -0.9125216557
1.8717294139 -1.0384219207 -0.8620503603
1.8762412749 -0.9569087632 -0.8045962538
1.8870422894 -0.8721894835 -0.7320162724
1.9003049500 -0.8030751157 -0.6612334262
1.9164266512 -0.7409817911 -0.5847730631
1.9351171711 -0.6863856377 -0.5033421415
1.9566060545 -0.6401624799 -0.4175568893
1.9844003145 -0.5980070876 -0.3175445179
2.0131354881 -0.5696969944 -0.2262842359
2.0463915866 -0.5491080893 -0.1345007317
2.0849134834 -0.5348308869 -0.0436033195
2.1298206452 -0.5250796765 0.0448861641
2.1816466382 -0.5171613885 0.1296019392
2.2411383100 -0.5085342422 0.2088713961
2.3081900069 -0.4961586709 0.2809440789
2.3725529887 -0.4817347699 0.3374376667
2.4412391789 -0.4616189786 0.3867230388
2.5129612896 -0.4329527228 0.4258321138
2.5852325026 -0.3964329090 0.4558387942
2.6562043671 -0.3515846702 0.4761657253
2.7236465103 -0.2980413807 0.4862566166
2.7759859887 -0.2451329270 0.4850001660
2.8229126567 -0.1871209187 0.4772882023
2.8584608011 -0.1235893518 0.4598226063
2.8864906280 -0.0578149164 0.4368942239
2.8996619183 0.0092386647 0.4059822849
2.8999875585 0.0747889020 0.3703235735
2.8752424623 0.1448259519 0.3258503811
2.8389434643 0.1978369968 0.2892873704
2.7902079071 0.2571934983 0.2504210849
2.7341347286 0.3131592375 0.2148895465
2.6748064433 0.3676246798 0.1819909008
2.6129262893 0.4207716895 0.1512442264
2.5400292010 0.4798038504 0.1179324945
2.4637857662 0.5366525818 0.0882380423
2.3839171725 0.5911736138 0.0640976721
2.3003168234 0.6432532468 0.0490610147
2.2145735209 0.6938198212 0.0458600784
2.1297311539 0.7451019549 0.0549203442
2.0386639216 0.8061559893 0.0765702534
1.9550453696 0.8739450836 0.1064259864
1.8890445182 0.9416340787 0.1372706340
1.8302544362 1.0149107089 0.1691271426
1.7830476909 1.0818598269 0.1945715419
1.7382566950 1.1493953765 0.2165847607
1.7050951982 1.2097068597 0.2339281724
1.6730754957 1.2700535988 0.2487781934
1.6399491639 1.3298610481 0.2609551466
1.6021511732 1.3880580498 0.2704243704
1.5523050263 1.4398493641 0.2763355548
1.4851334246 1.4711734884 0.2759104173
1.4012774179 1.4859090700 0.2656583066
1.3190450703 1.4892653326 0.2458451352
1.2389520737 1.4868473541 0.2211994335
1.1600930948 1.4811476869 0.1942612539
1.0818568575 1.4732726529 0.1661878296
1.0037726079 1.4634001826 0.1375828830
0.9255460504 1.4522972484 0.1092329937
0.8469175207 1.4402831160 0.0815826901
0.7676747602 1.4276151833 0.0550616757
0.6756006183 1.4156921014 0.0275818235
0.5820571362 1.4026043009 0.0037138233
0.4867300112 1.3882319162 -0.0143223052
0.3897583953 1.3717064045 -0.0214327728
0.2805778368 1.3534474777 -0.0128372399
0.1834777269 1.3401532544 0.0031667260
0.1012951000 1.3327328100 0.0577279400
0.0046511605 1.3305608968 0.0889229364
-0.0922038936 1.3330261012 0.1194304124
-0.1897731300 1.3392635705 0.1469698414
-0.2886396046 1.3474602011 0.1687067384
-0.3890806635 1.3544711197 0.1817768785
-0.4905326019 1.3567279439 0.1831072112
-0.5912643472 1.3517577166 0.1718053405
-0.6896542216 1.3394648291 0.1500123947
-0.7855012489 1.3214809661 0.1216318347
-0.8795878824 1.2990945223 0.0905697382
-0.9728295147 1.2726304211 0.0601907677
-1.0654025398 1.2405096723 0.0335407808
-1.1561553759 1.1993792587 0.0142893377
-1.2420632905 1.1461466397 0.0059463149
-1.3199146214 1.0812413048 0.0100219351
-1.3895944970 1.0089174121 0.0249424909
-1.4553492954 0.9345653979 0.0464996148
-1.5211954205 0.8615611789 0.0720597518
-1.5903668056 0.7922813760 0.0991142401
-1.6643936648 0.7280164983 0.1256468396
-1.7436771132 0.6693253256 0.1497612425
-1.8277141219 0.6158391724 0.1694954538
-1.9154435548 0.5663695960 0.1824927938
-2.0051042774 0.5188298916 0.1853791666
-2.0937712994 0.4704773204 0.1754624935
-2.1775391815 0.4189251138 0.1505577006
-2.2530282583 0.3630006069 0.1121586686
-2.3201762401 0.3029368080 0.0653655600
-2.3793228610 0.2382688474 0.0140858239
-2.4290901360 0.1673788315 -0.0388474894
-2.4655998725 0.0882247251 -0.0906450143
-2.4794222101 -0.0011048697 -0.1360334615
-2.4606287270 -0.0960086190 -0.1646041610
-2.4123272686 -0.1847512160 -0.1668899159
-2.3487360124 -0.2593510334 -0.1418932090
-2.2820360334 -0.3189863602 -0.0944453601
-2.2195027910 -0.3653101312 -0.0294318585
-2.1646059816 -0.4028888592 0.0472301424
-2.1179228817 -0.4368989432 0.1307436119
-2.0789814218 -0.4715623120 0.2178962060
-2.0467617266 -0.5099433465 0.3062290499
-2.0203148948 -0.5537184117 0.3939650510
-1.9990948937 -0.6040306835 0.4795856562
-1.9825587649 -0.6608953561 0.5620749694
-1.9706370759 -0.7243292486 0.6404675488
-1.9635623166 -0.7939825566 0.7140178953
-1.9619557520 -0.8693372508 0.7820561549
-1.9671567011 -0.9500700652 0.8434011972
-1.9802005648 -1.0349505229 0.8975352119
-2.0030285556 -1.1228764955 0.9428039580
-2.0359615938 -1.2119844484 0.9784511244
-2.0789820317 -1.3004819344 1.0033072364
-2.1311542336 -1.3865772543 1.0162317679
-2.1899140858 -1.4693130077 1.0177147417
-2.2532766695 -1.5479704254 1.0076501886
-2.3192552463 -1.6221610680 0.9864791694
-2.3862751440 -1.6913529941 0.9544420390
-2.4530299516 -1.7550369121 0.9120817288
-2.5184190003 -1.8125792279 0.8599232944
-2.5813980938 -1.8627178378 0.7980687174
-2.6411910674 -1.9050519616 0.7277974864
-2.6965639282 -1.9382932267 0.6494825606
-2.7467327405 -1.9619634325 0.5644799849
-2.7908800426 -1.9755791178 0.4740920524
-2.8277572771 -1.9785466128 0.3795665401
-2.8570732347 -1.9713346989 0.2826663686
-2.8783593517 -1.9541124384 0.1849267895
-2.8911435100 -1.9274569414 0.0878166046
-2.8956304662 -1.8919268339 -0.0071768068
-2.8917640071 -1.8482705517 -0.0987465795
-2.8801618611 -1.7973544389 -0.1858036964
-2.8611583700 -1.7399479143 -0.2673505899
-2.8352114517 -1.6767982855 -0.3425014067
-2.8024282661 -1.6084600749 -0.4100593948
-2.7633870758 -1.5359980523 -0.4694874509
-2.7181600549 -1.4602437273 -0.5197095802
-2.6669148751 -1.3823558458 -0.5598507325
-2.6096121987 -1.3036491880 -0.5885672642
-2.5466011188 -1.2258384390 -0.6050774949
-2.4784827302 -1.1507028825 -0.6087373678
-2.4061271382 -1.0802714107 -0.5985446799
-2.3313549968 -1.0156099890 -0.5756106963
-2.2557859017 -0.9577249202 -0.5403738678
-2.1810183986 -0.9066303648 -0.4945052627
-2.1080337936 -0.8620832747 -0.4397563931
-2.0373382634 -0.8240260145 -0.3775878869
-1.9686060499 -0.7923186062 -0.3098821579
-1.9008850510 -0.7675037524 -0.2383856919
-1.8324886955 -0.7502168080 -0.1653351632
-1.7611757338 -0.7417147367 -0.0935728958
-1.6844669916 -0.7436741139 -0.0271735610
-1.6010550787 -0.7571269733 0.0288866576
-1.5114789126 -0.7823528421 0.0689932995
-1.4186881097 -0.8177617961 0.0890933491
-1.3268831983 -0.8605201666 0.0859609904
-1.2398738797 -0.9058370924 0.0605898420
-1.1600371484 -0.9488479115 0.0151993638
-1.0857812642 -0.9861200705 -0.0431312099
-1.0120515756 -1.0166051385 -0.1059731513
-0.9325209980 -1.0398338173 -0.1646130702
-0.8433310686 -1.0562040795 -0.2099019464
-0.7457554027 -1.0667165446 -0.2350210579
-0.6446823675 -1.0731410645 -0.2362138683
-0.5459465985 -1.0776584731 -0.2138832389
-0.4542393064 -1.0819828753 -0.1709153130
-0.3723677934 -1.0873020355 -0.1112528344
-0.3010304419 -1.0949056062 -0.0394641259
-0.2386757123 -1.1056995356 0.0399329628
-0.1837587377 -1.1208148425 0.1240050415
-0.1340197123 -1.1409988579 0.2102248953
-0.0873436681 -1.1667799157 0.2966690017
-0.0423402815 -1.1988008273 0.3819042840
0.0022924286 -1.2370980368 0.4647062233
0.0473067628 -1.2822156477 0.5437747506
0.0929615833 -1.3338300362 0.6183738633
0.1392129332 -1.3924652950 0.6871856461
0.1854710217 -1.4579264659 0.7495161585
0.2308094357 -1.5301592019 0.8046215988
0.2737018658 -1.6095073386 0.8512191227
0.3125329112 -1.6953990078 0.8888773580
0.3453079885 -1.7873588411 0.9166148718
0.3702950865 -1.8842247888 0.9337086635
0.3864494997 -1.9842212194 0.9398618947
0.3937695378 -2.0853476218 0.9353998829
0.3930432527 -2.1858115739 0.9208828623
0.3851659197 -2.2840992322 0.8966918011
0.3716673198 -2.3793572577 0.8642358823
0.3530729565 -2.4705376161 0.8235927518
0.3302499749 -2.5571919375 0.7758347773
0.3035663319 -2.6387291418 0.7215090238
0.2730315503 -2.7142781244 0.6609153109
0.2390177440 -2.7835847613 0.5949479079
0.2013439188 -2.8454984035 0.5238212020
0.1604198060 -2.8998665181 0.4484510786
0.1162660737 -2.9455901665 0.3692639463
0.0693603468 -2.9824451514 0.2870985912
0.0201686810 -3.0099869681 0.2026456162
-0.0308796576 -3.0275529810 0.1166379908
-0.0829907189 -3.0350644004 0.0298133912
-0.1355842486 -3.0328413310 -0.0570171455
-0.1880756709 -3.0205324075 -0.1430678283
-0.2399101258 -2.9985872228 -0.2275788320
-0.2904942718 -2.9676965898 -0.3100319456
-0.3394569430 -2.9278965131 -0.3895952088
-0.3865901200 -2.8801183474 -0.4658000795
-0.4317701554 -2.8249455497 -0.5381022976
-0.4749646483 -2.7629171190 -0.6059315282
-0.5162403362 -2.6945873926 -0.6687120144
-0.5558243119 -2.6208830128 -0.7262853493
-0.5936581179 -2.5421201440 -0.7780471244
-0.6297865993 -2.4589489334 -0.8237776013
-0.6636914902 -2.3717814526 -0.8633520036
-0.6941967604 -2.2806845163 -0.8962635762
-0.7189906370 -2.1858707376 -0.9227992298
-0.7331343048 -2.0873263739 -0.9424641898
-0.7288624704 -1.9867785437 -0.9542929822
-0.7023708588 -1.8890904388 -0.9572674175
-0.6574962606 -1.7984022766 -0.9506223939
-0.6014957352 -1.7153156407 -0.9344248957
-0.5400149630 -1.6385060327 -0.9093578951
-0.4762084377 -1.5670782978 -0.8756292138
-0.4120197685 -1.5006067415 -0.8335200089
-0.3487793485 -1.4386323961 -0.7838010185
-0.2874613289 -1.3814255051 -0.7265181715
-0.2286930223 -1.3290529255 -0.6623569699
-0.1727145543 -1.2814617871 -0.5922485781
-0.1197634105 -1.2392875614 -0.5165401059
-0.0694470987 -1.2023435362 -0.4364287837
-0.0212774068 -1.1709840075 -0.3526931943
0.0257212374 -1.1453128707 -0.2663882931
0.0725966482 -1.1250218205 -0.1785936421
0.1210403193 -1.1101756653 -0.0905637031
0.1728114668 -1.1001048639 -0.0037646266
0.2298817205 -1.0944372110 0.0800446887
0.2939005760 -1.0920099380 0.1588187113
0.3670260845 -1.0920719205 0.2292354543
0.4501011155 -1.0931637844 0.2874641864
0.5421278939 -1.0940080473 0.3299892707
0.6407875085 -1.0931875312 0.3531441421
0.7420228610 -1.0890856484 0.3546952580
0.8407130078 -1.0794803269 0.3338242554
0.9321063594 -1.0626240487 0.2933180604
1.0143560040 -1.0381295241 0.2391911115
1.0894118164 -1.0061115932 0.1787385941
1.1630963244 -0.9677864765 0.1203109456
1.2411874772 -0.9244670260 0.0721181911
1.3272676419 -0.8795787972 0.0430254055
1.4195445721 -0.8383799756 0.0365571001
1.5139715693 -0.8059791898 0.0535749648
1.6058807870 -0.7857023063 0.0911253556
1.6922363797 -0.7782839692 0.1437696347
1.7724462642 -0.7829515879 0.2057772781
1.8481378518 -0.7977462575 0.2718104795
1.9214192123 -0.8210066760 0.3381624079
1.9941820177 -0.8519268167 0.4019138681
2.0677415835 -0.8897463954 0.4608297283
2.1425890044 -0.9341634048 0.5131231009
2.2185593120 -0.9852509385 0.5569927317
2.2947871520 -1.0430602956 0.5909536912
2.3699937582 -1.1075998622 0.6128879092
2.4426351737 -1.1777863092 0.6226324795
2.5113165262 -1.2524473093 0.6195702269
2.5747364731 -1.3300346362 0.6034561078
2.6324748676 -1.4087394676 0.5756526646
2.6842429622 -1.4870598066 0.5370192017
2.7296501961 -1.5636043002 0.4881541236
2.7686108997 -1.6373549160 0.4302691688
2.8010241183 -1.7074769870 0.3643985355
2.8267024295 -1.7732195220 0.2914073921
2.8447751476 -1.8336164553 0.2118184337
2.8553607885 -1.8882840366 0.1269246784
2.8578171966 -1.9362521289 0.0374857989
2.8519511045 -1.9769384250 -0.0553389428
2.8376003059 -2.0095543784 -0.1503917656
2.8147803485 -2.0335540916 -0.2463476407
2.7837387570 -2.0482623376 -0.3418695765
2.7449578470 -2.0535326395 -0.4355353986
2.6990119675 -2.0490821080 -0.5259518447
2.6466334366 -2.0348334386 -0.6117377259
2.5887666713 -2.0114593527 -0.6917991326
2.5262995267 -1.9796001977 -0.7652119396
2.4598779995 -1.9396500328 -0.8308034782
2.3904206503 -1.8924765166 -0.8878924168
2.3187662051 -1.8389602763 -0.9359413201
2.2459541545 -1.7797819358 -0.9747236509
2.1730815363 -1.7151962434 -1.0034771826
2.1018580474 -1.6451659280 -1.0216018759
2.0345953884 -1.5695308697 -1.0290566568
1.9746644686 -1.4877578031 -1.0252151875
1.9259653558 -1.4001238678 -1.0098657376
1.8909945121 -1.3085430529 -0.9838324222
1.8703990934 -1.2159152678 -0.9479108356
1.8615065439 -1.1250590773 -0.9035515410
1.8615753734 -1.0379107365 -0.8514712991
1.8679553763 -0.9557377371 -0.7921683193
1.8788979809 -0.8795243519 -0.7259690188
1.8931483812 -0.8098488052 -0.6534953984
1.9101987383 -0.7478326617 -0.5749206445
1.9295617208 -0.6937020912 -0.4912229446
1.9517265053 -0.6488714354 -0.4028534266
1.9768250194 -0.6130071196 -0.3112377227
2.0056803064 -0.5866479261 -0.2175162359
2.0390656209 -0.5688543714 -0.1232827396
2.0775895732 -0.5581747309 -0.0299302450
2.1226060204 -0.5530638482 0.0609579240
2.1744875059 -0.5509572978 0.1482308396
2.2342812195 -0.5496823524 0.2302940401
2.3018889200 -0.5466402460 0.3059792860
2.3768865844 -0.5395187713 0.3740159174
2.4581498717 -0.5261070159 0.4333535844
2.5442447889 -0.5044949498 0.4825715862
2.6326996031 -0.4733990776 0.5213836967
2.7210031176 -0.4316054979 0.5487763835
2.8058802922 -0.3781167926 0.5637782428
2.8834179231 -0.3127968578 0.5656613165
2.9501299332 -0.2372698138 0.5546333639
3.0036497235 -0.1542513201 0.5316820465
3.0421328788 -0.0667470892 0.4978051562
3.0634025422 0.0222191120 0.4541273787
3.0589809053 0.1081786256 0.4009560565
3.0223763107 0.1837615693 0.3446970075
2.9634494129 0.2486710056 0.2937783986
2.8941059958 0.3085372049 0.2499807290
2.8202524511 0.3670832050 0.2120909614
2.7442786250 0.4255339493 0.1784738581
2.6668976200 0.4838926384 0.1480533491
2.5881972193 0.5418600966 0.1203958666
2.5078316240 0.5990449711 0.0961221765
2.4253337461 0.6550419047 0.0767859487
2.3402441653 0.7094459637 0.0663365885
2.2542126768 0.7632879366 0.0677861234
2.1705803353 0.8190920685 0.0817684925
2.0925332553 0.8795354411 0.1054390573
2.0225864751 0.9466679992 0.1355317698
1.9617697343 1.0207203687 0.1690412619
1.9110370907 1.1014178561 0.2039694604
1.8699323946 1.1874705178 0.2388167216
1.8373670139 1.2775569586 0.2725375105
1.8114146943 1.3704676848 0.3043345928
1.7888301654 1.4651117933 0.3335116592
1.7651165801 1.5603401930 0.3597093553
1.7327041073 1.6538341421 0.3822867665
1.6768397523 1.7360031610 0.3995432729
1.5867128007 1.7785277682 0.4054689446
1.4859076350 1.7797484216 0.3971413569
1.3891102372 1.7617219903 0.3727984781
1.2969345396 1.7341926173 0.3402655197
1.2075302184 1.7019983980 0.3043712584
1.1196350644 1.6672049660 0.2671788318
1.0324247037 1.6308710409 0.2298425855
0.9452351287 1.5937477975 0.1932422340
0.8575701009 1.5564034276 0.1580338471
0.7690281942 1.5192823876 0.1248438441
0.6790588346 1.4829666959 0.0947558135
0.5873734754 1.4480035997 0.0685331586
0.4936459021 1.4151130316 0.0473875519
0.3976254705 1.3853324190 0.0330502145
0.2993673037 1.3602347452 0.0280238231
0.1998027550 1.3418887073 0.0352580380
0.0733720097 1.3331361525 -0.0003340269
-0.0200798631 1.3319364064 0.0297573473
-0.1136910117 1.3351187235 0.0592024286
-0.2079564680 1.3417630034 0.0858063811
-0.3033889020 1.3501684249 0.1070570637
-0.4002828619 1.3577700265 0.1199570356
-0.4981404686 1.3614955622 0.1220591150
-0.5955937345 1.3591254533 0.1123907897
-0.6912101475 1.3502502579 0.0925400480
-0.7845942037 1.3359871502 0.0658773957
-0.8764134265 1.3177437039 0.0362483058
-0.9673874743 1.2956649487 0.0066545366
-1.0578406459 1.2686160114 -0.0200569110
-1.1689488585 1.2235633012 -0.0446796648
-1.2531929202 1.1750522922 -0.0537080549
-1.3483364756 1.0986233074 -0.0493742770
-1.4158685192 1.0291109067 -0.0348702886
-1.4950124469 0.9392013435 -0.0082480507
-1.5586031531 0.8688868220 0.0173702266
-1.6256081828 0.8022787453 0.0441161406
-1.6974104542 0.7406563540 0.0703213557
-1.7742477125 0.6844172053 0.0942547188
-1.8557306072 0.6333507962 0.1140711506
-1.9408432353 0.5862770194 0.1274796887
-2.0280039119 0.5413252597 0.1316206156
-2.1146247523 0.4958925189 0.1238860885
-2.1973007680 0.4476583287 0.1024370966
-2.2732005099 0.3954138854 0.0687127408
-2.3414673810 0.3389379094 0.0264585422
-2.4027298678 0.2782117741 -0.0204156950
-2.4563100140 0.2122424655 -0.0695563366
-2.5060041003 0.1188380595 -0.1307621480
-2.5260132625 0.0125655441 -0.1851877688
-2.5040871567 -0.1001582121 -0.2202075277
-2.4440639882 -0.2051909357 -0.2242604510
-2.3623334662 -0.2883214711 -0.1889995170
-2.2793963882 -0.3516038051 -0.1261327819
-2.2038038011 -0.3983524098 -0.0422809533
-2.1517427169 -0.4283492487 0.0351571936
-2.1070717055 -0.4564908466 0.1178430669
-2.0693310188 -0.4862762523 0.2033897386
-2.0375026303 -0.5200436583 0.2898621336
-2.0044286985 -0.5697058892 0.3970372165
-1.9832811491 -0.6171507397 0.4803477250
-1.9659734127 -0.6710988487 0.5605340610
-1.9525177808 -0.7316310395 0.6366504296
-1.9430029532 -0.7981518819 0.7082236740
-1.9380292129 -0.8703066655 0.7746099671
-1.9386909074 -0.9476847443 0.8350164098
-1.9499125416 -1.0505957788 0.9005995602
-1.9680546671 -1.1360266015 0.9449828741
-1.9960833809 -1.2228332873 0.9806214658
-2.0456956294 -1.3304153022 1.0110034733
-2.0954740827 -1.4137530121 1.0235385276
-2.1521604927 -1.4935647236 1.0253939849
-2.2295699844 -1.5876582859 1.0131509279
-2.2945657438 -1.6577469108 0.9914250749
-2.3605234907 -1.7230526499 0.9598712561
-2.4262353308 -1.7831602177 0.9188805924
-2.4907616991 -1.8375263617 0.8689431024
-2.5685735150 -1.8967004744 0.7950095549
-2.6272095742 -1.9351256722 0.7263212979
-2.6819322175 -1.9655065991 0.6507235323
-2.7316932071 -1.9867207543 0.5688323922
-2.7853305348 -1.9994820324 0.4594115126
-2.8213929293 -1.9996971330 0.3682919472
-2.8501744568 -1.9903795596 0.2750603201
-2.8715118492 -1.9721227504 0.1811612296
-2.8850021005 -1.9450788983 0.0879153701
-2.8907189774 -1.8999308068 -0.0258286663
-2.8868847787 -1.8558150198 -0.1132504067
-2.8757203668 -1.8050945276 -0.1963885902
-2.8577063397 -1.7485926079 -0.2744363259
-2.8330502704 -1.6868414475 -0.3464602870
-2.8021766662 -1.6205613591 -0.4117630236
-2.7554292858 -1.5325251129 -0.4830359759
-2.7112742762 -1.4587215998 -0.5301135019
-2.6614400312 -1.3831606530 -0.5677488228
-2.6060441826 -1.3070645409 -0.5950163448
-2.5452838965 -1.2319009023 -0.6110723919
-2.4796300292 -1.1593253796 -0.6149972669
-2.4100358365 -1.0909418376 -0.6065039340
-2.3196860027 -1.0125543490 -0.5802004059
-2.2463412792 -0.9571592420 -0.5457766184
-2.1736437931 -0.9083570786 -0.5014079173
-2.1025161050 -0.8656015229 -0.4489783555
-2.0332509250 -0.8287315987 -0.3899710316
-1.9656982847 -0.7980666504 -0.3256493928
-1.8988197764 -0.7736501436 -0.2580367817
-1.8312237875 -0.7562720534 -0.1889820333
-1.7609406360 -0.7469077066 -0.1210891832
-1.6857806461 -0.7471828659 -0.0579819454
-1.6042902041 -0.7585870497 -0.0046338250
-1.5172479188 -0.7809521668 0.0343691893
-1.4271325752 -0.8133311382 0.0551383550
-1.3377030925 -0.8533227551 0.0542235523
-1.2526072328 -0.8965562987 0.0322313912
-1.1739190417 -0.9386348155 -0.0083808359
-1.1007653792 -0.9761016173 -0.0620285583
-1.0289562053 -1.0072262895 -0.1213309289
-0.9314534496 -1.0361004263 -0.1895295243
-0.8449041515 -1.0524417381 -0.2317025122
-0.7510311223 -1.0630763443 -0.2557533177
-0.6295072963 -1.0706083670 -0.2547853312
-0.5350961815 -1.0745460049 -0.2310581455
-0.4473179284 -1.0780669500 -0.1885977798
-0.3682918049 -1.0823080053 -0.1312039521
-0.2823705909 -1.0901060691 -0.0443923809
-0.2231522369 -1.0997624335 0.0331848702
-0.1701105078 -1.1132147316 0.1146375022
-0.1215790754 -1.1312221219 0.1980313313
-0.0756880206 -1.1541744080 0.2817255238
-0.0199927542 -1.1901583531 0.3849785641
0.0245724913 -1.2256480347 0.4649531133
0.0699886021 -1.2670290231 0.5415423214
0.1165625943 -1.3141117440 0.6140337191
0.1643370322 -1.3672301690 0.6813926004
0.2129589588 -1.4263280280 0.7428951331
0.2735821301 -1.5090471020 0.8101120278
0.3206545903 -1.5817277358 0.8561482410
0.3647436238 -1.6604884755 0.8943855697
0.4123197122 -1.7676478065 0.9296083158
0.4421589119 -1.8591313423 0.9475219623
0.4667459410 -1.9786269791 0.9564967249
0.4751674283 -2.0761273892 0.9524199982
0.4739267183 -2.1974345606 0.9352161503
0.4639887573 -2.2921025565 0.9112163835
0.4431947487 -2.4056626326 0.8698560002
0.4219756865 -2.4926055010 0.8296680932
0.3969344921 -2.5752381287 0.7830769558
0.3607555203 -2.6716185114 0.7164441599
0.3283375252 -2.7428833636 0.6573439949
0.2927903421 -2.8081601247 0.5933342453
0.2542340247 -2.8670239426 0.5249912170
0.2020522089 -2.9309511690 0.4343109249
0.1571696678 -2.9731777914 0.3579820783
0.1099469210 -3.0073157562 0.2790673535
0.0607930830 -3.0329606204 0.1981416126
-0.0026200400 -3.0531555106 0.0951458724
-0.0545243697 -3.0585194205 0.0119989785
-0.1066858418 -3.0548282009 -0.0710863394
-0.1584400339 -3.0421174786 -0.1535386444
-0.2216925250 -3.0129474059 -0.2544813163
-0.2708909247 -2.9809175873 -0.3330809633
-0.3183603720 -2.9410020162 -0.4091039961
-0.3638942803 -2.8937516715 -0.4820473348
-0.4073219697 -2.8395199350 -0.5513408948
-0.4486830269 -2.7790672775 -0.6166432792
-0.4974567635 -2.6953416856 -0.6918321348
-0.5342808145 -2.6226649859 -0.7465144924
-0.5691397139 -2.5454247276 -0.7959736793
-0.6018433114 -2.4640004061 -0.8398737691
-0.6318680732 -2.3787232165 -0.8779819322
-0.6580178673 -2.2897587448 -0.9099342764
-0.6780986016 -2.1972656510 -0.9354024829
-0.6886724387 -2.1017815411 -0.9540598588
-0.6852657041 -2.0048361476 -0.9650833095
-0.6647137471 -1.9095404235 -0.9675124177
-0.6281757503 -1.8192012282 -0.9608635449
-0.5802621193 -1.7352709530 -0.9453809066
-0.5255230697 -1.6575749465 -0.9215407347
-0.4671980798 -1.5854690313 -0.8897065174
-0.3925353407 -1.5023713471 -0.8392120863
-0.3331318348 -1.4412840810 -0.7905718594
-0.2750981927 -1.3847798263 -0.7352000230
-0.2190626535 -1.3328798619 -0.6735942080
-0.1654401252 -1.2858322596 -0.6062121346
-0.1142483614 -1.2436248257 -0.5338990655
-0.0532267431 -1.1974260017 -0.4380083005
-0.0065751827 -1.1667010381 -0.3572481204
0.0393321311 -1.1411594650 -0.2742852726
0.0854338208 -1.1205868659 -0.1900565957
0.1333613413 -1.1048893509 -0.1057993560
0.1845829753 -1.0935145623 -0.0227960645
0.2410432200 -1.0860493836 0.0571795001
0.3044942731 -1.0816353284 0.1319390498
0.3763622270 -1.0793307891 0.1987130586
0.4575778018 -1.0780869880 0.2537442633
0.5474162964 -1.0768159542 0.2929989500
0.6430839433 -1.0743669273 0.3141119020
0.7409498026 -1.0692704896 0.3147759109
0.8362237237 -1.0595295522 0.2939923478
0.9249363115 -1.0437181125 0.2554182687
1.0052130032 -1.0209755607 0.2038012558
1.0792200070 -0.9913183472 0.1465020379
1.1518916677 -0.9555052265 0.0910570089
1.2282301702 -0.9147272811 0.0448380320
1.3114080134 -0.8717438721 0.0158470000
1.4229510470 -0.8228529263 0.0104976677
1.5136618995 -0.7918887210 0.0283605822
1.6019123267 -0.7714983101 0.0648199708
1.7046610888 -0.7625806543 0.1303893281
1.7807889535 -0.7671203385 0.1918467164
1.8528597904 -0.7808628342 0.2569223042
1.9228396184 -0.8022763533 0.3222833469
2.0098552327 -0.8383704530 0.4008330404
2.0805197297 -0.8745130846 0.4585212158
2.1525790902 -0.9166237144 0.5100693062
2.2258533732 -0.9649962557 0.5537297021
2.2995660909 -1.0197040396 0.5880984513
2.3725523903 -1.0806249078 0.6117883413
2.4609438148 -1.1641384912 0.6265167526
2.5271878436 -1.2364942329 0.6235710961
2.5886378315 -1.3115943089 0.6088468743
2.6446250756 -1.3879427572 0.5829244903
2.7060672092 -1.4826186767 0.5351162775
2.7491451276 -1.5565542155 0.4872326341
2.7864296510 -1.6278549544 0.4311882049
2.8176162392 -1.6956426161 0.3675581198
2.8425394489 -1.7593168732 0.2972589212
2.8609168594 -1.8182431977 0.2210565775
2.8736323372 -1.8838657037 0.1183469248
2.8756396545 -1.9295373440 0.0316438346
2.8700045678 -1.9683987513 -0.0581462646
2.8565516811 -1.9997550878 -0.1499996153
2.8352735821 -2.0229783001 -0.2427741169
2.8063896242 -2.0376024978 -0.3352366504
2.7604239382 -2.0436357766 -0.4485923957
2.7161144793 -2.0380635612 -0.5358521289
2.6658109956 -2.0232773188 -0.6186677830
2.6104110810 -1.9999123152 -0.6960890701
2.5507899359 -1.9684701232 -0.7672748529
2.4875807861 -1.9293936220 -0.8312185260
2.4049596594 -1.8715715785 -0.9009032577
2.3365459646 -1.8179972253 -0.9465558163
2.2672093065 -1.7590604314 -0.9833234685
2.1980428544 -1.6950691618 -1.0108091417
2.1304222540 -1.6262110871 -1.0286916927
2.0665124868 -1.5521138634 -1.0361909225
2.0087202018 -1.4728747339 -1.0334614108
1.9601227998 -1.3887073607 -1.0201144508
1.9235194283 -1.3009051392 -0.9961884545
1.8990621306 -1.2118424851 -0.9631303413
1.8860475815 -1.1239512824 -0.9214917705
1.8818834544 -1.0389331049 -0.8726294215
1.8845271734 -0.9580797892 -0.8170241883
1.8951865980 -0.8648546150 -0.7380635261
1.9074615188 -0.7963014262 -0.6689714541
1.9226545641 -0.7341309204 -0.5946254817
1.9406726213 -0.6790691843 -0.5154613384
1.9614856038 -0.6314535244 -0.4322603519
1.9919756096 -0.5830070556 -0.3238513132
2.0205906699 -0.5527460627 -0.2350522358
2.0537175523 -0.5293618073 -0.1457187239
2.0922373937 -0.5114870428 -0.0572763939
2.1370352700 -0.4970955048 0.0288144043
2.1888057705 -0.4833654793 0.1109730388
2.2479954004 -0.4673861320 0.1874487521
2.3144910937 -0.4456770957 0.2559088719
2.3682193931 -0.4239507685 0.3008594160
2.4243284862 -0.3971309413 0.3400924933
2.4816777902 -0.3614104958 0.3690926415
2.5377654020 -0.3194667404 0.3902938917
2.5914056166 -0.2715638424 0.4035550670
2.6414127285 -0.2179659688 0.4087349904
2.6685540544 -0.1774689962 0.4043390156
2.6956953802 -0.1369720235 0.3999430408
2.7132718787 -0.0929273835 0.3879631662
2.7308483772 -0.0488827436 0.3759832916
2.7359212944 -0.0037417826 0.3578371910
2.7409942116 0.0413991783 0.3396910905
2.7281086139 0.1058903346 0.3070037546
2.7144375156 0.1470029879 0.2847963422
2.6863098185 0.2058497918 0.2508614408
2.6480170062 0.2592352701 0.2176881315
2.6053342615 0.3097154104 0.1855079436
2.5589549586 0.3576507405 0.1544351037
2.4918611828 0.4177476042 0.1154691224
2.4197399084 0.4742601926 0.0803539081
2.3425005989 0.5273053229 0.0514093956
2.2603894815 0.5770605300 0.0317854409
2.1749343650 0.6243517057 0.0239340334
2.0888819725 0.6711118414 0.0280721959
1.9847945880 0.7327765374 0.0477014496
1.8875042640 0.8012221681 0.0773202031
1.8163193022 0.8625477887 0.1055000062
1.7494717816 0.9284035617 0.1342848247
1.6961629871 0.9762491360 0.1503263621
1.6391463761 1.0212337945 0.1606320109
1.5987757021 1.0489460347 0.1635217519
1.5573208260 1.0749954043 0.1640447276
1.5147817477 1.0993819032 0.1622009380
1.4715982392 1.1222819575 0.1585619744
1.4277703004 1.1436955672 0.1531278366
1.3835540485 1.1638192087 0.1463518899
1.3166472008 1.1920697184 0.1341752562
1.2489799033 1.2168086750 0.1188917924
1.1809696078 1.2395020908 0.1021333473
1.1126559712 1.2602969758 0.0841512494
1.0440786506 1.2793403399 0.0651968274
0.9751205120 1.2959293244 0.0453231806
0.9058569722 1.3108466994 0.0252237534
0.8362649405 1.3241628044 0.0051315332
0.7663213261 1.3359479790 -0.0147204926
0.6721424021 1.3484175068 -0.0395921665
0.5767407969 1.3572050021 -0.0611055120
0.4798141203 1.3613508008 -0.0760321624
0.3818913200 1.3580803900 -0.0759157600
0.2617883698 1.3466602103 -0.0536983029
0.1671526987 1.3384178015 -0.0289245860
