# Supplementary material for: The topology of the magnetically induced ring current of C13Cl2
Source: Chem Sci. 2026 Jun 27. Online ahead of print. doi: 10.1039/d6sc03398a (PMC13334967; doi:10.1039/d6sc03398a)
Supplement: SC-OLF-D6SC03398A-s002 [file SC-OLF-D6SC03398A-s002.zip › c13cl2/3loops/ribbon_traj_001_078.xyz]

300

0.0938731486 1.3340202335 0.0452235608
-0.0028985965 1.3320938686 0.0648962765
-0.0995950282 1.3336853342 0.0859750916
-0.1962942606 1.3389503286 0.1076448915
-0.2933472247 1.3468735026 0.1275780330
-0.3914838585 1.3543421775 0.1409124426
-0.4906325145 1.3577672216 0.1432581072
-0.5893017276 1.3547313140 0.1335080869
-0.6859990767 1.3448976837 0.1133537932
-0.7803943014 1.3296031288 0.0864362635
-0.8730964638 1.3100234787 0.0564404292
-0.9649242359 1.2865022916 0.0265887706
-1.0673816838 1.2543419943 -0.0033586993
-1.1570490964 1.2166409312 -0.0230675954
-1.2529342011 1.1612814592 -0.0338002899
-1.3383485589 1.0900785023 -0.0285755277
-1.4144637676 1.0105005122 -0.0113002045
-1.4786800085 0.9378044166 0.0104453541
-1.5432878036 0.8666167700 0.0357693058
-1.6111785440 0.7991049584 0.0624452131
-1.6837885732 0.7365170163 0.0886190678
-1.7614917608 0.6793740503 0.1124711815
-1.8438177718 0.6273271435 0.1321120203
-1.9297609021 0.5792528549 0.1452408706
-2.0176642047 0.5331997847 0.1488671901
-2.1048675555 0.4866193464 0.1404311335
-2.1878452887 0.4371912479 0.1180030557
-2.2636005513 0.3836717755 0.0828804292
-2.3316234060 0.3260004429 0.0393485584
-2.3921020982 0.2638145838 -0.0089245906
-2.4504132163 0.1875002883 -0.0653141175
-2.4940342845 0.1018376357 -0.1213599660
-2.5091516355 0.0037850124 -0.1704601391
-2.4867594870 -0.0994634295 -0.2009692450
-2.4246340683 -0.2048072630 -0.2022964303
-2.3513623015 -0.2812690462 -0.1701531130
-2.2766465667 -0.3403691554 -0.1135771184
-2.2078728605 -0.3852122577 -0.0387723708
-2.1545686893 -0.4179521721 0.0382134447
-2.1089030049 -0.4481509789 0.1210655707
-2.0657160430 -0.4831714494 0.2177116939
-2.0339424922 -0.5190787306 0.3047710925
-2.0072267850 -0.5605724572 0.3910429521
-1.9850677504 -0.6086484591 0.4751535614
-1.9668644517 -0.6632275229 0.5561707166
-1.9525376355 -0.7242613026 0.6332463619
-1.9408313633 -0.8001811077 0.7140066430
-1.9353465779 -0.8736479783 0.7805552805
-1.9354189404 -0.9522957850 0.8410312791
-1.9422473299 -1.0352601516 0.8948634963
-1.9594896982 -1.1324142963 0.9460723173
-1.9857928993 -1.2205968943 0.9826085213
-2.0271676926 -1.3193592325 1.0124405832
-2.0814327751 -1.4151399457 1.0289324242
-2.1464611190 -1.5055832460 1.0307252659
-2.2177174360 -1.5904079514 1.0191428893
-2.2839338331 -1.6612817326 0.9980328157
-2.3597040494 -1.7347887169 0.9624628534
-2.4267494720 -1.7948073203 0.9205218721
-2.4924740703 -1.8488946840 0.8694155506
-2.5638938888 -1.9014723716 0.8019582487
-2.6240080458 -1.9404363304 0.7331620352
-2.6865361083 -1.9733920807 0.6470637592
-2.7370029956 -1.9937757279 0.5640707671
-2.7867875403 -2.0049971300 0.4650971871
-2.8239497502 -2.0051317088 0.3730895782
-2.8538700628 -1.9957160027 0.2789458753
-2.8785070373 -1.9739114133 0.1725410985
-2.8917691964 -1.9454660591 0.0783611544
-2.8971421026 -1.9089328553 -0.0138120959
-2.8945439340 -1.8648670488 -0.1027612223
-2.8832057352 -1.8075601531 -0.1976854912
-2.8652944464 -1.7501503641 -0.2767862928
-2.8406249294 -1.6873858430 -0.3497799871
-2.8051199965 -1.6111476632 -0.4229537828
-2.7673087525 -1.5394742012 -0.4803806112
-2.7236063471 -1.4648410365 -0.5292031501
-2.6675878547 -1.3787663460 -0.5724018033
-2.6115669779 -1.3015296621 -0.5997801920
-2.5500149741 -1.2253288053 -0.6156575088
-2.4834389380 -1.1518492736 -0.6192708962
-2.4038952752 -1.0746997529 -0.6082856833
-2.3303598870 -1.0120543774 -0.5854833087
-2.2559780539 -0.9559535691 -0.5511680509
-2.1731304408 -0.9005505730 -0.5012777169
-2.1010783504 -0.8579638254 -0.4477005405
-2.0310229816 -0.8214684048 -0.3873788288
-1.9626510454 -0.7910598526 -0.3219517250
-1.8950172507 -0.7672298859 -0.2531304198
-1.8265139023 -0.7504635889 -0.1831152941
-1.7550516274 -0.7421058163 -0.1146087849
-1.6785066585 -0.7435074019 -0.0513558869
-1.5955902498 -0.7560596992 0.0017288265
-1.5070265060 -0.7798994461 0.0395329732
-1.4156426566 -0.8137111968 0.0581151191
-1.3253826079 -0.8546804644 0.0547676891
-1.2397221030 -0.8983570977 0.0303945518
-1.1606452382 -0.9401650670 -0.0126475507
-1.0865616496 -0.9767424367 -0.0678155413
-1.0127852984 -1.0069246997 -0.1271492857
-0.9336073236 -1.0301223045 -0.1824516907
-0.8457723780 -1.0466079767 -0.2255810065
-0.7502343801 -1.0572741265 -0.2499777752
-0.6393915250 -1.0644183770 -0.2503357987
-0.5429481834 -1.0687986064 -0.2283485763
-0.4427762459 -1.0732194012 -0.1804280527
-0.3630652419 -1.0780086479 -0.1216594858
-0.2930631596 -1.0847206784 -0.0516362955
-0.2315049367 -1.0942552791 0.0257188898
-0.1767960301 -1.1075956808 0.1075713785
-0.1148074439 -1.1298709140 0.2122574322
-0.0682749484 -1.1538666397 0.2967596617
-0.0227802048 -1.1834149399 0.3800392589
0.0228088043 -1.2186754414 0.4609870614
0.0692759283 -1.2598170748 0.5385420077
0.1170238153 -1.3067263638 0.6118760152
0.1728543101 -1.3661187125 0.6877200813
0.2231487326 -1.4254101872 0.7491868027
0.2737314349 -1.4904781810 0.8040117970
0.3234722092 -1.5615617456 0.8512647532
0.3779469640 -1.6473333056 0.8950502950
0.4276758194 -1.7402121536 0.9282151870
0.4696049070 -1.8400302359 0.9499952095
0.5016799411 -1.9583053895 0.9590170421
0.5156007463 -2.0806700255 0.9538500688
0.5112422780 -2.1905299462 0.9361799129
0.4967330417 -2.2973222439 0.9083177178
0.4751449322 -2.4000903990 0.8714409922
0.4481285080 -2.4980475755 0.8259319728
0.4165929095 -2.5902285265 0.7720573688
0.3813506506 -2.6764520795 0.7110723682
0.3472789803 -2.7477976430 0.6510994502
0.3103073345 -2.8132837868 0.5863065833
0.2649040659 -2.8786124041 0.5082970015
0.2218552823 -2.9294368374 0.4346632157
0.1701638699 -2.9772197009 0.3482467932
0.1218685731 -3.0108946640 0.2682440546
0.0651496810 -3.0375660243 0.1761067007
0.0134549191 -3.0522164037 0.0925921169
-0.0389519516 -3.0575196541 0.0083949985
-0.0980764132 -3.0520913098 -0.0859151580
-0.1501934405 -3.0377297257 -0.1692207013
-0.2013485994 -3.0143488280 -0.2510841433
-0.2569855578 -2.9777876632 -0.3404809334
-0.3045444921 -2.9365983570 -0.4173468100
-0.3500211733 -2.8878876273 -0.4910177193
-0.3932688048 -2.8321572769 -0.5609718864
-0.4342338760 -2.7699120334 -0.6266855734
-0.4774039263 -2.6930570843 -0.6949669386
-0.5136697193 -2.6190124381 -0.7503988773
-0.5476770828 -2.5401052300 -0.8002505094
-0.5793799117 -2.4569549142 -0.8443506256
-0.6081482463 -2.3698514092 -0.8823217726
-0.6328694953 -2.2790236433 -0.9137371871
-0.6515774997 -2.1848090112 -0.9384887310
-0.6605874292 -2.0875849985 -0.9559551205
-0.6557849952 -2.0010634082 -0.9644893152
-0.6340716865 -1.9045107209 -0.9659421212
-0.6011584223 -1.8245098001 -0.9594898043
-0.5548157567 -1.7388169376 -0.9434573747
-0.5016462531 -1.6592021413 -0.9185940542
-0.4447356298 -1.5852232382 -0.8853824784
-0.3862232887 -1.5165604908 -0.8441994977
-0.3276185567 -1.4528980938 -0.7955995916
-0.2700455843 -1.3942078791 -0.7399273082
-0.2077438961 -1.3338987143 -0.6698900816
-0.1543541574 -1.2857515994 -0.6013116379
-0.1033948729 -1.2429047644 -0.5275488898
-0.0545725000 -1.2052384573 -0.4496183651
-0.0074536573 -1.1729756476 -0.3682823414
0.0445597482 -1.1428141992 -0.2743313435
0.0911561644 -1.1217136469 -0.1890933889
0.1397568584 -1.1057404567 -0.1038725487
0.1920370474 -1.0942723539 -0.0201387558
0.2498307353 -1.0867435237 0.0603120154
0.3148413557 -1.0822057067 0.1352356029
0.3889770697 -1.0799075366 0.2011810656
0.4621363537 -1.0790595123 0.2483292489
0.5531021907 -1.0776101500 0.2874109707
0.6379638954 -1.0754978664 0.3058104765
0.7367162380 -1.0703026672 0.3072072102
0.8216297912 -1.0620834204 0.2909202777
0.9123119084 -1.0468478541 0.2542510590
0.9945335222 -1.0246233732 0.2034391526
1.0699774430 -0.9953993455 0.1458591125
1.1434966194 -0.9598512459 0.0893130289
1.2203732733 -0.9189952728 0.0417255583
1.3145816700 -0.8705058276 0.0083711019
1.4155407463 -0.8251534324 0.0010592606
1.5186864135 -0.7889840765 0.0206882591
1.6179386745 -0.7673924760 0.0657232719
1.7100939323 -0.7604313669 0.1275332992
1.7865184017 -0.7654669539 0.1906118822
1.8589189652 -0.7797332520 0.2570755342
1.9376962696 -0.8048475622 0.3318845886
2.0079377291 -0.8347286527 0.3955083458
2.0792486414 -0.8709651909 0.4544439607
2.1520569260 -0.9133470434 0.5070703599
2.2261922416 -0.9620438094 0.5517109100
2.3099680328 -1.0240250654 0.5911507089
2.3837985586 -1.0864824602 0.6138589960
2.4551807680 -1.1546809684 0.6246968008
2.5305120610 -1.2366948219 0.6217493301
2.5924213600 -1.3127549619 0.6063046016
2.6488555811 -1.3899677186 0.5796401820
2.7051537127 -1.4761883522 0.5370516740
2.7491094990 -1.5511661185 0.4890032915
2.7870688375 -1.6234337856 0.4324319968
2.8188901682 -1.6921851559 0.3682116959
2.8470506078 -1.7642673926 0.2879915544
2.8647287154 -1.8230866096 0.2099174368
2.8753039070 -1.8763128017 0.1267241956
2.8782625572 -1.9231325917 0.0391813179
2.8726346634 -1.9675866318 -0.0628800379
2.8587458623 -1.9987388500 -0.1562041546
2.8369037857 -2.0216483477 -0.2503896653
2.8071396914 -2.0355651687 -0.3441649739
2.7647483971 -2.0396739548 -0.4471480849
2.7200594424 -2.0339341193 -0.5356289050
2.6692469530 -2.0187569502 -0.6195812541
2.6132839495 -1.9947447738 -0.6980129030
2.5529690822 -1.9624428213 -0.7699804401
2.4889542079 -1.9222327037 -0.8343934218
2.4139501204 -1.8685766038 -0.8969356803
2.3449940935 -1.8144708301 -0.9435663762
2.2750858448 -1.7548373302 -0.9811780790
2.2053018179 -1.6900112651 -1.0091966645
2.1371651627 -1.6200656364 -1.0270646239
2.0726915397 -1.5449964276 -1.0346433214
2.0145911198 -1.4646326394 -1.0315456016
1.9660890835 -1.3792990421 -1.0174896528
1.9294390475 -1.2905155090 -0.9929979442
1.9053522406 -1.2006454157 -0.9588921743
1.8923114431 -1.1120570631 -0.9163468916
1.8881848920 -1.0265333292 -0.8662573899
1.8908316318 -0.9453586095 -0.8092212913
1.8986107609 -0.8694614679 -0.7456961018
1.9102596577 -0.7993741396 -0.6763441845
1.9269752208 -0.7281451479 -0.5923046673
1.9450853080 -0.6723462271 -0.5121870710
1.9662025070 -0.6243007687 -0.4279523716
1.9906242681 -0.5840203547 -0.3406584427
2.0189453653 -0.5515699425 -0.2514000989
2.0519100014 -0.5260676906 -0.1616007612
2.0902942301 -0.5061299635 -0.0726918083
2.1351871087 -0.4896901702 0.0135894364
2.1803483808 -0.4776244178 0.0861344825
2.2312691973 -0.4647831898 0.1542221228
2.2879016932 -0.4493393911 0.2168261758
2.3501918053 -0.4276189204 0.2703687374
2.4073997148 -0.4071628037 0.3108575417
2.4670721852 -0.3809627814 0.3440903205
2.5271011909 -0.3483589867 0.3695313453
2.5862311337 -0.3087444690 0.3866738499
2.6361588138 -0.2726412524 0.3958978600
2.6803675333 -0.2292277865 0.3957552773
2.7246033465 -0.1699572675 0.3880730619
2.7568031457 -0.1176945221 0.3755132836
2.7780128978 -0.0626185561 0.3548501029
2.7925840783 0.0045122455 0.3255617432
2.7923414343 0.0588158528 0.2952513465
2.7708079461 0.1180952921 0.2564302875
2.7381133062 0.1720379776 0.2202794486
2.6990949619 0.2115760329 0.1923636787
2.6534749180 0.2600589443 0.1613849248
2.6051808733 0.3075168022 0.1324252921
2.5486088831 0.3625787371 0.0988125998
2.4880754075 0.4151722689 0.0670003982
2.4248972427 0.4661770943 0.0376636365
2.3499437186 0.5221929935 0.0071328821
2.2700643313 0.5753367389 -0.0149628757
2.1864721479 0.6262721225 -0.0253668734
2.0912189121 0.6823480263 -0.0232631968
1.9880492329 0.7465489254 -0.0058461958
1.9020657084 0.8110969087 0.0204451377
1.8238945174 0.8827247316 0.0516907920
1.7544081274 0.9616002663 0.0852902464
1.6934207586 1.0470716194 0.1187765029
1.6457673966 1.1273991332 0.1472806040
1.6091551377 1.2005736076 0.1707815283
1.5810354067 1.2650889047 0.1888196361
1.5523511474 1.3298963474 0.2053680589
1.5174107633 1.3920548006 0.2177047836
1.4707444380 1.4485507887 0.2273810560
1.4053315199 1.4830991611 0.2300609248
1.3345794947 1.4969955567 0.2256141639
1.2643766200 1.4986896018 0.2127531981
1.1964845956 1.4956321761 0.1957971925
1.1289186746 1.4877226605 0.1768617029
1.0621073373 1.4785135386 0.1572771307
0.9949615417 1.4663017197 0.1374512533
0.9158568709 1.4557330588 0.1173897304
0.8361165531 1.4431743255 0.0979747582
0.7556147482 1.4284398686 0.0796518614
0.6742939800 1.4129074609 0.0630257457
0.5798895641 1.3972108522 0.0481285979
0.4844089848 1.3809704877 0.0362987845
0.3877740200 1.3651694589 0.0285819687
0.2900337814 1.3510572623 0.0263996597
0.1916663765 1.3401258228 0.0313845795
0.1012951000 1.3327328100 0.0577279400
0.0046511605 1.3305608968 0.0889229364
-0.0922038936 1.3330261012 0.1194304124
-0.1897731300 1.3392635705 0.1469698414
-0.2886396046 1.3474602011 0.1687067384
-0.3890806635 1.3544711197 0.1817768785
-0.4905326019 1.3567279439 0.1831072112
-0.5912643472 1.3517577166 0.1718053405
-0.6896542216 1.3394648291 0.1500123947
-0.7855012489 1.3214809661 0.1216318347
-0.8795878824 1.2990945223 0.0905697382
-0.9728295147 1.2726304211 0.0601907677
-1.0654025398 1.2405096723 0.0335407808
-1.1561553759 1.1993792587 0.0142893377
-1.2420632905 1.1461466397 0.0059463149
-1.3199146214 1.0812413048 0.0100219351
-1.3895944970 1.0089174121 0.0249424909
-1.4553492954 0.9345653979 0.0464996148
-1.5211954205 0.8615611789 0.0720597518
-1.5903668056 0.7922813760 0.0991142401
-1.6643936648 0.7280164983 0.1256468396
-1.7436771132 0.6693253256 0.1497612425
-1.8277141219 0.6158391724 0.1694954538
-1.9154435548 0.5663695960 0.1824927938
-2.0051042774 0.5188298916 0.1853791666
-2.0937712994 0.4704773204 0.1754624935
-2.1775391815 0.4189251138 0.1505577006
-2.2530282583 0.3630006069 0.1121586686
-2.3201762401 0.3029368080 0.0653655600
-2.3793228610 0.2382688474 0.0140858239
-2.4290901360 0.1673788315 -0.0388474894
-2.4655998725 0.0882247251 -0.0906450143
-2.4794222101 -0.0011048697 -0.1360334615
-2.4606287270 -0.0960086190 -0.1646041610
-2.4123272686 -0.1847512160 -0.1668899159
-2.3487360124 -0.2593510334 -0.1418932090
-2.2820360334 -0.3189863602 -0.0944453601
-2.2195027910 -0.3653101312 -0.0294318585
-2.1646059816 -0.4028888592 0.0472301424
-2.1179228817 -0.4368989432 0.1307436119
-2.0789814218 -0.4715623120 0.2178962060
-2.0467617266 -0.5099433465 0.3062290499
-2.0203148948 -0.5537184117 0.3939650510
-1.9990948937 -0.6040306835 0.4795856562
-1.9825587649 -0.6608953561 0.5620749694
-1.9706370759 -0.7243292486 0.6404675488
-1.9635623166 -0.7939825566 0.7140178953
-1.9619557520 -0.8693372508 0.7820561549
-1.9671567011 -0.9500700652 0.8434011972
-1.9802005648 -1.0349505229 0.8975352119
-2.0030285556 -1.1228764955 0.9428039580
-2.0359615938 -1.2119844484 0.9784511244
-2.0789820317 -1.3004819344 1.0033072364
-2.1311542336 -1.3865772543 1.0162317679
-2.1899140858 -1.4693130077 1.0177147417
-2.2532766695 -1.5479704254 1.0076501886
-2.3192552463 -1.6221610680 0.9864791694
-2.3862751440 -1.6913529941 0.9544420390
-2.4530299516 -1.7550369121 0.9120817288
-2.5184190003 -1.8125792279 0.8599232944
-2.5813980938 -1.8627178378 0.7980687174
-2.6411910674 -1.9050519616 0.7277974864
-2.6965639282 -1.9382932267 0.6494825606
-2.7467327405 -1.9619634325 0.5644799849
-2.7908800426 -1.9755791178 0.4740920524
-2.8277572771 -1.9785466128 0.3795665401
-2.8570732347 -1.9713346989 0.2826663686
-2.8783593517 -1.9541124384 0.1849267895
-2.8911435100 -1.9274569414 0.0878166046
-2.8956304662 -1.8919268339 -0.0071768068
-2.8917640071 -1.8482705517 -0.0987465795
-2.8801618611 -1.7973544389 -0.1858036964
-2.8611583700 -1.7399479143 -0.2673505899
-2.8352114517 -1.6767982855 -0.3425014067
-2.8024282661 -1.6084600749 -0.4100593948
-2.7633870758 -1.5359980523 -0.4694874509
-2.7181600549 -1.4602437273 -0.5197095802
-2.6669148751 -1.3823558458 -0.5598507325
-2.6096121987 -1.3036491880 -0.5885672642
-2.5466011188 -1.2258384390 -0.6050774949
-2.4784827302 -1.1507028825 -0.6087373678
-2.4061271382 -1.0802714107 -0.5985446799
-2.3313549968 -1.0156099890 -0.5756106963
-2.2557859017 -0.9577249202 -0.5403738678
-2.1810183986 -0.9066303648 -0.4945052627
-2.1080337936 -0.8620832747 -0.4397563931
-2.0373382634 -0.8240260145 -0.3775878869
-1.9686060499 -0.7923186062 -0.3098821579
-1.9008850510 -0.7675037524 -0.2383856919
-1.8324886955 -0.7502168080 -0.1653351632
-1.7611757338 -0.7417147367 -0.0935728958
-1.6844669916 -0.7436741139 -0.0271735610
-1.6010550787 -0.7571269733 0.0288866576
-1.5114789126 -0.7823528421 0.0689932995
-1.4186881097 -0.8177617961 0.0890933491
-1.3268831983 -0.8605201666 0.0859609904
-1.2398738797 -0.9058370924 0.0605898420
-1.1600371484 -0.9488479115 0.0151993638
-1.0857812642 -0.9861200705 -0.0431312099
-1.0120515756 -1.0166051385 -0.1059731513
-0.9325209980 -1.0398338173 -0.1646130702
-0.8433310686 -1.0562040795 -0.2099019464
-0.7457554027 -1.0667165446 -0.2350210579
-0.6446823675 -1.0731410645 -0.2362138683
-0.5459465985 -1.0776584731 -0.2138832389
-0.4542393064 -1.0819828753 -0.1709153130
-0.3723677934 -1.0873020355 -0.1112528344
-0.3010304419 -1.0949056062 -0.0394641259
-0.2386757123 -1.1056995356 0.0399329628
-0.1837587377 -1.1208148425 0.1240050415
-0.1340197123 -1.1409988579 0.2102248953
-0.0873436681 -1.1667799157 0.2966690017
-0.0423402815 -1.1988008273 0.3819042840
0.0022924286 -1.2370980368 0.4647062233
0.0473067628 -1.2822156477 0.5437747506
0.0929615833 -1.3338300362 0.6183738633
0.1392129332 -1.3924652950 0.6871856461
0.1854710217 -1.4579264659 0.7495161585
0.2308094357 -1.5301592019 0.8046215988
0.2737018658 -1.6095073386 0.8512191227
0.3125329112 -1.6953990078 0.8888773580
0.3453079885 -1.7873588411 0.9166148718
0.3702950865 -1.8842247888 0.9337086635
0.3864494997 -1.9842212194 0.9398618947
0.3937695378 -2.0853476218 0.9353998829
0.3930432527 -2.1858115739 0.9208828623
0.3851659197 -2.2840992322 0.8966918011
0.3716673198 -2.3793572577 0.8642358823
0.3530729565 -2.4705376161 0.8235927518
0.3302499749 -2.5571919375 0.7758347773
0.3035663319 -2.6387291418 0.7215090238
0.2730315503 -2.7142781244 0.6609153109
0.2390177440 -2.7835847613 0.5949479079
0.2013439188 -2.8454984035 0.5238212020
0.1604198060 -2.8998665181 0.4484510786
0.1162660737 -2.9455901665 0.3692639463
0.0693603468 -2.9824451514 0.2870985912
0.0201686810 -3.0099869681 0.2026456162
-0.0308796576 -3.0275529810 0.1166379908
-0.0829907189 -3.0350644004 0.0298133912
-0.1355842486 -3.0328413310 -0.0570171455
-0.1880756709 -3.0205324075 -0.1430678283
-0.2399101258 -2.9985872228 -0.2275788320
-0.2904942718 -2.9676965898 -0.3100319456
-0.3394569430 -2.9278965131 -0.3895952088
-0.3865901200 -2.8801183474 -0.4658000795
-0.4317701554 -2.8249455497 -0.5381022976
-0.4749646483 -2.7629171190 -0.6059315282
-0.5162403362 -2.6945873926 -0.6687120144
-0.5558243119 -2.6208830128 -0.7262853493
-0.5936581179 -2.5421201440 -0.7780471244
-0.6297865993 -2.4589489334 -0.8237776013
-0.6636914902 -2.3717814526 -0.8633520036
-0.6941967604 -2.2806845163 -0.8962635762
-0.7189906370 -2.1858707376 -0.9227992298
-0.7331343048 -2.0873263739 -0.9424641898
-0.7288624704 -1.9867785437 -0.9542929822
-0.7023708588 -1.8890904388 -0.9572674175
-0.6574962606 -1.7984022766 -0.9506223939
-0.6014957352 -1.7153156407 -0.9344248957
-0.5400149630 -1.6385060327 -0.9093578951
-0.4762084377 -1.5670782978 -0.8756292138
-0.4120197685 -1.5006067415 -0.8335200089
-0.3487793485 -1.4386323961 -0.7838010185
-0.2874613289 -1.3814255051 -0.7265181715
-0.2286930223 -1.3290529255 -0.6623569699
-0.1727145543 -1.2814617871 -0.5922485781
-0.1197634105 -1.2392875614 -0.5165401059
-0.0694470987 -1.2023435362 -0.4364287837
-0.0212774068 -1.1709840075 -0.3526931943
0.0257212374 -1.1453128707 -0.2663882931
0.0725966482 -1.1250218205 -0.1785936421
0.1210403193 -1.1101756653 -0.0905637031
0.1728114668 -1.1001048639 -0.0037646266
0.2298817205 -1.0944372110 0.0800446887
0.2939005760 -1.0920099380 0.1588187113
0.3670260845 -1.0920719205 0.2292354543
0.4501011155 -1.0931637844 0.2874641864
0.5421278939 -1.0940080473 0.3299892707
0.6407875085 -1.0931875312 0.3531441421
0.7420228610 -1.0890856484 0.3546952580
0.8407130078 -1.0794803269 0.3338242554
0.9321063594 -1.0626240487 0.2933180604
1.0143560040 -1.0381295241 0.2391911115
1.0894118164 -1.0061115932 0.1787385941
1.1630963244 -0.9677864765 0.1203109456
1.2411874772 -0.9244670260 0.0721181911
1.3272676419 -0.8795787972 0.0430254055
1.4195445721 -0.8383799756 0.0365571001
1.5139715693 -0.8059791898 0.0535749648
1.6058807870 -0.7857023063 0.0911253556
1.6922363797 -0.7782839692 0.1437696347
1.7724462642 -0.7829515879 0.2057772781
1.8481378518 -0.7977462575 0.2718104795
1.9214192123 -0.8210066760 0.3381624079
1.9941820177 -0.8519268167 0.4019138681
2.0677415835 -0.8897463954 0.4608297283
2.1425890044 -0.9341634048 0.5131231009
2.2185593120 -0.9852509385 0.5569927317
2.2947871520 -1.0430602956 0.5909536912
2.3699937582 -1.1075998622 0.6128879092
2.4426351737 -1.1777863092 0.6226324795
2.5113165262 -1.2524473093 0.6195702269
2.5747364731 -1.3300346362 0.6034561078
2.6324748676 -1.4087394676 0.5756526646
2.6842429622 -1.4870598066 0.5370192017
2.7296501961 -1.5636043002 0.4881541236
2.7686108997 -1.6373549160 0.4302691688
2.8010241183 -1.7074769870 0.3643985355
2.8267024295 -1.7732195220 0.2914073921
2.8447751476 -1.8336164553 0.2118184337
2.8553607885 -1.8882840366 0.1269246784
2.8578171966 -1.9362521289 0.0374857989
2.8519511045 -1.9769384250 -0.0553389428
2.8376003059 -2.0095543784 -0.1503917656
2.8147803485 -2.0335540916 -0.2463476407
2.7837387570 -2.0482623376 -0.3418695765
2.7449578470 -2.0535326395 -0.4355353986
2.6990119675 -2.0490821080 -0.5259518447
2.6466334366 -2.0348334386 -0.6117377259
2.5887666713 -2.0114593527 -0.6917991326
2.5262995267 -1.9796001977 -0.7652119396
2.4598779995 -1.9396500328 -0.8308034782
2.3904206503 -1.8924765166 -0.8878924168
2.3187662051 -1.8389602763 -0.9359413201
2.2459541545 -1.7797819358 -0.9747236509
2.1730815363 -1.7151962434 -1.0034771826
2.1018580474 -1.6451659280 -1.0216018759
2.0345953884 -1.5695308697 -1.0290566568
1.9746644686 -1.4877578031 -1.0252151875
1.9259653558 -1.4001238678 -1.0098657376
1.8909945121 -1.3085430529 -0.9838324222
1.8703990934 -1.2159152678 -0.9479108356
1.8615065439 -1.1250590773 -0.9035515410
1.8615753734 -1.0379107365 -0.8514712991
1.8679553763 -0.9557377371 -0.7921683193
1.8788979809 -0.8795243519 -0.7259690188
1.8931483812 -0.8098488052 -0.6534953984
1.9101987383 -0.7478326617 -0.5749206445
1.9295617208 -0.6937020912 -0.4912229446
1.9517265053 -0.6488714354 -0.4028534266
1.9768250194 -0.6130071196 -0.3112377227
2.0056803064 -0.5866479261 -0.2175162359
2.0390656209 -0.5688543714 -0.1232827396
2.0775895732 -0.5581747309 -0.0299302450
2.1226060204 -0.5530638482 0.0609579240
2.1744875059 -0.5509572978 0.1482308396
2.2342812195 -0.5496823524 0.2302940401
2.3018889200 -0.5466402460 0.3059792860
2.3768865844 -0.5395187713 0.3740159174
2.4581498717 -0.5261070159 0.4333535844
2.5442447889 -0.5044949498 0.4825715862
2.6326996031 -0.4733990776 0.5213836967
2.7210031176 -0.4316054979 0.5487763835
2.8058802922 -0.3781167926 0.5637782428
2.8834179231 -0.3127968578 0.5656613165
2.9501299332 -0.2372698138 0.5546333639
3.0036497235 -0.1542513201 0.5316820465
3.0421328788 -0.0667470892 0.4978051562
3.0634025422 0.0222191120 0.4541273787
3.0589809053 0.1081786256 0.4009560565
3.0223763107 0.1837615693 0.3446970075
2.9634494129 0.2486710056 0.2937783986
2.8941059958 0.3085372049 0.2499807290
2.8202524511 0.3670832050 0.2120909614
2.7442786250 0.4255339493 0.1784738581
2.6668976200 0.4838926384 0.1480533491
2.5881972193 0.5418600966 0.1203958666
2.5078316240 0.5990449711 0.0961221765
2.4253337461 0.6550419047 0.0767859487
2.3402441653 0.7094459637 0.0663365885
2.2542126768 0.7632879366 0.0677861234
2.1705803353 0.8190920685 0.0817684925
2.0925332553 0.8795354411 0.1054390573
2.0225864751 0.9466679992 0.1355317698
1.9617697343 1.0207203687 0.1690412619
1.9110370907 1.1014178561 0.2039694604
1.8699323946 1.1874705178 0.2388167216
1.8373670139 1.2775569586 0.2725375105
1.8114146943 1.3704676848 0.3043345928
1.7888301654 1.4651117933 0.3335116592
1.7651165801 1.5603401930 0.3597093553
1.7327041073 1.6538341421 0.3822867665
1.6768397523 1.7360031610 0.3995432729
1.5867128007 1.7785277682 0.4054689446
1.4859076350 1.7797484216 0.3971413569
1.3891102372 1.7617219903 0.3727984781
1.2969345396 1.7341926173 0.3402655197
1.2075302184 1.7019983980 0.3043712584
1.1196350644 1.6672049660 0.2671788318
1.0324247037 1.6308710409 0.2298425855
0.9452351287 1.5937477975 0.1932422340
0.8575701009 1.5564034276 0.1580338471
0.7690281942 1.5192823876 0.1248438441
0.6790588346 1.4829666959 0.0947558135
0.5873734754 1.4480035997 0.0685331586
0.4936459021 1.4151130316 0.0473875519
0.3976254705 1.3853324190 0.0330502145
0.2993673037 1.3602347452 0.0280238231
0.1998027550 1.3418887073 0.0352580380
0.0864511971 1.3353076570 0.0327191816
-0.0104483535 1.3336268403 0.0408696167
-0.1069861629 1.3343445672 0.0525197707
-0.2028153911 1.3386370867 0.0683199415
-0.2980548447 1.3462868041 0.0864493276
-0.3938870536 1.3542132353 0.1000480068
-0.4907324272 1.3588064993 0.1034090031
-0.5873391080 1.3577049114 0.0952108333
-0.6823439319 1.3503305382 0.0766951916
-0.7752873539 1.3377252915 0.0512406924
-0.8666050453 1.3209524350 0.0223111202
-0.9570189571 1.3003741620 -0.0070132265
-1.0693608278 1.2681743164 -0.0402581794
-1.1579428170 1.2339026038 -0.0604245286
-1.2638051117 1.1764162787 -0.0735468947
-1.3567824963 1.0989156998 -0.0671729906
-1.4393330382 1.0120836124 -0.0475428998
-1.5020107216 0.9410434353 -0.0256089066
-1.5653801866 0.8716723612 -0.0005211402
-1.6319902824 0.8059285408 0.0257761861
-1.7031834815 0.7450175343 0.0515912961
-1.7793064084 0.6894227749 0.0751811204
-1.8599214218 0.6388151146 0.0947285868
-1.9440782493 0.5921361137 0.1079889474
-2.0302241321 0.5475696778 0.1123552137
-2.1159638117 0.5027613724 0.1053997735
-2.1981513958 0.4554573821 0.0854484109
-2.2741728443 0.4043429440 0.0536021897
-2.3430705719 0.3490640777 0.0133315567
-2.4048813354 0.2893603202 -0.0319350052
-2.4717362966 0.2076217451 -0.0917807457
-2.5224686964 0.1154505463 -0.1520749177
-2.5388810609 0.0086748945 -0.2048868166
-2.5128902469 -0.1029182401 -0.2373343290
-2.4369408680 -0.2248633101 -0.2377029447
-2.3539885907 -0.3031870589 -0.1984130171
-2.2712570999 -0.3617519506 -0.1327088766
-2.1962429301 -0.4051143842 -0.0481128832
-2.1445313969 -0.4330154850 0.0291967471
-2.0998831281 -0.4594030147 0.1113875295
-2.0524506642 -0.4947805869 0.2175271817
-2.0211232577 -0.5282141148 0.3033131351
-1.9941386752 -0.5674265026 0.3881208533
-1.9710406071 -0.6132662347 0.4707214667
-1.9511701385 -0.6655596897 0.5502664637
-1.9344381951 -0.7241933565 0.6260251750
-1.9181004101 -0.8063796587 0.7139953907
-1.9087374038 -0.8779587057 0.7790544060
-1.9036811798 -0.9545215048 0.8386613609
-1.9042940950 -1.0355697803 0.8921917807
-1.9159508407 -1.1419520971 0.9493406767
-1.9356242047 -1.2292093402 0.9867659182
-1.9753533536 -1.3382365307 1.0215739299
-2.0317113167 -1.4437026372 1.0416330806
-2.1030081523 -1.5418534842 1.0437357902
-2.1821582026 -1.6328454774 1.0306355900
-2.2486124199 -1.7004023971 1.0095864619
-2.3331329549 -1.7782244398 0.9704836679
-2.4004689924 -1.8345777285 0.9289620154
-2.4665291404 -1.8852101402 0.8789078067
-2.5463896838 -1.9402269055 0.8058477800
-2.6068250241 -1.9758206992 0.7385265839
-2.6765082884 -2.0084909347 0.6446449578
-2.7272732506 -2.0255880232 0.5636615494
-2.7826950381 -2.0344151422 0.4561023219
-2.8201422233 -2.0317168049 0.3666126163
-2.8506668910 -2.0200973065 0.2752253820
-2.8786547228 -1.9937103881 0.1601554074
-2.8923948829 -1.9634751768 0.0689057042
-2.8986537389 -1.9259388768 -0.0204473849
-2.8973238609 -1.8814635458 -0.1067758650
-2.8862496092 -1.8177658672 -0.2095672860
-2.8694305229 -1.7603528139 -0.2862219958
-2.8460384072 -1.6979734006 -0.3570585675
-2.8078117268 -1.6138352514 -0.4358481708
-2.7712304293 -1.5429503501 -0.4912737715
-2.7290526393 -1.4694383457 -0.5386967199
-2.6682608343 -1.3751768461 -0.5849528740
-2.6135217570 -1.2994101363 -0.6109931198
-2.5534288295 -1.2248191717 -0.6262375226
-2.4883951459 -1.1529956648 -0.6298044246
-2.4016634122 -1.0691280952 -0.6180266867
-2.3293647773 -1.0084987658 -0.5953559211
-2.2561702060 -0.9541822179 -0.5619622340
-2.1652424831 -0.8944707813 -0.5080501711
-2.0941229071 -0.8538443761 -0.4556446878
-2.0247076998 -0.8189107950 -0.3971697707
-1.9566960409 -0.7898010991 -0.3340212921
-1.8891494504 -0.7669560195 -0.2678751476
-1.8205391092 -0.7507103699 -0.2008954249
-1.7489275209 -0.7424968960 -0.1356446741
-1.6725463253 -0.7433406900 -0.0755382128
-1.5901254209 -0.7549924252 -0.0254290045
-1.5025740993 -0.7774460501 0.0100726469
-1.4125972035 -0.8096605976 0.0271368892
-1.3238820175 -0.8488407621 0.0235743878
-1.2395703262 -0.8908771031 0.0001992615
-1.1612533280 -0.9314822226 -0.0404944652
-1.0873420349 -0.9673648030 -0.0924998726
-1.0135190212 -0.9972442610 -0.1483254202
-0.9346936493 -1.0204107916 -0.2002903111
-0.8482136875 -1.0370118739 -0.2412600667
-0.7547133575 -1.0478317083 -0.2649344924
-0.6341006825 -1.0556956895 -0.2644577291
-0.5399497683 -1.0599387397 -0.2428139137
-0.4313131854 -1.0644559272 -0.1899407923
-0.3537626903 -1.0687152603 -0.1320661372
-0.2850958774 -1.0745357506 -0.0638084651
-0.2243341611 -1.0828110225 0.0115048167
-0.1698333225 -1.0943765191 0.0911377154
-0.0955951754 -1.1187429700 0.2142899691
-0.0492062288 -1.1409533637 0.2968503216
-0.0032201281 -1.1680290525 0.3781742338
0.0433251800 -1.2002528461 0.4572678996
0.0912450939 -1.2374185018 0.5333092648
0.1410860473 -1.2796226914 0.6053781671
0.2064956870 -1.3397721300 0.6882545164
0.2608264435 -1.3928939086 0.7488574470
0.3166534342 -1.4507971601 0.8034019951
0.3732425525 -1.5136161527 0.8513103836
0.4433610168 -1.5992676034 0.9012232320
0.5100436504 -1.6930654662 0.9398155021
0.5689147274 -1.7958356830 0.9662817555
0.6169103824 -1.9323895595 0.9781721895
0.6374319548 -2.0759924293 0.9723002546
0.6294413033 -2.1952483185 0.9514769635
0.6083001638 -2.3105452556 0.9199436346
0.5786225446 -2.4208235402 0.8786461021
0.5431840594 -2.5255575349 0.8282711938
0.5029358441 -2.6232651156 0.7682799604
0.4591349693 -2.7141750171 0.7006357127
0.4215264103 -2.7813171617 0.6412835896
0.3815969251 -2.8429828123 0.5776652587
0.3284642129 -2.9117264047 0.4927728010
0.2832907586 -2.9590071567 0.4208753527
0.2240616661 -3.0088492354 0.3272296402
0.1743767994 -3.0393441766 0.2493895181
0.1101306811 -3.0651450806 0.1495677852
0.0577894958 -3.0768798264 0.0685462431
0.0050868157 -3.0799749078 -0.0130233942
-0.0605685777 -3.0713412886 -0.1148131705
-0.1123112101 -3.0549270439 -0.1953735743
-0.1627870729 -3.0301104331 -0.2745894545
-0.2234768439 -2.9878787366 -0.3709299212
-0.2696320412 -2.9453002010 -0.4450984113
-0.3134522266 -2.8956569071 -0.5162353590
-0.3547674541 -2.8393690042 -0.5838414752
-0.3935031038 -2.7769069478 -0.6474396186
-0.4385675164 -2.6915267759 -0.7212218628
-0.4715151267 -2.6171418635 -0.7745124053
-0.5016960478 -2.5380903160 -0.8224538944
-0.5289732242 -2.4549608949 -0.8649236498
-0.5526050024 -2.3679213659 -0.9012915417
-0.5715422302 -2.2773627702 -0.9312107980
-0.5841643624 -2.1837472848 -0.9541782323
-0.5880405535 -2.0878436232 -0.9694460512
-0.5827075199 -2.0153482727 -0.9746856482
-0.5657725143 -1.9199310030 -0.9746168249
-0.5448205840 -1.8506173235 -0.9683572148
-0.5081357783 -1.7623182345 -0.9524898536
-0.4632775432 -1.6798982500 -0.9278302133
-0.4132628220 -1.6033681786 -0.8951357431
-0.3604268088 -1.5325142400 -0.8548789866
-0.3064577648 -1.4671637915 -0.8073981648
-0.2526298398 -1.4069902530 -0.7533364450
-0.1867947699 -1.3387445031 -0.6774231933
-0.1359937605 -1.2900414117 -0.6103746978
-0.0870263354 -1.2465219673 -0.5385576737
-0.0396979013 -1.2081333785 -0.4628079464
0.0063700923 -1.1749672876 -0.3838714885
0.0633982590 -1.1403155276 -0.2822743940
0.1097156807 -1.1184054733 -0.1995931357
0.1584733975 -1.1013052482 -0.1171813942
0.2112626279 -1.0884398440 -0.0365128851
0.2697797501 -1.0790498363 0.0405793422
0.3357821354 -1.0724014753 0.1116524945
0.4109280550 -1.0677431527 0.1731266769
0.4741715919 -1.0649552402 0.2091943115
0.5640764876 -1.0612122528 0.2448326708
0.6351402823 -1.0578082016 0.2584768110
0.7314096149 -1.0515196861 0.2597191624
0.8025465746 -1.0446865139 0.2480163000
0.8925174573 -1.0310716594 0.2151840576
0.9747110404 -1.0111172222 0.1676871938
1.0505430695 -0.9846870978 0.1129796310
1.1238969144 -0.9519160154 0.0583151122
1.1995590694 -0.9135235196 0.0113329254
1.3018956981 -0.8614328579 -0.0262832016
1.4115369204 -0.8119268893 -0.0344385788
1.5234012576 -0.7719889632 -0.0121984466
1.6299965619 -0.7490826457 0.0403211882
1.7279514849 -0.7425787647 0.1112969636
1.8005905392 -0.7479823199 0.1754464862
1.8697000786 -0.7617202465 0.2423405889
1.9539733269 -0.7886884484 0.3256067692
2.0216934406 -0.8175304887 0.3891028234
2.0907556992 -0.8521839863 0.4480581932
2.1615248477 -0.8925306820 0.5010176190
2.2338251711 -0.9388366803 0.5464290883
2.3251489136 -1.0049898352 0.5913477266
2.3976033590 -1.0653650583 0.6148300829
2.4677263623 -1.1315756276 0.6267611222
2.5497075957 -1.2209423346 0.6239284334
2.6101062469 -1.2954752875 0.6091530953
2.6652362946 -1.3711959696 0.5836276995
2.7260644631 -1.4653168978 0.5370841464
2.7685688018 -1.5387279369 0.4898524593
2.8055267753 -1.6095126552 0.4345948247
2.8367562180 -1.6768933248 0.3720248562
2.8673987861 -1.7553152632 0.2845757166
2.8846822832 -1.8125567640 0.2080164399
2.8952470255 -1.8643415669 0.1265237128
2.8987079178 -1.9100130545 0.0408768369
2.8933182223 -1.9582348386 -0.0704211329
2.8798914188 -1.9879233216 -0.1620165436
2.8590272229 -2.0097426039 -0.2544316900
2.8305406258 -2.0228679998 -0.3464603712
2.7845389472 -2.0258152702 -0.4587607713
2.7411069173 -2.0187861306 -0.5453059654
2.6918604694 -2.0026804617 -0.6274247822
2.6378012277 -1.9780301950 -0.7042266733
2.5796386377 -1.9452854449 -0.7747489407
2.5180304163 -1.9048153746 -0.8379833654
2.4374795905 -1.8446766911 -0.9059789438
2.3712219820 -1.7899813839 -0.9511914324
2.3042175350 -1.7298927246 -0.9876325070
2.2375220995 -1.6648262869 -1.0149161464
2.1724722781 -1.5949653447 -1.0325273718
2.1107876911 -1.5204619855 -1.0402299860
2.0545177709 -1.4415074756 -1.0378760156
2.0062128111 -1.3584742163 -1.0251135681
1.9678835829 -1.2724879651 -1.0021634662
1.9403053877 -1.1853755637 -0.9698735129
1.9231163423 -1.0990550490 -0.9291422422
1.9147944106 -1.0151559219 -0.8810434807
1.9137078872 -0.9349794819 -0.8262742632
1.9183235410 -0.8593985839 -0.7654231847
1.9273709342 -0.7888994739 -0.6991929705
1.9437517034 -0.7084576341 -0.6096886901
1.9606088953 -0.6509903629 -0.5331511974
1.9806785086 -0.5997301020 -0.4530513165
2.0044235167 -0.5550335897 -0.3700791627
2.0322104242 -0.5164919590 -0.2852839620
2.0647543818 -0.4832810097 -0.1999187827
2.1029988869 -0.4540851961 -0.1154533716
2.1477681969 -0.4263164923 -0.0337790511
2.1862092557 -0.4042915378 0.0240381254
2.2282571750 -0.3798840271 0.0781502054
2.2739144664 -0.3520385361 0.1276730655
2.3234970262 -0.3157190696 0.1667215573
2.3566495579 -0.2882185915 0.1883614991
2.3898995814 -0.2574306130 0.2056090548
2.4215027787 -0.2233188958 0.2176789939
2.4514591498 -0.1858834401 0.2245713162
2.4664373354 -0.1671657123 0.2280174773
2.4773171435 -0.1456587152 0.2258492382
2.4990767597 -0.1026447211 0.2215127599
2.5099565678 -0.0811377241 0.2193445207
2.5138929167 -0.0584900230 0.2118950497
2.5217656144 -0.0131946210 0.1969961076
2.5257019633 0.0094530800 0.1895466366
2.5192395814 0.0524290148 0.1681635676
2.5127771995 0.0954049496 0.1467804985
2.5040839280 0.1146148609 0.1347466284
2.4866973849 0.1530346836 0.1106788882
2.4660831215 0.1894996551 0.0863767261
2.4303201462 0.2412648358 0.0495718504
2.3879535957 0.2884844412 0.0136049298
2.3419628615 0.3333092176 -0.0207949034
2.2745536911 0.3893440822 -0.0625201846
2.1998844974 0.4412275140 -0.0962623400
2.1187316190 0.4892563084 -0.1185198702
2.0118574890 0.5456039840 -0.1282948860
1.8835652105 0.6135624097 -0.1171314490
1.7815449416 0.6755258182 -0.0946414943
1.6860193004 0.7447290945 -0.0656596779
1.5977791641 0.8217826766 -0.0333889676
1.5169091226 0.9066727210 -0.0012637158
1.4541677792 0.9772413078 0.0220236975
1.4068955811 1.0306795304 0.0372284637
1.3732406480 1.0650660161 0.0441276131
1.3395857148 1.0994525019 0.0510267625
1.3021174193 1.1302754591 0.0531228007
1.2646491237 1.1610984164 0.0552188390
1.2239502390 1.1876705541 0.0546529050
1.1832513543 1.2142426917 0.0540869710
1.1396430029 1.2356572133 0.0527079182
1.0960346515 1.2570717349 0.0513288653
1.0503071309 1.2734469231 0.0493521474
1.0045796102 1.2898221113 0.0473754296
0.9574983797 1.3017323984 0.0450599211
0.8864786132 1.3177183200 0.0415372268
0.8146630053 1.3299452233 0.0379156693
0.7422013023 1.3375973497 0.0344598787
0.6695291254 1.3428482258 0.0312956778
0.5724056527 1.3464181048 0.0277240371
0.4751720675 1.3468279439 0.0252100171
0.3779225695 1.3450064989 0.0241137230
0.2807002590 1.3418797794 0.0247754963
0.1835299979 1.3383629384 0.0275111210
