# Supplementary material for: The topology of the magnetically induced ring current of C13Cl2
Source: Chem Sci. 2026 Jun 27. Online ahead of print. doi: 10.1039/d6sc03398a (PMC13334967; doi:10.1039/d6sc03398a)
Supplement: SC-OLF-D6SC03398A-s002 [file SC-OLF-D6SC03398A-s002.zip › c13cl2/3loops/ribbon_traj_002_005.xyz]

300

0.6050509818 1.4187435593 0.0143602982
0.5113832731 1.4068700168 -0.0041988285
0.4049033775 1.3921361210 -0.0171777822
0.2844679243 1.3766727745 -0.0180695516
0.1640290678 1.3649075930 0.0027118360
0.0583366834 1.3589273939 0.0359263848
-0.0348615210 1.3583670366 0.0674369452
-0.1283514964 1.3621795935 0.0977583371
-0.2106650292 1.3681716647 0.1208626294
-0.2939607105 1.3750785032 0.1395318073
-0.3783203529 1.3811284822 0.1520551907
-0.4634486880 1.3844844802 0.1569433286
-0.5485480566 1.3828224923 0.1515529616
-0.6322737112 1.3760813817 0.1380716836
-0.7142847582 1.3649410451 0.1184092149
-0.7947064567 1.3502178662 0.0945597670
-0.8857254743 1.3311117905 0.0645828514
-0.9758697683 1.3084803717 0.0350556005
-1.0772448767 1.2791272769 0.0053353079
-1.1889772211 1.2376496796 -0.0189932886
-1.3049207882 1.1702768919 -0.0272564160
-1.4025544389 1.0774776141 -0.0123118015
-1.4794431383 0.9846264951 0.0143907668
-1.5479842667 0.9022941327 0.0431368710
-1.6124005883 0.8330540978 0.0701406614
-1.6727454688 0.7766745128 0.0931649163
-1.7367138680 0.7239227545 0.1148090106
-1.8042442657 0.6748016356 0.1339692103
-1.8748499782 0.6288498193 0.1495839497
-1.9482706907 0.5857195393 0.1589995211
-2.0113277670 0.5491591370 0.1602471611
-2.0846154710 0.5060811558 0.1549600042
-2.1657394053 0.4551661071 0.1370729858
-2.2505745726 0.3942579006 0.1025560024
-2.3358287629 0.3215530375 0.0524887606
-2.4175648455 0.2337747795 -0.0106133040
-2.4814749761 0.1344745026 -0.0770849174
-2.5126399122 0.0190813653 -0.1404029616
-2.4862126350 -0.1056861023 -0.1806085144
-2.4151115165 -0.2183540106 -0.1806801471
-2.3236915741 -0.3062219160 -0.1383041958
-2.2327654954 -0.3677262877 -0.0613386399
-2.1552456896 -0.4106182780 0.0393895142
-2.0925199206 -0.4488072942 0.1521426846
-2.0508060693 -0.4850301246 0.2472809027
-2.0194796047 -0.5228252354 0.3318594009
-1.9927128472 -0.5661594110 0.4155623003
-1.9697022425 -0.6154452919 0.4972213268
-1.9500884889 -0.6709807572 0.5758026723
-1.9353888989 -0.7248548710 0.6407134827
-1.9217429207 -0.7914653981 0.7116167416
-1.9121893597 -0.8540739616 0.7692564074
-1.9057045680 -0.9305929814 0.8305327982
-1.9034219595 -1.0009997231 0.8792751103
-1.9080867485 -1.0856584998 0.9289169452
-1.9211595685 -1.1731985486 0.9714467847
-1.9409096403 -1.2508328588 1.0014391020
-1.9692539024 -1.3280500728 1.0248708780
-2.0127789013 -1.4141724312 1.0427195600
-2.0585898028 -1.4861219295 1.0499980133
-2.1102322532 -1.5544966537 1.0497704120
-2.1745581672 -1.6281584054 1.0394653347
-2.2334121142 -1.6879127019 1.0217784096
-2.3018758034 -1.7524116571 0.9933017110
-2.3619012378 -1.8041673160 0.9608086018
-2.4297945628 -1.8588189933 0.9154541633
-2.4879482470 -1.9013746328 0.8691749354
-2.5522028975 -1.9442476563 0.8084527831
-2.6061942640 -1.9759154670 0.7499327722
-2.6641367106 -2.0046200243 0.6758693457
-2.7109115340 -2.0219928079 0.6062015371
-2.7596497059 -2.0344085218 0.5218151382
-2.7974434401 -2.0373878543 0.4450478594
-2.8345159194 -2.0328206453 0.3542116135
-2.8612242274 -2.0213579800 0.2736656439
-2.8844917616 -2.0003557478 0.1805478574
-2.8990458566 -1.9754392658 0.0998657101
-2.9079010169 -1.9395559805 0.0087501104
-2.9091585172 -1.9018853662 -0.0682272558
-2.9039535261 -1.8532975547 -0.1535066759
-2.8936203801 -1.8057477816 -0.2240109677
-2.8755122713 -1.7465725988 -0.3003693633
-2.8547861170 -1.6909586902 -0.3621638329
-2.8249784198 -1.6232495986 -0.4269082163
-2.7947042616 -1.5612344130 -0.4777672507
-2.7540671298 -1.4872483799 -0.5282441635
-2.7140007220 -1.4208391063 -0.5647331433
-2.6628186050 -1.3438919707 -0.5981427368
-2.6136104372 -1.2768164729 -0.6184533016
-2.5519600549 -1.2014854718 -0.6315432730
-2.4940654415 -1.1384435334 -0.6331760874
-2.4329622450 -1.0788548827 -0.6260202431
-2.3599953212 -1.0160745192 -0.6061631570
-2.2856777616 -0.9598251237 -0.5749109427
-2.2208791084 -0.9166484253 -0.5391274325
-2.1477957546 -0.8722178705 -0.4907720261
-2.0854657173 -0.8387642250 -0.4424518054
-2.0156875424 -0.8052020587 -0.3818835325
-1.9560264005 -0.7808552788 -0.3253761609
-1.8879670280 -0.7584707721 -0.2580027546
-1.8187636199 -0.7430164617 -0.1898734769
-1.7563311582 -0.7357537946 -0.1315734530
-1.6798400844 -0.7364076286 -0.0698048734
-1.6079972243 -0.7462122014 -0.0242366418
-1.5207079830 -0.7670236970 0.0151673707
-1.4419587548 -0.7935538168 0.0346399888
-1.3630928616 -0.8257614655 0.0395038196
-1.2860654531 -0.8616212699 0.0295190720
-1.2031234055 -0.9040098100 -0.0016838451
-1.1259271283 -0.9433446355 -0.0480621762
-1.0517709934 -0.9770550599 -0.1029938423
-0.9754883762 -1.0043140644 -0.1584598233
-0.8924917810 -1.0247577057 -0.2065806066
-0.7892471778 -1.0401064230 -0.2428126147
-0.6798369409 -1.0492599201 -0.2540200555
-0.5706591831 -1.0547074344 -0.2384046557
-0.4792227758 -1.0586396327 -0.2035492753
-0.3959131778 -1.0628673195 -0.1521485681
-0.3216728869 -1.0683016721 -0.0882702794
-0.2562740864 -1.0759158514 -0.0154248222
-0.1980779993 -1.0865512360 0.0630329313
-0.1454380484 -1.1009030725 0.1448189938
-0.0964728658 -1.1197047570 0.2280093289
-0.0492961342 -1.1431201435 0.3110777417
-0.0083780860 -1.1677200641 0.3822797680
0.0387550354 -1.2007399412 0.4620247384
0.0871719008 -1.2388905307 0.5386224432
0.1311430725 -1.2759567194 0.6021362312
0.1831210878 -1.3236831728 0.6705353328
0.2369755792 -1.3764092598 0.7335200682
0.2857879215 -1.4255563134 0.7838146870
0.3421170725 -1.4874722151 0.8350107230
0.3921286782 -1.5450385223 0.8734360625
0.4476410834 -1.6162033362 0.9109929607
0.4951850363 -1.6816066780 0.9370721485
0.5400627503 -1.7507649264 0.9569418753
0.5808314269 -1.8239032636 0.9704756147
0.6133982822 -1.9018993621 0.9760346445
0.6358450345 -1.9839190359 0.9749194865
0.6443589206 -2.0686295986 0.9672358077
0.6398630186 -2.1530267115 0.9539370301
0.6255171718 -2.2350535478 0.9345026085
0.6061582015 -2.3146785008 0.9104984716
0.5835206216 -2.3919410955 0.8819906594
0.5584659584 -2.4667059450 0.8490066289
0.5278308104 -2.5490316604 0.8051667233
0.4984156210 -2.6169374747 0.7620944286
0.4635272188 -2.6912403793 0.7081372178
0.4262810268 -2.7603598764 0.6490358512
0.3867115518 -2.8239283578 0.5853429006
0.3550112713 -2.8667493334 0.5353597235
0.3113919723 -2.9192747031 0.4646556084
0.2654791906 -2.9647176494 0.3905580538
0.2235680173 -2.9983879592 0.3238183444
0.1739414523 -3.0291377752 0.2446717246
0.1227980023 -3.0516002465 0.1637136060
0.0771677290 -3.0633748529 0.0920860648
0.0245917056 -3.0690456925 0.0092035015
-0.0280167716 -3.0657423111 -0.0737960134
-0.0735333175 -3.0551899654 -0.1456328777
-0.1246841545 -3.0351955995 -0.2271706488
-0.1742951678 -3.0065528983 -0.3070724704
-0.2219906298 -2.9696396543 -0.3847332795
-0.2617807602 -2.9310819221 -0.4501304646
-0.3049918580 -2.8798881718 -0.5221295951
-0.3455641804 -2.8218093678 -0.5903544541
-0.3788201971 -2.7663025613 -0.6466104549
-0.4143008104 -2.6968633205 -0.7066023202
-0.4470202439 -2.6221411625 -0.7616137567
-0.4768070810 -2.5424807300 -0.8110761037
-0.5035027757 -2.4584820772 -0.8547867205
-0.5234297603 -2.3817383532 -0.8874367873
-0.5422189802 -2.2905131451 -0.9189218117
-0.5549106552 -2.1960948608 -0.9431199035
-0.5594879213 -2.0993115714 -0.9594308275
-0.5534626033 -2.0015830947 -0.9669117861
-0.5353925489 -1.9051205071 -0.9649818503
-0.5056816519 -1.8122996956 -0.9534820120
-0.4663096927 -1.7248000398 -0.9326508036
-0.4201169828 -1.6433122397 -0.9030671045
-0.3697004820 -1.5679160395 -0.8652435095
-0.3171683118 -1.4983297168 -0.8198378931
-0.2710321885 -1.4422475032 -0.7743343735
-0.2183356342 -1.3831443989 -0.7160375077
-0.1668486125 -1.3294531702 -0.6517147638
-0.1233084121 -1.2868864425 -0.5913640682
-0.0749948232 -1.2434398190 -0.5175045033
-0.0282845707 -1.2055526733 -0.4396535806
0.0173533204 -1.1731473816 -0.3587513151
0.0569821788 -1.1489552960 -0.2866436088
0.1030033522 -1.1265199947 -0.2026196016
0.1511897935 -1.1091162132 -0.1186394274
0.2032482550 -1.0962438701 -0.0361963333
0.2609720998 -1.0872468231 0.0428746298
0.3262539059 -1.0813782256 0.1160766138
0.4005780089 -1.0776841957 0.1801005253
0.4957879553 -1.0750700099 0.2363480880
0.5883152490 -1.0723460368 0.2683973752
0.6979332630 -1.0675763481 0.2804209734
0.8069673371 -1.0583907422 0.2655641735
0.8974628473 -1.0442647064 0.2308637393
0.9797871829 -1.0236507184 0.1816567765
1.0549574330 -0.9962004814 0.1246203899
1.1276542350 -0.9623394823 0.0677195911
1.2030237446 -0.9229255197 0.0185747821
1.2738192747 -0.8858576846 -0.0116649823
1.3604450761 -0.8436236565 -0.0285244954
1.4389172972 -0.8103161547 -0.0262955609
1.5179029522 -0.7827099811 -0.0084579942
1.5942682453 -0.7640065539 0.0253108311
1.6771913574 -0.7524696347 0.0762685597
1.7442569382 -0.7515024396 0.1293856769
1.8075656104 -0.7578056077 0.1866763036
1.8772946608 -0.7732561552 0.2542398574
1.9456229640 -0.7959783966 0.3212145271
2.0051436007 -0.8206976653 0.3777761297
2.0747412416 -0.8553198490 0.4380726309
2.1460363566 -0.8959101883 0.4923443199
2.2189266713 -0.9426873645 0.5389109663
2.2832643358 -0.9886678677 0.5718816560
2.3568290944 -1.0472259900 0.6003581646
2.4196742144 -1.1033213288 0.6156890883
2.4890112066 -1.1725633786 0.6221576194
2.5541072416 -1.2458753832 0.6162242723
2.6068163340 -1.3117890237 0.6016823128
2.6620293631 -1.3882842327 0.5741332257
2.7057142987 -1.4547302827 0.5421294947
2.7503534230 -1.5293606375 0.4961641007
2.7891452701 -1.6013488631 0.4414849385
2.8219914639 -1.6698946915 0.3790357971
2.8452082397 -1.7260913797 0.3185922266
2.8662752012 -1.7863010760 0.2437814017
2.8805742599 -1.8411669961 0.1634598533
2.8870623274 -1.8840292876 0.0895515987
2.8876073138 -1.9270125118 0.0011609371
2.8803771004 -1.9627056177 -0.0901157538
2.8679369928 -1.9877093489 -0.1711016564
2.8462087507 -2.0083145967 -0.2647239858
2.8167650025 -2.0200464213 -0.3577641226
2.7854669053 -2.0230320246 -0.4375161090
2.7430468190 -2.0173615445 -0.5260698010
2.6946005010 -2.0025211320 -0.6103752183
2.6478217826 -1.9815882278 -0.6791029489
2.5902991110 -1.9502678905 -0.7524011448
2.5290300606 -1.9109745644 -0.8184700451
2.4648603337 -1.8644748648 -0.8766470907
2.4072364293 -1.8185291898 -0.9203375005
2.3398940470 -1.7605602825 -0.9623384452
2.2721825252 -1.6972938000 -0.9950933667
2.2053043628 -1.6290876337 -1.0181684295
2.1488994988 -1.5657781418 -1.0303447144
2.0881259013 -1.4886708092 -1.0342350744
2.0338710949 -1.4070786532 -1.0275156030
1.9886428554 -1.3216836735 -1.0101001686
1.9543405703 -1.2339907088 -0.9823353782
1.9311137396 -1.1460426903 -0.9453642417
1.9180137333 -1.0598833369 -0.9000419916
1.9130144596 -0.9871902309 -0.8548923006
1.9141872045 -0.9081144030 -0.7964233280
1.9204874380 -0.8340646445 -0.7320055539
1.9310366712 -0.7658433960 -0.6619733772
1.9431444885 -0.7113098153 -0.5970093641
1.9600749850 -0.6548508328 -0.5183952403
1.9776430243 -0.6108392456 -0.4471129369
2.0011492042 -0.5672864694 -0.3623499540
2.0287776659 -0.5305055614 -0.2757573973
2.0611997941 -0.4997404041 -0.1886558805
2.1044331177 -0.4717813315 -0.0912016115
2.1627734179 -0.4457523277 0.0131031568
2.2411294063 -0.4163351671 0.1182000266
2.3347478843 -0.3733093617 0.2040450533
2.4355160107 -0.3082290603 0.2635284222
2.5303336434 -0.2174777237 0.2892762446
2.6025204151 -0.1051117816 0.2792352899
2.6295232754 0.0184810678 0.2347230253
2.6042362579 0.1349274297 0.1721140520
2.5414562569 0.2360629024 0.1073001820
2.4592205066 0.3252654269 0.0466306548
2.3652210644 0.4065266312 -0.0074058321
2.2717569387 0.4751861927 -0.0474315353
2.1923160055 0.5268824675 -0.0705146896
2.1195074487 0.5698985880 -0.0820632933
2.0451439808 0.6119326189 -0.0822514583
1.9714896436 0.6547057800 -0.0745587577
1.9005450973 0.7007399281 -0.0617277353
1.8331534252 0.7506323644 -0.0443172916
1.7700844282 0.8045335157 -0.0231905607
1.7100632089 0.8609301894 -0.0000482351
1.6527006167 0.9193436240 0.0245131298
1.5913408881 0.9895754450 0.0540600613
1.5204258453 1.0824713157 0.0909915741
1.4403403711 1.1850666768 0.1271448864
1.3416416229 1.2722073850 0.1493156978
1.2274112548 1.3246530452 0.1361230000
1.1147361093 1.3552087224 0.1057690630
1.0232299438 1.3785088916 0.0859434738
0.9405453977 1.3978114521 0.0719552548
0.8660087442 1.4136295404 0.0635970143
0.7887023790 1.4239650669 0.0534593846
0.6978073634 1.4256224428 0.0349615337
0.5681775700 1.3794062400 0.1419147400
0.4730620510 1.3693099101 0.1437904473
0.3790319579 1.3570624338 0.1565474708
0.2863515765 1.3451608886 0.1771958321
0.1946479995 1.3355400869 0.2028497220
0.1033783414 1.3296255713 0.2310662192
0.0120074376 1.3278778394 0.2595153877
-0.0798618971 1.3298723296 0.2862830709
-0.1725907038 1.3345296639 0.3095148161
-0.2665155438 1.3398865063 0.3270571932
-0.3616559331 1.3431702071 0.3365825408
-0.4572772252 1.3414771274 0.3362056556
-0.5519107977 1.3328006260 0.3254842706
-0.6441807683 1.3170162168 0.3057995738
-0.7337766035 1.2953494849 0.2800985001
-0.8213200745 1.2692989893 0.2514969676
-0.9075335113 1.2392220942 0.2228067261
-0.9927944176 1.2044762941 0.1967134368
-1.0765493438 1.1630929885 0.1761184647
-1.1568201514 1.1124501197 0.1645363217
-1.2313714019 1.0526095546 0.1636575319
-1.2993178160 0.9859593375 0.1732128221
-1.3631065690 0.9166302859 0.1900178977
-1.4258612462 0.8475579980 0.2112835144
-1.4903769175 0.7808521292 0.2347112116
-1.5584065389 0.7177919752 0.2582593782
-1.6305160981 0.6588511737 0.2802562522
-1.7067624065 0.6041477733 0.2990077137
-1.7863519496 0.5528715233 0.3129039794
-1.8681951851 0.5037769712 0.3198530640
-1.9503425708 0.4548393363 0.3170044596
-2.0300158671 0.4040668749 0.3022805511
-2.1034751356 0.3499116987 0.2738320099
-2.1685688386 0.2924042469 0.2338763037
-2.2249809731 0.2316866871 0.1861125864
-2.2727374945 0.1669557059 0.1343323476
-2.3099848532 0.0960083223 0.0821872999
-2.3313676972 0.0160602337 0.0347383046
-2.3262224285 -0.0730896594 0.0027202777
-2.2911061693 -0.1611129804 0.0000226158
-2.2396183374 -0.2359952391 0.0285726321
-2.1861281015 -0.2962271728 0.0798646712
-2.1371696210 -0.3466082848 0.1447388972
-2.0941888779 -0.3921033509 0.2171058928
-2.0570076586 -0.4365622110 0.2932620652
-2.0249305399 -0.4826679107 0.3707548007
-1.9971041139 -0.5320143753 0.4478923236
-1.9727314691 -0.5853636737 0.5235162490
-1.9513288636 -0.6430924493 0.5967887705
-1.9327734065 -0.7056319908 0.6668132839
-1.9167514209 -0.7726527833 0.7332177230
-1.9034420989 -0.8440596265 0.7955215951
-1.8936320091 -0.9198782629 0.8530786061
-1.8881589387 -0.9997542429 0.9054791985
-1.8882945380 -1.0831479740 0.9523635460
-1.8958337014 -1.1693249751 0.9931700542
-1.9127195869 -1.2570582027 1.0273075935
-1.9410927803 -1.3445465502 1.0535447284
-1.9813920726 -1.4294854334 1.0710116522
-2.0321186141 -1.5101363894 1.0791114071
-2.0906381124 -1.5857563677 1.0779439141
-2.1544340989 -1.6562643789 1.0675888435
-2.2212721186 -1.7219245271 1.0482984851
-2.2895728709 -1.7829501229 1.0206498048
-2.3581007618 -1.8391515721 0.9845887655
-2.4259726810 -1.8902875771 0.9406233411
-2.4924415656 -1.9358334127 0.8890407590
-2.5568632788 -1.9753652622 0.8303986148
-2.6185938200 -2.0083614542 0.7651773285
-2.6768845374 -2.0339310530 0.6937393054
-2.7310965707 -2.0517540066 0.6169393319
-2.7804118753 -2.0612546900 0.5355135410
-2.8243436758 -2.0626447615 0.4505493134
-2.8623113269 -2.0558749461 0.3630020090
-2.8934385286 -2.0409261804 0.2737776228
-2.9176843423 -2.0182995227 0.1840388366
-2.9346892344 -1.9881400394 0.0948560206
-2.9445978705 -1.9512627449 0.0071448380
-2.9475029048 -1.9080645132 -0.0781692785
-2.9435070641 -1.8590300701 -0.1602270885
-2.9330763964 -1.8047133771 -0.2382958910
-2.9166957950 -1.7457381039 -0.3118390653
-2.8945190067 -1.6823762688 -0.3800314801
-2.8668514734 -1.6151947908 -0.4423067690
-2.8339193785 -1.5446913937 -0.4979861292
-2.7959105076 -1.4715336281 -0.5465317854
-2.7527289090 -1.3964929489 -0.5872313385
-2.7042321763 -1.3204830219 -0.6191708556
-2.6502313529 -1.2447838853 -0.6415504217
-2.5907343179 -1.1708676588 -0.6535629345
-2.5258900763 -1.1005878499 -0.6541157338
-2.4568035564 -1.0353159458 -0.6435633580
-2.3847479117 -0.9763424631 -0.6217286529
-2.3114206807 -0.9239617111 -0.5896627511
-2.2382510402 -0.8778574147 -0.5487714584
-2.1664385914 -0.8376067919 -0.5000150124
-2.0964722093 -0.8026032487 -0.4449166621
-2.0285144875 -0.7725655473 -0.3845982143
-1.9621498809 -0.7475078502 -0.3203509716
-1.8963999125 -0.7277603914 -0.2536697409
-1.8298112325 -0.7139435194 -0.1863426855
-1.7606004231 -0.7069828030 -0.1206551254
-1.6869131693 -0.7082311746 -0.0597047238
-1.6075929787 -0.7187160433 -0.0074272234
-1.5230013040 -0.7387500911 0.0322353346
-1.4350254327 -0.7679202857 0.0553778685
-1.3467128081 -0.8039732510 0.0602302909
-1.2608793536 -0.8437284806 0.0468507053
-1.1795047728 -0.8835259320 0.0163271340
-1.1023476767 -0.9197629294 -0.0270770066
-1.0266948154 -0.9505309604 -0.0769494886
-0.9484233175 -0.9749160313 -0.1262801267
-0.8642233536 -0.9929923879 -0.1678203609
-0.7735268813 -1.0057143315 -0.1950146396
-0.6788880289 -1.0148193270 -0.2041469252
-0.5841994332 -1.0218569421 -0.1934738181
-0.4936629402 -1.0282903832 -0.1635421654
-0.4102406362 -1.0351570796 -0.1174093049
-0.3352175898 -1.0430968140 -0.0586575612
-0.2687745281 -1.0528236751 0.0094745274
-0.2092898715 -1.0649541985 0.0834308378
-0.1553707098 -1.0800749780 0.1610354347
-0.1051656870 -1.0989122182 0.2403131006
-0.0568008599 -1.1214920832 0.3197591583
-0.0091472640 -1.1484066254 0.3982825172
0.0391336577 -1.1797075887 0.4747636487
0.0887755263 -1.2152186606 0.5484781786
0.1403274133 -1.2549261723 0.6186551443
0.1942217607 -1.2988906323 0.6843892374
0.2504605982 -1.3468084893 0.7452031784
0.3089009920 -1.3984982542 0.8006150672
0.3692518318 -1.4540581729 0.8498895975
0.4310117780 -1.5132852037 0.8927155752
0.4934367948 -1.5761920265 0.9287976178
0.5555540238 -1.6429261348 0.9578545118
0.6159024762 -1.7140223727 0.9792723936
0.6722855603 -1.7900683856 0.9929894147
0.7204813680 -1.8724298206 0.9985533957
0.7541815572 -1.9617419635 0.9958693910
0.7656079506 -2.0559132851 0.9850421279
0.7564540537 -2.1495089517 0.9678718438
0.7344337463 -2.2398481427 0.9453827126
0.7058580441 -2.3269353305 0.9178919980
0.6737413498 -2.4109867235 0.8852962159
0.6393520910 -2.4918687064 0.8474147169
0.6034079756 -2.5694040149 0.8043420263
0.5661659548 -2.6433666566 0.7563753745
0.5275879327 -2.7134012946 0.7037858651
0.4874888660 -2.7788582866 0.6466283572
0.4457341229 -2.8393235102 0.5853111177
0.4021507385 -2.8941886578 0.5201313306
0.3567702490 -2.9431557377 0.4515772072
0.3095640464 -2.9856164598 0.3799898358
0.2606599988 -3.0211152884 0.3058027669
0.2103213849 -3.0492388116 0.2294437713
0.1587663680 -3.0696465202 0.1514574563
0.1065211917 -3.0819327741 0.0722312275
0.0539914809 -3.0857129471 -0.0076596197
0.0016628630 -3.0812279828 -0.0876365566
-0.0499978750 -3.0683880565 -0.1671429641
-0.1005437456 -3.0473052811 -0.2455994347
-0.1493907444 -3.0181797962 -0.3225454159
-0.1962677278 -2.9813934435 -0.3974115432
-0.2408188370 -2.9372770724 -0.4697009512
-0.2827796716 -2.8861990049 -0.5388892530
-0.3220765013 -2.8287743109 -0.6045760858
-0.3586574194 -2.7655542786 -0.6663985760
-0.3924499383 -2.6968868887 -0.7238514023
-0.4233912020 -2.6232359094 -0.7765456402
-0.4513135166 -2.5449772938 -0.8240166464
-0.4761025002 -2.4626891935 -0.8660949639
-0.4972769888 -2.3767026547 -0.9023520930
-0.5137930355 -2.2872486934 -0.9320263370
-0.5244685973 -2.1949362195 -0.9547566200
-0.5278077440 -2.1005663368 -0.9699862701
-0.5218447662 -2.0053642341 -0.9768069059
-0.5052421633 -1.9112243868 -0.9746185578
-0.4784544790 -1.8201252808 -0.9634948421
-0.4427108933 -1.7337272266 -0.9434247053
-0.4002720228 -1.6528609474 -0.9150056001
-0.3534315688 -1.5777272117 -0.8787716308
-0.3040706977 -1.5082232989 -0.8353299209
-0.2536750648 -1.4443239988 -0.7850020832
-0.2033741408 -1.3856417223 -0.7285905686
-0.1538936934 -1.3321193761 -0.6665867563
-0.1056851106 -1.2838698618 -0.5994543985
-0.0588957252 -1.2408214631 -0.5279229887
-0.0133255358 -1.2029801810 -0.4527532873
0.0315093742 -1.1702935044 -0.3747740072
0.0764385371 -1.1426199044 -0.2949296042
0.1224109085 -1.1197069367 -0.2141759372
0.1710191930 -1.1013573133 -0.1338050105
0.2237336316 -1.0870331029 -0.0552353758
0.2823198789 -1.0761348085 0.0196179740
0.3485227185 -1.0679170953 0.0881709759
0.4238943373 -1.0616687401 0.1466647966
0.5078923372 -1.0564445884 0.1919176432
0.5989550016 -1.0514363371 0.2202845556
0.6938410561 -1.0455220774 0.2292064695
0.7883225885 -1.0372459365 0.2178686361
0.8777675702 -1.0245903306 0.1867321704
0.9598602311 -1.0063143194 0.1412402074
1.0349455929 -0.9815990498 0.0873300063
1.1072718046 -0.9506206565 0.0328661904
1.1812961558 -0.9138717772 -0.0152956567
1.2604668298 -0.8730361088 -0.0499223164
1.3449154536 -0.8317819445 -0.0668579293
1.4325710572 -0.7940513786 -0.0642974946
1.5203154781 -0.7632544676 -0.0425797921
1.6048945367 -0.7416728509 -0.0037959162
1.6841478556 -0.7302090041 0.0483994334
1.7574904095 -0.7287431876 0.1097899886
1.8260734150 -0.7362360311 0.1760841076
1.8919741140 -0.7511483913 0.2438439650
1.9569764432 -0.7724243781 0.3107826866
2.0225551900 -0.7995544564 0.3749863481
2.0896469595 -0.8321892374 0.4349147704
2.1587110719 -0.8702833709 0.4890848064
2.2295283656 -0.9139263636 0.5363294002
2.3014971632 -0.9635055317 0.5752120305
2.3735004947 -1.0192037822 0.6045821912
2.4440080859 -1.0812105978 0.6227751909
2.5116530665 -1.1484394505 0.6297325187
2.5750864438 -1.2198402111 0.6248588335
2.6336595910 -1.2937422790 0.6088909939
2.6868598736 -1.3686468726 0.5822693936
2.7346187423 -1.4431137927 0.5458718172
2.7771279535 -1.5160186441 0.5008157697
2.8143278102 -1.5864270846 0.4477801845
2.8460049436 -1.6535129096 0.3873649561
2.8720431541 -1.7167442949 0.3204539597
2.8923000012 -1.7755262573 0.2477407658
2.9063179448 -1.8292576588 0.1698333943
2.9137883846 -1.8774750559 0.0875349292
2.9143143591 -1.9193775732 0.0015255090
2.9075606140 -1.9544072443 -0.0872401137
2.8936725664 -1.9823438729 -0.1776700194
2.8724479558 -2.0022322813 -0.2688143263
2.8439649230 -2.0138528754 -0.3594081988
2.8086435089 -2.0166220332 -0.4482678455
2.7671152882 -2.0106650643 -0.5342293411
2.7200653143 -1.9960948763 -0.6162272283
2.6681495047 -1.9728837473 -0.6931585596
2.6120567263 -1.9416072014 -0.7640723963
2.5525697992 -1.9028068822 -0.8281846508
2.4904298432 -1.8571051943 -0.8847834767
2.4264277113 -1.8053642952 -0.9335548067
2.3613386074 -1.7480880269 -0.9739879910
2.2960236473 -1.6858067045 -1.0057282188
2.2314960018 -1.6189496199 -1.0284647700
2.1690662122 -1.5477428736 -1.0420231947
2.1106273677 -1.4720990942 -1.0455404065
2.0579724311 -1.3925156457 -1.0392875515
2.0131815573 -1.3095702127 -1.0231944041
1.9783561896 -1.2244078858 -0.9971558096
1.9534022449 -1.1388093058 -0.9625750156
1.9381119907 -1.0545266191 -0.9199870678
1.9311038599 -0.9730776353 -0.8702861895
1.9306016047 -0.8952575494 -0.8146308799
1.9353325037 -0.8217042503 -0.7536123962
1.9445302492 -0.7530974664 -0.6875429854
1.9573570169 -0.6895154209 -0.6171905643
1.9735577107 -0.6311948294 -0.5430729643
1.9932265879 -0.5782835418 -0.4658012081
2.0166878583 -0.5307608752 -0.3861188459
2.0444329187 -0.4882633841 -0.3049881360
2.0770301587 -0.4497304010 -0.2236791959
2.1154805212 -0.4135056477 -0.1438871407
2.1604189271 -0.3768620566 -0.0677794700
2.2123960736 -0.3359375178 0.0012762747
2.2703623722 -0.2861610702 0.0586231089
2.3304826937 -0.2238698313 0.0987890856
2.3840106726 -0.1468157795 0.1146169411
2.4191902468 -0.0591667540 0.1044603986
2.4238413653 0.0295055455 0.0702344762
2.4017442147 0.1098021114 0.0235559479
2.3630658676 0.1810442912 -0.0271750101
2.3138873393 0.2454466431 -0.0780508794
2.2567323913 0.3050499455 -0.1263758595
2.1917892134 0.3608506589 -0.1690045538
2.1188999697 0.4130590168 -0.2022092457
2.0391497427 0.4617016649 -0.2225396504
1.9557461322 0.5079399042 -0.2298050881
1.8719785934 0.5540408771 -0.2261850497
1.7912640887 0.6044658642 -0.2165232185
1.7147044272 0.6598270340 -0.2012959910
1.6416863653 0.7185175706 -0.1816951313
1.5710925951 0.7790700292 -0.1590994143
1.5021614216 0.8406699677 -0.1342833546
1.4343131527 0.9027088671 -0.1076346895
1.3667677301 0.9645744216 -0.0798377003
1.2989482507 1.0257704540 -0.0512371867
1.2301419158 1.0856626969 -0.0222433718
1.1598165783 1.1437723516 0.0067248775
1.0870460100 1.1990617594 0.0351581269
1.0111331662 1.2505482458 0.0624402132
0.9313387653 1.2968498718 0.0877997945
0.8468878730 1.3358554843 0.1100993406
0.7574310065 1.3647009112 0.1277650102
0.6637272622 1.3800839940 0.1389107882
0.6419243936 1.4580808786 -0.1131941437
0.5497044952 1.4444301235 -0.1521881043
0.4307747970 1.4272098083 -0.1909030351
0.2825842721 1.4081846603 -0.2133349353
0.1334101361 1.3942750990 -0.1974260499
0.0132950253 1.3882292164 -0.1592134496
-0.0817304796 1.3888562338 -0.1246414973
-0.1768410958 1.3944868575 -0.0907663968
-0.2487393546 1.4018136655 -0.0677895574
-0.3214058771 1.4102705001 -0.0479935787
-0.3949847727 1.4190867573 -0.0324721594
-0.4696201508 1.4274918330 -0.0223189985
-0.5451853155 1.4328443585 -0.0223783474
-0.6203666540 1.4351465465 -0.0296562065
-0.6947929129 1.4345326053 -0.0432800703
-0.7680928390 1.4311367431 -0.0623774336
-0.8639174373 1.4230014869 -0.0936410234
-0.9589451190 1.4124844492 -0.1266022357
-1.0779404097 1.3951615652 -0.1654478489
-1.2211342907 1.3628492396 -0.2025228989
-1.3784701745 1.2879442291 -0.2181703638
-1.5057910619 1.1689958907 -0.1978364251
-1.5957797076 1.0526227042 -0.1612363642
-1.6701072872 0.9570302674 -0.1250097724
-1.7344242590 0.8852560664 -0.0944298889
-1.7870843986 0.8355570504 -0.0719295455
-1.8429116380 0.7889943352 -0.0506382309
-1.9017261249 0.7454554979 -0.0310692931
-1.9633480068 0.7048281153 -0.0137360800
-2.0283461962 0.6676621073 -0.0018540217
-2.0723129633 0.6434789376 0.0034898626
-2.1392150750 0.6080954367 0.0076394573
-2.2280036751 0.5604205156 0.0003139617
-2.3325803066 0.4961115544 -0.0287642988
-2.4466765526 0.4114193880 -0.0811350651
-2.5623921964 0.3005938531 -0.1555589556
-2.6529650990 0.1729406830 -0.2363571348
-2.6939121272 0.0221024968 -0.3155442279
-2.6462028415 -0.1382825452 -0.3639373065
-2.5391168636 -0.2755950407 -0.3613829100
-2.4077648108 -0.3764485929 -0.3051810237
-2.2794028893 -0.4392254027 -0.2025419510
-2.1733217582 -0.4746282711 -0.0659598689
-2.0908509633 -0.5055112375 0.0871794764
-2.0446044800 -0.5334980383 0.2012997401
-2.0140286695 -0.5629825602 0.2929640011
-1.9883215805 -0.6003044468 0.3832322770
-1.9666730158 -0.6455269101 0.4709264046
-1.9488481142 -0.6988690651 0.5548165740
-1.9380043913 -0.7440777511 0.6146136815
-1.9267344206 -0.8102780130 0.6900157603
-1.9209366204 -0.8640882967 0.7429912197
-1.9177771268 -0.9413077000 0.8079869903
-1.9186849802 -1.0022452033 0.8530710221
-1.9278789590 -1.0881690257 0.9054703444
-1.9464854355 -1.1770721221 0.9497235151
-1.9690996937 -1.2446075148 0.9755706105
-1.9974150246 -1.3115535954 0.9961970276
-2.0441657301 -1.3988594291 1.0144274677
-2.0850609915 -1.4621074696 1.0208846194
-2.1298263939 -1.5232369397 1.0215969099
-2.1946822356 -1.6000524319 1.0113418259
-2.2455521099 -1.6539008767 0.9952583340
-2.3141787360 -1.7218731913 0.9659536172
-2.3657017137 -1.7691830598 0.9370284380
-2.4336164446 -1.8273504094 0.8902849856
-2.4834549285 -1.8669158529 0.8493091118
-2.5475425163 -1.9131300503 0.7865069513
-2.5937947080 -1.9434694798 0.7346882159
-2.6513888839 -1.9753089957 0.6579993860
-2.6907264974 -1.9922316092 0.5954637424
-2.7388875365 -2.0075623535 0.5081167354
-2.7705432044 -2.0121309470 0.4395464054
-2.8067205120 -2.0097663445 0.3454212180
-2.8290099262 -2.0017897796 0.2735536650
-2.8512991809 -1.9824119729 0.1770568783
-2.8634024787 -1.9627384923 0.1048753995
-2.8712041634 -1.9278492161 0.0103553828
-2.8708141297 -1.8957062192 -0.0582852332
-2.8643999881 -1.8475650392 -0.1467862634
-2.8541643639 -1.8067821862 -0.2097260445
-2.8343287475 -1.7474070937 -0.2888996612
-2.8150532273 -1.6995411115 -0.3442961857
-2.7831053663 -1.6313044063 -0.4115096636
-2.7554891447 -1.5777774323 -0.4575483722
-2.7122237521 -1.5029631316 -0.5099565417
-2.6752725349 -1.4451852638 -0.5422349482
-2.6214050337 -1.3673009194 -0.5771146180
-2.5769895216 -1.3088490605 -0.5953561814
-2.5131857918 -1.2321032848 -0.6095236115
-2.4622408068 -1.1762992170 -0.6122364410
-2.4091209335 -1.1223938196 -0.6084771281
-2.3352427308 -1.0558065753 -0.5905976610
-2.2599348425 -0.9956885362 -0.5601591343
-2.2035071765 -0.9554394359 -0.5294834065
-2.1291529177 -0.9068289491 -0.4815290398
-2.0744592252 -0.8749252013 -0.4399869486
-2.0028605972 -0.8378385701 -0.3791688508
-1.9499029201 -0.8142027073 -0.3304013501
-1.8795341435 -0.7891811528 -0.2623357684
-1.8077160073 -0.7720894040 -0.1934042683
-1.7520618934 -0.7645247862 -0.1424917805
-1.6727669996 -0.7645840826 -0.0799050230
-1.6084014699 -0.7737083595 -0.0410460603
-1.5184146619 -0.7952973030 -0.0019005931
-1.4488920770 -0.8191873479 0.0139021091
-1.3794729150 -0.8475496800 0.0187773483
-1.3112515527 -0.8795140591 0.0121874388
-1.2267420383 -0.9244936880 -0.0196948242
-1.1495065799 -0.9669263416 -0.0690473458
-1.0768471714 -1.0035791594 -0.1290381960
-1.0025534349 -1.0337120974 -0.1906395199
-0.9207602085 -1.0565230235 -0.2453408523
-0.8049674743 -1.0744985145 -0.2906105898
-0.6807858530 -1.0837005132 -0.3038931859
-0.5571189331 -1.0875579267 -0.2833354934
-0.4647826114 -1.0889888822 -0.2435563851
-0.3815857194 -1.0905775595 -0.1868878313
-0.3081281840 -1.0935065301 -0.1178829976
-0.2437736448 -1.0990080277 -0.0403241718
-0.1868661271 -1.1081482734 0.0426350247
-0.1355053870 -1.1217311669 0.1286025530
-0.0877800447 -1.1404972958 0.2157055572
-0.0417914086 -1.1647482038 0.3023963250
-0.0076089080 -1.1870335027 0.3662770188
0.0383764130 -1.2217722937 0.4492858280
0.0855682754 -1.2625624009 0.5287667079
0.1219587316 -1.2969872665 0.5856173182
0.1720204148 -1.3484757132 0.6566814282
0.2234905601 -1.4060100304 0.7218369580
0.2626748509 -1.4526143725 0.7670143069
0.3149823131 -1.5208862573 0.8201318486
0.3532455784 -1.5767918409 0.8541565498
0.4018453720 -1.6562146460 0.8931883037
0.4348160487 -1.7202872213 0.9162897851
0.4642230244 -1.7875074802 0.9346113569
0.4893772934 -1.8577381417 0.9479618148
0.5063151964 -1.9313689037 0.9535158933
0.5175085119 -2.0060961083 0.9539695820
0.5231098906 -2.0813459120 0.9494294876
0.5232719834 -2.1565444713 0.9400022164
0.5166005972 -2.2302589530 0.9236225044
0.5064583589 -2.3024216712 0.9031049453
0.4932998934 -2.3728954676 0.8786851029
0.4775798258 -2.4415431837 0.8505985409
0.4522536453 -2.5286593058 0.8059914203
0.4306652872 -2.5905082928 0.7678134827
0.3994665050 -2.6690794640 0.7124885706
0.3650731877 -2.7418614662 0.6514433452
0.3276889808 -2.8085332054 0.5853746834
0.3078718042 -2.8393100091 0.5505881163
0.2660136955 -2.8953936685 0.4777340095
0.2213943349 -2.9438188390 0.4011262718
0.1864760359 -2.9756606300 0.3418339219
0.1375615198 -3.0090367388 0.2598996778
0.0868296365 -3.0335539727 0.1759697556
0.0478142664 -3.0448169318 0.1119409022
-0.0048080697 -3.0523784378 0.0260666227
-0.0576964062 -3.0502566394 -0.0599554702
-0.0970687600 -3.0419918742 -0.1241227913
-0.1488245634 -3.0230859179 -0.2087418629
-0.1991995912 -2.9949260004 -0.2915995249
-0.2477135318 -2.9578858652 -0.3720550157
-0.2827426833 -2.9248867717 -0.4305599780
-0.3272040445 -2.8735773387 -0.5053699373
-0.3690518596 -2.8148444247 -0.5761328224
-0.3989829749 -2.7670508440 -0.6268223338
-0.4361516825 -2.6968397524 -0.6893532382
-0.4706492857 -2.6210464155 -0.7466818731
-0.5023006454 -2.5399841661 -0.7981355609
-0.5309030512 -2.4542749609 -0.8434784770
-0.5495825318 -2.3867740516 -0.8725214817
-0.5706449249 -2.2937775969 -0.9058172865
-0.5853527132 -2.1972535020 -0.9314831870
-0.5911680986 -2.0980568061 -0.9488753849
-0.5850804404 -1.9978019554 -0.9570166664
-0.5655429345 -1.8990166274 -0.9553451427
-0.5329088248 -1.8044741105 -0.9434691819
-0.4899084921 -1.7158728530 -0.9218769019
-0.4399619427 -1.6337635320 -0.8911286089
-0.3859693953 -1.5581048672 -0.8517153882
-0.3302659260 -1.4884361347 -0.8043458652
-0.2883893122 -1.4401710077 -0.7636666639
-0.2332971275 -1.3806470755 -0.7034844468
-0.1798035317 -1.3267869642 -0.6368427713
-0.1409317135 -1.2899030231 -0.5832737379
-0.0910939212 -1.2460581749 -0.5070860179
-0.0432436056 -1.2081251655 -0.4265538738
0.0031972666 -1.1760012588 -0.3427286229
0.0375258205 -1.1552906875 -0.2783576133
0.0835957959 -1.1333330526 -0.1910632660
0.1313603940 -1.1168751131 -0.1034738443
0.1827628784 -1.1054546373 -0.0171572907
0.2396243206 -1.0983588376 0.0661312856
0.3039850934 -1.0948393559 0.1439822517
0.3772616806 -1.0936996514 0.2135362540
0.4836835734 -1.0936954313 0.2807785327
0.5776754964 -1.0932557364 0.3165101948
0.7020254698 -1.0896306188 0.3316354773
0.8256120857 -1.0795355479 0.3132597109
0.9171581244 -1.0639390822 0.2749953082
0.9997141348 -1.0409871174 0.2220733456
1.0749692730 -1.0108019130 0.1619107735
1.1480366654 -0.9740583080 0.1025729918
1.2247513334 -0.9319792622 0.0524452208
1.2871717196 -0.8986792604 0.0265923517
1.3759746986 -0.8554653686 0.0098089385
1.4452635373 -0.8265809308 0.0117063728
1.5154904262 -0.8021654947 0.0256638036
1.5836419539 -0.7863402570 0.0544175783
1.6702348592 -0.7747302653 0.1041376861
1.7310234669 -0.7742616916 0.1489813652
1.7890578058 -0.7793751843 0.1972684997
1.8626152075 -0.7953639190 0.2646357498
1.9342694848 -0.8195324150 0.3316463677
1.9877320114 -0.8418408741 0.3805659113
2.0598355237 -0.8784504605 0.4412304914
2.1333616412 -0.9215370057 0.4956038335
2.2083249770 -0.9714483653 0.5414925323
2.2650315083 -1.0138302037 0.5685512815
2.3401576941 -1.0752481978 0.5961341380
2.3953403430 -1.1254320597 0.6086029858
2.4663693466 -1.1966873068 0.6145827201
2.5331280394 -1.2719105552 0.6075897112
2.5799730771 -1.3298357684 0.5944736316
2.6371988527 -1.4079215928 0.5659970577
2.6768098552 -1.4663467726 0.5383871722
2.7235788925 -1.5427026308 0.4915124317
2.7639627299 -1.6162706416 0.4351896926
2.7979779843 -1.6862764734 0.3707066381
2.8183733253 -1.7354384644 0.3167304934
2.8402504012 -1.7970758947 0.2398220376
2.8548305750 -1.8530763333 0.1570863122
2.8603362702 -1.8905835194 0.0915682683
2.8609002685 -1.9346474504 0.0007963653
2.8531935868 -1.9710039911 -0.0929913939
2.8422014192 -1.9930748249 -0.1645332934
2.8199695455 -2.0143969120 -0.2606336454
2.7895650821 -2.0262399672 -0.3561200464
2.7622903016 -2.0294420161 -0.4267643724
2.7189783497 -2.0240580248 -0.5179102608
2.6691356877 -2.0089473877 -0.6045232082
2.6274940606 -1.9902927083 -0.6650473381
2.5685414956 -1.9589285796 -0.7407298933
2.5054903220 -1.9191422466 -0.8087554394
2.4392908242 -1.8718445353 -0.8685107047
2.3880451474 -1.8316940845 -0.9071201943
2.3184494866 -1.7730325381 -0.9506888993
2.2483414030 -1.7087808955 -0.9844585146
2.1791127238 -1.6392256476 -1.0078720891
2.1287327853 -1.5838134100 -1.0186662340
2.0656244349 -1.5052425241 -1.0229297423
2.0097697588 -1.4216416608 -1.0157436545
1.9641041536 -1.3337971342 -0.9970059330
1.9303249509 -1.2435735317 -0.9675149467
1.9088252343 -1.1532760749 -0.9281534678
1.8979154760 -1.0652400547 -0.8800969153
1.8949250592 -1.0013028266 -0.8394984117
1.8977728043 -0.9209712566 -0.7782157762
1.9056423723 -0.8464250387 -0.7103987115
1.9175430932 -0.7785893257 -0.6364037690
1.9289319601 -0.7331042097 -0.5768281639
1.9465922593 -0.6785068361 -0.4937175163
1.9620594607 -0.6433949495 -0.4284246657
1.9856105500 -0.6038120635 -0.3385810621
2.0131224131 -0.5727477387 -0.2465266586
2.0453694294 -0.5497504073 -0.1536325652
2.0933857142 -0.5300570153 -0.0385160824
2.1651279087 -0.5146425988 0.0939857837
2.2698627390 -0.4967328165 0.2351237785
2.3991333964 -0.4604576532 0.3494669976
2.5405493277 -0.3925882894 0.4282677588
2.6766566141 -0.2881396680 0.4639355481
2.7858505834 -0.1510568092 0.4540101811
2.8352051855 0.0074565901 0.3992115743
2.8067283010 0.1600527481 0.3206721561
2.7198466462 0.2910815135 0.2417753741
2.6045536740 0.4050842106 0.1713121890
2.4737097375 0.5080033169 0.1115641953
2.3517246640 0.5895217266 0.0741414833
2.2657320414 0.6407059181 0.0611798666
2.1998651547 0.6780955111 0.0584130639
2.1345418294 0.7159253336 0.0653021715
2.0710006939 0.7553706828 0.0770675343
2.0098261059 0.7970139921 0.0930677479
1.9516024231 0.8414376948 0.1126614078
1.8984824911 0.8905494608 0.1353140099
1.8490338227 0.9427903497 0.1590029440
1.8032398118 0.9980172803 0.1833096142
1.7483686235 1.0764420230 0.2157548121
1.6740839606 1.2003682097 0.2618208486
1.5817324916 1.3443628997 0.3055269596
1.4531413300 1.4587520730 0.3208747674
1.2950059312 1.5055337389 0.2655211226
1.1424262086 1.5113556854 0.1763799991
1.0353267215 1.5064695374 0.1094467343
0.9497520301 1.4987730324 0.0561107151
0.8851296154 1.4914035964 0.0170946880
0.8199737515 1.4832292225 -0.0208462410
0.7318874645 1.4711608915 -0.0689877207
