# Supplementary material for: The topology of the magnetically induced ring current of C13Cl2
Source: Chem Sci. 2026 Jun 27. Online ahead of print. doi: 10.1039/d6sc03398a (PMC13334967; doi:10.1039/d6sc03398a)
Supplement: SC-OLF-D6SC03398A-s002 [file SC-OLF-D6SC03398A-s002.zip › c13cl2/3loops/ribbon_traj_002_008.xyz]

300

0.5722645850 1.4008137507 0.1450183063
0.4765016730 1.3883871669 0.1370241582
0.3811161827 1.3749865026 0.1353280353
0.2861902148 1.3621027243 0.1386614693
0.2037430260 1.3524472259 0.1470676855
0.1090725151 1.3437906570 0.1567379243
0.0140823933 1.3384993391 0.1686761662
-0.0813101282 1.3368054548 0.1824017750
-0.1770113262 1.3389778988 0.1979656975
-0.2728147407 1.3445287706 0.2145204863
-0.3691146174 1.3502700600 0.2270122818
-0.4538868108 1.3518066952 0.2298144423
-0.5506866887 1.3478809892 0.2223606826
-0.6334220025 1.3377219594 0.2065483632
-0.7142324427 1.3230892417 0.1855659092
-0.8051232644 1.3028314147 0.1577995285
-0.8945632934 1.2785147851 0.1284922230
-0.9831179598 1.2498923699 0.1005893055
-1.0820149774 1.2114870756 0.0739446603
-1.1779466627 1.1620490036 0.0568545336
-1.2662238295 1.0974888992 0.0544894584
-1.3449831092 1.0221139140 0.0656928146
-1.4174593541 0.9423197215 0.0863350847
-1.4806798403 0.8718607042 0.1093219930
-1.5460578042 0.8041345434 0.1343722857
-1.6154441379 0.7405921020 0.1595138898
-1.6797622173 0.6889469750 0.1799651482
-1.7473847847 0.6407619210 0.1980191783
-1.8178762938 0.5956147159 0.2126320463
-1.9016245831 0.5471568054 0.2231836648
-1.9756500953 0.5056160669 0.2237030205
-2.0483741475 0.4630976436 0.2153026973
-2.1279342338 0.4124334417 0.1941195704
-2.2006183764 0.3583691168 0.1604434940
-2.2653827179 0.3006529860 0.1175779686
-2.3297985498 0.2310962286 0.0633853307
-2.3886898333 0.1454735042 0.0003771944
-2.4293600201 0.0367386478 -0.0658402518
-2.4154700436 -0.0874237405 -0.1090272140
-2.3509012873 -0.2016618746 -0.1058116901
-2.2665252100 -0.2897024829 -0.0551719111
-2.1937496464 -0.3484855607 0.0208352335
-2.1369756269 -0.3922926613 0.1026538677
-2.0942119458 -0.4291734762 0.1813132661
-2.0577191844 -0.4668997242 0.2629373062
-2.0266234631 -0.5077897940 0.3454094975
-2.0002509772 -0.5535183536 0.4270843959
-1.9777393131 -0.6045115295 0.5068291984
-1.9587221640 -0.6610420338 0.5837402441
-1.9431523811 -0.7233254057 0.6568970596
-1.9319852946 -0.7823571376 0.7169376664
-1.9229338425 -0.8542047424 0.7818555029
-1.9185127205 -0.9309266593 0.8413656540
-1.9185407890 -1.0015202032 0.8883010679
-1.9256753955 -1.0855386326 0.9363340408
-1.9376671689 -1.1611152819 0.9725827092
-1.9569379008 -1.2378480708 1.0031622890
-1.9906648393 -1.3251716279 1.0293818735
-2.0290224431 -1.3995063430 1.0438920112
-2.0815484634 -1.4810022833 1.0513666729
-2.1331966524 -1.5483581562 1.0496108913
-2.1885356964 -1.6121059455 1.0405931151
-2.2544833542 -1.6808685053 1.0209788171
-2.3134658863 -1.7370015483 0.9967632964
-2.3809310160 -1.7967289242 0.9599559354
-2.4394381575 -1.8439184833 0.9203740869
-2.5047499771 -1.8930610792 0.8676641760
-2.5601928239 -1.9302430448 0.8152321940
-2.6206710343 -1.9667484204 0.7484354592
-2.6707857641 -1.9919145720 0.6847293739
-2.7237403449 -2.0132933959 0.6060323586
-2.7663088449 -2.0248222361 0.5334786823
-2.8090627424 -2.0297067186 0.4462242700
-2.8453857384 -2.0255794884 0.3560483615
-2.8712064351 -2.0140084128 0.2759585910
-2.8940371717 -1.9936732145 0.1836419242
-2.9078847564 -1.9688270417 0.1036562363
-2.9166407114 -1.9338799714 0.0133291660
-2.9184348013 -1.8974082760 -0.0633262267
-2.9133531026 -1.8497591766 -0.1480062098
-2.9014579086 -1.7962627350 -0.2284141439
-2.8862798632 -1.7453285950 -0.2947245501
-2.8624059056 -1.6823336526 -0.3650361162
-2.8327176179 -1.6151754290 -0.4289961159
-2.8020405491 -1.5532749766 -0.4784923872
-2.7618805797 -1.4800283380 -0.5284047389
-2.7224376151 -1.4142191269 -0.5648164643
-2.6719767706 -1.3379664617 -0.5979722716
-2.6159279035 -1.2618509132 -0.6208099835
-2.5627390862 -1.1966154169 -0.6318928248
-2.4968821140 -1.1250747043 -0.6333204331
-2.4360592949 -1.0663229413 -0.6252610879
-2.3636338592 -1.0046988059 -0.6045019767
-2.2992541204 -0.9567893211 -0.5766051682
-2.2258168528 -0.9071916309 -0.5365343108
-2.1536123993 -0.8636791369 -0.4879630630
-2.0920154320 -0.8307757646 -0.4396030527
-2.0233391335 -0.7978201440 -0.3790106342
-1.9561894856 -0.7704649593 -0.3140264976
-1.8979986245 -0.7515187726 -0.2550530591
-1.8305703736 -0.7358786026 -0.1865769474
-1.7604476525 -0.7278107509 -0.1195650730
-1.6856725889 -0.7287029521 -0.0574072051
-1.6157946527 -0.7372659381 -0.0099379279
-1.5301639751 -0.7574045215 0.0315150482
-1.4408960356 -0.7874966321 0.0555326304
-1.3513690702 -0.8250690218 0.0600395860
-1.2649800847 -0.8667009613 0.0442706881
-1.1840442394 -0.9081623346 0.0099366798
-1.1175579806 -0.9408708651 -0.0314781478
-1.0434216640 -0.9733052683 -0.0854381922
-0.9669487030 -0.9992874389 -0.1395805939
-0.8840716050 -1.0187498184 -0.1862584424
-0.7820247044 -1.0338440562 -0.2223772657
-0.6734912463 -1.0428639405 -0.2314686114
-0.5776120718 -1.0485667516 -0.2181271068
-0.4865406184 -1.0535168283 -0.1850309144
-0.4032676546 -1.0588638587 -0.1353928967
-0.3289709149 -1.0654933350 -0.0731081183
-0.2635075603 -1.0742606400 -0.0016955938
-0.2052908870 -1.0859615659 0.0754145357
-0.1527129021 -1.1013092847 0.1559050939
-0.1039267901 -1.1209972088 0.2378469031
-0.0626171343 -1.1414247724 0.3092791806
-0.0165203852 -1.1699990402 0.3901679310
0.0299481134 -1.2036651154 0.4688296295
0.0774749460 -1.2423764105 0.5444463341
0.1207109659 -1.2803070343 0.6069266392
0.1713369887 -1.3286271460 0.6744241299
0.2235375415 -1.3819774691 0.7365984758
0.2708680442 -1.4319985654 0.7859052808
0.3248600344 -1.4946383349 0.8363800997
0.3730087590 -1.5523721897 0.8747912741
0.4207805353 -1.6135151886 0.9078493429
0.4665224260 -1.6789701542 0.9340138828
0.5096929959 -1.7479736392 0.9540604928
0.5489244773 -1.8206959914 0.9678461214
0.5818364443 -1.8976965600 0.9750325519
0.6037969431 -1.9791479475 0.9742602685
0.6122567799 -2.0631569081 0.9669404329
0.6082108946 -2.1467937219 0.9540733347
0.5956644143 -2.2285056758 0.9362712315
0.5772743877 -2.3076805250 0.9127968754
0.5557628167 -2.3845418198 0.8848751295
0.5292266932 -2.4698969250 0.8473353691
0.5028977743 -2.5410642261 0.8096792537
0.4714299284 -2.6191987778 0.7613195585
0.4415112028 -2.6836793738 0.7150102251
0.4056689520 -2.7530598622 0.6570407942
0.3673443977 -2.8169037351 0.5944049540
0.3312805155 -2.8670627136 0.5360954934
0.2884430724 -2.9192140803 0.4660218068
0.2487375947 -2.9586247055 0.4021311173
0.2016766302 -2.9972291477 0.3262464251
0.1526896542 -3.0278923204 0.2479682008
0.1084339643 -3.0478162106 0.1782706938
0.0569740365 -3.0627672589 0.0970397686
0.0048422272 -3.0688237860 0.0150805881
-0.0409061751 -3.0670620502 -0.0564937555
-0.0928328095 -3.0566657029 -0.1381904206
-0.1438865901 -3.0374900942 -0.2188546214
-0.1935933793 -3.0099385358 -0.2979235408
-0.2415503169 -2.9743418856 -0.3748426162
-0.2815302556 -2.9363663139 -0.4395333821
-0.3253728701 -2.8868671801 -0.5109594302
-0.3668349045 -2.8306779201 -0.5787733817
-0.4058651182 -2.7683230259 -0.6425243076
-0.4424810908 -2.7003688842 -0.7018278055
-0.4766707771 -2.6272799979 -0.7562573681
-0.5083583764 -2.5494779103 -0.8053773168
-0.5374205564 -2.4674998435 -0.8489727961
-0.5633523861 -2.3816753466 -0.8866890901
-0.5851223696 -2.2922421059 -0.9180144873
-0.6010154841 -2.1995553185 -0.9425635044
-0.6097131081 -2.0921173680 -0.9620797190
-0.6006918933 -1.9833694364 -0.9704539482
-0.5730523847 -1.8778570846 -0.9674075643
-0.5368617450 -1.7890069627 -0.9552598080
-0.4921231658 -1.7057623008 -0.9343036333
-0.4418162887 -1.6282253272 -0.9050456575
-0.3883678461 -1.5562267735 -0.8678730580
-0.3335527829 -1.4895232769 -0.8232893984
-0.2787170127 -1.4279654538 -0.7717283207
-0.2248331565 -1.3713898360 -0.7137761456
-0.1724907099 -1.3197831719 -0.6500069217
-0.1284657973 -1.2785653810 -0.5901536794
-0.0796976972 -1.2366056170 -0.5170618114
-0.0326344109 -1.1998108337 -0.4401554950
0.0132327048 -1.1682638782 -0.3602450060
0.0587509454 -1.1419297983 -0.2782691556
0.1049681141 -1.1204929841 -0.1952670526
0.1534552272 -1.1038094702 -0.1124826216
0.2058287935 -1.0914266132 -0.0313547144
0.2638220128 -1.0826785295 0.0462958607
0.3292008892 -1.0767840980 0.1180403474
0.4034876921 -1.0729081466 0.1804994051
0.4868096987 -1.0700280749 0.2301429252
0.5897671128 -1.0669410525 0.2665028820
0.6981993406 -1.0619705745 0.2785112949
0.8062987618 -1.0529422751 0.2646825140
0.9065120158 -1.0362380225 0.2241976429
0.9876297647 -1.0151069304 0.1750535672
1.0623473578 -0.9873532482 0.1192043682
1.1352006473 -0.9533242251 0.0643942327
1.2006852347 -0.9195940161 0.0220549315
1.2815364811 -0.8773786195 -0.0117243771
1.3571760947 -0.8411968653 -0.0243462437
1.4351338205 -0.8084942567 -0.0217321338
1.5133429414 -0.7813795286 -0.0043054337
1.5896687320 -0.7613972074 0.0266343128
1.6722815494 -0.7494893126 0.0765149009
1.7389192872 -0.7485390679 0.1291726377
1.8112267819 -0.7558501445 0.1937727312
1.8803632800 -0.7713624031 0.2604827093
1.9393989098 -0.7906782662 0.3184636011
2.0074446677 -0.8187570964 0.3821803708
2.0766156918 -0.8528661525 0.4415819869
2.1474179831 -0.8928007074 0.4950990134
2.2197079125 -0.9386690344 0.5412925035
2.2835525983 -0.9835129197 0.5748017718
2.3565720981 -1.0410198318 0.6034948211
2.4280262476 -1.1046811753 0.6208475777
2.4965102773 -1.1734885580 0.6265654679
2.5530808677 -1.2367500131 0.6223572709
2.6129373223 -1.3117401170 0.6058210183
2.6673499879 -1.3876830919 0.5783934210
2.7161655898 -1.4631443407 0.5409205958
2.7538900984 -1.5276223281 0.5003878989
2.7922287105 -1.5991791162 0.4466910391
2.8247088485 -1.6674068270 0.3853361686
2.8511597181 -1.7316683794 0.3171789316
2.8690605848 -1.7839301910 0.2526372582
2.8835085856 -1.8390893219 0.1737745305
2.8909784026 -1.8885201467 0.0902834863
2.8911577214 -1.9315379685 0.0029927778
2.8837109016 -1.9674722318 -0.0871157293
2.8711706861 -1.9927884897 -0.1672152124
2.8494899638 -2.0141217239 -0.2596486945
2.8203122354 -2.0268724844 -0.3516036810
2.7840498491 -2.0306405832 -0.4418218252
2.7412426863 -2.0253460109 -0.5290427026
2.6926444431 -2.0111234315 -0.6121342711
2.6463566378 -1.9918396383 -0.6807413217
2.5888356129 -1.9616768907 -0.7532809598
2.5276622505 -1.9237520600 -0.8188646409
2.4636408793 -1.8788751171 -0.8769067685
2.3974770431 -1.8276169417 -0.9266700154
2.3300606959 -1.7707586868 -0.9679338007
2.2622677747 -1.7087662317 -1.0002156735
2.1952740120 -1.6418942709 -1.0230145956
2.1305962747 -1.5703372729 -1.0362721075
2.0704355039 -1.4938503051 -1.0391431030
2.0170575750 -1.4127807015 -1.0318735091
1.9733295594 -1.3276908724 -1.0141103258
1.9409309793 -1.2402702273 -0.9863762529
1.9196156203 -1.1526787584 -0.9499001347
1.9082302158 -1.0669030537 -0.9054485396
1.9048701669 -0.9844483233 -0.8538785352
1.9077110289 -0.9062993581 -0.7959399767
1.9153023221 -0.8330690196 -0.7322676116
1.9267612315 -0.7654907002 -0.6631518882
1.9393445953 -0.7113422988 -0.5989307519
1.9566946848 -0.6551447864 -0.5214282260
1.9771951083 -0.6057087566 -0.4402493151
2.0011785356 -0.5630983976 -0.3562885801
2.0291434149 -0.5269893938 -0.2706331741
2.0618255036 -0.4967260657 -0.1845540085
2.1050065280 -0.4688058409 -0.0884028048
2.1635753282 -0.4426956910 0.0141061026
2.2416429236 -0.4120224908 0.1169633957
2.3334645690 -0.3685707682 0.2020465766
2.4326755737 -0.3021189533 0.2597178874
2.5249980158 -0.2104349560 0.2837178748
2.5937581980 -0.0981675005 0.2724758749
2.6195826454 0.0241536826 0.2287060269
2.5915210556 0.1388718233 0.1664555961
2.5285079967 0.2382126593 0.1026310021
2.4473724074 0.3261539124 0.0425404547
2.3548879343 0.4064088878 -0.0114180187
2.2724782015 0.4674105233 -0.0482540723
2.1940213583 0.5185909310 -0.0721938481
2.1110948178 0.5672333228 -0.0837653186
2.0371097435 0.6085896251 -0.0849576514
1.9640503452 0.6508727564 -0.0768675799
1.8937352306 0.6964801496 -0.0639762943
1.8269119543 0.7458990864 -0.0468204705
1.7634705451 0.7985073558 -0.0262944682
1.7038224998 0.8543427535 -0.0033663026
1.6466689248 0.9120702700 0.0208509327
1.5850037065 0.9809960597 0.0498969113
1.5195190026 1.0617137069 0.0826084786
1.4400123615 1.1625861049 0.1190421566
1.3450774958 1.2518977927 0.1449228671
1.2299165196 1.3106242149 0.1532413747
1.1085420454 1.3419064570 0.1510434706
1.0101111786 1.3645960557 0.1515804567
0.9220502265 1.3829541052 0.1535215333
0.8317608214 1.3965531567 0.1540379641
0.7510143462 1.4059731569 0.1551000918
0.6561179935 1.4066303519 0.1506574120
0.5681775700 1.3794062400 0.1419147400
0.4730620510 1.3693099101 0.1437904473
0.3790319579 1.3570624338 0.1565474708
0.2863515765 1.3451608886 0.1771958321
0.1946479995 1.3355400869 0.2028497220
0.1033783414 1.3296255713 0.2310662192
0.0120074376 1.3278778394 0.2595153877
-0.0798618971 1.3298723296 0.2862830709
-0.1725907038 1.3345296639 0.3095148161
-0.2665155438 1.3398865063 0.3270571932
-0.3616559331 1.3431702071 0.3365825408
-0.4572772252 1.3414771274 0.3362056556
-0.5519107977 1.3328006260 0.3254842706
-0.6441807683 1.3170162168 0.3057995738
-0.7337766035 1.2953494849 0.2800985001
-0.8213200745 1.2692989893 0.2514969676
-0.9075335113 1.2392220942 0.2228067261
-0.9927944176 1.2044762941 0.1967134368
-1.0765493438 1.1630929885 0.1761184647
-1.1568201514 1.1124501197 0.1645363217
-1.2313714019 1.0526095546 0.1636575319
-1.2993178160 0.9859593375 0.1732128221
-1.3631065690 0.9166302859 0.1900178977
-1.4258612462 0.8475579980 0.2112835144
-1.4903769175 0.7808521292 0.2347112116
-1.5584065389 0.7177919752 0.2582593782
-1.6305160981 0.6588511737 0.2802562522
-1.7067624065 0.6041477733 0.2990077137
-1.7863519496 0.5528715233 0.3129039794
-1.8681951851 0.5037769712 0.3198530640
-1.9503425708 0.4548393363 0.3170044596
-2.0300158671 0.4040668749 0.3022805511
-2.1034751356 0.3499116987 0.2738320099
-2.1685688386 0.2924042469 0.2338763037
-2.2249809731 0.2316866871 0.1861125864
-2.2727374945 0.1669557059 0.1343323476
-2.3099848532 0.0960083223 0.0821872999
-2.3313676972 0.0160602337 0.0347383046
-2.3262224285 -0.0730896594 0.0027202777
-2.2911061693 -0.1611129804 0.0000226158
-2.2396183374 -0.2359952391 0.0285726321
-2.1861281015 -0.2962271728 0.0798646712
-2.1371696210 -0.3466082848 0.1447388972
-2.0941888779 -0.3921033509 0.2171058928
-2.0570076586 -0.4365622110 0.2932620652
-2.0249305399 -0.4826679107 0.3707548007
-1.9971041139 -0.5320143753 0.4478923236
-1.9727314691 -0.5853636737 0.5235162490
-1.9513288636 -0.6430924493 0.5967887705
-1.9327734065 -0.7056319908 0.6668132839
-1.9167514209 -0.7726527833 0.7332177230
-1.9034420989 -0.8440596265 0.7955215951
-1.8936320091 -0.9198782629 0.8530786061
-1.8881589387 -0.9997542429 0.9054791985
-1.8882945380 -1.0831479740 0.9523635460
-1.8958337014 -1.1693249751 0.9931700542
-1.9127195869 -1.2570582027 1.0273075935
-1.9410927803 -1.3445465502 1.0535447284
-1.9813920726 -1.4294854334 1.0710116522
-2.0321186141 -1.5101363894 1.0791114071
-2.0906381124 -1.5857563677 1.0779439141
-2.1544340989 -1.6562643789 1.0675888435
-2.2212721186 -1.7219245271 1.0482984851
-2.2895728709 -1.7829501229 1.0206498048
-2.3581007618 -1.8391515721 0.9845887655
-2.4259726810 -1.8902875771 0.9406233411
-2.4924415656 -1.9358334127 0.8890407590
-2.5568632788 -1.9753652622 0.8303986148
-2.6185938200 -2.0083614542 0.7651773285
-2.6768845374 -2.0339310530 0.6937393054
-2.7310965707 -2.0517540066 0.6169393319
-2.7804118753 -2.0612546900 0.5355135410
-2.8243436758 -2.0626447615 0.4505493134
-2.8623113269 -2.0558749461 0.3630020090
-2.8934385286 -2.0409261804 0.2737776228
-2.9176843423 -2.0182995227 0.1840388366
-2.9346892344 -1.9881400394 0.0948560206
-2.9445978705 -1.9512627449 0.0071448380
-2.9475029048 -1.9080645132 -0.0781692785
-2.9435070641 -1.8590300701 -0.1602270885
-2.9330763964 -1.8047133771 -0.2382958910
-2.9166957950 -1.7457381039 -0.3118390653
-2.8945190067 -1.6823762688 -0.3800314801
-2.8668514734 -1.6151947908 -0.4423067690
-2.8339193785 -1.5446913937 -0.4979861292
-2.7959105076 -1.4715336281 -0.5465317854
-2.7527289090 -1.3964929489 -0.5872313385
-2.7042321763 -1.3204830219 -0.6191708556
-2.6502313529 -1.2447838853 -0.6415504217
-2.5907343179 -1.1708676588 -0.6535629345
-2.5258900763 -1.1005878499 -0.6541157338
-2.4568035564 -1.0353159458 -0.6435633580
-2.3847479117 -0.9763424631 -0.6217286529
-2.3114206807 -0.9239617111 -0.5896627511
-2.2382510402 -0.8778574147 -0.5487714584
-2.1664385914 -0.8376067919 -0.5000150124
-2.0964722093 -0.8026032487 -0.4449166621
-2.0285144875 -0.7725655473 -0.3845982143
-1.9621498809 -0.7475078502 -0.3203509716
-1.8963999125 -0.7277603914 -0.2536697409
-1.8298112325 -0.7139435194 -0.1863426855
-1.7606004231 -0.7069828030 -0.1206551254
-1.6869131693 -0.7082311746 -0.0597047238
-1.6075929787 -0.7187160433 -0.0074272234
-1.5230013040 -0.7387500911 0.0322353346
-1.4350254327 -0.7679202857 0.0553778685
-1.3467128081 -0.8039732510 0.0602302909
-1.2608793536 -0.8437284806 0.0468507053
-1.1795047728 -0.8835259320 0.0163271340
-1.1023476767 -0.9197629294 -0.0270770066
-1.0266948154 -0.9505309604 -0.0769494886
-0.9484233175 -0.9749160313 -0.1262801267
-0.8642233536 -0.9929923879 -0.1678203609
-0.7735268813 -1.0057143315 -0.1950146396
-0.6788880289 -1.0148193270 -0.2041469252
-0.5841994332 -1.0218569421 -0.1934738181
-0.4936629402 -1.0282903832 -0.1635421654
-0.4102406362 -1.0351570796 -0.1174093049
-0.3352175898 -1.0430968140 -0.0586575612
-0.2687745281 -1.0528236751 0.0094745274
-0.2092898715 -1.0649541985 0.0834308378
-0.1553707098 -1.0800749780 0.1610354347
-0.1051656870 -1.0989122182 0.2403131006
-0.0568008599 -1.1214920832 0.3197591583
-0.0091472640 -1.1484066254 0.3982825172
0.0391336577 -1.1797075887 0.4747636487
0.0887755263 -1.2152186606 0.5484781786
0.1403274133 -1.2549261723 0.6186551443
0.1942217607 -1.2988906323 0.6843892374
0.2504605982 -1.3468084893 0.7452031784
0.3089009920 -1.3984982542 0.8006150672
0.3692518318 -1.4540581729 0.8498895975
0.4310117780 -1.5132852037 0.8927155752
0.4934367948 -1.5761920265 0.9287976178
0.5555540238 -1.6429261348 0.9578545118
0.6159024762 -1.7140223727 0.9792723936
0.6722855603 -1.7900683856 0.9929894147
0.7204813680 -1.8724298206 0.9985533957
0.7541815572 -1.9617419635 0.9958693910
0.7656079506 -2.0559132851 0.9850421279
0.7564540537 -2.1495089517 0.9678718438
0.7344337463 -2.2398481427 0.9453827126
0.7058580441 -2.3269353305 0.9178919980
0.6737413498 -2.4109867235 0.8852962159
0.6393520910 -2.4918687064 0.8474147169
0.6034079756 -2.5694040149 0.8043420263
0.5661659548 -2.6433666566 0.7563753745
0.5275879327 -2.7134012946 0.7037858651
0.4874888660 -2.7788582866 0.6466283572
0.4457341229 -2.8393235102 0.5853111177
0.4021507385 -2.8941886578 0.5201313306
0.3567702490 -2.9431557377 0.4515772072
0.3095640464 -2.9856164598 0.3799898358
0.2606599988 -3.0211152884 0.3058027669
0.2103213849 -3.0492388116 0.2294437713
0.1587663680 -3.0696465202 0.1514574563
0.1065211917 -3.0819327741 0.0722312275
0.0539914809 -3.0857129471 -0.0076596197
0.0016628630 -3.0812279828 -0.0876365566
-0.0499978750 -3.0683880565 -0.1671429641
-0.1005437456 -3.0473052811 -0.2455994347
-0.1493907444 -3.0181797962 -0.3225454159
-0.1962677278 -2.9813934435 -0.3974115432
-0.2408188370 -2.9372770724 -0.4697009512
-0.2827796716 -2.8861990049 -0.5388892530
-0.3220765013 -2.8287743109 -0.6045760858
-0.3586574194 -2.7655542786 -0.6663985760
-0.3924499383 -2.6968868887 -0.7238514023
-0.4233912020 -2.6232359094 -0.7765456402
-0.4513135166 -2.5449772938 -0.8240166464
-0.4761025002 -2.4626891935 -0.8660949639
-0.4972769888 -2.3767026547 -0.9023520930
-0.5137930355 -2.2872486934 -0.9320263370
-0.5244685973 -2.1949362195 -0.9547566200
-0.5278077440 -2.1005663368 -0.9699862701
-0.5218447662 -2.0053642341 -0.9768069059
-0.5052421633 -1.9112243868 -0.9746185578
-0.4784544790 -1.8201252808 -0.9634948421
-0.4427108933 -1.7337272266 -0.9434247053
-0.4002720228 -1.6528609474 -0.9150056001
-0.3534315688 -1.5777272117 -0.8787716308
-0.3040706977 -1.5082232989 -0.8353299209
-0.2536750648 -1.4443239988 -0.7850020832
-0.2033741408 -1.3856417223 -0.7285905686
-0.1538936934 -1.3321193761 -0.6665867563
-0.1056851106 -1.2838698618 -0.5994543985
-0.0588957252 -1.2408214631 -0.5279229887
-0.0133255358 -1.2029801810 -0.4527532873
0.0315093742 -1.1702935044 -0.3747740072
0.0764385371 -1.1426199044 -0.2949296042
0.1224109085 -1.1197069367 -0.2141759372
0.1710191930 -1.1013573133 -0.1338050105
0.2237336316 -1.0870331029 -0.0552353758
0.2823198789 -1.0761348085 0.0196179740
0.3485227185 -1.0679170953 0.0881709759
0.4238943373 -1.0616687401 0.1466647966
0.5078923372 -1.0564445884 0.1919176432
0.5989550016 -1.0514363371 0.2202845556
0.6938410561 -1.0455220774 0.2292064695
0.7883225885 -1.0372459365 0.2178686361
0.8777675702 -1.0245903306 0.1867321704
0.9598602311 -1.0063143194 0.1412402074
1.0349455929 -0.9815990498 0.0873300063
1.1072718046 -0.9506206565 0.0328661904
1.1812961558 -0.9138717772 -0.0152956567
1.2604668298 -0.8730361088 -0.0499223164
1.3449154536 -0.8317819445 -0.0668579293
1.4325710572 -0.7940513786 -0.0642974946
1.5203154781 -0.7632544676 -0.0425797921
1.6048945367 -0.7416728509 -0.0037959162
1.6841478556 -0.7302090041 0.0483994334
1.7574904095 -0.7287431876 0.1097899886
1.8260734150 -0.7362360311 0.1760841076
1.8919741140 -0.7511483913 0.2438439650
1.9569764432 -0.7724243781 0.3107826866
2.0225551900 -0.7995544564 0.3749863481
2.0896469595 -0.8321892374 0.4349147704
2.1587110719 -0.8702833709 0.4890848064
2.2295283656 -0.9139263636 0.5363294002
2.3014971632 -0.9635055317 0.5752120305
2.3735004947 -1.0192037822 0.6045821912
2.4440080859 -1.0812105978 0.6227751909
2.5116530665 -1.1484394505 0.6297325187
2.5750864438 -1.2198402111 0.6248588335
2.6336595910 -1.2937422790 0.6088909939
2.6868598736 -1.3686468726 0.5822693936
2.7346187423 -1.4431137927 0.5458718172
2.7771279535 -1.5160186441 0.5008157697
2.8143278102 -1.5864270846 0.4477801845
2.8460049436 -1.6535129096 0.3873649561
2.8720431541 -1.7167442949 0.3204539597
2.8923000012 -1.7755262573 0.2477407658
2.9063179448 -1.8292576588 0.1698333943
2.9137883846 -1.8774750559 0.0875349292
2.9143143591 -1.9193775732 0.0015255090
2.9075606140 -1.9544072443 -0.0872401137
2.8936725664 -1.9823438729 -0.1776700194
2.8724479558 -2.0022322813 -0.2688143263
2.8439649230 -2.0138528754 -0.3594081988
2.8086435089 -2.0166220332 -0.4482678455
2.7671152882 -2.0106650643 -0.5342293411
2.7200653143 -1.9960948763 -0.6162272283
2.6681495047 -1.9728837473 -0.6931585596
2.6120567263 -1.9416072014 -0.7640723963
2.5525697992 -1.9028068822 -0.8281846508
2.4904298432 -1.8571051943 -0.8847834767
2.4264277113 -1.8053642952 -0.9335548067
2.3613386074 -1.7480880269 -0.9739879910
2.2960236473 -1.6858067045 -1.0057282188
2.2314960018 -1.6189496199 -1.0284647700
2.1690662122 -1.5477428736 -1.0420231947
2.1106273677 -1.4720990942 -1.0455404065
2.0579724311 -1.3925156457 -1.0392875515
2.0131815573 -1.3095702127 -1.0231944041
1.9783561896 -1.2244078858 -0.9971558096
1.9534022449 -1.1388093058 -0.9625750156
1.9381119907 -1.0545266191 -0.9199870678
1.9311038599 -0.9730776353 -0.8702861895
1.9306016047 -0.8952575494 -0.8146308799
1.9353325037 -0.8217042503 -0.7536123962
1.9445302492 -0.7530974664 -0.6875429854
1.9573570169 -0.6895154209 -0.6171905643
1.9735577107 -0.6311948294 -0.5430729643
1.9932265879 -0.5782835418 -0.4658012081
2.0166878583 -0.5307608752 -0.3861188459
2.0444329187 -0.4882633841 -0.3049881360
2.0770301587 -0.4497304010 -0.2236791959
2.1154805212 -0.4135056477 -0.1438871407
2.1604189271 -0.3768620566 -0.0677794700
2.2123960736 -0.3359375178 0.0012762747
2.2703623722 -0.2861610702 0.0586231089
2.3304826937 -0.2238698313 0.0987890856
2.3840106726 -0.1468157795 0.1146169411
2.4191902468 -0.0591667540 0.1044603986
2.4238413653 0.0295055455 0.0702344762
2.4017442147 0.1098021114 0.0235559479
2.3630658676 0.1810442912 -0.0271750101
2.3138873393 0.2454466431 -0.0780508794
2.2567323913 0.3050499455 -0.1263758595
2.1917892134 0.3608506589 -0.1690045538
2.1188999697 0.4130590168 -0.2022092457
2.0391497427 0.4617016649 -0.2225396504
1.9557461322 0.5079399042 -0.2298050881
1.8719785934 0.5540408771 -0.2261850497
1.7912640887 0.6044658642 -0.2165232185
1.7147044272 0.6598270340 -0.2012959910
1.6416863653 0.7185175706 -0.1816951313
1.5710925951 0.7790700292 -0.1590994143
1.5021614216 0.8406699677 -0.1342833546
1.4343131527 0.9027088671 -0.1076346895
1.3667677301 0.9645744216 -0.0798377003
1.2989482507 1.0257704540 -0.0512371867
1.2301419158 1.0856626969 -0.0222433718
1.1598165783 1.1437723516 0.0067248775
1.0870460100 1.1990617594 0.0351581269
1.0111331662 1.2505482458 0.0624402132
0.9313387653 1.2968498718 0.0877997945
0.8468878730 1.3358554843 0.1100993406
0.7574310065 1.3647009112 0.1277650102
0.6637272622 1.3800839940 0.1389107882
0.5763516000 1.4222212614 0.1481218726
0.4799412951 1.4074644237 0.1302578690
0.3832004076 1.3929105715 0.1141085997
0.2860288531 1.3790445599 0.1001271065
0.2128380525 1.3693543649 0.0912856491
0.1147666888 1.3579557426 0.0824096295
0.0161573490 1.3491208388 0.0778369446
-0.0827583593 1.3437385800 0.0785204791
-0.1814319485 1.3434261337 0.0864165789
-0.2791139375 1.3491710349 0.1019837793
-0.3765733016 1.3573699129 0.1174420227
-0.4504963963 1.3621362631 0.1234232291
-0.5494625797 1.3629613524 0.1192370946
-0.6226632366 1.3584277020 0.1072971526
-0.6946882819 1.3508289984 0.0910333182
-0.7889264543 1.3363638401 0.0641020893
-0.8815930755 1.3178074761 0.0341777198
-0.9734415019 1.2953084457 0.0044651743
-1.0874806109 1.2598811626 -0.0282291441
-1.1990731740 1.2116478876 -0.0508272545
-1.3010762570 1.1423682437 -0.0546786151
-1.3906484023 1.0582684904 -0.0418271929
-1.4718121392 0.9680091571 -0.0173477283
-1.5354984345 0.8961634104 0.0073604717
-1.6017386908 0.8274169575 0.0340333598
-1.6724817370 0.7633922288 0.0607684014
-1.7290083365 0.7190427763 0.0796740442
-1.7880071629 0.6773760687 0.0970306428
-1.8494006380 0.6383579085 0.1123601132
-1.9350539811 0.5905366396 0.1265142655
-2.0009576199 0.5563927975 0.1304015814
-2.0667324280 0.5221284123 0.1283248435
-2.1523933319 0.4749551847 0.1144071310
-2.2326679143 0.4243339867 0.0870106843
-2.3057844627 0.3696192848 0.0490433508
-2.3868596051 0.2952367512 -0.0075616863
-2.4673948134 0.1949386860 -0.0814329111
-2.5273523430 0.0574170618 -0.1664188081
-2.5047176587 -0.1017578215 -0.2207747056
-2.4106964053 -0.2422107689 -0.2116459960
-2.2934320827 -0.3434097267 -0.1389164542
-2.2013711913 -0.4007439487 -0.0381942042
-2.1367816328 -0.4379770378 0.0605688383
-2.0942350137 -0.4662436014 0.1455206395
-2.0584307102 -0.4972372373 0.2326125472
-2.0283163864 -0.5329116772 0.3200641943
-2.0033978405 -0.5750223318 0.4062764683
-1.9827471572 -0.6236593853 0.4901421477
-1.9661154645 -0.6789916184 0.5706917177
-1.9535313556 -0.7410188206 0.6469808353
-1.9472191682 -0.7920614920 0.7006576098
-1.9424255861 -0.8643498583 0.7681894107
-1.9433934320 -0.9419750557 0.8296527020
-1.9489226393 -1.0032861636 0.8711229373
-1.9630562530 -1.0879292912 0.9203045356
-1.9795006364 -1.1529055886 0.9519953642
-2.0011562148 -1.2186379389 0.9790169844
-2.0402368983 -1.3057967057 1.0052190186
-2.0766528136 -1.3695272526 1.0167723702
-2.1309783127 -1.4518681771 1.0236219388
-2.1757551925 -1.5109599448 1.0212778686
-2.2226372938 -1.5679475121 1.0135973867
-2.2876945899 -1.6398124834 0.9936591491
-2.3373589016 -1.6910529738 0.9728767880
-2.4037612701 -1.7543062764 0.9353231052
-2.4529036341 -1.7975493894 0.9001248327
-2.5170583885 -1.8502887458 0.8462875930
-2.5635223690 -1.8851208273 0.8000657732
-2.6227482486 -1.9251353865 0.7316935900
-2.6646869909 -1.9498980910 0.6757194425
-2.7163841192 -1.9748327851 0.5951253853
-2.7522058146 -1.9883897821 0.5314438236
-2.7937818090 -1.9967686756 0.4418992266
-2.8284601499 -1.9952840307 0.3490947141
-2.8489743416 -1.9870906452 0.2781395592
-2.8703900011 -1.9690469063 0.1832450119
-2.8810802783 -1.9495140441 0.1124564521
-2.8886835523 -1.9164971979 0.0195134940
-2.8893666979 -1.8867520388 -0.0484831750
-2.8831991410 -1.8404882832 -0.1357853311
-2.8698394209 -1.7878120930 -0.2185323967
-2.8558639313 -1.7449190860 -0.2776100349
-2.8302928044 -1.6822910364 -0.3500407523
-2.7985837624 -1.6151560673 -0.4156854628
-2.7701617198 -1.5618585596 -0.4589986451
-2.7278506519 -1.4885230478 -0.5102776924
-2.6921463212 -1.4319453049 -0.5424015901
-2.6397213649 -1.3554499015 -0.5767736877
-2.5816244542 -1.2789179412 -0.6000695453
-2.5347438546 -1.2223631749 -0.6102227150
-2.4678741516 -1.1495615587 -0.6125251325
-2.4153150335 -1.0973299369 -0.6069588178
-2.3425198066 -1.0330551488 -0.5872753005
-2.2870875601 -0.9896169311 -0.5635475853
-2.2133826653 -0.9365258471 -0.5242971631
-2.1407862071 -0.8897514819 -0.4759111135
-2.0875586546 -0.8589482804 -0.4342894434
-2.0181637795 -0.8230747408 -0.3734230542
-1.9502290903 -0.7934220683 -0.3077020236
-1.8995973364 -0.7752771538 -0.2564363773
-1.8313295148 -0.7578136857 -0.1868112093
-1.7602948819 -0.7486386989 -0.1184750206
-1.6844320086 -0.7491747295 -0.0551096864
-1.6239963267 -0.7558158329 -0.0124486325
-1.5373266461 -0.7760589520 0.0307947619
-1.4467666386 -0.8070729785 0.0556873923
-1.3560253322 -0.8461647926 0.0598488811
-1.2690808158 -0.8896734420 0.0416906709
-1.1885837060 -0.9327987372 0.0035462257
-1.1327682844 -0.9619788009 -0.0358792889
-1.0601485126 -0.9960795762 -0.0939268958
-0.9854740884 -1.0236588465 -0.1528810610
-0.9039198563 -1.0445072490 -0.2046965238
-0.7905225276 -1.0619737809 -0.2497398918
-0.6680944637 -1.0709085540 -0.2587902976
-0.5710247105 -1.0752765611 -0.2427803955
-0.4794182967 -1.0787432734 -0.2065196633
-0.3962946729 -1.0825706377 -0.1533764885
-0.3227242400 -1.0878898560 -0.0875586754
-0.2582405925 -1.0956976048 -0.0128657151
-0.2012919024 -1.1069689334 0.0673982336
-0.1500550943 -1.1225435914 0.1507747532
-0.1026878931 -1.1430821994 0.2353807056
-0.0684334087 -1.1613574616 0.2987992030
-0.0238935063 -1.1915914550 0.3820533448
0.0207625690 -1.2276226422 0.4628956102
0.0661743656 -1.2695341604 0.5404144896
0.1010945184 -1.3056878963 0.5951981341
0.1484522166 -1.3583636597 0.6644590224
0.1966144848 -1.4171464488 0.7279937732
0.2328350964 -1.4654988765 0.7711954945
0.2804682370 -1.5352184969 0.8228706019
0.3150057400 -1.5914591757 0.8568669730
0.3481242757 -1.6508383507 0.8869010680
0.3774908282 -1.7150141737 0.9101732539
0.4034835157 -1.7819249056 0.9288485920
0.4255633943 -1.8513235973 0.9427028282
0.4431915205 -1.9229632995 0.9515117081
0.4534123290 -1.9965539315 0.9526511460
0.4589056092 -2.0704005311 0.9488387380
0.4599677354 -2.1440784922 0.9402748256
0.4568950822 -2.2171632089 0.9271597504
0.4486907312 -2.2884257195 0.9077017527
0.4377842836 -2.3580969161 0.8844540430
0.4191012954 -2.4479251437 0.8472560213
0.4023875730 -2.5127244373 0.8150164812
0.3766939020 -2.5950308991 0.7662637424
0.3554344730 -2.6539574531 0.7262345851
0.3238490381 -2.7272614378 0.6674532311
0.2889546725 -2.7944839600 0.6034987903
0.2604102926 -2.8399367695 0.5520596562
0.2201158958 -2.8952724230 0.4804664064
0.1879111431 -2.9316329512 0.4242723988
0.1426932616 -2.9733430070 0.3466900833
0.0950579235 -3.0065458293 0.2664926303
0.0581015605 -3.0259859010 0.2050839313
0.0074268814 -3.0436017437 0.1218483098
-0.0443070265 -3.0519346248 0.0378207959
-0.0834752133 -3.0528961177 -0.0253509544
-0.1356677440 -3.0449433493 -0.1092378771
-0.1872294347 -3.0276749073 -0.1921098082
-0.2377960143 -3.0016972753 -0.2733016657
-0.2868329061 -2.9672903277 -0.3522736892
-0.3222416741 -2.9354555553 -0.4093658130
-0.3679660687 -2.8875353553 -0.4830296074
-0.4115933077 -2.8325815294 -0.5529706776
-0.4530728169 -2.7710917733 -0.6186500393
-0.4925122433 -2.7038508797 -0.6798042087
-0.5299503521 -2.6313240864 -0.7359690960
-0.5654032362 -2.5539785267 -0.7867379872
-0.5987386126 -2.4723104935 -0.8318506282
-0.6294277835 -2.3866480385 -0.8710260872
-0.6564517038 -2.2972355185 -0.9040026377
-0.6775623708 -2.2041744175 -0.9303703889
-0.6916184721 -2.0836683992 -0.9541731678
-0.6795390204 -1.9613746386 -0.9641009906
-0.6408626060 -1.8444897823 -0.9601965708
-0.5952690109 -1.7578886445 -0.9470247738
-0.5415354382 -1.6777973751 -0.9251825614
-0.4833605547 -1.6035897071 -0.8950857148
-0.4233041235 -1.5347263353 -0.8569744852
-0.3630348682 -1.4708232550 -0.8112488758
-0.3037589606 -1.4116069088 -0.7584545582
-0.2462921722 -1.3571379496 -0.6989617227
-0.1910877265 -1.3074469677 -0.6334270871
-0.1512464840 -1.2732609002 -0.5808529602
-0.1004996693 -1.2323897708 -0.5062006341
-0.0519432861 -1.1966414863 -0.4275577028
-0.0050439646 -1.1662342520 -0.3457160047
0.0410633536 -1.1412396922 -0.2616087070
0.0875253198 -1.1212790315 -0.1763581680
0.1358912613 -1.1062616272 -0.0911602328
0.1879239553 -1.0958201235 -0.0074740530
0.2453241466 -1.0892222506 0.0729737473
0.3098790599 -1.0856511007 0.1479097190
0.3830810469 -1.0841475532 0.2143340136
0.4657270601 -1.0836115614 0.2683682072
0.5805792239 -1.0824457680 0.3127212085
0.7025576251 -1.0784190715 0.3278161204
0.8242749351 -1.0686386137 0.3114963920
0.9352564615 -1.0478857144 0.2616631153
1.0153992983 -1.0238995413 0.2088669270
1.0897491227 -0.9931074465 0.1510787301
1.1631294900 -0.9560277937 0.0959222749
1.2200743136 -0.9253162550 0.0594055196
1.3026061323 -0.8817211302 0.0264735622
1.3694367358 -0.8506117862 0.0181654419
1.4376965838 -0.8229371349 0.0208332271
1.5063704047 -0.7995045897 0.0339689247
1.5744429272 -0.7811215640 0.0570645418
1.6604152433 -0.7687696211 0.1046303683
1.7203481650 -0.7683349483 0.1485552867
1.7963801488 -0.7754642579 0.2114613548
1.8687524459 -0.7915764149 0.2771214537
1.9218213765 -0.8089321542 0.3261445157
1.9923341455 -0.8379597365 0.3893743934
2.0635844240 -0.8735430675 0.4482492035
2.1361248942 -0.9153180438 0.5011132204
2.2098874593 -0.9634117051 0.5462556067
2.2656080333 -1.0035203078 0.5743915131
2.3396437014 -1.0628358813 0.6024074509
2.4120444093 -1.1281517527 0.6189199644
2.4813674881 -1.1985376655 0.6233984171
2.5310752915 -1.2536598151 0.6198557083
2.5922150536 -1.3297379551 0.6027510427
2.6478401023 -1.4067193112 0.5745174484
2.6977124373 -1.4831748887 0.5359693745
2.7306522432 -1.5392260120 0.4999600280
2.7701296108 -1.6119311478 0.4456018938
2.8034127534 -1.6813007443 0.3833073810
2.8302762820 -1.7465924640 0.3139039034
2.8458211684 -1.7923341247 0.2575337505
2.8606992264 -1.8489209850 0.1777156667
2.8681684205 -1.8995652376 0.0930320434
2.8680010837 -1.9436983637 0.0044600467
2.8598611892 -1.9805372193 -0.0869913449
2.8486688058 -2.0032331066 -0.1567604054
2.8265319718 -2.0260111664 -0.2504830627
2.7966595479 -2.0398920934 -0.3437991631
2.7594561894 -2.0446591332 -0.4353758049
2.7153700844 -2.0400269575 -0.5238560642
2.6652235718 -2.0261519867 -0.6080413138
2.6245637710 -2.0107955292 -0.6683240838
2.5656144994 -1.9817465801 -0.7424895232
2.5027547019 -1.9446972378 -0.8095446311
2.4368519153 -1.9006450398 -0.8690300603
2.3685263750 -1.8498695883 -0.9197852242
2.2987827843 -1.7934293466 -0.9618796105
2.2285119020 -1.7317257588 -0.9947031283
2.1590520221 -1.6648389218 -1.0175644211
2.0921263372 -1.5929316721 -1.0305210204
2.0302436400 -1.5156015159 -1.0327457994
1.9761427188 -1.4330457574 -1.0244594667
1.9334775615 -1.3458115320 -1.0050262475
1.9035057691 -1.2561325688 -0.9755966962
1.8858289957 -1.1665482110 -0.9372252537
1.8783484409 -1.0792794882 -0.8909100114
1.8786364738 -0.9958190114 -0.8374708808
1.8848204532 -0.9173411669 -0.7772490736
1.8952721405 -0.8444337889 -0.7109228270
1.9089922139 -0.7778839340 -0.6387607911
1.9213321736 -0.7331691766 -0.5806709395
1.9398316588 -0.6790947435 -0.4997834877
1.9611636287 -0.6331339713 -0.4146974221
1.9856692130 -0.5954359201 -0.3264583143
2.0138539110 -0.5657154035 -0.2362782121
2.0466208484 -0.5437217305 -0.1454288210
2.0945325348 -0.5241060340 -0.0329184688
2.1667317294 -0.5085293253 0.0959916753
2.2708897735 -0.4881074637 0.2326505167
2.3965667658 -0.4509804663 0.3454700444
2.5348684537 -0.3803680754 0.4206466891
2.6659853590 -0.2740541324 0.4528188086
2.7683261491 -0.1371682470 0.4404913511
2.8153239255 0.0188018196 0.3871775776
2.7812978965 0.1679415352 0.3093552444
2.6939501258 0.2953810274 0.2324370143
2.5808574756 0.4068611817 0.1631317888
2.4530434773 0.5077678302 0.1035398222
2.3531671896 0.5739703878 0.0724964092
2.2691427469 0.6241228452 0.0578215495
2.1830398929 0.6727649807 0.0550090133
2.1184733548 0.7092393461 0.0598897852
2.0561220971 0.7477046357 0.0724498899
1.9962063724 0.7884944351 0.0885706298
1.9391194815 0.8319711387 0.1076550499
1.8852547249 0.8784971409 0.1291061949
1.8365524044 0.9296154779 0.1523668092
1.7911764281 0.9834705723 0.1759852199
1.7356942602 1.0592832523 0.2074285120
1.6722702752 1.1588529922 0.2450546575
1.5810764724 1.2994017559 0.2893215000
1.4600130759 1.4181328884 0.3120891060
1.3000164609 1.4774760782 0.2997578719
1.1300380808 1.4847511547 0.2669288142
1.0090891911 1.4786438656 0.2407207001
0.9127616878 1.4690583387 0.2192432722
0.8166337699 1.4572508292 0.1979765876
0.7445976859 1.4472454026 0.1824351734
0.6485087248 1.4331767099 0.1624040358
