# Supplementary material for: The topology of the magnetically induced ring current of C13Cl2
Source: Chem Sci. 2026 Jun 27. Online ahead of print. doi: 10.1039/d6sc03398a (PMC13334967; doi:10.1039/d6sc03398a)
Supplement: SC-OLF-D6SC03398A-s002 [file SC-OLF-D6SC03398A-s002.zip › c13cl2/3loops/ribbon_traj_002_009.xyz]

300

0.5784872828 1.3920798107 0.0599337624
0.4942035187 1.3913095287 0.0549213417
0.3980649325 1.3903840419 0.0540189108
0.3024201208 1.3890583530 0.0579492854
0.2071196139 1.3884525923 0.0652634984
0.1243204400 1.3884574469 0.0758401072
0.0290074372 1.3913993297 0.0860980180
-0.0666224369 1.3961728223 0.0964326715
-0.1627235927 1.4023785096 0.1059594000
-0.2594342689 1.4091863392 0.1136595769
-0.3567265848 1.4153790400 0.1184458612
-0.4541827839 1.4196984814 0.1194742751
-0.5386960901 1.4194300634 0.1150203003
-0.6220316193 1.4154590550 0.1051363567
-0.7036792616 1.4065745554 0.0861293236
-0.7837156570 1.3945156131 0.0628757542
-0.8743302661 1.3796008717 0.0332786507
-0.9872383784 1.3613068554 -0.0056491793
-1.1116578557 1.3384044634 -0.0444910736
-1.2358502849 1.3041940029 -0.0714204941
-1.3531188305 1.2437209363 -0.0787129679
-1.4476566098 1.1498756636 -0.0621036686
-1.5234619666 1.0433366318 -0.0306081659
-1.5926151451 0.9484097761 0.0030587062
-1.6607398130 0.8681529433 0.0347923035
-1.7186419727 0.8103748269 0.0583649012
-1.7803287116 0.7561264586 0.0807813151
-1.8467189860 0.7063962320 0.1002398383
-1.9162623334 0.6597841461 0.1157452953
-1.9881858112 0.6154390164 0.1259024348
-2.0612864768 0.5721199945 0.1289367440
-2.1445924058 0.5222381515 0.1215299048
-2.2444248956 0.4569049328 0.0954338585
-2.3452256032 0.3798972419 0.0504684058
-2.4355128033 0.2969620978 -0.0051653976
-2.5121780565 0.2055395783 -0.0676289137
-2.5644824191 0.1010105119 -0.1335403763
-2.5748893436 -0.0168773705 -0.1929114229
-2.5362453059 -0.1373757313 -0.2289615251
-2.4586957664 -0.2439327609 -0.2270919467
-2.3637671545 -0.3267763209 -0.1872926375
-2.2686451077 -0.3846849009 -0.1160402658
-2.1838825528 -0.4242004983 -0.0223591240
-2.1145476506 -0.4552092303 0.0863259586
-2.0586325141 -0.4884151410 0.2024942079
-2.0173820253 -0.5269899822 0.3099463208
-1.9867680076 -0.5719383418 0.4050554804
-1.9631199569 -0.6192625770 0.4867870707
-1.9425649868 -0.6729822942 0.5655177020
-1.9248788640 -0.7330403199 0.6403759524
-1.9113271633 -0.7902100562 0.7020543893
-1.8989782190 -0.8609535059 0.7682926030
-1.8903083797 -0.9368905492 0.8291810847
-1.8867808375 -1.0074228518 0.8769331966
-1.8884285438 -1.0915456743 0.9264928096
-1.8981381718 -1.1787800731 0.9692105385
-1.9148173950 -1.2563364275 1.0000779183
-1.9451777662 -1.3448258582 1.0275793443
-1.9875826510 -1.4307870427 1.0455080268
-2.0329263296 -1.5024221082 1.0530512139
-2.0926705819 -1.5796101869 1.0519841857
-2.1490815525 -1.6429283690 1.0434058437
-2.2168416251 -1.7106115255 1.0239602090
-2.2860265479 -1.7734148685 0.9952875771
-2.3465232512 -1.8237346294 0.9624563385
-2.4149820964 -1.8767848637 0.9172847528
-2.4818193491 -1.9239770648 0.8639304637
-2.5382773472 -1.9596177754 0.8110128336
-2.6000397518 -1.9941033789 0.7437007939
-2.6510983892 -2.0178457153 0.6797668507
-2.7052199837 -2.0373477398 0.6008581141
-2.7485845911 -2.0474483500 0.5281761119
-2.7924440537 -2.0506705793 0.4409254897
-2.8297685405 -2.0449347529 0.3508062274
-2.8562877706 -2.0322026757 0.2708009187
-2.8800967404 -2.0104959110 0.1786179340
-2.8945643427 -1.9846468746 0.0987465386
-2.9040434884 -1.9484414478 0.0085695184
-2.9063642627 -1.9111474076 -0.0679982646
-2.9019083545 -1.8625288883 -0.1525886584
-2.8903845003 -1.8080613374 -0.2328496248
-2.8754146624 -1.7564947378 -0.2990751735
-2.8518096946 -1.6928102627 -0.3693641095
-2.8220826589 -1.6249711477 -0.4331383974
-2.7913379553 -1.5626762933 -0.4825552057
-2.7510524901 -1.4889917101 -0.5324311996
-2.7113800179 -1.4229005436 -0.5686951742
-2.6605390829 -1.3463388548 -0.6016133702
-2.6118119116 -1.2795750004 -0.6221336424
-2.5506006808 -1.2046682930 -0.6352439875
-2.4931687618 -1.1417641501 -0.6373987749
-2.4232301065 -1.0741606707 -0.6283921158
-2.3596096966 -1.0205190701 -0.6100045232
-2.2857154678 -0.9644651457 -0.5796843467
-2.2211392061 -0.9212465154 -0.5448859846
-2.1482000887 -0.8769086741 -0.4975715214
-2.0768110577 -0.8384006380 -0.4432124011
-2.0159472513 -0.8096618382 -0.3909543530
-1.9473261177 -0.7818617402 -0.3272052890
-1.8789030021 -0.7602192421 -0.2608962085
-1.8185609390 -0.7466256154 -0.2022270631
-1.7460998783 -0.7388812040 -0.1371519708
-1.6788504673 -0.7402570376 -0.0849091401
-1.5963464572 -0.7510364110 -0.0342399867
-1.5202456109 -0.7693380221 -0.0013577696
-1.4418040312 -0.7949939458 0.0184807703
-1.3629931601 -0.8266655363 0.0238305131
-1.2757714823 -0.8679355067 0.0094043892
-1.2044252716 -0.9043307584 -0.0194442576
-1.1368615195 -0.9381449851 -0.0585616091
-1.0621976055 -0.9725237721 -0.1111860463
-0.9860764340 -1.0006217998 -0.1652984500
-0.8938111499 -1.0248348821 -0.2196100259
-0.7918432257 -1.0409025809 -0.2567879365
-0.6829807631 -1.0498209418 -0.2676553264
-0.5745147146 -1.0549436428 -0.2525348415
-0.4722660514 -1.0584517662 -0.2130808599
-0.3800432381 -1.0620989262 -0.1537471088
-0.3076865026 -1.0670114335 -0.0886707321
-0.2439094649 -1.0741780054 -0.0152013732
-0.1869068559 -1.0843584717 0.0633955291
-0.1349573342 -1.0981783244 0.1449612792
-0.0863470936 -1.1162969538 0.2277791738
-0.0449626662 -1.1360860247 0.2996594492
0.0018488866 -1.1629883592 0.3811346540
0.0494417539 -1.1948007245 0.4603575084
0.0985839266 -1.2315198431 0.5364426248
0.1433585016 -1.2674903963 0.5994476509
0.1966156900 -1.3131518525 0.6674619380
0.2521842969 -1.3633973451 0.7301644883
0.3025999173 -1.4105954764 0.7800985075
0.3616605300 -1.4691972658 0.8312627449
0.4216336668 -1.5322143366 0.8755872760
0.4744993063 -1.5902666179 0.9086246074
0.5332318494 -1.6619630395 0.9391415623
0.5886089423 -1.7389311010 0.9616430027
0.6322858152 -1.8105857804 0.9738285190
0.6687052904 -1.8868197156 0.9796230140
0.6943122373 -1.9676626725 0.9789183429
0.7048166076 -2.0517810094 0.9717061974
0.6992378035 -2.1479648754 0.9562425754
0.6833153525 -2.2293351947 0.9368772450
0.6621156437 -2.3082129975 0.9131023842
0.6342548368 -2.3958538793 0.8804927588
0.6031223095 -2.4800071872 0.8419966435
0.5736747402 -2.5502660538 0.8038383870
0.5384909171 -2.6271670487 0.7549286215
0.5014468239 -2.6996938015 0.7009400595
0.4674248586 -2.7590965938 0.6501139978
0.4267590700 -2.8220416348 0.5873562909
0.3839690196 -2.8789520285 0.5203859812
0.3391454922 -2.9295763336 0.4497961676
0.2980705890 -2.9675107794 0.3854144205
0.2495731918 -3.0045636322 0.3091142773
0.1994636949 -3.0338106528 0.2304963598
0.1480602883 -3.0547197721 0.1500764260
0.1023940023 -3.0657123468 0.0789477421
0.0498736999 -3.0701825793 -0.0033019033
-0.0024925228 -3.0658409227 -0.0856526783
-0.0541364727 -3.0525891958 -0.1675054081
-0.0983784168 -3.0340029233 -0.2379445650
-0.1473376004 -3.0046029740 -0.3172215447
-0.1942105847 -2.9670001241 -0.3942666504
-0.2333655038 -2.9281599313 -0.4593049344
-0.2754956746 -2.8763866574 -0.5307234307
-0.3148164590 -2.8177924510 -0.5983758555
-0.3512370067 -2.7529425691 -0.6618156301
-0.3805926192 -2.6914466756 -0.7130948460
-0.4114417861 -2.6162812322 -0.7674062906
-0.4391086759 -2.5362316773 -0.8161624213
-0.4634136970 -2.4518810703 -0.8590979055
-0.4814765651 -2.3750492735 -0.8912878195
-0.4976008785 -2.2836628825 -0.9218008119
-0.5076949740 -2.1893074097 -0.9448541031
-0.5105527000 -2.1052814022 -0.9585481575
-0.5050166287 -2.0081047425 -0.9658372375
-0.4889347065 -1.9118817948 -0.9635923612
-0.4667008477 -1.8301762413 -0.9542725227
-0.4322417170 -1.7410142776 -0.9342421498
-0.3906903809 -1.6574569557 -0.9053193863
-0.3500228412 -1.5899746775 -0.8727602517
-0.3012273828 -1.5177286483 -0.8287229505
-0.2510755535 -1.4514261859 -0.7774114422
-0.2008227735 -1.3908000007 -0.7195660740
-0.1574679479 -1.3426599360 -0.6641586584
-0.1090214182 -1.2925598434 -0.5956598977
-0.0619785924 -1.2481069076 -0.5224341670
-0.0161810435 -1.2092357644 -0.4453316626
0.0288350761 -1.1759374478 -0.3652149805
0.0682205700 -1.1512465098 -0.2937190306
0.1141862351 -1.1278815741 -0.2106665856
0.1626007707 -1.1094773915 -0.1277710749
0.2151412140 -1.0955105943 -0.0465635513
0.2735970163 -1.0853271917 0.0310374518
0.3397932636 -1.0781387493 0.1024255804
0.4152329545 -1.0730855835 0.1640377662
0.4997378328 -1.0691125340 0.2123442017
0.5919608579 -1.0652387463 0.2433204834
0.7008992796 -1.0594517790 0.2539525171
0.7968843437 -1.0510711954 0.2409318561
0.8874213207 -1.0377756172 0.2078607349
0.9699772897 -1.0183350235 0.1598336417
1.0453702525 -0.9922361226 0.1034900676
1.1180826193 -0.9596567394 0.0469414036
1.1930105082 -0.9212732797 -0.0023953002
1.2736019674 -0.8791836765 -0.0371961178
1.3485562538 -0.8423803818 -0.0524214590
1.4378836846 -0.8039374361 -0.0500152311
1.5162243872 -0.7759545576 -0.0321802909
1.6029957439 -0.7538007495 0.0065688179
1.6843158332 -0.7424794027 0.0594170361
1.7498395186 -0.7418863422 0.1139372990
1.8207326788 -0.7495888693 0.1806727870
1.8886497674 -0.7653557940 0.2491401567
1.9469447552 -0.7848692757 0.3082181838
2.0142040566 -0.8131612905 0.3732320490
2.0828297033 -0.8474084618 0.4337729575
2.1533071874 -0.8875057929 0.4882433544
2.2254614749 -0.9335933676 0.5351766187
2.2892982915 -0.9786281891 0.5691201469
2.3623906011 -1.0364042419 0.5982724851
2.4339916887 -1.1003652525 0.6158713620
2.4942991428 -1.1602588793 0.6221874779
2.5592615224 -1.2330718732 0.6171267358
2.6192070386 -1.3083593895 0.6002333328
2.6667294322 -1.3748201907 0.5759258557
2.7163574681 -1.4504634010 0.5391530905
2.7603761997 -1.5244493488 0.4930195269
2.7986933335 -1.5957736319 0.4383673434
2.8272420963 -1.6551637436 0.3843265840
2.8545442508 -1.7194190224 0.3160254173
2.8755521154 -1.7788981816 0.2414601759
2.8899413519 -1.8330187403 0.1614391947
2.8969106732 -1.8755899318 0.0879552966
2.8978919141 -1.9178964338 -0.0000819491
2.8913131252 -1.9529899608 -0.0909900829
2.8796935398 -1.9778694073 -0.1717011321
2.8587444223 -1.9978313449 -0.2650603536
2.8302215640 -2.0089867327 -0.3578770316
2.7945064997 -2.0108649381 -0.4488257840
2.7576085979 -2.0045235057 -0.5254052685
2.7103141900 -1.9891357167 -0.6094349502
2.6578720043 -1.9647962264 -0.6881414680
2.6010020434 -1.9319049864 -0.7603988821
2.5483468386 -1.8967684356 -0.8174323851
2.4854853779 -1.8498356783 -0.8755849860
2.4205878586 -1.7964763900 -0.9253536609
2.3629398113 -1.7453140404 -0.9616766679
2.2965957693 -1.6816299079 -0.9945935190
2.2310100390 -1.6131305163 -1.0179395332
2.1676135005 -1.5400746139 -1.0313692040
2.1152909787 -1.4728817842 -1.0350656684
2.0610613798 -1.3918315345 -1.0290667691
2.0150603608 -1.3072805734 -1.0123510931
1.9791175328 -1.2205778263 -0.9852908564
1.9567695616 -1.1445995421 -0.9538030485
1.9399438029 -1.0589416835 -0.9101071166
1.9317960768 -0.9762055550 -0.8588594190
1.9305518837 -0.8974224160 -0.8011207674
1.9342725541 -0.8325764257 -0.7459466786
1.9427677866 -0.7632829484 -0.6776064231
1.9551487106 -0.6995976817 -0.6045666482
1.9711407051 -0.6419595712 -0.5273462454
1.9881076343 -0.5964044553 -0.4573496884
2.0111828532 -0.5504900120 -0.3742834378
2.0386366391 -0.5106912935 -0.2894458760
2.0710811831 -0.4760259970 -0.2041698600
2.1095086827 -0.4449683958 -0.1200817284
2.1546198439 -0.4149169234 -0.0391539090
2.2070530754 -0.3822326698 0.0358191281
2.2747744741 -0.3381856249 0.1092064514
2.3570038152 -0.2744519165 0.1712142296
2.4437452536 -0.1775909008 0.2009829793
2.5006543628 -0.0585540943 0.1872389110
2.5026122766 0.0642802753 0.1369628129
2.4628147455 0.1629733604 0.0777517361
2.4094069765 0.2413441338 0.0224814442
2.3528127917 0.3044233824 -0.0256226584
2.2888603474 0.3628924016 -0.0702191529
2.2175388594 0.4173549634 -0.1081069823
2.1389513878 0.4679360379 -0.1353609502
2.0549360121 0.5152376836 -0.1490784534
1.9799953990 0.5554489542 -0.1507467631
1.9054467685 0.5961655196 -0.1445894914
1.8332136468 0.6398773625 -0.1333874560
1.7640619836 0.6871499100 -0.1177378311
1.6888986448 0.7453567725 -0.0951054323
1.6267383537 0.7995155879 -0.0733326105
1.5583692871 0.8640907651 -0.0468013576
1.4925634579 0.9309903593 -0.0197819752
1.4276673922 0.9989469456 0.0064844824
1.3531671150 1.0753367716 0.0328286742
1.2714651559 1.1453222424 0.0515358596
1.1824815287 1.2047972628 0.0613280324
1.1004053272 1.2496806785 0.0660412534
1.0158909381 1.2885924066 0.0674858110
0.9407297451 1.3202473105 0.0708936611
0.8509218551 1.3496229849 0.0706039644
0.7702108901 1.3706303248 0.0714188154
0.6749722863 1.3858788133 0.0672538126
0.5681775700 1.3794062400 0.1419147400
0.4730620510 1.3693099101 0.1437904473
0.3790319579 1.3570624338 0.1565474708
0.2863515765 1.3451608886 0.1771958321
0.1946479995 1.3355400869 0.2028497220
0.1033783414 1.3296255713 0.2310662192
0.0120074376 1.3278778394 0.2595153877
-0.0798618971 1.3298723296 0.2862830709
-0.1725907038 1.3345296639 0.3095148161
-0.2665155438 1.3398865063 0.3270571932
-0.3616559331 1.3431702071 0.3365825408
-0.4572772252 1.3414771274 0.3362056556
-0.5519107977 1.3328006260 0.3254842706
-0.6441807683 1.3170162168 0.3057995738
-0.7337766035 1.2953494849 0.2800985001
-0.8213200745 1.2692989893 0.2514969676
-0.9075335113 1.2392220942 0.2228067261
-0.9927944176 1.2044762941 0.1967134368
-1.0765493438 1.1630929885 0.1761184647
-1.1568201514 1.1124501197 0.1645363217
-1.2313714019 1.0526095546 0.1636575319
-1.2993178160 0.9859593375 0.1732128221
-1.3631065690 0.9166302859 0.1900178977
-1.4258612462 0.8475579980 0.2112835144
-1.4903769175 0.7808521292 0.2347112116
-1.5584065389 0.7177919752 0.2582593782
-1.6305160981 0.6588511737 0.2802562522
-1.7067624065 0.6041477733 0.2990077137
-1.7863519496 0.5528715233 0.3129039794
-1.8681951851 0.5037769712 0.3198530640
-1.9503425708 0.4548393363 0.3170044596
-2.0300158671 0.4040668749 0.3022805511
-2.1034751356 0.3499116987 0.2738320099
-2.1685688386 0.2924042469 0.2338763037
-2.2249809731 0.2316866871 0.1861125864
-2.2727374945 0.1669557059 0.1343323476
-2.3099848532 0.0960083223 0.0821872999
-2.3313676972 0.0160602337 0.0347383046
-2.3262224285 -0.0730896594 0.0027202777
-2.2911061693 -0.1611129804 0.0000226158
-2.2396183374 -0.2359952391 0.0285726321
-2.1861281015 -0.2962271728 0.0798646712
-2.1371696210 -0.3466082848 0.1447388972
-2.0941888779 -0.3921033509 0.2171058928
-2.0570076586 -0.4365622110 0.2932620652
-2.0249305399 -0.4826679107 0.3707548007
-1.9971041139 -0.5320143753 0.4478923236
-1.9727314691 -0.5853636737 0.5235162490
-1.9513288636 -0.6430924493 0.5967887705
-1.9327734065 -0.7056319908 0.6668132839
-1.9167514209 -0.7726527833 0.7332177230
-1.9034420989 -0.8440596265 0.7955215951
-1.8936320091 -0.9198782629 0.8530786061
-1.8881589387 -0.9997542429 0.9054791985
-1.8882945380 -1.0831479740 0.9523635460
-1.8958337014 -1.1693249751 0.9931700542
-1.9127195869 -1.2570582027 1.0273075935
-1.9410927803 -1.3445465502 1.0535447284
-1.9813920726 -1.4294854334 1.0710116522
-2.0321186141 -1.5101363894 1.0791114071
-2.0906381124 -1.5857563677 1.0779439141
-2.1544340989 -1.6562643789 1.0675888435
-2.2212721186 -1.7219245271 1.0482984851
-2.2895728709 -1.7829501229 1.0206498048
-2.3581007618 -1.8391515721 0.9845887655
-2.4259726810 -1.8902875771 0.9406233411
-2.4924415656 -1.9358334127 0.8890407590
-2.5568632788 -1.9753652622 0.8303986148
-2.6185938200 -2.0083614542 0.7651773285
-2.6768845374 -2.0339310530 0.6937393054
-2.7310965707 -2.0517540066 0.6169393319
-2.7804118753 -2.0612546900 0.5355135410
-2.8243436758 -2.0626447615 0.4505493134
-2.8623113269 -2.0558749461 0.3630020090
-2.8934385286 -2.0409261804 0.2737776228
-2.9176843423 -2.0182995227 0.1840388366
-2.9346892344 -1.9881400394 0.0948560206
-2.9445978705 -1.9512627449 0.0071448380
-2.9475029048 -1.9080645132 -0.0781692785
-2.9435070641 -1.8590300701 -0.1602270885
-2.9330763964 -1.8047133771 -0.2382958910
-2.9166957950 -1.7457381039 -0.3118390653
-2.8945190067 -1.6823762688 -0.3800314801
-2.8668514734 -1.6151947908 -0.4423067690
-2.8339193785 -1.5446913937 -0.4979861292
-2.7959105076 -1.4715336281 -0.5465317854
-2.7527289090 -1.3964929489 -0.5872313385
-2.7042321763 -1.3204830219 -0.6191708556
-2.6502313529 -1.2447838853 -0.6415504217
-2.5907343179 -1.1708676588 -0.6535629345
-2.5258900763 -1.1005878499 -0.6541157338
-2.4568035564 -1.0353159458 -0.6435633580
-2.3847479117 -0.9763424631 -0.6217286529
-2.3114206807 -0.9239617111 -0.5896627511
-2.2382510402 -0.8778574147 -0.5487714584
-2.1664385914 -0.8376067919 -0.5000150124
-2.0964722093 -0.8026032487 -0.4449166621
-2.0285144875 -0.7725655473 -0.3845982143
-1.9621498809 -0.7475078502 -0.3203509716
-1.8963999125 -0.7277603914 -0.2536697409
-1.8298112325 -0.7139435194 -0.1863426855
-1.7606004231 -0.7069828030 -0.1206551254
-1.6869131693 -0.7082311746 -0.0597047238
-1.6075929787 -0.7187160433 -0.0074272234
-1.5230013040 -0.7387500911 0.0322353346
-1.4350254327 -0.7679202857 0.0553778685
-1.3467128081 -0.8039732510 0.0602302909
-1.2608793536 -0.8437284806 0.0468507053
-1.1795047728 -0.8835259320 0.0163271340
-1.1023476767 -0.9197629294 -0.0270770066
-1.0266948154 -0.9505309604 -0.0769494886
-0.9484233175 -0.9749160313 -0.1262801267
-0.8642233536 -0.9929923879 -0.1678203609
-0.7735268813 -1.0057143315 -0.1950146396
-0.6788880289 -1.0148193270 -0.2041469252
-0.5841994332 -1.0218569421 -0.1934738181
-0.4936629402 -1.0282903832 -0.1635421654
-0.4102406362 -1.0351570796 -0.1174093049
-0.3352175898 -1.0430968140 -0.0586575612
-0.2687745281 -1.0528236751 0.0094745274
-0.2092898715 -1.0649541985 0.0834308378
-0.1553707098 -1.0800749780 0.1610354347
-0.1051656870 -1.0989122182 0.2403131006
-0.0568008599 -1.1214920832 0.3197591583
-0.0091472640 -1.1484066254 0.3982825172
0.0391336577 -1.1797075887 0.4747636487
0.0887755263 -1.2152186606 0.5484781786
0.1403274133 -1.2549261723 0.6186551443
0.1942217607 -1.2988906323 0.6843892374
0.2504605982 -1.3468084893 0.7452031784
0.3089009920 -1.3984982542 0.8006150672
0.3692518318 -1.4540581729 0.8498895975
0.4310117780 -1.5132852037 0.8927155752
0.4934367948 -1.5761920265 0.9287976178
0.5555540238 -1.6429261348 0.9578545118
0.6159024762 -1.7140223727 0.9792723936
0.6722855603 -1.7900683856 0.9929894147
0.7204813680 -1.8724298206 0.9985533957
0.7541815572 -1.9617419635 0.9958693910
0.7656079506 -2.0559132851 0.9850421279
0.7564540537 -2.1495089517 0.9678718438
0.7344337463 -2.2398481427 0.9453827126
0.7058580441 -2.3269353305 0.9178919980
0.6737413498 -2.4109867235 0.8852962159
0.6393520910 -2.4918687064 0.8474147169
0.6034079756 -2.5694040149 0.8043420263
0.5661659548 -2.6433666566 0.7563753745
0.5275879327 -2.7134012946 0.7037858651
0.4874888660 -2.7788582866 0.6466283572
0.4457341229 -2.8393235102 0.5853111177
0.4021507385 -2.8941886578 0.5201313306
0.3567702490 -2.9431557377 0.4515772072
0.3095640464 -2.9856164598 0.3799898358
0.2606599988 -3.0211152884 0.3058027669
0.2103213849 -3.0492388116 0.2294437713
0.1587663680 -3.0696465202 0.1514574563
0.1065211917 -3.0819327741 0.0722312275
0.0539914809 -3.0857129471 -0.0076596197
0.0016628630 -3.0812279828 -0.0876365566
-0.0499978750 -3.0683880565 -0.1671429641
-0.1005437456 -3.0473052811 -0.2455994347
-0.1493907444 -3.0181797962 -0.3225454159
-0.1962677278 -2.9813934435 -0.3974115432
-0.2408188370 -2.9372770724 -0.4697009512
-0.2827796716 -2.8861990049 -0.5388892530
-0.3220765013 -2.8287743109 -0.6045760858
-0.3586574194 -2.7655542786 -0.6663985760
-0.3924499383 -2.6968868887 -0.7238514023
-0.4233912020 -2.6232359094 -0.7765456402
-0.4513135166 -2.5449772938 -0.8240166464
-0.4761025002 -2.4626891935 -0.8660949639
-0.4972769888 -2.3767026547 -0.9023520930
-0.5137930355 -2.2872486934 -0.9320263370
-0.5244685973 -2.1949362195 -0.9547566200
-0.5278077440 -2.1005663368 -0.9699862701
-0.5218447662 -2.0053642341 -0.9768069059
-0.5052421633 -1.9112243868 -0.9746185578
-0.4784544790 -1.8201252808 -0.9634948421
-0.4427108933 -1.7337272266 -0.9434247053
-0.4002720228 -1.6528609474 -0.9150056001
-0.3534315688 -1.5777272117 -0.8787716308
-0.3040706977 -1.5082232989 -0.8353299209
-0.2536750648 -1.4443239988 -0.7850020832
-0.2033741408 -1.3856417223 -0.7285905686
-0.1538936934 -1.3321193761 -0.6665867563
-0.1056851106 -1.2838698618 -0.5994543985
-0.0588957252 -1.2408214631 -0.5279229887
-0.0133255358 -1.2029801810 -0.4527532873
0.0315093742 -1.1702935044 -0.3747740072
0.0764385371 -1.1426199044 -0.2949296042
0.1224109085 -1.1197069367 -0.2141759372
0.1710191930 -1.1013573133 -0.1338050105
0.2237336316 -1.0870331029 -0.0552353758
0.2823198789 -1.0761348085 0.0196179740
0.3485227185 -1.0679170953 0.0881709759
0.4238943373 -1.0616687401 0.1466647966
0.5078923372 -1.0564445884 0.1919176432
0.5989550016 -1.0514363371 0.2202845556
0.6938410561 -1.0455220774 0.2292064695
0.7883225885 -1.0372459365 0.2178686361
0.8777675702 -1.0245903306 0.1867321704
0.9598602311 -1.0063143194 0.1412402074
1.0349455929 -0.9815990498 0.0873300063
1.1072718046 -0.9506206565 0.0328661904
1.1812961558 -0.9138717772 -0.0152956567
1.2604668298 -0.8730361088 -0.0499223164
1.3449154536 -0.8317819445 -0.0668579293
1.4325710572 -0.7940513786 -0.0642974946
1.5203154781 -0.7632544676 -0.0425797921
1.6048945367 -0.7416728509 -0.0037959162
1.6841478556 -0.7302090041 0.0483994334
1.7574904095 -0.7287431876 0.1097899886
1.8260734150 -0.7362360311 0.1760841076
1.8919741140 -0.7511483913 0.2438439650
1.9569764432 -0.7724243781 0.3107826866
2.0225551900 -0.7995544564 0.3749863481
2.0896469595 -0.8321892374 0.4349147704
2.1587110719 -0.8702833709 0.4890848064
2.2295283656 -0.9139263636 0.5363294002
2.3014971632 -0.9635055317 0.5752120305
2.3735004947 -1.0192037822 0.6045821912
2.4440080859 -1.0812105978 0.6227751909
2.5116530665 -1.1484394505 0.6297325187
2.5750864438 -1.2198402111 0.6248588335
2.6336595910 -1.2937422790 0.6088909939
2.6868598736 -1.3686468726 0.5822693936
2.7346187423 -1.4431137927 0.5458718172
2.7771279535 -1.5160186441 0.5008157697
2.8143278102 -1.5864270846 0.4477801845
2.8460049436 -1.6535129096 0.3873649561
2.8720431541 -1.7167442949 0.3204539597
2.8923000012 -1.7755262573 0.2477407658
2.9063179448 -1.8292576588 0.1698333943
2.9137883846 -1.8774750559 0.0875349292
2.9143143591 -1.9193775732 0.0015255090
2.9075606140 -1.9544072443 -0.0872401137
2.8936725664 -1.9823438729 -0.1776700194
2.8724479558 -2.0022322813 -0.2688143263
2.8439649230 -2.0138528754 -0.3594081988
2.8086435089 -2.0166220332 -0.4482678455
2.7671152882 -2.0106650643 -0.5342293411
2.7200653143 -1.9960948763 -0.6162272283
2.6681495047 -1.9728837473 -0.6931585596
2.6120567263 -1.9416072014 -0.7640723963
2.5525697992 -1.9028068822 -0.8281846508
2.4904298432 -1.8571051943 -0.8847834767
2.4264277113 -1.8053642952 -0.9335548067
2.3613386074 -1.7480880269 -0.9739879910
2.2960236473 -1.6858067045 -1.0057282188
2.2314960018 -1.6189496199 -1.0284647700
2.1690662122 -1.5477428736 -1.0420231947
2.1106273677 -1.4720990942 -1.0455404065
2.0579724311 -1.3925156457 -1.0392875515
2.0131815573 -1.3095702127 -1.0231944041
1.9783561896 -1.2244078858 -0.9971558096
1.9534022449 -1.1388093058 -0.9625750156
1.9381119907 -1.0545266191 -0.9199870678
1.9311038599 -0.9730776353 -0.8702861895
1.9306016047 -0.8952575494 -0.8146308799
1.9353325037 -0.8217042503 -0.7536123962
1.9445302492 -0.7530974664 -0.6875429854
1.9573570169 -0.6895154209 -0.6171905643
1.9735577107 -0.6311948294 -0.5430729643
1.9932265879 -0.5782835418 -0.4658012081
2.0166878583 -0.5307608752 -0.3861188459
2.0444329187 -0.4882633841 -0.3049881360
2.0770301587 -0.4497304010 -0.2236791959
2.1154805212 -0.4135056477 -0.1438871407
2.1604189271 -0.3768620566 -0.0677794700
2.2123960736 -0.3359375178 0.0012762747
2.2703623722 -0.2861610702 0.0586231089
2.3304826937 -0.2238698313 0.0987890856
2.3840106726 -0.1468157795 0.1146169411
2.4191902468 -0.0591667540 0.1044603986
2.4238413653 0.0295055455 0.0702344762
2.4017442147 0.1098021114 0.0235559479
2.3630658676 0.1810442912 -0.0271750101
2.3138873393 0.2454466431 -0.0780508794
2.2567323913 0.3050499455 -0.1263758595
2.1917892134 0.3608506589 -0.1690045538
2.1188999697 0.4130590168 -0.2022092457
2.0391497427 0.4617016649 -0.2225396504
1.9557461322 0.5079399042 -0.2298050881
1.8719785934 0.5540408771 -0.2261850497
1.7912640887 0.6044658642 -0.2165232185
1.7147044272 0.6598270340 -0.2012959910
1.6416863653 0.7185175706 -0.1816951313
1.5710925951 0.7790700292 -0.1590994143
1.5021614216 0.8406699677 -0.1342833546
1.4343131527 0.9027088671 -0.1076346895
1.3667677301 0.9645744216 -0.0798377003
1.2989482507 1.0257704540 -0.0512371867
1.2301419158 1.0856626969 -0.0222433718
1.1598165783 1.1437723516 0.0067248775
1.0870460100 1.1990617594 0.0351581269
1.0111331662 1.2505482458 0.0624402132
0.9313387653 1.2968498718 0.0877997945
0.8468878730 1.3358554843 0.1100993406
0.7574310065 1.3647009112 0.1277650102
0.6637272622 1.3800839940 0.1389107882
0.5887969955 1.4047533815 -0.0220472151
0.5153449864 1.4133091473 -0.0339477639
0.4170979072 1.4237056500 -0.0485096493
0.3184886651 1.4329558174 -0.0612972612
0.2195912282 1.4413650976 -0.0723227251
0.1452625386 1.4472893225 -0.0793860049
0.0460074368 1.4549208201 -0.0873193517
-0.0533829768 1.4624733151 -0.0934177279
-0.1528564815 1.4702273553 -0.0975960162
-0.2523529940 1.4784861720 -0.0997380395
-0.3517972364 1.4875878729 -0.0996908185
-0.4510883427 1.4979198353 -0.0972571054
-0.5254813826 1.5060595008 -0.0954436701
-0.5998824702 1.5139018931 -0.0955268603
-0.6735819197 1.5177996259 -0.1078398529
-0.7461112395 1.5197322369 -0.1257454592
-0.8411270210 1.5199796491 -0.1562494247
-0.9816823392 1.5181374166 -0.2080117954
-1.1467663676 1.5137159383 -0.2651006120
-1.3148804185 1.4959378861 -0.3073773099
-1.4748662591 1.4348323180 -0.3210834678
-1.5959954036 1.3137919897 -0.2974201593
-1.6838173643 1.1700429777 -0.2512342296
-1.7593690439 1.0492615542 -0.2051661020
-1.8311027085 0.9554537574 -0.1651266047
-1.8788774065 0.9029576786 -0.1415295759
-1.9301413251 0.8534017435 -0.1186936220
-1.9866755656 0.8086446907 -0.0985280370
-2.0461727172 0.7666967688 -0.0814133887
-2.1081764373 0.7271010616 -0.0680481943
-2.1722303829 0.6894006527 -0.0591309715
-2.2591689445 0.6404094281 -0.0592207416
-2.3853746557 0.5638981669 -0.0829642928
-2.5218823677 0.4673902370 -0.1329394921
-2.6460446335 0.3622375084 -0.1964433817
-2.7516186184 0.2441234508 -0.2695901750
-2.8189799849 0.1060127015 -0.3492680525
-2.8184109899 -0.0498149747 -0.4205611504
-2.7462681834 -0.2016618031 -0.4606433279
-2.6262853634 -0.3267525415 -0.4542065092
-2.4879159716 -0.4175574027 -0.4031579071
-2.3511621139 -0.4731426289 -0.3119452027
-2.2305954846 -0.5017927118 -0.1894571451
-2.1349064232 -0.5183151097 -0.0444539756
-2.0602573696 -0.5402680710 0.1117263506
-2.0098335108 -0.5713120536 0.2491378409
-1.9764319013 -0.6118623083 0.3622186371
-1.9535084446 -0.6531614804 0.4500578925
-1.9338011099 -0.7028721391 0.5342466335
-1.9169843215 -0.7604486490 0.6139386209
-1.9059029058 -0.8077673292 0.6708910556
-1.8945143391 -0.8778473854 0.7410636109
-1.8869847503 -0.9539028355 0.8052835633
-1.8854027362 -1.0150914608 0.8483871947
-1.8885625496 -1.0999433747 0.9006220733
-1.9004426421 -1.1882351711 0.9452510229
-1.9169152031 -1.2556146522 0.9728482430
-1.9492627521 -1.3451051663 1.0016139602
-1.9937732294 -1.4320886520 1.0200044014
-2.0337340451 -1.4947078270 1.0269910207
-2.0947030515 -1.5734640060 1.0260244573
-2.1437290060 -1.6295923591 1.0192228440
-2.2124111316 -1.6992985238 0.9996219330
-2.2824802248 -1.7638796142 0.9699253494
-2.3349457407 -1.8083176868 0.9403239114
-2.4039915118 -1.8632821502 0.8939461646
-2.4711971326 -1.9121207170 0.8388201685
-2.5196914156 -1.9438702887 0.7916270525
-2.5814856835 -1.9798453036 0.7222242592
-2.6253122411 -2.0017603775 0.6657943961
-2.6793433966 -2.0229414729 0.5847768964
-2.7167573070 -2.0336420099 0.5208386827
-2.7605444315 -2.0386963971 0.4313016659
-2.7972257542 -2.0339945597 0.3386104458
-2.8191370126 -2.0234791710 0.2678242146
-2.8425091386 -2.0026922993 0.1731970313
-2.8544394510 -1.9811537097 0.1026370566
-2.8634891063 -1.9456201507 0.0099941987
-2.8652256206 -1.9142303020 -0.0578272507
-2.8603096450 -1.8660277065 -0.1449502284
-2.8476926043 -1.8114092977 -0.2274033586
-2.8341335298 -1.7672513717 -0.2863112817
-2.8091003826 -1.7032442566 -0.3586967388
-2.7773138443 -1.6347475046 -0.4239700259
-2.7487565321 -1.5806611929 -0.4671242821
-2.7061944725 -1.5064497921 -0.5183306138
-2.6700311268 -1.4493081382 -0.5501590100
-2.6168459895 -1.3721946877 -0.5840558849
-2.5733924703 -1.3143661155 -0.6027168632
-2.5104670438 -1.2384689272 -0.6169250405
-2.4604474473 -1.1829404502 -0.6206818161
-2.3896566566 -1.1130053957 -0.6132208735
-2.3344714815 -1.0646956770 -0.5982803934
-2.2600102548 -1.0049685803 -0.5697059422
-2.2040273720 -0.9646356161 -0.5410005107
-2.1299615860 -0.9162105563 -0.4951280303
-2.0571499061 -0.8741980272 -0.4415081401
-2.0033800151 -0.8467581291 -0.3973104918
-1.9325023544 -0.8162156301 -0.3340596064
-1.8614060918 -0.7926780928 -0.2681226761
-1.8073106456 -0.7793077113 -0.2181114407
-1.7315993335 -0.7707796050 -0.1536488162
-1.6707877653 -0.7722829007 -0.1101135565
-1.5850999357 -0.7833567788 -0.0610527499
-1.5174899178 -0.7999259531 -0.0349508739
-1.4485826297 -0.8220676060 -0.0184163279
-1.3792735121 -0.8493578215 -0.0125692648
-1.2906636110 -0.8921425328 -0.0280419270
-1.2293457704 -0.9251355849 -0.0552156491
-1.1713753623 -0.9565270408 -0.0900462117
-1.0977003957 -0.9945165837 -0.1454226040
-1.0237295506 -1.0263275682 -0.2043167732
-0.9233989462 -1.0566773763 -0.2713996909
-0.8101595700 -1.0760908302 -0.3185612333
-0.6870734973 -1.0848225566 -0.3311637275
-0.5648299961 -1.0880303434 -0.3115958648
-0.4508691625 -1.0886131493 -0.2626195544
-0.3498458401 -1.0890407729 -0.1900849128
-0.2801554154 -1.0909260530 -0.1186839031
-0.2190444018 -1.0955323357 -0.0398772737
-0.1645238403 -1.1037627450 0.0433602204
-0.1145439586 -1.1162816709 0.1288871238
-0.0675285003 -1.1336816893 0.2152452471
-0.0331244725 -1.1506799662 0.2795597400
0.0128450373 -1.1775700930 0.3639867908
0.0597498501 -1.2098938604 0.4459513681
0.1083923269 -1.2478210256 0.5244070710
0.1463895900 -1.2800546204 0.5802401574
0.1990096193 -1.3274130726 0.6505346387
0.2539079955 -1.3799862008 0.7151257983
0.2962988425 -1.4226926986 0.7595819479
0.3540692283 -1.4843363587 0.8126358923
0.4122555557 -1.5511434694 0.8584589768
0.4555618178 -1.6043412093 0.8884515970
0.5109096749 -1.6809999441 0.9204286128
0.5613154084 -1.7638398292 0.9440136117
0.5922860702 -1.8311031752 0.9546676233
0.6169292128 -1.9012096107 0.9606926324
0.6344429174 -1.9735833816 0.9619672948
0.6440252647 -2.0476487336 0.9583702669
0.6420215533 -2.1464207992 0.9446133070
0.6321969586 -2.2188222467 0.9283717773
0.6183732433 -2.2894906646 0.9083127704
0.5947683239 -2.3807210351 0.8756893018
0.5668925280 -2.4681456681 0.8365785700
0.5439415049 -2.5311280927 0.8033347476
0.5108158795 -2.6109674408 0.7534818685
0.4753057151 -2.6859863083 0.6980942539
0.4473608512 -2.7393349010 0.6535996383
0.4077840172 -2.8047597594 0.5894014641
0.3657873006 -2.8637153993 0.5206406317
0.3215207353 -2.9159969294 0.4480151279
0.2865771317 -2.9494050990 0.3908390053
0.2384863848 -2.9880119760 0.3124257876
0.1886060050 -3.0183824940 0.2315489483
0.1373542086 -3.0397930241 0.1486953956
0.0982668130 -3.0494919195 0.0856642568
0.0457559189 -3.0546522114 0.0010558130
-0.0066479087 -3.0504538625 -0.0836688000
-0.0582750703 -3.0367903350 -0.1678678521
-0.0962130880 -3.0207005655 -0.2302896953
-0.1452844565 -2.9910261519 -0.3118976735
-0.1921534416 -2.9526068046 -0.3911217577
-0.2259121706 -2.9190427901 -0.4489089176
-0.2682116776 -2.8665743099 -0.5225576084
-0.3075564168 -2.8068105911 -0.5921756252
-0.3438165939 -2.7403308596 -0.6572326843
-0.3687353002 -2.6860064625 -0.7023382896
-0.3994923702 -2.6093265550 -0.7582669409
-0.4269038352 -2.5274860608 -0.8083081961
-0.4507248938 -2.4410729472 -0.8521008470
-0.4656761414 -2.3733958922 -0.8802235460
-0.4814087215 -2.2800770717 -0.9115752868
-0.4909213506 -2.1836785998 -0.9349515862
-0.4932976559 -2.1099964676 -0.9471100449
-0.4881884911 -2.0108452509 -0.9548675691
-0.4726272498 -1.9125392029 -0.9525661646
-0.4549472164 -1.8402272018 -0.9450502033
-0.4217725406 -1.7483013286 -0.9250595943
-0.3811087390 -1.6620529639 -0.8956331726
-0.3466141136 -1.6022221434 -0.8667488727
-0.2983840678 -1.5272339978 -0.8221159801
-0.2484760421 -1.4585283730 -0.7698208013
-0.1982714062 -1.3959582791 -0.7105415795
-0.1610422023 -1.3532004959 -0.6617305606
-0.1123577258 -1.3012498250 -0.5918653969
-0.0650614595 -1.2553923520 -0.5169453452
-0.0190365513 -1.2154913478 -0.4379100378
0.0261607779 -1.1815813913 -0.3556559537
0.0600026029 -1.1598731151 -0.2925084571
0.1059615617 -1.1360562115 -0.2071572339
0.1541823485 -1.1175974697 -0.1217371393
0.2065487964 -1.1039880856 -0.0378917268
0.2648741536 -1.0945195749 0.0424569295
0.3310638088 -1.0883604032 0.1166801850
0.4065715716 -1.0845024269 0.1814107358
0.4915833283 -1.0817804795 0.2327707602
0.5849667142 -1.0790411554 0.2663564112
0.7079575031 -1.0733814806 0.2786985648
0.8054460989 -1.0648964544 0.2639950761
0.8970750712 -1.0509609038 0.2289892993
0.9800943484 -1.0303557277 0.1784270760
1.0557949121 -1.0028731954 0.1196501289
1.1288934340 -0.9686928222 0.0610166168
1.2047248607 -0.9286747822 0.0105050562
1.2867371050 -0.8853312441 -0.0244699192
1.3521970540 -0.8529788192 -0.0379849887
1.4431963121 -0.8138234937 -0.0357329676
1.5121332964 -0.7886546476 -0.0217807898
1.6010969511 -0.7659286481 0.0169335519
1.6844838109 -0.7547498013 0.0704346388
1.7421886277 -0.7550294967 0.1180846094
1.8153919427 -0.7629417075 0.1852614664
1.8853254208 -0.7795631967 0.2544363484
1.9369130672 -0.7973141733 0.3056536810
2.0058529231 -0.8267681245 0.3714777499
2.0760124470 -0.8626276861 0.4326311447
2.1479033030 -0.9047282149 0.4874019023
2.2213945842 -0.9532603716 0.5340238371
2.2770994198 -0.9937508465 0.5630282632
2.3512807074 -1.0536047016 0.5919627790
2.4239752915 -1.1195199071 0.6089675330
2.4769452191 -1.1720783082 0.6146424370
2.5434366010 -1.2463035352 0.6093946380
2.6047544862 -1.3229765000 0.5915756716
2.6465989907 -1.3809935087 0.5695823178
2.6980961939 -1.4578130092 0.5324343639
2.7436244458 -1.5328800535 0.4852232841
2.7830588568 -1.6051201793 0.4289545024
2.8084792490 -1.6568145776 0.3812882119
2.8370453475 -1.7220937500 0.3115968748
2.8588042296 -1.7822701058 0.2351795860
2.8735647591 -1.8367798219 0.1530449951
2.8800329617 -1.8737048078 0.0883756639
2.8814694690 -1.9164152944 -0.0016894071
2.8750656365 -1.9515726773 -0.0947400521
2.8657145133 -1.9733949416 -0.1657322448
2.8450408889 -1.9934304084 -0.2613063809
2.8164782051 -2.0041205899 -0.3563458643
2.7803694906 -2.0051078429 -0.4493837224
2.7481019075 -1.9983819472 -0.5165811959
2.7005630657 -1.9821765570 -0.6026426720
2.6475945040 -1.9567087055 -0.6831243764
2.5899473604 -1.9222027715 -0.7567253678
2.5441238779 -1.8907299890 -0.8066801194
2.4805409126 -1.8425661623 -0.8663864953
2.4147480059 -1.7875884849 -0.9171525151
2.3645410152 -1.7425400539 -0.9493653448
2.2971678912 -1.6774531113 -0.9834588193
2.2305240763 -1.6073114126 -1.0074142963
2.1661607888 -1.5324063541 -1.0207152134
2.1199545897 -1.4736644742 -1.0245909303
2.0641503286 -1.3911474234 -1.0188459867
2.0169391644 -1.3049909341 -1.0015077821
1.9798788759 -1.2167477667 -0.9734259031
1.9601368782 -1.1503897784 -0.9450310814
1.9417756151 -1.0633567479 -0.9002271653
1.9324882938 -0.9793334747 -0.8474326484
1.9305021626 -0.8995872827 -0.7876106549
1.9332126046 -0.8434486012 -0.7382809611
1.9410053240 -0.7734684303 -0.6676698608
1.9529404044 -0.7096799425 -0.5919427322
1.9687236994 -0.6527243130 -0.5116195265
1.9829886808 -0.6145253688 -0.4488981687
2.0056778482 -0.5702191488 -0.3624480297
2.0328403594 -0.5331192029 -0.2739036161
2.0651322074 -0.5023215931 -0.1846605241
2.1035368443 -0.4764311439 -0.0962763161
2.1488207606 -0.4529717902 -0.0105283479
2.2017100773 -0.4285278219 0.0703619814
2.2791865760 -0.3902101796 0.1597897939
2.3835249367 -0.3250340018 0.2436393735
2.5034798347 -0.2083660221 0.2873490175
2.5821184787 -0.0579414346 0.2700174233
2.5813831879 0.0990550052 0.2036911496
2.5238852763 0.2161446095 0.1319475244
2.4557480855 0.3016439763 0.0721378986
2.3917382441 0.3634001218 0.0268055627
2.3209883036 0.4207348576 -0.0140624464
2.2432885053 0.4738592680 -0.0472094108
2.1590028060 0.5228130590 -0.0685126546
2.0707222816 0.5687737023 -0.0756172564
2.0042446659 0.6029580043 -0.0716884380
1.9389149437 0.6382901620 -0.0629939331
1.8751632050 0.6752888609 -0.0502516936
1.8134195401 0.7144727860 -0.0341796712
1.7361109244 0.7721959744 -0.0085157333
1.6823841122 0.8199611467 0.0124341933
1.6145771527 0.8875115625 0.0406806394
1.5508137632 0.9592718515 0.0680707390
1.4885670544 1.0333194696 0.0928066652
1.4073859793 1.1249030891 0.1168945351
1.3127883960 1.2049817878 0.1253150909
1.2051464791 1.2658221740 0.1159311874
1.1137646444 1.3002995976 0.0969243799
1.0206487099 1.3266365675 0.0725314087
0.9501207248 1.3436447492 0.0539875276
0.8549558371 1.3633904854 0.0311085883
0.7829907737 1.3765597383 0.0150726206
0.6862173104 1.3916736327 -0.0044031629
