# Supplementary material for: The topology of the magnetically induced ring current of C13Cl2
Source: Chem Sci. 2026 Jun 27. Online ahead of print. doi: 10.1039/d6sc03398a (PMC13334967; doi:10.1039/d6sc03398a)
Supplement: SC-OLF-D6SC03398A-s002 [file SC-OLF-D6SC03398A-s002.zip › c13cl2/3loops/ribbon_traj_002_010.xyz]

300

0.5365379281 1.3669070199 0.0059228739
0.4423091895 1.3664583449 0.0171402549
0.3489507381 1.3636570752 0.0356558059
0.2565072694 1.3599510828 0.0592540929
0.1646654677 1.3564718357 0.0858747949
0.0730033556 1.3540514068 0.1137079512
-0.0189048101 1.3530361623 0.1409844760
-0.1113941995 1.3533389515 0.1661348409
-0.1929388898 1.3548591165 0.1853983253
-0.2872361961 1.3561166017 0.2020247681
-0.3705658055 1.3565255151 0.2108891779
-0.4663404748 1.3538632652 0.2119908384
-0.5495190381 1.3481483884 0.2036768142
-0.6312029665 1.3384345236 0.1886594800
-0.7111307681 1.3248964532 0.1685758808
-0.8008241095 1.3059921550 0.1415886279
-0.8890801376 1.2831160873 0.1128779432
-0.9764535289 1.2561352031 0.0852726319
-1.0739476031 1.2200678350 0.0585847926
-1.1688370071 1.1737532326 0.0406353797
-1.2672543184 1.1069807600 0.0353963356
-1.3537722807 1.0252522209 0.0472237904
-1.4248724167 0.9467669846 0.0675298205
-1.4869065384 0.8772846584 0.0902430047
-1.5510466807 0.8104589428 0.1149839816
-1.6190426964 0.7476521995 0.1399213163
-1.6915506772 0.6895204009 0.1633877244
-1.7685034452 0.6361271077 0.1837031414
-1.8389530082 0.5926844590 0.1969901640
-1.9112425583 0.5511044311 0.2049821971
-1.9841714511 0.5101170796 0.2059152328
-2.0561246934 0.4684689788 0.1984117094
-2.1348104464 0.4190099971 0.1777672327
-2.2069455389 0.3662592677 0.1451575557
-2.2713551289 0.3098603299 0.1035023003
-2.3426512979 0.2341626952 0.0451828657
-2.4065909781 0.1412989824 -0.0217907956
-2.4435705292 0.0329527255 -0.0855481355
-2.4272665700 -0.0888576654 -0.1268713916
-2.3632516587 -0.2007283462 -0.1251902863
-2.2793032511 -0.2880509200 -0.0792661575
-2.1975539209 -0.3505075925 0.0004690058
-2.1346897439 -0.3950292259 0.0906056007
-2.0865660295 -0.4333282171 0.1782421996
-2.0457213727 -0.4731779245 0.2691887816
-2.0147262322 -0.5132872242 0.3502602324
-1.9877800614 -0.5580530546 0.4304508696
-1.9641959164 -0.6080780259 0.5086447459
-1.9434550801 -0.6634367116 0.5840537110
-1.9276286713 -0.7169783833 0.6466027349
-1.9117878082 -0.7822886988 0.7148863702
-1.8986968914 -0.8525321891 0.7787244604
-1.8889943880 -0.9274998916 0.8376125073
-1.8836481053 -1.0068462506 0.8910560233
-1.8839736223 -1.0899316771 0.9387416694
-1.8917952753 -1.1759271249 0.9801528134
-1.9092392657 -1.2635300605 1.0145979023
-1.9383053236 -1.3508167094 1.0409362948
-1.9792851209 -1.4355000181 1.0583174546
-2.0306618145 -1.5158366059 1.0661457541
-2.0897415311 -1.5911339557 1.0645203909
-2.1457386628 -1.6527410752 1.0552570042
-2.2125726489 -1.7186486232 1.0362651900
-2.2808713730 -1.7798394978 1.0085959012
-2.3493572800 -1.8361935323 0.9724071231
-2.4171044918 -1.8874562256 0.9281639396
-2.4833581470 -1.9331075016 0.8762032611
-2.5474390366 -1.9726684928 0.8170295925
-2.6086659927 -2.0055034071 0.7511134039
-2.6594358895 -2.0281876765 0.6884226699
-2.7134131428 -2.0467251986 0.6114937594
-2.7624809539 -2.0569642648 0.5298809282
-2.8060528908 -2.0589055431 0.4446166107
-2.8435261894 -2.0525497620 0.3567037558
-2.8741888694 -2.0379629036 0.2671438560
-2.8977468439 -2.0154248108 0.1770783619
-2.9127998797 -1.9897751568 0.0986998571
-2.9228250960 -1.9536630630 0.0104979368
-2.9257075403 -1.9110705420 -0.0753143529
-2.9214887003 -1.8624648971 -0.1578192846
-2.9106684315 -1.8084300380 -0.2362419735
-2.8936746355 -1.7496039252 -0.3099839645
-2.8707389547 -1.6863950160 -0.3782966149
-2.8421610506 -1.6193264050 -0.4405317155
-2.8125274336 -1.5577411900 -0.4891035474
-2.7738994357 -1.4850573861 -0.5381109654
-2.7300049334 -1.4104595671 -0.5791476204
-2.6807224582 -1.3348853898 -0.6112651722
-2.6259644217 -1.2595886811 -0.6336388715
-2.5658332491 -1.1860283259 -0.6454217767
-2.5089980842 -1.1245426434 -0.6461584428
-2.4402821598 -1.0586263064 -0.6367475934
-2.3687051891 -0.9985737810 -0.6160808807
-2.2958171399 -0.9448488424 -0.5850615240
-2.2229867348 -0.8973535978 -0.5449735090
-2.1601716568 -0.8607645956 -0.5033190002
-2.0899621169 -0.8239125506 -0.4495634536
-2.0215200098 -0.7923179715 -0.3904061265
-1.9544435864 -0.7660459668 -0.3271916736
-1.8877493876 -0.7453729394 -0.2615412110
-1.8199716149 -0.7309707861 -0.1953578316
-1.7493039413 -0.7239629679 -0.1311118167
-1.6841357218 -0.7244285318 -0.0784284625
-1.6039402396 -0.7344062798 -0.0270947114
-1.5185263881 -0.7544589691 0.0111246520
-1.4300522643 -0.7839528270 0.0324820301
-1.3527514953 -0.8159071820 0.0349458394
-1.2671363002 -0.8557487397 0.0207612762
-1.1961714711 -0.8908077756 -0.0062135997
-1.1192529342 -0.9280470788 -0.0492693272
-1.0443841372 -0.9601295453 -0.0997169818
-0.9673852876 -0.9859318714 -0.1505057535
-0.8846931228 -1.0053501666 -0.1944293283
-0.7839167483 -1.0205424843 -0.2283798702
-0.6775004460 -1.0302399725 -0.2396861135
-0.5713881204 -1.0366298442 -0.2241327839
-0.4817436549 -1.0416487385 -0.1915254340
-0.3900590539 -1.0474698198 -0.1357554271
-0.3172852549 -1.0539568448 -0.0740828959
-0.2528088199 -1.0623213759 -0.0038304791
-0.1950643785 -1.0732664726 0.0718072363
-0.1424749416 -1.0874434890 0.1506579039
-0.0932426051 -1.1054680877 0.2309070039
-0.0456620049 -1.1274965697 0.3111610930
0.0014885998 -1.1539049554 0.3903432856
0.0494313571 -1.1847999793 0.4673889013
0.0989148344 -1.2200985962 0.5415058752
0.1504740909 -1.2596909396 0.6119395966
0.2044802760 -1.3035189639 0.6778791863
0.2609831412 -1.3513692496 0.7387213642
0.3122697996 -1.3963662200 0.7874433192
0.3728684084 -1.4513893008 0.8372859365
0.4350499596 -1.5100507986 0.8805883986
0.4981147889 -1.5723446638 0.9169836364
0.5611278270 -1.6383423650 0.9462197563
0.6227193805 -1.7084878808 0.9677570241
0.6808078931 -1.7833655075 0.9814483810
0.7314066521 -1.8643004223 0.9868707018
0.7675358076 -1.9524501768 0.9837168745
0.7806697164 -2.0460667556 0.9724386862
0.7712345044 -2.1395625336 0.9549699323
0.7480418760 -2.2297446594 0.9325411782
0.7181479851 -2.3166030089 0.9052300499
0.6848908115 -2.4004475322 0.8728127059
0.6496192278 -2.4811758468 0.8350375494
0.6130174941 -2.5585707493 0.7919284931
0.5752852805 -2.6323670777 0.7437851093
0.5363539074 -2.7021415235 0.6908388660
0.4960540333 -2.7672725425 0.6332057800
0.4542305429 -2.8272931462 0.5712788915
0.4107195338 -2.8816124237 0.5053869348
0.3655241845 -2.9298777328 0.4360228674
0.3186152057 -2.9714267516 0.3635261321
0.2701340941 -3.0058042030 0.2883663998
0.2265915987 -3.0301833188 0.2209790459
0.1758209059 -3.0499516435 0.1421154546
0.1244778781 -3.0614803110 0.0620009528
0.0729659444 -3.0643922951 -0.0187690302
0.0217908135 -3.0587700145 -0.0996033361
-0.0285615876 -3.0446084040 -0.1799072906
-0.0716675036 -3.0249212232 -0.2490584286
-0.1190854977 -2.9949791508 -0.3267310853
-0.1643642114 -2.9571363123 -0.4021981551
-0.2071665347 -2.9117911823 -0.4749266647
-0.2425387897 -2.8662770600 -0.5357583781
-0.2801115429 -2.8081122456 -0.6019595100
-0.3147503410 -2.7438964816 -0.6640351106
-0.3463416196 -2.6740205488 -0.7214402397
-0.3717845744 -2.6088800887 -0.7676318145
-0.3974800226 -2.5298232210 -0.8152497577
-0.4197650495 -2.4465952563 -0.8570973180
-0.4366597003 -2.3709327929 -0.8889999754
-0.4511015359 -2.2809774054 -0.9187209699
-0.4599081538 -2.1882047250 -0.9410542904
-0.4618396035 -2.0934867245 -0.9553860855
-0.4563315592 -2.0100176693 -0.9604799518
-0.4435194171 -1.9273125886 -0.9587039695
-0.4207926251 -1.8350556183 -0.9482563354
-0.3935292068 -1.7578260191 -0.9315743679
-0.3566592774 -1.6740512139 -0.9042010877
-0.3148536905 -1.5958602374 -0.8684631483
-0.2752336821 -1.5322485607 -0.8312418986
-0.2287925181 -1.4648424499 -0.7816458844
-0.1817247844 -1.4031723128 -0.7255037810
-0.1349100471 -1.3471691815 -0.6634619600
-0.0888765497 -1.2967913397 -0.5961967399
-0.0438351543 -1.2519552360 -0.5244576822
0.0003358503 -1.2127366507 -0.4489649878
0.0440912597 -1.1790264329 -0.3706110321
0.0827858624 -1.1542233570 -0.3004613683
0.1280655504 -1.1301187147 -0.2194868846
0.1760311259 -1.1108009562 -0.1387761835
0.2283457349 -1.0958023739 -0.0598852616
0.2867493599 -1.0844553407 0.0152162668
0.3528847664 -1.0759679282 0.0839448328
0.4280712917 -1.0695722773 0.1427793075
0.5121366357 -1.0643403249 0.1879535602
0.6033068639 -1.0593826397 0.2159285192
0.6982081001 -1.0535087373 0.2241302105
0.7924448918 -1.0451561750 0.2116057252
0.8813673001 -1.0324419792 0.1792425108
0.9625522454 -1.0140909916 0.1321730839
1.0367792242 -0.9894054046 0.0769033821
1.1082435140 -0.9584516017 0.0210642554
1.1816450119 -0.9215810794 -0.0281352372
1.2602890062 -0.8805448866 -0.0637596530
1.3443234274 -0.8388570354 -0.0814988119
1.4316635483 -0.8004313286 -0.0795924146
1.5300442927 -0.7649142570 -0.0550324323
1.6139085651 -0.7435575557 -0.0141784951
1.6921569733 -0.7325044058 0.0398963008
1.7644092666 -0.7315665404 0.1028089133
1.8320956336 -0.7394779947 0.1701982582
1.8972309853 -0.7548605466 0.2388276487
1.9616032255 -0.7768751561 0.3063740568
2.0267343445 -0.8047650408 0.3709548750
2.0934910340 -0.8382294145 0.4310630980
2.1622926559 -0.8772432337 0.4852063257
2.2328991386 -0.9219396020 0.5321124621
2.3046597704 -0.9726009956 0.5703777937
2.3674529909 -1.0221767815 0.5953452082
2.4378826783 -1.0842887447 0.6139803649
2.5055466523 -1.1516278749 0.6210490590
2.5691094762 -1.2230383510 0.6161424425
2.6278736961 -1.2968625850 0.5999309032
2.6813865072 -1.3715738808 0.5730236790
2.7294825783 -1.4457519669 0.5361963478
2.7722454524 -1.5182406725 0.4904715551
2.8096301932 -1.5881078201 0.4366492836
2.8376772099 -1.6464441856 0.3834230382
2.8645664644 -1.7093620486 0.3163996029
2.8855059662 -1.7676385656 0.2433305078
2.9001565122 -1.8207192350 0.1649658605
2.9082259392 -1.8680852784 0.0821192831
2.9092807536 -1.9089421325 -0.0044810278
2.9030385471 -1.9427098332 -0.0938634127
2.8895424332 -1.9690402288 -0.1849124335
2.8716845857 -1.9856468337 -0.2650548945
2.8444192119 -1.9962810931 -0.3562292686
2.8102635972 -1.9979067344 -0.4456663284
2.7698197376 -1.9906291440 -0.5321413744
2.7236800272 -1.9744652653 -0.6144595012
2.6725704811 -1.9495275436 -0.6914976258
2.6172815807 -1.9164710976 -0.7623498696
2.5660777782 -1.8817939499 -0.8189475164
2.5049642533 -1.8349652824 -0.8760037558
2.4419273016 -1.7820111961 -0.9250385170
2.3777440190 -1.7234659985 -0.9654821461
2.3132997348 -1.6599595234 -0.9970666874
2.2496726783 -1.5918431129 -1.0192888114
2.1956895233 -1.5287176462 -1.0305664953
2.1374959551 -1.4527710179 -1.0344870724
2.0846726833 -1.3731479449 -1.0284611780
2.0447578948 -1.3008512967 -1.0146550714
2.0073998915 -1.2164154623 -0.9897075763
1.9794468342 -1.1314778882 -0.9557548263
1.9608958015 -1.0476921029 -0.9134660173
1.9519162705 -0.9764509104 -0.8704190682
1.9478502609 -0.8983653977 -0.8151906526
1.9496279404 -0.8245001835 -0.7542622003
1.9563453285 -0.7554718182 -0.6881842927
1.9671856531 -0.6914982551 -0.6176893551
1.9818710285 -0.6328773622 -0.5433228226
2.0004074552 -0.5797470016 -0.4657473619
2.0229839021 -0.5319862707 -0.3857801940
2.0500644651 -0.4892296912 -0.3043859704
2.0822934062 -0.4504328398 -0.2228793906
2.1205613544 -0.4138770017 -0.1429757856
2.1654762062 -0.3767544733 -0.0669378853
2.2174497760 -0.3351692247 0.0017952539
2.2753254596 -0.2845632005 0.0584247959
2.3348941184 -0.2214117352 0.0974459610
2.3874472318 -0.1440053250 0.1123940292
2.4210625795 -0.0564600587 0.1012679466
2.4248401854 0.0317762329 0.0668044357
2.4023341252 0.1118475369 0.0200563136
2.3634365616 0.1830643764 -0.0306870397
2.3141557350 0.2476020671 -0.0815168187
2.2568365450 0.3073583285 -0.1297111065
2.1917940300 0.3633683717 -0.1721320700
2.1187522940 0.4157675640 -0.2049000182
2.0389882207 0.4646742797 -0.2248699664
1.9555994690 0.5112122905 -0.2317624828
1.8718259250 0.5575351773 -0.2277894892
1.7904880868 0.6069260932 -0.2167139551
1.7128903542 0.6605559983 -0.1999036047
1.6391376651 0.7180670639 -0.1789902371
1.5688780827 0.7788919144 -0.1554889222
1.5015049747 0.8423677043 -0.1306348705
1.4360618997 0.9076390091 -0.1054900607
1.3709701765 0.9735097829 -0.0813991114
1.3042806764 1.0383452458 -0.0598187170
1.2340254393 1.0998788609 -0.0425299216
1.1698931845 1.1502309686 -0.0289858016
1.0920043972 1.2010082079 -0.0213888802
1.0218031940 1.2405390887 -0.0159052724
0.9384475402 1.2796117312 -0.0158981336
0.8515008513 1.3125792040 -0.0156537488
0.7489066364 1.3411042388 -0.0131681336
0.6431016631 1.3593730758 -0.0045530540
0.5681775700 1.3794062400 0.1419147400
0.4730620510 1.3693099101 0.1437904473
0.3790319579 1.3570624338 0.1565474708
0.2863515765 1.3451608886 0.1771958321
0.1946479995 1.3355400869 0.2028497220
0.1033783414 1.3296255713 0.2310662192
0.0120074376 1.3278778394 0.2595153877
-0.0798618971 1.3298723296 0.2862830709
-0.1725907038 1.3345296639 0.3095148161
-0.2665155438 1.3398865063 0.3270571932
-0.3616559331 1.3431702071 0.3365825408
-0.4572772252 1.3414771274 0.3362056556
-0.5519107977 1.3328006260 0.3254842706
-0.6441807683 1.3170162168 0.3057995738
-0.7337766035 1.2953494849 0.2800985001
-0.8213200745 1.2692989893 0.2514969676
-0.9075335113 1.2392220942 0.2228067261
-0.9927944176 1.2044762941 0.1967134368
-1.0765493438 1.1630929885 0.1761184647
-1.1568201514 1.1124501197 0.1645363217
-1.2313714019 1.0526095546 0.1636575319
-1.2993178160 0.9859593375 0.1732128221
-1.3631065690 0.9166302859 0.1900178977
-1.4258612462 0.8475579980 0.2112835144
-1.4903769175 0.7808521292 0.2347112116
-1.5584065389 0.7177919752 0.2582593782
-1.6305160981 0.6588511737 0.2802562522
-1.7067624065 0.6041477733 0.2990077137
-1.7863519496 0.5528715233 0.3129039794
-1.8681951851 0.5037769712 0.3198530640
-1.9503425708 0.4548393363 0.3170044596
-2.0300158671 0.4040668749 0.3022805511
-2.1034751356 0.3499116987 0.2738320099
-2.1685688386 0.2924042469 0.2338763037
-2.2249809731 0.2316866871 0.1861125864
-2.2727374945 0.1669557059 0.1343323476
-2.3099848532 0.0960083223 0.0821872999
-2.3313676972 0.0160602337 0.0347383046
-2.3262224285 -0.0730896594 0.0027202777
-2.2911061693 -0.1611129804 0.0000226158
-2.2396183374 -0.2359952391 0.0285726321
-2.1861281015 -0.2962271728 0.0798646712
-2.1371696210 -0.3466082848 0.1447388972
-2.0941888779 -0.3921033509 0.2171058928
-2.0570076586 -0.4365622110 0.2932620652
-2.0249305399 -0.4826679107 0.3707548007
-1.9971041139 -0.5320143753 0.4478923236
-1.9727314691 -0.5853636737 0.5235162490
-1.9513288636 -0.6430924493 0.5967887705
-1.9327734065 -0.7056319908 0.6668132839
-1.9167514209 -0.7726527833 0.7332177230
-1.9034420989 -0.8440596265 0.7955215951
-1.8936320091 -0.9198782629 0.8530786061
-1.8881589387 -0.9997542429 0.9054791985
-1.8882945380 -1.0831479740 0.9523635460
-1.8958337014 -1.1693249751 0.9931700542
-1.9127195869 -1.2570582027 1.0273075935
-1.9410927803 -1.3445465502 1.0535447284
-1.9813920726 -1.4294854334 1.0710116522
-2.0321186141 -1.5101363894 1.0791114071
-2.0906381124 -1.5857563677 1.0779439141
-2.1544340989 -1.6562643789 1.0675888435
-2.2212721186 -1.7219245271 1.0482984851
-2.2895728709 -1.7829501229 1.0206498048
-2.3581007618 -1.8391515721 0.9845887655
-2.4259726810 -1.8902875771 0.9406233411
-2.4924415656 -1.9358334127 0.8890407590
-2.5568632788 -1.9753652622 0.8303986148
-2.6185938200 -2.0083614542 0.7651773285
-2.6768845374 -2.0339310530 0.6937393054
-2.7310965707 -2.0517540066 0.6169393319
-2.7804118753 -2.0612546900 0.5355135410
-2.8243436758 -2.0626447615 0.4505493134
-2.8623113269 -2.0558749461 0.3630020090
-2.8934385286 -2.0409261804 0.2737776228
-2.9176843423 -2.0182995227 0.1840388366
-2.9346892344 -1.9881400394 0.0948560206
-2.9445978705 -1.9512627449 0.0071448380
-2.9475029048 -1.9080645132 -0.0781692785
-2.9435070641 -1.8590300701 -0.1602270885
-2.9330763964 -1.8047133771 -0.2382958910
-2.9166957950 -1.7457381039 -0.3118390653
-2.8945190067 -1.6823762688 -0.3800314801
-2.8668514734 -1.6151947908 -0.4423067690
-2.8339193785 -1.5446913937 -0.4979861292
-2.7959105076 -1.4715336281 -0.5465317854
-2.7527289090 -1.3964929489 -0.5872313385
-2.7042321763 -1.3204830219 -0.6191708556
-2.6502313529 -1.2447838853 -0.6415504217
-2.5907343179 -1.1708676588 -0.6535629345
-2.5258900763 -1.1005878499 -0.6541157338
-2.4568035564 -1.0353159458 -0.6435633580
-2.3847479117 -0.9763424631 -0.6217286529
-2.3114206807 -0.9239617111 -0.5896627511
-2.2382510402 -0.8778574147 -0.5487714584
-2.1664385914 -0.8376067919 -0.5000150124
-2.0964722093 -0.8026032487 -0.4449166621
-2.0285144875 -0.7725655473 -0.3845982143
-1.9621498809 -0.7475078502 -0.3203509716
-1.8963999125 -0.7277603914 -0.2536697409
-1.8298112325 -0.7139435194 -0.1863426855
-1.7606004231 -0.7069828030 -0.1206551254
-1.6869131693 -0.7082311746 -0.0597047238
-1.6075929787 -0.7187160433 -0.0074272234
-1.5230013040 -0.7387500911 0.0322353346
-1.4350254327 -0.7679202857 0.0553778685
-1.3467128081 -0.8039732510 0.0602302909
-1.2608793536 -0.8437284806 0.0468507053
-1.1795047728 -0.8835259320 0.0163271340
-1.1023476767 -0.9197629294 -0.0270770066
-1.0266948154 -0.9505309604 -0.0769494886
-0.9484233175 -0.9749160313 -0.1262801267
-0.8642233536 -0.9929923879 -0.1678203609
-0.7735268813 -1.0057143315 -0.1950146396
-0.6788880289 -1.0148193270 -0.2041469252
-0.5841994332 -1.0218569421 -0.1934738181
-0.4936629402 -1.0282903832 -0.1635421654
-0.4102406362 -1.0351570796 -0.1174093049
-0.3352175898 -1.0430968140 -0.0586575612
-0.2687745281 -1.0528236751 0.0094745274
-0.2092898715 -1.0649541985 0.0834308378
-0.1553707098 -1.0800749780 0.1610354347
-0.1051656870 -1.0989122182 0.2403131006
-0.0568008599 -1.1214920832 0.3197591583
-0.0091472640 -1.1484066254 0.3982825172
0.0391336577 -1.1797075887 0.4747636487
0.0887755263 -1.2152186606 0.5484781786
0.1403274133 -1.2549261723 0.6186551443
0.1942217607 -1.2988906323 0.6843892374
0.2504605982 -1.3468084893 0.7452031784
0.3089009920 -1.3984982542 0.8006150672
0.3692518318 -1.4540581729 0.8498895975
0.4310117780 -1.5132852037 0.8927155752
0.4934367948 -1.5761920265 0.9287976178
0.5555540238 -1.6429261348 0.9578545118
0.6159024762 -1.7140223727 0.9792723936
0.6722855603 -1.7900683856 0.9929894147
0.7204813680 -1.8724298206 0.9985533957
0.7541815572 -1.9617419635 0.9958693910
0.7656079506 -2.0559132851 0.9850421279
0.7564540537 -2.1495089517 0.9678718438
0.7344337463 -2.2398481427 0.9453827126
0.7058580441 -2.3269353305 0.9178919980
0.6737413498 -2.4109867235 0.8852962159
0.6393520910 -2.4918687064 0.8474147169
0.6034079756 -2.5694040149 0.8043420263
0.5661659548 -2.6433666566 0.7563753745
0.5275879327 -2.7134012946 0.7037858651
0.4874888660 -2.7788582866 0.6466283572
0.4457341229 -2.8393235102 0.5853111177
0.4021507385 -2.8941886578 0.5201313306
0.3567702490 -2.9431557377 0.4515772072
0.3095640464 -2.9856164598 0.3799898358
0.2606599988 -3.0211152884 0.3058027669
0.2103213849 -3.0492388116 0.2294437713
0.1587663680 -3.0696465202 0.1514574563
0.1065211917 -3.0819327741 0.0722312275
0.0539914809 -3.0857129471 -0.0076596197
0.0016628630 -3.0812279828 -0.0876365566
-0.0499978750 -3.0683880565 -0.1671429641
-0.1005437456 -3.0473052811 -0.2455994347
-0.1493907444 -3.0181797962 -0.3225454159
-0.1962677278 -2.9813934435 -0.3974115432
-0.2408188370 -2.9372770724 -0.4697009512
-0.2827796716 -2.8861990049 -0.5388892530
-0.3220765013 -2.8287743109 -0.6045760858
-0.3586574194 -2.7655542786 -0.6663985760
-0.3924499383 -2.6968868887 -0.7238514023
-0.4233912020 -2.6232359094 -0.7765456402
-0.4513135166 -2.5449772938 -0.8240166464
-0.4761025002 -2.4626891935 -0.8660949639
-0.4972769888 -2.3767026547 -0.9023520930
-0.5137930355 -2.2872486934 -0.9320263370
-0.5244685973 -2.1949362195 -0.9547566200
-0.5278077440 -2.1005663368 -0.9699862701
-0.5218447662 -2.0053642341 -0.9768069059
-0.5052421633 -1.9112243868 -0.9746185578
-0.4784544790 -1.8201252808 -0.9634948421
-0.4427108933 -1.7337272266 -0.9434247053
-0.4002720228 -1.6528609474 -0.9150056001
-0.3534315688 -1.5777272117 -0.8787716308
-0.3040706977 -1.5082232989 -0.8353299209
-0.2536750648 -1.4443239988 -0.7850020832
-0.2033741408 -1.3856417223 -0.7285905686
-0.1538936934 -1.3321193761 -0.6665867563
-0.1056851106 -1.2838698618 -0.5994543985
-0.0588957252 -1.2408214631 -0.5279229887
-0.0133255358 -1.2029801810 -0.4527532873
0.0315093742 -1.1702935044 -0.3747740072
0.0764385371 -1.1426199044 -0.2949296042
0.1224109085 -1.1197069367 -0.2141759372
0.1710191930 -1.1013573133 -0.1338050105
0.2237336316 -1.0870331029 -0.0552353758
0.2823198789 -1.0761348085 0.0196179740
0.3485227185 -1.0679170953 0.0881709759
0.4238943373 -1.0616687401 0.1466647966
0.5078923372 -1.0564445884 0.1919176432
0.5989550016 -1.0514363371 0.2202845556
0.6938410561 -1.0455220774 0.2292064695
0.7883225885 -1.0372459365 0.2178686361
0.8777675702 -1.0245903306 0.1867321704
0.9598602311 -1.0063143194 0.1412402074
1.0349455929 -0.9815990498 0.0873300063
1.1072718046 -0.9506206565 0.0328661904
1.1812961558 -0.9138717772 -0.0152956567
1.2604668298 -0.8730361088 -0.0499223164
1.3449154536 -0.8317819445 -0.0668579293
1.4325710572 -0.7940513786 -0.0642974946
1.5203154781 -0.7632544676 -0.0425797921
1.6048945367 -0.7416728509 -0.0037959162
1.6841478556 -0.7302090041 0.0483994334
1.7574904095 -0.7287431876 0.1097899886
1.8260734150 -0.7362360311 0.1760841076
1.8919741140 -0.7511483913 0.2438439650
1.9569764432 -0.7724243781 0.3107826866
2.0225551900 -0.7995544564 0.3749863481
2.0896469595 -0.8321892374 0.4349147704
2.1587110719 -0.8702833709 0.4890848064
2.2295283656 -0.9139263636 0.5363294002
2.3014971632 -0.9635055317 0.5752120305
2.3735004947 -1.0192037822 0.6045821912
2.4440080859 -1.0812105978 0.6227751909
2.5116530665 -1.1484394505 0.6297325187
2.5750864438 -1.2198402111 0.6248588335
2.6336595910 -1.2937422790 0.6088909939
2.6868598736 -1.3686468726 0.5822693936
2.7346187423 -1.4431137927 0.5458718172
2.7771279535 -1.5160186441 0.5008157697
2.8143278102 -1.5864270846 0.4477801845
2.8460049436 -1.6535129096 0.3873649561
2.8720431541 -1.7167442949 0.3204539597
2.8923000012 -1.7755262573 0.2477407658
2.9063179448 -1.8292576588 0.1698333943
2.9137883846 -1.8774750559 0.0875349292
2.9143143591 -1.9193775732 0.0015255090
2.9075606140 -1.9544072443 -0.0872401137
2.8936725664 -1.9823438729 -0.1776700194
2.8724479558 -2.0022322813 -0.2688143263
2.8439649230 -2.0138528754 -0.3594081988
2.8086435089 -2.0166220332 -0.4482678455
2.7671152882 -2.0106650643 -0.5342293411
2.7200653143 -1.9960948763 -0.6162272283
2.6681495047 -1.9728837473 -0.6931585596
2.6120567263 -1.9416072014 -0.7640723963
2.5525697992 -1.9028068822 -0.8281846508
2.4904298432 -1.8571051943 -0.8847834767
2.4264277113 -1.8053642952 -0.9335548067
2.3613386074 -1.7480880269 -0.9739879910
2.2960236473 -1.6858067045 -1.0057282188
2.2314960018 -1.6189496199 -1.0284647700
2.1690662122 -1.5477428736 -1.0420231947
2.1106273677 -1.4720990942 -1.0455404065
2.0579724311 -1.3925156457 -1.0392875515
2.0131815573 -1.3095702127 -1.0231944041
1.9783561896 -1.2244078858 -0.9971558096
1.9534022449 -1.1388093058 -0.9625750156
1.9381119907 -1.0545266191 -0.9199870678
1.9311038599 -0.9730776353 -0.8702861895
1.9306016047 -0.8952575494 -0.8146308799
1.9353325037 -0.8217042503 -0.7536123962
1.9445302492 -0.7530974664 -0.6875429854
1.9573570169 -0.6895154209 -0.6171905643
1.9735577107 -0.6311948294 -0.5430729643
1.9932265879 -0.5782835418 -0.4658012081
2.0166878583 -0.5307608752 -0.3861188459
2.0444329187 -0.4882633841 -0.3049881360
2.0770301587 -0.4497304010 -0.2236791959
2.1154805212 -0.4135056477 -0.1438871407
2.1604189271 -0.3768620566 -0.0677794700
2.2123960736 -0.3359375178 0.0012762747
2.2703623722 -0.2861610702 0.0586231089
2.3304826937 -0.2238698313 0.0987890856
2.3840106726 -0.1468157795 0.1146169411
2.4191902468 -0.0591667540 0.1044603986
2.4238413653 0.0295055455 0.0702344762
2.4017442147 0.1098021114 0.0235559479
2.3630658676 0.1810442912 -0.0271750101
2.3138873393 0.2454466431 -0.0780508794
2.2567323913 0.3050499455 -0.1263758595
2.1917892134 0.3608506589 -0.1690045538
2.1188999697 0.4130590168 -0.2022092457
2.0391497427 0.4617016649 -0.2225396504
1.9557461322 0.5079399042 -0.2298050881
1.8719785934 0.5540408771 -0.2261850497
1.7912640887 0.6044658642 -0.2165232185
1.7147044272 0.6598270340 -0.2012959910
1.6416863653 0.7185175706 -0.1816951313
1.5710925951 0.7790700292 -0.1590994143
1.5021614216 0.8406699677 -0.1342833546
1.4343131527 0.9027088671 -0.1076346895
1.3667677301 0.9645744216 -0.0798377003
1.2989482507 1.0257704540 -0.0512371867
1.2301419158 1.0856626969 -0.0222433718
1.1598165783 1.1437723516 0.0067248775
1.0870460100 1.1990617594 0.0351581269
1.0111331662 1.2505482458 0.0624402132
0.9313387653 1.2968498718 0.0877997945
0.8468878730 1.3358554843 0.1100993406
0.7574310065 1.3647009112 0.1277650102
0.6637272622 1.3800839940 0.1389107882
0.5048982863 1.3544077998 -0.1300689921
0.4115563280 1.3636067796 -0.1095099375
0.3188695184 1.3702517167 -0.0852358591
0.2266629623 1.3747412770 -0.0586876463
0.1346829358 1.3774035845 -0.0311001321
0.0426283698 1.3784772422 -0.0036503167
-0.0498170578 1.3781944851 0.0224535642
-0.1429265019 1.3768055734 0.0459866110
-0.2132870757 1.3751885690 0.0612818346
-0.3079568483 1.3723466971 0.0769923431
-0.3794756779 1.3698808230 0.0851958150
-0.4754037243 1.3662494031 0.0877760211
-0.5471272786 1.3634961508 0.0818693578
-0.6182251646 1.3598528304 0.0715193863
-0.6884849327 1.3544434214 0.0570532616
-0.7803281445 1.3426853208 0.0316802882
-0.8706267640 1.3270100804 0.0029491603
-0.9601126403 1.3077941120 -0.0261681729
-1.0713458624 1.2770426815 -0.0589488794
-1.1808538628 1.2350563455 -0.0832655623
-1.3031372349 1.1613519655 -0.0928648608
-1.4082267454 1.0645451043 -0.0787652412
-1.4866382644 0.9769036832 -0.0549582567
-1.5479518306 0.9070113189 -0.0307975049
-1.6117164438 0.8400657565 -0.0047432484
-1.6796788540 0.7775124238 0.0215832544
-1.7525852564 0.7201896281 0.0465191967
-1.8302444840 0.6681064421 0.0683985690
-1.8915540668 0.6324973947 0.0810763486
-1.9542899316 0.5984318909 0.0901113303
-2.0180003315 0.5653948229 0.0948260060
-2.0822335197 0.5328710828 0.0945428677
-2.1661457573 0.4881082956 0.0817024554
-2.2453222393 0.4401142885 0.0564388078
-2.3177292848 0.3880339726 0.0208920141
-2.4125651013 0.3013696844 -0.0439666161
-2.5031971030 0.1865896424 -0.1257688911
-2.5557733612 0.0498452172 -0.2058345755
-2.5283107114 -0.1046256713 -0.2564630609
-2.4353971480 -0.2403437119 -0.2504031883
-2.3189881648 -0.3401066010 -0.1871049470
-2.2089797402 -0.4047880123 -0.0789266596
-2.1322098668 -0.4434501669 0.0364723043
-2.0789431812 -0.4745530833 0.1393785063
-2.0344350867 -0.5097936380 0.2451154980
-2.0045219246 -0.5439065377 0.3297656640
-1.9784560088 -0.5840917338 0.4130094157
-1.9556603638 -0.6307923781 0.4937732428
-1.9355812966 -0.6837809739 0.5713186516
-1.9224839362 -0.7283247758 0.6263921858
-1.9068241955 -0.7919246144 0.6965550173
-1.8939516839 -0.8610047518 0.7619273256
-1.8843567668 -0.9351215203 0.8221464085
-1.8791372719 -1.0139382583 0.8766328482
-1.8796527065 -1.0967153803 0.9251197928
-1.8877568491 -1.1825292747 0.9671355726
-1.9057589446 -1.2700019182 1.0018882110
-1.9355178670 -1.3570868687 1.0283278611
-1.9771781692 -1.4415146029 1.0456232569
-2.0292050149 -1.5215368223 1.0531801010
-2.0888449498 -1.5965115438 1.0510968678
-2.1370432267 -1.6492177715 1.0429251648
-2.2038731792 -1.7153727193 1.0242318949
-2.2721698752 -1.7767288727 0.9965419977
-2.3406137981 -1.8332354925 0.9602254807
-2.4082363025 -1.8846248741 0.9157045381
-2.4742747284 -1.9303815905 0.8633657632
-2.5380147944 -1.9699717234 0.8036605702
-2.5987381654 -2.0026453600 0.7370494793
-2.6419872417 -2.0224443000 0.6831060344
-2.6957297149 -2.0416963906 0.6060481868
-2.7445500324 -2.0526738395 0.5242483154
-2.7877621057 -2.0551663247 0.4386839081
-2.8247410519 -2.0492245779 0.3504055026
-2.8549392101 -2.0349996267 0.2605100892
-2.8778093455 -2.0125500989 0.1701178873
-2.8909105249 -1.9914102742 0.1025436937
-2.9010523216 -1.9560633812 0.0138510356
-2.9039121758 -1.9140765708 -0.0724594274
-2.8994703366 -1.8658997242 -0.1554114807
-2.8882604666 -1.8121466989 -0.2341880560
-2.8706534759 -1.7534697466 -0.3081288636
-2.8469589028 -1.6904137632 -0.3765617497
-2.8174706277 -1.6234580192 -0.4387566621
-2.7911354887 -1.5707909863 -0.4802209655
-2.7518883637 -1.4985811440 -0.5296901454
-2.7072809578 -1.4244261852 -0.5710639023
-2.6572127401 -1.3492877577 -0.6033594888
-2.6016974904 -1.2743934768 -0.6257273213
-2.5409321802 -1.2011889930 -0.6372806188
-2.4921060922 -1.1484974369 -0.6382011518
-2.4237607631 -1.0819366670 -0.6299318287
-2.3526624666 -1.0208050990 -0.6104331085
-2.2802135990 -0.9657359736 -0.5804602969
-2.2077224293 -0.9168497809 -0.5411755595
-2.1539047223 -0.8839223992 -0.5066229881
-2.0834520245 -0.8452218524 -0.4542102452
-2.0145255322 -0.8120703957 -0.3962140388
-1.9467372919 -0.7845840834 -0.3340323756
-1.8790988626 -0.7629854873 -0.2694126812
-1.8101319974 -0.7479980528 -0.2043729776
-1.7380074594 -0.7409431327 -0.1415685080
-1.6813582744 -0.7406258890 -0.0971522011
-1.6002875005 -0.7500965164 -0.0467621993
-1.5140514722 -0.7701678472 -0.0099860307
-1.4250790959 -0.7999853684 0.0095861918
-1.3587901824 -0.8278411130 0.0096613880
-1.2733932468 -0.8677689988 -0.0053281528
-1.2128381695 -0.8980896193 -0.0287543334
-1.1361581916 -0.9363312283 -0.0714616477
-1.0620734590 -0.9697281302 -0.1224844750
-0.9863472578 -0.9969477115 -0.1747313803
-0.9051628920 -1.0177079452 -0.2210382958
-0.7943066153 -1.0353706371 -0.2617451008
-0.6761128631 -1.0456606181 -0.2752253017
-0.5585768076 -1.0514027464 -0.2547917498
-0.4698243697 -1.0550070937 -0.2195087025
-0.3698774716 -1.0597825601 -0.1541015494
-0.2993529199 -1.0648168755 -0.0895082306
-0.2368431116 -1.0718190768 -0.0171354856
-0.1808388855 -1.0815787467 0.0601836348
-0.1295791733 -1.0948120000 0.1402803732
-0.0813195232 -1.1120239571 0.2215009072
-0.0345231498 -1.1335010563 0.3025630277
0.0121244636 -1.1594032855 0.3824040541
0.0597290564 -1.1898923699 0.4600141538
0.1090541425 -1.2249785317 0.5345335718
0.1606207686 -1.2644557070 0.6052240489
0.2147387913 -1.3081472956 0.6713691351
0.2715056843 -1.3559300098 0.7322395499
0.3156386071 -1.3942341858 0.7742715713
0.3764849850 -1.4487204287 0.8246822755
0.4390881412 -1.5068163934 0.8684612220
0.5027927829 -1.5684973012 0.9051696550
0.5667016301 -1.6337585952 0.9345850008
0.6295362848 -1.7029533888 0.9562416546
0.6893302260 -1.7766626294 0.9699073473
0.7423319363 -1.8561710240 0.9751880080
0.7808900580 -1.9431583902 0.9715643580
0.7957314822 -2.0362202260 0.9598352444
0.7860149550 -2.1296161156 0.9420680208
0.7616500057 -2.2196411760 0.9196996438
0.7304379260 -2.3062706874 0.8925681019
0.6960402733 -2.3899083410 0.8603291958
0.6598863645 -2.4704829873 0.8226603819
0.6226270127 -2.5477374837 0.7795149600
0.5844046062 -2.6213674989 0.7311948440
0.5451198820 -2.6908817524 0.6778918670
0.5046192006 -2.7556867983 0.6197832029
0.4627269630 -2.8152627822 0.5572466652
0.4192883292 -2.8690361896 0.4906425390
0.3742781200 -2.9165997279 0.4204685275
0.3276663651 -2.9572370435 0.3470624284
0.2796081894 -2.9904931175 0.2709300326
0.2428618126 -3.0111278260 0.2125143204
0.1928754438 -3.0302567669 0.1327734528
0.1424345645 -3.0410278479 0.0517706781
0.0919404079 -3.0430716430 -0.0298784408
0.0419187639 -3.0363120462 -0.1115701155
-0.0071253002 -3.0208287515 -0.1926716171
-0.0427912617 -3.0025371653 -0.2525174225
-0.0887802510 -2.9717785053 -0.3309167546
-0.1324606950 -2.9328791811 -0.4069847670
-0.1735142324 -2.8863052922 -0.4801523782
-0.2022979079 -2.8463551152 -0.5326275032
-0.2381465846 -2.7874501803 -0.5993429342
-0.2708432625 -2.7222386847 -0.6616716452
-0.3002333009 -2.6511542089 -0.7190290770
-0.3201779469 -2.5945242680 -0.7587179887
-0.3436465286 -2.5146691481 -0.8064828690
-0.3634275988 -2.4305013190 -0.8480996720
-0.3760424118 -2.3651629311 -0.8756478579
-0.3884100363 -2.2747061175 -0.9054156029
-0.3953477102 -2.1814732305 -0.9273519608
-0.3958714630 -2.0864071122 -0.9407859008
-0.3908183523 -2.0146711045 -0.9441529978
-0.3817966709 -1.9434007904 -0.9427893811
-0.3631307711 -1.8499859558 -0.9330178287
-0.3443475203 -1.7819248117 -0.9197240305
-0.3130465321 -1.6952414804 -0.8933965753
-0.2762758122 -1.6139932631 -0.8581546658
-0.2463966666 -1.5562738225 -0.8271538762
-0.2039099713 -1.4853609009 -0.7782896856
-0.1600754280 -1.4207029032 -0.7224169935
-0.1159264008 -1.3622189869 -0.6603371638
-0.0720679889 -1.3097128176 -0.5929390812
-0.0287745834 -1.2630890089 -0.5209923757
0.0139972364 -1.2224931204 -0.4451766883
0.0566731452 -1.1877593615 -0.3664480570
0.0891331876 -1.1658268096 -0.3059931324
0.1337201922 -1.1405304927 -0.2247978320
0.1810430589 -1.1202445991 -0.1437473565
0.2329578382 -1.1045716448 -0.0645351473
0.2911788409 -1.0927758729 0.0108145595
0.3572468144 -1.0840187611 0.0797186898
0.4322482462 -1.0774758145 0.1388938184
0.5163809341 -1.0722360613 0.1839894771
0.6076587262 -1.0673289423 0.2115724828
0.7025751440 -1.0614953972 0.2190539515
0.7965671952 -1.0530664136 0.2053428144
0.8849670299 -1.0402936279 0.1717528512
0.9652442597 -1.0218676637 0.1231059603
1.0386128554 -0.9972117593 0.0664767580
1.1092152234 -0.9662825469 0.0092623204
1.1819938681 -0.9292903816 -0.0409748178
1.2601111826 -0.8880536643 -0.0775969897
1.3437314011 -0.8459321264 -0.0961396944
1.4307560394 -0.8068112786 -0.0948873346
1.5397731072 -0.7665740464 -0.0674850725
1.6229225934 -0.7454422605 -0.0245610740
1.7001660911 -0.7347998076 0.0313931683
1.7713281237 -0.7343898931 0.0958278380
1.8381178521 -0.7427199583 0.1643124089
1.9024878566 -0.7585727019 0.2338113324
1.9662300079 -0.7813259342 0.3019654271
2.0309134991 -0.8099756251 0.3669234019
2.0973351085 -0.8442695915 0.4272114256
2.1658742400 -0.8842030966 0.4813278450
2.2362699116 -0.9299528404 0.5278955240
2.3078223776 -0.9816964596 0.5655435569
2.3614054870 -1.0251497809 0.5861082251
2.4317572707 -1.0873668915 0.6051855388
2.4994402381 -1.1548162994 0.6123655993
2.5631325086 -1.2262364908 0.6074260515
2.6220878012 -1.2999828911 0.5909708124
2.6759131409 -1.3745008890 0.5637779644
2.7243464143 -1.4483901410 0.5265208785
2.7673629514 -1.5204627008 0.4801273405
2.8049325763 -1.5897885556 0.4255183828
2.8293494762 -1.6393754615 0.3794811203
2.8570897748 -1.7019798024 0.3123452461
2.8787119312 -1.7597508739 0.2389202497
2.8939950796 -1.8121808112 0.1600983267
2.9026634938 -1.8586955010 0.0767036369
2.9042471481 -1.8985066919 -0.0104875646
2.8985164802 -1.9310124221 -0.1004867118
2.8854123000 -1.9557365847 -0.1921548476
2.8709212156 -1.9690613861 -0.2612954628
2.8448735008 -1.9787093109 -0.3530503383
2.8118836855 -1.9791914356 -0.4430648113
2.7725241870 -1.9705932238 -0.5300534077
2.7272947401 -1.9528356543 -0.6126917741
2.6769914575 -1.9261713398 -0.6898366919
2.6225064351 -1.8913349939 -0.7606273429
2.5795857571 -1.8607810177 -0.8097103820
2.5194986634 -1.8128253705 -0.8672240349
2.4574268919 -1.7586580970 -0.9165222272
2.3941494306 -1.6988439700 -0.9569763012
2.3305758223 -1.6341123423 -0.9884051559
2.2678493548 -1.5647366058 -1.0101128528
2.2223128344 -1.5096924189 -1.0191097959
2.1643645425 -1.4334429416 -1.0234337383
2.1113729355 -1.3537802440 -1.0176348046
2.0763342323 -1.2921323807 -1.0061157388
2.0364435935 -1.2084230388 -0.9822593429
2.0054914235 -1.1241464706 -0.9489346371
1.9836796124 -1.0408575866 -0.9069449667
1.9727286811 -0.9798241855 -0.8705519469
1.9650989171 -0.9014732460 -0.8157504253
1.9639233772 -0.8272961168 -0.7549120043
1.9681604078 -0.7578461701 -0.6888256000
1.9770142893 -0.6934810893 -0.6181881458
1.9901843463 -0.6345598950 -0.5435726810
2.0075883225 -0.5812104614 -0.4656935156
2.0292799458 -0.5332116662 -0.3854415421
2.0556960114 -0.4901959983 -0.3037838048
2.0875566537 -0.4511352786 -0.2220795854
2.1256421876 -0.4142483556 -0.1420644304
2.1705334853 -0.3766468900 -0.0660963005
2.2225034784 -0.3344009316 0.0023142332
2.2802885471 -0.2829653308 0.0582264829
2.3393055431 -0.2189536392 0.0961028364
2.3908837910 -0.1411948706 0.1101711174
2.4229349122 -0.0537533634 0.0980754945
2.4258390055 0.0340469204 0.0633743951
2.4029240356 0.1138929624 0.0165566793
2.3638072555 0.1850844616 -0.0341990693
2.3144241307 0.2497574911 -0.0849827580
2.2569406987 0.3096667115 -0.1330463536
2.1917988466 0.3658860846 -0.1752595861
2.1186046183 0.4184761112 -0.2075907907
2.0388266986 0.4676468945 -0.2272002823
1.9554528058 0.5144846769 -0.2337198776
1.8716732567 0.5610294776 -0.2293939287
1.7897120849 0.6093863223 -0.2169046918
1.7110762813 0.6612849625 -0.1985112185
1.6365889650 0.7176165571 -0.1762853429
1.5666635703 0.7787137997 -0.1518784301
1.5008485277 0.8440654408 -0.1269863864
1.4378106466 0.9125691510 -0.1033454319
1.3751726230 0.9824451442 -0.0829605224
1.3096131020 1.0509200376 -0.0684002474
1.2379089628 1.1140950249 -0.0628164713
1.1799697908 1.1566895856 -0.0646964806
1.0969627844 1.2029546565 -0.0779358873
1.0324732219 1.2305299315 -0.0942507580
0.9455563150 1.2623735906 -0.1195960616
0.8561138296 1.2893029237 -0.1414068381
0.7403822663 1.3175075664 -0.1541012774
0.6224760639 1.3386621576 -0.1480168961
