# Supplementary material for: The topology of the magnetically induced ring current of C13Cl2
Source: Chem Sci. 2026 Jun 27. Online ahead of print. doi: 10.1039/d6sc03398a (PMC13334967; doi:10.1039/d6sc03398a)
Supplement: SC-OLF-D6SC03398A-s002 [file SC-OLF-D6SC03398A-s002.zip › c13cl2/3loops/ribbon_traj_002_017.xyz]

300

0.6238478714 1.4111820354 -0.0525615154
0.5172863029 1.4123799859 -0.0726812499
0.3968669304 1.4105492292 -0.0832312265
0.2630765570 1.4031360317 -0.0715616294
0.1448108942 1.3925453202 -0.0384967676
0.0403691164 1.3869836306 -0.0019453883
-0.0520853510 1.3867010972 0.0310426871
-0.1448313233 1.3909658310 0.0628039208
-0.2264783348 1.3970674399 0.0874635585
-0.3092987925 1.4047531619 0.1071013984
-0.3933429218 1.4115379698 0.1200747662
-0.4656748231 1.4141652871 0.1244748005
-0.5504962534 1.4139696700 0.1205229241
-0.6215999207 1.4081679290 0.1095457118
-0.7037992403 1.3994633204 0.0918817672
-0.7841256506 1.3867889011 0.0679786264
-0.8751924093 1.3711632623 0.0382199728
-0.9770336643 1.3520773390 0.0036760567
-1.1021831764 1.3275108738 -0.0354649560
-1.2269214838 1.2914605663 -0.0628775068
-1.3446130989 1.2295175130 -0.0705274761
-1.4400685846 1.1352372889 -0.0539424019
-1.5178041299 1.0289201440 -0.0222948204
-1.5890077214 0.9344767424 0.0115245621
-1.6509333075 0.8637193375 0.0392874911
-1.7090434439 0.8056305756 0.0630020652
-1.7718867393 0.7519682287 0.0851996991
-1.8384384779 0.7019679939 0.1047827962
-1.9081797109 0.6551217986 0.1205867123
-1.9804434753 0.6107039696 0.1312057023
-2.0542049735 0.5676079724 0.1332846861
-2.1269172071 0.5237409065 0.1263035015
-2.2176744693 0.4652821910 0.1053590966
-2.3206054023 0.3889735886 0.0623159999
-2.4124008488 0.3063769850 0.0069087301
-2.4918751200 0.2160640904 -0.0552574771
-2.5486323828 0.1125075060 -0.1213954144
-2.5644942640 -0.0055760459 -0.1820444153
-2.5295427868 -0.1275925836 -0.2197121334
-2.4542022914 -0.2373011974 -0.2204651229
-2.3592036997 -0.3218319561 -0.1804121178
-2.2642669536 -0.3808379397 -0.1080508221
-2.1802370400 -0.4213432810 -0.0128787248
-2.1108976709 -0.4535750169 0.0966488536
-2.0561816356 -0.4884184271 0.2141152216
-2.0160194646 -0.5293505033 0.3221290528
-1.9889364282 -0.5709028041 0.4062719457
-1.9655013448 -0.6186763077 0.4883901769
-1.9452843359 -0.6729185859 0.5674575896
-1.9281054477 -0.7335285784 0.6426181192
-1.9150543245 -0.7911517674 0.7044839454
-1.9035374640 -0.8624735740 0.7709506391
-1.8966933755 -0.9293896314 0.8238775227
-1.8936624204 -1.0100444711 0.8796679522
-1.8971527173 -1.0947228128 0.9290398156
-1.9066846665 -1.1711226281 0.9661449784
-1.9275237333 -1.2600162865 1.0016511729
-1.9548326655 -1.3374111673 1.0254299269
-1.9978343970 -1.4236410417 1.0434570106
-2.0432722755 -1.4957295158 1.0513141156
-2.1033167657 -1.5734020271 1.0499850591
-2.1601127044 -1.6366983307 1.0401826073
-2.2277335928 -1.7049417964 1.0201857646
-2.2879850522 -1.7602489131 0.9950533960
-2.3570563017 -1.8191880763 0.9578364149
-2.4168011072 -1.8660606388 0.9184229245
-2.4836011427 -1.9142696992 0.8650827952
-2.5402928427 -1.9511979663 0.8126562394
-2.6021328966 -1.9867585673 0.7451798345
-2.6529205454 -2.0106113607 0.6805333310
-2.7069636499 -2.0308129706 0.6011750240
-2.7498630134 -2.0407860927 0.5278646508
-2.7934968038 -2.0444401287 0.4401063164
-2.8265258161 -2.0401931804 0.3613413377
-2.8572906139 -2.0270101323 0.2691135173
-2.8786150129 -2.0087575579 0.1882630257
-2.8953084580 -1.9799960278 0.0958808994
-2.9041401937 -1.9435302026 0.0051364025
-2.9055195861 -1.9055857181 -0.0715913472
-2.9003191899 -1.8565801595 -0.1564653042
-2.8900288785 -1.8088314127 -0.2267175564
-2.8720322600 -1.7494786646 -0.3027782340
-2.8513606767 -1.6937470264 -0.3643341562
-2.8215615980 -1.6259363693 -0.4287550567
-2.7913319500 -1.5638893590 -0.4794126900
-2.7507898191 -1.4899648313 -0.5297610638
-2.7107342054 -1.4235873950 -0.5660527738
-2.6596452177 -1.3467313803 -0.5993839546
-2.6104833463 -1.2797507764 -0.6196381148
-2.5489154122 -1.2045362273 -0.6327669924
-2.4911034370 -1.1415756201 -0.6344897825
-2.4300501682 -1.0820857799 -0.6273305896
-2.3571747967 -1.0193909768 -0.6076437099
-2.2829122531 -0.9631615227 -0.5767181331
-2.2181279558 -0.9200110349 -0.5411548001
-2.1450028762 -0.8755426554 -0.4932156454
-2.0825823983 -0.8420661273 -0.4452381242
-2.0126081759 -0.8085243398 -0.3851382734
-1.9527332339 -0.7842092668 -0.3290237556
-1.8842724731 -0.7618624314 -0.2622859728
-1.8145547049 -0.7465179824 -0.1949018256
-1.7516890373 -0.7393529403 -0.1372433977
-1.6745157975 -0.7403660537 -0.0766291744
-1.6022616390 -0.7504076633 -0.0320995594
-1.5261064152 -0.7684091910 0.0017775693
-1.4474630976 -0.7938676370 0.0226303917
-1.3683247357 -0.8253598294 0.0291545850
-1.2804852246 -0.8668116874 0.0157995779
-1.2086587091 -0.9034899196 -0.0125567832
-1.1312653843 -0.9428742555 -0.0579214512
-1.0568590184 -0.9769911723 -0.1119182695
-0.9806134702 -1.0048036438 -0.1668605730
-0.8979957587 -1.0258459445 -0.2148579298
-0.7961721677 -1.0424277953 -0.2537333159
-0.6868820053 -1.0516126655 -0.2659292493
-0.5777128986 -1.0567824227 -0.2514081814
-0.4746888590 -1.0603432175 -0.2122763508
-0.3918641705 -1.0639780732 -0.1604172156
-0.3179904344 -1.0687652185 -0.0963324195
-0.2529312767 -1.0757295638 -0.0233549592
-0.1949175191 -1.0856345119 0.0551272949
-0.1423845096 -1.0992488248 0.1369121640
-0.0934531329 -1.1172329242 0.2201181831
-0.0462413713 -1.1397767386 0.3032290043
0.0004702344 -1.1673773399 0.3850975144
0.0479160570 -1.2000762658 0.4646274693
0.0907625550 -1.2326233407 0.5312123272
0.1413980253 -1.2746674357 0.6040635435
0.1942374578 -1.3217377943 0.6720901694
0.2423608497 -1.3662665673 0.7270565436
0.2989254590 -1.4221266484 0.7845519855
0.3498699892 -1.4740415563 0.8295573202
0.4083119083 -1.5387865031 0.8743277728
0.4661222126 -1.6083795326 0.9117730476
0.5155894250 -1.6727261916 0.9376689398
0.5623582027 -1.7409089244 0.9574042065
0.6048755714 -1.8131412454 0.9708681397
0.6405758984 -1.8900256699 0.9777548664
0.6642790313 -1.9718116759 0.9768309439
0.6734691552 -2.0563306596 0.9693471290
0.6692705645 -2.1405514218 0.9563044945
0.6558177405 -2.2228197698 0.9383160809
0.6339302397 -2.3143959486 0.9113748870
0.6099346851 -2.3911383168 0.8824174465
0.5804812649 -2.4763720765 0.8439995800
0.5519910926 -2.5472245720 0.8055414056
0.5180029682 -2.6250344840 0.7564029800
0.4862887180 -2.6891196751 0.7094357034
0.4484040559 -2.7581096358 0.6507919027
0.4083107156 -2.8215675093 0.5875206502
0.3713462977 -2.8720890900 0.5291338987
0.3271200252 -2.9239154472 0.4584074212
0.2806740700 -2.9685578799 0.3842732432
0.2382478144 -3.0008848575 0.3172945383
0.1883452716 -3.0310306507 0.2383072440
0.1370366848 -3.0527771598 0.1574752694
0.0913771800 -3.0643477581 0.0860122540
0.0387860883 -3.0695031308 0.0032904051
-0.0137446669 -3.0657431794 -0.0795484914
-0.0591789587 -3.0551597772 -0.1512981787
-0.1101005893 -3.0346387190 -0.2326913366
-0.1594162194 -3.0055396604 -0.3124501199
-0.2067120325 -2.9681917237 -0.3899712726
-0.2516333327 -2.9229640775 -0.4646727359
-0.2939315262 -2.8704129050 -0.5360361709
-0.3236873362 -2.8267566393 -0.5864736272
-0.3611231051 -2.7627803510 -0.6508891369
-0.3956989265 -2.6929654250 -0.7106857331
-0.4273103717 -2.6177434170 -0.7653492504
-0.4558390360 -2.5376339816 -0.8144845157
-0.4810706291 -2.4531683673 -0.8577680803
-0.4998402798 -2.3761995122 -0.8901975884
-0.5169206938 -2.2845899257 -0.9210861611
-0.5278385426 -2.1899227283 -0.9445223882
-0.5308015061 -2.0930745241 -0.9597852741
-0.5255826545 -2.0079672542 -0.9660000432
-0.5090373290 -1.9113550402 -0.9640852153
-0.4816074168 -1.8179375727 -0.9525598577
-0.4447500282 -1.7294941153 -0.9315697693
-0.4070882449 -1.6568281438 -0.9064903752
-0.3591012575 -1.5795835624 -0.8693585495
-0.3084627076 -1.5084264851 -0.8243925257
-0.2568469178 -1.4430619536 -0.7722982099
-0.2120118139 -1.3909799594 -0.7212013742
-0.1614723731 -1.3361000721 -0.6573334163
-0.1123376262 -1.2867951504 -0.5880388728
-0.0648061324 -1.2431697354 -0.5139812165
-0.0244551397 -1.2097209277 -0.4462656692
0.0209136969 -1.1764944121 -0.3657308352
0.0661570673 -1.1487615644 -0.2830704991
0.1123141747 -1.1262578561 -0.1993342942
0.1609509434 -1.1087392932 -0.1158283710
0.2137489119 -1.0956808846 -0.0340790161
0.2725174754 -1.0864030524 0.0439784466
0.3390950930 -1.0800956561 0.1157133507
0.4149553042 -1.0758539379 0.1775635694
0.4999126267 -1.0726136058 0.2260221329
0.5925106066 -1.0693155212 0.2571666162
0.6894776039 -1.0646562700 0.2681664237
0.7985808550 -1.0558413655 0.2554006669
0.8895520334 -1.0423782171 0.2220556209
0.9723536351 -1.0225479455 0.1736170885
1.0478500875 -0.9959846290 0.1168257862
1.1205112603 -0.9628776968 0.0596812037
1.1954465418 -0.9240370883 0.0096553209
1.2764094573 -0.8815302242 -0.0253279981
1.3519037267 -0.8446958865 -0.0398016294
1.4300549455 -0.8108571110 -0.0388683571
1.5202346699 -0.7793151529 -0.0181384647
1.5966802541 -0.7594073804 0.0144209919
1.6790962422 -0.7477898586 0.0663705721
1.7454378677 -0.7471374403 0.1204417576
1.8173832637 -0.7548207389 0.1867186168
1.8862128147 -0.7708583261 0.2548709640
1.9451207721 -0.7907030011 0.3137348444
2.0131362159 -0.8195187566 0.3784387931
2.0824405843 -0.8543891059 0.4386038430
2.1442788094 -0.8893965158 0.4862969304
2.2168013370 -0.9355187378 0.5336939393
2.2903325487 -0.9878457078 0.5721726937
2.3544792057 -1.0382912987 0.5980363416
2.4265583320 -1.1025056765 0.6159606305
2.4957228441 -1.1719148057 0.6220183507
2.5522579929 -1.2359356346 0.6165372948
2.6126882766 -1.3114190521 0.5999227011
2.6675807990 -1.3878017319 0.5719923590
2.7106836521 -1.4540023034 0.5391361082
2.7550319599 -1.5283338809 0.4929007302
2.7935713021 -1.5999990410 0.4380252734
2.8223746034 -1.6597370379 0.3839371908
2.8496920468 -1.7243099070 0.3152269152
2.8706644722 -1.7841130529 0.2402634522
2.8837204798 -1.8321443913 0.1705913063
2.8917862933 -1.8813600040 0.0859762907
2.8924017060 -1.9238855363 -0.0025562492
2.8861739897 -1.9545921690 -0.0822332747
2.8723761061 -1.9830272468 -0.1751517866
2.8507074977 -2.0028624935 -0.2687954341
2.8253974866 -2.0128231654 -0.3499111987
2.7898412829 -2.0157403680 -0.4413069280
2.7476156043 -2.0092997300 -0.5296181733
2.7059746561 -1.9962950796 -0.6032087749
2.6533206056 -1.9727238931 -0.6825984994
2.5961106106 -1.9405311748 -0.7555648529
2.5352692339 -1.9004482841 -0.8213441418
2.4799630135 -1.8599222796 -0.8726294797
2.4144083915 -1.8069359584 -0.9230563734
2.3475913237 -1.7481330806 -0.9645849892
2.2804804166 -1.6840664683 -0.9968101362
2.2227167139 -1.6240560925 -1.0166129672
2.1585095602 -1.5511404245 -1.0305253958
2.0985520218 -1.4735392071 -1.0337678187
2.0449579505 -1.3917306387 -1.0264262063
2.0053056039 -1.3175233838 -1.0113413977
1.9694942982 -1.2303721528 -0.9843802466
1.9443903469 -1.1428419674 -0.9480590326
1.9293850772 -1.0568868935 -0.9032526619
1.9231947612 -0.9843754797 -0.8582589325
1.9227658828 -0.9052021699 -0.8002170062
1.9278074945 -0.8309089260 -0.7362433427
1.9374250735 -0.7622845256 -0.6667080470
1.9486990782 -0.7066288875 -0.6026306880
1.9650606611 -0.6493303213 -0.5245884262
1.9848966343 -0.5986614884 -0.4428987266
2.0056195865 -0.5598921926 -0.3695537677
2.0330952995 -0.5215519484 -0.2836179797
2.0654807305 -0.4888489098 -0.1971733396
2.1036223301 -0.4603041132 -0.1117770312
2.1483669179 -0.4334157304 -0.0293658730
2.2072799477 -0.4027582735 0.0578411431
2.2935158143 -0.3577401374 0.1501228078
2.3892202143 -0.2913398029 0.2159802279
2.4804359089 -0.1983285943 0.2455711308
2.5478184025 -0.0829533518 0.2361063089
2.5627840812 0.0419438466 0.1890972753
2.5258126338 0.1550527886 0.1258804806
2.4584256568 0.2526718400 0.0608151295
2.3832396287 0.3315341449 0.0042515643
2.3078116651 0.3969656869 -0.0422593904
2.2343678561 0.4510740110 -0.0767202953
2.1544317460 0.5016221039 -0.1002472106
2.0811661828 0.5436186362 -0.1106508003
2.0063810406 0.5846589886 -0.1115268927
1.9320242167 0.6262059131 -0.1043863458
1.8601073618 0.6708192308 -0.0920721139
1.7922302301 0.7199257145 -0.0747959889
1.7276379455 0.7722255587 -0.0544917407
1.6657954854 0.8269615034 -0.0320849718
1.5987140423 0.8929848010 -0.0044025749
1.5274292133 0.9712161248 0.0274574901
1.4365911250 1.0658463915 0.0515502020
1.3425034868 1.1348174135 0.0426219340
1.2670829777 1.1841432619 0.0352786118
1.1906283105 1.2295648613 0.0259643331
1.1230347629 1.2679084584 0.0217282830
1.0536556206 1.3034180872 0.0167557878
0.9820969500 1.3355367088 0.0108157640
0.9077521850 1.3629478888 0.0036502641
0.8195837254 1.3868855101 -0.0112496785
0.7284298473 1.4028658544 -0.0282422459
0.5681775700 1.3794062400 0.1419147400
0.4730620510 1.3693099101 0.1437904473
0.3790319579 1.3570624338 0.1565474708
0.2863515765 1.3451608886 0.1771958321
0.1946479995 1.3355400869 0.2028497220
0.1033783414 1.3296255713 0.2310662192
0.0120074376 1.3278778394 0.2595153877
-0.0798618971 1.3298723296 0.2862830709
-0.1725907038 1.3345296639 0.3095148161
-0.2665155438 1.3398865063 0.3270571932
-0.3616559331 1.3431702071 0.3365825408
-0.4572772252 1.3414771274 0.3362056556
-0.5519107977 1.3328006260 0.3254842706
-0.6441807683 1.3170162168 0.3057995738
-0.7337766035 1.2953494849 0.2800985001
-0.8213200745 1.2692989893 0.2514969676
-0.9075335113 1.2392220942 0.2228067261
-0.9927944176 1.2044762941 0.1967134368
-1.0765493438 1.1630929885 0.1761184647
-1.1568201514 1.1124501197 0.1645363217
-1.2313714019 1.0526095546 0.1636575319
-1.2993178160 0.9859593375 0.1732128221
-1.3631065690 0.9166302859 0.1900178977
-1.4258612462 0.8475579980 0.2112835144
-1.4903769175 0.7808521292 0.2347112116
-1.5584065389 0.7177919752 0.2582593782
-1.6305160981 0.6588511737 0.2802562522
-1.7067624065 0.6041477733 0.2990077137
-1.7863519496 0.5528715233 0.3129039794
-1.8681951851 0.5037769712 0.3198530640
-1.9503425708 0.4548393363 0.3170044596
-2.0300158671 0.4040668749 0.3022805511
-2.1034751356 0.3499116987 0.2738320099
-2.1685688386 0.2924042469 0.2338763037
-2.2249809731 0.2316866871 0.1861125864
-2.2727374945 0.1669557059 0.1343323476
-2.3099848532 0.0960083223 0.0821872999
-2.3313676972 0.0160602337 0.0347383046
-2.3262224285 -0.0730896594 0.0027202777
-2.2911061693 -0.1611129804 0.0000226158
-2.2396183374 -0.2359952391 0.0285726321
-2.1861281015 -0.2962271728 0.0798646712
-2.1371696210 -0.3466082848 0.1447388972
-2.0941888779 -0.3921033509 0.2171058928
-2.0570076586 -0.4365622110 0.2932620652
-2.0249305399 -0.4826679107 0.3707548007
-1.9971041139 -0.5320143753 0.4478923236
-1.9727314691 -0.5853636737 0.5235162490
-1.9513288636 -0.6430924493 0.5967887705
-1.9327734065 -0.7056319908 0.6668132839
-1.9167514209 -0.7726527833 0.7332177230
-1.9034420989 -0.8440596265 0.7955215951
-1.8936320091 -0.9198782629 0.8530786061
-1.8881589387 -0.9997542429 0.9054791985
-1.8882945380 -1.0831479740 0.9523635460
-1.8958337014 -1.1693249751 0.9931700542
-1.9127195869 -1.2570582027 1.0273075935
-1.9410927803 -1.3445465502 1.0535447284
-1.9813920726 -1.4294854334 1.0710116522
-2.0321186141 -1.5101363894 1.0791114071
-2.0906381124 -1.5857563677 1.0779439141
-2.1544340989 -1.6562643789 1.0675888435
-2.2212721186 -1.7219245271 1.0482984851
-2.2895728709 -1.7829501229 1.0206498048
-2.3581007618 -1.8391515721 0.9845887655
-2.4259726810 -1.8902875771 0.9406233411
-2.4924415656 -1.9358334127 0.8890407590
-2.5568632788 -1.9753652622 0.8303986148
-2.6185938200 -2.0083614542 0.7651773285
-2.6768845374 -2.0339310530 0.6937393054
-2.7310965707 -2.0517540066 0.6169393319
-2.7804118753 -2.0612546900 0.5355135410
-2.8243436758 -2.0626447615 0.4505493134
-2.8623113269 -2.0558749461 0.3630020090
-2.8934385286 -2.0409261804 0.2737776228
-2.9176843423 -2.0182995227 0.1840388366
-2.9346892344 -1.9881400394 0.0948560206
-2.9445978705 -1.9512627449 0.0071448380
-2.9475029048 -1.9080645132 -0.0781692785
-2.9435070641 -1.8590300701 -0.1602270885
-2.9330763964 -1.8047133771 -0.2382958910
-2.9166957950 -1.7457381039 -0.3118390653
-2.8945190067 -1.6823762688 -0.3800314801
-2.8668514734 -1.6151947908 -0.4423067690
-2.8339193785 -1.5446913937 -0.4979861292
-2.7959105076 -1.4715336281 -0.5465317854
-2.7527289090 -1.3964929489 -0.5872313385
-2.7042321763 -1.3204830219 -0.6191708556
-2.6502313529 -1.2447838853 -0.6415504217
-2.5907343179 -1.1708676588 -0.6535629345
-2.5258900763 -1.1005878499 -0.6541157338
-2.4568035564 -1.0353159458 -0.6435633580
-2.3847479117 -0.9763424631 -0.6217286529
-2.3114206807 -0.9239617111 -0.5896627511
-2.2382510402 -0.8778574147 -0.5487714584
-2.1664385914 -0.8376067919 -0.5000150124
-2.0964722093 -0.8026032487 -0.4449166621
-2.0285144875 -0.7725655473 -0.3845982143
-1.9621498809 -0.7475078502 -0.3203509716
-1.8963999125 -0.7277603914 -0.2536697409
-1.8298112325 -0.7139435194 -0.1863426855
-1.7606004231 -0.7069828030 -0.1206551254
-1.6869131693 -0.7082311746 -0.0597047238
-1.6075929787 -0.7187160433 -0.0074272234
-1.5230013040 -0.7387500911 0.0322353346
-1.4350254327 -0.7679202857 0.0553778685
-1.3467128081 -0.8039732510 0.0602302909
-1.2608793536 -0.8437284806 0.0468507053
-1.1795047728 -0.8835259320 0.0163271340
-1.1023476767 -0.9197629294 -0.0270770066
-1.0266948154 -0.9505309604 -0.0769494886
-0.9484233175 -0.9749160313 -0.1262801267
-0.8642233536 -0.9929923879 -0.1678203609
-0.7735268813 -1.0057143315 -0.1950146396
-0.6788880289 -1.0148193270 -0.2041469252
-0.5841994332 -1.0218569421 -0.1934738181
-0.4936629402 -1.0282903832 -0.1635421654
-0.4102406362 -1.0351570796 -0.1174093049
-0.3352175898 -1.0430968140 -0.0586575612
-0.2687745281 -1.0528236751 0.0094745274
-0.2092898715 -1.0649541985 0.0834308378
-0.1553707098 -1.0800749780 0.1610354347
-0.1051656870 -1.0989122182 0.2403131006
-0.0568008599 -1.1214920832 0.3197591583
-0.0091472640 -1.1484066254 0.3982825172
0.0391336577 -1.1797075887 0.4747636487
0.0887755263 -1.2152186606 0.5484781786
0.1403274133 -1.2549261723 0.6186551443
0.1942217607 -1.2988906323 0.6843892374
0.2504605982 -1.3468084893 0.7452031784
0.3089009920 -1.3984982542 0.8006150672
0.3692518318 -1.4540581729 0.8498895975
0.4310117780 -1.5132852037 0.8927155752
0.4934367948 -1.5761920265 0.9287976178
0.5555540238 -1.6429261348 0.9578545118
0.6159024762 -1.7140223727 0.9792723936
0.6722855603 -1.7900683856 0.9929894147
0.7204813680 -1.8724298206 0.9985533957
0.7541815572 -1.9617419635 0.9958693910
0.7656079506 -2.0559132851 0.9850421279
0.7564540537 -2.1495089517 0.9678718438
0.7344337463 -2.2398481427 0.9453827126
0.7058580441 -2.3269353305 0.9178919980
0.6737413498 -2.4109867235 0.8852962159
0.6393520910 -2.4918687064 0.8474147169
0.6034079756 -2.5694040149 0.8043420263
0.5661659548 -2.6433666566 0.7563753745
0.5275879327 -2.7134012946 0.7037858651
0.4874888660 -2.7788582866 0.6466283572
0.4457341229 -2.8393235102 0.5853111177
0.4021507385 -2.8941886578 0.5201313306
0.3567702490 -2.9431557377 0.4515772072
0.3095640464 -2.9856164598 0.3799898358
0.2606599988 -3.0211152884 0.3058027669
0.2103213849 -3.0492388116 0.2294437713
0.1587663680 -3.0696465202 0.1514574563
0.1065211917 -3.0819327741 0.0722312275
0.0539914809 -3.0857129471 -0.0076596197
0.0016628630 -3.0812279828 -0.0876365566
-0.0499978750 -3.0683880565 -0.1671429641
-0.1005437456 -3.0473052811 -0.2455994347
-0.1493907444 -3.0181797962 -0.3225454159
-0.1962677278 -2.9813934435 -0.3974115432
-0.2408188370 -2.9372770724 -0.4697009512
-0.2827796716 -2.8861990049 -0.5388892530
-0.3220765013 -2.8287743109 -0.6045760858
-0.3586574194 -2.7655542786 -0.6663985760
-0.3924499383 -2.6968868887 -0.7238514023
-0.4233912020 -2.6232359094 -0.7765456402
-0.4513135166 -2.5449772938 -0.8240166464
-0.4761025002 -2.4626891935 -0.8660949639
-0.4972769888 -2.3767026547 -0.9023520930
-0.5137930355 -2.2872486934 -0.9320263370
-0.5244685973 -2.1949362195 -0.9547566200
-0.5278077440 -2.1005663368 -0.9699862701
-0.5218447662 -2.0053642341 -0.9768069059
-0.5052421633 -1.9112243868 -0.9746185578
-0.4784544790 -1.8201252808 -0.9634948421
-0.4427108933 -1.7337272266 -0.9434247053
-0.4002720228 -1.6528609474 -0.9150056001
-0.3534315688 -1.5777272117 -0.8787716308
-0.3040706977 -1.5082232989 -0.8353299209
-0.2536750648 -1.4443239988 -0.7850020832
-0.2033741408 -1.3856417223 -0.7285905686
-0.1538936934 -1.3321193761 -0.6665867563
-0.1056851106 -1.2838698618 -0.5994543985
-0.0588957252 -1.2408214631 -0.5279229887
-0.0133255358 -1.2029801810 -0.4527532873
0.0315093742 -1.1702935044 -0.3747740072
0.0764385371 -1.1426199044 -0.2949296042
0.1224109085 -1.1197069367 -0.2141759372
0.1710191930 -1.1013573133 -0.1338050105
0.2237336316 -1.0870331029 -0.0552353758
0.2823198789 -1.0761348085 0.0196179740
0.3485227185 -1.0679170953 0.0881709759
0.4238943373 -1.0616687401 0.1466647966
0.5078923372 -1.0564445884 0.1919176432
0.5989550016 -1.0514363371 0.2202845556
0.6938410561 -1.0455220774 0.2292064695
0.7883225885 -1.0372459365 0.2178686361
0.8777675702 -1.0245903306 0.1867321704
0.9598602311 -1.0063143194 0.1412402074
1.0349455929 -0.9815990498 0.0873300063
1.1072718046 -0.9506206565 0.0328661904
1.1812961558 -0.9138717772 -0.0152956567
1.2604668298 -0.8730361088 -0.0499223164
1.3449154536 -0.8317819445 -0.0668579293
1.4325710572 -0.7940513786 -0.0642974946
1.5203154781 -0.7632544676 -0.0425797921
1.6048945367 -0.7416728509 -0.0037959162
1.6841478556 -0.7302090041 0.0483994334
1.7574904095 -0.7287431876 0.1097899886
1.8260734150 -0.7362360311 0.1760841076
1.8919741140 -0.7511483913 0.2438439650
1.9569764432 -0.7724243781 0.3107826866
2.0225551900 -0.7995544564 0.3749863481
2.0896469595 -0.8321892374 0.4349147704
2.1587110719 -0.8702833709 0.4890848064
2.2295283656 -0.9139263636 0.5363294002
2.3014971632 -0.9635055317 0.5752120305
2.3735004947 -1.0192037822 0.6045821912
2.4440080859 -1.0812105978 0.6227751909
2.5116530665 -1.1484394505 0.6297325187
2.5750864438 -1.2198402111 0.6248588335
2.6336595910 -1.2937422790 0.6088909939
2.6868598736 -1.3686468726 0.5822693936
2.7346187423 -1.4431137927 0.5458718172
2.7771279535 -1.5160186441 0.5008157697
2.8143278102 -1.5864270846 0.4477801845
2.8460049436 -1.6535129096 0.3873649561
2.8720431541 -1.7167442949 0.3204539597
2.8923000012 -1.7755262573 0.2477407658
2.9063179448 -1.8292576588 0.1698333943
2.9137883846 -1.8774750559 0.0875349292
2.9143143591 -1.9193775732 0.0015255090
2.9075606140 -1.9544072443 -0.0872401137
2.8936725664 -1.9823438729 -0.1776700194
2.8724479558 -2.0022322813 -0.2688143263
2.8439649230 -2.0138528754 -0.3594081988
2.8086435089 -2.0166220332 -0.4482678455
2.7671152882 -2.0106650643 -0.5342293411
2.7200653143 -1.9960948763 -0.6162272283
2.6681495047 -1.9728837473 -0.6931585596
2.6120567263 -1.9416072014 -0.7640723963
2.5525697992 -1.9028068822 -0.8281846508
2.4904298432 -1.8571051943 -0.8847834767
2.4264277113 -1.8053642952 -0.9335548067
2.3613386074 -1.7480880269 -0.9739879910
2.2960236473 -1.6858067045 -1.0057282188
2.2314960018 -1.6189496199 -1.0284647700
2.1690662122 -1.5477428736 -1.0420231947
2.1106273677 -1.4720990942 -1.0455404065
2.0579724311 -1.3925156457 -1.0392875515
2.0131815573 -1.3095702127 -1.0231944041
1.9783561896 -1.2244078858 -0.9971558096
1.9534022449 -1.1388093058 -0.9625750156
1.9381119907 -1.0545266191 -0.9199870678
1.9311038599 -0.9730776353 -0.8702861895
1.9306016047 -0.8952575494 -0.8146308799
1.9353325037 -0.8217042503 -0.7536123962
1.9445302492 -0.7530974664 -0.6875429854
1.9573570169 -0.6895154209 -0.6171905643
1.9735577107 -0.6311948294 -0.5430729643
1.9932265879 -0.5782835418 -0.4658012081
2.0166878583 -0.5307608752 -0.3861188459
2.0444329187 -0.4882633841 -0.3049881360
2.0770301587 -0.4497304010 -0.2236791959
2.1154805212 -0.4135056477 -0.1438871407
2.1604189271 -0.3768620566 -0.0677794700
2.2123960736 -0.3359375178 0.0012762747
2.2703623722 -0.2861610702 0.0586231089
2.3304826937 -0.2238698313 0.0987890856
2.3840106726 -0.1468157795 0.1146169411
2.4191902468 -0.0591667540 0.1044603986
2.4238413653 0.0295055455 0.0702344762
2.4017442147 0.1098021114 0.0235559479
2.3630658676 0.1810442912 -0.0271750101
2.3138873393 0.2454466431 -0.0780508794
2.2567323913 0.3050499455 -0.1263758595
2.1917892134 0.3608506589 -0.1690045538
2.1188999697 0.4130590168 -0.2022092457
2.0391497427 0.4617016649 -0.2225396504
1.9557461322 0.5079399042 -0.2298050881
1.8719785934 0.5540408771 -0.2261850497
1.7912640887 0.6044658642 -0.2165232185
1.7147044272 0.6598270340 -0.2012959910
1.6416863653 0.7185175706 -0.1816951313
1.5710925951 0.7790700292 -0.1590994143
1.5021614216 0.8406699677 -0.1342833546
1.4343131527 0.9027088671 -0.1076346895
1.3667677301 0.9645744216 -0.0798377003
1.2989482507 1.0257704540 -0.0512371867
1.2301419158 1.0856626969 -0.0222433718
1.1598165783 1.1437723516 0.0067248775
1.0870460100 1.1990617594 0.0351581269
1.0111331662 1.2505482458 0.0624402132
0.9313387653 1.2968498718 0.0877997945
0.8468878730 1.3358554843 0.1100993406
0.7574310065 1.3647009112 0.1277650102
0.6637272622 1.3800839940 0.1389107882
0.6795181728 1.4429578308 -0.2470377708
0.5615105547 1.4554500616 -0.2891529472
0.4147019029 1.4640360247 -0.3230099238
0.2398015375 1.4611111748 -0.3203190909
0.0949737889 1.4495505534 -0.2798432571
-0.0226401086 1.4443416899 -0.2349569957
-0.1161781397 1.4455243550 -0.1974300135
-0.2098007494 1.4520593325 -0.1606752292
-0.2803659658 1.4596052158 -0.1345876991
-0.3520820412 1.4696198175 -0.1128543963
-0.4250299104 1.4799057324 -0.0964330084
-0.4740724210 1.4868534468 -0.0872560547
-0.5490817090 1.4951387140 -0.0844384224
-0.5990190730 1.4993196413 -0.0867081502
-0.6738218771 1.5035771558 -0.0963349657
-0.7469312268 1.5042788129 -0.1155397148
-0.8428513074 1.5031044304 -0.1463667805
-0.9612729111 1.4996783839 -0.1893613233
-1.1278170090 1.4919287591 -0.2470483768
-1.2970228163 1.4704710130 -0.2902913354
-1.4578547959 1.4064254714 -0.3047124842
-1.5808193532 1.2845152402 -0.2810976258
-1.6725016908 1.1412100020 -0.2346075385
-1.7521541966 1.0213954868 -0.1882343902
-1.8114896975 0.9465865459 -0.1561362294
-1.8596803490 0.8934691760 -0.1322552477
-1.9132573806 0.8450852837 -0.1098568540
-1.9701145494 0.7997882144 -0.0894421214
-2.0300074721 0.7573720739 -0.0717305549
-2.0926917656 0.7176309681 -0.0574416595
-2.1580673762 0.6803766085 -0.0504350873
-2.2238185471 0.6434149382 -0.0496735482
-2.3318738030 0.5806526834 -0.0631138168
-2.4726419660 0.4855429303 -0.1092443038
-2.5998207245 0.3810672829 -0.1722951263
-2.7110127455 0.2651724748 -0.2448473018
-2.7872799124 0.1290066896 -0.3249781286
-2.7976208308 -0.0272123255 -0.3988271352
-2.7328631451 -0.1820955078 -0.4421445446
-2.6172984134 -0.3134894144 -0.4409528615
-2.4787890621 -0.4076686731 -0.3893968677
-2.3424058056 -0.4654487067 -0.2959663153
-2.2233044589 -0.4960782771 -0.1704963468
-2.1276064640 -0.5150466829 -0.0238081857
-2.0553556126 -0.5402746432 0.1349683780
-2.0071083893 -0.5760330958 0.2735033049
-1.9807687426 -0.6097912328 0.3646515678
-1.9582712206 -0.6519889417 0.4532641049
-1.9392398082 -0.7027447224 0.5381264086
-1.9234374889 -0.7614251660 0.6184229545
-1.9133572281 -0.8096507515 0.6757501678
-1.9036328291 -0.8808875216 0.7463796831
-1.8997547418 -0.9389010000 0.7946764392
-1.8991659022 -1.0203346993 0.8538567059
-1.9060108965 -1.1062976517 0.9057160852
-1.9175356316 -1.1729202811 0.9391199026
-1.9423278796 -1.2629743703 0.9759947524
-1.9685725507 -1.3302757844 0.9973151255
-2.0142767213 -1.4177966500 1.0159023690
-2.0544259369 -1.4813226421 1.0235168241
-2.1159954190 -1.5610476865 1.0220262042
-2.1657913098 -1.6171322826 1.0127763712
-2.2341950670 -1.6879590657 0.9920730441
-2.2863972335 -1.7375477033 0.9694569873
-2.3560118416 -1.7992245805 0.9310840643
-2.4076295334 -1.8418337004 0.8962225080
-2.4747607198 -1.8927059857 0.8411248314
-2.5237224065 -1.9270306703 0.7949138640
-2.5856719732 -1.9651556804 0.7251823405
-2.6289565534 -1.9872916683 0.6673273566
-2.6828307292 -2.0098719346 0.5854107161
-2.7193141516 -2.0203174953 0.5202157606
-2.7626499317 -2.0262354959 0.4296633193
-2.7907403054 -2.0245114147 0.3596806664
-2.8211426991 -2.0130940841 0.2644494118
-2.8395456835 -1.9992155931 0.1924872147
-2.8559276817 -1.9718520162 0.0969057782
-2.8636825169 -1.9357976604 0.0031279670
-2.8635362674 -1.9031069230 -0.0650134159
-2.8571313158 -1.8541302489 -0.1527035200
-2.8469813607 -1.8129494483 -0.2151392219
-2.8273687249 -1.7532192253 -0.2937174026
-2.8082023467 -1.7051177839 -0.3486368324
-2.7762717225 -1.6366779478 -0.4152033444
-2.7487445215 -1.5830873243 -0.4608392507
-2.7056691305 -1.5083960344 -0.5129903422
-2.6687395018 -1.4506818410 -0.5448742092
-2.6150582592 -1.3729797386 -0.5795970537
-2.5707353398 -1.3147176675 -0.5977258079
-2.5070965065 -1.2382047958 -0.6119710502
-2.4563167978 -1.1825633903 -0.6148638312
-2.4032967799 -1.1288556140 -0.6110978212
-2.3296016817 -1.0624394905 -0.5935587668
-2.2544038254 -1.0023613343 -0.5637735151
-2.1980048714 -0.9621646551 -0.5335381417
-2.1235671609 -0.9134785189 -0.4864162784
-2.0686925873 -0.8815290060 -0.4455595863
-1.9967018644 -0.8444831323 -0.3856783325
-1.9433165868 -0.8209106833 -0.3376965395
-1.8721450338 -0.7959644714 -0.2709022047
-1.7992981772 -0.7790924455 -0.2034609658
-1.7427776515 -0.7717230777 -0.1538316700
-1.6621184258 -0.7725009328 -0.0935536250
-1.5969302993 -0.7820992833 -0.0567718954
-1.5292115264 -0.7980682910 -0.0286801960
-1.4599007626 -0.8198149883 -0.0101170850
-1.3899366632 -0.8467464078 -0.0019211210
-1.3000910955 -0.8898948942 -0.0152515496
-1.2378126455 -0.9234539072 -0.0414407005
-1.1601830919 -0.9659855816 -0.0887658957
-1.0870232214 -1.0034513842 -0.1468870505
-1.0128036229 -1.0346912563 -0.2074410192
-0.9317681638 -1.0586995011 -0.2618954988
-0.8188174540 -1.0791412592 -0.3124519921
-0.6948759816 -1.0884060041 -0.3277115735
-0.5712263640 -1.0917079034 -0.3093425448
-0.4557147779 -1.0923960519 -0.2610105361
-0.3734877049 -1.0927990668 -0.2034251264
-0.3007632790 -1.0944336230 -0.1340072779
-0.2370880252 -1.0986354525 -0.0561844458
-0.1805451668 -1.1063148254 0.0268237519
-0.1293983094 -1.1184226716 0.1127888934
-0.0817405788 -1.1355536302 0.1999232656
-0.0356818828 -1.1580613941 0.2866988502
0.0100877329 -1.1863480543 0.3719125116
0.0566984563 -1.2204449429 0.4544912898
0.0927495838 -1.2500280208 0.5139464759
0.1424686373 -1.2944086992 0.5894719428
0.1942531549 -1.3445849562 0.6597911013
0.2342611011 -1.3857246454 0.7089099087
0.2889499259 -1.4457550426 0.7684889037
0.3304881465 -1.4940249397 0.8092250429
0.3856120385 -1.5642878025 0.8559399703
0.4388076304 -1.6405670387 0.8947484773
0.4756248261 -1.7025262485 0.9174833678
0.5088139292 -1.7677954761 0.9355360194
0.5374655825 -1.8362141052 0.9487468648
0.5606704289 -1.9076215193 0.9569563371
0.5743765055 -1.9818813884 0.9577924967
0.5813303599 -2.0567480342 0.9536521302
0.5820870752 -2.1315938918 0.9447371451
0.5772017346 -2.2057913969 0.9312494492
0.5620024352 -2.3018565667 0.9048577760
0.5461280204 -2.3712899101 0.8795386772
0.5216104388 -2.4608754465 0.8405844431
0.5005742095 -2.5250451291 0.8067407849
0.4698399816 -2.6067023113 0.7564305855
0.4449895033 -2.6648380556 0.7150855416
0.4093192457 -2.7373609850 0.6549554482
0.3708873083 -2.8038115085 0.5897301827
0.3405418569 -2.8499895222 0.5381364668
0.2974698013 -2.9046751568 0.4652376351
0.2517840936 -2.9514993001 0.3885566507
0.2158356301 -2.9806544267 0.3287863098
0.1663691582 -3.0128224899 0.2471707167
0.1153070017 -3.0359077995 0.1634930825
0.0762331684 -3.0467627421 0.0997932805
0.0235806956 -3.0532933144 0.0142404299
-0.0291521969 -3.0502583761 -0.0714604262
-0.0683600424 -3.0419314980 -0.1354533934
-0.1196574331 -3.0219721569 -0.2197832385
-0.1694416944 -2.9928995246 -0.3023548239
-0.2171563373 -2.9549900038 -0.3825310020
-0.2624478283 -2.9086510825 -0.4596445206
-0.3050833808 -2.8546268051 -0.5331830888
-0.3252981712 -2.8247389677 -0.5683711686
-0.3635887907 -2.7600064234 -0.6353796979
-0.3989479148 -2.6890439612 -0.6975200638
-0.4312295413 -2.6122509247 -0.7541528605
-0.4603645555 -2.5302906695 -0.8049523849
-0.4860387580 -2.4436475412 -0.8494411966
-0.5024035708 -2.3756963697 -0.8780430839
-0.5200483521 -2.2819311580 -0.9101459853
-0.5312084878 -2.1849092371 -0.9342881564
-0.5337952681 -2.0855827115 -0.9495842781
-0.5293205427 -2.0105702744 -0.9551931806
-0.5128324946 -1.9114856936 -0.9535518728
-0.4847603546 -1.8157498645 -0.9416248732
-0.4467891632 -1.7252610041 -0.9197148333
-0.4139044670 -1.6607953401 -0.8979751504
-0.3647709461 -1.5814399131 -0.8599454681
-0.3128547176 -1.5086296712 -0.8134551305
-0.2600187708 -1.4417999084 -0.7595943367
-0.2206494869 -1.3963181964 -0.7138121799
-0.1690510528 -1.3400807681 -0.6480800764
-0.1189901417 -1.2897204391 -0.5766233470
-0.0707165396 -1.2455180077 -0.5000394442
-0.0355847437 -1.2164616744 -0.4397780511
0.0103180195 -1.1826953198 -0.3566876631
0.0558755975 -1.1549032243 -0.2712113940
0.1022174410 -1.1328087754 -0.1844926511
0.1508826938 -1.1161212731 -0.0978517316
0.2037641921 -1.1043286664 -0.0129226564
0.2627150718 -1.0966712963 0.0683389191
0.3296674674 -1.0922742170 0.1432557255
0.4060162712 -1.0900391357 0.2084623423
0.4919329162 -1.0887826231 0.2601266226
0.5860662116 -1.0871947053 0.2940486768
0.6851141516 -1.0837904626 0.3071263779
0.8088391216 -1.0744367945 0.2929326978
0.9013364966 -1.0601661036 0.2573790714
0.9848470392 -1.0387815715 0.2059939697
1.0607545822 -1.0103702082 0.1463215662
1.1337507159 -0.9751347371 0.0864962170
1.2095969279 -0.9342023994 0.0346062985
1.2923520847 -0.8900243396 -0.0007336798
1.3588919998 -0.8576098286 -0.0127453296
1.4275388337 -0.8276628434 -0.0134392196
1.5201538618 -0.7953758381 0.0063028627
1.5884659714 -0.7771419099 0.0326379000
1.6740446288 -0.7653707132 0.0843417108
1.7333853259 -0.7655316931 0.1310935266
1.8086931123 -0.7734054468 0.1973531260
1.8804515153 -0.7905682608 0.2658979629
1.9332651011 -0.8089816241 0.3166870023
2.0037172418 -0.8394830569 0.3818912381
2.0752342090 -0.8765889744 0.4422929155
2.1298465469 -0.9085096606 0.4835090544
2.2040743085 -0.9571111120 0.5310584783
2.2791679342 -1.0121858840 0.5691333569
2.3354579167 -1.0573788153 0.5914904921
2.4091085781 -1.1238007552 0.6091460702
2.4797926216 -1.1953901610 0.6143041827
2.5294295419 -1.2520310581 0.6082157560
2.5917169622 -1.3290958253 0.5909544083
2.6483017244 -1.4069565913 0.5617153244
2.6867485619 -1.4648908141 0.5324003992
2.7329359663 -1.5406491176 0.4849856906
2.7728147939 -1.6135709975 0.4282703623
2.7987442632 -1.6659611662 0.3805094256
2.8273409395 -1.7318755192 0.3099998707
2.8490289431 -1.7926998485 0.2327861387
2.8611230148 -1.8350311239 0.1713492183
2.8697842019 -1.8852449521 0.0844176521
2.8704890529 -1.9283934995 -0.0066380075
2.8647873655 -1.9547770937 -0.0772264356
2.8510796459 -1.9837106207 -0.1726335538
2.8289670396 -2.0034927056 -0.2687765419
2.8068300502 -2.0117934553 -0.3404141986
2.7710390569 -2.0148587028 -0.4343460105
2.7281159204 -2.0079343958 -0.5250070055
2.6918839979 -1.9964952828 -0.5901903214
2.6384917065 -1.9725640389 -0.6720384393
2.5801644949 -1.9394551481 -0.7470573095
2.5179686685 -1.8980896861 -0.8145036329
2.4694961839 -1.8627393650 -0.8604754827
2.4023890718 -1.8085076216 -0.9125579401
2.3338440399 -1.7481781342 -0.9551819873
2.2649371859 -1.6823262320 -0.9878920537
2.2139374260 -1.6291625650 -1.0047611644
2.1479529082 -1.5545379753 -1.0190275970
2.0864766758 -1.4749793199 -1.0219952309
2.0319434700 -1.3909456316 -1.0135648611
1.9974296506 -1.3254765548 -0.9994883913
1.9606324068 -1.2363364197 -0.9716046836
1.9353784489 -1.1468746289 -0.9335430496
1.9206581638 -1.0592471678 -0.8865182560
1.9152856625 -0.9956733241 -0.8462316756
1.9149301610 -0.9151467905 -0.7858031326
1.9202824853 -0.8401136018 -0.7188742892
1.9303198979 -0.7714715849 -0.6458731087
1.9400411394 -0.7237423541 -0.5880708117
1.9565636114 -0.6674658132 -0.5061038882
1.9765666807 -0.6190394351 -0.4199962450
1.9945513147 -0.5890235100 -0.3529886896
2.0217576802 -0.5548405128 -0.2622478235
2.0539313023 -0.5279674187 -0.1706674832
2.0917641390 -0.5071025787 -0.0796669218
2.1363149086 -0.4899694043 0.0090477240
2.2021638218 -0.4695790293 0.1144060116
2.3166692565 -0.4293192046 0.2416225067
2.4479577350 -0.3588097745 0.3331713702
2.5768611452 -0.2498414091 0.3765253206
2.6764465582 -0.1067399497 0.3677522191
2.7017267970 0.0543821477 0.3079600743
2.6498810530 0.2003034659 0.2282050133
2.5537854461 0.3242993887 0.1488052691
2.4525919180 0.4176216468 0.0865540080
2.3588909388 0.4888814284 0.0418570786
2.2769464987 0.5412973630 0.0155639632
2.1899635224 0.5901851909 0.0017148245
2.1231826228 0.6255356075 0.0012380499
2.0570159490 0.6613780730 0.0067513028
1.9920698400 0.6983709492 0.0174123581
1.9289506350 0.7371725975 0.0323789908
1.8697560331 0.7800243949 0.0517040132
1.8135895258 0.8259335468 0.0727116499
1.7604983757 0.8748529776 0.0949294706
1.6952666629 0.9452996342 0.1254782049
1.6205452739 1.0397233825 0.1625496697
1.5064145200 1.1671183613 0.1829381044
1.3860587229 1.2438643730 0.1364810547
1.3040240397 1.2826238268 0.0928005955
1.2214400427 1.3153573710 0.0452037886
1.1590235158 1.3367551575 0.0082984391
1.0961780750 1.3562879287 -0.0289286377
1.0328551348 1.3742235459 -0.0661682665
0.9686164970 1.3900402933 -0.1027988124
0.8817364442 1.4090701090 -0.1502643672
0.7931324323 1.4256477148 -0.1953952800
