# Supplementary material for: The topology of the magnetically induced ring current of C13Cl2
Source: Chem Sci. 2026 Jun 27. Online ahead of print. doi: 10.1039/d6sc03398a (PMC13334967; doi:10.1039/d6sc03398a)
Supplement: SC-OLF-D6SC03398A-s002 [file SC-OLF-D6SC03398A-s002.zip › c13cl2/3loops/ribbon_traj_002_021.xyz]

300

0.5824169354 1.3792778645 0.0214447264
0.4863936541 1.3825375572 0.0148126484
0.3906135970 1.3838327752 0.0146927823
0.2952647968 1.3845956068 0.0196873660
0.2002134446 1.3859707320 0.0284583864
0.1052416262 1.3888448897 0.0398991893
0.0101404745 1.3936219484 0.0529714824
-0.0852199596 1.4002656881 0.0668582198
-0.1809362263 1.4084173444 0.0807863348
-0.2770710020 1.4172829984 0.0938476607
-0.3735003440 1.4256707973 0.1050563529
-0.4578410450 1.4301309287 0.1102192125
-0.5417501585 1.4311007279 0.1095589191
-0.6249077667 1.4270434467 0.0981160732
-0.7063365435 1.4188348071 0.0796420870
-0.7862330118 1.4074293314 0.0564397534
-0.8881347087 1.3934887080 0.0219177005
-1.0004796884 1.3769903492 -0.0177734894
-1.1245957545 1.3571151756 -0.0566223493
-1.2488152916 1.3265602166 -0.0833797335
-1.3666403136 1.2689343402 -0.0905167323
-1.4602938898 1.1748924037 -0.0736516054
-1.5331135114 1.0669969090 -0.0421028719
-1.6056493047 0.9607205643 -0.0044019280
-1.6719887095 0.8795219882 0.0275415424
-1.7293088522 0.8214571728 0.0512105499
-1.7905363670 0.7669871280 0.0735907767
-1.8556953084 0.7162399523 0.0936022324
-1.9249585011 0.6694363732 0.1092027215
-1.9965621564 0.6248402558 0.1193510497
-2.0692528122 0.5811651309 0.1221756675
-2.1627415632 0.5246325171 0.1140894750
-2.2719872842 0.4522066714 0.0848606223
-2.3717425524 0.3745661007 0.0391002331
-2.4610857617 0.2910378983 -0.0165489724
-2.5370189119 0.1994923483 -0.0788817321
-2.5874829980 0.0948324499 -0.1451402018
-2.5950300443 -0.0230980246 -0.2049025743
-2.5530580091 -0.1420797933 -0.2397999186
-2.4755581146 -0.2480138732 -0.2393805734
-2.3801009774 -0.3308110113 -0.2020592171
-2.2832657051 -0.3889612830 -0.1338747864
-2.1968019072 -0.4275862408 -0.0421447628
-2.1245267021 -0.4575423516 0.0641448177
-2.0658974546 -0.4880528394 0.1789417835
-2.0189724617 -0.5263130147 0.2975643238
-1.9876514922 -0.5695032471 0.3928277323
-1.9607569667 -0.6210769289 0.4855974982
-1.9398987217 -0.6744409883 0.5642440106
-1.9217804971 -0.7341917592 0.6389895689
-1.9079785377 -0.7913920633 0.7003740991
-1.8949525143 -0.8617631918 0.7665589676
-1.8854795438 -0.9374373782 0.8273147649
-1.8805366263 -1.0072719104 0.8757141136
-1.8805740833 -1.0911892369 0.9254394224
-1.8885209508 -1.1784161732 0.9683631864
-1.9065934892 -1.2674310554 1.0038547385
-1.9327846920 -1.3448815996 1.0273796745
-1.9737505411 -1.4311832403 1.0461965687
-2.0256981649 -1.5130957239 1.0549148391
-2.0858422643 -1.5897296936 1.0534806250
-2.1427469370 -1.6522281868 1.0440424146
-2.2107898816 -1.7192201676 1.0244655794
-2.2802402924 -1.7813085643 0.9957249245
-2.3409830971 -1.8314318667 0.9634987563
-2.4097472672 -1.8838363070 0.9183958590
-2.4768673434 -1.9304216629 0.8651806038
-2.5337961259 -1.9661872650 0.8129660596
-2.5959095297 -2.0002836450 0.7459052077
-2.6542748733 -2.0266363050 0.6723077268
-2.7014679812 -2.0425106906 0.6032662600
-2.7507258799 -2.0530726679 0.5198111953
-2.7889865739 -2.0549241292 0.4438705937
-2.8268629891 -2.0492348471 0.3542540739
-2.8575889374 -2.0348395598 0.2628927799
-2.8786468139 -2.0155310439 0.1827664484
-2.8954707635 -1.9859458117 0.0914120762
-2.9043421795 -1.9543344369 0.0128825780
-2.9069221552 -1.9113818652 -0.0746726946
-2.9022351877 -1.8622404768 -0.1588253819
-2.8920905888 -1.8142470920 -0.2284018551
-2.8746750486 -1.7549825513 -0.3038575065
-2.8509517524 -1.6910814085 -0.3735996917
-2.8253623831 -1.6318400927 -0.4290606438
-2.7905703848 -1.5608652272 -0.4861277339
-2.7559186887 -1.4965686340 -0.5297501667
-2.7107319084 -1.4210985339 -0.5717670503
-2.6670652557 -1.3542215875 -0.6011631677
-2.6113357191 -1.2778040085 -0.6249496264
-2.5501135372 -1.2029809569 -0.6378347283
-2.4922971328 -1.1405424915 -0.6386947348
-2.4224445430 -1.0732738284 -0.6294019864
-2.3590062766 -1.0196571201 -0.6113362204
-2.2851934878 -0.9638342274 -0.5810475366
-2.2206302803 -0.9205630537 -0.5466401649
-2.1477022076 -0.8764123486 -0.4994540757
-2.0763004935 -0.8380692902 -0.4452708302
-2.0153930504 -0.8092089938 -0.3933110948
-1.9467773323 -0.7815520587 -0.3297175405
-1.8783534817 -0.7599126612 -0.2636279121
-1.8085383795 -0.7452298319 -0.1971039385
-1.7450462905 -0.7394402509 -0.1407846774
-1.6778923966 -0.7404932121 -0.0887548684
-1.5953924809 -0.7512062901 -0.0385205513
-1.5194233451 -0.7691072627 -0.0054425216
-1.4408908584 -0.7945278242 0.0147706402
-1.3623924790 -0.8268257597 0.0177966720
-1.2863110013 -0.8622489489 0.0060813788
-1.2139323358 -0.8983329794 -0.0194598916
-1.1361849368 -0.9375591591 -0.0630225590
-1.0615019676 -0.9718513873 -0.1154228254
-0.9853288675 -0.9998462692 -0.1692329594
-0.8926705751 -1.0237169633 -0.2225974016
-0.7905229429 -1.0395030313 -0.2585523391
-0.6820981249 -1.0488572192 -0.2711106016
-0.5738371888 -1.0537973095 -0.2551514870
-0.4719788515 -1.0572242069 -0.2153055254
-0.3801372715 -1.0608230854 -0.1559045261
-0.3077788196 -1.0656565381 -0.0911933060
-0.2438402477 -1.0726490907 -0.0181391178
-0.1866313055 -1.0825857859 0.0600959092
-0.1344761095 -1.0960684499 0.1413647759
-0.0856484217 -1.1138155210 0.2239169592
-0.0383302830 -1.1359866429 0.3063053024
0.0087123821 -1.1629117078 0.3874412149
0.0507032928 -1.1905411821 0.4561576327
0.1001186219 -1.2264784791 0.5322153508
0.1516704512 -1.2670915447 0.6043963708
0.1987746634 -1.3062352097 0.6635158678
0.2549722878 -1.3553140962 0.7263585994
0.3134511086 -1.4086315798 0.7833909984
0.3738308082 -1.4662453344 0.8338852784
0.4277087228 -1.5195027928 0.8727261666
0.4897074580 -1.5848819618 0.9101343531
0.5508821748 -1.6547085266 0.9400645175
0.6023342770 -1.7196920490 0.9592475326
0.6560775447 -1.7995117276 0.9740254827
0.7001015547 -1.8859175806 0.9802520000
0.7261527187 -1.9664521459 0.9783167904
0.7363685422 -2.0502003297 0.9700652206
0.7295980445 -2.1459228413 0.9539048230
0.7129740092 -2.2271196745 0.9348982370
0.6868356729 -2.3169896337 0.9074782451
0.6562335206 -2.4034549600 0.8742101660
0.6269497601 -2.4758259605 0.8402286682
0.5919830073 -2.5557009643 0.7964758951
0.5553459609 -2.6315858538 0.7473147050
0.5171195336 -2.7031553041 0.6931355967
0.4822200386 -2.7614914116 0.6418894812
0.4407356701 -2.8235022516 0.5790382099
0.3973269997 -2.8795708826 0.5120550640
0.3519997455 -2.9292421042 0.4414009119
0.3108072924 -2.9670797406 0.3772472022
0.2620645146 -3.0033633459 0.3009519124
0.2118301676 -3.0317634936 0.2223171041
0.1604119828 -3.0519539964 0.1419396532
0.1148365902 -3.0629144374 0.0708613278
0.0624940773 -3.0666594715 -0.0113931277
0.0104106287 -3.0615561843 -0.0937351797
-0.0345076085 -3.0494462514 -0.1650297250
-0.0846995973 -3.0278127030 -0.2458012976
-0.1330653841 -2.9975436914 -0.3248917333
-0.1792741445 -2.9591406656 -0.4017073612
-0.2177078675 -2.9192834384 -0.4663326142
-0.2589891488 -2.8667517192 -0.5373713926
-0.2973501696 -2.8073678828 -0.6045426116
-0.3286668174 -2.7506695104 -0.6597524034
-0.3614232659 -2.6800948883 -0.7185724490
-0.3910177611 -2.6041737482 -0.7721732763
-0.4145903117 -2.5342766997 -0.8146877239
-0.4378930879 -2.4497840784 -0.8575380533
-0.4572981934 -2.3614175462 -0.8940393656
-0.4701860227 -2.2812935412 -0.9196954505
-0.4794136115 -2.1869284484 -0.9424009896
-0.4815729516 -2.1029187731 -0.9555146539
-0.4757510675 -2.0059057641 -0.9622435572
-0.4624934013 -1.9219646978 -0.9605034128
-0.4418744116 -1.8399732361 -0.9518103285
-0.4098109373 -1.7500537774 -0.9324037172
-0.3706485216 -1.6655268194 -0.9038359110
-0.3265053775 -1.5869100324 -0.8667951635
-0.2793293423 -1.5143220960 -0.8219304760
-0.2424267666 -1.4650392343 -0.7833135845
-0.1937226638 -1.4026902058 -0.7264092588
-0.1453682069 -1.3461217333 -0.6634166808
-0.0979560804 -1.2953210669 -0.5949921568
-0.0517226019 -1.2502966097 -0.5218517438
-0.0065169754 -1.2109863432 -0.4448566681
0.0325748064 -1.1812434067 -0.3753186142
0.0773724230 -1.1522823547 -0.2936139475
0.1233669949 -1.1285931310 -0.2108749201
0.1720409275 -1.1098021679 -0.1284228942
0.2251237148 -1.0954606233 -0.0478412222
0.2761897099 -1.0858320003 0.0195861531
0.3422098600 -1.0778064535 0.0909256967
0.4176481718 -1.0720378437 0.1524041853
0.5023879663 -1.0674624548 0.2002717114
0.5947192847 -1.0631261639 0.2309081330
0.6913797040 -1.0577713074 0.2412473404
0.7878040451 -1.0498199319 0.2301577431
0.8789476897 -1.0372029352 0.1981786860
0.9619458056 -1.0185985280 0.1505708614
1.0373903918 -0.9934326081 0.0940815849
1.1096094739 -0.9617412467 0.0366500122
1.1838409782 -0.9239486067 -0.0140628512
1.2637118749 -0.8819007234 -0.0507596839
1.3494987466 -0.8393562303 -0.0685141445
1.4387863593 -0.8006794625 -0.0652541365
1.5280332237 -0.7694698017 -0.0419919353
1.6028959316 -0.7507986402 -0.0063590931
1.6835995088 -0.7389302031 0.0466688453
1.7582400644 -0.7375838271 0.1092704705
1.8280427135 -0.7455906148 0.1768885944
1.8950354622 -0.7616328882 0.2459580782
1.9527764844 -0.7812277164 0.3053715151
2.0194462667 -0.8094741988 0.3707542036
2.0876258816 -0.8436038740 0.4315904772
2.1577781246 -0.8835731685 0.4862730343
2.2296793494 -0.9294995487 0.5334109619
2.2933646329 -0.9743856774 0.5675160623
2.3663160579 -1.0319634054 0.5968529573
2.4377823986 -1.0957596654 0.6146440348
2.4979925528 -1.1555531429 0.6210481943
2.5628600839 -1.2282161324 0.6161418229
2.6227511665 -1.3033702126 0.5995149337
2.6771944539 -1.3793812903 0.5717256535
2.7197829151 -1.4452595058 0.5386922256
2.7638384596 -1.5191377323 0.4927919661
2.8022185273 -1.5903279519 0.4383286855
2.8348174944 -1.6580017343 0.3761521682
2.8582579104 -1.7136851656 0.3162431105
2.8795276743 -1.7730136045 0.2418664011
2.8941963243 -1.8269192093 0.1619746609
2.9019676415 -1.8748737860 0.0774588869
2.9028726190 -1.9114908376 0.0006763332
2.8966793465 -1.9463006530 -0.0901767318
2.8829567522 -1.9734068374 -0.1827975511
2.8650181781 -1.9907451535 -0.2641797026
2.8370476775 -2.0016236803 -0.3569970281
2.8018926164 -2.0031663204 -0.4479676575
2.7603185380 -1.9955307330 -0.5358680881
2.7187911915 -1.9810591459 -0.6087340382
2.6668634147 -1.9563213611 -0.6874375590
2.6105121862 -1.9230461634 -0.7596845390
2.5582654951 -1.8876387098 -0.8167228469
2.4959617654 -1.8403478555 -0.8748851870
2.4316239275 -1.7866079211 -0.9246177744
2.3661107859 -1.7270797211 -0.9654316081
2.3086305584 -1.6711012578 -0.9937078030
2.2436002626 -1.6023057203 -1.0169913643
2.1806776762 -1.5290760549 -1.0304483260
2.1286387821 -1.4618187716 -1.0341640300
2.0747078414 -1.3807804016 -1.0280270600
2.0284825837 -1.2965180792 -1.0114558706
1.9967662507 -1.2211314529 -0.9879665810
1.9691005950 -1.1345547211 -0.9529220875
1.9512810909 -1.0492760524 -0.9092673763
1.9432996164 -0.9772085961 -0.8648248730
1.9403129892 -0.8981547752 -0.8078905251
1.9431520414 -0.8236197240 -0.7451058067
1.9509142130 -0.7543165550 -0.6769448189
1.9611702549 -0.6981489071 -0.6138335415
1.9763607646 -0.6393677832 -0.5374909582
1.9953646425 -0.5865343135 -0.4577347588
2.0184848814 -0.5397507481 -0.3753325583
2.0461647240 -0.4985798978 -0.2913621621
2.0790322709 -0.4620192816 -0.2071387914
2.1180871309 -0.4283717351 -0.1243820910
2.1640393030 -0.3947663512 -0.0452876762
2.2173846344 -0.3573444692 0.0270043907
2.2773851905 -0.3115365216 0.0881251160
2.3489802307 -0.2455489381 0.1374388844
2.4146726697 -0.1615326183 0.1587880541
2.4612227450 -0.0516315580 0.1452414740
2.4624571092 0.0487954210 0.1039912873
2.4318616450 0.1389588279 0.0502609868
2.3883923278 0.2097876570 -0.0004099986
2.3350280603 0.2740973371 -0.0505418135
2.2738844965 0.3336247746 -0.0976200570
2.2049043982 0.3890735027 -0.1382656069
2.1281603394 0.4406309812 -0.1685800126
2.0452953527 0.4887091892 -0.1856058043
1.9706351199 0.5291187194 -0.1899189596
1.8850726792 0.5755216190 -0.1844065040
1.8127236169 0.6190595721 -0.1740772444
1.7335095520 0.6730670320 -0.1563497997
1.6584251590 0.7313328285 -0.1344241784
1.5956259626 0.7848333484 -0.1133163655
1.5269977815 0.8492042896 -0.0874535195
1.4607056154 0.9157422963 -0.0612363692
1.3950669123 0.9831538026 -0.0359591011
1.3277806399 1.0496521629 -0.0132316567
1.2564995398 1.1126803257 0.0051405953
1.1802906090 1.1696513759 0.0177813079
1.0997140015 1.2186745160 0.0242153365
1.0163503017 1.2612767953 0.0265153939
0.9418533279 1.2955556240 0.0307408845
0.8646731370 1.3252603641 0.0337646457
0.7728108342 1.3518608526 0.0323585969
0.6782944662 1.3702273670 0.0284921851
0.5681775700 1.3794062400 0.1419147400
0.4730620510 1.3693099101 0.1437904473
0.3790319579 1.3570624338 0.1565474708
0.2863515765 1.3451608886 0.1771958321
0.1946479995 1.3355400869 0.2028497220
0.1033783414 1.3296255713 0.2310662192
0.0120074376 1.3278778394 0.2595153877
-0.0798618971 1.3298723296 0.2862830709
-0.1725907038 1.3345296639 0.3095148161
-0.2665155438 1.3398865063 0.3270571932
-0.3616559331 1.3431702071 0.3365825408
-0.4572772252 1.3414771274 0.3362056556
-0.5519107977 1.3328006260 0.3254842706
-0.6441807683 1.3170162168 0.3057995738
-0.7337766035 1.2953494849 0.2800985001
-0.8213200745 1.2692989893 0.2514969676
-0.9075335113 1.2392220942 0.2228067261
-0.9927944176 1.2044762941 0.1967134368
-1.0765493438 1.1630929885 0.1761184647
-1.1568201514 1.1124501197 0.1645363217
-1.2313714019 1.0526095546 0.1636575319
-1.2993178160 0.9859593375 0.1732128221
-1.3631065690 0.9166302859 0.1900178977
-1.4258612462 0.8475579980 0.2112835144
-1.4903769175 0.7808521292 0.2347112116
-1.5584065389 0.7177919752 0.2582593782
-1.6305160981 0.6588511737 0.2802562522
-1.7067624065 0.6041477733 0.2990077137
-1.7863519496 0.5528715233 0.3129039794
-1.8681951851 0.5037769712 0.3198530640
-1.9503425708 0.4548393363 0.3170044596
-2.0300158671 0.4040668749 0.3022805511
-2.1034751356 0.3499116987 0.2738320099
-2.1685688386 0.2924042469 0.2338763037
-2.2249809731 0.2316866871 0.1861125864
-2.2727374945 0.1669557059 0.1343323476
-2.3099848532 0.0960083223 0.0821872999
-2.3313676972 0.0160602337 0.0347383046
-2.3262224285 -0.0730896594 0.0027202777
-2.2911061693 -0.1611129804 0.0000226158
-2.2396183374 -0.2359952391 0.0285726321
-2.1861281015 -0.2962271728 0.0798646712
-2.1371696210 -0.3466082848 0.1447388972
-2.0941888779 -0.3921033509 0.2171058928
-2.0570076586 -0.4365622110 0.2932620652
-2.0249305399 -0.4826679107 0.3707548007
-1.9971041139 -0.5320143753 0.4478923236
-1.9727314691 -0.5853636737 0.5235162490
-1.9513288636 -0.6430924493 0.5967887705
-1.9327734065 -0.7056319908 0.6668132839
-1.9167514209 -0.7726527833 0.7332177230
-1.9034420989 -0.8440596265 0.7955215951
-1.8936320091 -0.9198782629 0.8530786061
-1.8881589387 -0.9997542429 0.9054791985
-1.8882945380 -1.0831479740 0.9523635460
-1.8958337014 -1.1693249751 0.9931700542
-1.9127195869 -1.2570582027 1.0273075935
-1.9410927803 -1.3445465502 1.0535447284
-1.9813920726 -1.4294854334 1.0710116522
-2.0321186141 -1.5101363894 1.0791114071
-2.0906381124 -1.5857563677 1.0779439141
-2.1544340989 -1.6562643789 1.0675888435
-2.2212721186 -1.7219245271 1.0482984851
-2.2895728709 -1.7829501229 1.0206498048
-2.3581007618 -1.8391515721 0.9845887655
-2.4259726810 -1.8902875771 0.9406233411
-2.4924415656 -1.9358334127 0.8890407590
-2.5568632788 -1.9753652622 0.8303986148
-2.6185938200 -2.0083614542 0.7651773285
-2.6768845374 -2.0339310530 0.6937393054
-2.7310965707 -2.0517540066 0.6169393319
-2.7804118753 -2.0612546900 0.5355135410
-2.8243436758 -2.0626447615 0.4505493134
-2.8623113269 -2.0558749461 0.3630020090
-2.8934385286 -2.0409261804 0.2737776228
-2.9176843423 -2.0182995227 0.1840388366
-2.9346892344 -1.9881400394 0.0948560206
-2.9445978705 -1.9512627449 0.0071448380
-2.9475029048 -1.9080645132 -0.0781692785
-2.9435070641 -1.8590300701 -0.1602270885
-2.9330763964 -1.8047133771 -0.2382958910
-2.9166957950 -1.7457381039 -0.3118390653
-2.8945190067 -1.6823762688 -0.3800314801
-2.8668514734 -1.6151947908 -0.4423067690
-2.8339193785 -1.5446913937 -0.4979861292
-2.7959105076 -1.4715336281 -0.5465317854
-2.7527289090 -1.3964929489 -0.5872313385
-2.7042321763 -1.3204830219 -0.6191708556
-2.6502313529 -1.2447838853 -0.6415504217
-2.5907343179 -1.1708676588 -0.6535629345
-2.5258900763 -1.1005878499 -0.6541157338
-2.4568035564 -1.0353159458 -0.6435633580
-2.3847479117 -0.9763424631 -0.6217286529
-2.3114206807 -0.9239617111 -0.5896627511
-2.2382510402 -0.8778574147 -0.5487714584
-2.1664385914 -0.8376067919 -0.5000150124
-2.0964722093 -0.8026032487 -0.4449166621
-2.0285144875 -0.7725655473 -0.3845982143
-1.9621498809 -0.7475078502 -0.3203509716
-1.8963999125 -0.7277603914 -0.2536697409
-1.8298112325 -0.7139435194 -0.1863426855
-1.7606004231 -0.7069828030 -0.1206551254
-1.6869131693 -0.7082311746 -0.0597047238
-1.6075929787 -0.7187160433 -0.0074272234
-1.5230013040 -0.7387500911 0.0322353346
-1.4350254327 -0.7679202857 0.0553778685
-1.3467128081 -0.8039732510 0.0602302909
-1.2608793536 -0.8437284806 0.0468507053
-1.1795047728 -0.8835259320 0.0163271340
-1.1023476767 -0.9197629294 -0.0270770066
-1.0266948154 -0.9505309604 -0.0769494886
-0.9484233175 -0.9749160313 -0.1262801267
-0.8642233536 -0.9929923879 -0.1678203609
-0.7735268813 -1.0057143315 -0.1950146396
-0.6788880289 -1.0148193270 -0.2041469252
-0.5841994332 -1.0218569421 -0.1934738181
-0.4936629402 -1.0282903832 -0.1635421654
-0.4102406362 -1.0351570796 -0.1174093049
-0.3352175898 -1.0430968140 -0.0586575612
-0.2687745281 -1.0528236751 0.0094745274
-0.2092898715 -1.0649541985 0.0834308378
-0.1553707098 -1.0800749780 0.1610354347
-0.1051656870 -1.0989122182 0.2403131006
-0.0568008599 -1.1214920832 0.3197591583
-0.0091472640 -1.1484066254 0.3982825172
0.0391336577 -1.1797075887 0.4747636487
0.0887755263 -1.2152186606 0.5484781786
0.1403274133 -1.2549261723 0.6186551443
0.1942217607 -1.2988906323 0.6843892374
0.2504605982 -1.3468084893 0.7452031784
0.3089009920 -1.3984982542 0.8006150672
0.3692518318 -1.4540581729 0.8498895975
0.4310117780 -1.5132852037 0.8927155752
0.4934367948 -1.5761920265 0.9287976178
0.5555540238 -1.6429261348 0.9578545118
0.6159024762 -1.7140223727 0.9792723936
0.6722855603 -1.7900683856 0.9929894147
0.7204813680 -1.8724298206 0.9985533957
0.7541815572 -1.9617419635 0.9958693910
0.7656079506 -2.0559132851 0.9850421279
0.7564540537 -2.1495089517 0.9678718438
0.7344337463 -2.2398481427 0.9453827126
0.7058580441 -2.3269353305 0.9178919980
0.6737413498 -2.4109867235 0.8852962159
0.6393520910 -2.4918687064 0.8474147169
0.6034079756 -2.5694040149 0.8043420263
0.5661659548 -2.6433666566 0.7563753745
0.5275879327 -2.7134012946 0.7037858651
0.4874888660 -2.7788582866 0.6466283572
0.4457341229 -2.8393235102 0.5853111177
0.4021507385 -2.8941886578 0.5201313306
0.3567702490 -2.9431557377 0.4515772072
0.3095640464 -2.9856164598 0.3799898358
0.2606599988 -3.0211152884 0.3058027669
0.2103213849 -3.0492388116 0.2294437713
0.1587663680 -3.0696465202 0.1514574563
0.1065211917 -3.0819327741 0.0722312275
0.0539914809 -3.0857129471 -0.0076596197
0.0016628630 -3.0812279828 -0.0876365566
-0.0499978750 -3.0683880565 -0.1671429641
-0.1005437456 -3.0473052811 -0.2455994347
-0.1493907444 -3.0181797962 -0.3225454159
-0.1962677278 -2.9813934435 -0.3974115432
-0.2408188370 -2.9372770724 -0.4697009512
-0.2827796716 -2.8861990049 -0.5388892530
-0.3220765013 -2.8287743109 -0.6045760858
-0.3586574194 -2.7655542786 -0.6663985760
-0.3924499383 -2.6968868887 -0.7238514023
-0.4233912020 -2.6232359094 -0.7765456402
-0.4513135166 -2.5449772938 -0.8240166464
-0.4761025002 -2.4626891935 -0.8660949639
-0.4972769888 -2.3767026547 -0.9023520930
-0.5137930355 -2.2872486934 -0.9320263370
-0.5244685973 -2.1949362195 -0.9547566200
-0.5278077440 -2.1005663368 -0.9699862701
-0.5218447662 -2.0053642341 -0.9768069059
-0.5052421633 -1.9112243868 -0.9746185578
-0.4784544790 -1.8201252808 -0.9634948421
-0.4427108933 -1.7337272266 -0.9434247053
-0.4002720228 -1.6528609474 -0.9150056001
-0.3534315688 -1.5777272117 -0.8787716308
-0.3040706977 -1.5082232989 -0.8353299209
-0.2536750648 -1.4443239988 -0.7850020832
-0.2033741408 -1.3856417223 -0.7285905686
-0.1538936934 -1.3321193761 -0.6665867563
-0.1056851106 -1.2838698618 -0.5994543985
-0.0588957252 -1.2408214631 -0.5279229887
-0.0133255358 -1.2029801810 -0.4527532873
0.0315093742 -1.1702935044 -0.3747740072
0.0764385371 -1.1426199044 -0.2949296042
0.1224109085 -1.1197069367 -0.2141759372
0.1710191930 -1.1013573133 -0.1338050105
0.2237336316 -1.0870331029 -0.0552353758
0.2823198789 -1.0761348085 0.0196179740
0.3485227185 -1.0679170953 0.0881709759
0.4238943373 -1.0616687401 0.1466647966
0.5078923372 -1.0564445884 0.1919176432
0.5989550016 -1.0514363371 0.2202845556
0.6938410561 -1.0455220774 0.2292064695
0.7883225885 -1.0372459365 0.2178686361
0.8777675702 -1.0245903306 0.1867321704
0.9598602311 -1.0063143194 0.1412402074
1.0349455929 -0.9815990498 0.0873300063
1.1072718046 -0.9506206565 0.0328661904
1.1812961558 -0.9138717772 -0.0152956567
1.2604668298 -0.8730361088 -0.0499223164
1.3449154536 -0.8317819445 -0.0668579293
1.4325710572 -0.7940513786 -0.0642974946
1.5203154781 -0.7632544676 -0.0425797921
1.6048945367 -0.7416728509 -0.0037959162
1.6841478556 -0.7302090041 0.0483994334
1.7574904095 -0.7287431876 0.1097899886
1.8260734150 -0.7362360311 0.1760841076
1.8919741140 -0.7511483913 0.2438439650
1.9569764432 -0.7724243781 0.3107826866
2.0225551900 -0.7995544564 0.3749863481
2.0896469595 -0.8321892374 0.4349147704
2.1587110719 -0.8702833709 0.4890848064
2.2295283656 -0.9139263636 0.5363294002
2.3014971632 -0.9635055317 0.5752120305
2.3735004947 -1.0192037822 0.6045821912
2.4440080859 -1.0812105978 0.6227751909
2.5116530665 -1.1484394505 0.6297325187
2.5750864438 -1.2198402111 0.6248588335
2.6336595910 -1.2937422790 0.6088909939
2.6868598736 -1.3686468726 0.5822693936
2.7346187423 -1.4431137927 0.5458718172
2.7771279535 -1.5160186441 0.5008157697
2.8143278102 -1.5864270846 0.4477801845
2.8460049436 -1.6535129096 0.3873649561
2.8720431541 -1.7167442949 0.3204539597
2.8923000012 -1.7755262573 0.2477407658
2.9063179448 -1.8292576588 0.1698333943
2.9137883846 -1.8774750559 0.0875349292
2.9143143591 -1.9193775732 0.0015255090
2.9075606140 -1.9544072443 -0.0872401137
2.8936725664 -1.9823438729 -0.1776700194
2.8724479558 -2.0022322813 -0.2688143263
2.8439649230 -2.0138528754 -0.3594081988
2.8086435089 -2.0166220332 -0.4482678455
2.7671152882 -2.0106650643 -0.5342293411
2.7200653143 -1.9960948763 -0.6162272283
2.6681495047 -1.9728837473 -0.6931585596
2.6120567263 -1.9416072014 -0.7640723963
2.5525697992 -1.9028068822 -0.8281846508
2.4904298432 -1.8571051943 -0.8847834767
2.4264277113 -1.8053642952 -0.9335548067
2.3613386074 -1.7480880269 -0.9739879910
2.2960236473 -1.6858067045 -1.0057282188
2.2314960018 -1.6189496199 -1.0284647700
2.1690662122 -1.5477428736 -1.0420231947
2.1106273677 -1.4720990942 -1.0455404065
2.0579724311 -1.3925156457 -1.0392875515
2.0131815573 -1.3095702127 -1.0231944041
1.9783561896 -1.2244078858 -0.9971558096
1.9534022449 -1.1388093058 -0.9625750156
1.9381119907 -1.0545266191 -0.9199870678
1.9311038599 -0.9730776353 -0.8702861895
1.9306016047 -0.8952575494 -0.8146308799
1.9353325037 -0.8217042503 -0.7536123962
1.9445302492 -0.7530974664 -0.6875429854
1.9573570169 -0.6895154209 -0.6171905643
1.9735577107 -0.6311948294 -0.5430729643
1.9932265879 -0.5782835418 -0.4658012081
2.0166878583 -0.5307608752 -0.3861188459
2.0444329187 -0.4882633841 -0.3049881360
2.0770301587 -0.4497304010 -0.2236791959
2.1154805212 -0.4135056477 -0.1438871407
2.1604189271 -0.3768620566 -0.0677794700
2.2123960736 -0.3359375178 0.0012762747
2.2703623722 -0.2861610702 0.0586231089
2.3304826937 -0.2238698313 0.0987890856
2.3840106726 -0.1468157795 0.1146169411
2.4191902468 -0.0591667540 0.1044603986
2.4238413653 0.0295055455 0.0702344762
2.4017442147 0.1098021114 0.0235559479
2.3630658676 0.1810442912 -0.0271750101
2.3138873393 0.2454466431 -0.0780508794
2.2567323913 0.3050499455 -0.1263758595
2.1917892134 0.3608506589 -0.1690045538
2.1188999697 0.4130590168 -0.2022092457
2.0391497427 0.4617016649 -0.2225396504
1.9557461322 0.5079399042 -0.2298050881
1.8719785934 0.5540408771 -0.2261850497
1.7912640887 0.6044658642 -0.2165232185
1.7147044272 0.6598270340 -0.2012959910
1.6416863653 0.7185175706 -0.1816951313
1.5710925951 0.7790700292 -0.1590994143
1.5021614216 0.8406699677 -0.1342833546
1.4343131527 0.9027088671 -0.1076346895
1.3667677301 0.9645744216 -0.0798377003
1.2989482507 1.0257704540 -0.0512371867
1.2301419158 1.0856626969 -0.0222433718
1.1598165783 1.1437723516 0.0067248775
1.0870460100 1.1990617594 0.0351581269
1.0111331662 1.2505482458 0.0624402132
0.9313387653 1.2968498718 0.0877997945
0.8468878730 1.3358554843 0.1100993406
0.7574310065 1.3647009112 0.1277650102
0.6637272622 1.3800839940 0.1389107882
0.5966563008 1.3791494890 -0.0990252872
0.4997252573 1.3957652042 -0.1141651505
0.4021952362 1.4106031167 -0.1271619063
0.3041780170 1.4240303250 -0.1378211002
0.2057788898 1.4364013771 -0.1459329491
0.1071049109 1.4480642082 -0.1512678406
0.0082735114 1.4593660573 -0.1535724230
-0.0905780222 1.4706590466 -0.1525666312
-0.1892817487 1.4823050249 -0.1479421465
-0.2876264601 1.4946794904 -0.1393618717
-0.3853447548 1.5081713874 -0.1264698351
-0.4584048648 1.5187847299 -0.1157672306
-0.5315895193 1.5294008297 -0.1063664325
-0.6056347651 1.5370706766 -0.1095674274
-0.6788964836 1.5423201293 -0.1208143262
-0.7511459492 1.5455596735 -0.1386174608
-0.8687359061 1.5477553217 -0.1789713252
-1.0081649593 1.5495044043 -0.2322604155
-1.1726421653 1.5511373628 -0.2893631632
-1.3408104318 1.5406703135 -0.3312957886
-1.5019092253 1.4852591257 -0.3446909964
-1.6212699637 1.3638254699 -0.3205160330
-1.7031204538 1.2173635320 -0.2742236416
-1.7854373631 1.0738831307 -0.2200873704
-1.8536005016 0.9781918472 -0.1796281268
-1.9002111654 0.9251223704 -0.1558382784
-1.9505566359 0.8751230823 -0.1330746987
-2.0046282104 0.8283321313 -0.1118032489
-2.0635650525 0.7860012231 -0.0944985364
-2.1249291276 0.7459035404 -0.0811509646
-2.1881630536 0.7074909255 -0.0726531247
-2.2954672594 0.6451981594 -0.0741016011
-2.4404994328 0.5545016441 -0.1041107654
-2.5749162662 0.4567279545 -0.1556758375
-2.6971905503 0.3503891094 -0.2192105312
-2.8013003292 0.2320289906 -0.2920958119
-2.8649811427 0.0936565775 -0.3724677034
-2.8586923913 -0.0622562830 -0.4445434532
-2.7798935896 -0.2110699271 -0.4823201148
-2.6600100599 -0.3349147661 -0.4787837625
-2.5205836175 -0.4256267835 -0.4326910662
-2.3804033087 -0.4816953932 -0.3476142440
-2.2564341933 -0.5085641969 -0.2290284227
-2.1548645262 -0.5229813523 -0.0888162573
-2.0747872506 -0.5395434678 0.0646215018
-2.0130143835 -0.5699581186 0.2243738469
-1.9781988704 -0.6069921188 0.3377631409
-1.9487824643 -0.6567901842 0.4476787475
-1.9284685798 -0.7057895274 0.5316992506
-1.9107875878 -0.7627515275 0.6111658538
-1.8992056546 -0.8101313434 0.6675304752
-1.8864629296 -0.8794667571 0.7375963400
-1.8773270785 -0.9549964935 0.8015509237
-1.8729143139 -1.0147895779 0.8459490288
-1.8728536285 -1.0992304998 0.8985152987
-1.8812082002 -1.1875073714 0.9435563186
-1.9004673915 -1.2778039081 0.9804018834
-1.9244766037 -1.3452166491 1.0012146207
-1.9661090095 -1.4328810473 1.0213814852
-2.0192777157 -1.5160550584 1.0307182711
-2.0810464162 -1.5937030195 1.0290173359
-2.1310597750 -1.6481919946 1.0204959857
-2.2003076447 -1.7165158081 1.0006326736
-2.2709077140 -1.7796670057 0.9708000443
-2.3238654323 -1.8237121614 0.9424087470
-2.3935218533 -1.8773850368 0.8961683768
-2.4612931211 -1.9250099132 0.8413204486
-2.5107289731 -1.9570092679 0.7955335044
-2.5732252395 -1.9922058358 0.7266330868
-2.6316652093 -2.0193415570 0.6508761482
-2.6718393917 -2.0332673747 0.5895931881
-2.7210398846 -2.0448906458 0.5041088495
-2.7536294720 -2.0472034969 0.4371918740
-2.7914146514 -2.0425947482 0.3455061388
-2.8217393462 -2.0287529391 0.2520079371
-2.8396092856 -2.0127625652 0.1814940602
-2.8562522926 -1.9837515840 0.0879681318
-2.8640864886 -1.9574061289 0.0186203180
-2.8663414056 -1.9146992172 -0.0711761106
-2.8609633113 -1.8654508835 -0.1574236753
-2.8511047813 -1.8237808070 -0.2185078193
-2.8326543021 -1.7642269986 -0.2958759476
-2.8073844980 -1.6997865481 -0.3671679033
-2.7838732927 -1.6484853945 -0.4158145186
-2.7472213911 -1.5770390607 -0.4742693385
-2.7159268699 -1.5216036399 -0.5129685480
-2.6687349078 -1.4457041189 -0.5563027621
-2.6298983351 -1.3879601530 -0.5831554799
-2.5724400854 -1.3108241316 -0.6083488311
-2.5094927566 -1.2350942550 -0.6221065221
-2.4587041894 -1.1804971331 -0.6232737358
-2.3880855296 -1.1112317110 -0.6152406148
-2.3332646415 -1.0629717771 -0.6009437879
-2.2589662949 -1.0037067437 -0.5724323221
-2.2030095204 -0.9632686927 -0.5445088713
-2.1289658238 -0.9152179052 -0.4988931390
-2.0561287777 -0.8735353318 -0.4456249983
-2.0022716133 -0.8458524404 -0.4020239753
-1.9314047837 -0.8155962672 -0.3390841094
-1.8603070510 -0.7920649310 -0.2735860834
-1.7872655264 -0.7765161444 -0.2078651914
-1.7294921580 -0.7718976987 -0.1609142294
-1.6688716239 -0.7727552496 -0.1178050130
-1.5831919832 -0.7836965369 -0.0696138792
-1.5158453862 -0.7994644343 -0.0431203779
-1.4467562841 -0.8211353628 -0.0258365882
-1.3780721499 -0.8496782684 -0.0246369470
-1.3117426489 -0.8807694172 -0.0346879477
-1.2483598988 -0.9131400268 -0.0552469173
-1.1700221968 -0.9553553889 -0.0989681114
-1.0963091197 -0.9931718141 -0.1538961623
-1.0222344176 -1.0247765071 -0.2121857921
-0.9211177966 -1.0544415387 -0.2773744422
-0.8075190045 -1.0732917310 -0.3220900386
-0.6853082210 -1.0828951115 -0.3380742780
-0.5634749443 -1.0857376769 -0.3168291559
-0.4502947629 -1.0861580306 -0.2670688855
-0.3500339067 -1.0864890912 -0.1943997473
-0.2803400493 -1.0882162622 -0.1237290508
-0.2189059674 -1.0924745063 -0.0457527630
-0.1639727395 -1.1002173733 0.0367609806
-0.1135815091 -1.1120619219 0.1216941172
-0.0661311564 -1.1287188237 0.2075208178
-0.0198597061 -1.1504812026 0.2928514466
0.0265720282 -1.1774167902 0.3765999127
0.0622729279 -1.2013747755 0.4375516167
0.1114617175 -1.2377382976 0.5159525229
0.1630134891 -1.2792569171 0.5901375973
0.2033275661 -1.3135797870 0.6426424982
0.2594839775 -1.3638197031 0.7075140205
0.3180012251 -1.4187649055 0.7661669296
0.3784097847 -1.4784324959 0.8178809594
0.4244056675 -1.5257203819 0.8527367580
0.4859781212 -1.5935718971 0.8914710884
0.5462103257 -1.6664909183 0.9222745232
0.5887660778 -1.7253617254 0.9392226715
0.6398695290 -1.8089550695 0.9550615508
0.6797217413 -1.8994053406 0.9619506044
0.6981238802 -1.9711623284 0.9607641898
0.7071291337 -2.0444873743 0.9550883134
0.7027420352 -2.1423367309 0.9399378023
0.6915142721 -2.2143912062 0.9244137613
0.6678133017 -2.3070439368 0.8970644923
0.6387256915 -2.3959231966 0.8631241162
0.6145474292 -2.4597832146 0.8330426195
0.5805580390 -2.5419979136 0.7886097639
0.5445259669 -2.6198050510 0.7382540354
0.5066511345 -2.6929093137 0.6824853284
0.4769512112 -2.7441245366 0.6371506053
0.4357372173 -2.8076809929 0.5727653020
0.3925032610 -2.8649531074 0.5039787973
0.3472292419 -2.9153284707 0.4312246166
0.3120505384 -2.9485430214 0.3745045686
0.2634690305 -2.9856114035 0.2961010578
0.2133389502 -3.0142881757 0.2151904369
0.1620575975 -3.0342614726 0.1324218501
0.1231519887 -3.0438961006 0.0694914281
0.0709966736 -3.0476059959 -0.0151266357
0.0191583943 -3.0418843857 -0.0998338027
-0.0190173419 -3.0305044463 -0.1629164860
-0.0688554491 -3.0083201248 -0.2460031605
-0.1167400239 -2.9769075865 -0.3272380506
-0.1622805612 -2.9368878876 -0.4060031793
-0.1945968980 -2.9012898044 -0.4629642772
-0.2351986259 -2.8473044335 -0.5358535322
-0.2726238378 -2.7859614548 -0.6045091373
-0.2986762154 -2.7357847422 -0.6531062308
-0.3303965935 -2.6633028880 -0.7132934957
-0.3586443202 -2.5851115870 -0.7678009123
-0.3778671068 -2.5235761056 -0.8053588014
-0.3996836756 -2.4368789633 -0.8489811426
-0.4173193981 -2.3461324376 -0.8857266382
-0.4265790099 -2.2753383891 -0.9073645641
-0.4343586257 -2.1789206773 -0.9300453592
-0.4353381591 -2.1052712094 -0.9410430376
-0.4296573688 -2.0064472940 -0.9476802085
-0.4197446394 -1.9327050089 -0.9463882678
-0.4052943442 -1.8598211914 -0.9401258149
-0.3769109814 -1.7663803283 -0.9213827292
-0.3410250204 -1.6781926914 -0.8926662219
-0.2995791862 -1.5960928531 -0.8548186963
-0.2545879869 -1.5204208931 -0.8085310312
-0.2311784683 -1.4857544697 -0.7816250857
-0.1840711867 -1.4197386892 -0.7242279491
-0.1368427204 -1.3601240905 -0.6602466054
-0.0902270501 -1.3067722720 -0.5905299151
-0.0445494785 -1.2597717562 -0.5157804988
0.0002915849 -1.2189925055 -0.4369600488
0.0336402386 -1.1921933090 -0.3758632211
0.0783063088 -1.1619448050 -0.2922982908
0.1243230814 -1.1374793252 -0.2075739030
0.1730626620 -1.1182470226 -0.1230407778
0.2265137980 -1.1038881437 -0.0404470687
0.2700595409 -1.0955291921 0.0195543322
0.3358970015 -1.0876958118 0.0936804175
0.4114020064 -1.0824069472 0.1581435740
0.4968835953 -1.0784803212 0.2086257795
0.5904835677 -1.0748159906 0.2415317105
0.6889183519 -1.0700205375 0.2532882114
0.7872855017 -1.0623939274 0.2424468502
0.8801278092 -1.0498155399 0.2096252016
0.9640313802 -1.0308827366 0.1599015155
1.0398351908 -1.0052661664 0.1008331636
1.1119471431 -0.9728618370 0.0404338340
1.1863858006 -0.9340254362 -0.0128300458
1.2669569200 -0.8907653381 -0.0515970515
1.3540820395 -0.8469305162 -0.0701703596
1.4450016613 -0.8073075465 -0.0662107783
1.5357509692 -0.7756851357 -0.0414040786
1.6008973265 -0.7599244295 -0.0089222700
1.6830511620 -0.7476514020 0.0449382572
1.7589897193 -0.7464244666 0.1087509525
1.8300120120 -0.7549451985 0.1776930813
1.8980968103 -0.7721173851 0.2480721915
1.9485765257 -0.7900310546 0.2999603436
2.0163373435 -0.8193939412 0.3665220592
2.0856048036 -0.8550185106 0.4282661840
2.1568451772 -0.8968629661 0.4834612623
2.2298303332 -0.9450727337 0.5304925235
2.2852321025 -0.9852658231 0.5598200941
2.3591316211 -1.0447230287 0.5891237234
2.4315567114 -1.1103087330 0.6065128786
2.4843320392 -1.1626668353 0.6123638700
2.5506337239 -1.2365920536 0.6074248122
2.6118427420 -1.3129981461 0.5901388734
2.6675290343 -1.3901157081 0.5611819133
2.7049470880 -1.4474052188 0.5315126341
2.7505489656 -1.5222568205 0.4847681625
2.7901092444 -1.5942288192 0.4288771866
2.8236300451 -1.6624905590 0.3649393803
2.8444726668 -1.7106260364 0.3120322612
2.8667553475 -1.7705009516 0.2359920365
2.8820747038 -1.8245807597 0.1541159274
2.8901468983 -1.8722725161 0.0673828445
2.8914308788 -1.9036041021 -0.0001728425
2.8857980790 -1.9381940617 -0.0931133499
2.8722409380 -1.9644698018 -0.1879250828
2.8575884004 -1.9792580258 -0.2595450789
2.8301304321 -1.9893944852 -0.3545858574
2.7951417239 -1.9897106076 -0.4476674694
2.7535217877 -1.9803964017 -0.5375068352
2.7175170687 -1.9660234155 -0.6012408482
2.6655773246 -1.9397589748 -0.6817165584
2.6089676460 -1.9044851255 -0.7552966817
2.5639611910 -1.8724705375 -0.8052610430
2.5014936876 -1.8235905168 -0.8649868973
2.4368201437 -1.7678515470 -0.9156807421
2.3708829645 -1.7060714153 -0.9568752251
2.3212374695 -1.6563958111 -0.9816873873
2.2557045234 -1.5856618207 -1.0055179586
2.1922891401 -1.5104092363 -1.0188734573
2.1466501966 -1.4515384490 -1.0227876535
2.0914432517 -1.3690451576 -1.0167665685
2.0437836102 -1.2834659457 -0.9997173371
2.0151763118 -1.2178550199 -0.9787773523
1.9847989450 -1.1303001363 -0.9432691595
1.9644501911 -1.0440254856 -0.8985476847
1.9554953730 -0.9813395570 -0.8593635565
1.9500243738 -0.9010520010 -0.8011501703
1.9509715792 -0.8255351976 -0.7365992171
1.9572981768 -0.7555356437 -0.6663466524
1.9649834929 -0.7067823933 -0.6104765187
1.9791638185 -0.6475407369 -0.5319089522
1.9975026971 -0.5947850853 -0.4496683094
2.0202819044 -0.5487406211 -0.3645462708
2.0478965292 -0.5088964116 -0.2777361882
2.0810343832 -0.4743081623 -0.1905983869
2.1206937407 -0.4432378224 -0.1048770413
2.1676596789 -0.4126706458 -0.0227958823
2.2223731953 -0.3787514206 0.0527325068
2.2844080088 -0.3369119730 0.1176271230
2.3674777677 -0.2672280450 0.1760886832
2.4453346667 -0.1762494572 0.2029591672
2.5032552431 -0.0440963620 0.1860225493
2.5010728531 0.0680852965 0.1377480985
2.4619790753 0.1681155444 0.0769660257
2.4137187880 0.2385310227 0.0263550129
2.3561687814 0.3027480312 -0.0230327476
2.2910366018 0.3621996037 -0.0688642545
2.2180195831 0.4172963465 -0.1075266599
2.1374207092 0.4682029456 -0.1349507795
2.0514409626 0.5157167136 -0.1486719582
1.9855241075 0.5502975347 -0.1500328311
1.8981667649 0.5970023608 -0.1426279583
1.8341831450 0.6336532801 -0.1316312704
1.7523146768 0.6863070299 -0.1114036085
1.6751639527 0.7441480864 -0.0871532255
1.6201593300 0.7905966676 -0.0675333168
1.5518341413 0.8577386114 -0.0406236845
1.4870980782 0.9287757255 -0.0148380489
1.4233660946 1.0017331836 0.0079194982
1.3566130291 1.0735338719 0.0247738732
1.2828571638 1.1396979545 0.0325245623
1.2007646397 1.1955304003 0.0288377383
1.1123819930 1.2382872726 0.0132725461
1.0215674373 1.2720053448 -0.0094094254
0.9523678905 1.2942613762 -0.0263180255
0.8824584009 1.3146652438 -0.0425700491
0.7881906620 1.3390207940 -0.0630478164
0.6928616702 1.3603707399 -0.0819264180
