# Supplementary material for: The topology of the magnetically induced ring current of C13Cl2
Source: Chem Sci. 2026 Jun 27. Online ahead of print. doi: 10.1039/d6sc03398a (PMC13334967; doi:10.1039/d6sc03398a)
Supplement: SC-OLF-D6SC03398A-s002 [file SC-OLF-D6SC03398A-s002.zip › c13cl2/3loops/ribbon_traj_002_024.xyz]

300

0.5661073040 1.3875211388 0.1105360666
0.4695765284 1.3812781702 0.1096166037
0.3858353091 1.3736001393 0.1151857967
0.2905397955 1.3651369445 0.1249448459
0.1957494765 1.3574343296 0.1378549773
0.1011844884 1.3515049848 0.1525970222
0.0065654115 1.3478643663 0.1679279682
-0.0883168082 1.3465931528 0.1828279716
-0.1714041221 1.3477814277 0.1958214940
-0.2673381039 1.3498892979 0.2066749764
-0.3638592523 1.3524865771 0.2137526972
-0.4606023694 1.3535841158 0.2150591995
-0.5445538680 1.3500190218 0.2086396799
-0.6271887452 1.3413647561 0.1947561551
-0.7196690350 1.3263304251 0.1714593201
-0.8100399278 1.3066299295 0.1435077336
-0.8989955536 1.2829761655 0.1141021314
-0.9871674321 1.2552370008 0.0861730138
-1.0856539799 1.2176839409 0.0598147803
-1.1810565930 1.1687906160 0.0432501162
-1.2696159524 1.1061507432 0.0399034689
-1.3567500569 1.0231051833 0.0523909057
-1.4282271731 0.9435308537 0.0737244716
-1.4910255290 0.8735089945 0.0968317407
-1.5560765686 0.8062872415 0.1218879033
-1.6251263116 0.7432327185 0.1469893761
-1.6890167269 0.6917647949 0.1674945365
-1.7562346131 0.6437752456 0.1857342555
-1.8371327650 0.5931916332 0.2021625322
-1.9101343254 0.5513072687 0.2102351725
-1.9837139676 0.5099270757 0.2109344154
-2.0561354053 0.4677274639 0.2029034969
-2.1251815026 0.4236067710 0.1848997964
-2.1986400195 0.3705919123 0.1532595103
-2.2726969434 0.3067544753 0.1065825717
-2.3371506507 0.2377238860 0.0532385092
-2.4027864482 0.1443251602 -0.0146593567
-2.4415477435 0.0352997013 -0.0795847443
-2.4267102650 -0.0879114351 -0.1222021249
-2.3622580746 -0.2013968888 -0.1205656870
-2.2774587089 -0.2894686614 -0.0730243775
-2.1955567818 -0.3523384295 0.0089288300
-2.1333419243 -0.3975013542 0.1011124145
-2.0908457892 -0.4334382581 0.1795220265
-2.0544380262 -0.4703198206 0.2608058694
-2.0232513728 -0.5104694407 0.3428743750
-1.9965227158 -0.5553452920 0.4241661886
-1.9735648747 -0.6055967288 0.5035210209
-1.9538829694 -0.6613338127 0.5800926980
-1.9373895597 -0.7227437288 0.6530056183
-1.9251207770 -0.7808167416 0.7131747241
-1.9146072805 -0.8518679597 0.7779933875
-1.9082099774 -0.9277466578 0.8376414263
-1.9070764781 -1.0080090725 0.8915328053
-1.9103811026 -1.0810747500 0.9338303450
-1.9228478352 -1.1673661742 0.9756177815
-1.9451991524 -1.2549988623 1.0097244334
-1.9739434471 -1.3312178293 1.0319419631
-2.0172015590 -1.4159724086 1.0488268658
-2.0627276666 -1.4868079658 1.0553934694
-2.1137942347 -1.5540968785 1.0546917052
-2.1770215789 -1.6265926125 1.0444981537
-2.2431948662 -1.6943430382 1.0247246978
-2.3023345286 -1.7497419929 1.0005876669
-2.3700420900 -1.8085548741 0.9641433174
-2.4370075637 -1.8620383408 0.9191156177
-2.4943461293 -1.9034043234 0.8727418562
-2.5577780563 -1.9454373109 0.8130142000
-2.6183005622 -1.9805074045 0.7461972361
-2.6683313437 -2.0044156428 0.6824386117
-2.7213171809 -2.0245139819 0.6040802162
-2.7637266877 -2.0348192138 0.5317491442
-2.8066788301 -2.0387009860 0.4451937595
-2.8433392810 -2.0338597549 0.3558284953
-2.8701518795 -2.0226655254 0.2764372284
-2.8934844638 -2.0019774430 0.1848096419
-2.9093461756 -1.9732542382 0.0937476358
-2.9168858348 -1.9416190965 0.0156997202
-2.9189734154 -1.8997448067 -0.0714947697
-2.9138363951 -1.8515292438 -0.1552310741
-2.9037878969 -1.8044640458 -0.2247199926
-2.8863457144 -1.7461349252 -0.2999271110
-2.8627741876 -1.6831422706 -0.3694976912
-2.8376031142 -1.6246733562 -0.4251275152
-2.8032516268 -1.5544752663 -0.4822063146
-2.7635292240 -1.4814520068 -0.5317332206
-2.7248136644 -1.4159311082 -0.5686079381
-2.6747946573 -1.3398977160 -0.6016099076
-2.6193058198 -1.2640021024 -0.6246379164
-2.5583927980 -1.1897553013 -0.6367642839
-2.5008322670 -1.1278313365 -0.6370415173
-2.4314278700 -1.0612300938 -0.6271971933
-2.3683684542 -1.0081515017 -0.6087719396
-2.2951369563 -0.9530325425 -0.5780651251
-2.2219838903 -0.9041918855 -0.5378768740
-2.1589565708 -0.8666895917 -0.4959026983
-2.0885356766 -0.8288459311 -0.4413718072
-2.0199867634 -0.7964483147 -0.3811824752
-1.9528610532 -0.7695361183 -0.3167994951
-1.8946935453 -0.7506382297 -0.2583567526
-1.8272128758 -0.7352771608 -0.1906067329
-1.7569326190 -0.7274409910 -0.1244596123
-1.6819640366 -0.7284650760 -0.0632501302
-1.6114097764 -0.7380959105 -0.0177945791
-1.5259228870 -0.7581414893 0.0222591201
-1.4370902562 -0.7878844957 0.0451741404
-1.3593243551 -0.8199891024 0.0491375030
-1.2729918657 -0.8605967897 0.0356109435
-1.1916694014 -0.9016236400 0.0037475668
-1.1152741003 -0.9392438673 -0.0419521110
-1.0409720082 -0.9713540463 -0.0949602575
-0.9642084651 -0.9970990210 -0.1478516993
-0.8811232795 -1.0163102182 -0.1930904143
-0.7907979537 -1.0296568365 -0.2239249932
-0.6835087606 -1.0394760398 -0.2368403845
-0.5758256526 -1.0458711990 -0.2237727286
-0.4850407725 -1.0506698613 -0.1908888339
-0.4020333711 -1.0557693441 -0.1415573436
-0.3280085400 -1.0620667683 -0.0796249554
-0.2625884764 -1.0703453205 -0.0087900255
-0.2044450776 -1.0814450423 0.0678082683
-0.1517227756 -1.0959615635 0.1477241058
-0.1028160848 -1.1146792837 0.2291913563
-0.0558041832 -1.1377482490 0.3106617085
-0.0094763893 -1.1656002733 0.3910233580
0.0373933650 -1.1984302081 0.4691493124
0.0854876705 -1.2361328798 0.5442529077
0.1292804208 -1.2729750339 0.6065089850
0.1808493173 -1.3197352867 0.6737180196
0.2342937402 -1.3712439393 0.7357315468
0.2892780451 -1.4274196456 0.7919867531
0.3387716349 -1.4799109954 0.8357170817
0.3949617176 -1.5448678353 0.8796189147
0.4444163286 -1.6046691777 0.9121625373
0.4979153785 -1.6786107920 0.9423052967
0.5433321385 -1.7462531078 0.9623657269
0.5835527303 -1.8184886495 0.9751014779
0.6170467671 -1.8949179691 0.9813426518
0.6405588930 -1.9755903868 0.9810574405
0.6500988347 -2.0591918149 0.9743138720
0.6453650449 -2.1424207965 0.9609575405
0.6309467262 -2.2354655121 0.9402329987
0.6116786840 -2.3140386707 0.9167270750
0.5891847365 -2.3903080010 0.8888572337
0.5611850842 -2.4747511202 0.8513348788
0.5339642959 -2.5454043238 0.8140249118
0.5013542098 -2.6228021940 0.7661113042
0.4665190735 -2.6958131399 0.7130462907
0.4294854391 -2.7639739179 0.6551788227
0.3948196642 -2.8186702193 0.6008025468
0.3535628938 -2.8763441595 0.5349641708
0.3100111257 -2.9277049118 0.4654594285
0.2642459957 -2.9722580725 0.3927428908
0.2223565925 -3.0049016715 0.3269651289
0.1730330044 -3.0354198417 0.2495130601
0.1221936657 -3.0578329421 0.1702776037
0.0703380881 -3.0718897453 0.0897776540
0.0179349332 -3.0772358210 0.0085878342
-0.0279228999 -3.0747483254 -0.0623914483
-0.0799398023 -3.0639220339 -0.1432856008
-0.1310507269 -3.0446066869 -0.2231701021
-0.1806888679 -3.0169801866 -0.3015373230
-0.2285691744 -2.9814858606 -0.3778102264
-0.2743270352 -2.9384689958 -0.4514785058
-0.3177037872 -2.8882972899 -0.5219994580
-0.3586141153 -2.8315770198 -0.5889425243
-0.3970438612 -2.7689340184 -0.6519600984
-0.4329663332 -2.7007687297 -0.7105673108
-0.4663238717 -2.6274923960 -0.7643221574
-0.4970649791 -2.5496313210 -0.8129150989
-0.5250061873 -2.4676300568 -0.8560538932
-0.5496092972 -2.3817806300 -0.8933110040
-0.5698470864 -2.2923605963 -0.9241731019
-0.5842127574 -2.1998342246 -0.9483152063
-0.5904246942 -2.1048571384 -0.9651132785
-0.5837457447 -1.9966717724 -0.9741505867
-0.5604251245 -1.8905816009 -0.9720912899
-0.5273645762 -1.8007395973 -0.9605580798
-0.4852809297 -1.7163153106 -0.9402545392
-0.4370302599 -1.6377246049 -0.9116081742
-0.3851415247 -1.5648275014 -0.8750972648
-0.3315395583 -1.4972956107 -0.8313113944
-0.2776064203 -1.4349911560 -0.7806288399
-0.2243713556 -1.3777169274 -0.7236214069
-0.1724678902 -1.3254042577 -0.6608616139
-0.1223146000 -1.2782028192 -0.5928212792
-0.0739841956 -1.2361339531 -0.5202300335
-0.0272341976 -1.1992207450 -0.4438853172
0.0184450471 -1.1674338968 -0.3646301937
0.0639105433 -1.1407359837 -0.2833929496
0.1101908633 -1.1189146367 -0.2011637424
0.1588844021 -1.1017605240 -0.1192309112
0.2114545163 -1.0887194648 -0.0389693291
0.2697838543 -1.0792268271 0.0376872235
0.3356261807 -1.0725099987 0.1082407654
0.4103631755 -1.0677209950 0.1693440695
0.4940169024 -1.0639309944 0.2174011576
0.5851162410 -1.0601728960 0.2489048061
0.6927510865 -1.0547660482 0.2624451954
0.7999992677 -1.0452994170 0.2478492778
0.8897753053 -1.0317935439 0.2150443194
0.9720223789 -1.0122530045 0.1681557497
1.0474660805 -0.9860882719 0.1134325921
1.1203135203 -0.9535886758 0.0585724967
1.1953155915 -0.9155821992 0.0108420363
1.2649938285 -0.8793498482 -0.0203218239
1.3504683865 -0.8376992229 -0.0376733864
1.4394384755 -0.8000902127 -0.0348764089
1.5171889183 -0.7739420060 -0.0149513285
1.5924705661 -0.7550855071 0.0178259454
1.6740904375 -0.7431747256 0.0678720414
1.7498766468 -0.7417474730 0.1278003705
1.8118910262 -0.7481023315 0.1848581214
1.8801784028 -0.7629570315 0.2518320021
1.9471655546 -0.7847395477 0.3182630751
2.0144316406 -0.8126873926 0.3820508890
2.0829759244 -0.8463951548 0.4415335193
2.1532546734 -0.8858177145 0.4951527548
2.2159226233 -0.9246833847 0.5365827495
2.2887348195 -0.9752147309 0.5755610163
2.3614926675 -1.0320919192 0.6046063206
2.4327480172 -1.0951201253 0.6224997441
2.5010546735 -1.1633953076 0.6288141819
2.5651559854 -1.2357142968 0.6232461941
2.6167739978 -1.3010298308 0.6084161666
2.6710897558 -1.3765719571 0.5819161096
2.7198764239 -1.4517397750 0.5454246447
2.7632354806 -1.5253939559 0.5000310118
2.8010033427 -1.5965136396 0.4463429957
2.8330601763 -1.6643263804 0.3851700054
2.8592197382 -1.7282014846 0.3173267665
2.8770019502 -1.7801895433 0.2530766628
2.8914256502 -1.8350376531 0.1746723798
2.8990390866 -1.8842616483 0.0917130007
2.8994440695 -1.9271109188 0.0049606576
2.8923817998 -1.9630122270 -0.0846032745
2.8778848625 -1.9915572457 -0.1758905921
2.8558705511 -2.0119898522 -0.2678532539
2.8265014255 -2.0239622014 -0.3592496040
2.7952575434 -2.0271416654 -0.4377149471
2.7532914564 -2.0223226478 -0.5247568486
2.7055493448 -2.0086458938 -0.6077940427
2.6527891662 -1.9863599246 -0.6857770176
2.5956795246 -1.9558143270 -0.7576688627
2.5350284142 -1.9176009101 -0.8226779600
2.4716086548 -1.8724539892 -0.8801594071
2.4061795565 -1.8211027629 -0.9296184370
2.3395356464 -1.7640742630 -0.9705052175
2.2726105992 -1.7019836368 -1.0026012812
2.2065138925 -1.6351086896 -1.0254287268
2.1427197169 -1.5635805311 -1.0386513131
2.0832253264 -1.4873869925 -1.0418481208
2.0302147232 -1.4068373586 -1.0349329448
1.9861764919 -1.3225298331 -1.0177599993
1.9528200131 -1.2359543861 -0.9907194164
1.9301742049 -1.1490651215 -0.9549235492
1.9174080956 -1.0637739807 -0.9111568361
1.9128214539 -0.9816192491 -0.8602654838
1.9145981062 -0.9035288252 -0.8031433028
1.9212499059 -0.8301232855 -0.7404189668
1.9319360796 -0.7620230074 -0.6724704712
1.9460150064 -0.6995681468 -0.5998908050
1.9607434411 -0.6493525012 -0.5334423875
1.9808236793 -0.5982542139 -0.4537043490
2.0044619536 -0.5534968532 -0.3712132485
2.0321562141 -0.5149388527 -0.2869307974
2.0645410872 -0.4816088718 -0.2021720261
2.1024779086 -0.4520673901 -0.1184427538
2.1468788467 -0.4238904679 -0.0376807127
2.2055917023 -0.3909457580 0.0470264123
2.2810679888 -0.3465148239 0.1288941941
2.3729848326 -0.2783581543 0.1939985169
2.4601107405 -0.1842847731 0.2228263479
2.5214238202 -0.0682403460 0.2113223920
2.5283575394 0.0542322301 0.1628762940
2.4873344938 0.1631121566 0.0997425398
2.4274620148 0.2494818253 0.0402379863
2.3621390769 0.3190837402 -0.0114686200
2.2977503230 0.3766241837 -0.0541955225
2.2263953020 0.4302872114 -0.0902258052
2.1482750160 0.4802746793 -0.1159400239
2.0760537939 0.5216954945 -0.1293771456
1.9908349334 0.5672381379 -0.1310340731
1.9170563453 0.6078145706 -0.1241031931
1.8457290173 0.6515306758 -0.1124206477
1.7775689607 0.6988819475 -0.0965080529
1.7124346607 0.7492543874 -0.0772447084
1.6417300643 0.8104329927 -0.0520482235
1.5745509429 0.8748098706 -0.0253371845
1.5100322474 0.9415027921 0.0019213781
1.4466113819 1.0093321980 0.0285774023
1.3736707756 1.0854157411 0.0552223584
1.2942897906 1.1560379454 0.0757416573
1.2071221571 1.2165254577 0.0878729173
1.1143863366 1.2653176777 0.0917903384
1.0298771329 1.3032370221 0.0961352901
0.9423864019 1.3352195221 0.1011193010
0.8519082561 1.3606866632 0.1060287723
0.7585312669 1.3786160400 0.1099566445
0.6628269724 1.3878591991 0.1117770690
0.5681775700 1.3794062400 0.1419147400
0.4730620510 1.3693099101 0.1437904473
0.3790319579 1.3570624338 0.1565474708
0.2863515765 1.3451608886 0.1771958321
0.1946479995 1.3355400869 0.2028497220
0.1033783414 1.3296255713 0.2310662192
0.0120074376 1.3278778394 0.2595153877
-0.0798618971 1.3298723296 0.2862830709
-0.1725907038 1.3345296639 0.3095148161
-0.2665155438 1.3398865063 0.3270571932
-0.3616559331 1.3431702071 0.3365825408
-0.4572772252 1.3414771274 0.3362056556
-0.5519107977 1.3328006260 0.3254842706
-0.6441807683 1.3170162168 0.3057995738
-0.7337766035 1.2953494849 0.2800985001
-0.8213200745 1.2692989893 0.2514969676
-0.9075335113 1.2392220942 0.2228067261
-0.9927944176 1.2044762941 0.1967134368
-1.0765493438 1.1630929885 0.1761184647
-1.1568201514 1.1124501197 0.1645363217
-1.2313714019 1.0526095546 0.1636575319
-1.2993178160 0.9859593375 0.1732128221
-1.3631065690 0.9166302859 0.1900178977
-1.4258612462 0.8475579980 0.2112835144
-1.4903769175 0.7808521292 0.2347112116
-1.5584065389 0.7177919752 0.2582593782
-1.6305160981 0.6588511737 0.2802562522
-1.7067624065 0.6041477733 0.2990077137
-1.7863519496 0.5528715233 0.3129039794
-1.8681951851 0.5037769712 0.3198530640
-1.9503425708 0.4548393363 0.3170044596
-2.0300158671 0.4040668749 0.3022805511
-2.1034751356 0.3499116987 0.2738320099
-2.1685688386 0.2924042469 0.2338763037
-2.2249809731 0.2316866871 0.1861125864
-2.2727374945 0.1669557059 0.1343323476
-2.3099848532 0.0960083223 0.0821872999
-2.3313676972 0.0160602337 0.0347383046
-2.3262224285 -0.0730896594 0.0027202777
-2.2911061693 -0.1611129804 0.0000226158
-2.2396183374 -0.2359952391 0.0285726321
-2.1861281015 -0.2962271728 0.0798646712
-2.1371696210 -0.3466082848 0.1447388972
-2.0941888779 -0.3921033509 0.2171058928
-2.0570076586 -0.4365622110 0.2932620652
-2.0249305399 -0.4826679107 0.3707548007
-1.9971041139 -0.5320143753 0.4478923236
-1.9727314691 -0.5853636737 0.5235162490
-1.9513288636 -0.6430924493 0.5967887705
-1.9327734065 -0.7056319908 0.6668132839
-1.9167514209 -0.7726527833 0.7332177230
-1.9034420989 -0.8440596265 0.7955215951
-1.8936320091 -0.9198782629 0.8530786061
-1.8881589387 -0.9997542429 0.9054791985
-1.8882945380 -1.0831479740 0.9523635460
-1.8958337014 -1.1693249751 0.9931700542
-1.9127195869 -1.2570582027 1.0273075935
-1.9410927803 -1.3445465502 1.0535447284
-1.9813920726 -1.4294854334 1.0710116522
-2.0321186141 -1.5101363894 1.0791114071
-2.0906381124 -1.5857563677 1.0779439141
-2.1544340989 -1.6562643789 1.0675888435
-2.2212721186 -1.7219245271 1.0482984851
-2.2895728709 -1.7829501229 1.0206498048
-2.3581007618 -1.8391515721 0.9845887655
-2.4259726810 -1.8902875771 0.9406233411
-2.4924415656 -1.9358334127 0.8890407590
-2.5568632788 -1.9753652622 0.8303986148
-2.6185938200 -2.0083614542 0.7651773285
-2.6768845374 -2.0339310530 0.6937393054
-2.7310965707 -2.0517540066 0.6169393319
-2.7804118753 -2.0612546900 0.5355135410
-2.8243436758 -2.0626447615 0.4505493134
-2.8623113269 -2.0558749461 0.3630020090
-2.8934385286 -2.0409261804 0.2737776228
-2.9176843423 -2.0182995227 0.1840388366
-2.9346892344 -1.9881400394 0.0948560206
-2.9445978705 -1.9512627449 0.0071448380
-2.9475029048 -1.9080645132 -0.0781692785
-2.9435070641 -1.8590300701 -0.1602270885
-2.9330763964 -1.8047133771 -0.2382958910
-2.9166957950 -1.7457381039 -0.3118390653
-2.8945190067 -1.6823762688 -0.3800314801
-2.8668514734 -1.6151947908 -0.4423067690
-2.8339193785 -1.5446913937 -0.4979861292
-2.7959105076 -1.4715336281 -0.5465317854
-2.7527289090 -1.3964929489 -0.5872313385
-2.7042321763 -1.3204830219 -0.6191708556
-2.6502313529 -1.2447838853 -0.6415504217
-2.5907343179 -1.1708676588 -0.6535629345
-2.5258900763 -1.1005878499 -0.6541157338
-2.4568035564 -1.0353159458 -0.6435633580
-2.3847479117 -0.9763424631 -0.6217286529
-2.3114206807 -0.9239617111 -0.5896627511
-2.2382510402 -0.8778574147 -0.5487714584
-2.1664385914 -0.8376067919 -0.5000150124
-2.0964722093 -0.8026032487 -0.4449166621
-2.0285144875 -0.7725655473 -0.3845982143
-1.9621498809 -0.7475078502 -0.3203509716
-1.8963999125 -0.7277603914 -0.2536697409
-1.8298112325 -0.7139435194 -0.1863426855
-1.7606004231 -0.7069828030 -0.1206551254
-1.6869131693 -0.7082311746 -0.0597047238
-1.6075929787 -0.7187160433 -0.0074272234
-1.5230013040 -0.7387500911 0.0322353346
-1.4350254327 -0.7679202857 0.0553778685
-1.3467128081 -0.8039732510 0.0602302909
-1.2608793536 -0.8437284806 0.0468507053
-1.1795047728 -0.8835259320 0.0163271340
-1.1023476767 -0.9197629294 -0.0270770066
-1.0266948154 -0.9505309604 -0.0769494886
-0.9484233175 -0.9749160313 -0.1262801267
-0.8642233536 -0.9929923879 -0.1678203609
-0.7735268813 -1.0057143315 -0.1950146396
-0.6788880289 -1.0148193270 -0.2041469252
-0.5841994332 -1.0218569421 -0.1934738181
-0.4936629402 -1.0282903832 -0.1635421654
-0.4102406362 -1.0351570796 -0.1174093049
-0.3352175898 -1.0430968140 -0.0586575612
-0.2687745281 -1.0528236751 0.0094745274
-0.2092898715 -1.0649541985 0.0834308378
-0.1553707098 -1.0800749780 0.1610354347
-0.1051656870 -1.0989122182 0.2403131006
-0.0568008599 -1.1214920832 0.3197591583
-0.0091472640 -1.1484066254 0.3982825172
0.0391336577 -1.1797075887 0.4747636487
0.0887755263 -1.2152186606 0.5484781786
0.1403274133 -1.2549261723 0.6186551443
0.1942217607 -1.2988906323 0.6843892374
0.2504605982 -1.3468084893 0.7452031784
0.3089009920 -1.3984982542 0.8006150672
0.3692518318 -1.4540581729 0.8498895975
0.4310117780 -1.5132852037 0.8927155752
0.4934367948 -1.5761920265 0.9287976178
0.5555540238 -1.6429261348 0.9578545118
0.6159024762 -1.7140223727 0.9792723936
0.6722855603 -1.7900683856 0.9929894147
0.7204813680 -1.8724298206 0.9985533957
0.7541815572 -1.9617419635 0.9958693910
0.7656079506 -2.0559132851 0.9850421279
0.7564540537 -2.1495089517 0.9678718438
0.7344337463 -2.2398481427 0.9453827126
0.7058580441 -2.3269353305 0.9178919980
0.6737413498 -2.4109867235 0.8852962159
0.6393520910 -2.4918687064 0.8474147169
0.6034079756 -2.5694040149 0.8043420263
0.5661659548 -2.6433666566 0.7563753745
0.5275879327 -2.7134012946 0.7037858651
0.4874888660 -2.7788582866 0.6466283572
0.4457341229 -2.8393235102 0.5853111177
0.4021507385 -2.8941886578 0.5201313306
0.3567702490 -2.9431557377 0.4515772072
0.3095640464 -2.9856164598 0.3799898358
0.2606599988 -3.0211152884 0.3058027669
0.2103213849 -3.0492388116 0.2294437713
0.1587663680 -3.0696465202 0.1514574563
0.1065211917 -3.0819327741 0.0722312275
0.0539914809 -3.0857129471 -0.0076596197
0.0016628630 -3.0812279828 -0.0876365566
-0.0499978750 -3.0683880565 -0.1671429641
-0.1005437456 -3.0473052811 -0.2455994347
-0.1493907444 -3.0181797962 -0.3225454159
-0.1962677278 -2.9813934435 -0.3974115432
-0.2408188370 -2.9372770724 -0.4697009512
-0.2827796716 -2.8861990049 -0.5388892530
-0.3220765013 -2.8287743109 -0.6045760858
-0.3586574194 -2.7655542786 -0.6663985760
-0.3924499383 -2.6968868887 -0.7238514023
-0.4233912020 -2.6232359094 -0.7765456402
-0.4513135166 -2.5449772938 -0.8240166464
-0.4761025002 -2.4626891935 -0.8660949639
-0.4972769888 -2.3767026547 -0.9023520930
-0.5137930355 -2.2872486934 -0.9320263370
-0.5244685973 -2.1949362195 -0.9547566200
-0.5278077440 -2.1005663368 -0.9699862701
-0.5218447662 -2.0053642341 -0.9768069059
-0.5052421633 -1.9112243868 -0.9746185578
-0.4784544790 -1.8201252808 -0.9634948421
-0.4427108933 -1.7337272266 -0.9434247053
-0.4002720228 -1.6528609474 -0.9150056001
-0.3534315688 -1.5777272117 -0.8787716308
-0.3040706977 -1.5082232989 -0.8353299209
-0.2536750648 -1.4443239988 -0.7850020832
-0.2033741408 -1.3856417223 -0.7285905686
-0.1538936934 -1.3321193761 -0.6665867563
-0.1056851106 -1.2838698618 -0.5994543985
-0.0588957252 -1.2408214631 -0.5279229887
-0.0133255358 -1.2029801810 -0.4527532873
0.0315093742 -1.1702935044 -0.3747740072
0.0764385371 -1.1426199044 -0.2949296042
0.1224109085 -1.1197069367 -0.2141759372
0.1710191930 -1.1013573133 -0.1338050105
0.2237336316 -1.0870331029 -0.0552353758
0.2823198789 -1.0761348085 0.0196179740
0.3485227185 -1.0679170953 0.0881709759
0.4238943373 -1.0616687401 0.1466647966
0.5078923372 -1.0564445884 0.1919176432
0.5989550016 -1.0514363371 0.2202845556
0.6938410561 -1.0455220774 0.2292064695
0.7883225885 -1.0372459365 0.2178686361
0.8777675702 -1.0245903306 0.1867321704
0.9598602311 -1.0063143194 0.1412402074
1.0349455929 -0.9815990498 0.0873300063
1.1072718046 -0.9506206565 0.0328661904
1.1812961558 -0.9138717772 -0.0152956567
1.2604668298 -0.8730361088 -0.0499223164
1.3449154536 -0.8317819445 -0.0668579293
1.4325710572 -0.7940513786 -0.0642974946
1.5203154781 -0.7632544676 -0.0425797921
1.6048945367 -0.7416728509 -0.0037959162
1.6841478556 -0.7302090041 0.0483994334
1.7574904095 -0.7287431876 0.1097899886
1.8260734150 -0.7362360311 0.1760841076
1.8919741140 -0.7511483913 0.2438439650
1.9569764432 -0.7724243781 0.3107826866
2.0225551900 -0.7995544564 0.3749863481
2.0896469595 -0.8321892374 0.4349147704
2.1587110719 -0.8702833709 0.4890848064
2.2295283656 -0.9139263636 0.5363294002
2.3014971632 -0.9635055317 0.5752120305
2.3735004947 -1.0192037822 0.6045821912
2.4440080859 -1.0812105978 0.6227751909
2.5116530665 -1.1484394505 0.6297325187
2.5750864438 -1.2198402111 0.6248588335
2.6336595910 -1.2937422790 0.6088909939
2.6868598736 -1.3686468726 0.5822693936
2.7346187423 -1.4431137927 0.5458718172
2.7771279535 -1.5160186441 0.5008157697
2.8143278102 -1.5864270846 0.4477801845
2.8460049436 -1.6535129096 0.3873649561
2.8720431541 -1.7167442949 0.3204539597
2.8923000012 -1.7755262573 0.2477407658
2.9063179448 -1.8292576588 0.1698333943
2.9137883846 -1.8774750559 0.0875349292
2.9143143591 -1.9193775732 0.0015255090
2.9075606140 -1.9544072443 -0.0872401137
2.8936725664 -1.9823438729 -0.1776700194
2.8724479558 -2.0022322813 -0.2688143263
2.8439649230 -2.0138528754 -0.3594081988
2.8086435089 -2.0166220332 -0.4482678455
2.7671152882 -2.0106650643 -0.5342293411
2.7200653143 -1.9960948763 -0.6162272283
2.6681495047 -1.9728837473 -0.6931585596
2.6120567263 -1.9416072014 -0.7640723963
2.5525697992 -1.9028068822 -0.8281846508
2.4904298432 -1.8571051943 -0.8847834767
2.4264277113 -1.8053642952 -0.9335548067
2.3613386074 -1.7480880269 -0.9739879910
2.2960236473 -1.6858067045 -1.0057282188
2.2314960018 -1.6189496199 -1.0284647700
2.1690662122 -1.5477428736 -1.0420231947
2.1106273677 -1.4720990942 -1.0455404065
2.0579724311 -1.3925156457 -1.0392875515
2.0131815573 -1.3095702127 -1.0231944041
1.9783561896 -1.2244078858 -0.9971558096
1.9534022449 -1.1388093058 -0.9625750156
1.9381119907 -1.0545266191 -0.9199870678
1.9311038599 -0.9730776353 -0.8702861895
1.9306016047 -0.8952575494 -0.8146308799
1.9353325037 -0.8217042503 -0.7536123962
1.9445302492 -0.7530974664 -0.6875429854
1.9573570169 -0.6895154209 -0.6171905643
1.9735577107 -0.6311948294 -0.5430729643
1.9932265879 -0.5782835418 -0.4658012081
2.0166878583 -0.5307608752 -0.3861188459
2.0444329187 -0.4882633841 -0.3049881360
2.0770301587 -0.4497304010 -0.2236791959
2.1154805212 -0.4135056477 -0.1438871407
2.1604189271 -0.3768620566 -0.0677794700
2.2123960736 -0.3359375178 0.0012762747
2.2703623722 -0.2861610702 0.0586231089
2.3304826937 -0.2238698313 0.0987890856
2.3840106726 -0.1468157795 0.1146169411
2.4191902468 -0.0591667540 0.1044603986
2.4238413653 0.0295055455 0.0702344762
2.4017442147 0.1098021114 0.0235559479
2.3630658676 0.1810442912 -0.0271750101
2.3138873393 0.2454466431 -0.0780508794
2.2567323913 0.3050499455 -0.1263758595
2.1917892134 0.3608506589 -0.1690045538
2.1188999697 0.4130590168 -0.2022092457
2.0391497427 0.4617016649 -0.2225396504
1.9557461322 0.5079399042 -0.2298050881
1.8719785934 0.5540408771 -0.2261850497
1.7912640887 0.6044658642 -0.2165232185
1.7147044272 0.6598270340 -0.2012959910
1.6416863653 0.7185175706 -0.1816951313
1.5710925951 0.7790700292 -0.1590994143
1.5021614216 0.8406699677 -0.1342833546
1.4343131527 0.9027088671 -0.1076346895
1.3667677301 0.9645744216 -0.0798377003
1.2989482507 1.0257704540 -0.0512371867
1.2301419158 1.0856626969 -0.0222433718
1.1598165783 1.1437723516 0.0067248775
1.0870460100 1.1990617594 0.0351581269
1.0111331662 1.2505482458 0.0624402132
0.9313387653 1.2968498718 0.0877997945
0.8468878730 1.3358554843 0.1100993406
0.7574310065 1.3647009112 0.1277650102
0.6637272622 1.3800839940 0.1389107882
0.5640370380 1.3956360376 0.0791573932
0.4660910059 1.3932464303 0.0754427601
0.3926386603 1.3901378448 0.0738241226
0.2947280146 1.3851130003 0.0726938596
0.1968509535 1.3793285722 0.0728602326
0.0989906355 1.3733843984 0.0741278252
0.0011233854 1.3678508933 0.0763405487
-0.0967717192 1.3633139761 0.0793728722
-0.1702175405 1.3610331915 0.0821281718
-0.2681606639 1.3598920894 0.0862927596
-0.3660625715 1.3618029470 0.0909228535
-0.4639275135 1.3656911042 0.0939127434
-0.5371969383 1.3672374176 0.0917950892
-0.6101967221 1.3657132954 0.0837127363
-0.7055614666 1.3573113652 0.0628201400
-0.7987597811 1.3439608697 0.0355184996
-0.8904575959 1.3267302369 0.0053975367
-0.9815404466 1.3059977074 -0.0243674092
-1.0947586161 1.2722748932 -0.0564889041
-1.2052930347 1.2251311124 -0.0780360893
-1.3078605029 1.1596919318 -0.0838505941
-1.4141822978 1.0602510291 -0.0684310106
-1.4933477772 0.9704314214 -0.0425689546
-1.5561898118 0.8994599909 -0.0176200329
-1.6217762196 0.8317223537 0.0090645950
-1.6918460842 0.7686734617 0.0357193740
-1.7475173557 0.7246784160 0.0547328207
-1.8057068197 0.6834027178 0.0724607973
-1.8879135804 0.6335117430 0.0914210851
-1.9520734656 0.5988375661 0.1006172811
-2.0170853644 0.5650148150 0.1048643712
-2.0822549434 0.5313880530 0.1035264427
-2.1468878695 0.4973018433 0.0959675828
-2.2287112004 0.4487795777 0.0726427169
-2.3204129137 0.3818222635 0.0270525569
-2.4015638070 0.3084920661 -0.0278553293
-2.4955880431 0.1926419981 -0.1115060134
-2.5517277898 0.0545391689 -0.1939077931
-2.5271981015 -0.1027332107 -0.2471245276
-2.4334099798 -0.2416807972 -0.2411539898
-2.3152990804 -0.3429420837 -0.1746213871
-2.2049854621 -0.4084496862 -0.0620070112
-2.1295142276 -0.4483944236 0.0574859318
-2.0875027006 -0.4747731653 0.1419381601
-2.0518683938 -0.5040774302 0.2283496736
-2.0215722058 -0.5382709706 0.3149939492
-1.9959413177 -0.5786762087 0.4004400536
-1.9743982803 -0.6258297839 0.4835257929
-1.9564370753 -0.6795751760 0.5633966254
-1.9420057130 -0.7398554668 0.6391979527
-1.9334901332 -0.7889807000 0.6931317253
-1.9257724621 -0.8596762929 0.7604651799
-1.9227879458 -0.9356150527 0.8222042465
-1.9259940175 -1.0162639020 0.8775864121
-1.9324676673 -1.0790015261 0.9152971440
-1.9498619690 -1.1654073733 0.9580655087
-1.9776787179 -1.2529395218 0.9921412733
-2.0067941140 -1.3178891084 1.0103391979
-2.0530110453 -1.4024593838 1.0266420793
-2.0933367191 -1.4634795422 1.0316755318
-2.1369503570 -1.5224373894 1.0314394963
-2.1996090588 -1.5969208461 1.0214074639
-2.2651176138 -1.6667615492 1.0011509106
-2.3150961864 -1.7165338630 0.9805255291
-2.3819834182 -1.7779581760 0.9436978693
-2.4480424464 -1.8337891045 0.8976078944
-2.4962506929 -1.8709752340 0.8564429535
-2.5586928338 -1.9155093596 0.7956297852
-2.6180073044 -1.9526533548 0.7272171436
-2.6597781500 -1.9749002327 0.6711379180
-2.7115377911 -1.9972739571 0.5912211006
-2.7470415001 -2.0083837375 0.5279847473
-2.7890139844 -2.0147572105 0.4398382057
-2.8243672352 -2.0118445638 0.3486549816
-2.8468652303 -2.0044048704 0.2790968340
-2.8692845854 -1.9856553634 0.1855804473
-2.8840031167 -1.9583684371 0.0926392510
-2.8891737991 -1.9319754481 0.0242546024
-2.8904439261 -1.8914251003 -0.0648202608
-2.8841657261 -1.8440284175 -0.1502350597
-2.8744993974 -1.8042147145 -0.2111440943
-2.8559956339 -1.7465317466 -0.2880151566
-2.8310293685 -1.6839082723 -0.3589639023
-2.8083547551 -1.6341519217 -0.4079482614
-2.7725838751 -1.5642591389 -0.4664265000
-2.7311479405 -1.4913703855 -0.5169346558
-2.6968984197 -1.4353692675 -0.5499845378
-2.6453571382 -1.3593124100 -0.5840489596
-2.5883802868 -1.2832203194 -0.6077254111
-2.5260512782 -1.2086429438 -0.6199656334
-2.4757744577 -1.1550748230 -0.6199673008
-2.4060521837 -1.0871442418 -0.6108310286
-2.3519889967 -1.0399605404 -0.5958152262
-2.2788532319 -0.9821033739 -0.5664674990
-2.2057167405 -0.9305263563 -0.5269822895
-2.1514745503 -0.8957723915 -0.4917903842
-2.0805991438 -0.8550886135 -0.4378269523
-2.0114590393 -0.8203310822 -0.3777667362
-1.9435722255 -0.7915643863 -0.3132480186
-1.8929871781 -0.7735160681 -0.2630437644
-1.8246145192 -0.7566108022 -0.1948707803
-1.7532648149 -0.7478991791 -0.1282640993
-1.6770149040 -0.7486989775 -0.0667955366
-1.6152265740 -0.7574757778 -0.0281619347
-1.5288444700 -0.7775328874 0.0122829057
-1.4391550796 -0.8078487058 0.0349704124
-1.3719359020 -0.8360049539 0.0380447152
-1.2851043777 -0.8774650987 0.0243711818
-1.2038340300 -0.9197213481 -0.0088320003
-1.1282005240 -0.9587248052 -0.0568272153
-1.0552492010 -0.9921771322 -0.1129710264
-0.9799936128 -1.0192820106 -0.1694232719
-0.8980232054 -1.0396280485 -0.2183604677
-0.8080690262 -1.0535993415 -0.2528353468
-0.6881294922 -1.0641327526 -0.2695338438
-0.5674518719 -1.0698854559 -0.2540716392
-0.4764186048 -1.0730493394 -0.2182355024
-0.3938261060 -1.0763816086 -0.1657053824
-0.3207994901 -1.0810367226 -0.1005923497
-0.2564024246 -1.0878669660 -0.0270545783
-0.1996002838 -1.0979358862 0.0521856988
-0.1480748413 -1.1118481490 0.1344127769
-0.1004664826 -1.1304463492 0.2180696121
-0.0548075066 -1.1540044148 0.3015642587
-0.0098055145 -1.1827939212 0.3837641989
0.0356530722 -1.2171528276 0.4635349761
0.0821998147 -1.2570470990 0.5400276369
0.1182334283 -1.2910238956 0.5943628257
0.1674768739 -1.3405799411 0.6630468017
0.2181268822 -1.3956793892 0.7262599152
0.2696550982 -1.4563410369 0.7833584391
0.3082914380 -1.5057638179 0.8215445660
0.3589116572 -1.5764504670 0.8665222543
0.3953958623 -1.6331463289 0.8955274568
0.4402767332 -1.7142954492 0.9267560816
0.4707618007 -1.7784838429 0.9454590602
0.4948199003 -1.8469089134 0.9572135411
0.5136121661 -1.9174061177 0.9641319080
0.5269362287 -1.9894388100 0.9662454900
0.5345897188 -2.0624703447 0.9635856161
0.5342760361 -2.1353326413 0.9540432371
0.5274597060 -2.2310828814 0.9350832847
0.5174993240 -2.3011420109 0.9155621520
0.5046281232 -2.3696292786 0.8924182515
0.4830180774 -2.4576335340 0.8552550407
0.4645206162 -2.5214046326 0.8237077973
0.4365424649 -2.6022377314 0.7758472338
0.4054502144 -2.6782249851 0.7223067163
0.3714820121 -2.7490895492 0.6637292882
0.3439052055 -2.7980169284 0.6162939760
0.3049750492 -2.8584996612 0.5497970109
0.2632520024 -2.9122540860 0.4793416498
0.2189279451 -2.9588996852 0.4054959459
0.1840531862 -2.9886880546 0.3481274908
0.1357446240 -3.0216008718 0.2695823489
0.0856209635 -3.0460193639 0.1890977512
0.0341549844 -3.0618467166 0.1073240806
-0.0181216145 -3.0687586950 0.0248352880
-0.0575086629 -3.0682686680 -0.0371463399
-0.1098817296 -3.0594560113 -0.1194282376
-0.1615577082 -3.0419080926 -0.2007407695
-0.2119869915 -3.0157805770 -0.2805292300
-0.2608706211 -2.9815782776 -0.3582089095
-0.3078352333 -2.9396609192 -0.4332560605
-0.3526279029 -2.8903955750 -0.5051096630
-0.3951517293 -2.8343797287 -0.5733089628
-0.4354303030 -2.7723137582 -0.6375216209
-0.4734827281 -2.7046505707 -0.6972832192
-0.5092565414 -2.6317488826 -0.7520986745
-0.5428164416 -2.5542853481 -0.8018135513
-0.5739098744 -2.4725709202 -0.8460128225
-0.6019416055 -2.3868586053 -0.8842699151
-0.6259011374 -2.2974724992 -0.9163198668
-0.6439569176 -2.2047322296 -0.9418737926
-0.6530416445 -2.1091479399 -0.9602402869
-0.6456467233 -1.9879793106 -0.9714942676
-0.6156080857 -1.8699388149 -0.9695640220
-0.5762746733 -1.7813539139 -0.9576213174
-0.5278509661 -1.6989033945 -0.9370843732
-0.4737884970 -1.6225882625 -0.9082107482
-0.4168514807 -1.5519277912 -0.8714228988
-0.3590084190 -1.4863679226 -0.8272928679
-0.3015377758 -1.4256583131 -0.7762555966
-0.2453685703 -1.3697921324 -0.7186522453
-0.1910420871 -1.3186891392 -0.6551364716
-0.1389440893 -1.2725357766 -0.5861881599
-0.0890726660 -1.2314464432 -0.5125370782
-0.0411428595 -1.1954613090 -0.4350173470
0.0053807199 -1.1645742892 -0.3544863801
0.0513825494 -1.1388520629 -0.2718562951
0.0979708181 -1.1181223367 -0.1881515475
0.1467496112 -1.1021637348 -0.1046568120
0.1991754010 -1.0904058267 -0.0227032823
0.2572478297 -1.0823188457 0.0557564730
0.3227296430 -1.0771029021 0.1283105549
0.3968320137 -1.0737732500 0.1920233425
0.4801414676 -1.0714174003 0.2428846720
0.5712774804 -1.0689094548 0.2775250567
0.6916611168 -1.0640100190 0.2956839212
0.8116759470 -1.0533528974 0.2778299195
0.9017830404 -1.0389967572 0.2433564684
0.9841845268 -1.0181916896 0.1950712919
1.0599865681 -0.9905774940 0.1395351780
1.1333552360 -0.9565566952 0.0842788031
1.2093350273 -0.9172926212 0.0369797293
1.2695208271 -0.8856635876 0.0092786686
1.3560213193 -0.8436165013 -0.0084888434
1.4463058938 -0.8061290469 -0.0054553232
1.5140623585 -0.7846295444 0.0126771351
1.5800465954 -0.7684981634 0.0394478070
1.6640330194 -0.7561404472 0.0873446495
1.7422628841 -0.7547517583 0.1458107524
1.7977086374 -0.7599686319 0.1936321352
1.8683826916 -0.7747656716 0.2598200392
1.9373546661 -0.7970547172 0.3257434637
2.0063080913 -0.8258203288 0.3891154299
2.0763048893 -0.8606010722 0.4481522683
2.1477982750 -0.9013520582 0.5012207032
2.2023168809 -0.9354404057 0.5368360988
2.2759724757 -0.9869239301 0.5759100021
2.3494848404 -1.0449800563 0.6046304501
2.4214879485 -1.1090296527 0.6222242972
2.4904562804 -1.1783511647 0.6278958451
2.5552255271 -1.2515883824 0.6216335547
2.5998884046 -1.3083173826 0.6079413393
2.6553196381 -1.3844970417 0.5815628256
2.7051341056 -1.4603657573 0.5449774723
2.7493430077 -1.5347692677 0.4992462538
2.7876788751 -1.6066001947 0.4449058070
2.8201154091 -1.6751398512 0.3829750548
2.8463963223 -1.7396586743 0.3141995732
2.8617038992 -1.7848528293 0.2584125599
2.8765333557 -1.8408176475 0.1795113652
2.8842897886 -1.8910482408 0.0958910722
2.8845737798 -1.9348442644 0.0083958062
2.8772029856 -1.9716172097 -0.0819664352
2.8620971585 -2.0007706185 -0.1741111649
2.8392931464 -2.0217474230 -0.2668921816
2.8090379281 -2.0340715274 -0.3590910091
2.7818715780 -2.0376612976 -0.4271620487
2.7394676245 -2.0339802313 -0.5152843561
2.6910333754 -2.0211969114 -0.5993608571
2.6374288277 -1.9998361019 -0.6783954757
2.5793023228 -1.9700214525 -0.7512653290
2.5174870292 -1.9323949380 -0.8171712693
2.4527874664 -1.8878027841 -0.8755353376
2.3859314017 -1.8368412305 -0.9256820672
2.3177326853 -1.7800604991 -0.9670224439
2.2491975511 -1.7181605692 -0.9994743437
2.1815317831 -1.6512677592 -1.0223926836
2.1163732216 -1.5794181886 -1.0352794316
2.0558232850 -1.5026748908 -1.0381558350
2.0024570153 -1.4211590714 -1.0305783381
1.9591714265 -1.3354894534 -1.0123255946
1.9272838366 -1.2475008864 -0.9842830232
1.9069461650 -1.1593209373 -0.9472720827
1.8967042005 -1.0730213422 -0.9023266044
1.8945390480 -0.9901608629 -0.8502447781
1.8985946077 -0.9118001010 -0.7916557257
1.9071673082 -0.8385423207 -0.7272255375
1.9193419100 -0.7709485485 -0.6573979570
1.9346729958 -0.7096208728 -0.5825910457
1.9479291715 -0.6675101730 -0.5238118107
1.9684207707 -0.6182248860 -0.4416074898
1.9922360488 -0.5762328311 -0.3563076512
2.0198795095 -0.5416143213 -0.2688734589
2.0520520158 -0.5134873427 -0.1806648564
2.0894752959 -0.4906291325 -0.0929983669
2.1333387662 -0.4709188792 -0.0075819554
2.1987873310 -0.4459539983 0.0927765500
2.2917736054 -0.4068685776 0.1991652792
2.4154869716 -0.3328464773 0.2892079481
2.5362108084 -0.2217537667 0.3310357547
2.6236573935 -0.0773139380 0.3181843855
2.6328737135 0.0789589148 0.2555181119
2.5729247728 0.2164222019 0.1759291318
2.4918581619 0.3179193594 0.1076509827
2.4103908145 0.3927208374 0.0551136394
2.3387682548 0.4481984219 0.0179848145
2.2610013907 0.4997237638 -0.0114470566
2.1776500623 0.5474903418 -0.0296708021
2.1129578451 0.5816893241 -0.0362146408
2.0259237346 0.6265363716 -0.0322630581
1.9621340971 0.6615882641 -0.0220213365
1.9001939458 0.6985954875 -0.0083180769
1.8404334942 0.7379368611 0.0082798852
1.7831829560 0.7799912043 0.0272057145
1.7123675335 0.8417959563 0.0550029673
1.6469404641 0.9089497735 0.0836089856
1.5857513421 0.9802967171 0.1114774456
1.5264550337 1.0540899745 0.1369925050
1.4483933006 1.1450610281 0.1616819035
1.3584376654 1.2264131938 0.1737266864
1.2544277360 1.2892785638 0.1690209570
1.1417266632 1.3315735961 0.1484225499
1.0486210995 1.3559257984 0.1298303670
0.9534340385 1.3735891723 0.1144388076
0.8569286392 1.3855178420 0.1019582041
0.7596315272 1.3925311688 0.0921482789
0.6619266826 1.3956344042 0.0846433497
