# Supplementary material for: The topology of the magnetically induced ring current of C13Cl2
Source: Chem Sci. 2026 Jun 27. Online ahead of print. doi: 10.1039/d6sc03398a (PMC13334967; doi:10.1039/d6sc03398a)
Supplement: SC-OLF-D6SC03398A-s002 [file SC-OLF-D6SC03398A-s002.zip › c13cl2/3loops/ribbon_traj_002_052.xyz]

300

0.5631484837 1.3727675769 0.0483687229
0.4670027625 1.3703144078 0.0523900045
0.3715624053 1.3654352234 0.0644082350
0.2770213201 1.3596767176 0.0822114144
0.1831593065 1.3542991606 0.1036719608
0.0896148841 1.3502941353 0.1269255429
-0.0039928075 1.3481561934 0.1501994916
-0.0979719517 1.3479266530 0.1719502096
-0.1925851520 1.3493130090 0.1906728288
-0.2758690905 1.3515470071 0.2038252712
-0.3720877727 1.3532976917 0.2121852042
-0.4564697304 1.3532250407 0.2126149013
-0.5402959008 1.3492559659 0.2058062398
-0.6227114262 1.3407185650 0.1920913799
-0.7150827244 1.3261846794 0.1694239013
-0.8053858572 1.3069119351 0.1419705091
-0.8942470939 1.2836295437 0.1128711146
-0.9822650007 1.2562108235 0.0850698820
-1.0805801009 1.2194794479 0.0583841219
-1.1760940703 1.1719393992 0.0409538953
-1.2745126439 1.1029434715 0.0371556664
-1.3525493926 1.0282649132 0.0484055441
-1.4242273081 0.9490894627 0.0689549303
-1.4867634321 0.8790699509 0.0917998648
-1.5513873016 0.8117164192 0.1167282061
-1.6198813336 0.7484075796 0.1418495948
-1.6928849189 0.6897668738 0.1654927947
-1.7604193003 0.6423972865 0.1832489449
-1.8307280516 0.5979664071 0.1973788484
-1.9031433910 0.5557202372 0.2065704326
-1.9874375191 0.5089491723 0.2086233431
-2.0597964818 0.4669263526 0.1997496132
-2.1282917733 0.4226328968 0.1805791560
-2.2012244500 0.3696041311 0.1486691135
-2.2754278079 0.3061729300 0.1026688806
-2.3400799826 0.2375582819 0.0497042947
-2.4049607828 0.1439593177 -0.0180862493
-2.4417308651 0.0346100313 -0.0821628895
-2.4282294417 -0.0876903824 -0.1249328204
-2.3642394195 -0.2017438940 -0.1248750816
-2.2790086644 -0.2889164750 -0.0768100827
-2.1973476111 -0.3513601929 0.0047321538
-2.1337356873 -0.3966294869 0.0954781988
-2.0863404462 -0.4354812729 0.1844171933
-2.0501757972 -0.4723534239 0.2655425387
-2.0191311663 -0.5126217040 0.3473529406
-1.9923278634 -0.5575915781 0.4283159278
-1.9691440119 -0.6079526480 0.5072799954
-1.9490615357 -0.6637797815 0.5834146372
-1.9336364397 -0.7171018560 0.6469530144
-1.9189816201 -0.7830613577 0.7159517396
-1.9073646886 -0.8540437652 0.7804099106
-1.8997041983 -0.9299131468 0.8396779904
-1.8969060406 -1.0101077943 0.8933909491
-1.8995068895 -1.0834088270 0.9350549380
-1.9100757108 -1.1696584561 0.9769331406
-1.9305092858 -1.2573797972 1.0113386076
-1.9575904331 -1.3337786828 1.0342769813
-1.9994208615 -1.4187915096 1.0520149127
-2.0510659938 -1.4998230025 1.0599983708
-2.1023082439 -1.5667543602 1.0591206359
-2.1659096494 -1.6386060337 1.0487989159
-2.2324722163 -1.7056801042 1.0291101573
-2.2919190901 -1.7605679348 1.0051215298
-2.3600607643 -1.8186303188 0.9688532256
-2.4274841238 -1.8714609627 0.9242209564
-2.4933841550 -1.9184964491 0.8715648319
-2.5491937140 -1.9539962236 0.8191676763
-2.6103436225 -1.9887443129 0.7530687442
-2.6678757238 -2.0158144590 0.6804547142
-2.7210929359 -2.0347632035 0.6022031164
-2.7635171746 -2.0440591485 0.5299211494
-2.8066971702 -2.0470947773 0.4437024475
-2.8436023878 -2.0414849693 0.3547395315
-2.8704110089 -2.0295350575 0.2756826115
-2.8941957660 -2.0083346984 0.1845839354
-2.9105540668 -1.9792902941 0.0940088862
-2.9191989379 -1.9481234250 0.0160697626
-2.9218150868 -1.9060266117 -0.0708144022
-2.9172040849 -1.8576514673 -0.1542876502
-2.9058945484 -1.8037242605 -0.2336156603
-2.8882796331 -1.7448091044 -0.3081050660
-2.8677673050 -1.6892930957 -0.3682887588
-2.8390273647 -1.6223476915 -0.4316473934
-2.8047438616 -1.5519468460 -0.4881241108
-2.7651110380 -1.4788088227 -0.5371063695
-2.7260783896 -1.4131714689 -0.5729024378
-2.6762468083 -1.3372369628 -0.6054851593
-2.6209208921 -1.2615295146 -0.6281413662
-2.5682575253 -1.1966395296 -0.6392646217
-2.5030490345 -1.1255722848 -0.6409898615
-2.4337367189 -1.0592094641 -0.6310962094
-2.3707818799 -1.0059576710 -0.6133514796
-2.2974952934 -0.9510777770 -0.5827625253
-2.2242539399 -0.9025264404 -0.5427439555
-2.1522179989 -0.8600261350 -0.4944572172
-2.0907489649 -0.8279543994 -0.4463195730
-2.0220694310 -0.7956813683 -0.3866096480
-1.9548049107 -0.7688324586 -0.3227120220
-1.8879629529 -0.7477702145 -0.2562389919
-1.8200274404 -0.7332199927 -0.1891491129
-1.7583135598 -0.7268638404 -0.1319960896
-1.6833415253 -0.7275207740 -0.0713361532
-1.6026927597 -0.7380497200 -0.0197969853
-1.5280015266 -0.7554574315 0.0147855272
-1.4393156417 -0.7845026760 0.0381882947
-1.3613480042 -0.8159278340 0.0438551357
-1.2747004883 -0.8563646406 0.0311993024
-1.1931412119 -0.8973638119 -0.0000809278
-1.1165932508 -0.9350514294 -0.0452485353
-1.0422108685 -0.9673264532 -0.0976968406
-0.9654052888 -0.9930579265 -0.1502136265
-0.8823646202 -1.0123607595 -0.1953218292
-0.7801836150 -1.0269171339 -0.2283978321
-0.6848373297 -1.0354538717 -0.2381629526
-0.5775885007 -1.0419403630 -0.2246125699
-0.4870484578 -1.0468864364 -0.1924516504
-0.3941540810 -1.0525505283 -0.1368616082
-0.3208429951 -1.0589912562 -0.0746473372
-0.2560661699 -1.0674393749 -0.0036672370
-0.1982289650 -1.0786452810 0.0727993249
-0.1456252392 -1.0932134330 0.1524748147
-0.0965566343 -1.1118437378 0.2335717885
-0.0492553415 -1.1347425714 0.3146358781
-0.0024603331 -1.1623164888 0.3945319816
0.0391441720 -1.1902919479 0.4624436000
0.0878129923 -1.2266301245 0.5375422010
0.1383326879 -1.2676430540 0.6089064964
0.1910112775 -1.3132840398 0.6757390939
0.2458192929 -1.3634047282 0.7374192169
0.3024984287 -1.4178958237 0.7934082956
0.3535553728 -1.4686888844 0.8372814358
0.4123276966 -1.5312994395 0.8812294738
0.4708203279 -1.5984477467 0.9181180859
0.5216102473 -1.6601920850 0.9445952133
0.5756838290 -1.7365035946 0.9672849658
0.6237202218 -1.8183608424 0.9818120096
0.6584336388 -1.8944150543 0.9869682688
0.6825055239 -1.9747631150 0.9857481267
0.6920211352 -2.0580115682 0.9782112040
0.6878015716 -2.1410953053 0.9652648766
0.6719365446 -2.2337956527 0.9443291865
0.6510450798 -2.3118999249 0.9206013387
0.6241126160 -2.3987071040 0.8884725702
0.5938891443 -2.4821236039 0.8505926529
0.5612705362 -2.5619335249 0.8072188791
0.5307253978 -2.6282500207 0.7649709754
0.4944731173 -2.7004509804 0.7121263191
0.4562364739 -2.7678638701 0.6545385682
0.4159731544 -2.8300912209 0.5926448764
0.3735888812 -2.8865740027 0.5267822710
0.3290842530 -2.9368223106 0.4573646728
0.2883856492 -2.9751804164 0.3941787368
0.2401652993 -3.0124436467 0.3192769670
0.1902756797 -3.0421186911 0.2421112066
0.1389989184 -3.0637673330 0.1631979773
0.0868189042 -3.0771388989 0.0830479663
0.0342306147 -3.0819184447 0.0021992871
-0.0182878118 -3.0781443727 -0.0787458123
-0.0702578887 -3.0658430695 -0.1592036604
-0.1211920073 -3.0451431103 -0.2385935451
-0.1705018259 -3.0161530706 -0.3164064877
-0.2121244813 -2.9847038683 -0.3827647892
-0.2575943172 -2.9414307461 -0.4561988312
-0.3005752799 -2.8910186990 -0.5265132734
-0.3409811057 -2.8340980208 -0.5932970267
-0.3787930897 -2.7712718880 -0.6561945174
-0.4139047546 -2.7028441378 -0.7146625196
-0.4463094150 -2.6293345834 -0.7683271585
-0.4759069494 -2.5512172536 -0.8168420885
-0.5025135946 -2.4689368901 -0.8598912519
-0.5255988646 -2.3827960287 -0.8970063106
-0.5442020457 -2.2931307353 -0.9277029222
-0.5569497512 -2.2004228818 -0.9515393503
-0.5612778806 -2.0932454596 -0.9688858207
-0.5545319645 -1.9973023602 -0.9757335082
-0.5360491541 -1.9027214755 -0.9735391117
-0.5063659179 -1.8117107534 -0.9622030482
-0.4674155508 -1.7258540556 -0.9419320897
-0.4218721814 -1.6457720074 -0.9133085879
-0.3722231815 -1.5714892775 -0.8768264788
-0.3204167937 -1.5027819032 -0.8330657999
-0.2679322428 -1.4394872948 -0.7824453944
-0.2158519484 -1.3814235911 -0.7255071000
-0.1649094991 -1.3284986518 -0.6628044393
-0.1154899379 -1.2807335894 -0.5949382156
-0.0677096695 -1.2381358435 -0.5225944644
-0.0213746263 -1.2007502356 -0.4465174528
0.0240480349 -1.1685786296 -0.3675535541
0.0693816071 -1.1414867370 -0.2866498548
0.1156518525 -1.1192216735 -0.2048098328
0.1644525332 -1.1016127595 -0.1233146991
0.2173157805 -1.0881344726 -0.0436044267
0.2759743969 -1.0781084188 0.0324274378
0.3422984523 -1.0708394199 0.1021370707
0.4176266491 -1.0655004860 0.1620801196
0.5016987428 -1.0611380660 0.2088802289
0.5931105108 -1.0568334424 0.2387378392
0.7007267307 -1.0505806053 0.2485653814
0.7956362285 -1.0420539910 0.2358010730
0.8853861492 -1.0288538657 0.2037630206
0.9676641197 -1.0097008930 0.1573721074
1.0432052568 -0.9840328874 0.1030030209
1.1161607306 -0.9520359713 0.0484124414
1.1911282281 -0.9143914685 0.0008216224
1.2713126282 -0.8731474176 -0.0328827930
1.3457068081 -0.8369855531 -0.0478160396
1.4341402890 -0.7992661245 -0.0456088116
1.5118034354 -0.7716911391 -0.0282795088
1.5979687510 -0.7494588806 0.0088444980
1.6788086909 -0.7378945586 0.0602633628
1.7536878673 -0.7367065289 0.1212171277
1.8237488273 -0.7446575754 0.1872315934
1.8824248167 -0.7582333296 0.2463851268
1.9488212706 -0.7796942702 0.3131773634
2.0155607164 -0.8072498349 0.3773469047
2.0836493744 -0.8404954656 0.4372457795
2.1535572224 -0.8794374342 0.4912952604
2.2251202411 -0.9240841864 0.5382637057
2.2977037016 -0.9748011667 0.5766716871
2.3701835875 -1.0317921497 0.6051137097
2.4322271298 -1.0866975178 0.6207179160
2.5005381534 -1.1543768933 0.6279631772
2.5647060648 -1.2262226666 0.6232462752
2.6239957536 -1.3006093682 0.6072032129
2.6778781200 -1.3760037482 0.5803494243
2.7262460157 -1.4509742567 0.5435568822
2.7691882543 -1.5243499346 0.4978711402
2.8066262751 -1.5951870405 0.4440319105
2.8348079255 -1.6544328612 0.3909915446
2.8615792272 -1.7185248139 0.3239316187
2.8823048255 -1.7781065960 0.2508387109
2.8966053911 -1.8325834330 0.1724230978
2.9041339849 -1.8814011267 0.0894671929
2.9046194514 -1.9239154880 0.0027913038
2.8976930322 -1.9594807456 -0.0866854437
2.8833151908 -1.9876333229 -0.1778913719
2.8614504373 -2.0076407815 -0.2697557083
2.8322878056 -2.0192423684 -0.3610332715
2.8014884145 -2.0224809636 -0.4395356305
2.7598327908 -2.0173687712 -0.5265220850
2.7124323250 -2.0034255939 -0.6095131088
2.6599969590 -1.9807465595 -0.6873999129
2.6032267557 -1.9497650799 -0.7591460619
2.5430315138 -1.9112186994 -0.8241138499
2.4800759946 -1.8656979596 -0.8815119345
2.4151083524 -1.8139340660 -0.9308001736
2.3490120649 -1.7565990658 -0.9717089864
2.2826312044 -1.6941433227 -1.0036805455
2.2170692914 -1.6269960295 -1.0265037063
2.1536989299 -1.5553433643 -1.0398775322
2.0945661212 -1.4790576790 -1.0430430714
2.0416182443 -1.3986101825 -1.0362207582
1.9972353324 -1.3145810608 -1.0192286125
1.9632926096 -1.2283330322 -0.9922632934
1.9397306858 -1.1417675040 -0.9566014659
1.9260720545 -1.0567617834 -0.9128689597
1.9206022402 -0.9748154302 -0.8620523580
1.9214808317 -0.8967652585 -0.8051606371
1.9274893484 -0.8233803911 -0.7426388335
1.9376862172 -0.7551778066 -0.6749971487
1.9495735543 -0.7001338398 -0.6121218105
1.9661809496 -0.6423875305 -0.5365179820
1.9861310522 -0.5905736903 -0.4575084983
2.0097341157 -0.5447425736 -0.3758651309
2.0375113003 -0.5045994811 -0.2925729791
2.0701522895 -0.4693111172 -0.2088782618
2.1085084055 -0.4372661324 -0.1263623532
2.1533656354 -0.4058602609 -0.0470372795
2.2120368882 -0.3680664464 0.0358687694
2.2799754781 -0.3200747535 0.1050309003
2.3520521306 -0.2573965252 0.1550785378
2.4273689751 -0.1683532326 0.1812583251
2.4761043614 -0.0602276042 0.1683245917
2.4821399081 0.0508857204 0.1250303758
2.4454879342 0.1491214189 0.0661531911
2.3945733497 0.2270997725 0.0106247728
2.3399871107 0.2899402891 -0.0379553610
2.2778074429 0.3480642169 -0.0831438376
2.2081601590 0.4021787117 -0.1217843776
2.1312573842 0.4525249177 -0.1502696943
2.0486962070 0.4995567498 -0.1657072741
1.9745294691 0.5393663809 -0.1690758856
1.9003929201 0.5793349612 -0.1644207317
1.8181692725 0.6283170833 -0.1520412079
1.7494985677 0.6749446630 -0.1370028969
1.6747696037 0.7321163344 -0.1152293652
1.6037910966 0.7929525073 -0.0908361899
1.5360118415 0.8567763049 -0.0650597030
1.4705424173 0.9227374238 -0.0389419163
1.4056802669 0.9895419559 -0.0138049969
1.3392758739 1.0554769958 0.0090550356
1.2589103943 1.1249226085 0.0275608466
1.1827862708 1.1798914558 0.0394400603
1.1026964529 1.2273735620 0.0457929373
1.0198902014 1.2681299874 0.0477259590
0.9347213089 1.3031446149 0.0466945930
0.8465095113 1.3325922718 0.0451785931
0.7544958091 1.3550984933 0.0455663726
0.6594774916 1.3688791477 0.0470516985
0.5681775700 1.3794062400 0.1419147400
0.4730620510 1.3693099101 0.1437904473
0.3790319579 1.3570624338 0.1565474708
0.2863515765 1.3451608886 0.1771958321
0.1946479995 1.3355400869 0.2028497220
0.1033783414 1.3296255713 0.2310662192
0.0120074376 1.3278778394 0.2595153877
-0.0798618971 1.3298723296 0.2862830709
-0.1725907038 1.3345296639 0.3095148161
-0.2665155438 1.3398865063 0.3270571932
-0.3616559331 1.3431702071 0.3365825408
-0.4572772252 1.3414771274 0.3362056556
-0.5519107977 1.3328006260 0.3254842706
-0.6441807683 1.3170162168 0.3057995738
-0.7337766035 1.2953494849 0.2800985001
-0.8213200745 1.2692989893 0.2514969676
-0.9075335113 1.2392220942 0.2228067261
-0.9927944176 1.2044762941 0.1967134368
-1.0765493438 1.1630929885 0.1761184647
-1.1568201514 1.1124501197 0.1645363217
-1.2313714019 1.0526095546 0.1636575319
-1.2993178160 0.9859593375 0.1732128221
-1.3631065690 0.9166302859 0.1900178977
-1.4258612462 0.8475579980 0.2112835144
-1.4903769175 0.7808521292 0.2347112116
-1.5584065389 0.7177919752 0.2582593782
-1.6305160981 0.6588511737 0.2802562522
-1.7067624065 0.6041477733 0.2990077137
-1.7863519496 0.5528715233 0.3129039794
-1.8681951851 0.5037769712 0.3198530640
-1.9503425708 0.4548393363 0.3170044596
-2.0300158671 0.4040668749 0.3022805511
-2.1034751356 0.3499116987 0.2738320099
-2.1685688386 0.2924042469 0.2338763037
-2.2249809731 0.2316866871 0.1861125864
-2.2727374945 0.1669557059 0.1343323476
-2.3099848532 0.0960083223 0.0821872999
-2.3313676972 0.0160602337 0.0347383046
-2.3262224285 -0.0730896594 0.0027202777
-2.2911061693 -0.1611129804 0.0000226158
-2.2396183374 -0.2359952391 0.0285726321
-2.1861281015 -0.2962271728 0.0798646712
-2.1371696210 -0.3466082848 0.1447388972
-2.0941888779 -0.3921033509 0.2171058928
-2.0570076586 -0.4365622110 0.2932620652
-2.0249305399 -0.4826679107 0.3707548007
-1.9971041139 -0.5320143753 0.4478923236
-1.9727314691 -0.5853636737 0.5235162490
-1.9513288636 -0.6430924493 0.5967887705
-1.9327734065 -0.7056319908 0.6668132839
-1.9167514209 -0.7726527833 0.7332177230
-1.9034420989 -0.8440596265 0.7955215951
-1.8936320091 -0.9198782629 0.8530786061
-1.8881589387 -0.9997542429 0.9054791985
-1.8882945380 -1.0831479740 0.9523635460
-1.8958337014 -1.1693249751 0.9931700542
-1.9127195869 -1.2570582027 1.0273075935
-1.9410927803 -1.3445465502 1.0535447284
-1.9813920726 -1.4294854334 1.0710116522
-2.0321186141 -1.5101363894 1.0791114071
-2.0906381124 -1.5857563677 1.0779439141
-2.1544340989 -1.6562643789 1.0675888435
-2.2212721186 -1.7219245271 1.0482984851
-2.2895728709 -1.7829501229 1.0206498048
-2.3581007618 -1.8391515721 0.9845887655
-2.4259726810 -1.8902875771 0.9406233411
-2.4924415656 -1.9358334127 0.8890407590
-2.5568632788 -1.9753652622 0.8303986148
-2.6185938200 -2.0083614542 0.7651773285
-2.6768845374 -2.0339310530 0.6937393054
-2.7310965707 -2.0517540066 0.6169393319
-2.7804118753 -2.0612546900 0.5355135410
-2.8243436758 -2.0626447615 0.4505493134
-2.8623113269 -2.0558749461 0.3630020090
-2.8934385286 -2.0409261804 0.2737776228
-2.9176843423 -2.0182995227 0.1840388366
-2.9346892344 -1.9881400394 0.0948560206
-2.9445978705 -1.9512627449 0.0071448380
-2.9475029048 -1.9080645132 -0.0781692785
-2.9435070641 -1.8590300701 -0.1602270885
-2.9330763964 -1.8047133771 -0.2382958910
-2.9166957950 -1.7457381039 -0.3118390653
-2.8945190067 -1.6823762688 -0.3800314801
-2.8668514734 -1.6151947908 -0.4423067690
-2.8339193785 -1.5446913937 -0.4979861292
-2.7959105076 -1.4715336281 -0.5465317854
-2.7527289090 -1.3964929489 -0.5872313385
-2.7042321763 -1.3204830219 -0.6191708556
-2.6502313529 -1.2447838853 -0.6415504217
-2.5907343179 -1.1708676588 -0.6535629345
-2.5258900763 -1.1005878499 -0.6541157338
-2.4568035564 -1.0353159458 -0.6435633580
-2.3847479117 -0.9763424631 -0.6217286529
-2.3114206807 -0.9239617111 -0.5896627511
-2.2382510402 -0.8778574147 -0.5487714584
-2.1664385914 -0.8376067919 -0.5000150124
-2.0964722093 -0.8026032487 -0.4449166621
-2.0285144875 -0.7725655473 -0.3845982143
-1.9621498809 -0.7475078502 -0.3203509716
-1.8963999125 -0.7277603914 -0.2536697409
-1.8298112325 -0.7139435194 -0.1863426855
-1.7606004231 -0.7069828030 -0.1206551254
-1.6869131693 -0.7082311746 -0.0597047238
-1.6075929787 -0.7187160433 -0.0074272234
-1.5230013040 -0.7387500911 0.0322353346
-1.4350254327 -0.7679202857 0.0553778685
-1.3467128081 -0.8039732510 0.0602302909
-1.2608793536 -0.8437284806 0.0468507053
-1.1795047728 -0.8835259320 0.0163271340
-1.1023476767 -0.9197629294 -0.0270770066
-1.0266948154 -0.9505309604 -0.0769494886
-0.9484233175 -0.9749160313 -0.1262801267
-0.8642233536 -0.9929923879 -0.1678203609
-0.7735268813 -1.0057143315 -0.1950146396
-0.6788880289 -1.0148193270 -0.2041469252
-0.5841994332 -1.0218569421 -0.1934738181
-0.4936629402 -1.0282903832 -0.1635421654
-0.4102406362 -1.0351570796 -0.1174093049
-0.3352175898 -1.0430968140 -0.0586575612
-0.2687745281 -1.0528236751 0.0094745274
-0.2092898715 -1.0649541985 0.0834308378
-0.1553707098 -1.0800749780 0.1610354347
-0.1051656870 -1.0989122182 0.2403131006
-0.0568008599 -1.1214920832 0.3197591583
-0.0091472640 -1.1484066254 0.3982825172
0.0391336577 -1.1797075887 0.4747636487
0.0887755263 -1.2152186606 0.5484781786
0.1403274133 -1.2549261723 0.6186551443
0.1942217607 -1.2988906323 0.6843892374
0.2504605982 -1.3468084893 0.7452031784
0.3089009920 -1.3984982542 0.8006150672
0.3692518318 -1.4540581729 0.8498895975
0.4310117780 -1.5132852037 0.8927155752
0.4934367948 -1.5761920265 0.9287976178
0.5555540238 -1.6429261348 0.9578545118
0.6159024762 -1.7140223727 0.9792723936
0.6722855603 -1.7900683856 0.9929894147
0.7204813680 -1.8724298206 0.9985533957
0.7541815572 -1.9617419635 0.9958693910
0.7656079506 -2.0559132851 0.9850421279
0.7564540537 -2.1495089517 0.9678718438
0.7344337463 -2.2398481427 0.9453827126
0.7058580441 -2.3269353305 0.9178919980
0.6737413498 -2.4109867235 0.8852962159
0.6393520910 -2.4918687064 0.8474147169
0.6034079756 -2.5694040149 0.8043420263
0.5661659548 -2.6433666566 0.7563753745
0.5275879327 -2.7134012946 0.7037858651
0.4874888660 -2.7788582866 0.6466283572
0.4457341229 -2.8393235102 0.5853111177
0.4021507385 -2.8941886578 0.5201313306
0.3567702490 -2.9431557377 0.4515772072
0.3095640464 -2.9856164598 0.3799898358
0.2606599988 -3.0211152884 0.3058027669
0.2103213849 -3.0492388116 0.2294437713
0.1587663680 -3.0696465202 0.1514574563
0.1065211917 -3.0819327741 0.0722312275
0.0539914809 -3.0857129471 -0.0076596197
0.0016628630 -3.0812279828 -0.0876365566
-0.0499978750 -3.0683880565 -0.1671429641
-0.1005437456 -3.0473052811 -0.2455994347
-0.1493907444 -3.0181797962 -0.3225454159
-0.1962677278 -2.9813934435 -0.3974115432
-0.2408188370 -2.9372770724 -0.4697009512
-0.2827796716 -2.8861990049 -0.5388892530
-0.3220765013 -2.8287743109 -0.6045760858
-0.3586574194 -2.7655542786 -0.6663985760
-0.3924499383 -2.6968868887 -0.7238514023
-0.4233912020 -2.6232359094 -0.7765456402
-0.4513135166 -2.5449772938 -0.8240166464
-0.4761025002 -2.4626891935 -0.8660949639
-0.4972769888 -2.3767026547 -0.9023520930
-0.5137930355 -2.2872486934 -0.9320263370
-0.5244685973 -2.1949362195 -0.9547566200
-0.5278077440 -2.1005663368 -0.9699862701
-0.5218447662 -2.0053642341 -0.9768069059
-0.5052421633 -1.9112243868 -0.9746185578
-0.4784544790 -1.8201252808 -0.9634948421
-0.4427108933 -1.7337272266 -0.9434247053
-0.4002720228 -1.6528609474 -0.9150056001
-0.3534315688 -1.5777272117 -0.8787716308
-0.3040706977 -1.5082232989 -0.8353299209
-0.2536750648 -1.4443239988 -0.7850020832
-0.2033741408 -1.3856417223 -0.7285905686
-0.1538936934 -1.3321193761 -0.6665867563
-0.1056851106 -1.2838698618 -0.5994543985
-0.0588957252 -1.2408214631 -0.5279229887
-0.0133255358 -1.2029801810 -0.4527532873
0.0315093742 -1.1702935044 -0.3747740072
0.0764385371 -1.1426199044 -0.2949296042
0.1224109085 -1.1197069367 -0.2141759372
0.1710191930 -1.1013573133 -0.1338050105
0.2237336316 -1.0870331029 -0.0552353758
0.2823198789 -1.0761348085 0.0196179740
0.3485227185 -1.0679170953 0.0881709759
0.4238943373 -1.0616687401 0.1466647966
0.5078923372 -1.0564445884 0.1919176432
0.5989550016 -1.0514363371 0.2202845556
0.6938410561 -1.0455220774 0.2292064695
0.7883225885 -1.0372459365 0.2178686361
0.8777675702 -1.0245903306 0.1867321704
0.9598602311 -1.0063143194 0.1412402074
1.0349455929 -0.9815990498 0.0873300063
1.1072718046 -0.9506206565 0.0328661904
1.1812961558 -0.9138717772 -0.0152956567
1.2604668298 -0.8730361088 -0.0499223164
1.3449154536 -0.8317819445 -0.0668579293
1.4325710572 -0.7940513786 -0.0642974946
1.5203154781 -0.7632544676 -0.0425797921
1.6048945367 -0.7416728509 -0.0037959162
1.6841478556 -0.7302090041 0.0483994334
1.7574904095 -0.7287431876 0.1097899886
1.8260734150 -0.7362360311 0.1760841076
1.8919741140 -0.7511483913 0.2438439650
1.9569764432 -0.7724243781 0.3107826866
2.0225551900 -0.7995544564 0.3749863481
2.0896469595 -0.8321892374 0.4349147704
2.1587110719 -0.8702833709 0.4890848064
2.2295283656 -0.9139263636 0.5363294002
2.3014971632 -0.9635055317 0.5752120305
2.3735004947 -1.0192037822 0.6045821912
2.4440080859 -1.0812105978 0.6227751909
2.5116530665 -1.1484394505 0.6297325187
2.5750864438 -1.2198402111 0.6248588335
2.6336595910 -1.2937422790 0.6088909939
2.6868598736 -1.3686468726 0.5822693936
2.7346187423 -1.4431137927 0.5458718172
2.7771279535 -1.5160186441 0.5008157697
2.8143278102 -1.5864270846 0.4477801845
2.8460049436 -1.6535129096 0.3873649561
2.8720431541 -1.7167442949 0.3204539597
2.8923000012 -1.7755262573 0.2477407658
2.9063179448 -1.8292576588 0.1698333943
2.9137883846 -1.8774750559 0.0875349292
2.9143143591 -1.9193775732 0.0015255090
2.9075606140 -1.9544072443 -0.0872401137
2.8936725664 -1.9823438729 -0.1776700194
2.8724479558 -2.0022322813 -0.2688143263
2.8439649230 -2.0138528754 -0.3594081988
2.8086435089 -2.0166220332 -0.4482678455
2.7671152882 -2.0106650643 -0.5342293411
2.7200653143 -1.9960948763 -0.6162272283
2.6681495047 -1.9728837473 -0.6931585596
2.6120567263 -1.9416072014 -0.7640723963
2.5525697992 -1.9028068822 -0.8281846508
2.4904298432 -1.8571051943 -0.8847834767
2.4264277113 -1.8053642952 -0.9335548067
2.3613386074 -1.7480880269 -0.9739879910
2.2960236473 -1.6858067045 -1.0057282188
2.2314960018 -1.6189496199 -1.0284647700
2.1690662122 -1.5477428736 -1.0420231947
2.1106273677 -1.4720990942 -1.0455404065
2.0579724311 -1.3925156457 -1.0392875515
2.0131815573 -1.3095702127 -1.0231944041
1.9783561896 -1.2244078858 -0.9971558096
1.9534022449 -1.1388093058 -0.9625750156
1.9381119907 -1.0545266191 -0.9199870678
1.9311038599 -0.9730776353 -0.8702861895
1.9306016047 -0.8952575494 -0.8146308799
1.9353325037 -0.8217042503 -0.7536123962
1.9445302492 -0.7530974664 -0.6875429854
1.9573570169 -0.6895154209 -0.6171905643
1.9735577107 -0.6311948294 -0.5430729643
1.9932265879 -0.5782835418 -0.4658012081
2.0166878583 -0.5307608752 -0.3861188459
2.0444329187 -0.4882633841 -0.3049881360
2.0770301587 -0.4497304010 -0.2236791959
2.1154805212 -0.4135056477 -0.1438871407
2.1604189271 -0.3768620566 -0.0677794700
2.2123960736 -0.3359375178 0.0012762747
2.2703623722 -0.2861610702 0.0586231089
2.3304826937 -0.2238698313 0.0987890856
2.3840106726 -0.1468157795 0.1146169411
2.4191902468 -0.0591667540 0.1044603986
2.4238413653 0.0295055455 0.0702344762
2.4017442147 0.1098021114 0.0235559479
2.3630658676 0.1810442912 -0.0271750101
2.3138873393 0.2454466431 -0.0780508794
2.2567323913 0.3050499455 -0.1263758595
2.1917892134 0.3608506589 -0.1690045538
2.1188999697 0.4130590168 -0.2022092457
2.0391497427 0.4617016649 -0.2225396504
1.9557461322 0.5079399042 -0.2298050881
1.8719785934 0.5540408771 -0.2261850497
1.7912640887 0.6044658642 -0.2165232185
1.7147044272 0.6598270340 -0.2012959910
1.6416863653 0.7185175706 -0.1816951313
1.5710925951 0.7790700292 -0.1590994143
1.5021614216 0.8406699677 -0.1342833546
1.4343131527 0.9027088671 -0.1076346895
1.3667677301 0.9645744216 -0.0798377003
1.2989482507 1.0257704540 -0.0512371867
1.2301419158 1.0856626969 -0.0222433718
1.1598165783 1.1437723516 0.0067248775
1.0870460100 1.1990617594 0.0351581269
1.0111331662 1.2505482458 0.0624402132
0.9313387653 1.2968498718 0.0877997945
0.8468878730 1.3358554843 0.1100993406
0.7574310065 1.3647009112 0.1277650102
0.6637272622 1.3800839940 0.1389107882
0.5581193974 1.3661289138 -0.0451772943
0.4609434740 1.3713189055 -0.0390104383
0.3640928528 1.3738080131 -0.0277310007
0.2676910636 1.3741925465 -0.0127730032
0.1716706135 1.3730582342 0.0044941997
0.0758514269 1.3709626993 0.0227848666
-0.0199930526 1.3684345473 0.0408835954
-0.1160820063 1.3659809765 0.0576173484
-0.2125796002 1.3640963541 0.0718308415
-0.2852226371 1.3632075079 0.0805933492
-0.3825196123 1.3634251763 0.0877878676
-0.4556622356 1.3649729541 0.0890241469
-0.5286810039 1.3657113058 0.0861282089
-0.6012420841 1.3644209131 0.0783831860
-0.6963888453 1.3570198739 0.0587493024
-0.7894516399 1.3445248809 0.0324440505
-0.8809606766 1.3280369932 0.0029355030
-0.9717355839 1.3079453528 -0.0265736727
-1.0846108580 1.2758659073 -0.0593502210
-1.1953679892 1.2314286787 -0.0826285312
-1.3176538859 1.1532773884 -0.0893461991
-1.4057809692 1.0705704888 -0.0764017339
-1.4853480472 0.9815486394 -0.0521080371
-1.5476656180 0.9105819037 -0.0276837847
-1.6123976857 0.8425807091 -0.0012547993
-1.6813561282 0.7790231839 0.0254398115
-1.7552537398 0.7206825739 0.0507293372
-1.8140761942 0.6806467997 0.0674901760
-1.8751041536 0.6430612908 0.0818537175
-1.9380915969 0.6076635032 0.0932878011
-2.0245324675 0.5630590084 0.1002422267
-2.0895770965 0.5297858304 0.0972186754
-2.1531084110 0.4953540950 0.0873263022
-2.2338800614 0.4468040153 0.0634619233
-2.3258746426 0.3806591730 0.0192251747
-2.4074224706 0.3081608578 -0.0349237582
-2.4999367125 0.1919103131 -0.1183597985
-2.5520940330 0.0531598288 -0.1990640835
-2.5302364550 -0.1022911054 -0.2525859185
-2.4373726697 -0.2423748077 -0.2497727790
-2.3183989914 -0.3418377109 -0.1821927974
-2.2085671208 -0.4064932131 -0.0704003635
-2.1303017536 -0.4466506889 0.0462175004
-2.0784920145 -0.4788591950 0.1517284937
-2.0433439359 -0.5081446369 0.2378230123
-2.0133317928 -0.5425754973 0.3239510804
-1.9875516130 -0.5831687809 0.4087395319
-1.9655565546 -0.6305416223 0.4910437419
-1.9467942078 -0.6844671137 0.5700405038
-1.9344994730 -0.7285717211 0.6270927449
-1.9212118193 -0.7934699321 0.6986857562
-1.9112872783 -0.8640279039 0.7652982261
-1.9057763875 -0.9399480307 0.8262773747
-1.9056531424 -1.0204613457 0.8813026997
-1.9107192409 -1.0836696800 0.9177463300
-1.9243177202 -1.1699919371 0.9606962270
-1.9482989847 -1.2577013917 0.9953696217
-1.9740880860 -1.3230108154 1.0150092343
-2.0174496504 -1.4080975858 1.0330181732
-2.0700133736 -1.4895096156 1.0408853344
-2.1139783754 -1.5477523527 1.0402973577
-2.1773851998 -1.6209476886 1.0300089883
-2.2436723140 -1.6894356813 1.0099218295
-2.2942653093 -1.7381857467 0.9895932549
-2.3620207668 -1.7981090655 0.9531176857
-2.4289955665 -1.8526343483 0.9078185717
-2.4943267444 -1.9011594856 0.8540889048
-2.5415241493 -1.9326271850 0.8079367378
-2.6020934251 -1.9691271716 0.7409601598
-2.6588669103 -1.9976978650 0.6671701231
-2.7110893012 -2.0177724003 0.5874669009
-2.7466224738 -2.0268636069 0.5243287578
-2.7890506646 -2.0315447930 0.4368555816
-2.8248934486 -2.0270949925 0.3464770541
-2.8473834892 -2.0181439346 0.2775876003
-2.8707071898 -1.9983698740 0.1851290342
-2.8864188992 -1.9704405489 0.0931617518
-2.8938000053 -1.9449841051 0.0249946871
-2.8961272688 -1.9039887103 -0.0634595258
-2.8909011058 -1.8562728646 -0.1483482120
-2.8787127004 -1.8027351438 -0.2289354296
-2.8598634711 -1.7438801050 -0.3043710667
-2.8410156034 -1.6962099226 -0.3565460376
-2.8112032559 -1.6295005922 -0.4209880177
-2.7755683447 -1.5592022983 -0.4782620924
-2.7343115684 -1.4860840172 -0.5276809537
-2.6994278702 -1.4298499889 -0.5585735371
-2.6482614403 -1.3539909037 -0.5917994630
-2.5916104313 -1.2782751439 -0.6147323108
-2.5457807326 -1.2224114003 -0.6249663089
-2.4802079928 -1.1505567197 -0.6278639893
-2.4106698814 -1.0831029823 -0.6186290607
-2.3568158482 -1.0355728790 -0.6049743063
-2.2835699060 -0.9781938430 -0.5758622994
-2.2102568396 -0.9271954661 -0.5367164526
-2.1379974064 -0.8824454781 -0.4888994219
-2.0850257204 -0.8533055502 -0.4477224840
-2.0156243746 -0.8187971893 -0.3886210817
-1.9474599405 -0.7901570669 -0.3250730725
-1.8795259934 -0.7677800376 -0.2588082430
-1.8102436484 -0.7524964659 -0.1919555403
-1.7560266964 -0.7467448779 -0.1433370539
-1.6797698814 -0.7468103735 -0.0829675827
-1.5977925408 -0.7573833968 -0.0321667472
-1.5330017493 -0.7721647719 -0.0026642802
-1.4436058508 -0.8010850663 0.0209987209
-1.3759832003 -0.8278824171 0.0274799805
-1.2885216231 -0.8690008005 0.0155478996
-1.2067776510 -0.9112016919 -0.0164889896
-1.1308388249 -0.9503399295 -0.0634200639
-1.0577269216 -0.9841219460 -0.1184441925
-0.9823872602 -1.0111998216 -0.1741471263
-0.9005058867 -1.0317291312 -0.2228232975
-0.7868403487 -1.0481199363 -0.2617810247
-0.6907866305 -1.0560884164 -0.2721789801
-0.5709775682 -1.0620237840 -0.2557513217
-0.4804339753 -1.0654824895 -0.2213611354
-0.3780675258 -1.0699439771 -0.1563139115
-0.3064684003 -1.0748856985 -0.0906371132
-0.2433578116 -1.0820550746 -0.0168090013
-0.1871680586 -1.0923363634 0.0621678120
-0.1358797685 -1.1063518880 0.1439141947
-0.0879475816 -1.1247752573 0.2268304763
-0.0417098232 -1.1479930596 0.3095125978
0.0042265979 -1.1762263522 0.3907814461
0.0391546862 -1.2008763072 0.4501235513
0.0868504582 -1.2380415885 0.5266062234
0.1363379625 -1.2803599358 0.5991578486
0.1878007942 -1.3276774472 0.6670889504
0.2411779875 -1.3800009671 0.7296352553
0.2960958655 -1.4372933931 0.7862015241
0.3378589138 -1.4833195960 0.8246732740
0.3936436152 -1.5493136753 0.8697433725
0.4482038611 -1.6207034669 0.9074385540
0.4876664708 -1.6774580353 0.9313359148
0.5354651818 -1.7589848165 0.9552975379
0.5751548833 -1.8466532992 0.9706346045
0.5963859095 -1.9164002881 0.9753831420
0.6108294907 -1.9877842666 0.9756268625
0.6184343198 -2.0601098513 0.9713802802
0.6191490895 -2.1326816590 0.9626579094
0.6094393428 -2.2277431627 0.9432756604
0.5962321154 -2.2968645192 0.9233106793
0.5744838822 -2.3864274845 0.8916489245
0.5484261976 -2.4723785015 0.8537705888
0.5191330968 -2.5544630350 0.8100957319
0.4952848409 -2.6131333848 0.7735665763
0.4613583020 -2.6875006662 0.7204667731
0.4249840818 -2.7568694537 0.6624487791
0.3862121860 -2.8208589317 0.5999786351
0.3450270240 -2.8789593476 0.5334332114
0.3013982571 -2.9304888834 0.4631521384
0.2672072520 -2.9647443729 0.4083676379
0.2196705999 -3.0037720050 0.3327511670
0.1702299745 -3.0349985707 0.2547786419
0.1192314688 -3.0578881458 0.1749384982
0.0671166167 -3.0723450237 0.0938647051
0.0144697484 -3.0781239424 0.0120581939
-0.0382384867 -3.0750607626 -0.0698550681
-0.0905179024 -3.0632980826 -0.1512643567
-0.1418402690 -3.0429809395 -0.2315876555
-0.1916129075 -3.0141263449 -0.3102675595
-0.2279812348 -2.9880142930 -0.3681180352
-0.2743697973 -2.9455844197 -0.4426967113
-0.3183708883 -2.8958383931 -0.5141372938
-0.3598857101 -2.8394217308 -0.5820179677
-0.3989287600 -2.7769894974 -0.6459904588
-0.4353595709 -2.7088013869 -0.7054736369
-0.4692276280 -2.6354332574 -0.7601086767
-0.5005003822 -2.5574572134 -0.8096675306
-0.5289246890 -2.4751845867 -0.8536875399
-0.5539207404 -2.3888894026 -0.8916605283
-0.5746110560 -2.2990127773 -0.9233795075
-0.5894309050 -2.2059095440 -0.9483220807
-0.5947480172 -2.0859245823 -0.9677853713
-0.5872191628 -1.9892404862 -0.9746601106
-0.5668561450 -1.8942185641 -0.9724596655
-0.5342773568 -1.8032962259 -0.9609112542
-0.4921202083 -1.7179808847 -0.9404394742
-0.4434723400 -1.6386830674 -0.9116115758
-0.3910147941 -1.5652513432 -0.8748813267
-0.3367628898 -1.4973405075 -0.8308016789
-0.2821894208 -1.4346505908 -0.7798887056
-0.2283297560 -1.3772054598 -0.7224236314
-0.1759253048 -1.3248779274 -0.6590221224
-0.1252947651 -1.2775973170 -0.5904220327
-0.0765236139 -1.2354502239 -0.5172659401
-0.0294237168 -1.1985202902 -0.4402816182
0.0165866955 -1.1668637549 -0.3603331009
0.0623246771 -1.1403535695 -0.2783701054
0.1088927964 -1.1187364103 -0.1954437283
0.1578858734 -1.1018682057 -0.1128243876
0.2108979293 -1.0892358423 -0.0319734776
0.2696289149 -1.0800820291 0.0452369017
0.3360741862 -1.0737617444 0.1161031655
0.4113589610 -1.0693322320 0.1774954426
0.4955051484 -1.0658315435 0.2258428146
0.5872660200 -1.0622305476 0.2571911227
0.7076124053 -1.0556391332 0.2679242934
0.8029498686 -1.0468620455 0.2537335100
0.8930047282 -1.0331174009 0.2207938707
0.9754680084 -1.0130874667 0.1735040074
1.0514649207 -0.9864667250 0.1186760355
1.1250496566 -0.9534512861 0.0639586925
1.2009603005 -0.9149111597 0.0169389014
1.2821584266 -0.8732587264 -0.0158432696
1.3464981625 -0.8421891617 -0.0287741499
1.4357095208 -0.8044808704 -0.0269201285
1.5032913927 -0.7801278107 -0.0139792256
1.5910429652 -0.7572449104 0.0214849121
1.6734695263 -0.7455801131 0.0721272922
1.7498853251 -0.7446698703 0.1326442669
1.8214242397 -0.7530791197 0.1983790792
1.8728755194 -0.7653182678 0.2489262886
1.9406660980 -0.7869641623 0.3155720402
2.0085662428 -0.8149452134 0.3797074612
2.0776517893 -0.8488016938 0.4395767887
2.1484033728 -0.8885914975 0.4935057144
2.2207121166 -0.9342420091 0.5401980113
2.2939102400 -0.9860968018 0.5781313436
2.3668666802 -1.0443805172 0.6056452283
2.4204461738 -1.0921844378 0.6186606411
2.4894232403 -1.1603143361 0.6261938357
2.5543256857 -1.2326051221 0.6216337169
2.6143319163 -1.3074764575 0.6055154319
2.6688963665 -1.3833606239 0.5784294550
2.7178732892 -1.4588347207 0.5412419472
2.7612485550 -1.5326812251 0.4949265107
2.7989247399 -1.6039469965 0.4402836365
2.8236109075 -1.6553528128 0.3946181331
2.8511153002 -1.7203053330 0.3274092776
2.8723096499 -1.7806869346 0.2539366559
2.8868928375 -1.8359092072 0.1750128012
2.8944795851 -1.8853271976 0.0913994565
2.8949245436 -1.9284534029 0.0040570987
2.8878254504 -1.9645542470 -0.0861307737
2.8729578152 -1.9929227730 -0.1781127244
2.8504529188 -2.0130492816 -0.2706970904
2.8206106882 -2.0246318614 -0.3626583443
2.7943333202 -2.0283398940 -0.4308034154
2.7525502934 -2.0240724782 -0.5188148289
2.7047993357 -2.0107563115 -0.6027989894
2.6518444134 -1.9886093717 -0.6816412662
2.5943967850 -1.9579229584 -0.7542197275
2.5334932283 -1.9196305167 -0.8200430491
2.4697221460 -1.8742907248 -0.8782403922
2.4037889934 -1.8225038367 -0.9280455405
2.3366855223 -1.7651101047 -0.9694299817
2.2692387615 -1.7024799410 -1.0016328723
2.2026425810 -1.6350424391 -1.0245426426
2.1383316476 -1.5629438549 -1.0377318697
2.0785048746 -1.4860162637 -1.0405457363
2.0252640576 -1.4047047193 -1.0331539650
1.9812891076 -1.3195919088 -1.0152628209
1.9482290296 -1.2322581787 -0.9873707772
1.9260591267 -1.1447257022 -0.9506279161
1.9140321183 -1.0589969477 -0.9057508516
1.9101006204 -0.9765532251 -0.8538185265
1.9123600588 -0.8982729676 -0.7956903944
1.9196461932 -0.8250565319 -0.7316652708
1.9308421851 -0.7572581467 -0.6624513120
1.9417900917 -0.7107522587 -0.6070530566
1.9588041884 -0.6535802315 -0.5299629997
1.9790355164 -0.6028638389 -0.4492157885
2.0027803730 -0.5587242719 -0.3656114159
2.0305896819 -0.5209355780 -0.2801578222
2.0632744203 -0.4888918334 -0.1940773278
2.1015362898 -0.4610266171 -0.1088375657
2.1463123436 -0.4348584651 -0.0262950889
2.2116777027 -0.4001953750 0.0704612641
2.2895885841 -0.3539884368 0.1514386917
2.3736215676 -0.2909232190 0.2113679899
2.4707272776 -0.1898906857 0.2478997090
2.5330184760 -0.0612884543 0.2321887848
2.5404384509 0.0722658953 0.1798262755
2.4892316537 0.1884407264 0.1087504344
2.4260808318 0.2731552537 0.0484245556
2.3660868820 0.3344339351 0.0021401573
2.2988824946 0.3910784883 -0.0399118158
2.2245311046 0.4435067645 -0.0745642014
2.1436147986 0.4919908186 -0.0983301428
2.0582426712 0.5374118347 -0.1088748978
1.9933128060 0.5707928576 -0.1083466831
1.9288072468 0.6046290453 -0.1026564136
1.8450744564 0.6521683024 -0.0875591974
1.7842927082 0.6900622920 -0.0727098029
1.7078528422 0.7457150982 -0.0487635991
1.6364895981 0.8068349854 -0.0225729656
1.5698622613 0.8728826421 0.0041639486
1.5067716818 0.9427659805 0.0297508568
1.4445928036 1.0145094903 0.0522277065
1.3796034972 1.0851835377 0.0693472579
1.2876788729 1.1641825200 0.0773650651
1.2057559634 1.2160105601 0.0721552431
1.1183468958 1.2556853645 0.0564277478
1.0286472366 1.2857117291 0.0330117047
0.9381038525 1.3094393580 0.0055893916
0.8461311496 1.3293290592 -0.0197421544
0.7515606117 1.3454960754 -0.0366322649
0.6552277210 1.3576743014 -0.0448073912
