# Supplementary material for: The topology of the magnetically induced ring current of C13Cl2
Source: Chem Sci. 2026 Jun 27. Online ahead of print. doi: 10.1039/d6sc03398a (PMC13334967; doi:10.1039/d6sc03398a)
Supplement: SC-OLF-D6SC03398A-s002 [file SC-OLF-D6SC03398A-s002.zip › c13cl2/3loops/ribbon_traj_002_069.xyz]

300

0.5843843841 1.3672071841 0.0430937822
0.4764380856 1.3653303555 0.0338791425
0.3684138662 1.3564220954 0.0423533128
0.2622095892 1.3447977254 0.0647076634
0.1691636655 1.3361962120 0.0904727300
0.0766948818 1.3310882339 0.1191308896
-0.0157212678 1.3301851339 0.1483876742
-0.1085268636 1.3332526521 0.1762113703
-0.2021550865 1.3391970968 0.2005567130
-0.2849522229 1.3450274656 0.2170571285
-0.3687375632 1.3498205804 0.2276307965
-0.4654755463 1.3515721862 0.2299983208
-0.5494922343 1.3469764113 0.2220398219
-0.6319139826 1.3371433048 0.2068588255
-0.7124933755 1.3227998714 0.1863192740
-0.8029571391 1.3026430698 0.1586871816
-0.8919734689 1.2784828991 0.1295275159
-0.9800909459 1.2500706214 0.1016839867
-1.0784313057 1.2118490384 0.0751601382
-1.1738070919 1.1627517253 0.0580785980
-1.2625590181 1.1000853892 0.0541600044
-1.3411480243 1.0252683761 0.0649991868
-1.4133848118 0.9459598921 0.0852723840
-1.4763345231 0.8758010404 0.1079223011
-1.5412412927 0.8082174564 0.1327271976
-1.6099579287 0.7446297625 0.1577390632
-1.6831725907 0.6856939767 0.1812721447
-1.7506904213 0.6378991882 0.1991082702
-1.8210412784 0.5931111598 0.2134875650
-1.9045192102 0.5450269953 0.2236663763
-1.9782781567 0.5037012680 0.2237949217
-2.0506650996 0.4613378821 0.2150169516
-2.1297189479 0.4108435612 0.1934968012
-2.2019097388 0.3569701770 0.1597256112
-2.2661574593 0.2994312922 0.1168491139
-2.3300758703 0.2301745069 0.0628176060
-2.3885418019 0.1450090373 0.0001307296
-2.4284946083 0.0367388164 -0.0656036142
-2.4151547926 -0.0866239358 -0.1087436250
-2.3513779916 -0.2004522548 -0.1060401259
-2.2675650023 -0.2884259498 -0.0562874333
-2.1949659513 -0.3472897913 0.0187918589
-2.1381883232 -0.3910752223 0.0998642701
-2.0907695861 -0.4315889649 0.1887159722
-2.0548613947 -0.4695807448 0.2699152489
-2.0242299998 -0.5108343845 0.3518229215
-1.9981229625 -0.5567907386 0.4328785836
-1.9758428421 -0.6080007203 0.5119552790
-1.9586511381 -0.6570956490 0.5786614157
-1.9426455936 -0.7186315152 0.6517318568
-1.9298771870 -0.7854023326 0.7207206985
-1.9207356559 -0.8571831460 0.7850657811
-1.9160787465 -0.9241092437 0.8364967026
-1.9161623651 -1.0043445905 0.8904805367
-1.9230253287 -1.0881159858 0.9381107500
-1.9351325637 -1.1635250356 0.9738243257
-1.9544014839 -1.2399457450 1.0039645297
-1.9876649707 -1.3268688240 1.0300421657
-2.0250023191 -1.4011745721 1.0454714330
-2.0772271069 -1.4823893514 1.0531286242
-2.1288555258 -1.5493911482 1.0512309854
-2.1920020417 -1.6219613324 1.0403698857
-2.2497298934 -1.6812193455 1.0228999111
-2.3167849022 -1.7449892210 0.9945067899
-2.3757729520 -1.7964614825 0.9625673939
-2.4423234321 -1.8506830588 0.9178181468
-2.4996235114 -1.8932918425 0.8724744682
-2.5627183969 -1.9360328683 0.8127040848
-2.6229016971 -1.9717435632 0.7457493132
-2.6725680470 -1.9959212102 0.6816811395
-2.7251747652 -2.0165856111 0.6031222546
-2.7670943697 -2.0270124736 0.5304739484
-2.8095721121 -2.0313945331 0.4436680096
-2.8418521281 -2.0277860396 0.3656469781
-2.8718064927 -2.0156528700 0.2744189714
-2.8945980957 -1.9952111365 0.1826000331
-2.9088965340 -1.9707570926 0.1028928530
-2.9176473859 -1.9357279503 0.0130086312
-2.9191219791 -1.8938664854 -0.0743495177
-2.9142318527 -1.8514591855 -0.1474189100
-2.9025713472 -1.7981871887 -0.2274466240
-2.8845245949 -1.7397566395 -0.3025452462
-2.8637846386 -1.6846088581 -0.3632458835
-2.8345140698 -1.6178780749 -0.4270348963
-2.7996449914 -1.5475869954 -0.4837837235
-2.7649969556 -1.4837429569 -0.5271150210
-2.7198943639 -1.4088086689 -0.5686808479
-2.6764311568 -1.3423309035 -0.5978644556
-2.6210401086 -1.2664051724 -0.6213597648
-2.5602482792 -1.1920300210 -0.6339682105
-2.5027600527 -1.1299566147 -0.6345565003
-2.4334196965 -1.0631288917 -0.6250336460
-2.3703974610 -1.0098429554 -0.6068153065
-2.2972171609 -0.9544092533 -0.5763256316
-2.2241217882 -0.9053077875 -0.5361818631
-2.1611502313 -0.8676374908 -0.4941577696
-2.0908360097 -0.8294936453 -0.4395715933
-2.0224386262 -0.7968154545 -0.3792444181
-1.9555642693 -0.7697351870 -0.3145486058
-1.8976098444 -0.7507052675 -0.2558532613
-1.8305175100 -0.7351077864 -0.1876623594
-1.7607705296 -0.7269452548 -0.1208721543
-1.6863469077 -0.7277070203 -0.0588433346
-1.6059415914 -0.7386515465 -0.0060305242
-1.5310048971 -0.7570554893 0.0284268852
-1.4423434219 -0.7865783405 0.0526619660
-1.3533866357 -0.8236490509 0.0573412720
-1.2673802757 -0.8647381967 0.0422900684
-1.1865479311 -0.9058205591 0.0090496774
-1.1107007358 -0.9432489231 -0.0378468172
-1.0368016571 -0.9749880409 -0.0917274124
-0.9600482060 -1.0002257331 -0.1450299241
-0.8767131270 -1.0190083501 -0.1902751480
-0.7860420423 -1.0320335175 -0.2207309476
-0.6784306653 -1.0416000729 -0.2328506571
-0.5826203620 -1.0473464286 -0.2207450457
-0.4914070061 -1.0522732389 -0.1888210915
-0.4078627105 -1.0575174424 -0.1402524234
-0.3331582074 -1.0639175096 -0.0789849617
-0.2674511872 -1.0723595160 -0.0083055966
-0.2090584527 -1.0836694954 0.0681862858
-0.1562878545 -1.0984498447 0.1481190965
-0.1074347273 -1.1174667385 0.2296436448
-0.0605751491 -1.1408587704 0.3112008969
-0.0145700091 -1.1692824892 0.3916305406
0.0318530745 -1.2026778117 0.4698583810
0.0793820642 -1.2411238418 0.5450102500
0.1226232548 -1.2786336180 0.6072830070
0.1733075917 -1.3264205976 0.6744710587
0.2256320377 -1.3791810263 0.7363613391
0.2731051270 -1.4286445881 0.7855639862
0.3273782633 -1.4904492804 0.8359914878
0.3758331842 -1.5475064697 0.8744319081
0.4290902093 -1.6183402510 0.9115915937
0.4754109266 -1.6829949216 0.9380613048
0.5183740649 -1.7519811141 0.9572754092
0.5572222361 -1.8245998639 0.9702556885
0.5896804171 -1.9013296668 0.9767246155
0.6124303678 -1.9822838378 0.9765832804
0.6203876895 -2.0660203371 0.9687310631
0.6158745843 -2.1492534364 0.9554385281
0.6029379872 -2.2304748512 0.9372994606
0.5849234007 -2.3095189435 0.9145541907
0.5609978583 -2.3973263870 0.8823962681
0.5362138019 -2.4707622517 0.8489950385
0.5096717269 -2.5414813189 0.8113715863
0.4780899387 -2.6191890238 0.7633310167
0.4441717265 -2.6925099030 0.7101150125
0.4121633785 -2.7523197610 0.6596957410
0.3738988453 -2.8159736913 0.5976155540
0.3381973147 -2.8667106436 0.5401470430
0.2954972038 -2.9189854968 0.4706984429
0.2504461360 -2.9643064666 0.3978989214
0.2032217403 -3.0021767595 0.3222547678
0.1601341530 -3.0282772839 0.2542555624
0.1097797255 -3.0513035703 0.1747995344
0.0583268696 -3.0657539070 0.0940194368
0.0062215968 -3.0714456951 0.0125630412
-0.0394711214 -3.0689508967 -0.0585901185
-0.0912804064 -3.0584304481 -0.1397277280
-0.1422038595 -3.0392949022 -0.2198537484
-0.1917439406 -3.0118115201 -0.2984152843
-0.2395716083 -2.9763968490 -0.3748403222
-0.2853474822 -2.9334577581 -0.4486317834
-0.3233369759 -2.8899753382 -0.5104682939
-0.3646992355 -2.8341471229 -0.5779584903
-0.4036702232 -2.7723107780 -0.6415209276
-0.4402282450 -2.7049001134 -0.7006913244
-0.4743551014 -2.6323337964 -0.7550099211
-0.5059927972 -2.5551277266 -0.8041505114
-0.5350308245 -2.4737741642 -0.8478539955
-0.5610084219 -2.3886028685 -0.8857703428
-0.5829321120 -2.2998549041 -0.9173888905
-0.5992367553 -2.2078730237 -0.9423039160
-0.6082400914 -2.1011739389 -0.9620230645
-0.6021069364 -1.9929627816 -0.9718122618
-0.5775985742 -1.8870093617 -0.9705457336
-0.5358918982 -1.7877824086 -0.9569061928
-0.4912681449 -1.7049907965 -0.9359744445
-0.4411651354 -1.6278517583 -0.9068228885
-0.3879642557 -1.5561661490 -0.8698675625
-0.3334088346 -1.4897438221 -0.8255390645
-0.2787953200 -1.4283899534 -0.7743622738
-0.2250940132 -1.3719481000 -0.7168739197
-0.1729158801 -1.3204292493 -0.6535996261
-0.1226143337 -1.2739986779 -0.5850476948
-0.0802482445 -1.2370974773 -0.5217255457
-0.0332761394 -1.2002030914 -0.4453807939
0.0124670957 -1.1684972712 -0.3660110638
0.0578853341 -1.1418896847 -0.2846074384
0.1039223647 -1.1201469013 -0.2021162665
0.1521902672 -1.1031233321 -0.1198021832
0.2041583035 -1.0902738326 -0.0390157201
0.2616815495 -1.0810920961 0.0383987371
0.3265084958 -1.0747762119 0.1100550128
0.4102802290 -1.0703442895 0.1795678282
0.4939648813 -1.0671069090 0.2277377891
0.5971025607 -1.0635138890 0.2619199908
0.6929289645 -1.0586703929 0.2718251879
0.8003639160 -1.0496053615 0.2585284373
0.9013519408 -1.0341542215 0.2210752195
0.9825366171 -1.0136449401 0.1725207316
1.0570828000 -0.9864586985 0.1169160221
1.1295817362 -0.9530629415 0.0619615996
1.2047631630 -0.9142995292 0.0147711876
1.2755401912 -0.8777629166 -0.0134137792
1.3503524637 -0.8416344278 -0.0276541975
1.4277610521 -0.8084521524 -0.0268999134
1.5169886888 -0.7775715943 -0.0071096049
1.5928339885 -0.7580310862 0.0244715083
1.6747384209 -0.7465171399 0.0747312591
1.7409087748 -0.7456007656 0.1274212192
1.8126301248 -0.7528742611 0.1919981982
1.8812357209 -0.7682451603 0.2586192453
1.9399080308 -0.7873503657 0.3165330167
2.0074867345 -0.8150226596 0.3802208453
2.0762120874 -0.8486406541 0.4396662468
2.1465922734 -0.8880052733 0.4933362900
2.2184960915 -0.9332153092 0.5398330740
2.2913111001 -0.9845688218 0.5776592751
2.3639355683 -1.0421061882 0.6055689399
2.4261473218 -1.0972130683 0.6210850623
2.4945789443 -1.1653334385 0.6277564286
2.5588183922 -1.2375547315 0.6223744371
2.6181471167 -1.3122118500 0.6056286361
2.6657424746 -1.3782948149 0.5825969420
2.7147799337 -1.4535495052 0.5462209324
2.7582867075 -1.5272688488 0.5007853683
2.7962859682 -1.5985433931 0.4472229102
2.8284955846 -1.6664768113 0.3860604340
2.8547747170 -1.7304963102 0.3182093515
2.8749694785 -1.7900243867 0.2444411103
2.8868953056 -1.8374711098 0.1753601086
2.8944308027 -1.8867854951 0.0923271718
2.8947583943 -1.9297602533 0.0055226545
2.8875924317 -1.9658155549 -0.0840786967
2.8729390613 -1.9944760074 -0.1754126475
2.8507143067 -2.0149845667 -0.2674100168
2.8251772736 -2.0257276866 -0.3473224246
2.7894783198 -2.0299745407 -0.4372040552
2.7473515948 -2.0253444700 -0.5242394680
2.6994098319 -2.0118237522 -0.6072453190
2.6463563863 -1.9895796470 -0.6851209959
2.5890014908 -1.9592184891 -0.7569769338
2.5280840977 -1.9212197267 -0.8219432065
2.4643456304 -1.8762341600 -0.8793013752
2.3985902617 -1.8250743485 -0.9286421719
2.3316081215 -1.7683084276 -0.9694638167
2.2643248639 -1.7064357506 -1.0013972619
2.1978642780 -1.6397948722 -1.0241075936
2.1337667913 -1.5684526744 -1.0372322511
2.0741218560 -1.4922966964 -1.0401832866
2.0211969660 -1.4116533465 -1.0330377412
1.9775013356 -1.3271882314 -1.0156729284
1.9448234845 -1.2403908490 -0.9884076038
1.9229785505 -1.1533530948 -0.9524430358
1.9110387543 -1.0679844064 -0.9085238319
1.9071545869 -0.9857920412 -0.8575564972
1.9095080430 -0.9077433700 -0.8003222581
1.9167019551 -0.8345174440 -0.7373681820
1.9278061314 -0.7667088177 -0.6691205212
1.9421715708 -0.7047098036 -0.5961451326
1.9571151660 -0.6551320069 -0.5292671514
1.9773560958 -0.6048685331 -0.4490307800
2.0010163744 -0.5611422887 -0.3660069012
2.0286733888 -0.5238116483 -0.2811981336
2.0609305404 -0.4920852431 -0.1958543902
2.0986723122 -0.4644258974 -0.1115369195
2.1487270986 -0.4369787807 -0.0194825329
2.2223281308 -0.4038924877 0.0852156963
2.3099393671 -0.3595258906 0.1732024162
2.4060802419 -0.2926401635 0.2339408636
2.4960426632 -0.2002568320 0.2599493246
2.5618369382 -0.0870582287 0.2492067510
2.5824177885 0.0354523619 0.2049627834
2.5487149661 0.1480181509 0.1428645112
2.4842000646 0.2453798508 0.0791664667
2.4028742610 0.3315971236 0.0187091215
2.3192487421 0.4031302092 -0.0307820409
2.2468678199 0.4566977005 -0.0644288959
2.1683648670 0.5069558517 -0.0879419067
2.0962342835 0.5488281558 -0.0991335058
2.0223140523 0.5895258728 -0.1008664461
1.9486216272 0.6305033286 -0.0943729076
1.8779118201 0.6750738901 -0.0818453307
1.8105743874 0.7234187888 -0.0652139837
1.7377103134 0.7826803470 -0.0417188332
1.6685209486 0.8453782775 -0.0159976743
1.5899543859 0.9162416865 0.0102366984
1.4958169893 0.9888521357 0.0282050191
1.4082259999 1.0487815920 0.0380036026
1.3301000083 1.0995032496 0.0455279127
1.2508387925 1.1471125265 0.0508714543
1.1703930930 1.1916372212 0.0544291124
1.0884214372 1.2328532616 0.0564956178
1.0161128853 1.2677091236 0.0605062458
0.9417366156 1.2991544288 0.0632492131
0.8648030492 1.3256980202 0.0642928274
0.7735334354 1.3483602493 0.0598309297
0.6797071977 1.3626920594 0.0527682701
0.5681775700 1.3794062400 0.1419147400
0.4730620510 1.3693099101 0.1437904473
0.3790319579 1.3570624338 0.1565474708
0.2863515765 1.3451608886 0.1771958321
0.1946479995 1.3355400869 0.2028497220
0.1033783414 1.3296255713 0.2310662192
0.0120074376 1.3278778394 0.2595153877
-0.0798618971 1.3298723296 0.2862830709
-0.1725907038 1.3345296639 0.3095148161
-0.2665155438 1.3398865063 0.3270571932
-0.3616559331 1.3431702071 0.3365825408
-0.4572772252 1.3414771274 0.3362056556
-0.5519107977 1.3328006260 0.3254842706
-0.6441807683 1.3170162168 0.3057995738
-0.7337766035 1.2953494849 0.2800985001
-0.8213200745 1.2692989893 0.2514969676
-0.9075335113 1.2392220942 0.2228067261
-0.9927944176 1.2044762941 0.1967134368
-1.0765493438 1.1630929885 0.1761184647
-1.1568201514 1.1124501197 0.1645363217
-1.2313714019 1.0526095546 0.1636575319
-1.2993178160 0.9859593375 0.1732128221
-1.3631065690 0.9166302859 0.1900178977
-1.4258612462 0.8475579980 0.2112835144
-1.4903769175 0.7808521292 0.2347112116
-1.5584065389 0.7177919752 0.2582593782
-1.6305160981 0.6588511737 0.2802562522
-1.7067624065 0.6041477733 0.2990077137
-1.7863519496 0.5528715233 0.3129039794
-1.8681951851 0.5037769712 0.3198530640
-1.9503425708 0.4548393363 0.3170044596
-2.0300158671 0.4040668749 0.3022805511
-2.1034751356 0.3499116987 0.2738320099
-2.1685688386 0.2924042469 0.2338763037
-2.2249809731 0.2316866871 0.1861125864
-2.2727374945 0.1669557059 0.1343323476
-2.3099848532 0.0960083223 0.0821872999
-2.3313676972 0.0160602337 0.0347383046
-2.3262224285 -0.0730896594 0.0027202777
-2.2911061693 -0.1611129804 0.0000226158
-2.2396183374 -0.2359952391 0.0285726321
-2.1861281015 -0.2962271728 0.0798646712
-2.1371696210 -0.3466082848 0.1447388972
-2.0941888779 -0.3921033509 0.2171058928
-2.0570076586 -0.4365622110 0.2932620652
-2.0249305399 -0.4826679107 0.3707548007
-1.9971041139 -0.5320143753 0.4478923236
-1.9727314691 -0.5853636737 0.5235162490
-1.9513288636 -0.6430924493 0.5967887705
-1.9327734065 -0.7056319908 0.6668132839
-1.9167514209 -0.7726527833 0.7332177230
-1.9034420989 -0.8440596265 0.7955215951
-1.8936320091 -0.9198782629 0.8530786061
-1.8881589387 -0.9997542429 0.9054791985
-1.8882945380 -1.0831479740 0.9523635460
-1.8958337014 -1.1693249751 0.9931700542
-1.9127195869 -1.2570582027 1.0273075935
-1.9410927803 -1.3445465502 1.0535447284
-1.9813920726 -1.4294854334 1.0710116522
-2.0321186141 -1.5101363894 1.0791114071
-2.0906381124 -1.5857563677 1.0779439141
-2.1544340989 -1.6562643789 1.0675888435
-2.2212721186 -1.7219245271 1.0482984851
-2.2895728709 -1.7829501229 1.0206498048
-2.3581007618 -1.8391515721 0.9845887655
-2.4259726810 -1.8902875771 0.9406233411
-2.4924415656 -1.9358334127 0.8890407590
-2.5568632788 -1.9753652622 0.8303986148
-2.6185938200 -2.0083614542 0.7651773285
-2.6768845374 -2.0339310530 0.6937393054
-2.7310965707 -2.0517540066 0.6169393319
-2.7804118753 -2.0612546900 0.5355135410
-2.8243436758 -2.0626447615 0.4505493134
-2.8623113269 -2.0558749461 0.3630020090
-2.8934385286 -2.0409261804 0.2737776228
-2.9176843423 -2.0182995227 0.1840388366
-2.9346892344 -1.9881400394 0.0948560206
-2.9445978705 -1.9512627449 0.0071448380
-2.9475029048 -1.9080645132 -0.0781692785
-2.9435070641 -1.8590300701 -0.1602270885
-2.9330763964 -1.8047133771 -0.2382958910
-2.9166957950 -1.7457381039 -0.3118390653
-2.8945190067 -1.6823762688 -0.3800314801
-2.8668514734 -1.6151947908 -0.4423067690
-2.8339193785 -1.5446913937 -0.4979861292
-2.7959105076 -1.4715336281 -0.5465317854
-2.7527289090 -1.3964929489 -0.5872313385
-2.7042321763 -1.3204830219 -0.6191708556
-2.6502313529 -1.2447838853 -0.6415504217
-2.5907343179 -1.1708676588 -0.6535629345
-2.5258900763 -1.1005878499 -0.6541157338
-2.4568035564 -1.0353159458 -0.6435633580
-2.3847479117 -0.9763424631 -0.6217286529
-2.3114206807 -0.9239617111 -0.5896627511
-2.2382510402 -0.8778574147 -0.5487714584
-2.1664385914 -0.8376067919 -0.5000150124
-2.0964722093 -0.8026032487 -0.4449166621
-2.0285144875 -0.7725655473 -0.3845982143
-1.9621498809 -0.7475078502 -0.3203509716
-1.8963999125 -0.7277603914 -0.2536697409
-1.8298112325 -0.7139435194 -0.1863426855
-1.7606004231 -0.7069828030 -0.1206551254
-1.6869131693 -0.7082311746 -0.0597047238
-1.6075929787 -0.7187160433 -0.0074272234
-1.5230013040 -0.7387500911 0.0322353346
-1.4350254327 -0.7679202857 0.0553778685
-1.3467128081 -0.8039732510 0.0602302909
-1.2608793536 -0.8437284806 0.0468507053
-1.1795047728 -0.8835259320 0.0163271340
-1.1023476767 -0.9197629294 -0.0270770066
-1.0266948154 -0.9505309604 -0.0769494886
-0.9484233175 -0.9749160313 -0.1262801267
-0.8642233536 -0.9929923879 -0.1678203609
-0.7735268813 -1.0057143315 -0.1950146396
-0.6788880289 -1.0148193270 -0.2041469252
-0.5841994332 -1.0218569421 -0.1934738181
-0.4936629402 -1.0282903832 -0.1635421654
-0.4102406362 -1.0351570796 -0.1174093049
-0.3352175898 -1.0430968140 -0.0586575612
-0.2687745281 -1.0528236751 0.0094745274
-0.2092898715 -1.0649541985 0.0834308378
-0.1553707098 -1.0800749780 0.1610354347
-0.1051656870 -1.0989122182 0.2403131006
-0.0568008599 -1.1214920832 0.3197591583
-0.0091472640 -1.1484066254 0.3982825172
0.0391336577 -1.1797075887 0.4747636487
0.0887755263 -1.2152186606 0.5484781786
0.1403274133 -1.2549261723 0.6186551443
0.1942217607 -1.2988906323 0.6843892374
0.2504605982 -1.3468084893 0.7452031784
0.3089009920 -1.3984982542 0.8006150672
0.3692518318 -1.4540581729 0.8498895975
0.4310117780 -1.5132852037 0.8927155752
0.4934367948 -1.5761920265 0.9287976178
0.5555540238 -1.6429261348 0.9578545118
0.6159024762 -1.7140223727 0.9792723936
0.6722855603 -1.7900683856 0.9929894147
0.7204813680 -1.8724298206 0.9985533957
0.7541815572 -1.9617419635 0.9958693910
0.7656079506 -2.0559132851 0.9850421279
0.7564540537 -2.1495089517 0.9678718438
0.7344337463 -2.2398481427 0.9453827126
0.7058580441 -2.3269353305 0.9178919980
0.6737413498 -2.4109867235 0.8852962159
0.6393520910 -2.4918687064 0.8474147169
0.6034079756 -2.5694040149 0.8043420263
0.5661659548 -2.6433666566 0.7563753745
0.5275879327 -2.7134012946 0.7037858651
0.4874888660 -2.7788582866 0.6466283572
0.4457341229 -2.8393235102 0.5853111177
0.4021507385 -2.8941886578 0.5201313306
0.3567702490 -2.9431557377 0.4515772072
0.3095640464 -2.9856164598 0.3799898358
0.2606599988 -3.0211152884 0.3058027669
0.2103213849 -3.0492388116 0.2294437713
0.1587663680 -3.0696465202 0.1514574563
0.1065211917 -3.0819327741 0.0722312275
0.0539914809 -3.0857129471 -0.0076596197
0.0016628630 -3.0812279828 -0.0876365566
-0.0499978750 -3.0683880565 -0.1671429641
-0.1005437456 -3.0473052811 -0.2455994347
-0.1493907444 -3.0181797962 -0.3225454159
-0.1962677278 -2.9813934435 -0.3974115432
-0.2408188370 -2.9372770724 -0.4697009512
-0.2827796716 -2.8861990049 -0.5388892530
-0.3220765013 -2.8287743109 -0.6045760858
-0.3586574194 -2.7655542786 -0.6663985760
-0.3924499383 -2.6968868887 -0.7238514023
-0.4233912020 -2.6232359094 -0.7765456402
-0.4513135166 -2.5449772938 -0.8240166464
-0.4761025002 -2.4626891935 -0.8660949639
-0.4972769888 -2.3767026547 -0.9023520930
-0.5137930355 -2.2872486934 -0.9320263370
-0.5244685973 -2.1949362195 -0.9547566200
-0.5278077440 -2.1005663368 -0.9699862701
-0.5218447662 -2.0053642341 -0.9768069059
-0.5052421633 -1.9112243868 -0.9746185578
-0.4784544790 -1.8201252808 -0.9634948421
-0.4427108933 -1.7337272266 -0.9434247053
-0.4002720228 -1.6528609474 -0.9150056001
-0.3534315688 -1.5777272117 -0.8787716308
-0.3040706977 -1.5082232989 -0.8353299209
-0.2536750648 -1.4443239988 -0.7850020832
-0.2033741408 -1.3856417223 -0.7285905686
-0.1538936934 -1.3321193761 -0.6665867563
-0.1056851106 -1.2838698618 -0.5994543985
-0.0588957252 -1.2408214631 -0.5279229887
-0.0133255358 -1.2029801810 -0.4527532873
0.0315093742 -1.1702935044 -0.3747740072
0.0764385371 -1.1426199044 -0.2949296042
0.1224109085 -1.1197069367 -0.2141759372
0.1710191930 -1.1013573133 -0.1338050105
0.2237336316 -1.0870331029 -0.0552353758
0.2823198789 -1.0761348085 0.0196179740
0.3485227185 -1.0679170953 0.0881709759
0.4238943373 -1.0616687401 0.1466647966
0.5078923372 -1.0564445884 0.1919176432
0.5989550016 -1.0514363371 0.2202845556
0.6938410561 -1.0455220774 0.2292064695
0.7883225885 -1.0372459365 0.2178686361
0.8777675702 -1.0245903306 0.1867321704
0.9598602311 -1.0063143194 0.1412402074
1.0349455929 -0.9815990498 0.0873300063
1.1072718046 -0.9506206565 0.0328661904
1.1812961558 -0.9138717772 -0.0152956567
1.2604668298 -0.8730361088 -0.0499223164
1.3449154536 -0.8317819445 -0.0668579293
1.4325710572 -0.7940513786 -0.0642974946
1.5203154781 -0.7632544676 -0.0425797921
1.6048945367 -0.7416728509 -0.0037959162
1.6841478556 -0.7302090041 0.0483994334
1.7574904095 -0.7287431876 0.1097899886
1.8260734150 -0.7362360311 0.1760841076
1.8919741140 -0.7511483913 0.2438439650
1.9569764432 -0.7724243781 0.3107826866
2.0225551900 -0.7995544564 0.3749863481
2.0896469595 -0.8321892374 0.4349147704
2.1587110719 -0.8702833709 0.4890848064
2.2295283656 -0.9139263636 0.5363294002
2.3014971632 -0.9635055317 0.5752120305
2.3735004947 -1.0192037822 0.6045821912
2.4440080859 -1.0812105978 0.6227751909
2.5116530665 -1.1484394505 0.6297325187
2.5750864438 -1.2198402111 0.6248588335
2.6336595910 -1.2937422790 0.6088909939
2.6868598736 -1.3686468726 0.5822693936
2.7346187423 -1.4431137927 0.5458718172
2.7771279535 -1.5160186441 0.5008157697
2.8143278102 -1.5864270846 0.4477801845
2.8460049436 -1.6535129096 0.3873649561
2.8720431541 -1.7167442949 0.3204539597
2.8923000012 -1.7755262573 0.2477407658
2.9063179448 -1.8292576588 0.1698333943
2.9137883846 -1.8774750559 0.0875349292
2.9143143591 -1.9193775732 0.0015255090
2.9075606140 -1.9544072443 -0.0872401137
2.8936725664 -1.9823438729 -0.1776700194
2.8724479558 -2.0022322813 -0.2688143263
2.8439649230 -2.0138528754 -0.3594081988
2.8086435089 -2.0166220332 -0.4482678455
2.7671152882 -2.0106650643 -0.5342293411
2.7200653143 -1.9960948763 -0.6162272283
2.6681495047 -1.9728837473 -0.6931585596
2.6120567263 -1.9416072014 -0.7640723963
2.5525697992 -1.9028068822 -0.8281846508
2.4904298432 -1.8571051943 -0.8847834767
2.4264277113 -1.8053642952 -0.9335548067
2.3613386074 -1.7480880269 -0.9739879910
2.2960236473 -1.6858067045 -1.0057282188
2.2314960018 -1.6189496199 -1.0284647700
2.1690662122 -1.5477428736 -1.0420231947
2.1106273677 -1.4720990942 -1.0455404065
2.0579724311 -1.3925156457 -1.0392875515
2.0131815573 -1.3095702127 -1.0231944041
1.9783561896 -1.2244078858 -0.9971558096
1.9534022449 -1.1388093058 -0.9625750156
1.9381119907 -1.0545266191 -0.9199870678
1.9311038599 -0.9730776353 -0.8702861895
1.9306016047 -0.8952575494 -0.8146308799
1.9353325037 -0.8217042503 -0.7536123962
1.9445302492 -0.7530974664 -0.6875429854
1.9573570169 -0.6895154209 -0.6171905643
1.9735577107 -0.6311948294 -0.5430729643
1.9932265879 -0.5782835418 -0.4658012081
2.0166878583 -0.5307608752 -0.3861188459
2.0444329187 -0.4882633841 -0.3049881360
2.0770301587 -0.4497304010 -0.2236791959
2.1154805212 -0.4135056477 -0.1438871407
2.1604189271 -0.3768620566 -0.0677794700
2.2123960736 -0.3359375178 0.0012762747
2.2703623722 -0.2861610702 0.0586231089
2.3304826937 -0.2238698313 0.0987890856
2.3840106726 -0.1468157795 0.1146169411
2.4191902468 -0.0591667540 0.1044603986
2.4238413653 0.0295055455 0.0702344762
2.4017442147 0.1098021114 0.0235559479
2.3630658676 0.1810442912 -0.0271750101
2.3138873393 0.2454466431 -0.0780508794
2.2567323913 0.3050499455 -0.1263758595
2.1917892134 0.3608506589 -0.1690045538
2.1188999697 0.4130590168 -0.2022092457
2.0391497427 0.4617016649 -0.2225396504
1.9557461322 0.5079399042 -0.2298050881
1.8719785934 0.5540408771 -0.2261850497
1.7912640887 0.6044658642 -0.2165232185
1.7147044272 0.6598270340 -0.2012959910
1.6416863653 0.7185175706 -0.1816951313
1.5710925951 0.7790700292 -0.1590994143
1.5021614216 0.8406699677 -0.1342833546
1.4343131527 0.9027088671 -0.1076346895
1.3667677301 0.9645744216 -0.0798377003
1.2989482507 1.0257704540 -0.0512371867
1.2301419158 1.0856626969 -0.0222433718
1.1598165783 1.1437723516 0.0067248775
1.0870460100 1.1990617594 0.0351581269
1.0111331662 1.2505482458 0.0624402132
0.9313387653 1.2968498718 0.0877997945
0.8468878730 1.3358554843 0.1100993406
0.7574310065 1.3647009112 0.1277650102
0.6637272622 1.3800839940 0.1389107882
0.6005911982 1.3550081283 -0.0557271756
0.4798141203 1.3613508008 -0.0760321624
0.3577957745 1.3557817571 -0.0718408451
0.2380676018 1.3444345622 -0.0477805053
0.1436793315 1.3368523372 -0.0219042619
0.0500114221 1.3325508965 0.0071955601
-0.0434499732 1.3324924284 0.0372599607
-0.1371918301 1.3366329747 0.0661396698
-0.2317194692 1.3438645296 0.0915986099
-0.3033889020 1.3501684249 0.1070570637
-0.3758191934 1.3564709536 0.1186790521
-0.4736738674 1.3616672450 0.1237909859
-0.5470736709 1.3611521965 0.1185953731
-0.6196471968 1.3572703928 0.1079180772
-0.6912101475 1.3502502579 0.0925400480
-0.7845942037 1.3359871502 0.0658773957
-0.8764134265 1.3177437039 0.0362483058
-0.9673874743 1.2956649487 0.0066545366
-1.0803132676 1.2606050882 -0.0257981882
-1.1907940323 1.2130533310 -0.0483791257
-1.2937466343 1.1475612237 -0.0553375230
-1.3829782326 1.0645774146 -0.0432144485
-1.4636630547 0.9752894982 -0.0194731297
-1.5268078000 0.9040440828 0.0045610879
-1.5921056680 0.8355827837 0.0307431836
-1.6615093185 0.7714675497 0.0572187482
-1.7358290834 0.7125367797 0.0822880373
-1.7946184362 0.6716506030 0.0992088268
-1.8557306072 0.6333507962 0.1140711506
-1.9408432353 0.5862770194 0.1274796887
-2.0062137427 0.5525631996 0.1305853838
-2.0713143321 0.5186088893 0.1277533520
-2.1559627602 0.4717754238 0.1131615925
-2.2352506390 0.4215361071 0.0855749187
-2.3073339455 0.3671758974 0.0475856415
-2.3874142461 0.2933933079 -0.0086971357
-2.4670987506 0.1940097524 -0.0819258407
-2.5256215194 0.0574173991 -0.1659455330
-2.5040871567 -0.1001582121 -0.2202075277
-2.4116498139 -0.2397915293 -0.2121028676
-2.2955116672 -0.3408566605 -0.1411474986
-2.2038038011 -0.3983524098 -0.0422809533
-2.1392070254 -0.4355421599 0.0549896431
-2.0873502944 -0.4710745789 0.1603260517
-2.0527151308 -0.5025992787 0.2465684326
-2.0235294597 -0.5390008583 0.3328910422
-1.9991418111 -0.5815671018 0.4178648436
-1.9789542150 -0.6306377670 0.5003943090
-1.9659734127 -0.6710988487 0.5605340610
-1.9525177808 -0.7316310395 0.6366504296
-1.9430029532 -0.7981518819 0.7082236740
-1.9380292129 -0.8703066655 0.7746099671
-1.9385254838 -0.9283402246 0.8199147991
-1.9441657914 -1.0089349382 0.8754818749
-1.9577561194 -1.0930839976 0.9238579541
-1.9744314259 -1.1577250960 0.9544785972
-1.9960833809 -1.2228332873 0.9806214658
-2.0342371612 -1.3091910979 1.0065396031
-2.0686125656 -1.3728637108 1.0199312137
-2.1223355998 -1.4546423134 1.0271458414
-2.1670729392 -1.5130259287 1.0245180567
-2.2295699844 -1.5876582859 1.0131509279
-2.2781876683 -1.6405141638 0.9975013370
-2.3439969335 -1.7070283192 0.9683637751
-2.3934451421 -1.7537713930 0.9405460223
-2.4586741831 -1.8110785406 0.8950129525
-2.5068054571 -1.8507502722 0.8559081774
-2.5685735150 -1.8967004744 0.7950095549
-2.6272095742 -1.9351256722 0.7263212979
-2.6682515566 -1.9579113674 0.6696229737
-2.7192529597 -1.9814172155 0.5893051772
-2.7537768642 -1.9927702572 0.5254343558
-2.7948005484 -2.0001443047 0.4367867058
-2.8213929293 -1.9996971330 0.3682919472
-2.8501744568 -1.9903795596 0.2750603201
-2.8715118492 -1.9721227504 0.1811612296
-2.8831038336 -1.9533741459 0.1109296853
-2.8906969014 -1.9201931558 0.0188724243
-2.8907410534 -1.8796684577 -0.0705297568
-2.8849566414 -1.8438883008 -0.1346107316
-2.8720662981 -1.7916610004 -0.2165973570
-2.8523533948 -1.7337751752 -0.2932514270
-2.8330502704 -1.6868414475 -0.3464602870
-2.8021766662 -1.6205613591 -0.4117630236
-2.7653706043 -1.5504825972 -0.4695813177
-2.7340834035 -1.4959522857 -0.5076982567
-2.6870598187 -1.4211243889 -0.5501303573
-2.6486301374 -1.3641787850 -0.5765580556
-2.5918488643 -1.2880264595 -0.6011691079
-2.5297622405 -1.2131923833 -0.6143734866
-2.4796300292 -1.1593253796 -0.6149972669
-2.4100358365 -1.0909418376 -0.6065039340
-2.3560470104 -1.0433434476 -0.5919019600
-2.2830136410 -0.9848567955 -0.5629885122
-2.2099925362 -0.9327581603 -0.5235922678
-2.1558618711 -0.8976681897 -0.4883005268
-2.0851998100 -0.8563840419 -0.4342265246
-2.0163627649 -0.8210653616 -0.3738906219
-1.9489786576 -0.7919625237 -0.3087462400
-1.8988197764 -0.7736501436 -0.2580367817
-1.8312237875 -0.7562720534 -0.1889820333
-1.7609406360 -0.7469077066 -0.1210891832
-1.6857806461 -0.7471828659 -0.0579819454
-1.6042902041 -0.7585870497 -0.0046338250
-1.5390084901 -0.7753608875 0.0246184357
-1.4496614111 -0.8052363953 0.0499460636
-1.3600604632 -0.8433248508 0.0544522530
-1.2738811977 -0.8857479128 0.0377294315
-1.1935910894 -0.9281151863 0.0017722209
-1.1190537948 -0.9667349168 -0.0486166277
-1.0469084988 -0.9994451215 -0.1065053363
-0.9716730945 -1.0255354349 -0.1637797215
-0.8892029003 -1.0450243124 -0.2127299351
-0.7985572033 -1.0583527034 -0.2464472556
-0.6779733017 -1.0683808189 -0.2615543889
-0.5810412909 -1.0728359151 -0.2480162734
-0.4891510720 -1.0762560946 -0.2141000177
-0.4054847847 -1.0798778053 -0.1630955419
-0.3310988250 -1.0847382053 -0.0993123622
-0.2661278462 -1.0918953570 -0.0260857205
-0.2088270338 -1.1023847923 0.0529417338
-0.1572049991 -1.1168247113 0.1352027583
-0.1097037675 -1.1360212588 0.2189741889
-0.0643494382 -1.1602254577 0.3026426354
-0.0199927542 -1.1901583531 0.3849785641
0.0245724913 -1.2256480347 0.4649531133
0.0699886021 -1.2670290231 0.5415423214
0.1049190962 -1.3023410638 0.5959108697
0.1523934227 -1.3539505628 0.6645528801
0.2008034771 -1.4115535632 0.7275194999
0.2373092621 -1.4587909221 0.7705129052
0.2855046948 -1.5268403879 0.8220933782
0.3206545903 -1.5817277358 0.8561482410
0.3647436238 -1.6604884755 0.8943855697
0.3952678293 -1.7230637084 0.9182680977
0.4208456537 -1.7899398556 0.9352784249
0.4421589119 -1.8591313423 0.9475219623
0.4588794662 -1.9302295130 0.9548958354
0.4706791784 -2.0028257122 0.9572971697
0.4751674283 -2.0761273892 0.9524199982
0.4752951150 -2.1489979210 0.9430052123
0.4714422280 -2.2211015596 0.9292162086
0.4639887573 -2.2921025565 0.9112163835
0.4482543667 -2.3836660505 0.8794963202
0.4330755128 -2.4496557970 0.8505753601
0.4159354782 -2.5135586228 0.8184011464
0.3900139226 -2.5950113910 0.7702866589
0.3607555203 -2.6716185114 0.7164441599
0.3368378911 -2.7257812354 0.6727631248
0.3020635678 -2.7926238724 0.6099199902
0.2742438909 -2.8392326294 0.5601627554
0.2342241586 -2.8948152559 0.4898196785
0.1913282257 -2.9429964734 0.4158080071
0.1457834819 -2.9832382307 0.3387067688
0.1099469210 -3.0073157562 0.2790673535
0.0607930830 -3.0329606204 0.1981416126
0.0101325476 -3.0495750399 0.1158076462
-0.0415482873 -3.0571784430 0.0327857020
-0.0806051058 -3.0566738107 -0.0295436804
-0.1325629378 -3.0484728397 -0.1123124919
-0.1838639734 -3.0312845232 -0.1941080621
-0.2340971369 -3.0054432440 -0.2742851527
-0.2828754887 -2.9714002544 -0.3522691011
-0.3298761273 -2.9296384438 -0.4275626156
-0.3638942803 -2.8937516715 -0.4820473348
-0.4073219697 -2.8395199350 -0.5513408948
-0.4486830269 -2.7790672775 -0.6166432792
-0.4880065516 -2.7129133380 -0.6775312466
-0.5253190008 -2.6414316833 -0.7334742019
-0.5606720779 -2.5652781594 -0.7842843764
-0.5939591487 -2.4848591350 -0.8296130271
-0.6247398550 -2.4005030823 -0.8691885926
-0.6520711885 -2.3124611148 -0.9027514439
-0.6740049132 -2.2208098278 -0.9298512121
-0.6886724387 -2.1017815411 -0.9540598588
-0.6823691066 -1.9805613290 -0.9668176177
-0.6499549852 -1.8627943366 -0.9664729094
-0.5933293174 -1.7554395364 -0.9503175435
-0.5398253965 -1.6762543664 -0.9285241837
-0.4820582480 -1.6028425691 -0.8986401770
-0.4224969426 -1.5346050862 -0.8609634943
-0.3627469714 -1.4712643454 -0.8157482080
-0.3039155752 -1.4124559080 -0.7637224644
-0.2468138855 -1.3582544776 -0.7051572709
-0.1919380667 -1.3087391226 -0.6406124959
-0.1395435567 -1.2641274940 -0.5706409911
-0.1016007637 -1.2333734916 -0.5155281028
-0.0532267431 -1.1974260017 -0.4380083005
-0.0065751827 -1.1667010381 -0.3572481204
0.0393321311 -1.1411594650 -0.2742852726
0.0854338208 -1.1205868659 -0.1900565957
0.1333613413 -1.1048893509 -0.1057993560
0.1845829753 -1.0935145623 -0.0227960645
0.2410432200 -1.0860493836 0.0571795001
0.3044942731 -1.0816353284 0.1319390498
0.3966661207 -1.0790198389 0.2124708598
0.4800374254 -1.0777692295 0.2635579350
0.5952501198 -1.0755914408 0.3035554260
0.6920168729 -1.0718187085 0.3144439064
0.8124052434 -1.0619647866 0.2991882386
0.9249363115 -1.0437181125 0.2554182687
1.0052130032 -1.0209755607 0.2038012558
1.0792200070 -0.9913183472 0.1465020379
1.1518916677 -0.9555052265 0.0910570089
1.2282301702 -0.9147272811 0.0448380320
1.2906135526 -0.8824897244 0.0230947580
1.3557894737 -0.8514869112 0.0115495343
1.4229510470 -0.8228529263 0.0104976677
1.5136618995 -0.7918887210 0.0283605822
1.5807734402 -0.7743893216 0.0527389327
1.6653289863 -0.7628252757 0.1010630848
1.7243271401 -0.7624583436 0.1450524498
1.7991868346 -0.7695124912 0.2079122889
1.8704973278 -0.7853419292 0.2733945257
1.9228396184 -0.8022763533 0.3222833469
1.9924182790 -0.8304908628 0.3854553425
2.0627772152 -0.8650920708 0.4444177233
2.1344734749 -0.9057271757 0.4975877736
2.2074638173 -0.9525042548 0.5433367477
2.2811250370 -1.0056321119 0.5801065197
2.3543706419 -1.0650085943 0.6065556885
2.4082865578 -1.1132155388 0.6193949338
2.4775048220 -1.1822274266 0.6257803385
2.5425503406 -1.2552692519 0.6198900407
2.6026346425 -1.3306814210 0.6023662783
2.6446250756 -1.3879427572 0.5829244903
2.6949411251 -1.4639852178 0.5465700477
2.7394454615 -1.5385190535 0.5007549668
2.7782441261 -1.6106597016 0.4466656359
2.8109862256 -1.6794407129 0.3847559119
2.8375062799 -1.7442483255 0.3159647433
2.8576389559 -1.8045225161 0.2411414548
2.8674726664 -1.8456845607 0.1808868229
2.8750732208 -1.8960959344 0.0971194143
2.8752024296 -1.9401429335 0.0095198000
2.8676242494 -1.9772238655 -0.0809172796
2.8522055562 -2.0066081420 -0.1731552756
2.8289806575 -2.0277368521 -0.2660057074
2.8063896242 -2.0376024978 -0.3352366504
2.7703131306 -2.0433270482 -0.4261402648
2.7275879014 -2.0400238758 -0.5142495948
2.6787543495 -2.0275526281 -0.5982634097
2.6245632679 -2.0062755467 -0.6770834322
2.5659462553 -1.9768297768 -0.7498814713
2.5035983962 -1.9396325713 -0.8157017622
2.4382614177 -1.8953631256 -0.8738192737
2.3707528120 -1.8447844019 -0.9237295370
2.3018776356 -1.7885288284 -0.9649396424
2.2326260804 -1.7270647966 -0.9970663051
2.1642325542 -1.6606401245 -1.0197504172
2.0984673704 -1.5891624752 -1.0324413076
2.0376163443 -1.5124942986 -1.0348261667
1.9844215008 -1.4307910473 -1.0267879308
1.9418211140 -1.3448062500 -1.0081514526
1.9112907794 -1.2563738122 -0.9796593979
1.8925548561 -1.1678968837 -0.9423110559
1.8839655180 -1.0814421936 -0.8970605960
1.8832053139 -0.9985064471 -0.8448268049
1.8884144814 -0.9202291907 -0.7860136363
1.8980714066 -0.8473306378 -0.7211239678
1.9110820137 -0.7803201690 -0.6506980569
1.9269861246 -0.7199041863 -0.5750997009
1.9406726213 -0.6790691843 -0.5154613384
1.9614856038 -0.6314535244 -0.4322603519
1.9853448904 -0.5915237022 -0.3458949564
2.0129138589 -0.5593599125 -0.2574081312
2.0448309221 -0.5344400852 -0.1680295845
2.0818641032 -0.5153461471 -0.0791866983
2.1370352700 -0.4970955048 0.0288144043
2.2322601880 -0.4718474577 0.1691551180
2.3495163620 -0.4328907109 0.2877817236
2.4816777902 -0.3614104958 0.3690926415
2.6080746539 -0.2536978846 0.4052817081
2.7044836295 -0.1149497035 0.3939531035
2.7409942116 0.0413991783 0.3396910905
2.6956857175 0.1862341905 0.2621730746
2.6053342615 0.3097154104 0.1855079436
2.4918611828 0.4177476042 0.1154691224
2.3817650929 0.5012104730 0.0648117776
2.3019464264 0.5525447421 0.0401467620
2.2178297643 0.6008526865 0.0263254323
2.1533188243 0.6359546466 0.0242726388
2.0888819725 0.6711118414 0.0280721959
2.0252646610 0.7069657801 0.0374392344
1.9645595515 0.7456819161 0.0528325572
1.9064443476 0.7870105437 0.0708680236
1.8337342616 0.8468431233 0.0982574650
1.7659493020 0.9116865258 0.1271040656
1.6777473501 0.9918134052 0.1547567513
1.5573208260 1.0749954043 0.1640447276
1.4496842698 1.1329887624 0.1558449055
1.3612517659 1.1732360452 0.1422930120
1.2715356692 1.2085623561 0.1239862803
1.1809696078 1.2395020908 0.1021333473
1.0897968643 1.2666447639 0.0778331087
1.0210926044 1.2848700014 0.0585722784
0.9521344658 1.3014589859 0.0386986317
0.8827182254 1.3155405561 0.0184863143
0.7896358642 1.3320195874 -0.0081031507
0.6956871331 1.3453001249 -0.0333742480
