# Supplementary material for: The topology of the magnetically induced ring current of C13Cl2
Source: Chem Sci. 2026 Jun 27. Online ahead of print. doi: 10.1039/d6sc03398a (PMC13334967; doi:10.1039/d6sc03398a)
Supplement: SC-OLF-D6SC03398A-s002 [file SC-OLF-D6SC03398A-s002.zip › c13cl2/3loops/ribbon_traj_002_078.xyz]

300

0.5702916114 1.3629121724 0.0848193886
0.4741170592 1.3580689270 0.0845002322
0.3784772637 1.3510344663 0.0903305969
0.2835259178 1.3435203340 0.1009856642
0.1890889987 1.3369515127 0.1151804215
0.0949147693 1.3324666141 0.1318927004
0.0007795421 1.3307523399 0.1501925022
-0.0934240300 1.3321084484 0.1694014208
-0.1877030475 1.3365833753 0.1889173788
-0.2822851943 1.3430866552 0.2067532604
-0.3657029973 1.3478231520 0.2171918009
-0.4497191315 1.3495823199 0.2203737770
-0.5456073071 1.3463630561 0.2138801892
-0.6277687610 1.3368054204 0.1987388849
-0.7198026508 1.3215515620 0.1755342541
-0.8097971866 1.3016492784 0.1478677970
-0.8984052287 1.2777569125 0.1188275631
-0.9861742148 1.2496110119 0.0912503785
-1.0841670459 1.2121431556 0.0647891349
-1.1788840296 1.1625792312 0.0486800591
-1.2665834334 1.0994032104 0.0458385629
-1.3450468346 1.0253757650 0.0562608425
-1.4170000569 0.9465335360 0.0761911542
-1.4794945723 0.8766040412 0.0988506452
-1.5440046962 0.8092733836 0.1236255776
-1.6123773144 0.7459772094 0.1486359034
-1.6852674856 0.6873618994 0.1722132079
-1.7626781751 0.6335603490 0.1925998955
-1.8334685552 0.5898038664 0.2059504105
-1.9061367172 0.5479565425 0.2139210057
-1.9794542181 0.5067158183 0.2147692328
-2.0517782662 0.4647956538 0.2071390900
-2.1309310468 0.4149550053 0.1863169640
-2.2032423361 0.3616603495 0.1529856036
-2.2677054141 0.3047280615 0.1106110312
-2.3315169033 0.2359076129 0.0570708319
-2.3971413940 0.1433583378 -0.0108562392
-2.4339402967 0.0341793254 -0.0753232596
-2.4195563377 -0.0880039498 -0.1173070256
-2.3557689903 -0.2011679298 -0.1153900986
-2.2714293889 -0.2889193573 -0.0673860914
-2.1911855158 -0.3506707785 0.0158758940
-2.1346225217 -0.3931590707 0.0968549797
-2.0870829082 -0.4326370241 0.1853162261
-2.0508132356 -0.4698505899 0.2661178676
-2.0196538260 -0.5103425612 0.3476349327
-1.9927341360 -0.5554504055 0.4283316651
-1.9694022295 -0.6058516361 0.5070619825
-1.9491580081 -0.6616552778 0.5829974560
-1.9318875007 -0.7229889230 0.6553409291
-1.9187216075 -0.7807280671 0.7153082473
-1.9068841783 -0.8515841042 0.7796534214
-1.8988014256 -0.9271936697 0.8389702436
-1.8954855658 -1.0071565160 0.8927694995
-1.8985171697 -1.0908753639 0.9404756334
-1.9076950309 -1.1664758720 0.9764436044
-1.9272874770 -1.2541107464 1.0112048272
-1.9582230669 -1.3413915404 1.0375593291
-1.9947344392 -1.4156541162 1.0528188892
-2.0458745618 -1.4967872408 1.0613083075
-2.1045523574 -1.5731448945 1.0600190797
-2.1601024758 -1.6358168827 1.0511561081
-2.2265223899 -1.7030122777 1.0321608642
-2.2944059070 -1.7655148464 1.0043098134
-2.3624885332 -1.8231043657 0.9677015822
-2.4216190087 -1.8693127951 0.9293295823
-2.4876959870 -1.9166671309 0.8774529467
-2.5516264813 -1.9577960838 0.8181231974
-2.6127094220 -1.9920910767 0.7518519562
-2.6701825250 -2.0188027585 0.6791648648
-2.7168302053 -2.0349389414 0.6108466784
-2.7655241977 -2.0460690331 0.5284405361
-2.8086135778 -2.0487509743 0.4422962676
-2.8454943506 -2.0429002688 0.3534644362
-2.8720527098 -2.0305117435 0.2745015024
-2.8957472882 -2.0090632632 0.1836061629
-2.9120594468 -1.9798273740 0.0932527993
-2.9205279273 -1.9484330668 0.0155517984
-2.9232226346 -1.9063117211 -0.0710974357
-2.9187277116 -1.8579542138 -0.1543660804
-2.9075606170 -1.8040629905 -0.2335134272
-2.8901391445 -1.7452480322 -0.3078851020
-2.8702787069 -1.6901748347 -0.3685450238
-2.8417295436 -1.6232871485 -0.4319065078
-2.8076717222 -1.5529469404 -0.4884300363
-2.7682800135 -1.4798637835 -0.5375025206
-2.7234954540 -1.4048322575 -0.5782992254
-2.6797462141 -1.3383312540 -0.6059583052
-2.6246920768 -1.2626540134 -0.6288853918
-2.5642428200 -1.1886386715 -0.6410977083
-2.5071426111 -1.1267917574 -0.6419600792
-2.4380756618 -1.0603658601 -0.6325541425
-2.3661587245 -0.9998108895 -0.6117343746
-2.3021253805 -0.9522506305 -0.5848156633
-2.2289709313 -0.9036138870 -0.5452516494
-2.1569505903 -0.8609604860 -0.4974819063
-2.0866206573 -0.8238571148 -0.4429713103
-2.0181096363 -0.7920994592 -0.3829904326
-1.9509796371 -0.7657988397 -0.3189178638
-1.8927746814 -0.7473582054 -0.2607724443
-1.8251751708 -0.7323269446 -0.1936190552
-1.7547639720 -0.7247398495 -0.1281498997
-1.6797297473 -0.7257859323 -0.0676214683
-1.5988591998 -0.7368542342 -0.0164281140
-1.5237316169 -0.7552913675 0.0167162843
-1.4350584301 -0.7847636232 0.0391243486
-1.3574762093 -0.8166119654 0.0427929647
-1.2713027627 -0.8567937066 0.0293687650
-1.1899582999 -0.8973527974 -0.0019102339
-1.1133226791 -0.9345932211 -0.0467870878
-1.0385626717 -0.9664177462 -0.0986810675
-0.9612648264 -0.9918717788 -0.1502939962
-0.8778385110 -1.0108518603 -0.1942977749
-0.7874952019 -1.0240680613 -0.2240559596
-0.6805228970 -1.0338547923 -0.2359442643
-0.5852781728 -1.0398955646 -0.2247461956
-0.4830034654 -1.0454425172 -0.1897004173
-0.4002615082 -1.0507371413 -0.1407161102
-0.3262302952 -1.0571050658 -0.0793834600
-0.2608616412 -1.0653909294 -0.0090165221
-0.2025047197 -1.0763090299 0.0669740214
-0.1496588934 -1.0905820774 0.1463968302
-0.1003804312 -1.1088275941 0.2273015348
-0.0530035443 -1.1312227234 0.3083047400
-0.0061836961 -1.1582178390 0.3882283755
0.0412294188 -1.1899802174 0.4660157742
0.0900103101 -1.2263185812 0.5408937217
0.1407067303 -1.2672744318 0.6120166557
0.1936192719 -1.3128389317 0.6785627355
0.2486964985 -1.3627676580 0.7400062717
0.2987577625 -1.4098631633 0.7887843391
0.3570974895 -1.4678296724 0.8390460983
0.4162817142 -1.5300636530 0.8827204617
0.4753126102 -1.5966829465 0.9194580253
0.5327988371 -1.6679958005 0.9488350070
0.5809431505 -1.7340685850 0.9678940003
0.6251397250 -1.8041317152 0.9810004340
0.6657761238 -1.8906305827 0.9881198820
0.6913854727 -1.9706239762 0.9875066113
0.7015199527 -2.0659528572 0.9786711912
0.6952845512 -2.1487086942 0.9643965335
0.6801534697 -2.2292321703 0.9456042135
0.6570791039 -2.3187402930 0.9189178163
0.6325955506 -2.3942101365 0.8908771427
0.6021524059 -2.4775734959 0.8533938021
0.5693306376 -2.5573597191 0.8104361137
0.5345508995 -2.6333158861 0.7623276675
0.4979177875 -2.7050677008 0.7093514041
0.4593534413 -2.7720226431 0.6516533890
0.4188020921 -2.8338018297 0.5896953553
0.3816006955 -2.8832883982 0.5324839604
0.3371861577 -2.9339974489 0.4634977059
0.2907088512 -2.9780064744 0.3913421189
0.2423608324 -3.0149822619 0.3165162035
0.1923490922 -3.0442914941 0.2394166447
0.1409762377 -3.0656600621 0.1606184029
0.0887427968 -3.0787461422 0.0805821597
0.0361281291 -3.0832768610 -0.0001369616
-0.0163921027 -3.0793026446 -0.0809436113
-0.0683439809 -3.0668466636 -0.1612593195
-0.1192380395 -3.0459270491 -0.2404854542
-0.1623025935 -3.0205355187 -0.3083719304
-0.2098722858 -2.9846360901 -0.3841707322
-0.2552254391 -2.9412886367 -0.4573996812
-0.2981159491 -2.8909279560 -0.5275623060
-0.3384219777 -2.8340716575 -0.5942087805
-0.3760802616 -2.7712306132 -0.6569190973
-0.4110659163 -2.7028801251 -0.7152690650
-0.4433347131 -2.6294870005 -0.7688677050
-0.4727321670 -2.5514152483 -0.8172425843
-0.4991282151 -2.4692162218 -0.8602005875
-0.5219870233 -2.3831919514 -0.8972758309
-0.5403004793 -2.2936255562 -0.9278786605
-0.5527387133 -2.2010436879 -0.9515964968
-0.5574396249 -2.1061929377 -0.9678076833
-0.5513873041 -1.9982736950 -0.9766195432
-0.5329811175 -1.9037023361 -0.9743151321
-0.5036877876 -1.8125898213 -0.9630987827
-0.4650306768 -1.7266546670 -0.9428508446
-0.4197383244 -1.6465376700 -0.9141945214
-0.3703762933 -1.5721245882 -0.8778298372
-0.3188016487 -1.5033649071 -0.8340999253
-0.2665289974 -1.4400725332 -0.7834642416
-0.2146254452 -1.3819005804 -0.7266685293
-0.1638305684 -1.3288627837 -0.6641177587
-0.1145438218 -1.2810281735 -0.5963688710
-0.0668983307 -1.2383942956 -0.5241193862
-0.0206445461 -1.2009178215 -0.4481959773
0.0246620080 -1.1686490336 -0.3693615514
0.0699183981 -1.1414677160 -0.2886019991
0.1160632946 -1.1190562050 -0.2068845365
0.1647462953 -1.1013312807 -0.1254932023
0.2174981298 -1.0877364734 -0.0458741304
0.2760498145 -1.0775923224 0.0300986581
0.3421524269 -1.0701592853 0.0999117352
0.4174111961 -1.0647059464 0.1598957368
0.5015725541 -1.0602352623 0.2065672498
0.5929863641 -1.0558553477 0.2364945823
0.7005886413 -1.0494764714 0.2455952786
0.7954345815 -1.0409662252 0.2329424680
0.8851425138 -1.0278309950 0.2009581140
0.9672856357 -1.0087157708 0.1544637006
1.0427443312 -0.9831430738 0.1001548186
1.1155843595 -0.9512683359 0.0455906513
1.1904276126 -0.9136976484 -0.0019813656
1.2598467212 -0.8777456260 -0.0332614041
1.3447401187 -0.8360962585 -0.0514119203
1.4332160116 -0.7982418534 -0.0491134813
1.5218583679 -0.7676217154 -0.0273891193
1.5965570834 -0.7491118155 0.0066978050
1.6772430163 -0.7373237515 0.0576933152
1.7520815722 -0.7357765609 0.1182876666
1.8221311156 -0.7433444795 0.1840584870
1.8893153427 -0.7586334965 0.2515226126
1.9554748850 -0.7805564132 0.3181947279
2.0136354220 -0.8047449931 0.3742144011
2.0815205840 -0.8376768554 0.4342706484
2.1512166835 -0.8761858293 0.4886299195
2.2225938066 -0.9204042547 0.5359510971
2.2950335837 -0.9706980284 0.5747642926
2.3674383155 -1.0271906145 0.6038355480
2.4383364733 -1.0898404704 0.6217853967
2.5063296309 -1.1577150694 0.6282928489
2.5701078036 -1.2296595657 0.6228852321
2.6289498930 -1.3040703813 0.6061595796
2.6760480841 -1.3699214211 0.5829485465
2.7246807129 -1.4448984334 0.5468509156
2.7678831828 -1.5183374425 0.5017691025
2.8056529943 -1.5893095383 0.4485669253
2.8378475186 -1.6570182814 0.3879579776
2.8642175303 -1.7208022473 0.3206471228
2.8845644564 -1.7800368543 0.2473542669
2.8985697996 -1.8342062307 0.1688509079
2.9058320823 -1.8827180200 0.0858640569
2.9059934524 -1.9248578000 -0.0008328885
2.8987610677 -1.9600321018 -0.0902800497
2.8867819926 -1.9851335973 -0.1698432815
2.8657375893 -2.0059874426 -0.2616230081
2.8372527744 -2.0183604376 -0.3529342850
2.8018300825 -2.0218095776 -0.4425648572
2.7601105545 -2.0164673894 -0.5293434098
2.7125877606 -2.0022151275 -0.6120393274
2.6601303806 -1.9792997290 -0.6896517046
2.6034639336 -1.9482904245 -0.7612722704
2.5432554638 -1.9095138594 -0.8258819902
2.4803640616 -1.8638520915 -0.8829894745
2.4155443061 -1.8120593443 -0.9321586110
2.3495608353 -1.7546482007 -0.9728042203
2.2833378271 -1.6921918897 -1.0046863916
2.2179440970 -1.6250125594 -1.0273262492
2.1548092881 -1.5532990320 -1.0404451050
2.0958251929 -1.4770839374 -1.0435666816
2.0429924775 -1.3967309082 -1.0367233131
1.9987973278 -1.3127862373 -1.0196312328
1.9648551285 -1.2266907770 -0.9927073402
1.9413294765 -1.1402933824 -0.9570315853
1.9275439836 -1.0554296290 -0.9133916987
1.9218583524 -0.9735284201 -0.8627884107
1.9227022672 -0.8956186541 -0.8059443872
1.9285883280 -0.8222608296 -0.7436004355
1.9373322872 -0.7625189864 -0.6847691019
1.9505543601 -0.6989865275 -0.6134396272
1.9670833030 -0.6410925962 -0.5381120808
1.9869525483 -0.5890068219 -0.4594262623
2.0105556875 -0.5428972325 -0.3780990043
2.0383216715 -0.5023776715 -0.2951360490
2.0708922703 -0.4665057054 -0.2117989893
2.1092397041 -0.4337954219 -0.1296702562
2.1540935620 -0.4015892744 -0.0507792606
2.2060098702 -0.3663331077 0.0220583150
2.2721384193 -0.3190998032 0.0931480872
2.3435661258 -0.2560442114 0.1435752923
2.4177349112 -0.1663496098 0.1695941286
2.4665415818 -0.0588283885 0.1581777242
2.4699248779 0.0517112639 0.1138532546
2.4398741640 0.1410233531 0.0611004830
2.3896319151 0.2190244977 0.0052039334
2.3358922381 0.2821067034 -0.0438201765
2.2745281961 0.3404595247 -0.0896194167
2.2056189989 0.3948057176 -0.1290265134
2.1293218704 0.4453838328 -0.1584071089
2.0579285287 0.4870266462 -0.1744446584
1.9729935063 0.5323140035 -0.1793741903
1.8881697878 0.5778251974 -0.1736418801
1.8166188779 0.6209670288 -0.1628600722
1.7382164459 0.6742026093 -0.1453217001
1.6638528329 0.7316233326 -0.1236774046
1.5931370347 0.7925904278 -0.0995116278
1.5255170203 0.8564656081 -0.0740665864
1.4599498229 0.9222760760 -0.0483761500
1.3947103553 0.9887206056 -0.0238387460
1.3276807160 1.0540148565 -0.0018299994
1.2567625936 1.1156748174 0.0159637240
1.1817086875 1.1723644872 0.0305474077
1.1024424186 1.2227131167 0.0435882593
1.0192882684 1.2660913815 0.0554020009
0.9326482648 1.3022687069 0.0658509806
0.8427447071 1.3308625366 0.0746110978
0.7618931049 1.3498737761 0.0816884095
0.6666281938 1.3614661099 0.0851032330
0.5681775700 1.3794062400 0.1419147400
0.4730620510 1.3693099101 0.1437904473
0.3790319579 1.3570624338 0.1565474708
0.2863515765 1.3451608886 0.1771958321
0.1946479995 1.3355400869 0.2028497220
0.1033783414 1.3296255713 0.2310662192
0.0120074376 1.3278778394 0.2595153877
-0.0798618971 1.3298723296 0.2862830709
-0.1725907038 1.3345296639 0.3095148161
-0.2665155438 1.3398865063 0.3270571932
-0.3616559331 1.3431702071 0.3365825408
-0.4572772252 1.3414771274 0.3362056556
-0.5519107977 1.3328006260 0.3254842706
-0.6441807683 1.3170162168 0.3057995738
-0.7337766035 1.2953494849 0.2800985001
-0.8213200745 1.2692989893 0.2514969676
-0.9075335113 1.2392220942 0.2228067261
-0.9927944176 1.2044762941 0.1967134368
-1.0765493438 1.1630929885 0.1761184647
-1.1568201514 1.1124501197 0.1645363217
-1.2313714019 1.0526095546 0.1636575319
-1.2993178160 0.9859593375 0.1732128221
-1.3631065690 0.9166302859 0.1900178977
-1.4258612462 0.8475579980 0.2112835144
-1.4903769175 0.7808521292 0.2347112116
-1.5584065389 0.7177919752 0.2582593782
-1.6305160981 0.6588511737 0.2802562522
-1.7067624065 0.6041477733 0.2990077137
-1.7863519496 0.5528715233 0.3129039794
-1.8681951851 0.5037769712 0.3198530640
-1.9503425708 0.4548393363 0.3170044596
-2.0300158671 0.4040668749 0.3022805511
-2.1034751356 0.3499116987 0.2738320099
-2.1685688386 0.2924042469 0.2338763037
-2.2249809731 0.2316866871 0.1861125864
-2.2727374945 0.1669557059 0.1343323476
-2.3099848532 0.0960083223 0.0821872999
-2.3313676972 0.0160602337 0.0347383046
-2.3262224285 -0.0730896594 0.0027202777
-2.2911061693 -0.1611129804 0.0000226158
-2.2396183374 -0.2359952391 0.0285726321
-2.1861281015 -0.2962271728 0.0798646712
-2.1371696210 -0.3466082848 0.1447388972
-2.0941888779 -0.3921033509 0.2171058928
-2.0570076586 -0.4365622110 0.2932620652
-2.0249305399 -0.4826679107 0.3707548007
-1.9971041139 -0.5320143753 0.4478923236
-1.9727314691 -0.5853636737 0.5235162490
-1.9513288636 -0.6430924493 0.5967887705
-1.9327734065 -0.7056319908 0.6668132839
-1.9167514209 -0.7726527833 0.7332177230
-1.9034420989 -0.8440596265 0.7955215951
-1.8936320091 -0.9198782629 0.8530786061
-1.8881589387 -0.9997542429 0.9054791985
-1.8882945380 -1.0831479740 0.9523635460
-1.8958337014 -1.1693249751 0.9931700542
-1.9127195869 -1.2570582027 1.0273075935
-1.9410927803 -1.3445465502 1.0535447284
-1.9813920726 -1.4294854334 1.0710116522
-2.0321186141 -1.5101363894 1.0791114071
-2.0906381124 -1.5857563677 1.0779439141
-2.1544340989 -1.6562643789 1.0675888435
-2.2212721186 -1.7219245271 1.0482984851
-2.2895728709 -1.7829501229 1.0206498048
-2.3581007618 -1.8391515721 0.9845887655
-2.4259726810 -1.8902875771 0.9406233411
-2.4924415656 -1.9358334127 0.8890407590
-2.5568632788 -1.9753652622 0.8303986148
-2.6185938200 -2.0083614542 0.7651773285
-2.6768845374 -2.0339310530 0.6937393054
-2.7310965707 -2.0517540066 0.6169393319
-2.7804118753 -2.0612546900 0.5355135410
-2.8243436758 -2.0626447615 0.4505493134
-2.8623113269 -2.0558749461 0.3630020090
-2.8934385286 -2.0409261804 0.2737776228
-2.9176843423 -2.0182995227 0.1840388366
-2.9346892344 -1.9881400394 0.0948560206
-2.9445978705 -1.9512627449 0.0071448380
-2.9475029048 -1.9080645132 -0.0781692785
-2.9435070641 -1.8590300701 -0.1602270885
-2.9330763964 -1.8047133771 -0.2382958910
-2.9166957950 -1.7457381039 -0.3118390653
-2.8945190067 -1.6823762688 -0.3800314801
-2.8668514734 -1.6151947908 -0.4423067690
-2.8339193785 -1.5446913937 -0.4979861292
-2.7959105076 -1.4715336281 -0.5465317854
-2.7527289090 -1.3964929489 -0.5872313385
-2.7042321763 -1.3204830219 -0.6191708556
-2.6502313529 -1.2447838853 -0.6415504217
-2.5907343179 -1.1708676588 -0.6535629345
-2.5258900763 -1.1005878499 -0.6541157338
-2.4568035564 -1.0353159458 -0.6435633580
-2.3847479117 -0.9763424631 -0.6217286529
-2.3114206807 -0.9239617111 -0.5896627511
-2.2382510402 -0.8778574147 -0.5487714584
-2.1664385914 -0.8376067919 -0.5000150124
-2.0964722093 -0.8026032487 -0.4449166621
-2.0285144875 -0.7725655473 -0.3845982143
-1.9621498809 -0.7475078502 -0.3203509716
-1.8963999125 -0.7277603914 -0.2536697409
-1.8298112325 -0.7139435194 -0.1863426855
-1.7606004231 -0.7069828030 -0.1206551254
-1.6869131693 -0.7082311746 -0.0597047238
-1.6075929787 -0.7187160433 -0.0074272234
-1.5230013040 -0.7387500911 0.0322353346
-1.4350254327 -0.7679202857 0.0553778685
-1.3467128081 -0.8039732510 0.0602302909
-1.2608793536 -0.8437284806 0.0468507053
-1.1795047728 -0.8835259320 0.0163271340
-1.1023476767 -0.9197629294 -0.0270770066
-1.0266948154 -0.9505309604 -0.0769494886
-0.9484233175 -0.9749160313 -0.1262801267
-0.8642233536 -0.9929923879 -0.1678203609
-0.7735268813 -1.0057143315 -0.1950146396
-0.6788880289 -1.0148193270 -0.2041469252
-0.5841994332 -1.0218569421 -0.1934738181
-0.4936629402 -1.0282903832 -0.1635421654
-0.4102406362 -1.0351570796 -0.1174093049
-0.3352175898 -1.0430968140 -0.0586575612
-0.2687745281 -1.0528236751 0.0094745274
-0.2092898715 -1.0649541985 0.0834308378
-0.1553707098 -1.0800749780 0.1610354347
-0.1051656870 -1.0989122182 0.2403131006
-0.0568008599 -1.1214920832 0.3197591583
-0.0091472640 -1.1484066254 0.3982825172
0.0391336577 -1.1797075887 0.4747636487
0.0887755263 -1.2152186606 0.5484781786
0.1403274133 -1.2549261723 0.6186551443
0.1942217607 -1.2988906323 0.6843892374
0.2504605982 -1.3468084893 0.7452031784
0.3089009920 -1.3984982542 0.8006150672
0.3692518318 -1.4540581729 0.8498895975
0.4310117780 -1.5132852037 0.8927155752
0.4934367948 -1.5761920265 0.9287976178
0.5555540238 -1.6429261348 0.9578545118
0.6159024762 -1.7140223727 0.9792723936
0.6722855603 -1.7900683856 0.9929894147
0.7204813680 -1.8724298206 0.9985533957
0.7541815572 -1.9617419635 0.9958693910
0.7656079506 -2.0559132851 0.9850421279
0.7564540537 -2.1495089517 0.9678718438
0.7344337463 -2.2398481427 0.9453827126
0.7058580441 -2.3269353305 0.9178919980
0.6737413498 -2.4109867235 0.8852962159
0.6393520910 -2.4918687064 0.8474147169
0.6034079756 -2.5694040149 0.8043420263
0.5661659548 -2.6433666566 0.7563753745
0.5275879327 -2.7134012946 0.7037858651
0.4874888660 -2.7788582866 0.6466283572
0.4457341229 -2.8393235102 0.5853111177
0.4021507385 -2.8941886578 0.5201313306
0.3567702490 -2.9431557377 0.4515772072
0.3095640464 -2.9856164598 0.3799898358
0.2606599988 -3.0211152884 0.3058027669
0.2103213849 -3.0492388116 0.2294437713
0.1587663680 -3.0696465202 0.1514574563
0.1065211917 -3.0819327741 0.0722312275
0.0539914809 -3.0857129471 -0.0076596197
0.0016628630 -3.0812279828 -0.0876365566
-0.0499978750 -3.0683880565 -0.1671429641
-0.1005437456 -3.0473052811 -0.2455994347
-0.1493907444 -3.0181797962 -0.3225454159
-0.1962677278 -2.9813934435 -0.3974115432
-0.2408188370 -2.9372770724 -0.4697009512
-0.2827796716 -2.8861990049 -0.5388892530
-0.3220765013 -2.8287743109 -0.6045760858
-0.3586574194 -2.7655542786 -0.6663985760
-0.3924499383 -2.6968868887 -0.7238514023
-0.4233912020 -2.6232359094 -0.7765456402
-0.4513135166 -2.5449772938 -0.8240166464
-0.4761025002 -2.4626891935 -0.8660949639
-0.4972769888 -2.3767026547 -0.9023520930
-0.5137930355 -2.2872486934 -0.9320263370
-0.5244685973 -2.1949362195 -0.9547566200
-0.5278077440 -2.1005663368 -0.9699862701
-0.5218447662 -2.0053642341 -0.9768069059
-0.5052421633 -1.9112243868 -0.9746185578
-0.4784544790 -1.8201252808 -0.9634948421
-0.4427108933 -1.7337272266 -0.9434247053
-0.4002720228 -1.6528609474 -0.9150056001
-0.3534315688 -1.5777272117 -0.8787716308
-0.3040706977 -1.5082232989 -0.8353299209
-0.2536750648 -1.4443239988 -0.7850020832
-0.2033741408 -1.3856417223 -0.7285905686
-0.1538936934 -1.3321193761 -0.6665867563
-0.1056851106 -1.2838698618 -0.5994543985
-0.0588957252 -1.2408214631 -0.5279229887
-0.0133255358 -1.2029801810 -0.4527532873
0.0315093742 -1.1702935044 -0.3747740072
0.0764385371 -1.1426199044 -0.2949296042
0.1224109085 -1.1197069367 -0.2141759372
0.1710191930 -1.1013573133 -0.1338050105
0.2237336316 -1.0870331029 -0.0552353758
0.2823198789 -1.0761348085 0.0196179740
0.3485227185 -1.0679170953 0.0881709759
0.4238943373 -1.0616687401 0.1466647966
0.5078923372 -1.0564445884 0.1919176432
0.5989550016 -1.0514363371 0.2202845556
0.6938410561 -1.0455220774 0.2292064695
0.7883225885 -1.0372459365 0.2178686361
0.8777675702 -1.0245903306 0.1867321704
0.9598602311 -1.0063143194 0.1412402074
1.0349455929 -0.9815990498 0.0873300063
1.1072718046 -0.9506206565 0.0328661904
1.1812961558 -0.9138717772 -0.0152956567
1.2604668298 -0.8730361088 -0.0499223164
1.3449154536 -0.8317819445 -0.0668579293
1.4325710572 -0.7940513786 -0.0642974946
1.5203154781 -0.7632544676 -0.0425797921
1.6048945367 -0.7416728509 -0.0037959162
1.6841478556 -0.7302090041 0.0483994334
1.7574904095 -0.7287431876 0.1097899886
1.8260734150 -0.7362360311 0.1760841076
1.8919741140 -0.7511483913 0.2438439650
1.9569764432 -0.7724243781 0.3107826866
2.0225551900 -0.7995544564 0.3749863481
2.0896469595 -0.8321892374 0.4349147704
2.1587110719 -0.8702833709 0.4890848064
2.2295283656 -0.9139263636 0.5363294002
2.3014971632 -0.9635055317 0.5752120305
2.3735004947 -1.0192037822 0.6045821912
2.4440080859 -1.0812105978 0.6227751909
2.5116530665 -1.1484394505 0.6297325187
2.5750864438 -1.2198402111 0.6248588335
2.6336595910 -1.2937422790 0.6088909939
2.6868598736 -1.3686468726 0.5822693936
2.7346187423 -1.4431137927 0.5458718172
2.7771279535 -1.5160186441 0.5008157697
2.8143278102 -1.5864270846 0.4477801845
2.8460049436 -1.6535129096 0.3873649561
2.8720431541 -1.7167442949 0.3204539597
2.8923000012 -1.7755262573 0.2477407658
2.9063179448 -1.8292576588 0.1698333943
2.9137883846 -1.8774750559 0.0875349292
2.9143143591 -1.9193775732 0.0015255090
2.9075606140 -1.9544072443 -0.0872401137
2.8936725664 -1.9823438729 -0.1776700194
2.8724479558 -2.0022322813 -0.2688143263
2.8439649230 -2.0138528754 -0.3594081988
2.8086435089 -2.0166220332 -0.4482678455
2.7671152882 -2.0106650643 -0.5342293411
2.7200653143 -1.9960948763 -0.6162272283
2.6681495047 -1.9728837473 -0.6931585596
2.6120567263 -1.9416072014 -0.7640723963
2.5525697992 -1.9028068822 -0.8281846508
2.4904298432 -1.8571051943 -0.8847834767
2.4264277113 -1.8053642952 -0.9335548067
2.3613386074 -1.7480880269 -0.9739879910
2.2960236473 -1.6858067045 -1.0057282188
2.2314960018 -1.6189496199 -1.0284647700
2.1690662122 -1.5477428736 -1.0420231947
2.1106273677 -1.4720990942 -1.0455404065
2.0579724311 -1.3925156457 -1.0392875515
2.0131815573 -1.3095702127 -1.0231944041
1.9783561896 -1.2244078858 -0.9971558096
1.9534022449 -1.1388093058 -0.9625750156
1.9381119907 -1.0545266191 -0.9199870678
1.9311038599 -0.9730776353 -0.8702861895
1.9306016047 -0.8952575494 -0.8146308799
1.9353325037 -0.8217042503 -0.7536123962
1.9445302492 -0.7530974664 -0.6875429854
1.9573570169 -0.6895154209 -0.6171905643
1.9735577107 -0.6311948294 -0.5430729643
1.9932265879 -0.5782835418 -0.4658012081
2.0166878583 -0.5307608752 -0.3861188459
2.0444329187 -0.4882633841 -0.3049881360
2.0770301587 -0.4497304010 -0.2236791959
2.1154805212 -0.4135056477 -0.1438871407
2.1604189271 -0.3768620566 -0.0677794700
2.2123960736 -0.3359375178 0.0012762747
2.2703623722 -0.2861610702 0.0586231089
2.3304826937 -0.2238698313 0.0987890856
2.3840106726 -0.1468157795 0.1146169411
2.4191902468 -0.0591667540 0.1044603986
2.4238413653 0.0295055455 0.0702344762
2.4017442147 0.1098021114 0.0235559479
2.3630658676 0.1810442912 -0.0271750101
2.3138873393 0.2454466431 -0.0780508794
2.2567323913 0.3050499455 -0.1263758595
2.1917892134 0.3608506589 -0.1690045538
2.1188999697 0.4130590168 -0.2022092457
2.0391497427 0.4617016649 -0.2225396504
1.9557461322 0.5079399042 -0.2298050881
1.8719785934 0.5540408771 -0.2261850497
1.7912640887 0.6044658642 -0.2165232185
1.7147044272 0.6598270340 -0.2012959910
1.6416863653 0.7185175706 -0.1816951313
1.5710925951 0.7790700292 -0.1590994143
1.5021614216 0.8406699677 -0.1342833546
1.4343131527 0.9027088671 -0.1076346895
1.3667677301 0.9645744216 -0.0798377003
1.2989482507 1.0257704540 -0.0512371867
1.2301419158 1.0856626969 -0.0222433718
1.1598165783 1.1437723516 0.0067248775
1.0870460100 1.1990617594 0.0351581269
1.0111331662 1.2505482458 0.0624402132
0.9313387653 1.2968498718 0.0877997945
0.8468878730 1.3358554843 0.1100993406
0.7574310065 1.3647009112 0.1277650102
0.6637272622 1.3800839940 0.1389107882
0.5724056527 1.3464181048 0.0277240371
0.4751720675 1.3468279439 0.0252100171
0.3779225695 1.3450064989 0.0241137230
0.2807002590 1.3418797794 0.0247754963
0.1835299979 1.3383629384 0.0275111210
0.0864511971 1.3353076570 0.0327191816
-0.0104483535 1.3336268403 0.0408696167
-0.1069861629 1.3343445672 0.0525197707
-0.2028153911 1.3386370867 0.0683199415
-0.2980548447 1.3462868041 0.0864493276
-0.3697500615 1.3524760968 0.0978010610
-0.4421610378 1.3576875124 0.1045418984
-0.5393038165 1.3599254862 0.1022761079
-0.6113567537 1.3565946240 0.0916781960
-0.7058286981 1.3477536390 0.0709700081
-0.7982742987 1.3339995674 0.0442386263
-0.8892769462 1.3162917308 0.0148484002
-0.9795540120 1.2947457296 -0.0142126798
-1.0917847481 1.2611933227 -0.0465401948
-1.2009479079 1.2127083427 -0.0671762036
-1.3017954648 1.1461968661 -0.0719804060
-1.3907758531 1.0647921924 -0.0606911371
-1.4708935448 0.9764367861 -0.0376355893
-1.5331278983 0.9056500844 -0.0135822240
-1.5976324748 0.8376946380 0.0125399436
-1.6663480899 0.7741624436 0.0390124286
-1.7400188731 0.7158726251 0.0641701635
-1.8185939438 0.6629729247 0.0861920773
-1.8805851608 0.6267362096 0.0989968415
-1.9440782493 0.5921361137 0.1079889474
-2.0085658654 0.5585923003 0.1125340061
-2.0735406653 0.5255244328 0.1119976289
-2.1583869580 0.4799983120 0.0988019182
-2.2379158335 0.4309164522 0.0720949035
-2.3104298551 0.3777694359 0.0351094759
-2.3902963121 0.3048595198 -0.0201906839
-2.4842979348 0.1907083532 -0.1038997783
-2.5365128963 0.0522984171 -0.1853848239
-2.5128902469 -0.1029182401 -0.2373343290
-2.4204318112 -0.2412228792 -0.2308028130
-2.3032404404 -0.3418434754 -0.1633448148
-2.1962429301 -0.4051143842 -0.0481128832
-2.1320754225 -0.4397098565 0.0489710621
-2.0799769385 -0.4731706972 0.1535265594
-2.0446188126 -0.5031389689 0.2389736701
-2.0143771121 -0.5380172117 0.3245150646
-1.9883641582 -0.5788864356 0.4087710066
-1.9660729900 -0.6263395984 0.4906077159
-1.9469871527 -0.6802181064 0.5692061416
-1.9310015949 -0.7403458551 0.6438685742
-1.9206917942 -0.7888033510 0.6973987717
-1.9103262577 -0.8591085820 0.7637852477
-1.9039708421 -0.9345090766 0.8248618810
-1.9028121928 -1.0145587892 0.8800598006
-1.9087398015 -1.0986027538 0.9285877208
-1.9195563603 -1.1636267688 0.9597171546
-1.9418553671 -1.2511632901 0.9951020610
-1.9753533536 -1.3382365307 1.0215739299
-2.0080768058 -1.4018227991 1.0346261262
-2.0596305094 -1.4834380922 1.0435052079
-2.1184666024 -1.5605334213 1.0420942452
-2.1657708526 -1.6153693865 1.0347233726
-2.2317726613 -1.6841000282 1.0160232433
-2.2992389432 -1.7480795699 0.9879698220
-2.3668763046 -1.8070571594 0.9508143990
-2.4172653363 -1.8483380131 0.9180358236
-2.4829504084 -1.8975008492 0.8658651344
-2.5463896838 -1.9402269055 0.8058477800
-2.6068250241 -1.9758206992 0.7385265839
-2.6634805126 -2.0036744639 0.6645904242
-2.7025638400 -2.0181238761 0.6047540249
-2.7506365201 -2.0308833761 0.5213675311
-2.7928834797 -2.0348571870 0.4340432218
-2.8286773743 -2.0299255914 0.3439268635
-2.8506668910 -2.0200973065 0.2752253820
-2.8738102341 -1.9998270037 0.1831734893
-2.8894296591 -1.9715147087 0.0916495779
-2.8964579841 -1.9456033888 0.0239587587
-2.8989423645 -1.9045589291 -0.0640255928
-2.8939483591 -1.8568783574 -0.1485050723
-2.8820448376 -1.8034126039 -0.2287309635
-2.8635824940 -1.7447579606 -0.3039311387
-2.8460384072 -1.6979734006 -0.3570585675
-2.8166076138 -1.6313795062 -0.4215062466
-2.7814240660 -1.5612024872 -0.4788739434
-2.7406495194 -1.4881939389 -0.5284732558
-2.6942619989 -1.4131715661 -0.5693671123
-2.6552602520 -1.3561794860 -0.5927457549
-2.5991528007 -1.2805241415 -0.6162203618
-2.5377513221 -1.2064096842 -0.6286324820
-2.4883951459 -1.1529956648 -0.6298044246
-2.4193477672 -1.0854157744 -0.6215449271
-2.3475695373 -1.0232793159 -0.6017400962
-2.2928300802 -0.9805395498 -0.5799685754
-2.2196908225 -0.9293703593 -0.5417318403
-2.1474625891 -0.8843141800 -0.4949488003
-2.0767691053 -0.8451109808 -0.4410259585
-2.0077047851 -0.8116333710 -0.3813826510
-1.9398093933 -0.7840898292 -0.3174847560
-1.8891494504 -0.7669560195 -0.2678751476
-1.8205391092 -0.7507103699 -0.2008954249
-1.7489275209 -0.7424968960 -0.1356446741
-1.6725463253 -0.7433406900 -0.0755382128
-1.5901254209 -0.7549924252 -0.0254290045
-1.5244619297 -0.7718326439 0.0011972340
-1.4350914275 -0.8016069607 0.0228708286
-1.3682396105 -0.8292506798 0.0253556385
-1.2817261719 -0.8698589326 0.0118868246
-1.2004118271 -0.9111796628 -0.0201476019
-1.1242976815 -0.9494235128 -0.0664971689
-1.0504305280 -0.9823045320 -0.1204126464
-0.9741063352 -1.0088275263 -0.1743078657
-0.8914536684 -1.0287113328 -0.2207751889
-0.8014635225 -1.0424217911 -0.2530972795
-0.6821577650 -1.0528902576 -0.2677416035
-0.5863569125 -1.0579341871 -0.2560185732
-0.4723439906 -1.0625946512 -0.2158586692
-0.3902823802 -1.0663172031 -0.1640229155
-0.3172430005 -1.0711133176 -0.1001093588
-0.2529487543 -1.0779581837 -0.0275075715
-0.1957195680 -1.0876638614 0.0505172049
-0.1439470771 -1.1010891768 0.1317582258
-0.0955951754 -1.1187429700 0.2142899691
-0.0492062288 -1.1409533637 0.2968503216
-0.0032201281 -1.1680290525 0.3781742338
0.0433251800 -1.2002528461 0.4572678996
0.0912450939 -1.2374185018 0.5333092648
0.1410860473 -1.2796226914 0.6053781671
0.1930167831 -1.3267872311 0.6727362335
0.2469323988 -1.3787268267 0.7348093649
0.2886145329 -1.4212280723 0.7769536110
0.3449431472 -1.4816011719 0.8282025992
0.4015516503 -1.5468421023 0.8727253482
0.4571884256 -1.6171738665 0.9101184328
0.5100436504 -1.6930654662 0.9398155021
0.5459838249 -1.7541147974 0.9565156069
0.5779938897 -1.8181950448 0.9690114534
0.6110708795 -1.9088313448 0.9776863684
0.6285893883 -1.9795059889 0.9791438317
0.6374319548 -2.0759924293 0.9723002546
0.6341150488 -2.1479084367 0.9609212232
0.6258731931 -2.2186161980 0.9458257144
0.6083001638 -2.3105452556 0.9199436346
0.5914497515 -2.3774335496 0.8964580695
0.5649527207 -2.4632782854 0.8593728873
0.5352532996 -2.5453154233 0.8165302010
0.5029358441 -2.6232651156 0.7682799604
0.4682476424 -2.6967341070 0.7149169431
0.4312180166 -2.7651869995 0.6566784208
0.3918700613 -2.8282801491 0.5940795930
0.3610506526 -2.8723881385 0.5448365902
0.3176020663 -2.9248391601 0.4754182046
0.2718536561 -2.9703964889 0.4026944021
0.2240616661 -3.0088492354 0.3272296402
0.1743767994 -3.0393441766 0.2493895181
0.1231861074 -3.0616736040 0.1697793496
0.0709644020 -3.0755595102 0.0889330920
0.0182647772 -3.0808407749 0.0073856965
-0.0344470685 -3.0773773065 -0.0742506660
-0.0866900869 -3.0653052707 -0.1553756749
-0.1379323334 -3.0445488171 -0.2353714736
-0.1752144427 -3.0228912411 -0.2941984450
-0.2234768439 -2.9878787366 -0.3709299212
-0.2696320412 -2.9453002010 -0.4450984113
-0.3134522266 -2.8956569071 -0.5162353590
-0.3547674541 -2.8393690042 -0.5838414752
-0.3935031038 -2.7769069478 -0.6474396186
-0.4296818943 -2.7088733615 -0.7066867277
-0.4632782241 -2.6357380916 -0.7611897697
-0.4941508175 -2.5578532029 -0.8104685221
-0.5221539301 -2.4757432502 -0.8543062110
-0.5466970578 -2.3896812482 -0.8921995687
-0.5668079232 -2.3000024191 -0.9237309839
-0.5810088293 -2.2071511562 -0.9484363737
-0.5870715058 -2.1118195386 -0.9656290965
-0.5809298420 -1.9911831558 -0.9764321805
-0.5607200717 -1.8961802853 -0.9740117064
-0.5289210962 -1.8050543617 -0.9627027232
-0.4873504604 -1.7195821073 -0.9422769839
-0.4392046260 -1.6402143926 -0.9133834427
-0.3873210179 -1.5665219646 -0.8768880435
-0.3335325997 -1.4985065154 -0.8328699296
-0.2793829299 -1.4358210677 -0.7819263999
-0.2258767496 -1.3781594384 -0.7247464900
-0.1737674433 -1.3256061914 -0.6616487610
-0.1234025329 -1.2781864851 -0.5932833434
-0.0749009362 -1.2359671280 -0.5203157838
-0.0279635564 -1.1988554620 -0.4436386673
0.0178146419 -1.1670045628 -0.3639490956
0.0633982590 -1.1403155276 -0.2822743940
0.1097156807 -1.1184054733 -0.1995931357
0.1584733975 -1.1013052482 -0.1171813942
0.2112626279 -1.0884398440 -0.0365128851
0.2697797501 -1.0790498363 0.0405793422
0.3357821354 -1.0724014753 0.1116524945
0.4109280550 -1.0677431527 0.1731266769
0.4952527709 -1.0640259361 0.2212168563
0.5870177265 -1.0602743583 0.2527046090
0.7073362265 -1.0534308655 0.2619840877
0.8025465746 -1.0446865139 0.2480163000
0.8925174573 -1.0310716594 0.2151840576
0.9747110404 -1.0111172222 0.1676871938
1.0505430695 -0.9846870978 0.1129796310
1.1238969144 -0.9519160154 0.0583151122
1.1995590694 -0.9135235196 0.0113329254
1.2592266125 -0.8824551432 -0.0166004919
1.3445647838 -0.8404105726 -0.0359659113
1.4338609660 -0.8024323282 -0.0339294680
1.5234012576 -0.7719889632 -0.0121984466
1.5882196302 -0.7565507801 0.0171915262
1.6703381771 -0.7444384989 0.0669871969
1.7466727350 -0.7428099343 0.1267853447
1.8181888163 -0.7504529279 0.1920328663
1.8866565713 -0.7661186018 0.2592012601
1.9539733269 -0.7886884484 0.3256067692
2.0047156541 -0.8099355298 0.3734424540
2.0733942085 -0.8431644734 0.4336265264
2.1437222951 -0.8820882878 0.4881750326
2.2156592475 -0.9268821457 0.5355727940
2.2885700042 -0.9778905251 0.5743165546
2.3613761363 -1.0351774468 0.6030889047
2.4326648607 -1.0984703429 0.6207956025
2.5010061952 -1.1669906883 0.6268531791
2.5651291633 -1.2394789202 0.6209116306
2.6242401951 -1.3143984837 0.6034281653
2.6652362946 -1.3711959696 0.5836276995
2.7147426835 -1.4466830741 0.5478300140
2.7586384121 -1.5206562409 0.5027224352
2.7969781783 -1.5921919920 0.4493536661
2.8296900937 -1.6605236532 0.3885509991
2.8563919065 -1.7248601997 0.3208402859
2.8768289117 -1.7845474513 0.2469677679
2.8908216545 -1.8391548025 0.1678684215
2.8978757799 -1.8879609842 0.0841931846
2.8976725457 -1.9303380269 -0.0031912860
2.8899615214 -1.9656569594 -0.0933199856
2.8798914188 -1.9879233216 -0.1620165436
2.8590272229 -2.0097426039 -0.2544316900
2.8305406258 -2.0228679998 -0.3464603712
2.7950166561 -2.0269971220 -0.4368618689
2.7531058207 -2.0222697146 -0.5244574784
2.7051102069 -2.0083353787 -0.6078514264
2.6521112566 -1.9857157108 -0.6861448496
2.5948711409 -1.9549736477 -0.7584721444
2.5339411284 -1.9162208366 -0.8235793297
2.4702982801 -1.8705989886 -0.8811954724
2.4046609009 -1.8187543935 -0.9307624153
2.3377830631 -1.7612083744 -0.9716204496
2.2706520069 -1.6985770748 -1.0036445645
2.2043921922 -1.6310754989 -1.0261877283
2.1405523640 -1.5588551904 -1.0388670153
2.0810230181 -1.4820687806 -1.0415929566
2.0280125238 -1.4009461707 -1.0341590746
1.9844130984 -1.3160022619 -1.0160680615
1.9513540674 -1.2289736682 -0.9882588709
1.9292567081 -1.1417774591 -0.9514881549
1.9169759765 -1.0563326389 -0.9067963295
1.9126128448 -0.9739792049 -0.8552906318
1.9148029297 -0.8959797588 -0.7972578946
1.9218441523 -0.8228174090 -0.7335884748
1.9301343252 -0.7719405064 -0.6819952184
1.9437517034 -0.7084576341 -0.6096886901
1.9606088953 -0.6509903629 -0.5331511974
1.9806785086 -0.5997301020 -0.4530513165
2.0044235167 -0.5550335897 -0.3700791627
2.0322104242 -0.5164919590 -0.2852839620
2.0647543818 -0.4832810097 -0.1999187827
2.1029988869 -0.4540851961 -0.1154533716
2.1477681969 -0.4263164923 -0.0337790511
2.1996236668 -0.3967286977 0.0428403554
2.2739144664 -0.3520385361 0.1276730655
2.3566495579 -0.2882185915 0.1883614991
2.4514591498 -0.1858834401 0.2245713162
2.5138929167 -0.0584900230 0.2118950497
2.5160083905 0.0739169822 0.1574720330
2.4780041133 0.1722445949 0.0986450181
2.4161979627 0.2570047043 0.0375828769
2.3578971368 0.3187667636 -0.0095894735
2.2923240009 0.3758691039 -0.0528629739
2.2194487845 0.4287607764 -0.0890484730
2.1397437711 0.4777086488 -0.1146049721
2.0767073147 0.5123516275 -0.1263496664
1.9902408804 0.5566881029 -0.1289432926
1.9043609822 0.6016095178 -0.1210987105
1.8419736672 0.6374681934 -0.1091969259
1.7617284646 0.6885781846 -0.0893474093
1.6860193004 0.7447290945 -0.0656596779
1.6151814743 0.8061108264 -0.0399238413
1.5488726190 0.8722612484 -0.0138498182
1.4855864932 0.9418432849 0.0108823895
1.4226529805 1.0128667895 0.0321602083
1.3564131814 1.0822592590 0.0475771878
1.2833832715 1.1456869378 0.0541708199
1.2036007966 1.2009566229 0.0543699380
1.1178388272 1.2463644741 0.0520183917
1.0274433706 1.2816345172 0.0483637885
0.9339577644 1.3076875420 0.0439021668
0.8386015413 1.3258695889 0.0391228551
0.7663552033 1.3350466409 0.0356118089
0.6695291254 1.3428482258 0.0312956778
