# Supplementary material for: The topology of the magnetically induced ring current of C13Cl2
Source: Chem Sci. 2026 Jun 27. Online ahead of print. doi: 10.1039/d6sc03398a (PMC13334967; doi:10.1039/d6sc03398a)
Supplement: SC-OLF-D6SC03398A-s002 [file SC-OLF-D6SC03398A-s002.zip › c13cl2/3loops/ribbon_traj_004_005.xyz]

300

0.0425310176 1.3530989882 -0.0161689598
-0.0508567093 1.3530745105 0.0153646451
-0.1444983723 1.3574777380 0.0457558248
-0.2389290541 1.3653016589 0.0727603788
-0.3225634114 1.3731583824 0.0905938285
-0.4073534941 1.3798314510 0.1015818611
-0.4928242573 1.3835036156 0.1044471572
-0.5781266442 1.3828024709 0.0984941907
-0.6620086848 1.3764189218 0.0826314341
-0.7441379974 1.3659884015 0.0612023376
-0.8368542813 1.3512626186 0.0325582138
-0.9284053325 1.3330977514 0.0022369242
-1.0312393025 1.3094316861 -0.0305992423
-1.1335192055 1.2792030058 -0.0582122837
-1.2449307534 1.2315843231 -0.0768384573
-1.3556225794 1.1540445727 -0.0764588841
-1.4391544094 1.0650750311 -0.0575597168
-1.5079161448 0.9815977313 -0.0324524034
-1.5692424624 0.9089966409 -0.0065949383
-1.6338994157 0.8398789934 0.0208224402
-1.6946552059 0.7838406395 0.0442831000
-1.7591781056 0.7316648434 0.0663999231
-1.8273923804 0.6833805442 0.0860684429
-1.8988517547 0.6385730176 0.1021175383
-1.9732427591 0.5968135984 0.1118092939
-2.0485695916 0.5559551127 0.1140015061
-2.1230793766 0.5145383967 0.1071860625
-2.1946205937 0.4713445736 0.0903388037
-2.2713377714 0.4188280355 0.0600408274
-2.3503967439 0.3552748328 0.0162556018
-2.4210070099 0.2864914550 -0.0338641019
-2.4898275536 0.2029085118 -0.0925235038
-2.5437123664 0.0969976958 -0.1578962826
-2.5545658600 -0.0244500897 -0.2145117906
-2.5099051085 -0.1475233831 -0.2430891630
-2.4268790558 -0.2531372581 -0.2317974443
-2.3303811398 -0.3309456024 -0.1792254003
-2.2392318114 -0.3842083246 -0.0959437450
-2.1748157647 -0.4181119102 -0.0135475495
-2.1196711113 -0.4475400336 0.0774276044
-2.0786406514 -0.4750925856 0.1621610442
-2.0437116783 -0.5059677390 0.2486543547
-2.0139540575 -0.5419517707 0.3352259955
-1.9887031833 -0.5843880032 0.4203922750
-1.9698187463 -0.6274560073 0.4922414533
-1.9514083275 -0.6822843686 0.5719182564
-1.9363607902 -0.7435285908 0.6475652456
-1.9259840600 -0.8021746217 0.7094250691
-1.9179026209 -0.8744666825 0.7758057186
-1.9145276821 -0.9519009838 0.8365425392
-1.9161386999 -1.0231550741 0.8843847130
-1.9256174236 -1.1084238141 0.9326628611
-1.9445568591 -1.1961163183 0.9730554021
-1.9691835903 -1.2732879962 1.0015241941
-2.0086787561 -1.3604893578 1.0246498653
-2.0585264614 -1.4445335266 1.0370408603
-2.1087039269 -1.5142070582 1.0386876547
-2.1710871650 -1.5900177742 1.0313829391
-2.2284857233 -1.6520563995 1.0163534886
-2.2958760385 -1.7188559894 0.9900872810
-2.3637018502 -1.7806746078 0.9544009859
-2.4224491476 -1.8301423762 0.9160152504
-2.4882835981 -1.8811784426 0.8634846042
-2.5440903546 -1.9204635291 0.8113277885
-2.6050155946 -1.9585036270 0.7438854484
-2.6621697264 -1.9885554384 0.6694632581
-2.7080293986 -2.0069981516 0.5992037850
-2.7557841824 -2.0204367364 0.5141528273
-2.7973812318 -2.0244595136 0.4250035695
-2.8280882089 -2.0200334480 0.3449751422
-2.8565553430 -2.0068007679 0.2516861689
-2.8773290002 -1.9847504238 0.1580286235
-2.8892787414 -1.9587571666 0.0770979370
-2.8954470063 -1.9216824552 -0.0139102648
-2.8950123235 -1.8837355147 -0.0909712028
-2.8871293331 -1.8339074263 -0.1756220315
-2.8719659959 -1.7779719554 -0.2553281407
-2.8531198617 -1.7246635835 -0.3200168714
-2.8258237009 -1.6595312454 -0.3886751765
-2.7923732412 -1.5902652555 -0.4501971882
-2.7584357941 -1.5270155783 -0.4973010676
-2.7141129847 -1.4522281911 -0.5435206796
-2.6640987655 -1.3758610652 -0.5803521773
-2.6160311863 -1.3088490768 -0.6041308953
-2.5554518452 -1.2330455676 -0.6206450536
-2.4986821804 -1.1688309227 -0.6259551844
-2.4292673096 -1.0991958482 -0.6199586137
-2.3567964307 -1.0349852263 -0.6017517611
-2.2922492208 -0.9846945832 -0.5756316215
-2.2182923275 -0.9323528977 -0.5371246692
-2.1545751417 -0.8922619777 -0.4958603595
-2.0830656198 -0.8516394026 -0.4416998698
-2.0132976513 -0.8169803867 -0.3814067829
-1.9535836466 -0.7916524586 -0.3250894450
-1.8854153711 -0.7685236319 -0.2577953019
-1.8160480518 -0.7526003227 -0.1896735170
-1.7533576723 -0.7451612029 -0.1314062848
-1.6765370419 -0.7458500630 -0.0697568218
-1.5935293828 -0.7575562972 -0.0181231433
-1.5165245867 -0.7775525206 0.0138778845
-1.4258717060 -0.8092480095 0.0339130297
-1.3473785234 -0.8431404818 0.0341350524
-1.2716785379 -0.8799135107 0.0189785097
-1.1905496163 -0.9222424946 -0.0167863267
-1.1149907850 -0.9609005530 -0.0666093922
-1.0415287184 -0.9936150867 -0.1234882755
-0.9648131152 -1.0197091303 -0.1793129277
-0.8807109798 -1.0390570747 -0.2262280974
-0.7887202559 -1.0521739720 -0.2577254893
-0.6790079563 -1.0607703168 -0.2684432850
-0.5696870689 -1.0656095874 -0.2520713010
-0.4782377744 -1.0688820131 -0.2165417562
-0.3951430049 -1.0723673411 -0.1642838521
-0.3211995789 -1.0770742741 -0.0996702914
-0.2561578307 -1.0839965392 -0.0261474153
-0.1984995641 -1.0940420239 0.0530581445
-0.1465127165 -1.1080687755 0.1355724815
-0.0981389475 -1.1265932446 0.2194096203
-0.0574563821 -1.1468216385 0.2923419868
-0.0116105800 -1.1748200114 0.3749671584
0.0345728437 -1.2082023810 0.4553682875
0.0759405602 -1.2415248550 0.5228900289
0.1247388646 -1.2851147351 0.5965601421
0.1753096533 -1.3341043664 0.6654697108
0.2274813643 -1.3884328552 0.7289412467
0.2742970435 -1.4396773837 0.7795413190
0.3281323602 -1.5040872939 0.8310702860
0.3813508542 -1.5740006333 0.8755014433
0.4263456913 -1.6396675818 0.9074821712
0.4736720512 -1.7206204026 0.9369642517
0.5101634852 -1.7958471103 0.9554468138
0.5400144379 -1.8752745294 0.9672576807
0.5626337250 -1.9708418271 0.9717921113
0.5726957200 -2.0560526461 0.9684225915
0.5722719977 -2.1537557873 0.9557216680
0.5633248452 -2.2371965380 0.9373511859
0.5490566388 -2.3184235617 0.9135621880
0.5281696381 -2.4086289021 0.8800891329
0.5062138475 -2.4841744612 0.8457085286
0.4780844775 -2.5669676757 0.8003592008
0.4469943917 -2.6453256569 0.7493869010
0.4175240286 -2.7098717098 0.7009480732
0.3812295184 -2.7785264704 0.6402681238
0.3423074951 -2.8414934429 0.5752037520
0.3057922110 -2.8906500988 0.5149284040
0.2619201044 -2.9411007506 0.4425714028
0.2156044130 -2.9841893475 0.3670434145
0.1731604903 -3.0150167751 0.2990421541
0.1229828722 -3.0428007999 0.2189685589
0.0713860906 -3.0620913390 0.1373185831
0.0254291126 -3.0717804827 0.0654221381
-0.0275718272 -3.0742297457 -0.0175822724
-0.0739389491 -3.0693539043 -0.0897467525
-0.1263144992 -3.0550440133 -0.1719930510
-0.1776617650 -3.0319385998 -0.2528797225
-0.2274215305 -3.0003792048 -0.3318784529
-0.2693495553 -2.9659769886 -0.3985176149
-0.3153276496 -2.9199368056 -0.4724994886
-0.3589383788 -2.8667227095 -0.5430209718
-0.3951611352 -2.8149946137 -0.6012518920
-0.4342646747 -2.7500980345 -0.6642234467
-0.4709489113 -2.6796218129 -0.7224821265
-0.5012207179 -2.6142159423 -0.7692156004
-0.5333312877 -2.5347376001 -0.8177786057
-0.5595630947 -2.4622738499 -0.8557663672
-0.5861158403 -2.3751630769 -0.8934156066
-0.6081718085 -2.2843446095 -0.9245763220
-0.6224080309 -2.2024075314 -0.9459089279
-0.6302599992 -2.1059435138 -0.9637161501
-0.6269301608 -2.0207308965 -0.9725179892
-0.6127192859 -1.9362753238 -0.9748762472
-0.5830716265 -1.8428419128 -0.9686243894
-0.5474483554 -1.7658820316 -0.9561326039
-0.4989688824 -1.6834356401 -0.9329945395
-0.4518726944 -1.6170368914 -0.9057494119
-0.3961349812 -1.5454631413 -0.8675600906
-0.3393192667 -1.4792843889 -0.8218513673
-0.2897480471 -1.4259696810 -0.7763139938
-0.2342423202 -1.3691819003 -0.7180354805
-0.1804876005 -1.3175009855 -0.6536540197
-0.1350636289 -1.2764954767 -0.5933695922
-0.0851791021 -1.2342754184 -0.5196159694
-0.0371514244 -1.1973375797 -0.4418893156
0.0038169598 -1.1691099110 -0.3718114914
0.0500022535 -1.1420170269 -0.2890456429
0.0967415417 -1.1200215438 -0.2050977485
0.1454323312 -1.1028431636 -0.1211566854
0.1977962481 -1.0900363458 -0.0386833794
0.2558182670 -1.0810594429 0.0403867867
0.3212990220 -1.0751059346 0.1136351642
0.3955604299 -1.0712408564 0.1780090054
0.4791289645 -1.0684611731 0.2297065145
0.5831429852 -1.0655622680 0.2676430839
0.6928803737 -1.0606527743 0.2803542681
0.7899612664 -1.0526486067 0.2692844768
0.8933106017 -1.0373103800 0.2330805453
0.9764650892 -1.0167302716 0.1850404196
1.0527172091 -0.9893697796 0.1292030991
1.1264361147 -0.9555574142 0.0733487599
1.2027787015 -0.9161444977 0.0253956413
1.2849624861 -0.8736957232 -0.0075805073
1.3613549552 -0.8374145418 -0.0203466532
1.4402508007 -0.8046507089 -0.0173404856
1.5195335897 -0.7776958178 0.0009767717
1.6075454195 -0.7569659442 0.0397161178
1.6792611531 -0.7488458551 0.0861460152
1.7565508166 -0.7487341742 0.1469889456
1.8196635578 -0.7567244194 0.2046171570
1.8895955724 -0.7734542547 0.2719359047
1.9495082083 -0.7935280619 0.3301251660
2.0186294460 -0.8228122287 0.3939328861
2.0890146166 -0.8581396208 0.4530943674
2.1516964333 -0.8931522940 0.5002779628
2.2251229058 -0.9397217165 0.5466000246
2.2993908660 -0.9926699513 0.5837704171
2.3638714216 -1.0442058914 0.6073244301
2.4361115356 -1.1088654829 0.6241738473
2.4964776800 -1.1696503048 0.6288737736
2.5615189832 -1.2432428693 0.6227507385
2.6140746399 -1.3094777810 0.6080642679
2.6690538213 -1.3863526950 0.5804879854
2.7125524389 -1.4532302932 0.5486515551
2.7569350958 -1.5283427842 0.5028357063
2.7954299643 -1.6008615544 0.4483259533
2.8237675310 -1.6612791999 0.3942147554
2.8511031012 -1.7269650696 0.3261077093
2.8719991384 -1.7880001022 0.2516854741
2.8846089651 -1.8369955269 0.1823061550
2.8925686750 -1.8877130472 0.0982840332
2.8935580359 -1.9269901888 0.0219404815
2.8873501188 -1.9651399532 -0.0686336362
2.8733285309 -1.9956778155 -0.1611862128
2.8551120643 -2.0163438911 -0.2425503552
2.8267169941 -2.0312939929 -0.3357185118
2.7908033868 -2.0368705120 -0.4273018140
2.7537588478 -2.0341539824 -0.5047427661
2.7059370999 -2.0227355367 -0.5900486226
2.6595848323 -2.0054091706 -0.6601827340
2.6023046269 -1.9775798412 -0.7352545388
2.5410882271 -1.9417583634 -0.8035258960
2.4851100649 -1.9046617451 -0.8570211953
2.4186882116 -1.8556149628 -0.9107012622
2.3593853109 -1.8082615932 -0.9509700178
2.2905707510 -1.7484151420 -0.9883247127
2.2219489582 -1.6834467205 -1.0162978458
2.1634726730 -1.6225751163 -1.0322620561
2.0993945229 -1.5484277824 -1.0417987003
2.0408692576 -1.4692923349 -1.0408106701
1.9968149022 -1.3963529480 -1.0310613601
1.9557454855 -1.3094406095 -1.0104103355
1.9264578075 -1.2206885491 -0.9798784893
1.9101495756 -1.1434411590 -0.9463192364
1.9006285093 -1.0569380752 -0.9003055702
1.8991125989 -0.9740650961 -0.8471299688
1.9026356209 -0.9050544886 -0.7960759205
1.9111359874 -0.8310670463 -0.7315462279
1.9234101070 -0.7628422820 -0.6615393867
1.9370062967 -0.7083209918 -0.5966189187
1.9551530045 -0.6518329123 -0.5180775567
1.9764232705 -0.6022215114 -0.4358569445
2.0012240496 -0.5595775907 -0.3508788849
2.0300694210 -0.5235480830 -0.2642710683
2.0637925474 -0.4933764234 -0.1773881910
2.1082319224 -0.4655857010 -0.0803652736
2.1758559890 -0.4382253912 0.0330424367
2.2585798738 -0.4056839946 0.1337838740
2.3543494497 -0.3578435558 0.2145993900
2.4551980285 -0.2863528333 0.2670601259
2.5454501468 -0.1879820278 0.2827650914
2.6056165742 -0.0704538902 0.2616862341
2.6187075324 0.0525954215 0.2108941865
2.5812666180 0.1654268291 0.1459561099
2.5103267578 0.2620520690 0.0819899555
2.4239379206 0.3485334597 0.0229651243
2.3270099556 0.4281657336 -0.0286175137
2.2410958375 0.4888185732 -0.0620324631
2.1597547263 0.5397327290 -0.0812084958
2.0860019073 0.5824385977 -0.0884894424
2.0112688541 0.6244488666 -0.0863203645
1.9381528365 0.6679441771 -0.0755438048
1.8676993461 0.7140806673 -0.0594562995
1.8006456028 0.7636682430 -0.0394219110
1.7374534786 0.8171412377 -0.0167518036
1.6713091206 0.8842686305 0.0114890956
1.6106462421 0.9561924259 0.0398409139
1.5352751456 1.0625307645 0.0779029164
1.4547383365 1.1666127475 0.1095161272
1.3530539945 1.2527188929 0.1256637640
1.2340512233 1.3017409471 0.1053466840
1.1157665716 1.3270324628 0.0672440965
1.0079127993 1.3428905239 0.0329366726
0.9094475526 1.3538923062 0.0053747927
0.8203579509 1.3622329972 -0.0147769114
0.7299256946 1.3674045855 -0.0333970096
0.6494911762 1.3715328184 -0.0444250009
0.5566029249 1.3717364552 -0.0582335490
0.4623268981 1.3700026796 -0.0678866708
0.3543066686 1.3651842721 -0.0737583801
0.2449061060 1.3599542356 -0.0677652772
0.1364447029 1.3555552525 -0.0459421360
0.0717670100 1.3179687600 0.1268755300
-0.0199829389 1.3172927871 0.1553707874
-0.1121556487 1.3204686184 0.1822780463
-0.2051526674 1.3263473828 0.2056513686
-0.2993707276 1.3330389821 0.2231127196
-0.3948437561 1.3377744528 0.2322514945
-0.4908399756 1.3377312230 0.2312330958
-0.5858795845 1.3309764081 0.2193865119
-0.6786542404 1.3174322906 0.1985481127
-0.7690497731 1.2985761517 0.1720505332
-0.8577034245 1.2754561222 0.1431256562
-0.9453793869 1.2484525347 0.1145954779
-1.0322076266 1.2161035141 0.0892904457
-1.1174155667 1.1763147338 0.0700133431
-1.1988567546 1.1266177439 0.0598270470
-1.2737236474 1.0666077081 0.0608243908
-1.3416940191 0.9996826065 0.0717567661
-1.4054682357 0.9300996030 0.0896116498
-1.4683776375 0.8609630144 0.1118198959
-1.5333745724 0.7945019205 0.1360747694
-1.6022260131 0.7321242286 0.1604957455
-1.6754445731 0.6743353517 0.1834380770
-1.7530586359 0.6213055906 0.2032061789
-1.8343555025 0.5723179198 0.2179711566
-1.9181393220 0.5259650896 0.2254726095
-2.0025255160 0.4802257881 0.2231299514
-2.0847465282 0.4329000870 0.2085640415
-2.1612375122 0.3822686316 0.1803636456
-2.2298722418 0.3279274699 0.1409778590
-2.2906270879 0.2699029268 0.0944686135
-2.3434904253 0.2074480226 0.0441857167
-2.3869862745 0.1388933795 -0.0070330446
-2.4163876189 0.0618991723 -0.0559517045
-2.4232901992 -0.0243578065 -0.0964127639
-2.3993103304 -0.1142818515 -0.1171965961
-2.3504834789 -0.1962011554 -0.1106841688
-2.2910074569 -0.2641013591 -0.0786849497
-2.2311828129 -0.3180431774 -0.0267112324
-2.1763097712 -0.3615955492 0.0388647698
-2.1281588354 -0.3992201535 0.1129399147
-2.0867627633 -0.4350226099 0.1918784299
-2.0514568963 -0.4723256142 0.2730569421
-2.0211920425 -0.5131300826 0.3545839120
-1.9952162836 -0.5586278970 0.4350975404
-1.9729644768 -0.6093851045 0.5135565021
-1.9539685407 -0.6656996721 0.5890199388
-1.9380302930 -0.7272999577 0.6609755401
-1.9252336994 -0.7940712305 0.7288343780
-1.9160226585 -0.8658761008 0.7919642976
-1.9109756195 -0.9421817664 0.8500700774
-1.9112939249 -1.0225839894 0.9025985733
-1.9187042691 -1.1064528284 0.9487920851
-1.9350901967 -1.1926487170 0.9877715907
-1.9617294008 -1.2794566801 1.0188620793
-1.9991652428 -1.3649908370 1.0410919845
-2.0469137322 -1.4473360737 1.0534345314
-2.1025032606 -1.5255536667 1.0560158298
-2.1637060548 -1.5991869897 1.0488602813
-2.2283759614 -1.6681614040 1.0320874793
-2.2947966748 -1.7325130652 1.0062397606
-2.3617019867 -1.7921661558 0.9717735338
-2.4280893941 -1.8467002224 0.9288457865
-2.4931122677 -1.8954410323 0.8776600966
-2.5560555902 -1.9379101511 0.8188757138
-2.6162364811 -1.9735377743 0.7530826809
-2.6729505689 -2.0018018812 0.6809271301
-2.7253322997 -2.0217646941 0.6029438276
-2.7726808283 -2.0333111193 0.5201889193
-2.8142328421 -2.0361187623 0.4336622664
-2.8494559058 -2.0303005514 0.3445290664
-2.8780158190 -2.0160850827 0.2539641040
-2.8993243870 -1.9936467016 0.1630608616
-2.9132045828 -1.9634981600 0.0729504785
-2.9198198604 -1.9262300266 -0.0152957071
-2.9193405286 -1.8824791424 -0.1007769671
-2.9119533881 -1.8327254294 -0.1825841913
-2.8979085420 -1.7774689618 -0.2598640641
-2.8777583270 -1.7174540011 -0.3320803595
-2.8517558104 -1.6531176330 -0.3984760061
-2.8200519306 -1.5849107541 -0.4581922404
-2.7830151399 -1.5136608747 -0.5108496782
-2.7406363621 -1.4400118292 -0.5555658799
-2.6929423543 -1.3648795259 -0.5916298036
-2.6397901665 -1.2893940062 -0.6180063574
-2.5810987182 -1.2150700494 -0.6337494626
-2.5174169296 -1.1433941626 -0.6384208235
-2.4494136857 -1.0759978768 -0.6314400993
-2.3783501307 -1.0141638773 -0.6129058612
-2.3057366270 -0.9586711205 -0.5834944771
-2.2330774785 -0.9092663595 -0.5447659319
-2.1614823535 -0.8659636330 -0.4976153045
-2.0916720144 -0.8283536039 -0.4434127910
-2.0237347053 -0.7961222034 -0.3836447149
-1.9572643732 -0.7691022099 -0.3197775399
-1.8912965986 -0.7478661110 -0.2532548355
-1.8243800963 -0.7331112414 -0.1859427658
-1.7546534511 -0.7257976195 -0.1203207891
-1.6803070842 -0.7271160434 -0.0596086207
-1.6001124723 -0.7383628094 -0.0081532140
-1.5146345115 -0.7598077382 0.0296563620
-1.4261906889 -0.7904549015 0.0503880125
-1.3380245858 -0.8280764906 0.0516893930
-1.2532329017 -0.8690680550 0.0337401464
-1.1736660590 -0.9093831378 -0.0015396989
-1.0986398423 -0.9457115598 -0.0491737261
-1.0247836994 -0.9761177795 -0.1025380241
-0.9475211021 -1.0000034316 -0.1543110024
-0.8634584123 -1.0176761207 -0.1970550936
-0.7724730374 -1.0298494294 -0.2248403888
-0.6772300596 -1.0378401204 -0.2329933842
-0.5822552048 -1.0436612480 -0.2208071086
-0.4916929375 -1.0487751440 -0.1895271274
-0.4087002904 -1.0541571227 -0.1416798730
-0.3342709737 -1.0606420182 -0.0814575852
-0.2685420167 -1.0689850506 -0.0119706588
-0.2101330012 -1.0799357743 0.0634812643
-0.1575200459 -1.0944063841 0.1425424100
-0.1084978503 -1.1126891934 0.2231136834
-0.0617031775 -1.1353030231 0.3039115712
-0.0156122520 -1.1626065200 0.3836572981
0.0307692744 -1.1946324684 0.4614507470
0.0782982769 -1.2314516416 0.5363777708
0.1275189976 -1.2732422038 0.6075029660
0.1785988917 -1.3197330196 0.6742579935
0.2314721684 -1.3708556801 0.7360455354
0.2859192360 -1.4267403950 0.7920683311
0.3412824073 -1.4872883304 0.8420087235
0.3967017083 -1.5525742311 0.8855047697
0.4508460105 -1.6231205177 0.9217760388
0.5020169440 -1.6990485647 0.9507030087
0.5477191898 -1.7807765200 0.9718321181
0.5850056147 -1.8682673299 0.9847021872
0.6105326120 -1.9606793545 0.9889158051
0.6223355803 -2.0558255668 0.9842732716
0.6212720120 -2.1509671032 0.9714411196
0.6100490931 -2.2441341229 0.9510798674
0.5916549187 -2.3344254521 0.9240194307
0.5682794054 -2.4214797645 0.8908553503
0.5411794144 -2.5050267081 0.8519702964
0.5111114290 -2.5846597165 0.8074529606
0.4785205032 -2.6602084113 0.7578859428
0.4435824398 -2.7313456749 0.7036072203
0.4061833258 -2.7973702342 0.6447080961
0.3664549195 -2.8581701809 0.5818506432
0.3242891507 -2.9130035800 0.5152061804
0.2798131316 -2.9616003392 0.4453045435
0.2330933571 -3.0033319953 0.3724887905
0.1843022027 -3.0376848658 0.2972175083
0.1337701663 -3.0643062440 0.2200024012
0.0819527914 -3.0831200660 0.1413533129
0.0292548197 -3.0937206519 0.0617567679
-0.0239023142 -3.0959422784 -0.0182168414
-0.0769539590 -3.0895814561 -0.0980341514
-0.1294154175 -3.0752306307 -0.1771998729
-0.1808879840 -3.0525627599 -0.2550619482
-0.2308794245 -3.0222208486 -0.3312553527
-0.2791106312 -2.9843939600 -0.4052034827
-0.3253541032 -2.9396816347 -0.4765359999
-0.3694255286 -2.8884025606 -0.5447610853
-0.4112933723 -2.8310759963 -0.6094744579
-0.4509620207 -2.7682507708 -0.6703591074
-0.4884973384 -2.7003005419 -0.7269466973
-0.5238793101 -2.6276510314 -0.7788859057
-0.5572113285 -2.5509183354 -0.8260859215
-0.5882231383 -2.4702727388 -0.8680542574
-0.6164226553 -2.3860524052 -0.9046287300
-0.6407533921 -2.2984103394 -0.9354637564
-0.6594633487 -2.2075615609 -0.9603346687
-0.6693518997 -2.1138302215 -0.9785569154
-0.6664660814 -2.0185587655 -0.9894596541
-0.6484131666 -1.9244111830 -0.9923327743
-0.6153058455 -1.8345556496 -0.9865538155
-0.5709521774 -1.7506169854 -0.9724089165
-0.5193746198 -1.6727565022 -0.9501053067
-0.4637834461 -1.6003102508 -0.9203702150
-0.4063005671 -1.5328214154 -0.8834047930
-0.3483726073 -1.4701326431 -0.8393568693
-0.2911067820 -1.4117683544 -0.7889613237
-0.2351875130 -1.3577167250 -0.7325865142
-0.1811716693 -1.3082150067 -0.6704652681
-0.1291955443 -1.2630879303 -0.6034654465
-0.0792642830 -1.2224926620 -0.5321459209
-0.0310592432 -1.1865499938 -0.4572247574
0.0158795043 -1.1553150395 -0.3794373566
0.0624786865 -1.1287433663 -0.2997336725
0.1098872875 -1.1067100349 -0.2191322309
0.1595042684 -1.0888112141 -0.1388395265
0.2128296179 -1.0746180543 -0.0602094680
0.2720122134 -1.0637600482 0.0146422879
0.3386129507 -1.0553725133 0.0832880768
0.4138591792 -1.0487820614 0.1424817568
0.4976858291 -1.0432081313 0.1887686680
0.5886104741 -1.0378687996 0.2187759731
0.6837352777 -1.0316749298 0.2290730589
0.7787134975 -1.0232216702 0.2194713731
0.8694630789 -1.0106816778 0.1911657824
0.9532160437 -0.9924734258 0.1480074936
1.0304651452 -0.9679376462 0.0964954246
1.1048355640 -0.9370565203 0.0441245279
1.1808060696 -0.9003097332 -0.0016539382
1.2612917009 -0.8599461524 -0.0347391811
1.3467352118 -0.8193637151 -0.0505022449
1.4352380641 -0.7827204870 -0.0463873440
1.5235767532 -0.7532261408 -0.0237102601
1.6087317092 -0.7328667107 0.0154300658
1.6882874469 -0.7229614450 0.0681543442
1.7623298175 -0.7223851249 0.1292639390
1.8317316687 -0.7306032255 0.1951438534
1.8986314589 -0.7459671427 0.2623346919
1.9647469317 -0.7675237087 0.3286039644
2.0315010024 -0.7946311867 0.3921337159
2.0998121800 -0.8270571448 0.4513649078
2.1700312254 -0.8647675822 0.5049520921
2.2419208346 -0.9079950676 0.5517075170
2.3148480465 -0.9573824194 0.5899699696
2.3875851491 -1.0131635851 0.6185147222
2.4586620719 -1.0750887608 0.6366041639
2.5265860134 -1.1426133028 0.6431648271
2.5899099270 -1.2145751834 0.6379117659
2.6481762028 -1.2891197936 0.6216549041
2.7009087899 -1.3647837973 0.5949789132
2.7482950226 -1.4401138139 0.5589159381
2.7902912991 -1.5139829375 0.5141589810
2.8268971986 -1.5854524672 0.4614622140
2.8580608913 -1.6537833843 0.4016021090
2.8838328771 -1.7184916747 0.3354849251
2.9037478757 -1.7789243097 0.2635489107
2.9175720099 -1.8345537444 0.1864936902
2.9248010798 -1.8848425749 0.1049997981
2.9253372822 -1.9294308116 0.0199415144
2.9185318311 -1.9673563012 -0.0680266748
2.9044556426 -1.9982808062 -0.1578391321
2.8831502932 -2.0218827720 -0.2484464958
2.8547773126 -2.0374153682 -0.3388650858
2.8193164720 -2.0442990078 -0.4278392557
2.7777113578 -2.0429039421 -0.5143617434
2.7302778467 -2.0327460265 -0.5972272739
2.6777950616 -2.0143074064 -0.6754928399
2.6210437508 -1.9878491354 -0.7482817995
2.5606770769 -1.9539063583 -0.8148039963
2.4974690106 -1.9129258952 -0.8743634335
2.4320735112 -1.8655988806 -0.9263791380
2.3652410038 -1.8127030229 -0.9706262256
2.2977721469 -1.7545853713 -1.0065854369
2.2305844655 -1.6915765625 -1.0337426510
2.1649329858 -1.6239702006 -1.0521424989
2.1024146833 -1.5516841683 -1.0613809738
2.0452555127 -1.4745578772 -1.0608151600
1.9960025729 -1.3928415014 -1.0503798105
1.9566248406 -1.3075968130 -1.0305502254
1.9286557972 -1.2204889843 -1.0015265561
1.9114739168 -1.1336062431 -0.9644850051
1.9033415427 -1.0486360956 -0.9205142251
1.9025882023 -0.9669102580 -0.8700821848
1.9074984376 -0.8891377206 -0.8139360649
1.9166296025 -0.8157090539 -0.7526937442
1.9292771207 -0.7470952384 -0.6866750045
1.9450806334 -0.6835377739 -0.6164096734
1.9637137497 -0.6251589886 -0.5424375971
1.9853641481 -0.5720314053 -0.4653936298
2.0104849369 -0.5241512289 -0.3859941030
2.0396131096 -0.4810724787 -0.3052252845
2.0734954764 -0.4417770538 -0.2243810571
2.1128861616 -0.4044957745 -0.1450951322
2.1589301853 -0.3662811411 -0.0699726170
2.2116957771 -0.3231959508 -0.0023643727
2.2698897143 -0.2707991917 0.0529799260
2.3290657583 -0.2048614148 0.0893326223
2.3794028397 -0.1242849094 0.1001554807
2.4061335907 -0.0345393959 0.0824791682
2.4019996387 0.0524654012 0.0434826386
2.3742661289 0.1301436092 -0.0052790334
2.3319582712 0.1992063470 -0.0567980636
2.2798648732 0.2619841214 -0.1074710851
2.2199096570 0.3204448145 -0.1544652531
2.1518126756 0.3752084218 -0.1941932931
2.0757330401 0.4262963423 -0.2226745907
1.9939131016 0.4741717434 -0.2376883178
1.9097703206 0.5203624586 -0.2402392697
1.8261883259 0.5670999672 -0.2328896407
1.7449804806 0.6163394415 -0.2185115669
1.6673954264 0.6695282026 -0.1990560972
1.5941311102 0.7273624261 -0.1763684845
1.5253264430 0.7898766109 -0.1521628195
1.4602086316 0.8562976806 -0.1281335969
1.3964663306 0.9246933193 -0.1060150158
1.3277441815 0.9888625952 -0.0864947052
1.2529666589 1.0466857129 -0.0695472394
1.1730965153 1.0979481552 -0.0548277546
1.0891069345 1.1427092402 -0.0418918061
1.0018925499 1.1812356367 -0.0302393844
0.9122246850 1.2139245374 -0.0193504450
0.8207421503 1.2412367719 -0.0087075817
0.7279639247 1.2636482795 0.0021937014
0.6343120373 1.2816199696 0.0138438769
0.5401373269 1.2955821978 0.0267242909
0.4457445708 1.3059294594 0.0413153602
0.3514159968 1.3130215820 0.0581060743
0.2574335917 1.3171888138 0.0776033172
0.1641011559 1.3187394250 0.1003393480
0.0132950253 1.3882292164 -0.1592134496
-0.0817304796 1.3888562338 -0.1246414973
-0.1768410958 1.3944868575 -0.0907663968
-0.2727054408 1.4042559349 -0.0601306110
-0.3457560952 1.4132777828 -0.0419250625
-0.4198632320 1.4218884492 -0.0290877724
-0.4948085390 1.4292760082 -0.0223387815
-0.5703737038 1.4346285337 -0.0223981304
-0.6453631291 1.4354055529 -0.0332852445
-0.7192262216 1.4334006512 -0.0496458581
-0.8160051382 1.4270691150 -0.0780092285
-0.9114312782 1.4177429680 -0.1101216296
-1.0302709784 1.4027598581 -0.1504889302
-1.1496228443 1.3820912779 -0.1864379105
-1.2910047521 1.3365509023 -0.2135039616
-1.4375215114 1.2414814373 -0.2137421591
-1.5366147997 1.1304674557 -0.1868761997
-1.6103640540 1.0330958596 -0.1545164566
-1.6701072872 0.9570302674 -0.1250097724
-1.7344242590 0.8852560664 -0.0944298889
-1.7870843986 0.8355570504 -0.0719295455
-1.8429116380 0.7889943352 -0.0506382309
-1.9017261249 0.7454554979 -0.0310692931
-1.9633480068 0.7048281153 -0.0137360800
-2.0283461962 0.6676621073 -0.0018540217
-2.0946136672 0.6316844373 0.0048730608
-2.1614122250 0.5961767064 0.0058080834
-2.2280036751 0.5604205156 0.0003139617
-2.3128033011 0.5097286011 -0.0208962043
-2.4101663998 0.4406467388 -0.0619574098
-2.4985235945 0.3655348873 -0.1119139205
-2.5926688328 0.2669236442 -0.1780139631
-2.6710371139 0.1320962193 -0.2598408608
-2.6858415209 -0.0245423729 -0.3326108173
-2.6204998865 -0.1807649147 -0.3689817298
-2.5032746327 -0.3100733609 -0.3529107199
-2.3697548227 -0.3977898457 -0.2797658510
-2.2472808100 -0.4503734718 -0.1651762575
-2.1733217582 -0.4746282711 -0.0659598689
-2.1111833871 -0.4958599137 0.0419152942
-2.0705185395 -0.5151625614 0.1324436585
-2.0359664602 -0.5396098639 0.2242517673
-2.0067160726 -0.5707734589 0.3158680790
-1.9821900831 -0.6101481094 0.4056870097
-1.9666730158 -0.6455269101 0.4709264046
-1.9488481142 -0.6988690651 0.5548165740
-1.9346912875 -0.7597572239 0.6341549512
-1.9267344206 -0.8102780130 0.6900157603
-1.9197825833 -0.8830572641 0.7596471397
-1.9180797446 -0.9616202011 0.8230150009
-1.9209834749 -1.0237261589 0.8661708526
-1.9325305781 -1.1103947998 0.9165336370
-1.9540235216 -1.1995839197 0.9583392136
-1.9766377798 -1.2671193123 0.9841863090
-2.0181922694 -1.3559878786 1.0082077462
-2.0701391907 -1.4417309796 1.0206471893
-2.1149045931 -1.5028604497 1.0213594797
-2.1784682752 -1.5808485588 1.0139055969
-2.2285954851 -1.6359513951 1.0006194980
-2.2969554022 -1.7051989137 0.9739348015
-2.3657017137 -1.7691830598 0.9370284380
-2.4168089011 -1.8135845301 0.9031847143
-2.4834549285 -1.8669158529 0.8493091118
-2.5321251190 -1.9030169072 0.8037798631
-2.5937947080 -1.9434694798 0.7346882159
-2.6513888839 -1.9753089957 0.6579993860
-2.6907264974 -1.9922316092 0.5954637424
-2.7388875365 -2.0075623535 0.5081167354
-2.7805296214 -2.0128002649 0.4163448725
-2.8067205120 -2.0097663445 0.3454212180
-2.8350948669 -1.9975164530 0.2494082338
-2.8553336135 -1.9758541460 0.1529963854
-2.8653528999 -1.9540161733 0.0812453954
-2.8710741522 -1.9171348838 -0.0125248225
-2.8706841184 -1.8849918869 -0.0811654385
-2.8623052780 -1.8350894233 -0.1686598716
-2.8460234498 -1.7784749490 -0.2507922173
-2.8284813964 -1.7318731660 -0.3079533832
-2.7998915914 -1.6659448579 -0.3788743468
-2.7646945519 -1.5956197570 -0.4422021360
-2.7338564484 -1.5403702819 -0.4837524570
-2.6875896073 -1.4644445530 -0.5314754794
-2.6352551766 -1.3868426044 -0.5690745510
-2.5922722062 -1.3283041474 -0.5902554332
-2.5298049721 -1.2510210858 -0.6075406446
-2.4799474312 -1.1942676827 -0.6134895453
-2.4091209335 -1.1223938196 -0.6084771281
-2.3352427308 -1.0558065753 -0.5905976610
-2.2787618146 -1.0107180460 -0.5677687660
-2.2035071765 -0.9554394359 -0.5294834065
-2.1476679300 -0.9185603225 -0.4941054145
-2.0744592252 -0.8749252013 -0.4399869486
-2.0028605972 -0.8378385701 -0.3791688508
-1.9499029201 -0.8142027073 -0.3304013501
-1.8795341435 -0.7891811528 -0.2623357684
-1.8077160073 -0.7720894040 -0.1934042683
-1.7520618934 -0.7645247862 -0.1424917805
-1.6727669996 -0.7645840826 -0.0799050230
-1.5869462934 -0.7767497851 -0.0280930727
-1.5184146619 -0.7952973030 -0.0019005931
-1.4255527230 -0.8280411174 0.0174380469
-1.3567324609 -0.8582044730 0.0165807118
-1.2901241741 -0.8907589664 0.0042168730
-1.2074331737 -0.9351018514 -0.0320329546
-1.1313417278 -0.9760895461 -0.0840450584
-1.0582737373 -1.0111123939 -0.1444385269
-0.9821051283 -1.0394148290 -0.2043148530
-0.8979635472 -1.0604380287 -0.2554011011
-0.8049674743 -1.0744985145 -0.2906105898
-0.6807858530 -1.0837005132 -0.3038931859
-0.5571189331 -1.0875579267 -0.2833354934
-0.4647826114 -1.0889888822 -0.2435563851
-0.3815857194 -1.0905775595 -0.1868878313
-0.3081281840 -1.0935065301 -0.1178829976
-0.2437736448 -1.0990080277 -0.0403241718
-0.1868661271 -1.1081482734 0.0426350247
-0.1355053870 -1.1217311669 0.1286025530
-0.0877800447 -1.1404972958 0.2157055572
-0.0532095868 -1.1583402538 0.2807724024
-0.0076089080 -1.1870335027 0.3662770188
0.0383764130 -1.2217722937 0.4492858280
0.0735828436 -1.2515980683 0.5094022870
0.1219587316 -1.2969872665 0.5856173182
0.1720204148 -1.3484757132 0.6566814282
0.2234905601 -1.4060100304 0.7218369580
0.2626748509 -1.4526143725 0.7670143069
0.3149823131 -1.5208862573 0.8201318486
0.3660000002 -1.5954270354 0.8654981168
0.4018453720 -1.6562146460 0.8931883037
0.4453271584 -1.7421922405 0.9232254947
0.4726077807 -1.8109177007 0.9390615095
0.4950232611 -1.8822817290 0.9498131743
0.5147348380 -1.9810042997 0.9546684174
0.5230558596 -2.0562797255 0.9525719113
0.5232719834 -2.1565444713 0.9400022164
0.5166005972 -2.2302589530 0.9236225044
0.5064583589 -2.3024216712 0.9031049453
0.4880598709 -2.3957780396 0.8693229156
0.4712482807 -2.4633222142 0.8394467608
0.4450575259 -2.5492756348 0.7932654411
0.4154682802 -2.6304429026 0.7408878592
0.3914656174 -2.6883977448 0.6982889262
0.3562757111 -2.7596827067 0.6358281515
0.3181600707 -2.8248167049 0.5685568607
0.2872952712 -2.8682966176 0.5146506275
0.2440270771 -2.9206011619 0.4398382621
0.1981154689 -2.9650466997 0.3615980385
0.1620187779 -2.9923486844 0.3008667998
0.1121955782 -3.0212953558 0.2179347167
0.0608193898 -3.0410626121 0.1332838533
0.0216034055 -3.0498403136 0.0690875082
-0.0312413403 -3.0525172131 -0.0169477035
-0.0709239391 -3.0491263525 -0.0814593536
-0.1232135808 -3.0348573960 -0.1667862291
-0.1744355459 -3.0113144398 -0.2506974967
-0.2239636365 -2.9785375610 -0.3325015531
-0.2595884794 -2.9475600172 -0.3918317471
-0.3053011959 -2.9001919765 -0.4684629773
-0.3484512290 -2.8450428584 -0.5412808582
-0.3790288980 -2.7989132312 -0.5930293262
-0.4175673287 -2.7319452982 -0.6580877860
-0.4534004841 -2.6589430839 -0.7180175556
-0.4785621256 -2.6007808532 -0.7595452951
-0.5094512468 -2.5185568648 -0.8094712899
-0.5309030512 -2.4542749609 -0.8434784770
-0.5558090253 -2.3642737485 -0.8822024833
-0.5755902248 -2.2702788797 -0.9136888876
-0.5853527132 -2.1972535020 -0.9314831870
-0.5911680986 -2.0980568061 -0.9488753849
-0.5873942401 -2.0229030275 -0.9555763242
-0.5770254053 -1.9481394646 -0.9574197200
-0.5508374076 -1.8511281760 -0.9506949634
-0.5239445333 -1.7811470777 -0.9398562912
-0.4785631450 -1.6941147780 -0.9158837722
-0.4399619427 -1.6337635320 -0.8911286089
-0.3859693953 -1.5581048672 -0.8517153882
-0.3302659260 -1.4884361347 -0.8043458652
-0.2883893122 -1.4401710077 -0.7636666639
-0.2332971275 -1.3806470755 -0.7034844468
-0.1798035317 -1.3267869642 -0.6368427713
-0.1409317135 -1.2899030231 -0.5832737379
-0.0910939212 -1.2460581749 -0.5070860179
-0.0432436056 -1.2081251655 -0.4265538738
-0.0082455846 -1.1829047825 -0.3641856261
0.0375258205 -1.1552906875 -0.2783576133
0.0835957959 -1.1333330526 -0.1910632660
0.1313603940 -1.1168751131 -0.1034738443
0.1827628784 -1.1054546373 -0.0171572907
0.2396243206 -1.0983588376 0.0661312856
0.3039850934 -1.0948393559 0.1439822517
0.3772616806 -1.0936996514 0.2135362540
0.4605721000 -1.0937142149 0.2706443610
0.5776754964 -1.0932557364 0.3165101948
0.7020254698 -1.0896306188 0.3316354773
0.8012090354 -1.0820755432 0.3190975805
0.9171581244 -1.0639390822 0.2749953082
0.9997141348 -1.0409871174 0.2220733456
1.0749692730 -1.0108019130 0.1619107735
1.1480366654 -0.9740583080 0.1025729918
1.2247513334 -0.9319792622 0.0524452208
1.3086332713 -0.8874452940 0.0195781665
1.3759746986 -0.8554653686 0.0098089385
1.4452635373 -0.8265809308 0.0117063728
1.5154904262 -0.8021654947 0.0256638036
1.6063591297 -0.7810651778 0.0640021699
1.6702348592 -0.7747302653 0.1041376861
1.7507718158 -0.7750832234 0.1647139521
1.8075954469 -0.7828456133 0.2140904605
1.8805596859 -0.8009413667 0.2815371176
1.9342694848 -0.8195324150 0.3316463677
2.0057578895 -0.8509932707 0.3957320563
2.0782170531 -0.8892220968 0.4548238269
2.1333616412 -0.9215370057 0.4956038335
2.2083249770 -0.9714483653 0.5414925323
2.2839336854 -1.0279574832 0.5775708646
2.3401576941 -1.0752481978 0.5961341380
2.4135609993 -1.1426422049 0.6117435308
2.4663693466 -1.1966873068 0.6145827201
2.5331280394 -1.2719105552 0.6075897112
2.5799730771 -1.3298357684 0.5944736316
2.6371988527 -1.4079215928 0.5659970577
2.6768098552 -1.4663467726 0.5383871722
2.7235788925 -1.5427026308 0.4915124317
2.7639627299 -1.6162706416 0.4351896926
2.7894741707 -1.6687750154 0.3868274017
2.8183733253 -1.7354384644 0.3167304934
2.8402504012 -1.7970758947 0.2398220376
2.8516459203 -1.8394373093 0.1781186198
2.8603362702 -1.8905835194 0.0915682683
2.8617787896 -1.9245495660 0.0239394486
2.8561684066 -1.9629236051 -0.0692405976
2.8422014192 -1.9930748249 -0.1645332934
2.8270738355 -2.0108050102 -0.2366542145
2.7986566756 -2.0251726175 -0.3325719378
2.7622903016 -2.0294420161 -0.4267643724
2.7298063377 -2.0254040226 -0.4951237887
2.6815963532 -2.0127250470 -0.5828699714
2.6413746030 -1.9965109348 -0.6448726282
2.5835655031 -1.9673105470 -0.7222272782
2.5214993774 -1.9296103685 -0.7922477957
2.4727511192 -1.8963975949 -0.8396789570
2.4053029120 -1.8456310450 -0.8950233865
2.3535296180 -1.8038201635 -0.9313138100
2.2833693551 -1.7422449126 -0.9700639886
2.2133134509 -1.6753168784 -0.9988530405
2.1620123602 -1.6211800321 -1.0123816133
2.0963743625 -1.5451713966 -1.0222164269
2.0364830024 -1.4640267926 -1.0208061802
1.9976272315 -1.3998643947 -1.0117429098
1.9548661304 -1.3112844059 -0.9902704457
1.9242598179 -1.2208881140 -0.9582304224
1.9088252343 -1.1532760749 -0.9281534678
1.8979154760 -1.0652400547 -0.8800969153
1.8956369955 -0.9812199341 -0.8241777528
1.8977728043 -0.9209712566 -0.7782157762
1.9056423723 -0.8464250387 -0.7103987115
1.9175430932 -0.7785893257 -0.6364037690
1.9289319601 -0.7331042097 -0.5768281639
1.9465922593 -0.6785068361 -0.4937175163
1.9674823929 -0.6324116175 -0.4063202592
1.9919631624 -0.5950039525 -0.3157636668
2.0205257323 -0.5660236873 -0.2233168522
2.0540896184 -0.5449757929 -0.1303953249
2.1035776831 -0.5266756275 -0.0156354149
2.1927817928 -0.5101696412 0.1360574903
2.3054639706 -0.4881720384 0.2699321207
2.4388091851 -0.4448879199 0.3762188539
2.5813302987 -0.3678442518 0.4447876295
2.7114974539 -0.2516791461 0.4653747021
2.8050995578 -0.1063683845 0.4408933000
2.8354154262 0.0527254419 0.3783057344
2.7882671072 0.2007100490 0.2971912531
2.6886952443 0.3248977909 0.2207779746
2.5680109681 0.4350827979 0.1534013337
2.4341102541 0.5358866527 0.0972302256
2.3303789994 0.6024287246 0.0701283669
2.2437764125 0.6531691158 0.0602575990
2.1780907129 0.6907054519 0.0607094331
2.1127673876 0.7285352745 0.0675985408
2.0501173470 0.7687883870 0.0818020311
1.9904182117 0.8118218930 0.0995989679
1.9338957791 0.8578082835 0.1202122752
1.8807758471 0.9069200494 0.1428648772
1.8172917982 0.9786606500 0.1751410107
1.7610838526 1.0560871712 0.2078154247
1.6740839606 1.2003682097 0.2618208486
1.5817324916 1.3443628997 0.3055269596
1.4531413300 1.4587520730 0.3208747674
1.2950059312 1.5055337389 0.2655211226
1.1424262086 1.5113556854 0.1763799991
1.0139330486 1.5045454112 0.0961127295
0.9066704203 1.4938600750 0.0301000304
0.8199737515 1.4832292225 -0.0208462410
0.7318874645 1.4711608915 -0.0689877207
0.6646703151 1.4614456671 -0.1026938787
0.5730685229 1.4478907126 -0.1431913890
0.4789092255 1.4340758998 -0.1770887018
0.3571973404 1.4173469622 -0.2056228345
0.2323786204 1.4027196575 -0.2131338715
0.1087882500 1.3923710800 -0.1922236200
