# Supplementary material for: The topology of the magnetically induced ring current of C13Cl2
Source: Chem Sci. 2026 Jun 27. Online ahead of print. doi: 10.1039/d6sc03398a (PMC13334967; doi:10.1039/d6sc03398a)
Supplement: SC-OLF-D6SC03398A-s002 [file SC-OLF-D6SC03398A-s002.zip › c13cl2/3loops/ribbon_traj_004_008.xyz]

300

0.0686394129 1.3355600174 0.1031980732
-0.0142763101 1.3323927120 0.1164842835
-0.1098243127 1.3318547728 0.1310997776
-0.2055271765 1.3354770143 0.1478804790
-0.3013787213 1.3422066909 0.1647923341
-0.3980290446 1.3483665745 0.1758436263
-0.4830389589 1.3500368792 0.1768048956
-0.5798711916 1.3462132718 0.1673218129
-0.6747650546 1.3356525162 0.1478616789
-0.7673347772 1.3195644138 0.1217381551
-0.8581349312 1.2991764723 0.0924709366
-0.9479616565 1.2749605747 0.0631392139
-1.0370961329 1.2456946535 0.0366169066
-1.1249276539 1.2091804207 0.0157849898
-1.2093822757 1.1624951352 0.0038135419
-1.2967322480 1.0963988762 0.0038926250
-1.3745658033 1.0200842598 0.0169480364
-1.4386401874 0.9490543801 0.0361319608
-1.5019380360 0.8785632124 0.0595901838
-1.5675566316 0.8109594390 0.0850540646
-1.6373538750 0.7477582287 0.1106320735
-1.7022264548 0.6966890640 0.1315560606
-1.7807651453 0.6428378029 0.1526733226
-1.8525847381 0.5993602556 0.1669349039
-1.9375805914 0.5525602242 0.1766413235
-2.0127255077 0.5126186524 0.1774136524
-2.0976429424 0.4660726974 0.1667581876
-2.1777424098 0.4164668465 0.1421127869
-2.2504803815 0.3629651909 0.1055686496
-2.3155537461 0.3055692922 0.0611979375
-2.3729048820 0.2436759025 0.0123971906
-2.4217236909 0.1761052810 -0.0379923319
-2.4616863267 0.0905529176 -0.0933569983
-2.4755083533 -0.0174890168 -0.1459814120
-2.4414676597 -0.1297859743 -0.1713456935
-2.3723939059 -0.2279015480 -0.1580413768
-2.3003339483 -0.2983848724 -0.1164449537
-2.2307356089 -0.3510234968 -0.0507382981
-2.1753448089 -0.3889626599 0.0195377556
-2.1271519067 -0.4221319161 0.0973733516
-2.0860233505 -0.4545073102 0.1795860232
-2.0511795128 -0.4892407308 0.2637662006
-2.0216393962 -0.5282847117 0.3481005874
-1.9967257266 -0.5729047461 0.4311702143
-1.9778558170 -0.6165222449 0.5018493249
-1.9600420026 -0.6723456453 0.5798558282
-1.9457808243 -0.7341593892 0.6539781877
-1.9351744026 -0.8015734731 0.7236921230
-1.9287758690 -0.8743253367 0.7883501112
-1.9271845257 -0.9420784110 0.8398613897
-1.9313352212 -1.0233294799 0.8934852494
-1.9431867254 -1.1079574383 0.9402192158
-1.9609046796 -1.1837325445 0.9743870808
-1.9912129787 -1.2708370012 1.0054900404
-2.0257703897 -1.3460155292 1.0250810601
-2.0748837356 -1.4292363224 1.0375287513
-2.1237719301 -1.4988938234 1.0403186261
-2.1850879201 -1.5744364496 1.0333972980
-2.2497578904 -1.6454468620 1.0163370411
-2.3078004029 -1.7032429378 0.9930220012
-2.3744313324 -1.7653295532 0.9582425299
-2.4404965141 -1.8221248059 0.9144853096
-2.4971230004 -1.8664773915 0.8689912585
-2.5597889796 -1.9115154892 0.8094707435
-2.6194923648 -1.9493365804 0.7423881354
-2.6688187799 -1.9758499861 0.6783232863
-2.7208582094 -1.9982987396 0.5990346064
-2.7676403207 -2.0118978124 0.5146232968
-2.8040073256 -2.0164437189 0.4377807465
-2.8389580279 -2.0127922911 0.3468118903
-2.8669141123 -2.0002222997 0.2542259725
-2.8872867933 -1.9787947022 0.1612791319
-2.8986002002 -1.9528989374 0.0809432278
-2.9046947551 -1.9167165654 -0.0093666086
-2.9032645636 -1.8734586189 -0.0967247320
-2.8946758567 -1.8238140158 -0.1802029344
-2.8815447332 -1.7754916929 -0.2490445034
-2.8604183474 -1.7155295311 -0.3229528766
-2.8330970469 -1.6509205924 -0.3906695568
-2.8045808394 -1.5911504927 -0.4441577153
-2.7663785804 -1.5196151865 -0.4982832454
-2.7225810031 -1.4454921965 -0.5440228706
-2.6732484371 -1.3697749352 -0.5805695857
-2.6259226106 -1.3032015109 -0.6046543424
-2.5661462859 -1.2279484581 -0.6212931128
-2.5014053936 -1.1551831309 -0.6264006971
-2.4411242126 -1.0953691771 -0.6201271776
-2.3695343720 -1.0316438615 -0.6025510205
-2.2964120936 -0.9741440258 -0.5735210312
-2.2232300719 -0.9228961033 -0.5345315475
-2.1601654967 -0.8835081918 -0.4930863737
-2.0896153345 -0.8436509422 -0.4388511172
-2.0209492424 -0.8095984721 -0.3785338846
-1.9537467317 -0.7812621391 -0.3137397817
-1.8954469675 -0.7615716324 -0.2548456064
-1.8278548055 -0.7454624636 -0.1863769875
-1.7574741665 -0.7372181592 -0.1193979048
-1.6823695464 -0.7381453864 -0.0573591535
-1.6012206894 -0.7496197111 -0.0048954989
-1.5146605779 -0.7718100984 0.0333371408
-1.4364786637 -0.7987639400 0.0530377024
-1.3470249590 -0.8371206416 0.0557691371
-1.2611568588 -0.8793707485 0.0377154087
-1.1811248825 -0.9210909375 0.0010032634
-1.1064014931 -0.9587085243 -0.0490974266
-1.0334636675 -0.9901610257 -0.1057167547
-0.9570526708 -1.0150735681 -0.1609269610
-0.8732450704 -1.0334856089 -0.2070680761
-0.7814977825 -1.0459116052 -0.2372901403
-0.6849390938 -1.0537900943 -0.2472363866
-0.5883443377 -1.0590376298 -0.2357650661
-0.4962456837 -1.0633196770 -0.2042398193
-0.4119890936 -1.0677687932 -0.1554504963
-0.3368079874 -1.0733915891 -0.0936500902
-0.2707019866 -1.0810604974 -0.0223387875
-0.2122547509 -1.0916591805 0.0550695764
-0.1597790767 -1.1060671787 0.1360808394
-0.1113019524 -1.1248398194 0.2186774450
-0.0650682931 -1.1483302423 0.3013553871
-0.0197528791 -1.1770989875 0.3828553215
0.0257659217 -1.2111275553 0.4621731786
0.0722363212 -1.2504929010 0.5383961302
0.1201267835 -1.2954906727 0.6104811575
0.1694784954 -1.3458190926 0.6778584535
0.2080005956 -1.3864608506 0.7242638444
0.2593771662 -1.4461196357 0.7816319128
0.3108753221 -1.5112534137 0.8324396627
0.3613734801 -1.5819132326 0.8761915538
0.4043795685 -1.6476754047 0.9082172510
0.4446483115 -1.7177273397 0.9343168289
0.4837032710 -1.8041101083 0.9557993265
0.5111605466 -1.8836753643 0.9666388010
0.5302690024 -1.9663515377 0.9705935692
0.5406205948 -2.0631130489 0.9665560048
0.5406198737 -2.1475227977 0.9558579726
0.5334720876 -2.2306486659 0.9391198089
0.5188054331 -2.3233026709 0.9126175921
0.5009889285 -2.4012675969 0.8834642690
0.4775125238 -2.4874537262 0.8445040810
0.4505471028 -2.5695801693 0.7994314921
0.4240639644 -2.6374407475 0.7554033164
0.3916120977 -2.7109775601 0.7002255642
0.3606543863 -2.7707186513 0.6480863585
0.3229473994 -2.8339025387 0.5841015277
0.2824623911 -2.8907430959 0.5159852506
0.2448345798 -2.9351338339 0.4538109963
0.1995298076 -2.9789652846 0.3793580695
0.1518612339 -3.0148861530 0.3021851632
0.1022328741 -3.0426552311 0.2229174219
0.0574331546 -3.0595346662 0.1524701109
0.0054482353 -3.0713319923 0.0708124509
-0.0471607326 -3.0742589492 -0.0112552728
-0.0932627188 -3.0692505948 -0.0826642836
-0.1454320034 -3.0557698795 -0.1639368578
-0.1967003543 -3.0336244256 -0.2438838426
-0.2465969423 -3.0033573250 -0.3220215150
-0.2888732300 -2.9705363484 -0.3882539399
-0.3353529286 -2.9260446981 -0.4615717749
-0.3797360576 -2.8746645859 -0.5316225343
-0.4219477117 -2.8168562898 -0.5979169104
-0.4571351102 -2.7617850696 -0.6525772425
-0.4953721315 -2.6934976294 -0.7108769249
-0.5315320690 -2.6202591205 -0.7642878248
-0.5656770171 -2.5426336506 -0.8125866615
-0.5975801933 -2.4609518708 -0.8554129806
-0.6266736419 -2.3755197278 -0.8925364725
-0.6486025479 -2.2978229289 -0.9197331970
-0.6685128597 -2.2058679892 -0.9453525288
-0.6793365750 -2.1108760103 -0.9641611502
-0.6768164228 -2.0142427571 -0.9754802575
-0.6578322524 -1.9189213509 -0.9783744479
-0.6230230030 -1.8282801718 -0.9722809141
-0.5767734182 -1.7438450747 -0.9575181750
-0.5233588119 -1.6656618616 -0.9343820511
-0.4735720004 -1.6019499790 -0.9077279649
-0.4148023453 -1.5337738753 -0.8701896391
-0.3557037378 -1.4704779490 -0.8253028726
-0.2974328713 -1.4116876316 -0.7737079409
-0.2407398426 -1.3574273373 -0.7157741184
-0.1928823793 -1.3137438123 -0.6604892833
-0.1402210141 -1.2681744152 -0.5921592034
-0.0898819762 -1.2274412164 -0.5191732775
-0.0415012646 -1.1915957401 -0.4423912301
0.0054177698 -1.1607746458 -0.3625766807
0.0460086941 -1.1376430518 -0.2913180855
0.0927622984 -1.1160202961 -0.2084297816
0.1413468098 -1.0989678342 -0.1255451007
0.1934133048 -1.0861456001 -0.0440491871
0.2508585299 -1.0770105525 0.0342063971
0.3153974989 -1.0707391728 0.1069357735
0.3884146387 -1.0665344837 0.1711851112
0.4817064446 -1.0634098463 0.2285684376
0.5845948490 -1.0601572838 0.2657485908
0.6808021616 -1.0555827845 0.2779721632
0.7893656250 -1.0470187532 0.2676419552
0.8921257921 -1.0320678025 0.2327993620
0.9749381869 -1.0118272509 0.1856805651
1.0510406740 -0.9849962919 0.1309511112
1.1244917231 -0.9516607468 0.0761095273
1.2004401916 -0.9128129941 0.0288757907
1.2819489166 -0.8708336413 -0.0041328094
1.3580859738 -0.8349877506 -0.0161684015
1.4364673239 -0.8028288110 -0.0127770585
1.5263189993 -0.7733015277 0.0089786018
1.6023338577 -0.7554501445 0.0421930321
1.6743513451 -0.7458655330 0.0863923563
1.7513278116 -0.7452875911 0.1462304326
1.8233982993 -0.7542461085 0.2113466756
1.8836919524 -0.7687717788 0.2697280728
1.9520774271 -0.7914262477 0.3354990092
2.0207524932 -0.8203540409 0.3984367549
2.0906759523 -0.8551373596 0.4568430579
2.1530780598 -0.8900428130 0.5030326563
2.2259041469 -0.9357033864 0.5489815618
2.2995219788 -0.9876718156 0.5860375053
2.3636144253 -1.0379997332 0.6104610866
2.4353532406 -1.1016202568 0.6277620641
2.5039767508 -1.1705754842 0.6332816221
2.5604926092 -1.2341174992 0.6288837371
2.6201956282 -1.3094288744 0.6122029734
2.6743744461 -1.3857515542 0.5847481808
2.7230037300 -1.4616443513 0.5474426563
2.7604717711 -1.5266044747 0.5070595045
2.7985134047 -1.5986918075 0.4535320539
2.8307368224 -1.6675420643 0.3924547450
2.8538986580 -1.7245135857 0.3335852064
2.8747845221 -1.7856292172 0.2605413306
2.8891356182 -1.8417373647 0.1821046784
2.8964847502 -1.8922039062 0.0990159208
2.8971670620 -1.9314668275 0.0234802528
2.8907336047 -1.9698348065 -0.0659256342
2.8765622242 -2.0007569564 -0.1572997688
2.8583435417 -2.0219300476 -0.2377567871
2.8301474146 -2.0377640320 -0.3297980505
2.7947010568 -2.0447646469 -0.4204214311
2.7526395954 -2.0429248084 -0.5084270716
2.7045273427 -2.0320084162 -0.5925871656
2.6579560498 -2.0151108774 -0.6618613335
2.6006977840 -1.9884289764 -0.7361149814
2.5395733641 -1.9539329658 -0.8037924252
2.4753983113 -1.9122919922 -0.8642610683
2.4173813282 -1.8704280973 -0.9103933901
2.3494477917 -1.8171762452 -0.9557293215
2.2807097450 -1.7585814620 -0.9924384031
2.2121832138 -1.6949294514 -1.0199382129
2.1536267933 -1.6354161550 -1.0364730349
2.0895351731 -1.5626416507 -1.0462290945
2.0309869612 -1.4847602267 -1.0457446881
1.9807395012 -1.4020393512 -1.0349904862
1.9413047270 -1.3154943021 -1.0141095425
1.9138711865 -1.2271127318 -0.9837651958
1.8977163869 -1.1391686367 -0.9450657241
1.8908809959 -1.0535252323 -0.8990322269
1.8906123380 -0.9813646347 -0.8537765328
1.8961594454 -0.9032394438 -0.7955925692
1.9059508715 -0.8300714214 -0.7318082856
1.9191346673 -0.7624895862 -0.6627178978
1.9352630635 -0.7009010157 -0.5888586645
1.9517727042 -0.6521268660 -0.5211105424
1.9732638884 -0.6025826883 -0.4400455260
1.9980770749 -0.5597935745 -0.3562262086
2.0267335103 -0.5233939411 -0.2707517483
2.0643052315 -0.4902399205 -0.1735379517
2.1094166682 -0.4629534896 -0.0780905509
2.1761012744 -0.4350065374 0.0337996027
2.2583336245 -0.4014920043 0.1326300805
2.3528860539 -0.3521227200 0.2114546117
2.4514718879 -0.2792705160 0.2619318429
2.5400686406 -0.1816174882 0.2779335247
2.5973243876 -0.0640543824 0.2556370131
2.6063767160 0.0577004747 0.2044745563
2.5674600278 0.1683683000 0.1407452040
2.4981253703 0.2641466514 0.0773319035
2.4127074917 0.3492711433 0.0187611266
2.3167156245 0.4274910351 -0.0321239821
2.2316574156 0.4872531113 -0.0652467885
2.1509110019 0.5373709316 -0.0839063406
2.0777154076 0.5795474229 -0.0905261903
2.0037299614 0.6212117840 -0.0880813915
1.9307633352 0.6638131830 -0.0781265247
1.8608104335 0.7094089474 -0.0619869589
1.7942799945 0.7585040044 -0.0421253328
1.7315758641 0.8114495063 -0.0197543757
1.6728223703 0.8682657672 0.0039787639
1.6111215951 0.9382919509 0.0318582478
1.5467295318 1.0215822528 0.0621705788
1.4686854311 1.1246003596 0.0961181726
1.3761409878 1.2179647535 0.1197853044
1.2603816980 1.2818485384 0.1254748358
1.1338388080 1.3139043205 0.1175514345
1.0054908705 1.3299397511 0.1052406578
0.9004771966 1.3400154994 0.0972880781
0.8066819461 1.3475762294 0.0920442673
0.7122619691 1.3519903449 0.0872490907
0.6173646888 1.3537650151 0.0833158600
0.5221090171 1.3533681206 0.0806240956
0.4387035206 1.3530073218 0.0815205834
0.3430771707 1.3493787704 0.0822987335
0.2595538495 1.3464438371 0.0872741402
0.1639882951 1.3410480988 0.0933353276
0.0717670100 1.3179687600 0.1268755300
-0.0199829389 1.3172927871 0.1553707874
-0.1121556487 1.3204686184 0.1822780463
-0.2051526674 1.3263473828 0.2056513686
-0.2993707276 1.3330389821 0.2231127196
-0.3948437561 1.3377744528 0.2322514945
-0.4908399756 1.3377312230 0.2312330958
-0.5858795845 1.3309764081 0.2193865119
-0.6786542404 1.3174322906 0.1985481127
-0.7690497731 1.2985761517 0.1720505332
-0.8577034245 1.2754561222 0.1431256562
-0.9453793869 1.2484525347 0.1145954779
-1.0322076266 1.2161035141 0.0892904457
-1.1174155667 1.1763147338 0.0700133431
-1.1988567546 1.1266177439 0.0598270470
-1.2737236474 1.0666077081 0.0608243908
-1.3416940191 0.9996826065 0.0717567661
-1.4054682357 0.9300996030 0.0896116498
-1.4683776375 0.8609630144 0.1118198959
-1.5333745724 0.7945019205 0.1360747694
-1.6022260131 0.7321242286 0.1604957455
-1.6754445731 0.6743353517 0.1834380770
-1.7530586359 0.6213055906 0.2032061789
-1.8343555025 0.5723179198 0.2179711566
-1.9181393220 0.5259650896 0.2254726095
-2.0025255160 0.4802257881 0.2231299514
-2.0847465282 0.4329000870 0.2085640415
-2.1612375122 0.3822686316 0.1803636456
-2.2298722418 0.3279274699 0.1409778590
-2.2906270879 0.2699029268 0.0944686135
-2.3434904253 0.2074480226 0.0441857167
-2.3869862745 0.1388933795 -0.0070330446
-2.4163876189 0.0618991723 -0.0559517045
-2.4232901992 -0.0243578065 -0.0964127639
-2.3993103304 -0.1142818515 -0.1171965961
-2.3504834789 -0.1962011554 -0.1106841688
-2.2910074569 -0.2641013591 -0.0786849497
-2.2311828129 -0.3180431774 -0.0267112324
-2.1763097712 -0.3615955492 0.0388647698
-2.1281588354 -0.3992201535 0.1129399147
-2.0867627633 -0.4350226099 0.1918784299
-2.0514568963 -0.4723256142 0.2730569421
-2.0211920425 -0.5131300826 0.3545839120
-1.9952162836 -0.5586278970 0.4350975404
-1.9729644768 -0.6093851045 0.5135565021
-1.9539685407 -0.6656996721 0.5890199388
-1.9380302930 -0.7272999577 0.6609755401
-1.9252336994 -0.7940712305 0.7288343780
-1.9160226585 -0.8658761008 0.7919642976
-1.9109756195 -0.9421817664 0.8500700774
-1.9112939249 -1.0225839894 0.9025985733
-1.9187042691 -1.1064528284 0.9487920851
-1.9350901967 -1.1926487170 0.9877715907
-1.9617294008 -1.2794566801 1.0188620793
-1.9991652428 -1.3649908370 1.0410919845
-2.0469137322 -1.4473360737 1.0534345314
-2.1025032606 -1.5255536667 1.0560158298
-2.1637060548 -1.5991869897 1.0488602813
-2.2283759614 -1.6681614040 1.0320874793
-2.2947966748 -1.7325130652 1.0062397606
-2.3617019867 -1.7921661558 0.9717735338
-2.4280893941 -1.8467002224 0.9288457865
-2.4931122677 -1.8954410323 0.8776600966
-2.5560555902 -1.9379101511 0.8188757138
-2.6162364811 -1.9735377743 0.7530826809
-2.6729505689 -2.0018018812 0.6809271301
-2.7253322997 -2.0217646941 0.6029438276
-2.7726808283 -2.0333111193 0.5201889193
-2.8142328421 -2.0361187623 0.4336622664
-2.8494559058 -2.0303005514 0.3445290664
-2.8780158190 -2.0160850827 0.2539641040
-2.8993243870 -1.9936467016 0.1630608616
-2.9132045828 -1.9634981600 0.0729504785
-2.9198198604 -1.9262300266 -0.0152957071
-2.9193405286 -1.8824791424 -0.1007769671
-2.9119533881 -1.8327254294 -0.1825841913
-2.8979085420 -1.7774689618 -0.2598640641
-2.8777583270 -1.7174540011 -0.3320803595
-2.8517558104 -1.6531176330 -0.3984760061
-2.8200519306 -1.5849107541 -0.4581922404
-2.7830151399 -1.5136608747 -0.5108496782
-2.7406363621 -1.4400118292 -0.5555658799
-2.6929423543 -1.3648795259 -0.5916298036
-2.6397901665 -1.2893940062 -0.6180063574
-2.5810987182 -1.2150700494 -0.6337494626
-2.5174169296 -1.1433941626 -0.6384208235
-2.4494136857 -1.0759978768 -0.6314400993
-2.3783501307 -1.0141638773 -0.6129058612
-2.3057366270 -0.9586711205 -0.5834944771
-2.2330774785 -0.9092663595 -0.5447659319
-2.1614823535 -0.8659636330 -0.4976153045
-2.0916720144 -0.8283536039 -0.4434127910
-2.0237347053 -0.7961222034 -0.3836447149
-1.9572643732 -0.7691022099 -0.3197775399
-1.8912965986 -0.7478661110 -0.2532548355
-1.8243800963 -0.7331112414 -0.1859427658
-1.7546534511 -0.7257976195 -0.1203207891
-1.6803070842 -0.7271160434 -0.0596086207
-1.6001124723 -0.7383628094 -0.0081532140
-1.5146345115 -0.7598077382 0.0296563620
-1.4261906889 -0.7904549015 0.0503880125
-1.3380245858 -0.8280764906 0.0516893930
-1.2532329017 -0.8690680550 0.0337401464
-1.1736660590 -0.9093831378 -0.0015396989
-1.0986398423 -0.9457115598 -0.0491737261
-1.0247836994 -0.9761177795 -0.1025380241
-0.9475211021 -1.0000034316 -0.1543110024
-0.8634584123 -1.0176761207 -0.1970550936
-0.7724730374 -1.0298494294 -0.2248403888
-0.6772300596 -1.0378401204 -0.2329933842
-0.5822552048 -1.0436612480 -0.2208071086
-0.4916929375 -1.0487751440 -0.1895271274
-0.4087002904 -1.0541571227 -0.1416798730
-0.3342709737 -1.0606420182 -0.0814575852
-0.2685420167 -1.0689850506 -0.0119706588
-0.2101330012 -1.0799357743 0.0634812643
-0.1575200459 -1.0944063841 0.1425424100
-0.1084978503 -1.1126891934 0.2231136834
-0.0617031775 -1.1353030231 0.3039115712
-0.0156122520 -1.1626065200 0.3836572981
0.0307692744 -1.1946324684 0.4614507470
0.0782982769 -1.2314516416 0.5363777708
0.1275189976 -1.2732422038 0.6075029660
0.1785988917 -1.3197330196 0.6742579935
0.2314721684 -1.3708556801 0.7360455354
0.2859192360 -1.4267403950 0.7920683311
0.3412824073 -1.4872883304 0.8420087235
0.3967017083 -1.5525742311 0.8855047697
0.4508460105 -1.6231205177 0.9217760388
0.5020169440 -1.6990485647 0.9507030087
0.5477191898 -1.7807765200 0.9718321181
0.5850056147 -1.8682673299 0.9847021872
0.6105326120 -1.9606793545 0.9889158051
0.6223355803 -2.0558255668 0.9842732716
0.6212720120 -2.1509671032 0.9714411196
0.6100490931 -2.2441341229 0.9510798674
0.5916549187 -2.3344254521 0.9240194307
0.5682794054 -2.4214797645 0.8908553503
0.5411794144 -2.5050267081 0.8519702964
0.5111114290 -2.5846597165 0.8074529606
0.4785205032 -2.6602084113 0.7578859428
0.4435824398 -2.7313456749 0.7036072203
0.4061833258 -2.7973702342 0.6447080961
0.3664549195 -2.8581701809 0.5818506432
0.3242891507 -2.9130035800 0.5152061804
0.2798131316 -2.9616003392 0.4453045435
0.2330933571 -3.0033319953 0.3724887905
0.1843022027 -3.0376848658 0.2972175083
0.1337701663 -3.0643062440 0.2200024012
0.0819527914 -3.0831200660 0.1413533129
0.0292548197 -3.0937206519 0.0617567679
-0.0239023142 -3.0959422784 -0.0182168414
-0.0769539590 -3.0895814561 -0.0980341514
-0.1294154175 -3.0752306307 -0.1771998729
-0.1808879840 -3.0525627599 -0.2550619482
-0.2308794245 -3.0222208486 -0.3312553527
-0.2791106312 -2.9843939600 -0.4052034827
-0.3253541032 -2.9396816347 -0.4765359999
-0.3694255286 -2.8884025606 -0.5447610853
-0.4112933723 -2.8310759963 -0.6094744579
-0.4509620207 -2.7682507708 -0.6703591074
-0.4884973384 -2.7003005419 -0.7269466973
-0.5238793101 -2.6276510314 -0.7788859057
-0.5572113285 -2.5509183354 -0.8260859215
-0.5882231383 -2.4702727388 -0.8680542574
-0.6164226553 -2.3860524052 -0.9046287300
-0.6407533921 -2.2984103394 -0.9354637564
-0.6594633487 -2.2075615609 -0.9603346687
-0.6693518997 -2.1138302215 -0.9785569154
-0.6664660814 -2.0185587655 -0.9894596541
-0.6484131666 -1.9244111830 -0.9923327743
-0.6153058455 -1.8345556496 -0.9865538155
-0.5709521774 -1.7506169854 -0.9724089165
-0.5193746198 -1.6727565022 -0.9501053067
-0.4637834461 -1.6003102508 -0.9203702150
-0.4063005671 -1.5328214154 -0.8834047930
-0.3483726073 -1.4701326431 -0.8393568693
-0.2911067820 -1.4117683544 -0.7889613237
-0.2351875130 -1.3577167250 -0.7325865142
-0.1811716693 -1.3082150067 -0.6704652681
-0.1291955443 -1.2630879303 -0.6034654465
-0.0792642830 -1.2224926620 -0.5321459209
-0.0310592432 -1.1865499938 -0.4572247574
0.0158795043 -1.1553150395 -0.3794373566
0.0624786865 -1.1287433663 -0.2997336725
0.1098872875 -1.1067100349 -0.2191322309
0.1595042684 -1.0888112141 -0.1388395265
0.2128296179 -1.0746180543 -0.0602094680
0.2720122134 -1.0637600482 0.0146422879
0.3386129507 -1.0553725133 0.0832880768
0.4138591792 -1.0487820614 0.1424817568
0.4976858291 -1.0432081313 0.1887686680
0.5886104741 -1.0378687996 0.2187759731
0.6837352777 -1.0316749298 0.2290730589
0.7787134975 -1.0232216702 0.2194713731
0.8694630789 -1.0106816778 0.1911657824
0.9532160437 -0.9924734258 0.1480074936
1.0304651452 -0.9679376462 0.0964954246
1.1048355640 -0.9370565203 0.0441245279
1.1808060696 -0.9003097332 -0.0016539382
1.2612917009 -0.8599461524 -0.0347391811
1.3467352118 -0.8193637151 -0.0505022449
1.4352380641 -0.7827204870 -0.0463873440
1.5235767532 -0.7532261408 -0.0237102601
1.6087317092 -0.7328667107 0.0154300658
1.6882874469 -0.7229614450 0.0681543442
1.7623298175 -0.7223851249 0.1292639390
1.8317316687 -0.7306032255 0.1951438534
1.8986314589 -0.7459671427 0.2623346919
1.9647469317 -0.7675237087 0.3286039644
2.0315010024 -0.7946311867 0.3921337159
2.0998121800 -0.8270571448 0.4513649078
2.1700312254 -0.8647675822 0.5049520921
2.2419208346 -0.9079950676 0.5517075170
2.3148480465 -0.9573824194 0.5899699696
2.3875851491 -1.0131635851 0.6185147222
2.4586620719 -1.0750887608 0.6366041639
2.5265860134 -1.1426133028 0.6431648271
2.5899099270 -1.2145751834 0.6379117659
2.6481762028 -1.2891197936 0.6216549041
2.7009087899 -1.3647837973 0.5949789132
2.7482950226 -1.4401138139 0.5589159381
2.7902912991 -1.5139829375 0.5141589810
2.8268971986 -1.5854524672 0.4614622140
2.8580608913 -1.6537833843 0.4016021090
2.8838328771 -1.7184916747 0.3354849251
2.9037478757 -1.7789243097 0.2635489107
2.9175720099 -1.8345537444 0.1864936902
2.9248010798 -1.8848425749 0.1049997981
2.9253372822 -1.9294308116 0.0199415144
2.9185318311 -1.9673563012 -0.0680266748
2.9044556426 -1.9982808062 -0.1578391321
2.8831502932 -2.0218827720 -0.2484464958
2.8547773126 -2.0374153682 -0.3388650858
2.8193164720 -2.0442990078 -0.4278392557
2.7777113578 -2.0429039421 -0.5143617434
2.7302778467 -2.0327460265 -0.5972272739
2.6777950616 -2.0143074064 -0.6754928399
2.6210437508 -1.9878491354 -0.7482817995
2.5606770769 -1.9539063583 -0.8148039963
2.4974690106 -1.9129258952 -0.8743634335
2.4320735112 -1.8655988806 -0.9263791380
2.3652410038 -1.8127030229 -0.9706262256
2.2977721469 -1.7545853713 -1.0065854369
2.2305844655 -1.6915765625 -1.0337426510
2.1649329858 -1.6239702006 -1.0521424989
2.1024146833 -1.5516841683 -1.0613809738
2.0452555127 -1.4745578772 -1.0608151600
1.9960025729 -1.3928415014 -1.0503798105
1.9566248406 -1.3075968130 -1.0305502254
1.9286557972 -1.2204889843 -1.0015265561
1.9114739168 -1.1336062431 -0.9644850051
1.9033415427 -1.0486360956 -0.9205142251
1.9025882023 -0.9669102580 -0.8700821848
1.9074984376 -0.8891377206 -0.8139360649
1.9166296025 -0.8157090539 -0.7526937442
1.9292771207 -0.7470952384 -0.6866750045
1.9450806334 -0.6835377739 -0.6164096734
1.9637137497 -0.6251589886 -0.5424375971
1.9853641481 -0.5720314053 -0.4653936298
2.0104849369 -0.5241512289 -0.3859941030
2.0396131096 -0.4810724787 -0.3052252845
2.0734954764 -0.4417770538 -0.2243810571
2.1128861616 -0.4044957745 -0.1450951322
2.1589301853 -0.3662811411 -0.0699726170
2.2116957771 -0.3231959508 -0.0023643727
2.2698897143 -0.2707991917 0.0529799260
2.3290657583 -0.2048614148 0.0893326223
2.3794028397 -0.1242849094 0.1001554807
2.4061335907 -0.0345393959 0.0824791682
2.4019996387 0.0524654012 0.0434826386
2.3742661289 0.1301436092 -0.0052790334
2.3319582712 0.1992063470 -0.0567980636
2.2798648732 0.2619841214 -0.1074710851
2.2199096570 0.3204448145 -0.1544652531
2.1518126756 0.3752084218 -0.1941932931
2.0757330401 0.4262963423 -0.2226745907
1.9939131016 0.4741717434 -0.2376883178
1.9097703206 0.5203624586 -0.2402392697
1.8261883259 0.5670999672 -0.2328896407
1.7449804806 0.6163394415 -0.2185115669
1.6673954264 0.6695282026 -0.1990560972
1.5941311102 0.7273624261 -0.1763684845
1.5253264430 0.7898766109 -0.1521628195
1.4602086316 0.8562976806 -0.1281335969
1.3964663306 0.9246933193 -0.1060150158
1.3277441815 0.9888625952 -0.0864947052
1.2529666589 1.0466857129 -0.0695472394
1.1730965153 1.0979481552 -0.0548277546
1.0891069345 1.1427092402 -0.0418918061
1.0018925499 1.1812356367 -0.0302393844
0.9122246850 1.2139245374 -0.0193504450
0.8207421503 1.2412367719 -0.0087075817
0.7279639247 1.2636482795 0.0021937014
0.6343120373 1.2816199696 0.0138438769
0.5401373269 1.2955821978 0.0267242909
0.4457445708 1.3059294594 0.0413153602
0.3514159968 1.3130215820 0.0581060743
0.2574335917 1.3171888138 0.0776033172
0.1641011559 1.3187394250 0.1003393480
0.0655118158 1.3531512748 0.0795206163
-0.0085696814 1.3474926369 0.0775977795
-0.1074929767 1.3432409272 0.0799215089
-0.2059016856 1.3446066458 0.0901095893
-0.3033867150 1.3513743997 0.1064719486
-0.4012143332 1.3589586963 0.1194357581
-0.4752379422 1.3623425354 0.1223766954
-0.5738627986 1.3614501356 0.1152571139
-0.6708758687 1.3538727418 0.0971752450
-0.7656197812 1.3405526759 0.0714257769
-0.8585664379 1.3228968224 0.0418162170
-0.9505439262 1.3014686146 0.0116829499
-1.0419846392 1.2752857929 -0.0160566326
-1.1324397411 1.2420461075 -0.0384433635
-1.2199077969 1.1983725265 -0.0521999632
-1.3197408486 1.1261900442 -0.0530391409
-1.4074375876 1.0404859130 -0.0378606932
-1.4718121392 0.9680091571 -0.0173477283
-1.5354984345 0.8961634104 0.0073604717
-1.6017386908 0.8274169575 0.0340333598
-1.6724817370 0.7633922288 0.0607684014
-1.7290083365 0.7190427763 0.0796740442
-1.8084716546 0.6643700153 0.1021404663
-1.8708139738 0.6264025913 0.1158986513
-1.9570218607 0.5791553589 0.1278100375
-2.0229254995 0.5450115168 0.1316973533
-2.1105393565 0.4992453078 0.1249523337
-2.1942473073 0.4506650615 0.1038619283
-2.2710885212 0.3980029120 0.0701594402
-2.3404804042 0.3412356577 0.0279272614
-2.4023193388 0.2799037824 -0.0193913355
-2.4564611073 0.2133171825 -0.0689516192
-2.5069850345 0.1192066628 -0.1307622921
-2.5277265075 -0.0106202271 -0.1955500600
-2.4836249890 -0.1452900971 -0.2254947909
-2.3943043329 -0.2596019406 -0.2053985848
-2.3096604397 -0.3326683857 -0.1542049577
-2.2302884049 -0.3840038161 -0.0747653638
-2.1743798466 -0.4163297707 0.0002107413
-2.1261449780 -0.4450436787 0.0818067886
-2.0852839378 -0.4739920104 0.1672936164
-2.0509021292 -0.5061558473 0.2544754590
-2.0220867499 -0.5434393408 0.3416172628
-1.9982351696 -0.5871815951 0.4272428881
-1.9827471572 -0.6236593853 0.4901421477
-1.9661154645 -0.6789916184 0.5706917177
-1.9535313556 -0.7410188206 0.6469808353
-1.9451151058 -0.8090757157 0.7185498680
-1.9415290795 -0.8827745726 0.7847359249
-1.9433934320 -0.9419750557 0.8296527020
-1.9513765175 -1.0240749704 0.8843719255
-1.9676691816 -1.1094620482 0.9316463465
-1.9867191625 -1.1748163720 0.9610025710
-2.0206965565 -1.2622173223 0.9921180015
-2.0523755367 -1.3270402213 1.0090701358
-2.1028537389 -1.4111365712 1.0216229712
-2.1450405996 -1.4722339801 1.0246214225
-2.2064697853 -1.5496859094 1.0179343146
-2.2711398193 -1.6227323200 1.0005866028
-2.3208041310 -1.6739728103 0.9798042417
-2.3871606780 -1.7384929507 0.9447115259
-2.4529036341 -1.7975493894 0.9001248327
-2.5011337330 -1.8375137507 0.8603224204
-2.5635223690 -1.8851208273 0.8000657732
-2.6227482486 -1.9251353865 0.7316935900
-2.6646869909 -1.9498980910 0.6757194425
-2.7163841192 -1.9748327851 0.5951253853
-2.7625998132 -1.9904845055 0.5090576743
-2.7937818090 -1.9967686756 0.4418992266
-2.8284601499 -1.9952840307 0.3490947141
-2.8558124055 -1.9843595167 0.2544878409
-2.8752491996 -1.9639427028 0.1594974022
-2.8839958176 -1.9422997147 0.0889359771
-2.8895696499 -1.9072031042 -0.0034375100
-2.8871885986 -1.8644380953 -0.0926724969
-2.8773983253 -1.8149026023 -0.1778216775
-2.8651809244 -1.7735144240 -0.2382249428
-2.8430783679 -1.7136050612 -0.3138253936
-2.8144382834 -1.6487235518 -0.3828631075
-2.7891097482 -1.5973902314 -0.4301231902
-2.7497420210 -1.5255694984 -0.4857168125
-2.7045256442 -1.4509725637 -0.5324798612
-2.6535545200 -1.3746703444 -0.5695093677
-2.6120550548 -1.3170090156 -0.5913023275
-2.5511938535 -1.2408268667 -0.6088367631
-2.4853938577 -1.1669720993 -0.6143805707
-2.4328347395 -1.1147404775 -0.6088142560
-2.3607186134 -1.0491238458 -0.5921961798
-2.2870875601 -0.9896169311 -0.5635475853
-2.2133826653 -0.9365258471 -0.5242971631
-2.1588486399 -0.9010527505 -0.4885574429
-2.0875586546 -0.8589482804 -0.4342894434
-2.0181637795 -0.8230747408 -0.3734230542
-1.9502290903 -0.7934220683 -0.3077020236
-1.8995973364 -0.7752771538 -0.2564363773
-1.8313295148 -0.7578136857 -0.1868112093
-1.7602948819 -0.7486386989 -0.1184750206
-1.6844320086 -0.7491747295 -0.0551096864
-1.6023289066 -0.7608766127 -0.0016377839
-1.5146866442 -0.7838124586 0.0370179195
-1.4467666386 -0.8070729785 0.0556873923
-1.3560253322 -0.8461647926 0.0598488811
-1.2690808158 -0.8896734420 0.0416906709
-1.1885837060 -0.9327987372 0.0035462257
-1.1141631439 -0.9717054888 -0.0490211271
-1.0421436356 -1.0042042720 -0.1088954854
-0.9665842394 -1.0301437046 -0.1675429195
-0.8830317286 -1.0492950971 -0.2170810586
-0.7905225276 -1.0619737809 -0.2497398918
-0.6926481281 -1.0697400681 -0.2614793890
-0.5944334706 -1.0744140115 -0.2507230236
-0.5007984299 -1.0778642100 -0.2189525112
-0.4152778968 -1.0813804637 -0.1692211196
-0.3393450012 -1.0861411599 -0.1058425952
-0.2728619564 -1.0931359442 -0.0327069163
-0.2143765007 -1.1033825867 0.0466578886
-0.1620381075 -1.1177279734 0.1296192687
-0.1141060546 -1.1369904453 0.2142412065
-0.0684334087 -1.1613574616 0.2987992030
-0.0238935063 -1.1915914550 0.3820533448
0.0207625690 -1.2276226422 0.4628956102
0.0661743656 -1.2695341604 0.5404144896
0.1127345694 -1.3177391416 0.6134593490
0.1603580990 -1.3719051657 0.6814589136
0.1845290229 -1.4020660211 0.7124821533
0.2328350964 -1.4654988765 0.7711954945
0.2804682370 -1.5352184969 0.8228706019
0.3260452519 -1.6112522340 0.8668783380
0.3579131266 -1.6722302917 0.8946584633
0.3872796791 -1.7364061147 0.9179306492
0.4196873523 -1.8274436966 0.9397665349
0.4373154785 -1.8990833988 0.9485754148
0.4500053929 -1.9720237209 0.9522713334
0.4589056092 -2.0704005311 0.9488387380
0.4599677354 -2.1440784922 0.9402748256
0.4568950822 -2.2171632089 0.9271597504
0.4459559476 -2.3121798898 0.9012157535
0.4336984516 -2.3810554292 0.8760731878
0.4138456333 -2.4698807443 0.8370378656
0.3899827766 -2.5545006220 0.7914100236
0.3696074257 -2.6146730837 0.7529206899
0.3396417555 -2.6906094454 0.6968439081
0.3151254467 -2.7440670684 0.6514646209
0.2794398792 -2.8096348965 0.5863524122
0.2406356314 -2.8684826117 0.5167643209
0.2098560280 -2.9086673286 0.4623174491
0.1659662581 -2.9545985739 0.3862273485
0.1194202651 -2.9920874402 0.3071528181
0.0706955818 -3.0210042183 0.2258324425
0.0329135179 -3.0359492664 0.1635869089
-0.0183583490 -3.0489433327 0.0798681340
-0.0704191510 -3.0525756200 -0.0042937043
-0.1095714786 -3.0489197335 -0.0672944158
-0.1614485894 -3.0363091283 -0.1506738427
-0.2125127245 -3.0146860913 -0.2327057369
-0.2623144602 -2.9844938015 -0.3127876774
-0.2986358288 -2.9566787369 -0.3713043971
-0.3453517540 -2.9124077615 -0.4466075498
-0.3900465866 -2.8609266112 -0.5184839833
-0.4326020511 -2.8026365834 -0.5863593629
-0.4633081998 -2.7553193683 -0.6347953775
-0.5022469245 -2.6866947169 -0.6948071524
-0.5391848279 -2.6128672096 -0.7496897438
-0.5741427056 -2.5343489657 -0.7990874016
-0.6069372482 -2.4516310027 -0.8427717038
-0.6369246285 -2.3649870504 -0.8804442150
-0.6564517038 -2.2972355185 -0.9040026377
-0.6775623708 -2.2041744175 -0.9303703889
-0.6893212503 -2.1079217990 -0.9497653851
-0.6871667641 -2.0099267487 -0.9615008609
-0.6672513382 -1.9134315187 -0.9644161215
-0.6307401605 -1.8220046940 -0.9580080128
-0.5825946589 -1.7370731639 -0.9426274334
-0.5273430039 -1.6585672210 -0.9186587956
-0.4833605547 -1.6035897071 -0.8950857148
-0.4233041235 -1.5347263353 -0.8569744852
-0.3630348682 -1.4708232550 -0.8112488758
-0.3037589606 -1.4116069088 -0.7584545582
-0.2462921722 -1.3571379496 -0.6989617227
-0.2045930894 -1.3192726179 -0.6505132986
-0.1512464840 -1.2732609002 -0.5808529602
-0.1004996693 -1.2323897708 -0.5062006341
-0.0519432861 -1.1966414863 -0.4275577028
-0.0050439646 -1.1662342520 -0.3457160047
0.0295387017 -1.1465427372 -0.2829024986
0.0756373093 -1.1253305572 -0.1977273323
0.1231893512 -1.1091244544 -0.1122506750
0.1739969916 -1.0976731458 -0.0278889061
0.2297048464 -1.0902610567 0.0537705064
0.2921820471 -1.0861058322 0.1305834702
0.3629700982 -1.0842869060 0.1998884655
0.4657270601 -1.0836115614 0.2683682072
0.5805792239 -1.0824457680 0.3127212085
0.6778690456 -1.0794906391 0.3268712676
0.8000177525 -1.0708158362 0.3158125373
0.9147885053 -1.0534539272 0.2744329415
0.9966603301 -1.0311810760 0.2233536367
1.0716162028 -1.0020549375 0.1654067979
1.1441478822 -0.9662649733 0.1080945267
1.2200743136 -0.9253162550 0.0594055196
1.3026061323 -0.8817211302 0.0264735622
1.3694367358 -0.8506117862 0.0181654419
1.4376965838 -0.8229371349 0.0208332271
1.5290612455 -0.7933769145 0.0416674637
1.5959360062 -0.7780335783 0.0689559984
1.6604152433 -0.7687696211 0.1046303683
1.7403258056 -0.7681900573 0.1631969262
1.8150649299 -0.7778889915 0.2275494977
1.8687524459 -0.7915764149 0.2771214537
1.9394079224 -0.8153287867 0.3423940541
2.0100039840 -0.8460768952 0.4047397939
2.0815397247 -0.8832175744 0.4623212080
2.1361248942 -0.9153180438 0.5011132204
2.2098874593 -0.9634117051 0.5462556067
2.2841959111 -1.0179612119 0.5821050411
2.3396437014 -1.0628358813 0.6024074509
2.4120444093 -1.1281517527 0.6189199644
2.4813674881 -1.1985376655 0.6233984171
2.5310752915 -1.2536598151 0.6198557083
2.5922150536 -1.3297379551 0.6027510427
2.6478401023 -1.4067193112 0.5745174484
2.6977124373 -1.4831748887 0.5359693745
2.7306522432 -1.5392260120 0.4999600280
2.7701296108 -1.6119311478 0.4456018938
2.8034127534 -1.6813007443 0.3833073810
2.8239644390 -1.7305354967 0.3316854878
2.8458211684 -1.7923341247 0.2575337505
2.8606992264 -1.8489209850 0.1777156667
2.8681684205 -1.8995652376 0.0930320434
2.8689968418 -1.9335028435 0.0270189911
2.8629353783 -1.9723133117 -0.0638245935
2.8486688058 -2.0032331066 -0.1567604054
2.8335367902 -2.0219773233 -0.2270670785
2.8055175166 -2.0381126958 -0.3207310153
2.7700856415 -2.0452302860 -0.4130036066
2.7275678330 -2.0429456746 -0.5024923998
2.6787768387 -2.0312708059 -0.5879470572
2.6381170379 -2.0159143484 -0.6482298271
2.5803518173 -1.9890088174 -0.7239481634
2.5184696512 -1.9539595734 -0.7927808541
2.4533276120 -1.9116580893 -0.8541587030
2.4026891452 -1.8752573140 -0.8944076422
2.3336545796 -1.8216494675 -0.9408324173
2.2636473431 -1.7625775527 -0.9782913694
2.1937819620 -1.6982823403 -1.0061337747
2.1423206009 -1.6468621094 -1.0208035709
2.0766556629 -1.5735991331 -1.0310772152
2.0167184097 -1.4949625763 -1.0306742163
1.9654764295 -1.4112372010 -1.0196011619
1.9259846134 -1.3233917912 -0.9976688597
1.8990865757 -1.2337364793 -0.9660038356
1.8839588570 -1.1447310303 -0.9256464431
1.8784204491 -1.0584143690 -0.8775502288
1.8786364738 -0.9958190114 -0.8374708808
1.8848204532 -0.9173411669 -0.7772490736
1.8952721405 -0.8444337889 -0.7109228270
1.9089922139 -0.7778839340 -0.6387607911
1.9254454935 -0.7182642575 -0.5613076556
1.9398316588 -0.6790947435 -0.4997834877
1.9611636287 -0.6331339713 -0.4146974221
1.9856692130 -0.5954359201 -0.3264583143
2.0138539110 -0.5657154035 -0.2362782121
2.0551149867 -0.5387027872 -0.1226948463
2.1059471749 -0.5214112047 -0.0110859696
2.1932723636 -0.5037319337 0.1375718225
2.3049714719 -0.4797880577 0.2676245338
2.4358823936 -0.4334462483 0.3699292975
2.5738780175 -0.3536796172 0.4345310636
2.7007344414 -0.2389500670 0.4557115687
2.7885151845 -0.0935693689 0.4287948580
2.8107537934 0.0629355482 0.3654664739
2.7606539268 0.2065929908 0.2867694414
2.6642924694 0.3290869559 0.2114618706
2.5455501102 0.4365581651 0.1449933383
2.4135215919 0.5345372557 0.0902172889
2.3115021555 0.5992978008 0.0636997161
2.2260889638 0.6484455210 0.0548619094
2.1615177135 0.6849231025 0.0566359373
2.0976896023 0.7220611093 0.0640764868
2.0353383445 0.7605263989 0.0766365914
1.9766403864 0.8024784532 0.0945376491
1.9211645626 0.8474798061 0.1148054316
1.8690206181 0.8955365866 0.1368597330
1.8203182976 0.9466549235 0.1601203472
1.7620345585 1.0202862212 0.1918500926
1.6969927330 1.1184711863 0.2303561734
1.6096266807 1.2603381240 0.2787310504
1.4993153167 1.3892437941 0.3091178482
1.3476668807 1.4657489215 0.3057774262
1.1785706815 1.4850994008 0.2769946751
1.0090891911 1.4786438656 0.2407207001
0.8887297083 1.4661064613 0.2139266011
0.7926217419 1.4539156870 0.1927961162
0.6965600135 1.4403324102 0.1723044799
0.6004173402 1.4259100606 0.1527878431
0.5040807074 1.4111540434 0.1345239003
0.4316624705 1.4000851843 0.1217258066
0.3347383446 1.3857359587 0.1064913928
0.2616741073 1.3756988605 0.0969449633
0.1638754344 1.3633567727 0.0863313071
