# Supplementary material for: The topology of the magnetically induced ring current of C13Cl2
Source: Chem Sci. 2026 Jun 27. Online ahead of print. doi: 10.1039/d6sc03398a (PMC13334967; doi:10.1039/d6sc03398a)
Supplement: SC-OLF-D6SC03398A-s002 [file SC-OLF-D6SC03398A-s002.zip › c13cl2/3loops/ribbon_traj_004_009.xyz]

300

0.0837210273 1.3845637907 0.0215364814
-0.0118215549 1.3879878029 0.0322673255
-0.0952000142 1.3924185909 0.0437847613
-0.1914422492 1.3992782550 0.0536285021
-0.2882983141 1.4068363953 0.0615510084
-0.3857451035 1.4138827698 0.0664284749
-0.4833623285 1.4192069128 0.0674482865
-0.5680806648 1.4198250198 0.0619575559
-0.6515515969 1.4163167140 0.0494584608
-0.7335990880 1.4088375110 0.0300531748
-0.8258887503 1.3979108630 0.0017894607
-0.9167796764 1.3840231147 -0.0291783184
-1.0304171289 1.3666520939 -0.0678566198
-1.1559775749 1.3435968179 -0.1045917213
-1.2809769034 1.3067888653 -0.1282736514
-1.3940122581 1.2356798416 -0.1283385769
-1.4817578890 1.1362964232 -0.1066433534
-1.5568976270 1.0296350219 -0.0733759732
-1.6207144973 0.9454738905 -0.0426640275
-1.6822386404 0.8749778390 -0.0145259177
-1.7405517098 0.8175409536 0.0094830848
-1.8027929491 0.7638685476 0.0323722275
-1.8698671008 0.7149751406 0.0523390709
-1.9402641099 0.6695073443 0.0682788840
-2.0131578797 0.6265330756 0.0787122076
-2.0873779494 0.5848132204 0.0819994900
-2.1610904162 0.5427786606 0.0746828712
-2.2422155336 0.4925286175 0.0559246740
-2.3280432307 0.4327377376 0.0233307115
-2.4154208490 0.3613516992 -0.0235422989
-2.5027256242 0.2766780679 -0.0812029791
-2.5762873175 0.1827090023 -0.1437372132
-2.6204556104 0.0732656378 -0.2083428841
-2.6171591802 -0.0483311837 -0.2623058004
-2.5647534537 -0.1674835840 -0.2892877631
-2.4791016888 -0.2696429626 -0.2808821345
-2.3793766574 -0.3460418466 -0.2357757532
-2.2820466393 -0.3981364507 -0.1612174247
-2.1962052643 -0.4328995443 -0.0652107463
-2.1252476039 -0.4599141462 0.0449629093
-2.0735100665 -0.4876453405 0.1518023902
-2.0385903328 -0.5160854011 0.2381425317
-2.0086467455 -0.5499108152 0.3245876041
-1.9828553500 -0.5901407358 0.4097450317
-1.9606809595 -0.6372359791 0.4924659962
-1.9416976615 -0.6912531750 0.5717512599
-1.9275073072 -0.7438743034 0.6374570805
-1.9141447318 -0.8096792869 0.7086342862
-1.9043273002 -0.8813686744 0.7745414483
-1.8989801849 -0.9480423010 0.8276768203
-1.8980846615 -1.0290358293 0.8826768226
-1.9042479346 -1.1139407191 0.9310182461
-1.9195415931 -1.2015763709 0.9718457427
-1.9457834088 -1.2900909798 1.0043193353
-1.9839266651 -1.3772379450 1.0272716568
-2.0266147663 -1.4503632626 1.0383577345
-2.0829943267 -1.5301463229 1.0419369722
-2.1455465380 -1.6050349489 1.0351751648
-2.2118082808 -1.6750166933 1.0183048200
-2.2798798131 -1.7401237034 0.9917946279
-2.3483238637 -1.8002419213 0.9560487226
-2.4074475753 -1.8482992242 0.9174810757
-2.4738180559 -1.8978717676 0.8653994318
-2.5378735029 -1.9408902199 0.8052513831
-2.5988610823 -1.9766915389 0.7376534701
-2.6491314050 -2.0017811294 0.6733607631
-2.7023378482 -2.0223530835 0.5938603620
-2.7501924582 -2.0341083630 0.5093216739
-2.7873886368 -2.0374075797 0.4324819662
-2.8233408300 -2.0321475556 0.3415697561
-2.8522282922 -2.0180295621 0.2490964541
-2.8735948250 -1.9952892101 0.1562903177
-2.8854655639 -1.9683814327 0.0760730883
-2.8922733502 -1.9309862011 -0.0140907894
-2.8915441215 -1.8867204238 -0.1013634175
-2.8834324002 -1.8360768679 -0.1847062618
-2.8705407274 -1.7870794754 -0.2534516985
-2.8496876416 -1.7263509076 -0.3272921849
-2.8224814619 -1.6610567568 -0.3949046942
-2.7939233354 -1.6008147440 -0.4482735092
-2.7556191247 -1.5287828768 -0.5023162861
-2.7116210012 -1.4542635113 -0.5479738108
-2.6689122269 -1.3878867769 -0.5806716750
-2.6143000230 -1.3114446768 -0.6082022905
-2.5541194804 -1.2360242344 -0.6247111223
-2.4972687878 -1.1724220526 -0.6289251905
-2.4283840200 -1.1032435181 -0.6232631042
-2.3564108061 -1.0394297772 -0.6055931273
-2.2922178023 -0.9890904932 -0.5805325915
-2.2185524253 -0.9369509878 -0.5428832213
-2.1457219697 -0.8910870947 -0.4963716674
-2.0834209737 -0.8561206025 -0.4496074849
-2.0135573602 -0.8214401662 -0.3904776033
-1.9448833638 -0.7926589200 -0.3269185731
-1.8763513452 -0.7702721019 -0.2606887558
-1.8158453710 -0.7562094764 -0.2020271032
-1.7431263923 -0.7482886122 -0.1369848027
-1.6654121634 -0.7499500213 -0.0776052120
-1.5926062040 -0.7608597941 -0.0346029819
-1.5160622147 -0.7798668457 -0.0026472559
-1.4373866593 -0.8062612538 0.0159858423
-1.3475728113 -0.8440652450 0.0176259813
-1.2719482564 -0.8806052939 0.0028491097
-1.1912862746 -0.9227582034 -0.0329066277
-1.1256248203 -0.9562177433 -0.0760531327
-1.0522060879 -0.9897161244 -0.1313812483
-0.9761685747 -1.0167193033 -0.1866364958
-0.8934286793 -1.0371767485 -0.2342273923
-0.7913163037 -1.0529701298 -0.2717008111
-0.6821517784 -1.0613313385 -0.2820785559
-0.5735426004 -1.0658457957 -0.2662014867
-0.4712810500 -1.0686941467 -0.2260733409
-0.3891426301 -1.0715482675 -0.1735010967
-0.3159244976 -1.0755483756 -0.1089958704
-0.2514320859 -1.0816829078 -0.0357747949
-0.1941434909 -1.0908204585 0.0430160556
-0.1422794875 -1.1037791617 0.1250239040
-0.0938901076 -1.1210104390 0.2083846998
-0.0474138250 -1.1429914946 0.2917356556
-0.0013836073 -1.1700883065 0.3738220444
0.0452595623 -1.2022631644 0.4537010575
0.0872051287 -1.2347178666 0.5207035972
0.1369542938 -1.2766484121 0.5938715617
0.1888042555 -1.3235730461 0.6623963161
0.2426900820 -1.3754209404 0.7255856669
0.2911090393 -1.4247165468 0.7758251395
0.3476758178 -1.4858123445 0.8273223079
0.4044786320 -1.5518588503 0.8719818733
0.4601223963 -1.6233132053 0.9091109449
0.5127640262 -1.7003792400 0.9385139356
0.5545172991 -1.7723081746 0.9579228649
0.5938076194 -1.8608958102 0.9714605739
0.6208907068 -1.9547871427 0.9760410546
0.6331804225 -2.0517371502 0.9713217692
0.6316467827 -2.1486939512 0.9580272133
0.6194855934 -2.2435450928 0.9370189007
0.5997396558 -2.3352253594 0.9088435188
0.5782598474 -2.4122743419 0.8787777498
0.5503310395 -2.4972684042 0.8389913266
0.5193951707 -2.5781474647 0.7932824584
0.4859364548 -2.6546665938 0.7421652137
0.4501291228 -2.7264488558 0.6860191986
0.4168778800 -2.7847087822 0.6331043237
0.3766202892 -2.8462038801 0.5684358456
0.3339715844 -2.9014298722 0.4997670301
0.2890190656 -2.9499346908 0.4276011282
0.2479374973 -2.9865150455 0.3622421258
0.1990316883 -3.0209624873 0.2847472292
0.1484535914 -3.0472698549 0.2051787490
0.0966588001 -3.0650762137 0.1240591069
0.0506628205 -3.0740658439 0.0526098682
-0.0022306488 -3.0754178327 -0.0297840919
-0.0548453964 -3.0677978971 -0.1120102045
-0.1002298030 -3.0537044821 -0.1830042612
-0.1509503171 -3.0297658962 -0.2632160703
-0.1999539656 -2.9975463861 -0.3415637456
-0.2412584912 -2.9629063799 -0.4077938135
-0.2862080136 -2.9162450923 -0.4811346315
-0.3286547879 -2.8625475055 -0.5510638511
-0.3639574167 -2.8106333273 -0.6089571739
-0.4015424250 -2.7452367490 -0.6713134967
-0.4327694370 -2.6840994360 -0.7221600944
-0.4654276460 -2.6087268306 -0.7753919982
-0.4953788907 -2.5288161033 -0.8232654097
-0.5194740160 -2.4556728430 -0.8600775522
-0.5433556735 -2.3682749619 -0.8968188170
-0.5610810568 -2.2892437055 -0.9235195216
-0.5751923496 -2.1956200803 -0.9476431274
-0.5813247778 -2.1119133446 -0.9628334801
-0.5789386024 -2.0270690161 -0.9721296256
-0.5634668804 -1.9305271931 -0.9737021296
-0.5380732032 -1.8494434258 -0.9670546696
-0.5046560280 -1.7724406253 -0.9537319077
-0.4654906050 -1.6997478698 -0.9339041478
-0.4166969883 -1.6212098040 -0.9031876438
-0.3764573403 -1.5675217794 -0.8750768328
-0.3233783376 -1.4986833204 -0.8307364247
-0.2697914120 -1.4351483637 -0.7793910625
-0.2167294596 -1.3768375020 -0.7215640468
-0.1711069358 -1.3307077513 -0.6660979143
-0.1207766350 -1.2821688777 -0.5976654217
-0.0721628713 -1.2389425070 -0.5245456331
-0.0250478973 -1.2010206708 -0.4475673976
0.0154042826 -1.1723012432 -0.3780064163
0.0612406447 -1.1443082407 -0.2961210648
0.1079244246 -1.1213831232 -0.2131447324
0.1568433084 -1.1032043419 -0.1302883329
0.2096892071 -1.0893030700 -0.0490505974
0.2684431835 -1.0791398115 0.0285496087
0.3348383797 -1.0718664583 0.0999841309
0.4102153754 -1.0666422442 0.1619462463
0.4946345787 -1.0624943054 0.2107697141
0.5867885942 -1.0584549775 0.2425661921
0.6834286033 -1.0532984059 0.2543519152
0.7920797982 -1.0440590623 0.2417332246
0.8832690751 -1.0308212908 0.2100775409
0.9666551960 -1.0114145767 0.1632172848
1.0431300286 -0.9854054208 0.1080727767
1.1168644990 -0.9528746713 0.0525705724
1.1927654651 -0.9144922577 0.0044255590
1.2740144029 -0.8726386982 -0.0296045501
1.3494661329 -0.8361712671 -0.0442436168
1.4392171881 -0.7982719904 -0.0410601558
1.5289754816 -0.7680996443 -0.0179062322
1.6049143301 -0.7493976794 0.0161818088
1.6863856289 -0.7388556231 0.0692944915
1.7618766921 -0.7387539267 0.1316159360
1.8325565350 -0.7480756297 0.1987515822
1.8919784398 -0.7627651697 0.2583855201
1.9593982427 -0.7856887549 0.3255934027
2.0273436834 -0.8147933295 0.3897971701
2.0967854738 -0.8497136320 0.4492949377
2.1589672642 -0.8847478986 0.4961769972
2.2316577094 -0.9306277196 0.5428656770
2.3052796177 -0.9828536233 0.5804819180
2.3694329283 -1.0333841433 0.6052387506
2.4413186817 -1.0973043340 0.6227858485
2.5100770390 -1.1666239589 0.6282476572
2.5666732640 -1.2304393593 0.6236532020
2.6264653445 -1.3060481468 0.6066152878
2.6807279744 -1.3825581545 0.5786150565
2.7231956083 -1.4489634115 0.5456751510
2.7669578725 -1.5234314955 0.4996911325
2.8002396207 -1.5863522400 0.4525158144
2.8332700702 -1.6552989810 0.3914451604
2.8604391123 -1.7202927124 0.3235409000
2.8789919622 -1.7734163540 0.2593085808
2.8941623426 -1.8292202079 0.1803586579
2.9024170208 -1.8792736913 0.0966877310
2.9039511742 -1.9182758372 0.0206904837
2.8983572543 -1.9558274452 -0.0695513313
2.8850850780 -1.9858378739 -0.1617856885
2.8640955910 -2.0076565902 -0.2548764384
2.8391980943 -2.0194317064 -0.3357255396
2.8043565706 -2.0245800188 -0.4269817568
2.7682845632 -2.0217639273 -0.5042718907
2.7215509530 -2.0097885293 -0.5893245866
2.6694793775 -1.9889769520 -0.6694317862
2.6201882070 -1.9642153340 -0.7345544678
2.5601831852 -1.9278890241 -0.8027406489
2.5052310286 -1.8906862412 -0.8565245943
2.4400811448 -1.8411423090 -0.9102331867
2.3733241186 -1.7855971277 -0.9554220102
2.3058572537 -1.7246359448 -0.9916967158
2.2471017090 -1.6672814298 -1.0152515596
2.1814081240 -1.5971993293 -1.0337814014
2.1265867029 -1.5322549479 -1.0416940464
2.0686539859 -1.4534819130 -1.0412668092
2.0241750552 -1.3812249012 -1.0324456230
1.9821494665 -1.2952634776 -1.0125187689
1.9542673366 -1.2186183755 -0.9874762296
1.9325150646 -1.1309383460 -0.9500255730
1.9205951460 -1.0451774716 -0.9044808659
1.9175382480 -0.9731218664 -0.8587574166
1.9190003001 -0.8943625017 -0.8007733599
1.9256153235 -0.8204567461 -0.7370007937
1.9351412223 -0.7602818344 -0.6771724326
1.9490105189 -0.6966088582 -0.6041762028
1.9662187245 -0.6389416508 -0.5270285618
1.9868768780 -0.5875084085 -0.4464156911
2.0080813925 -0.5471851889 -0.3742210664
2.0362267345 -0.5070958408 -0.2895644503
2.0693138419 -0.4720493235 -0.2045207906
2.1082115029 -0.4404634592 -0.1206857242
2.1538754730 -0.4096264656 -0.0402504824
2.2140883894 -0.3724331535 0.0434478363
2.2828290765 -0.3260683743 0.1145682652
2.3652017473 -0.2573175197 0.1706595650
2.4495586205 -0.1570543872 0.1954724335
2.4973078444 -0.0347122942 0.1729192607
2.4879416832 0.0860691481 0.1176936804
2.4432424474 0.1823500986 0.0572701884
2.3858519482 0.2581446798 0.0020033755
2.3181140735 0.3270258056 -0.0505497635
2.2510240307 0.3838709387 -0.0925505908
2.1764791656 0.4367722927 -0.1260271629
2.0952977919 0.4860448615 -0.1473697731
2.0212380890 0.5271701065 -0.1559979841
1.9459278906 0.5673576151 -0.1553090508
1.8609663762 0.6146637598 -0.1442493376
1.7894906211 0.6588754596 -0.1290242894
1.7210803293 0.7064312914 -0.1102018997
1.6561665486 0.7577400623 -0.0889504545
1.5865844719 0.8214845228 -0.0628288024
1.5212214359 0.8896011910 -0.0367988914
1.4580288493 0.9603850468 -0.0125936632
1.3839823100 1.0386422742 0.0106753194
1.3025239182 1.1107226114 0.0270901969
1.2003885908 1.1768776712 0.0323800110
1.1014357895 1.2215044189 0.0275162869
1.0112706299 1.2539361021 0.0211460122
0.9193099494 1.2813439742 0.0143962719
0.8258548165 1.3045085041 0.0085278420
0.7312839834 1.3238824825 0.0037642151
0.6480871345 1.3382817697 0.0025148504
0.5522251597 1.3515937506 0.0003551131
0.4560089310 1.3623026944 -0.0000654660
0.3596261809 1.3707435973 0.0014897176
0.2632536056 1.3772222298 0.0052870136
0.1794755942 1.3810796243 0.0126849527
0.0717670100 1.3179687600 0.1268755300
-0.0199829389 1.3172927871 0.1553707874
-0.1121556487 1.3204686184 0.1822780463
-0.2051526674 1.3263473828 0.2056513686
-0.2993707276 1.3330389821 0.2231127196
-0.3948437561 1.3377744528 0.2322514945
-0.4908399756 1.3377312230 0.2312330958
-0.5858795845 1.3309764081 0.2193865119
-0.6786542404 1.3174322906 0.1985481127
-0.7690497731 1.2985761517 0.1720505332
-0.8577034245 1.2754561222 0.1431256562
-0.9453793869 1.2484525347 0.1145954779
-1.0322076266 1.2161035141 0.0892904457
-1.1174155667 1.1763147338 0.0700133431
-1.1988567546 1.1266177439 0.0598270470
-1.2737236474 1.0666077081 0.0608243908
-1.3416940191 0.9996826065 0.0717567661
-1.4054682357 0.9300996030 0.0896116498
-1.4683776375 0.8609630144 0.1118198959
-1.5333745724 0.7945019205 0.1360747694
-1.6022260131 0.7321242286 0.1604957455
-1.6754445731 0.6743353517 0.1834380770
-1.7530586359 0.6213055906 0.2032061789
-1.8343555025 0.5723179198 0.2179711566
-1.9181393220 0.5259650896 0.2254726095
-2.0025255160 0.4802257881 0.2231299514
-2.0847465282 0.4329000870 0.2085640415
-2.1612375122 0.3822686316 0.1803636456
-2.2298722418 0.3279274699 0.1409778590
-2.2906270879 0.2699029268 0.0944686135
-2.3434904253 0.2074480226 0.0441857167
-2.3869862745 0.1388933795 -0.0070330446
-2.4163876189 0.0618991723 -0.0559517045
-2.4232901992 -0.0243578065 -0.0964127639
-2.3993103304 -0.1142818515 -0.1171965961
-2.3504834789 -0.1962011554 -0.1106841688
-2.2910074569 -0.2641013591 -0.0786849497
-2.2311828129 -0.3180431774 -0.0267112324
-2.1763097712 -0.3615955492 0.0388647698
-2.1281588354 -0.3992201535 0.1129399147
-2.0867627633 -0.4350226099 0.1918784299
-2.0514568963 -0.4723256142 0.2730569421
-2.0211920425 -0.5131300826 0.3545839120
-1.9952162836 -0.5586278970 0.4350975404
-1.9729644768 -0.6093851045 0.5135565021
-1.9539685407 -0.6656996721 0.5890199388
-1.9380302930 -0.7272999577 0.6609755401
-1.9252336994 -0.7940712305 0.7288343780
-1.9160226585 -0.8658761008 0.7919642976
-1.9109756195 -0.9421817664 0.8500700774
-1.9112939249 -1.0225839894 0.9025985733
-1.9187042691 -1.1064528284 0.9487920851
-1.9350901967 -1.1926487170 0.9877715907
-1.9617294008 -1.2794566801 1.0188620793
-1.9991652428 -1.3649908370 1.0410919845
-2.0469137322 -1.4473360737 1.0534345314
-2.1025032606 -1.5255536667 1.0560158298
-2.1637060548 -1.5991869897 1.0488602813
-2.2283759614 -1.6681614040 1.0320874793
-2.2947966748 -1.7325130652 1.0062397606
-2.3617019867 -1.7921661558 0.9717735338
-2.4280893941 -1.8467002224 0.9288457865
-2.4931122677 -1.8954410323 0.8776600966
-2.5560555902 -1.9379101511 0.8188757138
-2.6162364811 -1.9735377743 0.7530826809
-2.6729505689 -2.0018018812 0.6809271301
-2.7253322997 -2.0217646941 0.6029438276
-2.7726808283 -2.0333111193 0.5201889193
-2.8142328421 -2.0361187623 0.4336622664
-2.8494559058 -2.0303005514 0.3445290664
-2.8780158190 -2.0160850827 0.2539641040
-2.8993243870 -1.9936467016 0.1630608616
-2.9132045828 -1.9634981600 0.0729504785
-2.9198198604 -1.9262300266 -0.0152957071
-2.9193405286 -1.8824791424 -0.1007769671
-2.9119533881 -1.8327254294 -0.1825841913
-2.8979085420 -1.7774689618 -0.2598640641
-2.8777583270 -1.7174540011 -0.3320803595
-2.8517558104 -1.6531176330 -0.3984760061
-2.8200519306 -1.5849107541 -0.4581922404
-2.7830151399 -1.5136608747 -0.5108496782
-2.7406363621 -1.4400118292 -0.5555658799
-2.6929423543 -1.3648795259 -0.5916298036
-2.6397901665 -1.2893940062 -0.6180063574
-2.5810987182 -1.2150700494 -0.6337494626
-2.5174169296 -1.1433941626 -0.6384208235
-2.4494136857 -1.0759978768 -0.6314400993
-2.3783501307 -1.0141638773 -0.6129058612
-2.3057366270 -0.9586711205 -0.5834944771
-2.2330774785 -0.9092663595 -0.5447659319
-2.1614823535 -0.8659636330 -0.4976153045
-2.0916720144 -0.8283536039 -0.4434127910
-2.0237347053 -0.7961222034 -0.3836447149
-1.9572643732 -0.7691022099 -0.3197775399
-1.8912965986 -0.7478661110 -0.2532548355
-1.8243800963 -0.7331112414 -0.1859427658
-1.7546534511 -0.7257976195 -0.1203207891
-1.6803070842 -0.7271160434 -0.0596086207
-1.6001124723 -0.7383628094 -0.0081532140
-1.5146345115 -0.7598077382 0.0296563620
-1.4261906889 -0.7904549015 0.0503880125
-1.3380245858 -0.8280764906 0.0516893930
-1.2532329017 -0.8690680550 0.0337401464
-1.1736660590 -0.9093831378 -0.0015396989
-1.0986398423 -0.9457115598 -0.0491737261
-1.0247836994 -0.9761177795 -0.1025380241
-0.9475211021 -1.0000034316 -0.1543110024
-0.8634584123 -1.0176761207 -0.1970550936
-0.7724730374 -1.0298494294 -0.2248403888
-0.6772300596 -1.0378401204 -0.2329933842
-0.5822552048 -1.0436612480 -0.2208071086
-0.4916929375 -1.0487751440 -0.1895271274
-0.4087002904 -1.0541571227 -0.1416798730
-0.3342709737 -1.0606420182 -0.0814575852
-0.2685420167 -1.0689850506 -0.0119706588
-0.2101330012 -1.0799357743 0.0634812643
-0.1575200459 -1.0944063841 0.1425424100
-0.1084978503 -1.1126891934 0.2231136834
-0.0617031775 -1.1353030231 0.3039115712
-0.0156122520 -1.1626065200 0.3836572981
0.0307692744 -1.1946324684 0.4614507470
0.0782982769 -1.2314516416 0.5363777708
0.1275189976 -1.2732422038 0.6075029660
0.1785988917 -1.3197330196 0.6742579935
0.2314721684 -1.3708556801 0.7360455354
0.2859192360 -1.4267403950 0.7920683311
0.3412824073 -1.4872883304 0.8420087235
0.3967017083 -1.5525742311 0.8855047697
0.4508460105 -1.6231205177 0.9217760388
0.5020169440 -1.6990485647 0.9507030087
0.5477191898 -1.7807765200 0.9718321181
0.5850056147 -1.8682673299 0.9847021872
0.6105326120 -1.9606793545 0.9889158051
0.6223355803 -2.0558255668 0.9842732716
0.6212720120 -2.1509671032 0.9714411196
0.6100490931 -2.2441341229 0.9510798674
0.5916549187 -2.3344254521 0.9240194307
0.5682794054 -2.4214797645 0.8908553503
0.5411794144 -2.5050267081 0.8519702964
0.5111114290 -2.5846597165 0.8074529606
0.4785205032 -2.6602084113 0.7578859428
0.4435824398 -2.7313456749 0.7036072203
0.4061833258 -2.7973702342 0.6447080961
0.3664549195 -2.8581701809 0.5818506432
0.3242891507 -2.9130035800 0.5152061804
0.2798131316 -2.9616003392 0.4453045435
0.2330933571 -3.0033319953 0.3724887905
0.1843022027 -3.0376848658 0.2972175083
0.1337701663 -3.0643062440 0.2200024012
0.0819527914 -3.0831200660 0.1413533129
0.0292548197 -3.0937206519 0.0617567679
-0.0239023142 -3.0959422784 -0.0182168414
-0.0769539590 -3.0895814561 -0.0980341514
-0.1294154175 -3.0752306307 -0.1771998729
-0.1808879840 -3.0525627599 -0.2550619482
-0.2308794245 -3.0222208486 -0.3312553527
-0.2791106312 -2.9843939600 -0.4052034827
-0.3253541032 -2.9396816347 -0.4765359999
-0.3694255286 -2.8884025606 -0.5447610853
-0.4112933723 -2.8310759963 -0.6094744579
-0.4509620207 -2.7682507708 -0.6703591074
-0.4884973384 -2.7003005419 -0.7269466973
-0.5238793101 -2.6276510314 -0.7788859057
-0.5572113285 -2.5509183354 -0.8260859215
-0.5882231383 -2.4702727388 -0.8680542574
-0.6164226553 -2.3860524052 -0.9046287300
-0.6407533921 -2.2984103394 -0.9354637564
-0.6594633487 -2.2075615609 -0.9603346687
-0.6693518997 -2.1138302215 -0.9785569154
-0.6664660814 -2.0185587655 -0.9894596541
-0.6484131666 -1.9244111830 -0.9923327743
-0.6153058455 -1.8345556496 -0.9865538155
-0.5709521774 -1.7506169854 -0.9724089165
-0.5193746198 -1.6727565022 -0.9501053067
-0.4637834461 -1.6003102508 -0.9203702150
-0.4063005671 -1.5328214154 -0.8834047930
-0.3483726073 -1.4701326431 -0.8393568693
-0.2911067820 -1.4117683544 -0.7889613237
-0.2351875130 -1.3577167250 -0.7325865142
-0.1811716693 -1.3082150067 -0.6704652681
-0.1291955443 -1.2630879303 -0.6034654465
-0.0792642830 -1.2224926620 -0.5321459209
-0.0310592432 -1.1865499938 -0.4572247574
0.0158795043 -1.1553150395 -0.3794373566
0.0624786865 -1.1287433663 -0.2997336725
0.1098872875 -1.1067100349 -0.2191322309
0.1595042684 -1.0888112141 -0.1388395265
0.2128296179 -1.0746180543 -0.0602094680
0.2720122134 -1.0637600482 0.0146422879
0.3386129507 -1.0553725133 0.0832880768
0.4138591792 -1.0487820614 0.1424817568
0.4976858291 -1.0432081313 0.1887686680
0.5886104741 -1.0378687996 0.2187759731
0.6837352777 -1.0316749298 0.2290730589
0.7787134975 -1.0232216702 0.2194713731
0.8694630789 -1.0106816778 0.1911657824
0.9532160437 -0.9924734258 0.1480074936
1.0304651452 -0.9679376462 0.0964954246
1.1048355640 -0.9370565203 0.0441245279
1.1808060696 -0.9003097332 -0.0016539382
1.2612917009 -0.8599461524 -0.0347391811
1.3467352118 -0.8193637151 -0.0505022449
1.4352380641 -0.7827204870 -0.0463873440
1.5235767532 -0.7532261408 -0.0237102601
1.6087317092 -0.7328667107 0.0154300658
1.6882874469 -0.7229614450 0.0681543442
1.7623298175 -0.7223851249 0.1292639390
1.8317316687 -0.7306032255 0.1951438534
1.8986314589 -0.7459671427 0.2623346919
1.9647469317 -0.7675237087 0.3286039644
2.0315010024 -0.7946311867 0.3921337159
2.0998121800 -0.8270571448 0.4513649078
2.1700312254 -0.8647675822 0.5049520921
2.2419208346 -0.9079950676 0.5517075170
2.3148480465 -0.9573824194 0.5899699696
2.3875851491 -1.0131635851 0.6185147222
2.4586620719 -1.0750887608 0.6366041639
2.5265860134 -1.1426133028 0.6431648271
2.5899099270 -1.2145751834 0.6379117659
2.6481762028 -1.2891197936 0.6216549041
2.7009087899 -1.3647837973 0.5949789132
2.7482950226 -1.4401138139 0.5589159381
2.7902912991 -1.5139829375 0.5141589810
2.8268971986 -1.5854524672 0.4614622140
2.8580608913 -1.6537833843 0.4016021090
2.8838328771 -1.7184916747 0.3354849251
2.9037478757 -1.7789243097 0.2635489107
2.9175720099 -1.8345537444 0.1864936902
2.9248010798 -1.8848425749 0.1049997981
2.9253372822 -1.9294308116 0.0199415144
2.9185318311 -1.9673563012 -0.0680266748
2.9044556426 -1.9982808062 -0.1578391321
2.8831502932 -2.0218827720 -0.2484464958
2.8547773126 -2.0374153682 -0.3388650858
2.8193164720 -2.0442990078 -0.4278392557
2.7777113578 -2.0429039421 -0.5143617434
2.7302778467 -2.0327460265 -0.5972272739
2.6777950616 -2.0143074064 -0.6754928399
2.6210437508 -1.9878491354 -0.7482817995
2.5606770769 -1.9539063583 -0.8148039963
2.4974690106 -1.9129258952 -0.8743634335
2.4320735112 -1.8655988806 -0.9263791380
2.3652410038 -1.8127030229 -0.9706262256
2.2977721469 -1.7545853713 -1.0065854369
2.2305844655 -1.6915765625 -1.0337426510
2.1649329858 -1.6239702006 -1.0521424989
2.1024146833 -1.5516841683 -1.0613809738
2.0452555127 -1.4745578772 -1.0608151600
1.9960025729 -1.3928415014 -1.0503798105
1.9566248406 -1.3075968130 -1.0305502254
1.9286557972 -1.2204889843 -1.0015265561
1.9114739168 -1.1336062431 -0.9644850051
1.9033415427 -1.0486360956 -0.9205142251
1.9025882023 -0.9669102580 -0.8700821848
1.9074984376 -0.8891377206 -0.8139360649
1.9166296025 -0.8157090539 -0.7526937442
1.9292771207 -0.7470952384 -0.6866750045
1.9450806334 -0.6835377739 -0.6164096734
1.9637137497 -0.6251589886 -0.5424375971
1.9853641481 -0.5720314053 -0.4653936298
2.0104849369 -0.5241512289 -0.3859941030
2.0396131096 -0.4810724787 -0.3052252845
2.0734954764 -0.4417770538 -0.2243810571
2.1128861616 -0.4044957745 -0.1450951322
2.1589301853 -0.3662811411 -0.0699726170
2.2116957771 -0.3231959508 -0.0023643727
2.2698897143 -0.2707991917 0.0529799260
2.3290657583 -0.2048614148 0.0893326223
2.3794028397 -0.1242849094 0.1001554807
2.4061335907 -0.0345393959 0.0824791682
2.4019996387 0.0524654012 0.0434826386
2.3742661289 0.1301436092 -0.0052790334
2.3319582712 0.1992063470 -0.0567980636
2.2798648732 0.2619841214 -0.1074710851
2.2199096570 0.3204448145 -0.1544652531
2.1518126756 0.3752084218 -0.1941932931
2.0757330401 0.4262963423 -0.2226745907
1.9939131016 0.4741717434 -0.2376883178
1.9097703206 0.5203624586 -0.2402392697
1.8261883259 0.5670999672 -0.2328896407
1.7449804806 0.6163394415 -0.2185115669
1.6673954264 0.6695282026 -0.1990560972
1.5941311102 0.7273624261 -0.1763684845
1.5253264430 0.7898766109 -0.1521628195
1.4602086316 0.8562976806 -0.1281335969
1.3964663306 0.9246933193 -0.1060150158
1.3277441815 0.9888625952 -0.0864947052
1.2529666589 1.0466857129 -0.0695472394
1.1730965153 1.0979481552 -0.0548277546
1.0891069345 1.1427092402 -0.0418918061
1.0018925499 1.1812356367 -0.0302393844
0.9122246850 1.2139245374 -0.0193504450
0.8207421503 1.2412367719 -0.0087075817
0.7279639247 1.2636482795 0.0021937014
0.6343120373 1.2816199696 0.0138438769
0.5401373269 1.2955821978 0.0267242909
0.4457445708 1.3059294594 0.0413153602
0.3514159968 1.3130215820 0.0581060743
0.2574335917 1.3171888138 0.0776033172
0.1641011559 1.3187394250 0.1003393480
0.0956750446 1.4511588214 -0.0838025671
-0.0036601709 1.4586828187 -0.0908361363
-0.0782443797 1.4643685634 -0.0947085237
-0.1777318310 1.4722091271 -0.0983943645
-0.2772259007 1.4806338086 -0.1000107028
-0.3766464509 1.4899910868 -0.0993945447
-0.4758846813 1.5006826027 -0.0963365227
-0.5502817451 1.5086736315 -0.0954714001
-0.6244489534 1.5152011374 -0.0996311912
-0.6981484029 1.5190988702 -0.1119441837
-0.7940740761 1.5203656037 -0.1395467347
-0.8881799659 1.5195936946 -0.1729521147
-1.0286266312 1.5172006737 -0.2250036854
-1.1945395830 1.5108789019 -0.2791967856
-1.3630970522 1.4869599867 -0.3163743497
-1.5143008687 1.4047519752 -0.3175015447
-1.6218217589 1.2729102398 -0.2850434729
-1.7083270184 1.1291704407 -0.2363635962
-1.7730513570 1.0299847665 -0.1971479510
-1.8311027085 0.9554537574 -0.1651266047
-1.8788774065 0.9029576786 -0.1415295759
-1.9301413251 0.8534017435 -0.1186936220
-1.9866755656 0.8086446907 -0.0985280370
-2.0461727172 0.7666967688 -0.0814133887
-2.1081764373 0.7271010616 -0.0680481943
-2.1722303829 0.6894006527 -0.0591309715
-2.2374343041 0.6526572342 -0.0591982991
-2.3231935550 0.6027886034 -0.0685142976
-2.4262142195 0.5375480052 -0.0943164361
-2.5402146100 0.4528004717 -0.1415532113
-2.6619608231 0.3459081132 -0.2065916750
-2.7655883606 0.2265246251 -0.2804413817
-2.8245236020 0.0846321034 -0.3607340637
-2.8110281613 -0.0723045610 -0.4281988368
-2.7301965769 -0.2206853165 -0.4613789301
-2.6077198987 -0.3430847698 -0.4510801001
-2.4677458579 -0.4279823342 -0.3928665568
-2.3329104658 -0.4782297241 -0.2957236171
-2.2161007573 -0.5042035394 -0.1692862623
-2.1223363725 -0.5206081389 -0.0230140961
-2.0602573696 -0.5402680710 0.1117263506
-2.0257237693 -0.5598451879 0.2032281213
-1.9961014484 -0.5866915478 0.2945912961
-1.9704944165 -0.6216535746 0.3843925230
-1.9483974423 -0.6650868537 0.4713754903
-1.9294267822 -0.7168066779 0.5544825810
-1.9169843215 -0.7604486490 0.6139386209
-1.9030557641 -0.8252873433 0.6884341944
-1.8926319419 -0.8968612479 0.7571185990
-1.8869847503 -0.9539028355 0.8052835633
-1.8848753982 -1.0354876692 0.8627550719
-1.8897916000 -1.1214286099 0.9132444071
-1.9039929895 -1.2105040249 0.9559198948
-1.9298374168 -1.3007252795 0.9897765913
-1.9686880874 -1.3894850530 1.0134513292
-2.0063158003 -1.4533904515 1.0232809375
-2.0634853928 -1.5347389790 1.0278581147
-2.1273870212 -1.6108829081 1.0214900484
-2.1952406002 -1.6818719826 1.0045221607
-2.2649629515 -1.7477343416 0.9773494953
-2.3349457407 -1.8083176868 0.9403239114
-2.3868057565 -1.8498982260 0.9061163649
-2.4545238441 -1.9003025028 0.8531387671
-2.5196914156 -1.9438702887 0.7916270525
-2.5814856835 -1.9798453036 0.7222242592
-2.6253122411 -2.0017603775 0.6657943961
-2.6793433966 -2.0229414729 0.5847768964
-2.7277040881 -2.0349056067 0.4984544285
-2.7605444315 -2.0386963971 0.4313016659
-2.7972257542 -2.0339945597 0.3386104458
-2.8264407654 -2.0199740414 0.2442288041
-2.8478652631 -1.9969317186 0.1495197737
-2.8577265449 -1.9732647053 0.0791956980
-2.8647268399 -1.9357423756 -0.0128858717
-2.8637477144 -1.8909617051 -0.1019498678
-2.8549114122 -1.8394283064 -0.1868283323
-2.8431729128 -1.7966899891 -0.2470393330
-2.8216169562 -1.7352478142 -0.3225040103
-2.7932071134 -1.6689958806 -0.3913333823
-2.7677947402 -1.6167187340 -0.4383547780
-2.7282231095 -1.5439048789 -0.4937828941
-2.6826056404 -1.4685151934 -0.5403817418
-2.6448820995 -1.4108940279 -0.5697135463
-2.5888098795 -1.3334953475 -0.5983982235
-2.5271402426 -1.2569784195 -0.6156727820
-2.4771206461 -1.2014499425 -0.6194295575
-2.4073543543 -1.1304891593 -0.6150861091
-2.3344714815 -1.0646956770 -0.5982803934
-2.2786989776 -1.0195098660 -0.5775707059
-2.2040273720 -0.9646356161 -0.5410005107
-2.1299615860 -0.9162105563 -0.4951280303
-2.0751699330 -0.8838876011 -0.4558021789
-2.0033800151 -0.8467581291 -0.3973104918
-1.9325023544 -0.8162156301 -0.3340596064
-1.8614060918 -0.7926780928 -0.2681226761
-1.8073106456 -0.7793077113 -0.2181114407
-1.7315993335 -0.7707796050 -0.1536488162
-1.6505172426 -0.7727839992 -0.0956018032
-1.5850999357 -0.7833567788 -0.0610527499
-1.5174899178 -0.7999259531 -0.0349508739
-1.4485826297 -0.8220676060 -0.0184163279
-1.3571210368 -0.8600539994 -0.0164374303
-1.2906636110 -0.8921425328 -0.0280419270
-1.2089064902 -0.9361332689 -0.0642735565
-1.1526097983 -0.9667239268 -0.1029325392
-1.0796284763 -1.0033144692 -0.1602244726
-1.0048160473 -1.0334351749 -0.2189619893
-0.9233989462 -1.0566773763 -0.2713996909
-0.8101595700 -1.0760908302 -0.3185612333
-0.6870734973 -1.0848225566 -0.3311637275
-0.5648299961 -1.0880303434 -0.3115958648
-0.4508691625 -1.0886131493 -0.2626195544
-0.3695849697 -1.0889394122 -0.2053223204
-0.2975780215 -1.0904547329 -0.1365341555
-0.2343221552 -1.0943807650 -0.0595789310
-0.1781539807 -1.1017051427 0.0225508469
-0.1270389291 -1.1131519394 0.1075053980
-0.0792823649 -1.1293316847 0.1936557162
-0.0331244725 -1.1506799662 0.2795597400
0.0128450373 -1.1775700930 0.3639867908
0.0597498501 -1.2098938604 0.4459513681
0.0961119805 -1.2379840916 0.5050294235
0.1463895900 -1.2800546204 0.5802401574
0.1990096193 -1.3274130726 0.6505346387
0.2539079955 -1.3799862008 0.7151257983
0.2962988425 -1.4226926986 0.7595819479
0.3540692283 -1.4843363587 0.8126358923
0.4122555557 -1.5511434694 0.8584589768
0.4693987821 -1.6235058930 0.8964458510
0.5235111083 -1.7017099154 0.9263248625
0.5613154084 -1.7638398292 0.9440136117
0.6026096241 -1.8535242905 0.9582189606
0.6312488016 -1.9488949309 0.9631663041
0.6440252647 -2.0476487336 0.9583702669
0.6420215533 -2.1464207992 0.9446133070
0.6289220937 -2.2429560626 0.9229579341
0.6078243929 -2.3360252667 0.8936676068
0.5882402893 -2.4030689193 0.8667001492
0.5594826646 -2.4895101003 0.8260123567
0.5276789123 -2.5716352129 0.7791119562
0.4933524064 -2.6491247763 0.7264444845
0.4566758058 -2.7215520368 0.6684311768
0.4275724342 -2.7720473302 0.6215005512
0.3867856589 -2.8342375793 0.5550210479
0.3436540180 -2.8898561644 0.4843278798
0.2982249996 -2.9382690425 0.4098977128
0.2627816375 -2.9696980957 0.3519954610
0.2137611739 -3.0042401088 0.2722769500
0.1631370165 -3.0302334658 0.1903550968
0.1113648088 -3.0470323614 0.1067649009
0.0720708213 -3.0544110358 0.0434629685
0.0194410165 -3.0548933871 -0.0413513424
-0.0327368338 -3.0460143380 -0.1259862575
-0.0710441886 -3.0321783335 -0.1888086494
-0.1210126502 -3.0069690325 -0.2713701924
-0.1690285068 -2.9728719236 -0.3518721385
-0.2034063513 -2.9414187998 -0.4103841443
-0.2470619241 -2.8928085500 -0.4857332630
-0.2878840472 -2.8366924505 -0.5573666168
-0.3166214611 -2.7901906582 -0.6084398900
-0.3521228293 -2.7222227272 -0.6722678861
-0.3770415356 -2.6678983301 -0.7173734914
-0.4069759818 -2.5898026299 -0.7718980907
-0.4335464530 -2.5067138711 -0.8204448979
-0.4507248938 -2.4410729472 -0.8521008470
-0.4702886917 -2.3504975186 -0.8890089040
-0.4814087215 -2.2800770717 -0.9115752868
-0.4909213506 -2.1836785998 -0.9349515862
-0.4932976559 -2.1099964676 -0.9471100449
-0.4914111234 -2.0355792668 -0.9547995972
-0.4785205943 -1.9366432032 -0.9550714850
-0.4608405609 -1.8643312021 -0.9475555237
-0.4383598785 -1.7942642652 -0.9350548988
-0.4116065902 -1.7267392374 -0.9177029889
-0.3696105306 -1.6421093571 -0.8860050726
-0.3466141136 -1.6022221434 -0.8667488727
-0.2983840678 -1.5272339978 -0.8221159801
-0.2484760421 -1.4585283730 -0.7698208013
-0.1982714062 -1.3959582791 -0.7105415795
-0.1610422023 -1.3532004959 -0.6617305606
-0.1123577258 -1.3012498250 -0.5918653969
-0.0650614595 -1.2553923520 -0.5169453452
-0.0190365513 -1.2154913478 -0.4379100378
0.0149290610 -1.1892874469 -0.3765754760
0.0600026029 -1.1598731151 -0.2925084571
0.1059615617 -1.1360562115 -0.2071572339
0.1541823485 -1.1175974697 -0.1217371393
0.2065487964 -1.1039880856 -0.0378917268
0.2648741536 -1.0945195749 0.0424569295
0.3310638088 -1.0883604032 0.1166801850
0.4065715716 -1.0845024269 0.1814107358
0.4915833283 -1.0817804795 0.2327707602
0.5849667142 -1.0790411554 0.2663564112
0.6831219289 -1.0749218819 0.2796307716
0.8054460989 -1.0648964544 0.2639950761
0.8970750712 -1.0509609038 0.2289892993
0.9800943484 -1.0303557277 0.1784270760
1.0557949121 -1.0028731954 0.1196501289
1.1288934340 -0.9686928222 0.0610166168
1.2047248607 -0.9286747822 0.0105050562
1.2867371050 -0.8853312441 -0.0244699192
1.3521970540 -0.8529788192 -0.0379849887
1.4431963121 -0.8138234937 -0.0357329676
1.5343742100 -0.7829731477 -0.0121022043
1.6010969511 -0.7659286481 0.0169335519
1.6844838109 -0.7547498013 0.0704346388
1.7614235666 -0.7551227286 0.1339679329
1.8333814014 -0.7655480338 0.2023593109
1.8853254208 -0.7795631967 0.2544363484
1.9540495538 -0.8038538012 0.3225828410
2.0231863645 -0.8349554723 0.3874606244
2.0937587676 -0.8723701192 0.4472249676
2.1479033030 -0.9047282149 0.4874019023
2.2213945842 -0.9532603716 0.5340238371
2.2957111889 -1.0083248273 0.5709938664
2.3512807074 -1.0536047016 0.5919627790
2.4239752915 -1.1195199071 0.6089675330
2.4935680646 -1.1906346149 0.6133304873
2.5434366010 -1.2463035352 0.6093946380
2.6047544862 -1.3229765000 0.5915756716
2.6605471589 -1.4003325116 0.5622511998
2.6980961939 -1.4578130092 0.5324343639
2.7436244458 -1.5328800535 0.4852232841
2.7735820428 -1.5872520127 0.4435694147
2.8084792490 -1.6568145776 0.3812882119
2.8370453475 -1.7220937500 0.3115968748
2.8542360487 -1.7679083983 0.2550682510
2.8707526752 -1.8238866714 0.1742236256
2.8800329617 -1.8737048078 0.0883756639
2.8825650662 -1.9071208628 0.0214394531
2.8781826775 -1.9442985892 -0.0710759878
2.8657145133 -1.9733949416 -0.1657322448
2.8450408889 -1.9934304084 -0.2613063809
2.8236188760 -2.0014480446 -0.3325859934
2.7893966692 -2.0048610297 -0.4261242579
2.7588577686 -2.0006239124 -0.4941820381
2.7128240593 -1.9868310320 -0.5814218993
2.6611636933 -1.9636464977 -0.6633707326
2.6193326632 -1.9405815327 -0.7208271361
2.5596892935 -1.9018716900 -0.7906773016
2.5129930467 -1.8684465872 -0.8386857552
2.4480887784 -1.8166857373 -0.8940872354
2.3814072335 -1.7584912324 -0.9402177948
2.3139423605 -1.6946865184 -0.9768079948
2.2636189526 -1.6429862971 -0.9967604681
2.1978832622 -1.5704284580 -1.0154203039
2.1507587224 -1.5128257275 -1.0220071190
2.0920524591 -1.4324059488 -1.0217184585
2.0523475375 -1.3696083011 -1.0145114355
2.0076740923 -1.2829301422 -0.9944873124
1.9798788759 -1.2167477667 -0.9734259031
1.9535562123 -1.1282704489 -0.9355661408
1.9378487494 -1.0417188476 -0.8884475068
1.9324882938 -0.9793334747 -0.8474326484
1.9305021626 -0.8995872827 -0.7876106549
1.9346010444 -0.8252044384 -0.7213078432
1.9410053240 -0.7734684303 -0.6676698608
1.9529404044 -0.7096799425 -0.5919427322
1.9687236994 -0.6527243130 -0.5116195265
1.9883896078 -0.6029854116 -0.4274377523
2.0056778482 -0.5702191488 -0.3624480297
2.0328403594 -0.5331192029 -0.2739036161
2.0651322074 -0.5023215931 -0.1846605241
2.1035368443 -0.4764311439 -0.0962763161
2.1488207606 -0.4529717902 -0.0105283479
2.2164810017 -0.4216703562 0.0892600453
2.2957684387 -0.3813375570 0.1761566043
2.4013377362 -0.3097736247 0.2519865078
2.5197144014 -0.1898238649 0.2907893864
2.5884820980 -0.0348851925 0.2633593532
2.5738837277 0.1196728949 0.1919047221
2.5122187660 0.2345565879 0.1198194101
2.4397456251 0.3170830127 0.0608048146
2.3563632739 0.3920674897 0.0063715582
2.2821384045 0.4472970628 -0.0306359286
2.2011456557 0.4983361635 -0.0578610327
2.1148625438 0.5457933807 -0.0720649555
2.0485630763 0.5801684697 -0.0743076503
1.9820854607 0.6143527716 -0.0703788319
1.8957444266 0.6622275525 -0.0556090344
1.8340007617 0.7014114776 -0.0395370120
1.7747652322 0.7433343802 -0.0213477023
1.7182019870 0.7881176985 -0.0015324245
1.6478425008 0.8530924347 0.0265052146
1.5822342401 0.9229047014 0.0545358142
1.5195913679 0.9960767742 0.0808276894
1.4402204385 1.0884219532 0.1078453441
1.3520811775 1.1747595100 0.1237276333
1.2276806662 1.2558071872 0.1195877766
1.1137646444 1.3002995976 0.0969243799
1.0206487099 1.3266365675 0.0725314087
0.9263952138 1.3487634109 0.0481429887
0.8309674827 1.3677802364 0.0257632657
0.7346040421 1.3841166855 0.0053347288
0.6618622317 1.3949435699 -0.0088141760
0.5643129925 1.4076053034 -0.0260140647
0.4662732913 1.4186759294 -0.0414462921
0.3678363651 1.4284656127 -0.0551266390
0.2690736195 1.4372556457 -0.0670292899
0.1948500326 1.4434198236 -0.0749694427
