# Supplementary material for: The topology of the magnetically induced ring current of C13Cl2
Source: Chem Sci. 2026 Jun 27. Online ahead of print. doi: 10.1039/d6sc03398a (PMC13334967; doi:10.1039/d6sc03398a)
Supplement: SC-OLF-D6SC03398A-s002 [file SC-OLF-D6SC03398A-s002.zip › c13cl2/3loops/ribbon_traj_004_010.xyz]

300

0.0571976899 1.3482230011 0.0616126066
-0.0348999984 1.3477436361 0.0889121758
-0.1275410753 1.3486370959 0.1141323286
-0.2210248987 1.3504313236 0.1356292713
-0.3036637879 1.3526928396 0.1500525313
-0.3991507228 1.3533737104 0.1590461805
-0.4831218499 1.3519903130 0.1595045584
-0.5784573573 1.3467774040 0.1496434909
-0.6720347198 1.3372797758 0.1308432076
-0.7633719532 1.3224840274 0.1054243360
-0.8529668013 1.3035108480 0.0767261965
-0.9415979543 1.2808980674 0.0477059544
-1.0296043114 1.2536245809 0.0210842306
-1.1274136701 1.2149799962 -0.0024628469
-1.2212384842 1.1638999058 -0.0154599508
-1.3069021558 1.0987295559 -0.0148200237
-1.3832394433 1.0236045190 -0.0017544066
-1.4460532500 0.9535016431 0.0173266966
-1.5081647341 0.8839871666 0.0405111955
-1.5725455081 0.8172838385 0.0656657605
-1.6409524335 0.7548183262 0.0910395000
-1.7140149148 0.6972624899 0.1149786368
-1.7916515600 0.6447060163 0.1358023739
-1.8629547847 0.6024076573 0.1495237526
-1.9467894611 0.5566495349 0.1589942337
-2.0209684551 0.5173896821 0.1589307890
-2.1044680833 0.4716948881 0.1483433515
-2.1834857553 0.4231899618 0.1247171386
-2.2556990019 0.3710008002 0.0898216350
-2.3205356088 0.3148937727 0.0471588203
-2.3780277633 0.2544088535 0.0001095503
-2.4336764402 0.1801595676 -0.0545882988
-2.4776504359 0.0865526075 -0.1141704086
-2.4881693011 -0.0204615808 -0.1645740466
-2.4466039118 -0.1403596155 -0.1891104262
-2.3769251879 -0.2353069889 -0.1754126826
-2.2967554823 -0.3074160796 -0.1260012387
-2.2276505832 -0.3573144931 -0.0611709497
-2.1658938670 -0.3964492256 0.0175621036
-2.1185503031 -0.4274087927 0.0948125429
-2.0778532073 -0.4579471218 0.1760773573
-2.0429459915 -0.4910596261 0.2590862201
-2.0128569836 -0.5285183101 0.3421747880
-1.9868361462 -0.5713598154 0.4240534780
-1.9643124203 -0.6200887413 0.5036648724
-1.9447749187 -0.6747403230 0.5801692952
-1.9280742212 -0.7352363338 0.6528627853
-1.9141466218 -0.8011232399 0.7213288621
-1.9034691945 -0.8722453434 0.7849631415
-1.8965730325 -0.9480694658 0.8434723135
-1.8947100694 -1.0282579727 0.8962420938
-1.8994329033 -1.1120480084 0.9428283021
-1.9126894082 -1.1984033435 0.9824987572
-1.9363225602 -1.2857032905 1.0144855264
-1.9770185105 -1.3823475827 1.0396168096
-2.0244348234 -1.4647307539 1.0520353052
-2.0803356436 -1.5426095961 1.0546747635
-2.1421596870 -1.6156315759 1.0476560451
-2.2076320360 -1.6837991294 1.0310696826
-2.2749016353 -1.7472498629 1.0054033580
-2.3426285514 -1.8059452752 0.9710661576
-2.4097865632 -1.8595707517 0.9283387476
-2.4755601767 -1.9075639288 0.8775340383
-2.5392334972 -1.9493907866 0.8191733318
-2.6001081757 -1.9844733087 0.7538136630
-2.6574689053 -2.0121230906 0.6820165823
-2.7105310073 -2.0317305423 0.6044960072
-2.7586154304 -2.0429924794 0.5222186173
-2.8009974739 -2.0456425435 0.4361730872
-2.8370984789 -2.0397625647 0.3474672845
-2.8664775146 -2.0255423547 0.2572370966
-2.8885668662 -2.0030984003 0.1665893744
-2.9033252785 -1.9730358555 0.0766605039
-2.9107935728 -1.9358983526 -0.0115111436
-2.9110711223 -1.8922557508 -0.0969872039
-2.9043106286 -1.8425934486 -0.1788449079
-2.8908836305 -1.7874732113 -0.2562686610
-2.8712440798 -1.7275798759 -0.3286587223
-2.8456713222 -1.6633962301 -0.3952932419
-2.8143720893 -1.5954065478 -0.4553851685
-2.7776080002 -1.5243390642 -0.5083873300
-2.7354423791 -1.4508646419 -0.5534844994
-2.6879390467 -1.3759145727 -0.5900062479
-2.6349617452 -1.3005815248 -0.6169070280
-2.5765312470 -1.2263017547 -0.6333172120
-2.5130890834 -1.1545756304 -0.6386303115
-2.4453459841 -1.0869776337 -0.6324339708
-2.3745221131 -1.0247570184 -0.6147961580
-2.3020715155 -0.9686982981 -0.5863439167
-2.2294263438 -0.9187848673 -0.5484254003
-2.1576935379 -0.8749430161 -0.5021191463
-2.0875620195 -0.8367877282 -0.4488115181
-2.0191301187 -0.8040962995 -0.3899293768
-1.9520008325 -0.7768431467 -0.3269049577
-1.8851977306 -0.7554257991 -0.2613337584
-1.8172560468 -0.7405546471 -0.1951578717
-1.7463304553 -0.7333703761 -0.1309446486
-1.6706988325 -0.7350547946 -0.0720816607
-1.6001999864 -0.7442296629 -0.0274577066
-1.5143429919 -0.7649877927 0.0098351657
-1.4256348924 -0.7952201349 0.0299871022
-1.3373592319 -0.8326014259 0.0306879232
-1.2633130743 -0.8684185269 0.0142059968
-1.1833883975 -0.9087629805 -0.0197523441
-1.1080927393 -0.9455551944 -0.0663891875
-1.0342136737 -0.9767383800 -0.1191954557
-0.9572175351 -1.0014650417 -0.1708987115
-0.8737312055 -1.0198926213 -0.2142459034
-0.7833898264 -1.0326100332 -0.2432927448
-0.6766714613 -1.0417503693 -0.2541093430
-0.5817341224 -1.0470781017 -0.2417106125
-0.4807586536 -1.0518911189 -0.2045179149
-0.3986428000 -1.0564367056 -0.1553805390
-0.3250891657 -1.0620040038 -0.0941414098
-0.2600427973 -1.0693769564 -0.0239877566
-0.2021367667 -1.0793424503 0.0519373538
-0.1497137143 -1.0927156889 0.1312823027
-0.1008094946 -1.1099470891 0.2121312507
-0.0539114491 -1.1314422510 0.2931478140
-0.0076075121 -1.1574891341 0.3731599050
0.0392116351 -1.1881559167 0.4512006965
0.0873824685 -1.2235500487 0.5263575707
0.1374719678 -1.2636446996 0.5977889888
0.1897372511 -1.3082215163 0.6648518114
0.2442287935 -1.3571658077 0.7268866919
0.3007789216 -1.4104872904 0.7831699512
0.3588836961 -1.4680043796 0.8333454995
0.4178949247 -1.5296953123 0.8769829958
0.4768193967 -1.5958089094 0.9134728469
0.5343592871 -1.6664035800 0.9426440047
0.5886277373 -1.7418649544 0.9640368864
0.6441597001 -1.8321708865 0.9782459459
0.6874833056 -1.9296981423 0.9816854952
0.7090335313 -2.0460228964 0.9720542580
0.7008457064 -2.1516550821 0.9541047574
0.6782712630 -2.2537318740 0.9289202553
0.6525692017 -2.3414449076 0.9005707253
0.6231938486 -2.4260411929 0.8665224899
0.5912769530 -2.5072880735 0.8268558746
0.5573776783 -2.5848534192 0.7817169320
0.5217147758 -2.6584535130 0.7315213622
0.4843097735 -2.7276312935 0.6765036603
0.4450247441 -2.7917808226 0.6168746353
0.4038282609 -2.8505355465 0.5531251591
0.3606381473 -2.9033360972 0.4855907190
0.3154871946 -2.9497149345 0.4147134460
0.2684434000 -2.9890771320 0.3408887789
0.2197064038 -3.0209672278 0.2646018664
0.1758193973 -3.0424992702 0.1963231439
0.1248038978 -3.0593811867 0.1168126892
0.0732211530 -3.0678851987 0.0363514433
0.0215136359 -3.0678170615 -0.0444705598
-0.0297786135 -3.0590759275 -0.1250775089
-0.0742146858 -3.0449810934 -0.1949100459
-0.1234673390 -3.0203911208 -0.2735057746
-0.1708988379 -2.9877762935 -0.3502585813
-0.2111712740 -2.9535234312 -0.4155248641
-0.2544812204 -2.9069355284 -0.4873952112
-0.2952065035 -2.8534616844 -0.5558808347
-0.3332995316 -2.7937277743 -0.6205798712
-0.3647870346 -2.7367095109 -0.6735119665
-0.3978284364 -2.6664914734 -0.7298306549
-0.4250747181 -2.6012444834 -0.7749608676
-0.4530249506 -2.5223956807 -0.8216900743
-0.4758253685 -2.4503870289 -0.8580769647
-0.4977784866 -2.3643005665 -0.8938592621
-0.5145817142 -2.2865582284 -0.9204396796
-0.5274055295 -2.1945173957 -0.9438433147
-0.5325462123 -2.1120019317 -0.9579921656
-0.5294844020 -2.0285709363 -0.9662451431
-0.5169392465 -1.9457455646 -0.9681825733
-0.4948826026 -1.8652990642 -0.9634286072
-0.4613771800 -1.7772732091 -0.9490705875
-0.4244064078 -1.7053360358 -0.9289064406
-0.3839464883 -1.6374411317 -0.9027320097
-0.3412881896 -1.5734073393 -0.8707797294
-0.2920738001 -1.5043391176 -0.8271473489
-0.2475083766 -1.4485646277 -0.7836255046
-0.1976314705 -1.3892098141 -0.7275017538
-0.1485490351 -1.3352169968 -0.6654012159
-0.1006317666 -1.2864003740 -0.5982022639
-0.0540194332 -1.2427908354 -0.5265691483
-0.0138774809 -1.2095960432 -0.4606776838
0.0309418361 -1.1758789204 -0.3827837857
0.0758059371 -1.1472850880 -0.3028634025
0.1218037399 -1.1236202638 -0.2219650314
0.1702736637 -1.1045279066 -0.1412934415
0.2228937280 -1.0895948496 -0.0623723077
0.2815955272 -1.0782679606 0.0127284237
0.3479298825 -1.0696956372 0.0815033833
0.4230537127 -1.0631289380 0.1406877876
0.5070333816 -1.0577220963 0.1863790726
0.5981346001 -1.0525988709 0.2151742279
0.6931552108 -1.0465851635 0.2240635052
0.7876403463 -1.0381440419 0.2124070937
0.8772150544 -1.0254876529 0.1814593168
0.9592301517 -1.0071705448 0.1355567270
1.0345390003 -0.9825747028 0.0814860913
1.1070253937 -0.9516695336 0.0266934242
1.1813999688 -0.9148000574 -0.0213143780
1.2607014417 -0.8739999083 -0.0561680854
1.3452333065 -0.8326479207 -0.0733209697
1.4439613046 -0.7900003868 -0.0698543548
1.5316749302 -0.7599000936 -0.0455976663
1.6158271513 -0.7391544856 -0.0045655041
1.6942267690 -0.7288806263 0.0497737562
1.7668289706 -0.7283875090 0.1125458885
1.8349247604 -0.7366615919 0.1797281312
1.9005596578 -0.7522699223 0.2480730121
1.9654884698 -0.7744248214 0.3152846957
2.0312072507 -0.8023034059 0.3795285589
2.0985736443 -0.8356633682 0.4392881667
2.1679527327 -0.8744853394 0.4931399685
2.2390953731 -0.9189739540 0.5398015205
2.3113352120 -0.9695394395 0.5777567633
2.3834258363 -1.0263989032 0.6057389184
2.4539581291 -1.0891832712 0.6229319221
2.5130131258 -1.1487148011 0.6277652132
2.5765212178 -1.2204058371 0.6226689087
2.6351320020 -1.2945513423 0.6063128582
2.6884109654 -1.3696423431 0.5793784388
2.7363207185 -1.4442519774 0.5427184083
2.7788271252 -1.5172228192 0.4971431608
2.8113893374 -1.5790473621 0.4505662221
2.8437051838 -1.6465794229 0.3905416147
2.8704613259 -1.7102357386 0.3239150856
2.8912299035 -1.7693375918 0.2512345802
2.9057835448 -1.8233672778 0.1732960084
2.9137322868 -1.8717690380 0.0908517175
2.9150545324 -1.9094389766 0.0158379493
2.9096945053 -1.9455877042 -0.0728678809
2.8970396667 -1.9744243122 -0.1634687683
2.8770357544 -1.9954720790 -0.2548709793
2.8537468098 -2.0077192800 -0.3346218677
2.8203307773 -2.0125333381 -0.4244523302
2.7806054262 -2.0086833398 -0.5117123870
2.7349380555 -1.9958653546 -0.5951259065
2.6840896145 -1.9743479876 -0.6735931596
2.6356248942 -1.9487930085 -0.7372024584
2.5772848633 -1.9124360174 -0.8040766826
2.5159947237 -1.8688700888 -0.8636045276
2.4602681444 -1.8256703072 -0.9091261345
2.3955145825 -1.7707270282 -0.9536877449
2.3300673867 -1.7105317638 -0.9896380827
2.2727393355 -1.6541724854 -1.0137873656
2.2088017502 -1.5851793720 -1.0326271664
2.1476460968 -1.5118640266 -1.0419657022
2.0976817856 -1.4443501736 -1.0423452761
2.0472319004 -1.3632505017 -1.0329672096
2.0054160387 -1.2791010362 -1.0136135471
1.9781087845 -1.2039104564 -0.9882885680
1.9551855385 -1.1183527699 -0.9519830261
1.9435105775 -1.0447468411 -0.9137295959
1.9364946182 -0.9634477892 -0.8636618012
1.9359752657 -0.8858883111 -0.8074082783
1.9402764898 -0.8215025853 -0.7538028743
1.9487187643 -0.7524707042 -0.6877503022
1.9610474614 -0.6885094316 -0.6172989096
1.9769490480 -0.6298594418 -0.5430051391
1.9964762353 -0.5766209334 -0.4655435727
2.0198824413 -0.5286814476 -0.3857178225
2.0476545605 -0.4856342385 -0.3045045447
2.0805260651 -0.4464561662 -0.2232303212
2.1192641746 -0.4093720650 -0.1435797813
2.1647318353 -0.3714640156 -0.0680344588
2.2170996277 -0.3287984412 -0.0000250698
2.2750891307 -0.2768822612 0.0556032044
2.3341856507 -0.2119075270 0.0927177293
2.3900679418 -0.1219031446 0.1044423599
2.4157859325 -0.0329358622 0.0863923373
2.4116163255 0.0535247503 0.0477329492
2.3794980919 0.1402527908 -0.0070054871
2.3360569542 0.2086333885 -0.0583213849
2.2832388048 0.2710798831 -0.1085421548
2.2226588374 0.3293377529 -0.1548736990
2.1539629304 0.3839206567 -0.1935859852
2.0775030932 0.4348560428 -0.2208852586
1.9955891886 0.4826706542 -0.2347960878
1.9115798051 0.5289773444 -0.2364438056
1.8282465166 0.5759481931 -0.2284231400
1.7474379350 0.6255693146 -0.2133748266
1.6703250934 0.6791859248 -0.1933900927
1.5976050026 0.7374830597 -0.1702817337
1.5293347170 0.8004117437 -0.1457492520
1.4646944061 0.8671835869 -0.1214820661
1.4016031282 0.9361288670 -0.0992730459
1.3354264599 1.0030369675 -0.0805642383
1.2638261865 1.0651284754 -0.0669035948
1.1861896817 1.1202197770 -0.0594487827
1.1034107353 1.1670488145 -0.0582589208
1.0171828859 1.2058827841 -0.0622450712
0.9288905000 1.2381490640 -0.0694732533
0.8384279899 1.2652698478 -0.0750572099
0.7341730955 1.2905779230 -0.0759537880
0.6283940506 1.3101410636 -0.0670865096
0.5225178066 1.3249949988 -0.0516723506
0.4286504494 1.3347681195 -0.0340972887
0.3351427576 1.3416366494 -0.0135648924
0.2420482770 1.3459650454 0.0094578354
0.1493920458 1.3480715048 0.0346196080
0.0717670100 1.3179687600 0.1268755300
-0.0199829389 1.3172927871 0.1553707874
-0.1121556487 1.3204686184 0.1822780463
-0.2051526674 1.3263473828 0.2056513686
-0.2993707276 1.3330389821 0.2231127196
-0.3948437561 1.3377744528 0.2322514945
-0.4908399756 1.3377312230 0.2312330958
-0.5858795845 1.3309764081 0.2193865119
-0.6786542404 1.3174322906 0.1985481127
-0.7690497731 1.2985761517 0.1720505332
-0.8577034245 1.2754561222 0.1431256562
-0.9453793869 1.2484525347 0.1145954779
-1.0322076266 1.2161035141 0.0892904457
-1.1174155667 1.1763147338 0.0700133431
-1.1988567546 1.1266177439 0.0598270470
-1.2737236474 1.0666077081 0.0608243908
-1.3416940191 0.9996826065 0.0717567661
-1.4054682357 0.9300996030 0.0896116498
-1.4683776375 0.8609630144 0.1118198959
-1.5333745724 0.7945019205 0.1360747694
-1.6022260131 0.7321242286 0.1604957455
-1.6754445731 0.6743353517 0.1834380770
-1.7530586359 0.6213055906 0.2032061789
-1.8343555025 0.5723179198 0.2179711566
-1.9181393220 0.5259650896 0.2254726095
-2.0025255160 0.4802257881 0.2231299514
-2.0847465282 0.4329000870 0.2085640415
-2.1612375122 0.3822686316 0.1803636456
-2.2298722418 0.3279274699 0.1409778590
-2.2906270879 0.2699029268 0.0944686135
-2.3434904253 0.2074480226 0.0441857167
-2.3869862745 0.1388933795 -0.0070330446
-2.4163876189 0.0618991723 -0.0559517045
-2.4232901992 -0.0243578065 -0.0964127639
-2.3993103304 -0.1142818515 -0.1171965961
-2.3504834789 -0.1962011554 -0.1106841688
-2.2910074569 -0.2641013591 -0.0786849497
-2.2311828129 -0.3180431774 -0.0267112324
-2.1763097712 -0.3615955492 0.0388647698
-2.1281588354 -0.3992201535 0.1129399147
-2.0867627633 -0.4350226099 0.1918784299
-2.0514568963 -0.4723256142 0.2730569421
-2.0211920425 -0.5131300826 0.3545839120
-1.9952162836 -0.5586278970 0.4350975404
-1.9729644768 -0.6093851045 0.5135565021
-1.9539685407 -0.6656996721 0.5890199388
-1.9380302930 -0.7272999577 0.6609755401
-1.9252336994 -0.7940712305 0.7288343780
-1.9160226585 -0.8658761008 0.7919642976
-1.9109756195 -0.9421817664 0.8500700774
-1.9112939249 -1.0225839894 0.9025985733
-1.9187042691 -1.1064528284 0.9487920851
-1.9350901967 -1.1926487170 0.9877715907
-1.9617294008 -1.2794566801 1.0188620793
-1.9991652428 -1.3649908370 1.0410919845
-2.0469137322 -1.4473360737 1.0534345314
-2.1025032606 -1.5255536667 1.0560158298
-2.1637060548 -1.5991869897 1.0488602813
-2.2283759614 -1.6681614040 1.0320874793
-2.2947966748 -1.7325130652 1.0062397606
-2.3617019867 -1.7921661558 0.9717735338
-2.4280893941 -1.8467002224 0.9288457865
-2.4931122677 -1.8954410323 0.8776600966
-2.5560555902 -1.9379101511 0.8188757138
-2.6162364811 -1.9735377743 0.7530826809
-2.6729505689 -2.0018018812 0.6809271301
-2.7253322997 -2.0217646941 0.6029438276
-2.7726808283 -2.0333111193 0.5201889193
-2.8142328421 -2.0361187623 0.4336622664
-2.8494559058 -2.0303005514 0.3445290664
-2.8780158190 -2.0160850827 0.2539641040
-2.8993243870 -1.9936467016 0.1630608616
-2.9132045828 -1.9634981600 0.0729504785
-2.9198198604 -1.9262300266 -0.0152957071
-2.9193405286 -1.8824791424 -0.1007769671
-2.9119533881 -1.8327254294 -0.1825841913
-2.8979085420 -1.7774689618 -0.2598640641
-2.8777583270 -1.7174540011 -0.3320803595
-2.8517558104 -1.6531176330 -0.3984760061
-2.8200519306 -1.5849107541 -0.4581922404
-2.7830151399 -1.5136608747 -0.5108496782
-2.7406363621 -1.4400118292 -0.5555658799
-2.6929423543 -1.3648795259 -0.5916298036
-2.6397901665 -1.2893940062 -0.6180063574
-2.5810987182 -1.2150700494 -0.6337494626
-2.5174169296 -1.1433941626 -0.6384208235
-2.4494136857 -1.0759978768 -0.6314400993
-2.3783501307 -1.0141638773 -0.6129058612
-2.3057366270 -0.9586711205 -0.5834944771
-2.2330774785 -0.9092663595 -0.5447659319
-2.1614823535 -0.8659636330 -0.4976153045
-2.0916720144 -0.8283536039 -0.4434127910
-2.0237347053 -0.7961222034 -0.3836447149
-1.9572643732 -0.7691022099 -0.3197775399
-1.8912965986 -0.7478661110 -0.2532548355
-1.8243800963 -0.7331112414 -0.1859427658
-1.7546534511 -0.7257976195 -0.1203207891
-1.6803070842 -0.7271160434 -0.0596086207
-1.6001124723 -0.7383628094 -0.0081532140
-1.5146345115 -0.7598077382 0.0296563620
-1.4261906889 -0.7904549015 0.0503880125
-1.3380245858 -0.8280764906 0.0516893930
-1.2532329017 -0.8690680550 0.0337401464
-1.1736660590 -0.9093831378 -0.0015396989
-1.0986398423 -0.9457115598 -0.0491737261
-1.0247836994 -0.9761177795 -0.1025380241
-0.9475211021 -1.0000034316 -0.1543110024
-0.8634584123 -1.0176761207 -0.1970550936
-0.7724730374 -1.0298494294 -0.2248403888
-0.6772300596 -1.0378401204 -0.2329933842
-0.5822552048 -1.0436612480 -0.2208071086
-0.4916929375 -1.0487751440 -0.1895271274
-0.4087002904 -1.0541571227 -0.1416798730
-0.3342709737 -1.0606420182 -0.0814575852
-0.2685420167 -1.0689850506 -0.0119706588
-0.2101330012 -1.0799357743 0.0634812643
-0.1575200459 -1.0944063841 0.1425424100
-0.1084978503 -1.1126891934 0.2231136834
-0.0617031775 -1.1353030231 0.3039115712
-0.0156122520 -1.1626065200 0.3836572981
0.0307692744 -1.1946324684 0.4614507470
0.0782982769 -1.2314516416 0.5363777708
0.1275189976 -1.2732422038 0.6075029660
0.1785988917 -1.3197330196 0.6742579935
0.2314721684 -1.3708556801 0.7360455354
0.2859192360 -1.4267403950 0.7920683311
0.3412824073 -1.4872883304 0.8420087235
0.3967017083 -1.5525742311 0.8855047697
0.4508460105 -1.6231205177 0.9217760388
0.5020169440 -1.6990485647 0.9507030087
0.5477191898 -1.7807765200 0.9718321181
0.5850056147 -1.8682673299 0.9847021872
0.6105326120 -1.9606793545 0.9889158051
0.6223355803 -2.0558255668 0.9842732716
0.6212720120 -2.1509671032 0.9714411196
0.6100490931 -2.2441341229 0.9510798674
0.5916549187 -2.3344254521 0.9240194307
0.5682794054 -2.4214797645 0.8908553503
0.5411794144 -2.5050267081 0.8519702964
0.5111114290 -2.5846597165 0.8074529606
0.4785205032 -2.6602084113 0.7578859428
0.4435824398 -2.7313456749 0.7036072203
0.4061833258 -2.7973702342 0.6447080961
0.3664549195 -2.8581701809 0.5818506432
0.3242891507 -2.9130035800 0.5152061804
0.2798131316 -2.9616003392 0.4453045435
0.2330933571 -3.0033319953 0.3724887905
0.1843022027 -3.0376848658 0.2972175083
0.1337701663 -3.0643062440 0.2200024012
0.0819527914 -3.0831200660 0.1413533129
0.0292548197 -3.0937206519 0.0617567679
-0.0239023142 -3.0959422784 -0.0182168414
-0.0769539590 -3.0895814561 -0.0980341514
-0.1294154175 -3.0752306307 -0.1771998729
-0.1808879840 -3.0525627599 -0.2550619482
-0.2308794245 -3.0222208486 -0.3312553527
-0.2791106312 -2.9843939600 -0.4052034827
-0.3253541032 -2.9396816347 -0.4765359999
-0.3694255286 -2.8884025606 -0.5447610853
-0.4112933723 -2.8310759963 -0.6094744579
-0.4509620207 -2.7682507708 -0.6703591074
-0.4884973384 -2.7003005419 -0.7269466973
-0.5238793101 -2.6276510314 -0.7788859057
-0.5572113285 -2.5509183354 -0.8260859215
-0.5882231383 -2.4702727388 -0.8680542574
-0.6164226553 -2.3860524052 -0.9046287300
-0.6407533921 -2.2984103394 -0.9354637564
-0.6594633487 -2.2075615609 -0.9603346687
-0.6693518997 -2.1138302215 -0.9785569154
-0.6664660814 -2.0185587655 -0.9894596541
-0.6484131666 -1.9244111830 -0.9923327743
-0.6153058455 -1.8345556496 -0.9865538155
-0.5709521774 -1.7506169854 -0.9724089165
-0.5193746198 -1.6727565022 -0.9501053067
-0.4637834461 -1.6003102508 -0.9203702150
-0.4063005671 -1.5328214154 -0.8834047930
-0.3483726073 -1.4701326431 -0.8393568693
-0.2911067820 -1.4117683544 -0.7889613237
-0.2351875130 -1.3577167250 -0.7325865142
-0.1811716693 -1.3082150067 -0.6704652681
-0.1291955443 -1.2630879303 -0.6034654465
-0.0792642830 -1.2224926620 -0.5321459209
-0.0310592432 -1.1865499938 -0.4572247574
0.0158795043 -1.1553150395 -0.3794373566
0.0624786865 -1.1287433663 -0.2997336725
0.1098872875 -1.1067100349 -0.2191322309
0.1595042684 -1.0888112141 -0.1388395265
0.2128296179 -1.0746180543 -0.0602094680
0.2720122134 -1.0637600482 0.0146422879
0.3386129507 -1.0553725133 0.0832880768
0.4138591792 -1.0487820614 0.1424817568
0.4976858291 -1.0432081313 0.1887686680
0.5886104741 -1.0378687996 0.2187759731
0.6837352777 -1.0316749298 0.2290730589
0.7787134975 -1.0232216702 0.2194713731
0.8694630789 -1.0106816778 0.1911657824
0.9532160437 -0.9924734258 0.1480074936
1.0304651452 -0.9679376462 0.0964954246
1.1048355640 -0.9370565203 0.0441245279
1.1808060696 -0.9003097332 -0.0016539382
1.2612917009 -0.8599461524 -0.0347391811
1.3467352118 -0.8193637151 -0.0505022449
1.4352380641 -0.7827204870 -0.0463873440
1.5235767532 -0.7532261408 -0.0237102601
1.6087317092 -0.7328667107 0.0154300658
1.6882874469 -0.7229614450 0.0681543442
1.7623298175 -0.7223851249 0.1292639390
1.8317316687 -0.7306032255 0.1951438534
1.8986314589 -0.7459671427 0.2623346919
1.9647469317 -0.7675237087 0.3286039644
2.0315010024 -0.7946311867 0.3921337159
2.0998121800 -0.8270571448 0.4513649078
2.1700312254 -0.8647675822 0.5049520921
2.2419208346 -0.9079950676 0.5517075170
2.3148480465 -0.9573824194 0.5899699696
2.3875851491 -1.0131635851 0.6185147222
2.4586620719 -1.0750887608 0.6366041639
2.5265860134 -1.1426133028 0.6431648271
2.5899099270 -1.2145751834 0.6379117659
2.6481762028 -1.2891197936 0.6216549041
2.7009087899 -1.3647837973 0.5949789132
2.7482950226 -1.4401138139 0.5589159381
2.7902912991 -1.5139829375 0.5141589810
2.8268971986 -1.5854524672 0.4614622140
2.8580608913 -1.6537833843 0.4016021090
2.8838328771 -1.7184916747 0.3354849251
2.9037478757 -1.7789243097 0.2635489107
2.9175720099 -1.8345537444 0.1864936902
2.9248010798 -1.8848425749 0.1049997981
2.9253372822 -1.9294308116 0.0199415144
2.9185318311 -1.9673563012 -0.0680266748
2.9044556426 -1.9982808062 -0.1578391321
2.8831502932 -2.0218827720 -0.2484464958
2.8547773126 -2.0374153682 -0.3388650858
2.8193164720 -2.0442990078 -0.4278392557
2.7777113578 -2.0429039421 -0.5143617434
2.7302778467 -2.0327460265 -0.5972272739
2.6777950616 -2.0143074064 -0.6754928399
2.6210437508 -1.9878491354 -0.7482817995
2.5606770769 -1.9539063583 -0.8148039963
2.4974690106 -1.9129258952 -0.8743634335
2.4320735112 -1.8655988806 -0.9263791380
2.3652410038 -1.8127030229 -0.9706262256
2.2977721469 -1.7545853713 -1.0065854369
2.2305844655 -1.6915765625 -1.0337426510
2.1649329858 -1.6239702006 -1.0521424989
2.1024146833 -1.5516841683 -1.0613809738
2.0452555127 -1.4745578772 -1.0608151600
1.9960025729 -1.3928415014 -1.0503798105
1.9566248406 -1.3075968130 -1.0305502254
1.9286557972 -1.2204889843 -1.0015265561
1.9114739168 -1.1336062431 -0.9644850051
1.9033415427 -1.0486360956 -0.9205142251
1.9025882023 -0.9669102580 -0.8700821848
1.9074984376 -0.8891377206 -0.8139360649
1.9166296025 -0.8157090539 -0.7526937442
1.9292771207 -0.7470952384 -0.6866750045
1.9450806334 -0.6835377739 -0.6164096734
1.9637137497 -0.6251589886 -0.5424375971
1.9853641481 -0.5720314053 -0.4653936298
2.0104849369 -0.5241512289 -0.3859941030
2.0396131096 -0.4810724787 -0.3052252845
2.0734954764 -0.4417770538 -0.2243810571
2.1128861616 -0.4044957745 -0.1450951322
2.1589301853 -0.3662811411 -0.0699726170
2.2116957771 -0.3231959508 -0.0023643727
2.2698897143 -0.2707991917 0.0529799260
2.3290657583 -0.2048614148 0.0893326223
2.3794028397 -0.1242849094 0.1001554807
2.4061335907 -0.0345393959 0.0824791682
2.4019996387 0.0524654012 0.0434826386
2.3742661289 0.1301436092 -0.0052790334
2.3319582712 0.1992063470 -0.0567980636
2.2798648732 0.2619841214 -0.1074710851
2.2199096570 0.3204448145 -0.1544652531
2.1518126756 0.3752084218 -0.1941932931
2.0757330401 0.4262963423 -0.2226745907
1.9939131016 0.4741717434 -0.2376883178
1.9097703206 0.5203624586 -0.2402392697
1.8261883259 0.5670999672 -0.2328896407
1.7449804806 0.6163394415 -0.2185115669
1.6673954264 0.6695282026 -0.1990560972
1.5941311102 0.7273624261 -0.1763684845
1.5253264430 0.7898766109 -0.1521628195
1.4602086316 0.8562976806 -0.1281335969
1.3964663306 0.9246933193 -0.1060150158
1.3277441815 0.9888625952 -0.0864947052
1.2529666589 1.0466857129 -0.0695472394
1.1730965153 1.0979481552 -0.0548277546
1.0891069345 1.1427092402 -0.0418918061
1.0018925499 1.1812356367 -0.0302393844
0.9122246850 1.2139245374 -0.0193504450
0.8207421503 1.2412367719 -0.0087075817
0.7279639247 1.2636482795 0.0021937014
0.6343120373 1.2816199696 0.0138438769
0.5401373269 1.2955821978 0.0267242909
0.4457445708 1.3059294594 0.0413153602
0.3514159968 1.3130215820 0.0581060743
0.2574335917 1.3171888138 0.0776033172
0.1641011559 1.3187394250 0.1003393480
0.0426283698 1.3784772422 -0.0036503167
-0.0498170578 1.3781944851 0.0224535642
-0.1429265019 1.3768055734 0.0459866110
-0.2368971300 1.3745152644 0.0656071739
-0.3079568483 1.3723466971 0.0769923431
-0.4034576895 1.3689729680 0.0858408665
-0.4754037243 1.3662494031 0.0877760211
-0.5710351300 1.3625784000 0.0799004700
-0.6654151991 1.3571272609 0.0631383025
-0.7576941333 1.3463919031 0.0387981387
-0.8482301781 1.3315655738 0.0103267367
-0.9378165217 1.3133436001 -0.0191835690
-1.0270009961 1.2911456477 -0.0471219846
-1.1374117734 1.2536452587 -0.0749390369
-1.2436202139 1.2011820677 -0.0907469485
-1.3400806642 1.1308514036 -0.0904644383
-1.4247848676 1.0475264314 -0.0752655793
-1.4866382644 0.9769036832 -0.0549582567
-1.5479518306 0.9070113189 -0.0307975049
-1.6117164438 0.8400657565 -0.0047432484
-1.6796788540 0.7775124238 0.0215832544
-1.7525852564 0.7201896281 0.0465191967
-1.8302444840 0.6681064421 0.0683985690
-1.8915540668 0.6324973947 0.0810763486
-1.9754396001 0.5873339802 0.0925158578
-2.0394113942 0.5545535762 0.0947316265
-2.1241896385 0.5104896892 0.0881226615
-2.2057339983 0.4641112921 0.0690706316
-2.2815257620 0.4140741306 0.0386654109
-2.3504441296 0.3598846187 -0.0001509729
-2.4125651013 0.3013696844 -0.0439666161
-2.4803666059 0.2214257556 -0.1021435529
-2.5389132529 0.1112060427 -0.1723891127
-2.5530484031 -0.0165653550 -0.2327353292
-2.4938974932 -0.1664373795 -0.2610242563
-2.4033668969 -0.2744128225 -0.2401411964
-2.3025035077 -0.3507308000 -0.1733175277
-2.2241183536 -0.3965858087 -0.0956306670
-2.1554779628 -0.4313029019 -0.0037405626
-2.1089417707 -0.4555974319 0.0766851711
-2.0689436513 -0.4808716337 0.1602762847
-2.0344350867 -0.5097936380 0.2451154980
-2.0045219246 -0.5439065377 0.3297656640
-1.9784560088 -0.5840917338 0.4130094157
-1.9556603638 -0.6307923781 0.4937732428
-1.9355812966 -0.6837809739 0.5713186516
-1.9181181494 -0.7431727098 0.6447500306
-1.9030595442 -0.8081752493 0.7138233463
-1.8909157305 -0.8786145860 0.7779619854
-1.8821704456 -0.9539571651 0.8368745495
-1.8781262140 -1.0339319560 0.8898856144
-1.8801615374 -1.1176431884 0.9368645190
-1.8902886197 -1.2041579701 0.9772259237
-1.9109157195 -1.2919499009 1.0101089734
-1.9548717783 -1.3997043285 1.0381416348
-2.0019559147 -1.4821254342 1.0506360790
-2.0581680266 -1.5596655255 1.0533336972
-2.1206133191 -1.6320761622 1.0464518089
-2.1868881106 -1.6994368548 1.0300518858
-2.2550065957 -1.7619866606 1.0045669555
-2.3235551160 -1.8197243947 0.9703587814
-2.3914837323 -1.8724412810 0.9278317087
-2.4580080856 -1.9196868253 0.8774079801
-2.5224114042 -1.9608714221 0.8194709498
-2.5839798702 -1.9954088430 0.7545446451
-2.6419872417 -2.0224443000 0.6831060344
-2.6957297149 -2.0416963906 0.6060481868
-2.7445500324 -2.0526738395 0.5242483154
-2.7877621057 -2.0551663247 0.4386839081
-2.8247410519 -2.0492245779 0.3504055026
-2.8549392101 -2.0349996267 0.2605100892
-2.8778093455 -2.0125500989 0.1701178873
-2.8934459741 -1.9825735509 0.0803705292
-2.9017672851 -1.9455666786 -0.0077265801
-2.9028017160 -1.9020323591 -0.0931974407
-2.8966678691 -1.8524614679 -0.1751056245
-2.8838587190 -1.7974774609 -0.2526732579
-2.8647298326 -1.7377057507 -0.3252370852
-2.8395868340 -1.6736748272 -0.3921104778
-2.8086922480 -1.6059023416 -0.4525780965
-2.7722008606 -1.5350172538 -0.5059249818
-2.7302483961 -1.4617174545 -0.5514031189
-2.6829357392 -1.3869496196 -0.5883826922
-2.6301333239 -1.3117690434 -0.6158076985
-2.5719637759 -1.2375334600 -0.6328849614
-2.5087612373 -1.1657570982 -0.6388397996
-2.4412782825 -1.0979573906 -0.6334278424
-2.3706940954 -1.0353501595 -0.6166864549
-2.2984064039 -0.9787254758 -0.5891933562
-2.2257752092 -0.9283033751 -0.5520848688
-2.1539047223 -0.8839223992 -0.5066229881
-2.0834520245 -0.8452218524 -0.4542102452
-2.0145255322 -0.8120703957 -0.3962140388
-1.9467372919 -0.7845840834 -0.3340323756
-1.8790988626 -0.7629854873 -0.2694126812
-1.8101319974 -0.7479980528 -0.2043729776
-1.7380074594 -0.7409431327 -0.1415685080
-1.6610905809 -0.7429935459 -0.0845547007
-1.6002875005 -0.7500965164 -0.0467621993
-1.5140514722 -0.7701678472 -0.0099860307
-1.4250790959 -0.7999853684 0.0095861918
-1.3366938780 -0.8371263612 0.0096864534
-1.2733932468 -0.8677689988 -0.0053281528
-1.1931107359 -0.9081428232 -0.0379649893
-1.1175456362 -0.9453988289 -0.0836046490
-1.0436436480 -0.9773589806 -0.1358528874
-0.9669139681 -1.0029266517 -0.1874864206
-0.8840039988 -1.0221091218 -0.2314367132
-0.7943066153 -1.0353706371 -0.2617451008
-0.6761128631 -1.0456606181 -0.2752253017
-0.5812130401 -1.0504949555 -0.2626141165
-0.4698243697 -1.0550070937 -0.2195087025
-0.3885853096 -1.0587162885 -0.1690812050
-0.3159073577 -1.0633659894 -0.1068252343
-0.2515435779 -1.0697688622 -0.0360048544
-0.1941405322 -1.0787491263 0.0403934433
-0.1419073827 -1.0910249938 0.1200221954
-0.0931211389 -1.1072049848 0.2011488180
-0.0461197207 -1.1275814790 0.2823840567
0.0003972278 -1.1523717482 0.3626625119
0.0476539958 -1.1816793649 0.4409506461
0.0964666601 -1.2156484557 0.5163373705
0.1474249380 -1.2540471954 0.5880750115
0.2008756105 -1.2967100129 0.6554456293
0.2569854186 -1.3434759353 0.7177278483
0.3156386071 -1.3942341858 0.7742715713
0.3764849850 -1.4487204287 0.8246822755
0.4390881412 -1.5068163934 0.8684612220
0.5027927829 -1.5684973012 0.9051696550
0.5667016301 -1.6337585952 0.9345850008
0.6295362848 -1.7029533888 0.9562416546
0.7033137856 -1.7960744432 0.9717897047
0.7644339992 -1.8987169301 0.9744551852
0.7957314822 -2.0362202260 0.9598352444
0.7804194007 -2.1523430609 0.9367683952
0.7464934330 -2.2633296250 0.9067606432
0.7134834847 -2.3484643630 0.8771220199
0.6781082917 -2.4306026214 0.8421896296
0.6413744916 -2.5095494388 0.8017414528
0.6036439277 -2.5850471219 0.7559809035
0.5649090484 -2.6566986147 0.7051567815
0.5250371071 -2.7239169122 0.6494001003
0.4838661624 -2.7861914109 0.5890411745
0.4412016022 -2.8429009122 0.5243996749
0.3969871439 -2.8936686144 0.4559752577
0.3511612575 -2.9378295299 0.3841223485
0.3037934428 -2.9748222687 0.3092887672
0.2551106049 -3.0042495898 0.2319862245
0.2178686282 -3.0206922964 0.1726438866
0.1676550042 -3.0356423074 0.0922720655
0.1171874862 -3.0420497455 0.0109461186
0.0669295859 -3.0396918446 -0.0707242782
0.0173967319 -3.0285703988 -0.1521208663
-0.0190139540 -3.0147315561 -0.2126202189
-0.0660466940 -2.9882194817 -0.2919496011
-0.1109182514 -2.9533317384 -0.3692618099
-0.1432319169 -2.9226529024 -0.4258462456
-0.1836083375 -2.8741894221 -0.4982544225
-0.2209874783 -2.8185208083 -0.5670005840
-0.2553056908 -2.7563795523 -0.6316852845
-0.2786120484 -2.7051682510 -0.6766648256
-0.3071595343 -2.6326824048 -0.7327146125
-0.3262701261 -2.5748379354 -0.7710358295
-0.3488385728 -2.4938730260 -0.8172942271
-0.3634275988 -2.4305013190 -0.8480996720
-0.3791343180 -2.3425487277 -0.8830897941
-0.3884100363 -2.2747061175 -0.9054156029
-0.3953477102 -2.1814732305 -0.9273519608
-0.3957405248 -2.1101736418 -0.9374274158
-0.3925027225 -2.0385831071 -0.9430306321
-0.3854653264 -1.9670799462 -0.9440323723
-0.3744593598 -1.8960424788 -0.9403033989
-0.3518021825 -1.8039294328 -0.9257322585
-0.3294381959 -1.7379155694 -0.9077075744
-0.3041095305 -1.6745720125 -0.8850938043
-0.2762758122 -1.6139932631 -0.8581546658
-0.2357749928 -1.5385455921 -0.8149378285
-0.2039099713 -1.4853609009 -0.7782896856
-0.1600754280 -1.4207029032 -0.7224169935
-0.1159264008 -1.3622189869 -0.6603371638
-0.0720679889 -1.3097128176 -0.5929390812
-0.0287745834 -1.2630890089 -0.5209923757
0.0033042814 -1.2326420925 -0.4641306102
0.0460041680 -1.1964428013 -0.3861302148
0.0891331876 -1.1658268096 -0.3059931324
0.1337201922 -1.1405304927 -0.2247978320
0.1810430589 -1.1202445991 -0.1437473565
0.2329578382 -1.1045716448 -0.0645351473
0.2911788409 -1.0927758729 0.0108145595
0.3572468144 -1.0840187611 0.0797186898
0.4322482462 -1.0774758145 0.1388938184
0.5163809341 -1.0722360613 0.1839894771
0.6076587262 -1.0673289423 0.2115724828
0.7025751440 -1.0614953972 0.2190539515
0.7965671952 -1.0530664136 0.2053428144
0.8849670299 -1.0402936279 0.1717528512
0.9652442597 -1.0218676637 0.1231059603
1.0386128554 -0.9972117593 0.0664767580
1.1092152234 -0.9662825469 0.0092623204
1.1819938681 -0.9292903816 -0.0409748178
1.2601111826 -0.8880536643 -0.0775969897
1.3437314011 -0.8459321264 -0.0961396944
1.4526845451 -0.7972802867 -0.0933213655
1.5397731072 -0.7665740464 -0.0674850725
1.6229225934 -0.7454422605 -0.0245610740
1.7001660911 -0.7347998076 0.0313931683
1.7713281237 -0.7343898931 0.0958278380
1.8381178521 -0.7427199583 0.1643124089
1.9024878566 -0.7585727019 0.2338113324
1.9662300079 -0.7813259342 0.3019654271
2.0309134991 -0.8099756251 0.3669234019
2.0973351085 -0.8442695915 0.4272114256
2.1658742400 -0.8842030966 0.4813278450
2.2362699116 -0.9299528404 0.5278955240
2.3078223776 -0.9816964596 0.5655435569
2.3792665235 -1.0396342213 0.5929631145
2.4492541864 -1.1032777816 0.6092596803
2.4994402381 -1.1548162994 0.6123655993
2.5631325086 -1.2262364908 0.6074260515
2.6220878012 -1.2999828911 0.5909708124
2.6759131409 -1.3745008890 0.5637779644
2.7243464143 -1.4483901410 0.5265208785
2.7673629514 -1.5204627008 0.4801273405
2.7958814762 -1.5726422570 0.4396702301
2.8293494762 -1.6393754615 0.3794811203
2.8570897748 -1.7019798024 0.3123452461
2.8787119312 -1.7597508739 0.2389202497
2.8939950796 -1.8121808112 0.1600983267
2.9026634938 -1.8586955010 0.0767036369
2.9047717827 -1.8894471417 0.0117343841
2.9008571795 -1.9238191073 -0.0777090870
2.8896236908 -1.9505678182 -0.1690984045
2.8709212156 -1.9690613861 -0.2612954628
2.8527163070 -1.9780231918 -0.3303786495
2.8213450825 -1.9807676683 -0.4210654048
2.7834994946 -1.9744627375 -0.5090630305
2.7395982643 -1.9589846828 -0.5930245390
2.6903841674 -1.9343885689 -0.6716934792
2.6502060377 -1.9097368817 -0.7261231173
2.5938926498 -1.8709656764 -0.7933493690
2.5345204368 -1.8248142823 -0.8528456217
2.4884627776 -1.7857417338 -0.8918731311
2.4257881613 -1.7287510335 -0.9367492642
2.3623626265 -1.6664781562 -0.9726907286
2.3148942054 -1.6167684082 -0.9938320802
2.2526705147 -1.5463885435 -1.0131118338
2.1928775103 -1.4720438849 -1.0225504307
2.1501080585 -1.4141424700 -1.0238753922
2.0984612278 -1.3336595020 -1.0155546087
2.0542072367 -1.2506052594 -0.9966768688
2.0275617719 -1.1873319286 -0.9750505800
1.9988971602 -1.1030992967 -0.9394810471
1.9836796124 -1.0408575866 -0.9069449667
1.9704010342 -0.9599853205 -0.8572414176
1.9644520937 -0.8826389016 -0.8008804917
1.9639233772 -0.8272961168 -0.7549120043
1.9681604078 -0.7578461701 -0.6888256000
1.9770142893 -0.6934810893 -0.6181881458
1.9901843463 -0.6345598950 -0.5435726810
2.0075883225 -0.5812104614 -0.4656935156
2.0292799458 -0.5332116662 -0.3854415421
2.0556960114 -0.4901959983 -0.3037838048
2.0875566537 -0.4511352786 -0.2220795854
2.1256421876 -0.4142483556 -0.1420644304
2.1705334853 -0.3766468900 -0.0660963005
2.2225034784 -0.3344009316 0.0023142332
2.2802885471 -0.2829653308 0.0582264829
2.3393055431 -0.2189536392 0.0961028364
2.4007330440 -0.1195213798 0.1087292391
2.4254382744 -0.0313323285 0.0903055065
2.4212330124 0.0545840994 0.0519832599
2.3847300550 0.1503619724 -0.0087319408
2.3401556371 0.2180604300 -0.0598447063
2.2866127364 0.2801756447 -0.1096132246
2.2254080178 0.3382306912 -0.1552821449
2.1561131851 0.3926328917 -0.1929786772
2.0792731462 0.4434157432 -0.2190959266
1.9972652755 0.4911695650 -0.2319038579
1.9133892895 0.5375922302 -0.2326483415
1.8303047073 0.5847964189 -0.2239566392
1.7498953895 0.6347991876 -0.2082380864
1.6732547604 0.6888436469 -0.1877240881
1.6010788950 0.7476036933 -0.1641949829
1.5333429909 0.8109468764 -0.1393356846
1.4691801806 0.8780694931 -0.1148305354
1.4067399257 0.9475644146 -0.0925310759
1.3431087383 1.0172113398 -0.0746337714
1.2746857141 1.0835712379 -0.0642599502
1.1992828481 1.1424913987 -0.0640698108
1.1177145360 1.1913883888 -0.0746260356
1.0324732219 1.2305299315 -0.0942507580
0.9455563150 1.2623735906 -0.1195960616
0.8561138296 1.2893029237 -0.1414068381
0.7403822663 1.3175075664 -0.1541012774
0.6224760639 1.3386621576 -0.1480168961
0.5048982863 1.3544077998 -0.1300689921
0.4115563280 1.3636067796 -0.1095099375
0.3188695184 1.3702517167 -0.0852358591
0.2266629623 1.3747412770 -0.0586876463
0.1346829358 1.3774035845 -0.0311001321
