# Supplementary material for: The topology of the magnetically induced ring current of C13Cl2
Source: Chem Sci. 2026 Jun 27. Online ahead of print. doi: 10.1039/d6sc03398a (PMC13334967; doi:10.1039/d6sc03398a)
Supplement: SC-OLF-D6SC03398A-s002 [file SC-OLF-D6SC03398A-s002.zip › c13cl2/3loops/ribbon_traj_004_011.xyz]

300

0.0673017599 1.3197980336 0.0793617178
-0.0251062006 1.3201156356 0.1069775146
-0.1175211994 1.3234436021 0.1344269242
-0.2107152505 1.3296674381 0.1584950395
-0.3050998953 1.3369445834 0.1768232348
-0.4007637920 1.3425874751 0.1868633118
-0.4849652685 1.3437966852 0.1871953127
-0.5806245797 1.3393738986 0.1772177802
-0.6743182764 1.3283116657 0.1577095239
-0.7657300305 1.3118354722 0.1318937873
-0.8553931151 1.2910734683 0.1030979609
-0.9440501523 1.2664222465 0.0742602311
-1.0319781711 1.2367777958 0.0481829262
-1.1185522894 1.1999959591 0.0276671172
-1.2119010300 1.1467221359 0.0151480818
-1.2879393933 1.0878855361 0.0156068921
-1.3650986068 1.0127814950 0.0279725993
-1.4288061600 0.9427957915 0.0465114640
-1.4917540895 0.8733425840 0.0693195345
-1.5568576349 0.8066333301 0.0941422000
-1.6258923858 0.7441033389 0.1191479332
-1.6994984383 0.6864195782 0.1426648883
-1.7775967434 0.6336418885 0.1629829539
-1.8490566259 0.5909530082 0.1764263579
-1.9332119114 0.5448067985 0.1853259748
-2.0075444394 0.5051822974 0.1851000498
-2.0911786922 0.4589670019 0.1736550593
-2.1700531689 0.4098182688 0.1489515958
-2.2417570992 0.3569208603 0.1126828240
-2.3057984903 0.3001383263 0.0685849862
-2.3621725662 0.2389286499 0.0200928104
-2.4155563928 0.1633055447 -0.0361689671
-2.4528743645 0.0778943273 -0.0908853397
-2.4638380092 -0.0185787652 -0.1374637911
-2.4281624273 -0.1294724323 -0.1605174449
-2.3686356765 -0.2180240388 -0.1499492633
-2.2983349072 -0.2897132602 -0.1107877634
-2.2296982735 -0.3434115043 -0.0470436447
-2.1746113944 -0.3822416172 0.0215257215
-2.1264956929 -0.4160271095 0.0977917666
-2.0851745784 -0.4487338828 0.1784753743
-2.0499512569 -0.4834621787 0.2612102780
-2.0198449998 -0.5222398615 0.3441789195
-1.9940498785 -0.5661595171 0.4260351452
-1.9719907043 -0.6157536087 0.5057218591
-1.9532430217 -0.6712324107 0.5823177843
-1.9376890659 -0.7324234223 0.6551925986
-1.9253467380 -0.7989953391 0.7238409209
-1.9166648170 -0.8707455902 0.7876568240
-1.9123397609 -0.9471662845 0.8462586765
-1.9136531831 -1.0278113458 0.8990232933
-1.9222815284 -1.1119011286 0.9452653321
-1.9366444847 -1.1873263536 0.9800716627
-1.9633369473 -1.2742907542 1.0119269938
-2.0009907833 -1.3600609710 1.0346325098
-2.0488637026 -1.4427434003 1.0473560873
-2.1045723089 -1.5213633948 1.0501487891
-2.1659185774 -1.5953987177 1.0429766600
-2.2307123748 -1.6647766097 1.0260486852
-2.2971951957 -1.7295386136 0.9999019207
-2.3641256397 -1.7895135458 0.9649416217
-2.4304568005 -1.8442809125 0.9213480883
-2.4953659346 -1.8932872047 0.8695282874
-2.5502523879 -1.9304714402 0.8174218028
-2.6104542157 -1.9668966619 0.7515762099
-2.6671082387 -1.9957855904 0.6791725755
-2.7194342320 -2.0164268987 0.6009204192
-2.7666447123 -2.0284725114 0.5177797886
-2.8079998923 -2.0316904891 0.4308046863
-2.8429519918 -2.0261630497 0.3411863350
-2.8711224763 -2.0120660896 0.2501251135
-2.8919093377 -1.9896185030 0.1587509224
-2.9052729816 -1.9593924131 0.0682232479
-2.9108043866 -1.9268575726 -0.0093170070
-2.9104297629 -1.8835791831 -0.0954084450
-2.9030581247 -1.8341713734 -0.1778192395
-2.8889667315 -1.7791895441 -0.2557028308
-2.8685741577 -1.7192703057 -0.3283806714
-2.8422056287 -1.6549365890 -0.3951242413
-2.8100898136 -1.5867393153 -0.4551756892
-2.7724742904 -1.5154260295 -0.5079535655
-2.7294002947 -1.4417035555 -0.5526008752
-2.6809275468 -1.3665213823 -0.5883691689
-2.6341696932 -1.3004567513 -0.6117641725
-2.5754390910 -1.2259309717 -0.6283454995
-2.5117103861 -1.1539256744 -0.6337209946
-2.4436974582 -1.0860380127 -0.6273404433
-2.3726340044 -1.0235726711 -0.6092889100
-2.3000046721 -0.9672893559 -0.5803536420
-2.2272981039 -0.9171996269 -0.5417438644
-2.1556084538 -0.8732163260 -0.4946543405
-2.0856175583 -0.8349819572 -0.4404846557
-2.0174177226 -0.8022626565 -0.3806787413
-1.9505678780 -0.7750095118 -0.3167349867
-1.8925438846 -0.7558336966 -0.2585875088
-1.8252399114 -0.7403243889 -0.1912608007
-1.7551512705 -0.7323439359 -0.1255073148
-1.6803839221 -0.7332968074 -0.0646526289
-1.5996686805 -0.7444748921 -0.0132357705
-1.5136917858 -0.7660099345 0.0243917921
-1.4248206425 -0.7969905507 0.0446141708
-1.3364217501 -0.8350754943 0.0449351411
-1.2516952717 -0.8764801312 0.0256525855
-1.1724505976 -0.9170915129 -0.0110695068
-1.0979354417 -0.9535744578 -0.0601743410
-1.0244148948 -0.9839719273 -0.1147111951
-0.9471239332 -1.0078928124 -0.1671537865
-0.8627301260 -1.0254756409 -0.2101527430
-0.7712291994 -1.0374053257 -0.2376589956
-0.6755502954 -1.0451225033 -0.2454469881
-0.5802470187 -1.0504981498 -0.2325335642
-0.4894952059 -1.0550404164 -0.2005219306
-0.4064295875 -1.0597999719 -0.1519207919
-0.3321675703 -1.0656378618 -0.0907765923
-0.2666174571 -1.0733641215 -0.0204929851
-0.2085610293 -1.0838415446 0.0558038712
-0.1560862143 -1.0978090253 0.1355309707
-0.1073291847 -1.1157995596 0.2168049534
-0.0608217063 -1.1383023929 0.2982751090
-0.0149894027 -1.1655434954 0.3786719460
0.0311311242 -1.1976293626 0.4570912235
0.0784149238 -1.2347841676 0.5325209491
0.1273524192 -1.2769083237 0.6041833284
0.1781412704 -1.3239435936 0.6713562613
0.2306825171 -1.3757509301 0.7334794876
0.2847018880 -1.4325083039 0.7897244491
0.3394988837 -1.4941128486 0.8397581702
0.3941269823 -1.5606293435 0.8832550691
0.4471916546 -1.6325637325 0.9194281674
0.4908098042 -1.7002167026 0.9444740652
0.5352594960 -1.7828910121 0.9660716802
0.5710701681 -1.8712773314 0.9791730739
0.5954138484 -1.9642901541 0.9834902948
0.6065675552 -2.0597815393 0.9788488400
0.6054259827 -2.1551976340 0.9658419008
0.5961449380 -2.2370325934 0.9480638486
0.5790257211 -2.3280367537 0.9214148499
0.5566630852 -2.4157902574 0.8883922650
0.5303948232 -2.4999941281 0.8494702669
0.5009972093 -2.5802402259 0.8048306209
0.4689322117 -2.6562913993 0.7549734013
0.4343911965 -2.7277910748 0.7002738319
0.3973330255 -2.7941348251 0.6409238360
0.3578570459 -2.8550986910 0.5775063125
0.3158970605 -2.9100074699 0.5102734895
0.2772194722 -2.9528286240 0.4487896178
0.2308667893 -2.9951712216 0.3756091679
0.1824253912 -3.0301145967 0.2999209953
0.1322093221 -3.0572763881 0.2222331179
0.0806242120 -3.0764254192 0.1430648610
0.0281421886 -3.0872076838 0.0629105300
-0.0247839230 -3.0894725698 -0.0176504452
-0.0776228635 -3.0832147851 -0.0980526529
-0.1298913947 -3.0686375904 -0.1777500995
-0.1811426880 -3.0457363853 -0.2561408660
-0.2308822058 -3.0149750832 -0.3327965949
-0.2788436705 -2.9767150513 -0.4071764657
-0.3247687125 -2.9314083216 -0.4788384409
-0.3684918094 -2.8794763469 -0.5473180037
-0.4099578804 -2.8214166626 -0.6121891665
-0.4491713892 -2.7577510927 -0.6730845941
-0.4818545460 -2.6981295249 -0.7230111216
-0.5169610802 -2.6251727504 -0.7754448252
-0.5498933121 -2.5479599010 -0.8229600579
-0.5804060916 -2.4667811412 -0.8651798632
-0.6080044491 -2.3819726155 -0.9019090653
-0.6315186119 -2.2936433692 -0.9326676454
-0.6491890028 -2.2020907784 -0.9572332400
-0.6579499759 -2.1077521404 -0.9749448762
-0.6547762073 -2.0240495654 -0.9839815154
-0.6377382068 -1.9294489449 -0.9868717825
-0.6061049272 -1.8388019603 -0.9810230923
-0.5631457263 -1.7538698179 -0.9666645271
-0.5126863824 -1.6749887843 -0.9440658572
-0.4579108754 -1.6016745629 -0.9138498607
-0.4010308135 -1.5335174465 -0.8762678394
-0.3507236814 -1.4780877930 -0.8374755189
-0.2937811593 -1.4187585433 -0.7871577398
-0.2380776952 -1.3639153625 -0.7307206171
-0.1841861752 -1.3137140739 -0.6684899525
-0.1323320812 -1.2680771665 -0.6012113560
-0.0825176441 -1.2270875924 -0.5295314633
-0.0344597561 -1.1908739783 -0.4541650651
0.0123232278 -1.1595218681 -0.3758633141
0.0587008375 -1.1329394562 -0.2955734878
0.1058206635 -1.1109834618 -0.2143240439
0.1550974451 -1.0933480643 -0.1333087657
0.2080349234 -1.0795747338 -0.0538863256
0.2666496757 -1.0692156572 0.0219299706
0.3326301670 -1.0614851702 0.0916957969
0.4072562992 -1.0555881245 0.1521658614
0.4905766879 -1.0506951815 0.1998857424
0.5811544677 -1.0459683449 0.2314939245
0.6882400479 -1.0396163379 0.2443854909
0.7833388202 -1.0312105249 0.2339999217
0.8740305555 -1.0184894053 0.2048786743
0.9576371931 -0.9999489768 0.1610042399
1.0346737620 -0.9749724182 0.1087656684
1.1088170433 -0.9436423569 0.0556557013
1.1845942194 -0.9065556371 0.0091003985
1.2650907242 -0.8658938522 -0.0244102583
1.3507016509 -0.8251754138 -0.0402677044
1.4394348361 -0.7886399229 -0.0360091080
1.5279859036 -0.7595779045 -0.0127811272
1.6027213741 -0.7420065530 0.0214349541
1.6832118411 -0.7316204027 0.0729782906
1.7581103367 -0.7310266433 0.1334836264
1.8283960159 -0.7393018652 0.1989038436
1.8960191057 -0.7550490771 0.2658021048
1.9627473040 -0.7772608282 0.3317804492
2.0300221234 -0.8052003816 0.3949578224
2.0987608187 -0.8386608869 0.4536907524
2.1693005421 -0.8776175437 0.5065718331
2.2322811948 -0.9161063696 0.5472650975
2.3052114024 -0.9660977035 0.5855750678
2.3779594280 -1.0224875428 0.6140039310
2.4490783300 -1.0849565022 0.6317759735
2.5170994054 -1.1528523756 0.6380399779
2.5806659403 -1.2250075355 0.6324400761
2.6391940009 -1.2996726990 0.6157021012
2.6922096947 -1.3753549458 0.5884043182
2.7343097303 -1.4413384599 0.5570383868
2.7771352121 -1.5153376422 0.5124443707
2.8145344563 -1.5869659330 0.4598063371
2.8464059468 -1.6554679877 0.3998722490
2.8726424915 -1.7202062345 0.3333809441
2.8929209018 -1.7806359301 0.2610123951
2.9069566870 -1.8361737863 0.1834345473
2.9142767318 -1.8862443302 0.1013449653
2.9147473698 -1.9304464819 0.0156392777
2.9078259028 -1.9678738950 -0.0729621834
2.8953033994 -1.9944165879 -0.1520094258
2.8745687442 -2.0180964680 -0.2430922533
2.8466238434 -2.0335814811 -0.3340078070
2.8115939803 -2.0403889883 -0.4235199616
2.7702211357 -2.0386129681 -0.5105228442
2.7230062025 -2.0280835449 -0.5938587078
2.6706725548 -2.0091837871 -0.6725363688
2.6139346829 -1.9820481600 -0.7455417559
2.5535452566 -1.9473247776 -0.8121362845
2.4902904228 -1.9055963060 -0.8716852279
2.4330816120 -1.8637865226 -0.9173179225
2.3663306509 -1.8106989560 -0.9621791465
2.2988692448 -1.7523323094 -0.9986344318
2.2316406292 -1.6890646355 -1.0262716459
2.1659327396 -1.6210973038 -1.0448473879
2.1033969670 -1.5483957417 -1.0539829111
2.0462182110 -1.4709248823 -1.0532758204
1.9968670839 -1.3889737999 -1.0426061120
1.9574949005 -1.3035586531 -1.0222481029
1.9294800530 -1.2163838162 -0.9925761952
1.9137364355 -1.1403023580 -0.9600510090
1.9044660096 -1.0551300434 -0.9159701994
1.9027904680 -0.9731610333 -0.8652928879
1.9070444120 -0.8952821794 -0.8086215420
1.9156906587 -0.8219296156 -0.7466459384
1.9279411631 -0.7535609745 -0.6797726860
1.9434039722 -0.6905737240 -0.6084294938
1.9617678694 -0.6331273474 -0.5332059586
1.9831880536 -0.5813697556 -0.4547391963
2.0080684790 -0.5353293273 -0.3737764299
2.0369677936 -0.4946738558 -0.2912939374
2.0706776250 -0.4585069439 -0.2085681170
2.1099109907 -0.4250580629 -0.1271832966
2.1557028735 -0.3915900762 -0.0494122592
2.2084567787 -0.3544386664 0.0217764577
2.2753420269 -0.3037396129 0.0895022314
2.3457310183 -0.2378105125 0.1369475854
2.4159320184 -0.1439505659 0.1567075131
2.4558543740 -0.0339354463 0.1375070539
2.4491156093 0.0742209603 0.0885870546
2.4123990130 0.1599432399 0.0340528269
2.3594966109 0.2358475669 -0.0222123025
2.3034442582 0.2972329407 -0.0708015220
2.2397063153 0.3541885074 -0.1150486902
2.1682234203 0.4072453648 -0.1514699033
2.0895426409 0.4565694085 -0.1763862453
2.0060796243 0.5029853358 -0.1881354471
1.9318331111 0.5427675734 -0.1885113748
1.8477223079 0.5890106202 -0.1797322115
1.7662813503 0.6381357909 -0.1640044468
1.6981077787 0.6845045162 -0.1463342389
1.6244002643 0.7421087380 -0.1229338925
1.5553351452 0.8046378962 -0.0980094534
1.4900492629 0.8712180127 -0.0733095735
1.4253143107 0.9390845199 -0.0510203052
1.3448757868 1.0090326798 -0.0320147600
1.2669783308 1.0640370113 -0.0199135773
1.1842117326 1.1121017042 -0.0116323005
1.0977789741 1.1536020449 -0.0062509414
1.0086226152 1.1890731566 -0.0028945068
0.9174377947 1.2190241070 -0.0007725455
0.8247605525 1.2440267683 0.0008632896
0.7310082760 1.2646813736 0.0027081850
0.6364820599 1.2814496414 0.0053892542
0.5414205117 1.2946863514 0.0095885018
0.4460505804 1.3047540007 0.0159987145
0.3506158190 1.3120234649 0.0253110226
0.2553963625 1.3167776591 0.0383301190
0.1607728735 1.3192805132 0.0559904831
0.0717670100 1.3179687600 0.1268755300
-0.0199829389 1.3172927871 0.1553707874
-0.1121556487 1.3204686184 0.1822780463
-0.2051526674 1.3263473828 0.2056513686
-0.2993707276 1.3330389821 0.2231127196
-0.3948437561 1.3377744528 0.2322514945
-0.4908399756 1.3377312230 0.2312330958
-0.5858795845 1.3309764081 0.2193865119
-0.6786542404 1.3174322906 0.1985481127
-0.7690497731 1.2985761517 0.1720505332
-0.8577034245 1.2754561222 0.1431256562
-0.9453793869 1.2484525347 0.1145954779
-1.0322076266 1.2161035141 0.0892904457
-1.1174155667 1.1763147338 0.0700133431
-1.1988567546 1.1266177439 0.0598270470
-1.2737236474 1.0666077081 0.0608243908
-1.3416940191 0.9996826065 0.0717567661
-1.4054682357 0.9300996030 0.0896116498
-1.4683776375 0.8609630144 0.1118198959
-1.5333745724 0.7945019205 0.1360747694
-1.6022260131 0.7321242286 0.1604957455
-1.6754445731 0.6743353517 0.1834380770
-1.7530586359 0.6213055906 0.2032061789
-1.8343555025 0.5723179198 0.2179711566
-1.9181393220 0.5259650896 0.2254726095
-2.0025255160 0.4802257881 0.2231299514
-2.0847465282 0.4329000870 0.2085640415
-2.1612375122 0.3822686316 0.1803636456
-2.2298722418 0.3279274699 0.1409778590
-2.2906270879 0.2699029268 0.0944686135
-2.3434904253 0.2074480226 0.0441857167
-2.3869862745 0.1388933795 -0.0070330446
-2.4163876189 0.0618991723 -0.0559517045
-2.4232901992 -0.0243578065 -0.0964127639
-2.3993103304 -0.1142818515 -0.1171965961
-2.3504834789 -0.1962011554 -0.1106841688
-2.2910074569 -0.2641013591 -0.0786849497
-2.2311828129 -0.3180431774 -0.0267112324
-2.1763097712 -0.3615955492 0.0388647698
-2.1281588354 -0.3992201535 0.1129399147
-2.0867627633 -0.4350226099 0.1918784299
-2.0514568963 -0.4723256142 0.2730569421
-2.0211920425 -0.5131300826 0.3545839120
-1.9952162836 -0.5586278970 0.4350975404
-1.9729644768 -0.6093851045 0.5135565021
-1.9539685407 -0.6656996721 0.5890199388
-1.9380302930 -0.7272999577 0.6609755401
-1.9252336994 -0.7940712305 0.7288343780
-1.9160226585 -0.8658761008 0.7919642976
-1.9109756195 -0.9421817664 0.8500700774
-1.9112939249 -1.0225839894 0.9025985733
-1.9187042691 -1.1064528284 0.9487920851
-1.9350901967 -1.1926487170 0.9877715907
-1.9617294008 -1.2794566801 1.0188620793
-1.9991652428 -1.3649908370 1.0410919845
-2.0469137322 -1.4473360737 1.0534345314
-2.1025032606 -1.5255536667 1.0560158298
-2.1637060548 -1.5991869897 1.0488602813
-2.2283759614 -1.6681614040 1.0320874793
-2.2947966748 -1.7325130652 1.0062397606
-2.3617019867 -1.7921661558 0.9717735338
-2.4280893941 -1.8467002224 0.9288457865
-2.4931122677 -1.8954410323 0.8776600966
-2.5560555902 -1.9379101511 0.8188757138
-2.6162364811 -1.9735377743 0.7530826809
-2.6729505689 -2.0018018812 0.6809271301
-2.7253322997 -2.0217646941 0.6029438276
-2.7726808283 -2.0333111193 0.5201889193
-2.8142328421 -2.0361187623 0.4336622664
-2.8494559058 -2.0303005514 0.3445290664
-2.8780158190 -2.0160850827 0.2539641040
-2.8993243870 -1.9936467016 0.1630608616
-2.9132045828 -1.9634981600 0.0729504785
-2.9198198604 -1.9262300266 -0.0152957071
-2.9193405286 -1.8824791424 -0.1007769671
-2.9119533881 -1.8327254294 -0.1825841913
-2.8979085420 -1.7774689618 -0.2598640641
-2.8777583270 -1.7174540011 -0.3320803595
-2.8517558104 -1.6531176330 -0.3984760061
-2.8200519306 -1.5849107541 -0.4581922404
-2.7830151399 -1.5136608747 -0.5108496782
-2.7406363621 -1.4400118292 -0.5555658799
-2.6929423543 -1.3648795259 -0.5916298036
-2.6397901665 -1.2893940062 -0.6180063574
-2.5810987182 -1.2150700494 -0.6337494626
-2.5174169296 -1.1433941626 -0.6384208235
-2.4494136857 -1.0759978768 -0.6314400993
-2.3783501307 -1.0141638773 -0.6129058612
-2.3057366270 -0.9586711205 -0.5834944771
-2.2330774785 -0.9092663595 -0.5447659319
-2.1614823535 -0.8659636330 -0.4976153045
-2.0916720144 -0.8283536039 -0.4434127910
-2.0237347053 -0.7961222034 -0.3836447149
-1.9572643732 -0.7691022099 -0.3197775399
-1.8912965986 -0.7478661110 -0.2532548355
-1.8243800963 -0.7331112414 -0.1859427658
-1.7546534511 -0.7257976195 -0.1203207891
-1.6803070842 -0.7271160434 -0.0596086207
-1.6001124723 -0.7383628094 -0.0081532140
-1.5146345115 -0.7598077382 0.0296563620
-1.4261906889 -0.7904549015 0.0503880125
-1.3380245858 -0.8280764906 0.0516893930
-1.2532329017 -0.8690680550 0.0337401464
-1.1736660590 -0.9093831378 -0.0015396989
-1.0986398423 -0.9457115598 -0.0491737261
-1.0247836994 -0.9761177795 -0.1025380241
-0.9475211021 -1.0000034316 -0.1543110024
-0.8634584123 -1.0176761207 -0.1970550936
-0.7724730374 -1.0298494294 -0.2248403888
-0.6772300596 -1.0378401204 -0.2329933842
-0.5822552048 -1.0436612480 -0.2208071086
-0.4916929375 -1.0487751440 -0.1895271274
-0.4087002904 -1.0541571227 -0.1416798730
-0.3342709737 -1.0606420182 -0.0814575852
-0.2685420167 -1.0689850506 -0.0119706588
-0.2101330012 -1.0799357743 0.0634812643
-0.1575200459 -1.0944063841 0.1425424100
-0.1084978503 -1.1126891934 0.2231136834
-0.0617031775 -1.1353030231 0.3039115712
-0.0156122520 -1.1626065200 0.3836572981
0.0307692744 -1.1946324684 0.4614507470
0.0782982769 -1.2314516416 0.5363777708
0.1275189976 -1.2732422038 0.6075029660
0.1785988917 -1.3197330196 0.6742579935
0.2314721684 -1.3708556801 0.7360455354
0.2859192360 -1.4267403950 0.7920683311
0.3412824073 -1.4872883304 0.8420087235
0.3967017083 -1.5525742311 0.8855047697
0.4508460105 -1.6231205177 0.9217760388
0.5020169440 -1.6990485647 0.9507030087
0.5477191898 -1.7807765200 0.9718321181
0.5850056147 -1.8682673299 0.9847021872
0.6105326120 -1.9606793545 0.9889158051
0.6223355803 -2.0558255668 0.9842732716
0.6212720120 -2.1509671032 0.9714411196
0.6100490931 -2.2441341229 0.9510798674
0.5916549187 -2.3344254521 0.9240194307
0.5682794054 -2.4214797645 0.8908553503
0.5411794144 -2.5050267081 0.8519702964
0.5111114290 -2.5846597165 0.8074529606
0.4785205032 -2.6602084113 0.7578859428
0.4435824398 -2.7313456749 0.7036072203
0.4061833258 -2.7973702342 0.6447080961
0.3664549195 -2.8581701809 0.5818506432
0.3242891507 -2.9130035800 0.5152061804
0.2798131316 -2.9616003392 0.4453045435
0.2330933571 -3.0033319953 0.3724887905
0.1843022027 -3.0376848658 0.2972175083
0.1337701663 -3.0643062440 0.2200024012
0.0819527914 -3.0831200660 0.1413533129
0.0292548197 -3.0937206519 0.0617567679
-0.0239023142 -3.0959422784 -0.0182168414
-0.0769539590 -3.0895814561 -0.0980341514
-0.1294154175 -3.0752306307 -0.1771998729
-0.1808879840 -3.0525627599 -0.2550619482
-0.2308794245 -3.0222208486 -0.3312553527
-0.2791106312 -2.9843939600 -0.4052034827
-0.3253541032 -2.9396816347 -0.4765359999
-0.3694255286 -2.8884025606 -0.5447610853
-0.4112933723 -2.8310759963 -0.6094744579
-0.4509620207 -2.7682507708 -0.6703591074
-0.4884973384 -2.7003005419 -0.7269466973
-0.5238793101 -2.6276510314 -0.7788859057
-0.5572113285 -2.5509183354 -0.8260859215
-0.5882231383 -2.4702727388 -0.8680542574
-0.6164226553 -2.3860524052 -0.9046287300
-0.6407533921 -2.2984103394 -0.9354637564
-0.6594633487 -2.2075615609 -0.9603346687
-0.6693518997 -2.1138302215 -0.9785569154
-0.6664660814 -2.0185587655 -0.9894596541
-0.6484131666 -1.9244111830 -0.9923327743
-0.6153058455 -1.8345556496 -0.9865538155
-0.5709521774 -1.7506169854 -0.9724089165
-0.5193746198 -1.6727565022 -0.9501053067
-0.4637834461 -1.6003102508 -0.9203702150
-0.4063005671 -1.5328214154 -0.8834047930
-0.3483726073 -1.4701326431 -0.8393568693
-0.2911067820 -1.4117683544 -0.7889613237
-0.2351875130 -1.3577167250 -0.7325865142
-0.1811716693 -1.3082150067 -0.6704652681
-0.1291955443 -1.2630879303 -0.6034654465
-0.0792642830 -1.2224926620 -0.5321459209
-0.0310592432 -1.1865499938 -0.4572247574
0.0158795043 -1.1553150395 -0.3794373566
0.0624786865 -1.1287433663 -0.2997336725
0.1098872875 -1.1067100349 -0.2191322309
0.1595042684 -1.0888112141 -0.1388395265
0.2128296179 -1.0746180543 -0.0602094680
0.2720122134 -1.0637600482 0.0146422879
0.3386129507 -1.0553725133 0.0832880768
0.4138591792 -1.0487820614 0.1424817568
0.4976858291 -1.0432081313 0.1887686680
0.5886104741 -1.0378687996 0.2187759731
0.6837352777 -1.0316749298 0.2290730589
0.7787134975 -1.0232216702 0.2194713731
0.8694630789 -1.0106816778 0.1911657824
0.9532160437 -0.9924734258 0.1480074936
1.0304651452 -0.9679376462 0.0964954246
1.1048355640 -0.9370565203 0.0441245279
1.1808060696 -0.9003097332 -0.0016539382
1.2612917009 -0.8599461524 -0.0347391811
1.3467352118 -0.8193637151 -0.0505022449
1.4352380641 -0.7827204870 -0.0463873440
1.5235767532 -0.7532261408 -0.0237102601
1.6087317092 -0.7328667107 0.0154300658
1.6882874469 -0.7229614450 0.0681543442
1.7623298175 -0.7223851249 0.1292639390
1.8317316687 -0.7306032255 0.1951438534
1.8986314589 -0.7459671427 0.2623346919
1.9647469317 -0.7675237087 0.3286039644
2.0315010024 -0.7946311867 0.3921337159
2.0998121800 -0.8270571448 0.4513649078
2.1700312254 -0.8647675822 0.5049520921
2.2419208346 -0.9079950676 0.5517075170
2.3148480465 -0.9573824194 0.5899699696
2.3875851491 -1.0131635851 0.6185147222
2.4586620719 -1.0750887608 0.6366041639
2.5265860134 -1.1426133028 0.6431648271
2.5899099270 -1.2145751834 0.6379117659
2.6481762028 -1.2891197936 0.6216549041
2.7009087899 -1.3647837973 0.5949789132
2.7482950226 -1.4401138139 0.5589159381
2.7902912991 -1.5139829375 0.5141589810
2.8268971986 -1.5854524672 0.4614622140
2.8580608913 -1.6537833843 0.4016021090
2.8838328771 -1.7184916747 0.3354849251
2.9037478757 -1.7789243097 0.2635489107
2.9175720099 -1.8345537444 0.1864936902
2.9248010798 -1.8848425749 0.1049997981
2.9253372822 -1.9294308116 0.0199415144
2.9185318311 -1.9673563012 -0.0680266748
2.9044556426 -1.9982808062 -0.1578391321
2.8831502932 -2.0218827720 -0.2484464958
2.8547773126 -2.0374153682 -0.3388650858
2.8193164720 -2.0442990078 -0.4278392557
2.7777113578 -2.0429039421 -0.5143617434
2.7302778467 -2.0327460265 -0.5972272739
2.6777950616 -2.0143074064 -0.6754928399
2.6210437508 -1.9878491354 -0.7482817995
2.5606770769 -1.9539063583 -0.8148039963
2.4974690106 -1.9129258952 -0.8743634335
2.4320735112 -1.8655988806 -0.9263791380
2.3652410038 -1.8127030229 -0.9706262256
2.2977721469 -1.7545853713 -1.0065854369
2.2305844655 -1.6915765625 -1.0337426510
2.1649329858 -1.6239702006 -1.0521424989
2.1024146833 -1.5516841683 -1.0613809738
2.0452555127 -1.4745578772 -1.0608151600
1.9960025729 -1.3928415014 -1.0503798105
1.9566248406 -1.3075968130 -1.0305502254
1.9286557972 -1.2204889843 -1.0015265561
1.9114739168 -1.1336062431 -0.9644850051
1.9033415427 -1.0486360956 -0.9205142251
1.9025882023 -0.9669102580 -0.8700821848
1.9074984376 -0.8891377206 -0.8139360649
1.9166296025 -0.8157090539 -0.7526937442
1.9292771207 -0.7470952384 -0.6866750045
1.9450806334 -0.6835377739 -0.6164096734
1.9637137497 -0.6251589886 -0.5424375971
1.9853641481 -0.5720314053 -0.4653936298
2.0104849369 -0.5241512289 -0.3859941030
2.0396131096 -0.4810724787 -0.3052252845
2.0734954764 -0.4417770538 -0.2243810571
2.1128861616 -0.4044957745 -0.1450951322
2.1589301853 -0.3662811411 -0.0699726170
2.2116957771 -0.3231959508 -0.0023643727
2.2698897143 -0.2707991917 0.0529799260
2.3290657583 -0.2048614148 0.0893326223
2.3794028397 -0.1242849094 0.1001554807
2.4061335907 -0.0345393959 0.0824791682
2.4019996387 0.0524654012 0.0434826386
2.3742661289 0.1301436092 -0.0052790334
2.3319582712 0.1992063470 -0.0567980636
2.2798648732 0.2619841214 -0.1074710851
2.2199096570 0.3204448145 -0.1544652531
2.1518126756 0.3752084218 -0.1941932931
2.0757330401 0.4262963423 -0.2226745907
1.9939131016 0.4741717434 -0.2376883178
1.9097703206 0.5203624586 -0.2402392697
1.8261883259 0.5670999672 -0.2328896407
1.7449804806 0.6163394415 -0.2185115669
1.6673954264 0.6695282026 -0.1990560972
1.5941311102 0.7273624261 -0.1763684845
1.5253264430 0.7898766109 -0.1521628195
1.4602086316 0.8562976806 -0.1281335969
1.3964663306 0.9246933193 -0.1060150158
1.3277441815 0.9888625952 -0.0864947052
1.2529666589 1.0466857129 -0.0695472394
1.1730965153 1.0979481552 -0.0548277546
1.0891069345 1.1427092402 -0.0418918061
1.0018925499 1.1812356367 -0.0302393844
0.9122246850 1.2139245374 -0.0193504450
0.8207421503 1.2412367719 -0.0087075817
0.7279639247 1.2636482795 0.0021937014
0.6343120373 1.2816199696 0.0138438769
0.5401373269 1.2955821978 0.0267242909
0.4457445708 1.3059294594 0.0413153602
0.3514159968 1.3130215820 0.0581060743
0.2574335917 1.3171888138 0.0776033172
0.1641011559 1.3187394250 0.1003393480
0.0628365097 1.3216273073 0.0318479057
-0.0302294624 1.3229384842 0.0585842419
-0.1228867501 1.3264185858 0.0865758022
-0.2162778335 1.3329874934 0.1113387103
-0.3108290631 1.3408501847 0.1305337501
-0.4066838278 1.3474004974 0.1414751291
-0.4790905613 1.3498621474 0.1431575297
-0.5753695749 1.3477713892 0.1350490486
-0.6699823124 1.3391910407 0.1168709350
-0.7624102879 1.3250947927 0.0917370413
-0.8530828057 1.3066908144 0.0630702656
-0.9427209177 1.2843919582 0.0339249844
-1.0317487156 1.2574520775 0.0070754067
-1.1196890121 1.2236771844 -0.0146791087
-1.2249453054 1.1668265280 -0.0295308834
-1.3021551393 1.1091633642 -0.0296106067
-1.3885031945 1.0258803834 -0.0158115674
-1.4521440843 0.9554919801 0.0034112781
-1.5151305415 0.8857221537 0.0268191731
-1.5803406974 0.8187647398 0.0522096306
-1.6495587586 0.7560824493 0.0778001210
-1.7235523036 0.6985038047 0.1018916995
-1.8021348509 0.6459781864 0.1227597289
-1.8637577493 0.6095880965 0.1348815592
-1.9482845008 0.5636485075 0.1451793402
-2.0125633629 0.5301388068 0.1470701482
-2.0976108561 0.4850339167 0.1387460771
-2.1788688255 0.4373679061 0.1175395461
-2.2536419565 0.3859142507 0.0843877889
-2.3209698926 0.3303737258 0.0427013588
-2.3808547070 0.2704092771 -0.0040000959
-2.4441265112 0.1877177098 -0.0653048896
-2.4893611101 0.0938894824 -0.1258189749
-2.5043858192 -0.0127997238 -0.1785148182
-2.4570145242 -0.1446630131 -0.2038382937
-2.3867878740 -0.2398469222 -0.1892143577
-2.3056623576 -0.3153251613 -0.1428905772
-2.2282137341 -0.3687798311 -0.0673760570
-2.1729130176 -0.4028876853 0.0041866731
-2.1248325504 -0.4328340656 0.0826436185
-2.0835863935 -0.4624451557 0.1650723186
-2.0484456175 -0.4945987432 0.2493636139
-2.0184979571 -0.5313496405 0.3337739271
-1.9928834734 -0.5736911372 0.4169727500
-1.9710169318 -0.6221221129 0.4978872161
-1.9525175026 -0.6767651492 0.5756156299
-1.9373478388 -0.7375468868 0.6494096571
-1.9254597766 -0.8039194476 0.7188474639
-1.9173069756 -0.8756150797 0.7833493505
-1.9137039023 -0.9521508026 0.8424472756
-1.9160124414 -1.0330387022 0.8954480133
-1.9258587876 -1.1173494287 0.9417385790
-1.9381987727 -1.1820039903 0.9723717346
-1.9649444937 -1.2691248283 1.0049919082
-2.0028163238 -1.3551311050 1.0281730351
-2.0508136731 -1.4381507270 1.0412776433
-2.1066413572 -1.5171731228 1.0442817483
-2.1681311000 -1.5916104457 1.0370930388
-2.2330487881 -1.6613918154 1.0200098911
-2.2995937166 -1.7265641619 0.9935640809
-2.3665492926 -1.7868609359 0.9581097096
-2.4328242068 -1.8418616026 0.9138503901
-2.4976196014 -1.8911333771 0.8613964781
-2.5444491856 -1.9230327293 0.8159678918
-2.6046719503 -1.9602555494 0.7500697388
-2.6612659084 -1.9897692997 0.6774180209
-2.7135361643 -2.0110891033 0.5988970108
-2.7606085964 -2.0236339036 0.5153706580
-2.8017669425 -2.0272622160 0.4279471062
-2.8364480777 -2.0220255479 0.3378436035
-2.8642291335 -2.0080470965 0.2462861230
-2.8844942884 -1.9855903044 0.1544409833
-2.8973413804 -1.9552866661 0.0634960172
-2.9017889127 -1.9274851185 -0.0033383068
-2.9015189972 -1.8846792237 -0.0900399229
-2.8941628612 -1.8356173175 -0.1730542877
-2.8800249211 -1.7809101264 -0.2515415976
-2.8593899883 -1.7210866103 -0.3246809833
-2.8326554469 -1.6567555449 -0.3917724765
-2.8001276965 -1.5885678765 -0.4521591379
-2.7619334409 -1.5171911843 -0.5050574527
-2.7181642274 -1.4433952818 -0.5496358705
-2.6689127393 -1.3681632387 -0.5851085342
-2.6285492199 -1.3115194964 -0.6055219876
-2.5697794638 -1.2367918940 -0.6229415364
-2.5060038426 -1.1644571863 -0.6290211657
-2.4379812308 -1.0960781487 -0.6232407873
-2.3669178780 -1.0329814650 -0.6056719588
-2.2942727171 -0.9759075914 -0.5772128069
-2.2215187292 -0.9251328943 -0.5387217969
-2.1497345542 -0.8804690189 -0.4916933766
-2.0795631023 -0.8416103104 -0.4375565205
-2.0111007399 -0.8084031096 -0.3777127677
-1.9438713827 -0.7809168136 -0.3136924336
-1.8937911707 -0.7638012822 -0.2639201821
-1.8260997265 -0.7475375365 -0.1965788356
-1.7556490899 -0.7388902524 -0.1306938406
-1.6804607601 -0.7394775715 -0.0696966371
-1.5992248887 -0.7505869749 -0.0183183271
-1.5127490601 -0.7722121308 0.0191272221
-1.4234505962 -0.8035261999 0.0388403290
-1.3348189143 -0.8420744980 0.0381808891
-1.2501576417 -0.8838922075 0.0175650245
-1.1712351362 -0.9247998879 -0.0205993148
-1.0972310411 -0.9614373558 -0.0711749560
-1.0240460902 -0.9918260750 -0.1268843661
-0.9467267642 -1.0157821933 -0.1799965707
-0.8620018397 -1.0332751612 -0.2232503923
-0.7699853613 -1.0449612220 -0.2504776023
-0.6738705312 -1.0524048861 -0.2579005919
-0.5782388327 -1.0573350517 -0.2442600197
-0.4872974744 -1.0613056887 -0.2115167339
-0.4041588845 -1.0654428210 -0.1621617109
-0.3300641670 -1.0706337054 -0.1000955994
-0.2646928975 -1.0777431924 -0.0290153114
-0.2069890574 -1.0877473148 0.0481264781
-0.1546523827 -1.1012116665 0.1285195315
-0.1061605191 -1.1189099258 0.2104962234
-0.0599402351 -1.1413017627 0.2926386469
-0.0143665535 -1.1684804708 0.3736865938
0.0314929740 -1.2006262569 0.4527317001
0.0785315708 -1.2381166936 0.5286641275
0.1271858407 -1.2805744437 0.6008636908
0.1776836491 -1.3281541675 0.6684545290
0.2298928657 -1.3806461801 0.7309134397
0.2834845400 -1.4382762128 0.7873805671
0.3377153602 -1.5009373669 0.8375076169
0.3915522563 -1.5686844559 0.8810053686
0.4435372988 -1.6420069474 0.9170802960
0.4796026645 -1.7013848404 0.9382451217
0.5227998022 -1.7850055042 0.9603112422
0.5571347215 -1.8742873330 0.9736439605
0.5802950848 -1.9679009537 0.9780647844
0.5907995301 -2.0637375119 0.9734244084
0.5895799535 -2.1594281648 0.9602426820
0.5822407829 -2.2299310640 0.9450478299
0.5663965235 -2.3216480553 0.9188102690
0.5450467650 -2.4101007503 0.8859291797
0.5196102320 -2.4949615480 0.8469702374
0.4908829895 -2.5758207353 0.8022082813
0.4593439202 -2.6523743874 0.7520608597
0.4251999531 -2.7242364748 0.6969404436
0.3884827251 -2.7908994161 0.6371395760
0.3492591723 -2.8520272011 0.5731619818
0.3075049702 -2.9070113598 0.5053407987
0.2746258127 -2.9440569088 0.4522746921
0.2286402216 -2.9870104480 0.3787295453
0.1805485797 -3.0225443277 0.3026244822
0.1306484778 -3.0502465323 0.2244638346
0.0792956326 -3.0697307724 0.1447764092
0.0270295575 -3.0806947157 0.0640642921
-0.0256655319 -3.0830028612 -0.0170840491
-0.0782917680 -3.0768481140 -0.0980711543
-0.1303673719 -3.0620445501 -0.1783003260
-0.1813973920 -3.0389100107 -0.2572197838
-0.2308849871 -3.0077293178 -0.3343378371
-0.2785767097 -2.9690361427 -0.4091494487
-0.3241833219 -2.9231350086 -0.4811408819
-0.3675580901 -2.8705501333 -0.5498749220
-0.4086223885 -2.8117573289 -0.6149038750
-0.4473807576 -2.7472514145 -0.6758100808
-0.4752117537 -2.6959585079 -0.7190755458
-0.5100428502 -2.6226944694 -0.7720037446
-0.5425752958 -2.5450014666 -0.8198341942
-0.5725890449 -2.4632895436 -0.8623054689
-0.5995862429 -2.3778928257 -0.8991894007
-0.6222838317 -2.2888763991 -0.9298715343
-0.6389146570 -2.1966199958 -0.9541318112
-0.6465480520 -2.1016740592 -0.9713328371
-0.6430863331 -2.0295403653 -0.9785033767
-0.6270632470 -1.9344867068 -0.9814107907
-0.5969040089 -1.8430482710 -0.9754923690
-0.5553392751 -1.7571226503 -0.9609201377
-0.5059981449 -1.6772210664 -0.9380264077
-0.4520383046 -1.6030388750 -0.9073295063
-0.3957610599 -1.5342134775 -0.8691308858
-0.3530747556 -1.4860429429 -0.8355941685
-0.2964555367 -1.4257487322 -0.7853541559
-0.2409678773 -1.3701140001 -0.7288547200
-0.1872006811 -1.3192131410 -0.6665146369
-0.1354686180 -1.2730664027 -0.5989572656
-0.0857710051 -1.2316825228 -0.5269170057
-0.0378602689 -1.1951979627 -0.4511053727
0.0087669514 -1.1637286968 -0.3722892716
0.0549229885 -1.1371355460 -0.2914133030
0.1017540395 -1.1152568887 -0.2095158569
0.1506906217 -1.0978849145 -0.1277780050
0.2032402288 -1.0845314133 -0.0475631833
0.2612871381 -1.0746712662 0.0292176533
0.3266473834 -1.0675978270 0.1001035171
0.4006534193 -1.0623941876 0.1618499659
0.4834675467 -1.0581822318 0.2110028167
0.5736984612 -1.0540678903 0.2442118759
0.6927448181 -1.0475577459 0.2596979230
0.7879641429 -1.0391993796 0.2485284702
0.8785980321 -1.0262971328 0.2185915661
0.9620583426 -1.0074245278 0.1740009862
1.0388823788 -0.9820071901 0.1210359123
1.1127985226 -0.9502281935 0.0671868746
1.1883823693 -0.9128015410 0.0198547352
1.2688897476 -0.8718415520 -0.0140813355
1.3546680900 -0.8309871125 -0.0300331639
1.4436316081 -0.7945593588 -0.0256308720
1.5323950540 -0.7659296682 -0.0018519942
1.5967110390 -0.7511463952 0.0274398424
1.6781362353 -0.7402793604 0.0778022370
1.7538908559 -0.7396681618 0.1377033139
1.8250603630 -0.7480005048 0.2026638337
1.8934067524 -0.7641310115 0.2692695178
1.9607476764 -0.7869979478 0.3349569340
2.0285432444 -0.8157695764 0.3977819289
2.0977094574 -0.8502646289 0.4560165970
2.1685698589 -0.8904675052 0.5081915740
2.2226415549 -0.9242176716 0.5428226780
2.2955747583 -0.9748129875 0.5811801660
2.3683337070 -1.0318115006 0.6094931397
2.4394945881 -1.0948242437 0.6269477830
2.5076127973 -1.1630914484 0.6329151287
2.5714219536 -1.2354398875 0.6269683862
2.6302117989 -1.3102256044 0.6097492983
2.6835105996 -1.3859260943 0.5818297231
2.7203244379 -1.4425631060 0.5551608355
2.7639791252 -1.5166923470 0.5107297603
2.8021717140 -1.5884793987 0.4581504602
2.8347510023 -1.6571525910 0.3981423890
2.8614521059 -1.7219207943 0.3312769631
2.8820939280 -1.7823475506 0.2584758795
2.8963413641 -1.8377938282 0.1803754044
2.9037523839 -1.8876460854 0.0976901326
2.9041574574 -1.9314621522 0.0113370411
2.8971199745 -1.9683914887 -0.0778976920
2.8861511562 -1.9905523695 -0.1461797196
2.8659871952 -2.0143101640 -0.2377380108
2.8384703742 -2.0297475939 -0.3291505281
2.8038714886 -2.0364789687 -0.4192006676
2.7627309135 -2.0343219940 -0.5066839449
2.7157345584 -2.0234210633 -0.5904901416
2.6635500479 -2.0040601679 -0.6695798977
2.6068256150 -1.9762471846 -0.7428017124
2.5464134362 -1.9407431969 -0.8094685728
2.4831118350 -1.8982667168 -0.8690070222
2.4340897128 -1.8619741646 -0.9082567071
2.3674202980 -1.8086948891 -0.9537320674
2.2999663427 -1.7500792474 -0.9906834267
2.2326967930 -1.6865527085 -1.0188006408
2.1669324933 -1.6182244071 -1.0375522770
2.1043792507 -1.5451073152 -1.0465848484
2.0471809093 -1.4672918875 -1.0457364808
1.9977315950 -1.3851060984 -1.0348324135
1.9583649604 -1.2995204933 -1.0139459804
1.9303043089 -1.2122786481 -0.9836258343
1.9159989541 -1.1469984728 -0.9556170130
1.9055904766 -1.0616239913 -0.9114261737
1.9029927336 -0.9794118087 -0.8605035909
1.9065903864 -0.9014266382 -0.8033070191
1.9147517149 -0.8281501773 -0.7405981326
1.9266052056 -0.7600267107 -0.6728703675
1.9417273111 -0.6976096741 -0.6004493141
1.9598219891 -0.6410957062 -0.5239743202
1.9810119591 -0.5907081058 -0.4440847628
2.0056520212 -0.5465074257 -0.3615587567
2.0343224777 -0.5082752328 -0.2773625903
2.0678597735 -0.4752368339 -0.1927551770
2.1069358198 -0.4456203514 -0.1092714611
2.1524755616 -0.4168990113 -0.0288519015
2.2052177804 -0.3856813819 0.0459172881
2.2807943395 -0.3366800342 0.1260245367
2.3623962782 -0.2707596102 0.1845625486
2.4524611970 -0.1636162224 0.2132595456
2.5055751573 -0.0333314967 0.1925349396
2.4962315800 0.0959765194 0.1336914706
2.4505318971 0.1897428706 0.0733846872
2.3870349505 0.2724887869 0.0123734587
2.3270236431 0.3324817600 -0.0341319589
2.2595029736 0.3879322002 -0.0756321274
2.1846341650 0.4392823078 -0.1087465134
2.1033522417 0.4868424747 -0.1300979000
2.0182461470 0.5317989282 -0.1385825763
1.9538959017 0.5651726881 -0.1367834798
1.8692562900 0.6109212732 -0.1265747822
1.7875822199 0.6599321403 -0.1094973268
1.7288201310 0.6994808299 -0.0936123806
1.6546694185 0.7568550499 -0.0694993005
1.5853438474 0.8193991814 -0.0438560873
1.5198898942 0.8861383448 -0.0184855501
1.4541622908 0.9534757205 0.0039744054
1.3620073920 1.0292027645 0.0224651852
1.2809900026 1.0813883098 0.0297200849
1.1953269499 1.1262552531 0.0315631536
1.1064510137 1.1644948495 0.0293899233
1.0153526805 1.1969106765 0.0244503708
0.9226509045 1.2241236766 0.0178053540
0.8287789547 1.2468167647 0.0104341608
0.7340526274 1.2657144677 0.0032226686
0.6386520825 1.2812793133 -0.0030653684
0.5427036964 1.2937905050 -0.0075472874
0.4463565901 1.3035785419 -0.0093179311
0.3498156412 1.3110253478 -0.0074840291
0.2533591333 1.3163665045 -0.0009430792
0.1574445912 1.3198216015 0.0116416182
