# Supplementary material for: The topology of the magnetically induced ring current of C13Cl2
Source: Chem Sci. 2026 Jun 27. Online ahead of print. doi: 10.1039/d6sc03398a (PMC13334967; doi:10.1039/d6sc03398a)
Supplement: SC-OLF-D6SC03398A-s002 [file SC-OLF-D6SC03398A-s002.zip › c13cl2/3loops/ribbon_traj_004_017.xyz]

300

0.0128682717 1.3811290201 -0.0493450659
-0.0797640178 1.3820785182 -0.0163531229
-0.1609781991 1.3862639755 0.0108014085
-0.2427593166 1.3929762993 0.0355318348
-0.3257263844 1.4013293998 0.0551291616
-0.4099368332 1.4088400926 0.0679092431
-0.4949577463 1.4136732128 0.0724581259
-0.5799821948 1.4144384389 0.0679436501
-0.6637709247 1.4097951375 0.0527110428
-0.7458056084 1.4013105395 0.0314562008
-0.8264272668 1.3897496990 0.0065212654
-0.9178618348 1.3751741932 -0.0243131545
-1.0204349284 1.3569698355 -0.0585881177
-1.1345771978 1.3334442180 -0.0924302398
-1.2600557407 1.2960380205 -0.1175534424
-1.3757007231 1.2288566635 -0.1210491152
-1.4679689161 1.1319006188 -0.1015590011
-1.5453157129 1.0253683356 -0.0688981681
-1.6102659171 0.9411792506 -0.0382072472
-1.6724321349 0.8705442332 -0.0100307300
-1.7309531810 0.8127967023 0.0141202489
-1.7943509768 0.7597103177 0.0367906115
-1.8615865927 0.7105469025 0.0568820288
-1.9321814873 0.6648449969 0.0731203009
-2.0054155438 0.6217980288 0.0840154750
-2.0802964461 0.5803011983 0.0863474321
-2.1542825376 0.5381575126 0.0794452467
-2.2358729984 0.4878304415 0.0606026283
-2.3118338161 0.4344434974 0.0304734249
-2.4007796803 0.3634914265 -0.0155136101
-2.4884949384 0.2783707384 -0.0740147261
-2.5616411216 0.1834214379 -0.1372452523
-2.6074085706 0.0739693933 -0.2018062427
-2.6061771146 -0.0488203367 -0.2566344034
-2.5512749264 -0.1684027955 -0.2817287866
-2.4643823305 -0.2696644807 -0.2700977070
-2.3649309049 -0.3459923361 -0.2227663469
-2.2682346552 -0.3976579167 -0.1453853642
-2.1849876904 -0.4317049248 -0.0456449072
-2.1223828809 -0.4586863218 0.0557952406
-2.0757679714 -0.4855145047 0.1519331449
-2.0406979111 -0.5143273200 0.2386603803
-2.0107345074 -0.5485405547 0.3255058906
-1.9850698150 -0.5892117369 0.4110618392
-1.9631371818 -0.6367793617 0.4941547166
-1.9466041745 -0.6842221973 0.5635731737
-1.9307338909 -0.7443625619 0.6396992473
-1.9180799139 -0.8107655873 0.7111209623
-1.9098277438 -0.8733818112 0.7691719903
-1.9047188328 -0.9502102963 0.8304227177
-1.9053472229 -1.0318086566 0.8854078643
-1.9134593121 -1.1172526280 0.9335039069
-1.9286432333 -1.1940014624 0.9686717901
-1.9558963831 -1.2825120841 1.0014210848
-1.9946425963 -1.3697484890 1.0245532523
-2.0439782986 -1.4537416926 1.0372066019
-2.0938569693 -1.5233694155 1.0393936719
-2.1564493672 -1.5988122034 1.0323599651
-2.2226513264 -1.6693715819 1.0150169366
-2.2818635064 -1.7269775513 0.9920340507
-2.3501867099 -1.7883289818 0.9568363530
-2.4178594637 -1.8442669614 0.9125341473
-2.4757762126 -1.8883527282 0.8670942919
-2.5398889984 -1.9324704107 0.8068947889
-2.6009542272 -1.9693467273 0.7391325107
-2.6509535611 -1.9945467748 0.6741272434
-2.7040815144 -2.0158183144 0.5941772718
-2.7518311803 -2.0281588972 0.5091229049
-2.7884413869 -2.0311771291 0.4316627929
-2.8241427832 -2.0262741219 0.3402308905
-2.8526464231 -2.0122765016 0.2472130584
-2.8714827850 -1.9930107003 0.1658263586
-2.8855354867 -1.9631682936 0.0732059020
-2.8917268137 -1.9255653873 -0.0174407672
-2.8914140231 -1.8873445765 -0.0942520887
-2.8834829850 -1.8370812122 -0.1784732406
-2.8684293408 -1.7809654317 -0.2578901090
-2.8496681723 -1.7275259441 -0.3223491933
-2.8223941150 -1.6622589435 -0.3906746003
-2.7889860929 -1.5929308098 -0.4519097612
-2.7551109830 -1.5297012770 -0.4988822373
-2.7108428700 -1.4549658674 -0.5449060667
-2.6677907622 -1.3884176449 -0.5775817990
-2.6128958691 -1.3117493514 -0.6053418015
-2.5523742047 -1.2360721259 -0.6218232270
-2.4957035333 -1.1719300725 -0.6272699957
-2.4263552328 -1.1024267454 -0.6212689602
-2.3539759062 -1.0383016839 -0.6032323140
-2.2894699583 -0.9880259969 -0.5773571526
-2.2155411749 -0.9357155073 -0.5391520368
-2.1517977670 -0.8956022831 -0.4981896924
-2.0801823008 -0.8549413050 -0.4444861886
-2.0102182848 -0.8203026679 -0.3846615237
-1.9502904800 -0.7950064466 -0.3287370397
-1.8817208162 -0.7719152912 -0.2620785201
-1.8118391368 -0.7561018434 -0.1947018658
-1.7487155513 -0.7487603486 -0.1370762295
-1.6712127550 -0.7498084881 -0.0765811228
-1.5985213858 -0.7602310464 -0.0324625547
-1.5104256696 -0.7821304040 0.0044458638
-1.4313850425 -0.8096235148 0.0215014578
-1.3527499285 -0.8428050100 0.0232178324
-1.2766619986 -0.8794814746 0.0092442984
-1.1953596106 -0.9220116913 -0.0258550581
-1.1199331221 -0.9610727935 -0.0754023906
-1.0468695970 -0.9942874747 -0.1322552031
-0.9708037172 -1.0210530250 -0.1884541170
-0.8872269266 -1.0409539580 -0.2360250074
-0.7832892088 -1.0555393417 -0.2707432629
-0.6735064323 -1.0635794450 -0.2795939800
-0.5767407844 -1.0676845757 -0.2650748267
-0.4737038577 -1.0705855980 -0.2252688318
-0.3910939977 -1.0734780948 -0.1725524997
-0.3175171263 -1.0775378206 -0.1077324315
-0.2528150210 -1.0838102516 -0.0340775523
-0.1953390840 -1.0931252999 0.0451525081
-0.1434591777 -1.1064145278 0.1276656517
-0.0951192145 -1.1241214118 0.2115184745
-0.0486925301 -1.1466822086 0.2953052107
-0.0027622595 -1.1744772872 0.3777849049
0.0378724175 -1.2030958168 0.4477392696
0.0855239303 -1.2407398312 0.5251621233
0.1349938175 -1.2838254515 0.5984874544
0.1798275994 -1.3255357682 0.6585782024
0.2328666347 -1.3782901627 0.7224777221
0.2874345810 -1.4362477188 0.7802786174
0.3427757634 -1.4994394929 0.8314562491
0.3911568734 -1.5584310168 0.8707223700
0.4448268205 -1.6318437782 0.9082622581
0.4949570843 -1.7111139415 0.9378823366
0.5334957356 -1.7854400374 0.9563026574
0.5689705474 -1.8760431889 0.9694610167
0.5901702126 -1.9589037266 0.9732147910
0.6018329701 -2.0562868005 0.9689627009
0.6016795436 -2.1412804975 0.9580891324
0.5917255014 -2.2369709061 0.9378656992
0.5741829412 -2.3297132333 0.9102187536
0.5545579771 -2.4079570612 0.8809771639
0.5281905749 -2.4940245921 0.8411916140
0.4985290563 -2.5758637493 0.7952607994
0.4701535669 -2.6433639936 0.7504987510
0.4355421954 -2.7165930803 0.6946393898
0.3983123568 -2.7843848937 0.6338226521
0.3585559634 -2.8463835159 0.5685925077
0.3216474899 -2.8951679598 0.5084466157
0.2772200395 -2.9448437838 0.4361008432
0.2304559042 -2.9871340232 0.3605992736
0.1878302307 -3.0177704486 0.2927581612
0.1373944528 -3.0449063283 0.2127856037
0.0856474710 -3.0635278417 0.1312387818
0.0396350118 -3.0730688216 0.0594440541
-0.0133780634 -3.0750559580 -0.0234336610
-0.0662022701 -3.0679642853 -0.1061522617
-0.1117971911 -3.0541654477 -0.1775096547
-0.1628417158 -3.0305549672 -0.2582033740
-0.2122377991 -2.9986250280 -0.3370343318
-0.2596164082 -2.9585879369 -0.4133556898
-0.3047436849 -2.9111395724 -0.4867384364
-0.3372544547 -2.8715146828 -0.5389720871
-0.3780466734 -2.8121374184 -0.6059555814
-0.4163000624 -2.7467694506 -0.6687166291
-0.4480500792 -2.6856112093 -0.7198448588
-0.4814922126 -2.6101724860 -0.7734210231
-0.5123311821 -2.5302039572 -0.8216851939
-0.5371309481 -2.4569601400 -0.8587477270
-0.5619553394 -2.3693734311 -0.8958066512
-0.5804008721 -2.2901707487 -0.9228048708
-0.5953359183 -2.1962353990 -0.9473114126
-0.6018479538 -2.1122229642 -0.9627271281
-0.5995819350 -2.0270377430 -0.9722089035
-0.5838009858 -1.9300710595 -0.9741155191
-0.5577128596 -1.8487754292 -0.9677064531
-0.5233546617 -1.7716833740 -0.9545729817
-0.4830818915 -1.6990087531 -0.9349100700
-0.4327022664 -1.6206333671 -0.9044189724
-0.3855357566 -1.5571306643 -0.8716751306
-0.3306136624 -1.4893811572 -0.8264059999
-0.2755627764 -1.4267841314 -0.7742778302
-0.2279184999 -1.3770174607 -0.7231993470
-0.1751113611 -1.3241478874 -0.6592726722
-0.1240928430 -1.2764041847 -0.5900443968
-0.0809673562 -1.2393352932 -0.5258215034
-0.0333219935 -1.2015058341 -0.4485014043
0.0130987619 -1.1690051797 -0.3680625099
0.0591771420 -1.1418232953 -0.2854725332
0.1001750836 -1.1221774781 -0.2126947186
0.1489044485 -1.1042200463 -0.1291235813
0.2013655630 -1.0906677093 -0.0470203787
0.2595572647 -1.0809356658 0.0316295261
0.3252084880 -1.0742026414 0.1044037769
0.3997822453 -1.0695900926 0.1680385195
0.4834856913 -1.0661300113 0.2189651052
0.5873383428 -1.0625317524 0.2564123249
0.6844247146 -1.0577326962 0.2680997184
0.7937763095 -1.0488292323 0.2562020354
0.8853997878 -1.0354238907 0.2242724269
0.9690315414 -1.0156274986 0.1770007316
1.0456098637 -0.9891539272 0.1214084954
1.1192931399 -0.9560956287 0.0653103725
1.1952014987 -0.9172560663 0.0164761802
1.2768218928 -0.8749852460 -0.0177364304
1.3528136058 -0.8384867718 -0.0316237873
1.4430291697 -0.8008234937 -0.0280859924
1.5218653075 -0.7743009895 -0.0087036987
1.6092961724 -0.7535329107 0.0304969592
1.6811660378 -0.7441660791 0.0762480275
1.7577476879 -0.7439852390 0.1379707021
1.8294669829 -0.7533076851 0.2046944332
1.8895414871 -0.7682677017 0.2641163274
1.9577719779 -0.7916429975 0.3310383307
2.0264561957 -0.8212921489 0.3949206886
2.0875231945 -0.8518230596 0.4468289117
2.1591807187 -0.8925160599 0.5004542272
2.2323859546 -0.9392215001 0.5464867477
2.2970079904 -0.9847841517 0.5795516632
2.3707278656 -1.0435739427 0.6072095544
2.4338853250 -1.0994447580 0.6228751170
2.5031893175 -1.1690017319 0.6287345049
2.5679425545 -1.2427432703 0.6220490232
2.6199465825 -1.3091078094 0.6063046562
2.6746052571 -1.3858701943 0.5783471188
2.7175217923 -1.4525023140 0.5456581686
2.7616136327 -1.5273160275 0.4995723358
2.7952662229 -1.5906094445 0.4525066916
2.8284025773 -1.6598722752 0.3910557673
2.8555869083 -1.7251835970 0.3227423979
2.8743727308 -1.7787568665 0.2584070114
2.8893475124 -1.8347924341 0.1789214542
2.8972926408 -1.8850437635 0.0947087251
2.8978250611 -1.9235185871 0.0180337109
2.8916595983 -1.9610666974 -0.0726265552
2.8797355038 -1.9876392141 -0.1532567359
2.8590881476 -2.0105095578 -0.2465808899
2.8308036814 -2.0246044118 -0.3396396422
2.8001060060 -2.0297986403 -0.4195037798
2.7587161816 -2.0269304607 -0.5086079790
2.7175917985 -2.0173176277 -0.5832699306
2.6653069009 -1.9973104254 -0.6641581820
2.6082771781 -1.9685824787 -0.7389824922
2.5550746754 -1.9368200793 -0.7983047774
2.4915613447 -1.8937243503 -0.8597574832
2.4256196805 -1.8438322190 -0.9129582318
2.3666787798 -1.7955229504 -0.9522480947
2.2985813799 -1.7349187772 -0.9890612287
2.2392608657 -1.6780907861 -1.0136288708
2.1727711463 -1.6082218771 -1.0327039160
2.1170196962 -1.5436271772 -1.0416448514
2.0583414221 -1.4646701208 -1.0414196124
2.0073923779 -1.3812541110 -1.0305624685
1.9716891126 -1.3054891425 -1.0122051245
1.9407829241 -1.2171752097 -0.9824088767
1.9234261829 -1.1402404360 -0.9490140273
1.9119998532 -1.0539416317 -0.9035162406
1.9087062011 -0.9710626890 -0.8508087060
1.9112142993 -0.9021422556 -0.7998695988
1.9184560439 -0.8279113278 -0.7357840167
1.9297985093 -0.7592834117 -0.6662740566
1.9425608864 -0.7036400640 -0.6022402425
1.9601386805 -0.6463124009 -0.5242707427
1.9809654144 -0.5955354202 -0.4426949374
2.0025181258 -0.5565873694 -0.3694913963
2.0306853949 -0.5179564957 -0.2837365540
2.0637133894 -0.4848722363 -0.1975242702
2.1023251503 -0.4557991766 -0.1123810270
2.1534107237 -0.4260804965 -0.0194585799
2.2224584684 -0.3914722522 0.0752358184
2.3114193054 -0.3418558039 0.1625519275
2.4077920851 -0.2690950201 0.2212018329
2.4944917199 -0.1680272025 0.2395674182
2.5479965223 -0.0475514878 0.2178424520
2.5480514806 0.0754739350 0.1648305906
2.5006248915 0.1843682332 0.0997989338
2.4267668459 0.2778556004 0.0352156666
2.3479059620 0.3543371143 -0.0197815862
2.2689141879 0.4177671051 -0.0628773661
2.1926338431 0.4704748494 -0.0927769496
2.1217181313 0.5141325027 -0.1105593455
2.0474177123 0.5557454115 -0.1183045964
1.9724165413 0.5968850142 -0.1153259390
1.8986092154 0.6392023996 -0.1052442025
1.8270997908 0.6838979857 -0.0898454510
1.7587099628 0.7319182650 -0.0704552049
1.6856428313 0.7924605962 -0.0445454361
1.6179281443 0.8583061113 -0.0171388870
1.5548428734 0.9286446911 0.0100620430
1.4776719813 1.0201322173 0.0383805082
1.3772927399 1.1052126745 0.0347065542
1.2887692486 1.1600533291 0.0172878580
1.1972682790 1.2066527631 -0.0048119830
1.1136307767 1.2431207569 -0.0230001503
1.0279276657 1.2747403218 -0.0419972206
0.9511270306 1.2993462908 -0.0549695377
0.8621504929 1.3228605127 -0.0736100790
0.7716784486 1.3426493721 -0.0910376023
0.6797535349 1.3589606837 -0.1064679178
0.5863606031 1.3719199686 -0.1189457926
0.4794885317 1.3825821742 -0.1308777593
0.3580729065 1.3889170530 -0.1348702119
0.2362666702 1.3883694631 -0.1190936241
0.1177595299 1.3835004325 -0.0853150886
0.0717670100 1.3179687600 0.1268755300
-0.0199829389 1.3172927871 0.1553707874
-0.1121556487 1.3204686184 0.1822780463
-0.2051526674 1.3263473828 0.2056513686
-0.2993707276 1.3330389821 0.2231127196
-0.3948437561 1.3377744528 0.2322514945
-0.4908399756 1.3377312230 0.2312330958
-0.5858795845 1.3309764081 0.2193865119
-0.6786542404 1.3174322906 0.1985481127
-0.7690497731 1.2985761517 0.1720505332
-0.8577034245 1.2754561222 0.1431256562
-0.9453793869 1.2484525347 0.1145954779
-1.0322076266 1.2161035141 0.0892904457
-1.1174155667 1.1763147338 0.0700133431
-1.1988567546 1.1266177439 0.0598270470
-1.2737236474 1.0666077081 0.0608243908
-1.3416940191 0.9996826065 0.0717567661
-1.4054682357 0.9300996030 0.0896116498
-1.4683776375 0.8609630144 0.1118198959
-1.5333745724 0.7945019205 0.1360747694
-1.6022260131 0.7321242286 0.1604957455
-1.6754445731 0.6743353517 0.1834380770
-1.7530586359 0.6213055906 0.2032061789
-1.8343555025 0.5723179198 0.2179711566
-1.9181393220 0.5259650896 0.2254726095
-2.0025255160 0.4802257881 0.2231299514
-2.0847465282 0.4329000870 0.2085640415
-2.1612375122 0.3822686316 0.1803636456
-2.2298722418 0.3279274699 0.1409778590
-2.2906270879 0.2699029268 0.0944686135
-2.3434904253 0.2074480226 0.0441857167
-2.3869862745 0.1388933795 -0.0070330446
-2.4163876189 0.0618991723 -0.0559517045
-2.4232901992 -0.0243578065 -0.0964127639
-2.3993103304 -0.1142818515 -0.1171965961
-2.3504834789 -0.1962011554 -0.1106841688
-2.2910074569 -0.2641013591 -0.0786849497
-2.2311828129 -0.3180431774 -0.0267112324
-2.1763097712 -0.3615955492 0.0388647698
-2.1281588354 -0.3992201535 0.1129399147
-2.0867627633 -0.4350226099 0.1918784299
-2.0514568963 -0.4723256142 0.2730569421
-2.0211920425 -0.5131300826 0.3545839120
-1.9952162836 -0.5586278970 0.4350975404
-1.9729644768 -0.6093851045 0.5135565021
-1.9539685407 -0.6656996721 0.5890199388
-1.9380302930 -0.7272999577 0.6609755401
-1.9252336994 -0.7940712305 0.7288343780
-1.9160226585 -0.8658761008 0.7919642976
-1.9109756195 -0.9421817664 0.8500700774
-1.9112939249 -1.0225839894 0.9025985733
-1.9187042691 -1.1064528284 0.9487920851
-1.9350901967 -1.1926487170 0.9877715907
-1.9617294008 -1.2794566801 1.0188620793
-1.9991652428 -1.3649908370 1.0410919845
-2.0469137322 -1.4473360737 1.0534345314
-2.1025032606 -1.5255536667 1.0560158298
-2.1637060548 -1.5991869897 1.0488602813
-2.2283759614 -1.6681614040 1.0320874793
-2.2947966748 -1.7325130652 1.0062397606
-2.3617019867 -1.7921661558 0.9717735338
-2.4280893941 -1.8467002224 0.9288457865
-2.4931122677 -1.8954410323 0.8776600966
-2.5560555902 -1.9379101511 0.8188757138
-2.6162364811 -1.9735377743 0.7530826809
-2.6729505689 -2.0018018812 0.6809271301
-2.7253322997 -2.0217646941 0.6029438276
-2.7726808283 -2.0333111193 0.5201889193
-2.8142328421 -2.0361187623 0.4336622664
-2.8494559058 -2.0303005514 0.3445290664
-2.8780158190 -2.0160850827 0.2539641040
-2.8993243870 -1.9936467016 0.1630608616
-2.9132045828 -1.9634981600 0.0729504785
-2.9198198604 -1.9262300266 -0.0152957071
-2.9193405286 -1.8824791424 -0.1007769671
-2.9119533881 -1.8327254294 -0.1825841913
-2.8979085420 -1.7774689618 -0.2598640641
-2.8777583270 -1.7174540011 -0.3320803595
-2.8517558104 -1.6531176330 -0.3984760061
-2.8200519306 -1.5849107541 -0.4581922404
-2.7830151399 -1.5136608747 -0.5108496782
-2.7406363621 -1.4400118292 -0.5555658799
-2.6929423543 -1.3648795259 -0.5916298036
-2.6397901665 -1.2893940062 -0.6180063574
-2.5810987182 -1.2150700494 -0.6337494626
-2.5174169296 -1.1433941626 -0.6384208235
-2.4494136857 -1.0759978768 -0.6314400993
-2.3783501307 -1.0141638773 -0.6129058612
-2.3057366270 -0.9586711205 -0.5834944771
-2.2330774785 -0.9092663595 -0.5447659319
-2.1614823535 -0.8659636330 -0.4976153045
-2.0916720144 -0.8283536039 -0.4434127910
-2.0237347053 -0.7961222034 -0.3836447149
-1.9572643732 -0.7691022099 -0.3197775399
-1.8912965986 -0.7478661110 -0.2532548355
-1.8243800963 -0.7331112414 -0.1859427658
-1.7546534511 -0.7257976195 -0.1203207891
-1.6803070842 -0.7271160434 -0.0596086207
-1.6001124723 -0.7383628094 -0.0081532140
-1.5146345115 -0.7598077382 0.0296563620
-1.4261906889 -0.7904549015 0.0503880125
-1.3380245858 -0.8280764906 0.0516893930
-1.2532329017 -0.8690680550 0.0337401464
-1.1736660590 -0.9093831378 -0.0015396989
-1.0986398423 -0.9457115598 -0.0491737261
-1.0247836994 -0.9761177795 -0.1025380241
-0.9475211021 -1.0000034316 -0.1543110024
-0.8634584123 -1.0176761207 -0.1970550936
-0.7724730374 -1.0298494294 -0.2248403888
-0.6772300596 -1.0378401204 -0.2329933842
-0.5822552048 -1.0436612480 -0.2208071086
-0.4916929375 -1.0487751440 -0.1895271274
-0.4087002904 -1.0541571227 -0.1416798730
-0.3342709737 -1.0606420182 -0.0814575852
-0.2685420167 -1.0689850506 -0.0119706588
-0.2101330012 -1.0799357743 0.0634812643
-0.1575200459 -1.0944063841 0.1425424100
-0.1084978503 -1.1126891934 0.2231136834
-0.0617031775 -1.1353030231 0.3039115712
-0.0156122520 -1.1626065200 0.3836572981
0.0307692744 -1.1946324684 0.4614507470
0.0782982769 -1.2314516416 0.5363777708
0.1275189976 -1.2732422038 0.6075029660
0.1785988917 -1.3197330196 0.6742579935
0.2314721684 -1.3708556801 0.7360455354
0.2859192360 -1.4267403950 0.7920683311
0.3412824073 -1.4872883304 0.8420087235
0.3967017083 -1.5525742311 0.8855047697
0.4508460105 -1.6231205177 0.9217760388
0.5020169440 -1.6990485647 0.9507030087
0.5477191898 -1.7807765200 0.9718321181
0.5850056147 -1.8682673299 0.9847021872
0.6105326120 -1.9606793545 0.9889158051
0.6223355803 -2.0558255668 0.9842732716
0.6212720120 -2.1509671032 0.9714411196
0.6100490931 -2.2441341229 0.9510798674
0.5916549187 -2.3344254521 0.9240194307
0.5682794054 -2.4214797645 0.8908553503
0.5411794144 -2.5050267081 0.8519702964
0.5111114290 -2.5846597165 0.8074529606
0.4785205032 -2.6602084113 0.7578859428
0.4435824398 -2.7313456749 0.7036072203
0.4061833258 -2.7973702342 0.6447080961
0.3664549195 -2.8581701809 0.5818506432
0.3242891507 -2.9130035800 0.5152061804
0.2798131316 -2.9616003392 0.4453045435
0.2330933571 -3.0033319953 0.3724887905
0.1843022027 -3.0376848658 0.2972175083
0.1337701663 -3.0643062440 0.2200024012
0.0819527914 -3.0831200660 0.1413533129
0.0292548197 -3.0937206519 0.0617567679
-0.0239023142 -3.0959422784 -0.0182168414
-0.0769539590 -3.0895814561 -0.0980341514
-0.1294154175 -3.0752306307 -0.1771998729
-0.1808879840 -3.0525627599 -0.2550619482
-0.2308794245 -3.0222208486 -0.3312553527
-0.2791106312 -2.9843939600 -0.4052034827
-0.3253541032 -2.9396816347 -0.4765359999
-0.3694255286 -2.8884025606 -0.5447610853
-0.4112933723 -2.8310759963 -0.6094744579
-0.4509620207 -2.7682507708 -0.6703591074
-0.4884973384 -2.7003005419 -0.7269466973
-0.5238793101 -2.6276510314 -0.7788859057
-0.5572113285 -2.5509183354 -0.8260859215
-0.5882231383 -2.4702727388 -0.8680542574
-0.6164226553 -2.3860524052 -0.9046287300
-0.6407533921 -2.2984103394 -0.9354637564
-0.6594633487 -2.2075615609 -0.9603346687
-0.6693518997 -2.1138302215 -0.9785569154
-0.6664660814 -2.0185587655 -0.9894596541
-0.6484131666 -1.9244111830 -0.9923327743
-0.6153058455 -1.8345556496 -0.9865538155
-0.5709521774 -1.7506169854 -0.9724089165
-0.5193746198 -1.6727565022 -0.9501053067
-0.4637834461 -1.6003102508 -0.9203702150
-0.4063005671 -1.5328214154 -0.8834047930
-0.3483726073 -1.4701326431 -0.8393568693
-0.2911067820 -1.4117683544 -0.7889613237
-0.2351875130 -1.3577167250 -0.7325865142
-0.1811716693 -1.3082150067 -0.6704652681
-0.1291955443 -1.2630879303 -0.6034654465
-0.0792642830 -1.2224926620 -0.5321459209
-0.0310592432 -1.1865499938 -0.4572247574
0.0158795043 -1.1553150395 -0.3794373566
0.0624786865 -1.1287433663 -0.2997336725
0.1098872875 -1.1067100349 -0.2191322309
0.1595042684 -1.0888112141 -0.1388395265
0.2128296179 -1.0746180543 -0.0602094680
0.2720122134 -1.0637600482 0.0146422879
0.3386129507 -1.0553725133 0.0832880768
0.4138591792 -1.0487820614 0.1424817568
0.4976858291 -1.0432081313 0.1887686680
0.5886104741 -1.0378687996 0.2187759731
0.6837352777 -1.0316749298 0.2290730589
0.7787134975 -1.0232216702 0.2194713731
0.8694630789 -1.0106816778 0.1911657824
0.9532160437 -0.9924734258 0.1480074936
1.0304651452 -0.9679376462 0.0964954246
1.1048355640 -0.9370565203 0.0441245279
1.1808060696 -0.9003097332 -0.0016539382
1.2612917009 -0.8599461524 -0.0347391811
1.3467352118 -0.8193637151 -0.0505022449
1.4352380641 -0.7827204870 -0.0463873440
1.5235767532 -0.7532261408 -0.0237102601
1.6087317092 -0.7328667107 0.0154300658
1.6882874469 -0.7229614450 0.0681543442
1.7623298175 -0.7223851249 0.1292639390
1.8317316687 -0.7306032255 0.1951438534
1.8986314589 -0.7459671427 0.2623346919
1.9647469317 -0.7675237087 0.3286039644
2.0315010024 -0.7946311867 0.3921337159
2.0998121800 -0.8270571448 0.4513649078
2.1700312254 -0.8647675822 0.5049520921
2.2419208346 -0.9079950676 0.5517075170
2.3148480465 -0.9573824194 0.5899699696
2.3875851491 -1.0131635851 0.6185147222
2.4586620719 -1.0750887608 0.6366041639
2.5265860134 -1.1426133028 0.6431648271
2.5899099270 -1.2145751834 0.6379117659
2.6481762028 -1.2891197936 0.6216549041
2.7009087899 -1.3647837973 0.5949789132
2.7482950226 -1.4401138139 0.5589159381
2.7902912991 -1.5139829375 0.5141589810
2.8268971986 -1.5854524672 0.4614622140
2.8580608913 -1.6537833843 0.4016021090
2.8838328771 -1.7184916747 0.3354849251
2.9037478757 -1.7789243097 0.2635489107
2.9175720099 -1.8345537444 0.1864936902
2.9248010798 -1.8848425749 0.1049997981
2.9253372822 -1.9294308116 0.0199415144
2.9185318311 -1.9673563012 -0.0680266748
2.9044556426 -1.9982808062 -0.1578391321
2.8831502932 -2.0218827720 -0.2484464958
2.8547773126 -2.0374153682 -0.3388650858
2.8193164720 -2.0442990078 -0.4278392557
2.7777113578 -2.0429039421 -0.5143617434
2.7302778467 -2.0327460265 -0.5972272739
2.6777950616 -2.0143074064 -0.6754928399
2.6210437508 -1.9878491354 -0.7482817995
2.5606770769 -1.9539063583 -0.8148039963
2.4974690106 -1.9129258952 -0.8743634335
2.4320735112 -1.8655988806 -0.9263791380
2.3652410038 -1.8127030229 -0.9706262256
2.2977721469 -1.7545853713 -1.0065854369
2.2305844655 -1.6915765625 -1.0337426510
2.1649329858 -1.6239702006 -1.0521424989
2.1024146833 -1.5516841683 -1.0613809738
2.0452555127 -1.4745578772 -1.0608151600
1.9960025729 -1.3928415014 -1.0503798105
1.9566248406 -1.3075968130 -1.0305502254
1.9286557972 -1.2204889843 -1.0015265561
1.9114739168 -1.1336062431 -0.9644850051
1.9033415427 -1.0486360956 -0.9205142251
1.9025882023 -0.9669102580 -0.8700821848
1.9074984376 -0.8891377206 -0.8139360649
1.9166296025 -0.8157090539 -0.7526937442
1.9292771207 -0.7470952384 -0.6866750045
1.9450806334 -0.6835377739 -0.6164096734
1.9637137497 -0.6251589886 -0.5424375971
1.9853641481 -0.5720314053 -0.4653936298
2.0104849369 -0.5241512289 -0.3859941030
2.0396131096 -0.4810724787 -0.3052252845
2.0734954764 -0.4417770538 -0.2243810571
2.1128861616 -0.4044957745 -0.1450951322
2.1589301853 -0.3662811411 -0.0699726170
2.2116957771 -0.3231959508 -0.0023643727
2.2698897143 -0.2707991917 0.0529799260
2.3290657583 -0.2048614148 0.0893326223
2.3794028397 -0.1242849094 0.1001554807
2.4061335907 -0.0345393959 0.0824791682
2.4019996387 0.0524654012 0.0434826386
2.3742661289 0.1301436092 -0.0052790334
2.3319582712 0.1992063470 -0.0567980636
2.2798648732 0.2619841214 -0.1074710851
2.2199096570 0.3204448145 -0.1544652531
2.1518126756 0.3752084218 -0.1941932931
2.0757330401 0.4262963423 -0.2226745907
1.9939131016 0.4741717434 -0.2376883178
1.9097703206 0.5203624586 -0.2402392697
1.8261883259 0.5670999672 -0.2328896407
1.7449804806 0.6163394415 -0.2185115669
1.6673954264 0.6695282026 -0.1990560972
1.5941311102 0.7273624261 -0.1763684845
1.5253264430 0.7898766109 -0.1521628195
1.4602086316 0.8562976806 -0.1281335969
1.3964663306 0.9246933193 -0.1060150158
1.3277441815 0.9888625952 -0.0864947052
1.2529666589 1.0466857129 -0.0695472394
1.1730965153 1.0979481552 -0.0548277546
1.0891069345 1.1427092402 -0.0418918061
1.0018925499 1.1812356367 -0.0302393844
0.9122246850 1.2139245374 -0.0193504450
0.8207421503 1.2412367719 -0.0087075817
0.7279639247 1.2636482795 0.0021937014
0.6343120373 1.2816199696 0.0138438769
0.5401373269 1.2955821978 0.0267242909
0.4457445708 1.3059294594 0.0413153602
0.3514159968 1.3130215820 0.0581060743
0.2574335917 1.3171888138 0.0776033172
0.1641011559 1.3187394250 0.1003393480
-0.0460304666 1.4442892802 -0.2255656618
-0.1395450966 1.4468642494 -0.1880770332
-0.2098007494 1.4520593325 -0.1606752292
-0.2803659658 1.4596052158 -0.1345876991
-0.3520820412 1.4696198175 -0.1128543963
-0.4250299104 1.4799057324 -0.0964330084
-0.4990755170 1.4896152026 -0.0863168439
-0.5740848050 1.4979004697 -0.0834992117
-0.6488876091 1.5021579843 -0.0931260272
-0.7225614436 1.5040449272 -0.1091381317
-0.7951511092 1.5040432758 -0.1300831254
-0.8903442826 1.5018958517 -0.1632217869
-1.0086622302 1.4978361569 -0.2064666811
-1.1517388289 1.4905737022 -0.2548738227
-1.3212547268 1.4654582972 -0.2949339318
-1.4776777989 1.3911056189 -0.3029226213
-1.5942438131 1.2641186310 -0.2748747683
-1.6851631901 1.1206370683 -0.2274079861
-1.7521541966 1.0213954868 -0.1882343902
-1.8114896975 0.9465865459 -0.1561362294
-1.8596803490 0.8934691760 -0.1322552477
-1.9132573806 0.8450852837 -0.1098568540
-1.9701145494 0.7997882144 -0.0894421214
-2.0300074721 0.7573720739 -0.0717305549
-2.0926917656 0.7176309681 -0.0574416595
-2.1580673762 0.6803766085 -0.0504350873
-2.2238185471 0.6434149382 -0.0496735482
-2.3105084846 0.5933922515 -0.0591583889
-2.3937953904 0.5409595248 -0.0800310093
-2.5109322727 0.4570799262 -0.1254958337
-2.6334994514 0.3492934541 -0.1922151689
-2.7362959688 0.2279494962 -0.2674574600
-2.7984295223 0.0860396142 -0.3476607810
-2.7890640301 -0.0732828668 -0.4168560429
-2.7032395225 -0.2225237396 -0.4462609771
-2.5782811821 -0.3431278060 -0.4295112453
-2.4388543528 -0.4278833130 -0.3668477441
-2.3052864976 -0.4772726560 -0.2640594960
-2.1936656096 -0.5018143004 -0.1301545842
-2.1166069264 -0.5181524902 -0.0013494334
-2.0647731796 -0.5360063995 0.1119878598
-2.0299389259 -0.5563290258 0.2042638184
-2.0002769724 -0.5839510268 0.2964278692
-1.9749233465 -0.6197955768 0.3870261381
-1.9533098867 -0.6641736188 0.4747529312
-1.9392398082 -0.7027447224 0.5381264086
-1.9234374889 -0.7614251660 0.6184229545
-1.9109261284 -0.8274599440 0.6934075466
-1.9036328291 -0.8808875216 0.7463796831
-1.8984620461 -0.9582388261 0.8107753579
-1.8994005208 -1.0410333237 0.8682171553
-1.9082143551 -1.1280524277 0.9182157286
-1.9221962699 -1.1953542078 0.9495719896
-1.9500633654 -1.2855674882 0.9839800903
-1.9901199498 -1.3745061410 1.0080145200
-2.0410428650 -1.4601473114 1.0209786724
-2.0852106779 -1.5211851643 1.0227715141
-2.1491926796 -1.5984374172 1.0158596488
-2.2169266914 -1.6705817598 0.9979463939
-2.2689303381 -1.7214420374 0.9778283408
-2.3386714330 -1.7844918078 0.9418991723
-2.4076295334 -1.8418337004 0.8962225080
-2.4584401575 -1.8812644241 0.8565284872
-2.5237224065 -1.9270306703 0.7949138640
-2.5856719732 -1.9651556804 0.7251823405
-2.6289565534 -1.9872916683 0.6673273566
-2.6828307292 -2.0098719346 0.5854107161
-2.7309815324 -2.0230066751 0.4980568905
-2.7626499317 -2.0262354959 0.4296633193
-2.7988296606 -2.0222476924 0.3359327145
-2.8272770272 -2.0084679204 0.2404620128
-2.8436411830 -1.9923746989 0.1685918556
-2.8578663905 -1.9628384273 0.0734613254
-2.8636337671 -1.9249007479 -0.0195858273
-2.8634875176 -1.8922100105 -0.0877272103
-2.8550125819 -1.8414369950 -0.1743622900
-2.8389501396 -1.7844619017 -0.2559161539
-2.8215780176 -1.7375978871 -0.3126180270
-2.7930324197 -1.6714002539 -0.3828731946
-2.7579202552 -1.6009508655 -0.4456272819
-2.7272068260 -1.5457416793 -0.4869147965
-2.6810493780 -1.4699199055 -0.5342462536
-2.6426391701 -1.4119557639 -0.5635337945
-2.5860015718 -1.3341046967 -0.5926772456
-2.5236496912 -1.2570742025 -0.6098969914
-2.4739901371 -1.2004659825 -0.6161191679
-2.4032967799 -1.1288556140 -0.6110978212
-2.3296016817 -1.0624394905 -0.5935587668
-2.2732032895 -1.0173808734 -0.5712198280
-2.1980048714 -0.9621646551 -0.5335381417
-2.1421131806 -0.9252409333 -0.4987640802
-2.0686925873 -0.8815290060 -0.4455595863
-1.9967018644 -0.8444831323 -0.3856783325
-1.9433165868 -0.8209106833 -0.3376965395
-1.8721450338 -0.7959644714 -0.2709022047
-1.7992981772 -0.7790924455 -0.2034609658
-1.7427776515 -0.7717230777 -0.1538316700
-1.6621184258 -0.7725009328 -0.0935536250
-1.5969302993 -0.7820992833 -0.0567718954
-1.5062168278 -0.8044530697 -0.0207646345
-1.4365793961 -0.8287921281 -0.0073850970
-1.3674752713 -0.8575335294 -0.0052537281
-1.3000910955 -0.8898948942 -0.0152515496
-1.2170531622 -0.9346402448 -0.0501704174
-1.1412264019 -0.9764340271 -0.1016310552
-1.0689554945 -1.0124571698 -0.1619723822
-0.9940863323 -1.0421026184 -0.2225972315
-0.9109954409 -1.0642317954 -0.2749949212
-0.7941053801 -1.0812292540 -0.3166461369
-0.6697828050 -1.0893187697 -0.3261945758
-0.5712263640 -1.0917079034 -0.3093425448
-0.4557147779 -1.0923960519 -0.2610105361
-0.3734877049 -1.0927990668 -0.2034251264
-0.3007632790 -1.0944336230 -0.1340072779
-0.2370880252 -1.0986354525 -0.0561844458
-0.1805451668 -1.1063148254 0.0268237519
-0.1293983094 -1.1184226716 0.1127888934
-0.0817405788 -1.1355536302 0.1999232656
-0.0356818828 -1.1580613941 0.2866988502
0.0100877329 -1.1863480543 0.3719125116
0.0449755606 -1.2115591651 0.4340277922
0.0927495838 -1.2500280208 0.5139464759
0.1424686373 -1.2944086992 0.5894719428
0.1810563070 -1.3313385168 0.6428984113
0.2342611011 -1.3857246454 0.7089099087
0.2889499259 -1.4457550426 0.7684889037
0.3442691195 -1.5115906554 0.8209037748
0.3856120385 -1.5642878025 0.8559399703
0.4388076304 -1.6405670387 0.8947484773
0.4878972246 -1.7231793184 0.9250616646
0.5192722815 -1.7901035549 0.9407731967
0.5529354801 -1.8838190479 0.9542198463
0.5698078133 -1.9571280987 0.9575137768
0.5813303599 -2.0567480342 0.9536521302
0.5820870752 -2.1315938918 0.9447371451
0.5734019098 -2.2298076893 0.9246515309
0.5567109636 -2.3250010145 0.8964180764
0.5408365488 -2.3944343579 0.8710989776
0.5152017354 -2.4830224760 0.8304129316
0.4859466836 -2.5670677821 0.7830686382
0.4617866306 -2.6265195759 0.7431115591
0.4275019509 -2.7018404858 0.6856715594
0.3904413878 -2.7713995531 0.6229372081
0.3506570074 -2.8345968509 0.5553343721
0.3190058291 -2.8773323395 0.5016870510
0.2746269475 -2.9280872284 0.4268971429
0.2278184513 -2.9709360512 0.3487097567
0.1913582587 -2.9978560315 0.2882988141
0.1410187392 -3.0255064126 0.2055688062
0.0893421506 -3.0439356175 0.1211242506
0.0500152039 -3.0524169913 0.0571313403
-0.0028538127 -3.0541696376 -0.0286504806
-0.0554505812 -3.0463471146 -0.1142703719
-0.0941789647 -3.0331002648 -0.1778194364
-0.1447954475 -3.0085471745 -0.2613447997
-0.1935961737 -2.9750292074 -0.3428133110
-0.2401221852 -2.9327819138 -0.4215078970
-0.2841332665 -2.8825975101 -0.4969408729
-0.3050833808 -2.8546268051 -0.5331830888
-0.3447999745 -2.7931988404 -0.6024367049
-0.3816381041 -2.7252881303 -0.6670741509
-0.4076028201 -2.6709218766 -0.7127430203
-0.4391051150 -2.5926939407 -0.7679561405
-0.4674510356 -2.5094895791 -0.8172844663
-0.4860387580 -2.4436475412 -0.8494411966
-0.5074880235 -2.3526944570 -0.8869845725
-0.5200483521 -2.2819311580 -0.9101459853
-0.5312084878 -2.1849092371 -0.9342881564
-0.5343440079 -2.1106157069 -0.9468973408
-0.5326977886 -2.0355167205 -0.9549581529
-0.5191888051 -1.9357309359 -0.9558982638
-0.5001198737 -1.8629952088 -0.9488590906
-0.4757571459 -1.7927497626 -0.9367370469
-0.4467891632 -1.7252610041 -0.9197148333
-0.4016210868 -1.6409564833 -0.8884677298
-0.3647709461 -1.5814399131 -0.8599454681
-0.3128547176 -1.5086296712 -0.8134551305
-0.2600187708 -1.4417999084 -0.7595943367
-0.2206494869 -1.3963181964 -0.7138121799
-0.1690510528 -1.3400807681 -0.6480800764
-0.1189901417 -1.2897204391 -0.5766233470
-0.0826704294 -1.2561779244 -0.5194970858
-0.0355847437 -1.2164616744 -0.4397780511
0.0103180195 -1.1826953198 -0.3566876631
0.0558755975 -1.1549032243 -0.2712113940
0.0904628797 -1.1376449212 -0.2062572062
0.1383046287 -1.1196288785 -0.1194076362
0.1899015080 -1.1067173643 -0.0338312894
0.2471023161 -1.0981112834 0.0486167643
0.3118040254 -1.0930327695 0.1255194771
0.3857053114 -1.0903981237 0.1935952823
0.4692855535 -1.0890518914 0.2491615424
0.5860662116 -1.0871947053 0.2940486768
0.6851141516 -1.0837904626 0.3071263779
0.8088391216 -1.0744367945 0.2929326978
0.9013364966 -1.0601661036 0.2573790714
0.9848470392 -1.0387815715 0.2059939697
1.0607545822 -1.0103702082 0.1463215662
1.1337507159 -0.9751347371 0.0864962170
1.2095969279 -0.9342023994 0.0346062985
1.2923520847 -0.8900243396 -0.0007336798
1.3588919998 -0.8576098286 -0.0127453296
1.4508202753 -0.8189265003 -0.0097846407
1.5201538618 -0.7953758381 0.0063028627
1.6098606357 -0.7741991108 0.0455638527
1.6740446288 -0.7653707132 0.0843417108
1.7531655583 -0.7655853531 0.1466774652
1.8272022970 -0.7760121447 0.2142450129
1.8804515153 -0.7905682608 0.2658979629
1.9507970242 -0.8157622864 0.3334726969
2.0214113890 -0.8479531110 0.3977076614
2.0752342090 -0.8765889744 0.4422929155
2.1483302121 -0.9202645376 0.4959563624
2.2228510746 -0.9704479325 0.5412659784
2.2791679342 -1.0121858840 0.5691333569
2.3538705821 -1.0739843003 0.5959043866
2.4091085781 -1.1238007552 0.6091460702
2.4797926216 -1.1953901610 0.6143041827
2.5459751820 -1.2709113572 0.6061862804
2.5917169622 -1.3290958253 0.5909544083
2.6483017244 -1.4069565913 0.5617153244
2.6867485619 -1.4648908141 0.5324003992
2.7329359663 -1.5406491176 0.4849856906
2.7636352472 -1.5957664218 0.4435511693
2.7987442632 -1.6659611662 0.3805094256
2.8273409395 -1.7318755192 0.3099998707
2.8449975859 -1.7785894234 0.2532651121
2.8611230148 -1.8350311239 0.1713492183
2.8697842019 -1.8852449521 0.0844176521
2.8703128401 -1.9176063627 0.0161259074
2.8647873655 -1.9547770937 -0.0772264356
2.8550153650 -1.9769976221 -0.1486743398
2.8350260020 -1.9991363435 -0.2447152839
2.8068300502 -2.0117934553 -0.3404141986
2.7808955400 -2.0152982728 -0.4111683039
2.7397210054 -2.0109569793 -0.5028542146
2.7049057504 -2.0018892289 -0.5693125872
2.6528187402 -1.9803134445 -0.6528235240
2.5955106054 -1.9493158220 -0.7296831850
2.5494722739 -1.9197338004 -0.7818055585
2.4856536788 -1.8745228053 -0.8451515328
2.4191658498 -1.8220655574 -0.8995373257
2.3681165558 -1.7783428779 -0.9338699637
2.2993906129 -1.7152521831 -0.9715370205
2.2479372660 -1.6646050097 -0.9935150906
2.1806093068 -1.5924735536 -1.0132653332
2.1316247090 -1.5355701862 -1.0219087290
2.0714273314 -1.4547823645 -1.0220240648
2.0187821829 -1.3696667207 -1.0107451266
1.9867533845 -1.3033814719 -0.9938600237
1.9529100510 -1.2138614351 -0.9632911973
1.9353784489 -1.1468746289 -0.9335430496
1.9206581638 -1.0592471678 -0.8865182560
1.9148242000 -0.9752151200 -0.8315352272
1.9149301610 -0.9151467905 -0.7858031326
1.9202824853 -0.8401136018 -0.7188742892
1.9303198979 -0.7714715849 -0.6458731087
1.9400411394 -0.7237423541 -0.5880708117
1.9565636114 -0.6674658132 -0.5061038882
1.9765666807 -0.6190394351 -0.4199962450
1.9945513147 -0.5890235100 -0.3529886896
2.0217576802 -0.5548405128 -0.2622478235
2.0539313023 -0.5279674187 -0.1706674832
2.0917641390 -0.5071025787 -0.0796669218
2.1478912621 -0.4858798519 0.0310554571
2.2332211597 -0.4597485535 0.1528360096
2.3529488966 -0.4129124161 0.2721239290
2.4865184118 -0.3333286255 0.3530710435
2.6095806001 -0.2117694956 0.3789793557
2.6898594539 -0.0605635798 0.3532057359
2.6941033226 0.0984824688 0.2861785425
2.6269836540 0.2385928572 0.2048769010
2.5215754206 0.3565048537 0.1272293967
2.4159470508 0.4466901073 0.0679079126
2.3179187188 0.5150893957 0.0287105209
2.2334550105 0.5657412770 0.0086393939
2.1677032225 0.6019686631 0.0015558996
2.1009223229 0.6373190797 0.0010791251
2.0350627620 0.6734075697 0.0095873916
1.9710301050 0.7113048319 0.0224012356
1.9092191010 0.7514565300 0.0388206649
1.8500244992 0.7943083274 0.0581456874
1.7771545525 0.8575587662 0.0872776123
1.7105298455 0.9267356117 0.1178850455
1.6494771152 1.0009917016 0.1482576829
1.5588776320 1.1155711153 0.1827760322
1.4268412982 1.2215627538 0.1559078137
1.3245718382 1.2734209454 0.1041229554
1.2214400427 1.3153573710 0.0452037886
1.1381546188 1.3435322735 -0.0041084945
1.0539627815 1.3682450068 -0.0537550569
0.9900293763 1.3847680442 -0.0905886304
0.9035588354 1.4044842535 -0.1385125763
0.8153929725 1.4216504647 -0.1842689061
0.7251950324 1.4363013978 -0.2267797124
0.6325838793 1.4482577393 -0.2646158761
0.5132324927 1.4592348890 -0.3030708789
0.3647298163 1.4648125240 -0.3278464981
0.2150997488 1.4595501124 -0.3157905655
0.0714179040 1.4482614400 -0.2709695253
