# Supplementary material for: The topology of the magnetically induced ring current of C13Cl2
Source: Chem Sci. 2026 Jun 27. Online ahead of print. doi: 10.1039/d6sc03398a (PMC13334967; doi:10.1039/d6sc03398a)
Supplement: SC-OLF-D6SC03398A-s002 [file SC-OLF-D6SC03398A-s002.zip › c13cl2/3loops/ribbon_traj_004_021.xyz]

300

0.0770879728 1.3844408908 -0.0126819384
-0.0182145760 1.3897304778 0.0008088198
-0.1137198566 1.3969860243 0.0151975179
-0.2095401185 1.4058155067 0.0296689219
-0.3057618612 1.4154635498 0.0432061818
-0.4022605618 1.4247415807 0.0547830810
-0.4868198626 1.4300273264 0.0592997323
-0.5710754262 1.4314669267 0.0559765406
-0.6544853771 1.4285297914 0.0439568435
-0.7361181208 1.4211213498 0.0230731284
-0.8280941827 1.4110546048 -0.0053691365
-0.9303483812 1.3983816918 -0.0409300047
-1.0435562409 1.3831450982 -0.0800106955
-1.1688746145 1.3633251575 -0.1166924970
-1.2940334397 1.3301482682 -0.1401302883
-1.4074237095 1.2609645541 -0.1399886911
-1.4935974804 1.1609434681 -0.1181626928
-1.5655955272 1.0528552810 -0.0848745068
-1.6332314962 0.9575006309 -0.0501064904
-1.6934875370 0.8863468838 -0.0217766787
-1.7512185893 0.8286232995 0.0023287336
-1.8130006045 0.7747292170 0.0251816892
-1.8788434232 0.7248188610 0.0457014650
-1.9489602775 0.6791595715 0.0617363101
-2.0215342248 0.6359343150 0.0721608224
-2.0953442848 0.5938583568 0.0752384134
-2.1687279882 0.5515576539 0.0693332170
-2.2497312914 0.5012248648 0.0510290254
-2.3450410053 0.4344043082 0.0150939686
-2.4417241814 0.3558761099 -0.0349871207
-2.5287828627 0.2711145329 -0.0922568446
-2.6005740623 0.1763994181 -0.1551308634
-2.6421658296 0.0668487945 -0.2198749185
-2.6363245129 -0.0542850456 -0.2738912060
-2.5826912029 -0.1728408289 -0.3015036692
-2.4957186819 -0.2733285070 -0.2929872764
-2.3955974949 -0.3496622604 -0.2504724083
-2.2965679393 -0.4021467940 -0.1791542605
-2.2080106250 -0.4365213287 -0.0859954931
-2.1350528595 -0.4620163137 0.0226487575
-2.0759888053 -0.4890209447 0.1395957116
-2.0363675971 -0.5186434644 0.2372556607
-2.0063720827 -0.5520174661 0.3236385294
-1.9805084114 -0.5919150334 0.4087272349
-1.9581687432 -0.6387083915 0.4913738557
-1.9388448165 -0.6923736884 0.5706084896
-1.9244089404 -0.7450257426 0.6360706970
-1.9105217189 -0.8105683721 0.7071292254
-1.8999653058 -0.8819378803 0.7729728547
-1.8941513490 -0.9485891299 0.8258105006
-1.8920965337 -1.0292418989 0.8808445848
-1.8968232703 -1.1138762730 0.9292838194
-1.9105565974 -1.2013651113 0.9702696502
-1.9350999315 -1.2898657509 1.0031007709
-1.9714273478 -1.3772047806 1.0268269730
-2.0191094147 -1.4612146162 1.0404340599
-2.0758473746 -1.5405726727 1.0436310084
-2.1388614412 -1.6148311660 1.0365298647
-2.2055513094 -1.6841159789 1.0194741733
-2.2739926707 -1.7485248632 0.9928639629
-2.3427837095 -1.8079391586 0.9570911404
-2.4022568487 -1.8558828921 0.9191046839
-2.4689633858 -1.9048922470 0.8671214300
-2.5333922817 -1.9474597095 0.8072046091
-2.5947308603 -1.9828718051 0.7398578839
-2.6523078891 -2.0105717191 0.6659016391
-2.6985858457 -2.0275160344 0.5962685078
-2.7468603564 -2.0391008825 0.5121488844
-2.7890944624 -2.0416575647 0.4241192168
-2.8247182682 -2.0352990275 0.3334040222
-2.8498775826 -2.0224190109 0.2529860206
-2.8718054377 -1.9998331063 0.1605424625
-2.8860341370 -1.9692339628 0.0689013362
-2.8925169037 -1.9311413498 -0.0207868017
-2.8921687053 -1.8924331381 -0.0967574844
-2.8848152614 -1.8421431437 -0.1801846240
-2.8703361895 -1.7860692412 -0.2588677569
-2.8493097581 -1.7250266711 -0.3321942292
-2.8262009814 -1.6682488923 -0.3915369058
-2.7935761818 -1.5992506957 -0.4526117361
-2.7551787445 -1.5270741794 -0.5061785617
-2.7111583970 -1.4524819684 -0.5514588680
-2.6678931068 -1.3860438338 -0.5829171888
-2.6132974071 -1.3097510716 -0.6100284254
-2.5531641535 -1.2345483868 -0.6262082810
-2.4965253207 -1.1710451681 -0.6306527440
-2.4276977972 -1.1021258575 -0.6247440557
-2.3558073861 -1.0385678272 -0.6069248245
-2.2916949204 -0.9881957388 -0.5822189087
-2.2180434995 -0.9362675261 -0.5446374016
-2.1452240886 -0.8905907691 -0.4982542217
-2.0828765901 -0.8555582831 -0.4517857318
-2.0130031593 -0.8209873219 -0.3928343451
-1.9443345784 -0.7923492386 -0.3294308247
-1.8758018248 -0.7699655210 -0.2634204595
-1.8058228114 -0.7548136929 -0.1969039786
-1.7420728045 -0.7488476591 -0.1406175092
-1.6642486679 -0.7505349047 -0.0818420929
-1.5916522277 -0.7610296732 -0.0388835466
-1.5152399489 -0.7796360863 -0.0067320079
-1.4364734865 -0.8057951322 0.0122757122
-1.3466010122 -0.8436345305 0.0137261632
-1.2716290779 -0.8803129478 -0.0030866209
-1.2010389986 -0.9166584637 -0.0334473523
-1.1250841093 -0.9554505113 -0.0807693829
-1.0514306018 -0.9888018986 -0.1355857260
-0.9751878322 -1.0157210105 -0.1902873135
-0.8922881045 -1.0360588297 -0.2372147679
-0.7899960210 -1.0515705802 -0.2734652137
-0.6812691403 -1.0603676160 -0.2855338311
-0.5728650745 -1.0646994625 -0.2688181322
-0.4709938502 -1.0674665873 -0.2282980064
-0.3889259880 -1.0702642968 -0.1759778984
-0.3157348579 -1.0741608818 -0.1117257380
-0.2511532235 -1.0801094906 -0.0388136189
-0.1937319978 -1.0889928586 0.0396861345
-0.1417229401 -1.1016212999 0.1214410701
-0.0931655079 -1.1184654759 0.2045718650
-0.0465430153 -1.1400112272 0.2877415326
-0.0003382098 -1.1664826857 0.3697171864
0.0465211012 -1.1980036220 0.4495011818
0.0948799972 -1.2345949696 0.5261651469
0.1386593219 -1.2707357745 0.5898420231
0.1909632289 -1.3166564033 0.6584502459
0.2454780729 -1.3673376916 0.7217797779
0.3019602306 -1.4227526502 0.7791176303
0.3598460960 -1.4828604132 0.8299448414
0.4182502446 -1.5476287459 0.8739625552
0.4759410914 -1.6174610851 0.9104739930
0.5312062602 -1.6925815427 0.9393134573
0.5814882926 -1.7735425475 0.9600503356
0.6231816295 -1.8607939940 0.9721622109
0.6520232235 -1.9537421798 0.9754276473
0.6647323570 -2.0501564705 0.9696807925
0.6620070236 -2.1466519171 0.9556894609
0.6478190613 -2.2408442559 0.9343281557
0.6260981589 -2.3318446019 0.9062994145
0.5994728381 -2.4193448169 0.8719761504
0.5695120498 -2.5032029688 0.8317585935
0.5369482810 -2.5830664520 0.7858158864
0.5021675687 -2.6585794188 0.7344544085
0.4703259123 -2.7211172161 0.6859118879
0.4315081818 -2.7873652751 0.6253963756
0.3905481582 -2.8480859254 0.5606482961
0.3473271379 -2.9024540625 0.4918589130
0.3019532452 -2.9501763678 0.4196210656
0.2605291275 -2.9857281334 0.3540636605
0.2114325695 -3.0193446416 0.2765548294
0.1607836195 -3.0448844612 0.1969991592
0.1155209263 -3.0602965406 0.1263991778
0.0631645754 -3.0697358501 0.0444695821
0.0105876099 -3.0703437346 -0.0378485303
-0.0352604050 -3.0638362644 -0.1094477576
-0.0867644794 -3.0479057139 -0.1909151456
-0.1369761303 -3.0231625739 -0.2709671597
-0.1797286610 -2.9953505172 -0.3393381215
-0.2263127068 -2.9553755408 -0.4153670458
-0.2705165584 -2.9079520609 -0.4884669727
-0.3071919804 -2.8606239836 -0.5491712054
-0.3464350050 -2.8004124943 -0.6152918022
-0.3788925071 -2.7431418627 -0.6694312066
-0.4130869878 -2.6721884693 -0.7271181165
-0.4412618152 -2.6063813092 -0.7733434090
-0.4702662888 -2.5264100777 -0.8211751541
-0.4939534069 -2.4535758511 -0.8585177000
-0.5168710267 -2.3660924214 -0.8951776841
-0.5336662010 -2.2868743642 -0.9214141602
-0.5469109872 -2.1932411191 -0.9451900139
-0.5523450294 -2.1095507155 -0.9597999765
-0.5493357162 -2.0248649496 -0.9683710454
-0.5364872855 -1.9407053989 -0.9704042632
-0.5127084774 -1.8593357234 -0.9643835573
-0.4810274201 -1.7818588726 -0.9515815943
-0.4436570555 -1.7085449606 -0.9321544546
-0.4024042332 -1.6392514711 -0.9065182184
-0.3529398767 -1.5644571343 -0.8691117446
-0.3071041970 -1.5047357631 -0.8297299084
-0.2552902455 -1.4400948062 -0.7785667183
-0.2096293498 -1.3887277071 -0.7284072316
-0.1590071948 -1.3341695486 -0.6653559367
-0.1097112972 -1.2849301011 -0.5969976808
-0.0675550320 -1.2466106938 -0.5335939295
-0.0209459439 -1.2074875777 -0.4571667960
0.0247598714 -1.1737541743 -0.3776502889
0.0703924977 -1.1453440857 -0.2960159816
0.1171051845 -1.1220946801 -0.2133530670
0.1597941505 -1.1054578786 -0.1413723592
0.2124140841 -1.0906462576 -0.0603285018
0.2710358772 -1.0796446202 0.0170983100
0.3372549761 -1.0715341626 0.0884842472
0.4126305928 -1.0655945043 0.1503126654
0.4972847122 -1.0608442263 0.1986972238
0.5895470209 -1.0563423951 0.2301538418
0.6863268148 -1.0508477337 0.2411806351
0.7829994996 -1.0428077988 0.2309591117
0.8747954441 -1.0302486088 0.2003954920
0.9586237119 -1.0116780812 0.1539545045
1.0351501680 -0.9866019063 0.0986642941
1.1083913535 -0.9549591787 0.0422791810
1.1835959351 -0.9171675847 -0.0072419920
1.2641243104 -0.8753557452 -0.0431681163
1.3504086257 -0.8331471156 -0.0603363023
1.4401198627 -0.7950140167 -0.0562990611
1.5296638612 -0.7644556383 -0.0325571694
1.6156722441 -0.7437687857 0.0086675326
1.6957423683 -0.7341365137 0.0637185103
1.7699585067 -0.7345902764 0.1272521584
1.8308718403 -0.7427742120 0.1864184674
1.8983641346 -0.7590422639 0.2552034417
1.9650641693 -0.7820511660 0.3228462857
2.0324569369 -0.8110795013 0.3874041847
2.1014875930 -0.8458770328 0.4471752799
2.1634382013 -0.8808152742 0.4942066772
2.2358755839 -0.9265339007 0.5411000203
2.3093103657 -0.9785595998 0.5789212576
2.3733583851 -1.0289433069 0.6038192228
2.4451093917 -1.0926987469 0.6215585212
2.5137467369 -1.1618807213 0.6271469663
2.5702718254 -1.2255836185 0.6226682891
2.6300094724 -1.3010589699 0.6058968888
2.6842189121 -1.3774497527 0.5780804133
2.7266210553 -1.4437595163 0.5452142861
2.7704201323 -1.5181198790 0.4994635718
2.8085032215 -1.5898406432 0.4451697003
2.8368429578 -1.6497259576 0.3915044861
2.8641527719 -1.7145588556 0.3237585932
2.8852516116 -1.7747126306 0.2497704736
2.8983547878 -1.8231876665 0.1808736889
2.9069245095 -1.8730141919 0.0973057119
2.9083840805 -1.9165174568 0.0098843359
2.9036104486 -1.9492174594 -0.0687469455
2.8907903799 -1.9789106000 -0.1609454414
2.8703693468 -2.0005703989 -0.2539957873
2.8458861184 -2.0121378693 -0.3348453743
2.8116026865 -2.0169652924 -0.4261181610
2.7708190648 -2.0128144477 -0.5147043686
2.7298982442 -2.0017802187 -0.5886117255
2.6783425550 -1.9806120981 -0.6687328593
2.6294380167 -1.9555391418 -0.7338437594
2.5699626681 -1.9188490920 -0.8020277996
2.5074546908 -1.8748175670 -0.8627484219
2.4508369161 -1.8314759766 -0.9095365047
2.3846404851 -1.7755265222 -0.9546469191
2.3177490547 -1.7141890902 -0.9908341372
2.2594224746 -1.6565891888 -1.0143195688
2.1942512872 -1.5862730144 -1.0328471509
2.1397454211 -1.5212349044 -1.0407795816
2.0821511184 -1.4424248402 -1.0402961355
2.0377654571 -1.3702459280 -1.0314420356
2.0002042254 -1.2955313794 -1.0151337813
1.9671481714 -1.2082368478 -0.9866619567
1.9446628308 -1.1210057605 -0.9491223826
1.9338958669 -1.0463307906 -0.9095309549
1.9279198792 -0.9638184080 -0.8578611782
1.9287614057 -0.8950948608 -0.8075431176
1.9338005908 -0.8206221258 -0.7446464807
1.9432876488 -0.7513154410 -0.6765108284
1.9566767078 -0.6875556126 -0.6037421433
1.9714387841 -0.6363498628 -0.5371732746
1.9914334226 -0.5834082453 -0.4575309696
2.0153834206 -0.5364459250 -0.3752701869
2.0437548194 -0.4949844452 -0.2914807363
2.0772649298 -0.4580426081 -0.2074897220
2.1167899511 -0.4238667984 -0.1249860867
2.1632949321 -0.3894758934 -0.0463842497
2.2170344862 -0.3509736857 0.0251840670
2.2854215191 -0.2976052243 0.0921295965
2.3566302164 -0.2279992848 0.1370869347
2.4248437805 -0.1292895724 0.1516616516
2.4559661385 -0.0277533707 0.1300479170
2.4490830659 0.0709740012 0.0848511685
2.4132424258 0.1586688499 0.0295559508
2.3589690913 0.2352756232 -0.0276790323
2.3021929423 0.2975085270 -0.0769692919
2.2377228913 0.3553661114 -0.1218412807
2.1652302266 0.4092383071 -0.1584822217
2.0853757388 0.4593243975 -0.1831294864
2.0117826634 0.5007852937 -0.1944520321
1.9255831553 0.5467793420 -0.1945445928
1.8405629329 0.5939542318 -0.1846478207
1.7688274178 0.6378411445 -0.1702966884
1.6902497683 0.6920370150 -0.1493263817
1.6254800943 0.7434966864 -0.1284908702
1.5556615893 0.8070221252 -0.1031206601
1.4898373707 0.8747774245 -0.0779322318
1.4258492085 0.9449738869 -0.0547371456
1.3588668717 1.0132480615 -0.0350740097
1.2863508777 1.0766508130 -0.0204490108
1.1971921430 1.1397602220 -0.0125341551
1.1117922946 1.1851536474 -0.0123639810
1.0230818131 1.2224057317 -0.0169891585
0.9322962877 1.2540929568 -0.0228342352
0.8398895321 1.2811973055 -0.0282927713
0.7462211021 1.3041771267 -0.0328925434
0.6516107971 1.3234902513 -0.0362954350
0.5563215281 1.3395656342 -0.0381710510
0.4605774388 1.3528014698 -0.0381893082
0.3645805864 1.3635676894 -0.0360126920
0.2685265296 1.3722110314 -0.0312889140
0.1726195157 1.3790617021 -0.0236447402
0.0717670100 1.3179687600 0.1268755300
-0.0199829389 1.3172927871 0.1553707874
-0.1121556487 1.3204686184 0.1822780463
-0.2051526674 1.3263473828 0.2056513686
-0.2993707276 1.3330389821 0.2231127196
-0.3948437561 1.3377744528 0.2322514945
-0.4908399756 1.3377312230 0.2312330958
-0.5858795845 1.3309764081 0.2193865119
-0.6786542404 1.3174322906 0.1985481127
-0.7690497731 1.2985761517 0.1720505332
-0.8577034245 1.2754561222 0.1431256562
-0.9453793869 1.2484525347 0.1145954779
-1.0322076266 1.2161035141 0.0892904457
-1.1174155667 1.1763147338 0.0700133431
-1.1988567546 1.1266177439 0.0598270470
-1.2737236474 1.0666077081 0.0608243908
-1.3416940191 0.9996826065 0.0717567661
-1.4054682357 0.9300996030 0.0896116498
-1.4683776375 0.8609630144 0.1118198959
-1.5333745724 0.7945019205 0.1360747694
-1.6022260131 0.7321242286 0.1604957455
-1.6754445731 0.6743353517 0.1834380770
-1.7530586359 0.6213055906 0.2032061789
-1.8343555025 0.5723179198 0.2179711566
-1.9181393220 0.5259650896 0.2254726095
-2.0025255160 0.4802257881 0.2231299514
-2.0847465282 0.4329000870 0.2085640415
-2.1612375122 0.3822686316 0.1803636456
-2.2298722418 0.3279274699 0.1409778590
-2.2906270879 0.2699029268 0.0944686135
-2.3434904253 0.2074480226 0.0441857167
-2.3869862745 0.1388933795 -0.0070330446
-2.4163876189 0.0618991723 -0.0559517045
-2.4232901992 -0.0243578065 -0.0964127639
-2.3993103304 -0.1142818515 -0.1171965961
-2.3504834789 -0.1962011554 -0.1106841688
-2.2910074569 -0.2641013591 -0.0786849497
-2.2311828129 -0.3180431774 -0.0267112324
-2.1763097712 -0.3615955492 0.0388647698
-2.1281588354 -0.3992201535 0.1129399147
-2.0867627633 -0.4350226099 0.1918784299
-2.0514568963 -0.4723256142 0.2730569421
-2.0211920425 -0.5131300826 0.3545839120
-1.9952162836 -0.5586278970 0.4350975404
-1.9729644768 -0.6093851045 0.5135565021
-1.9539685407 -0.6656996721 0.5890199388
-1.9380302930 -0.7272999577 0.6609755401
-1.9252336994 -0.7940712305 0.7288343780
-1.9160226585 -0.8658761008 0.7919642976
-1.9109756195 -0.9421817664 0.8500700774
-1.9112939249 -1.0225839894 0.9025985733
-1.9187042691 -1.1064528284 0.9487920851
-1.9350901967 -1.1926487170 0.9877715907
-1.9617294008 -1.2794566801 1.0188620793
-1.9991652428 -1.3649908370 1.0410919845
-2.0469137322 -1.4473360737 1.0534345314
-2.1025032606 -1.5255536667 1.0560158298
-2.1637060548 -1.5991869897 1.0488602813
-2.2283759614 -1.6681614040 1.0320874793
-2.2947966748 -1.7325130652 1.0062397606
-2.3617019867 -1.7921661558 0.9717735338
-2.4280893941 -1.8467002224 0.9288457865
-2.4931122677 -1.8954410323 0.8776600966
-2.5560555902 -1.9379101511 0.8188757138
-2.6162364811 -1.9735377743 0.7530826809
-2.6729505689 -2.0018018812 0.6809271301
-2.7253322997 -2.0217646941 0.6029438276
-2.7726808283 -2.0333111193 0.5201889193
-2.8142328421 -2.0361187623 0.4336622664
-2.8494559058 -2.0303005514 0.3445290664
-2.8780158190 -2.0160850827 0.2539641040
-2.8993243870 -1.9936467016 0.1630608616
-2.9132045828 -1.9634981600 0.0729504785
-2.9198198604 -1.9262300266 -0.0152957071
-2.9193405286 -1.8824791424 -0.1007769671
-2.9119533881 -1.8327254294 -0.1825841913
-2.8979085420 -1.7774689618 -0.2598640641
-2.8777583270 -1.7174540011 -0.3320803595
-2.8517558104 -1.6531176330 -0.3984760061
-2.8200519306 -1.5849107541 -0.4581922404
-2.7830151399 -1.5136608747 -0.5108496782
-2.7406363621 -1.4400118292 -0.5555658799
-2.6929423543 -1.3648795259 -0.5916298036
-2.6397901665 -1.2893940062 -0.6180063574
-2.5810987182 -1.2150700494 -0.6337494626
-2.5174169296 -1.1433941626 -0.6384208235
-2.4494136857 -1.0759978768 -0.6314400993
-2.3783501307 -1.0141638773 -0.6129058612
-2.3057366270 -0.9586711205 -0.5834944771
-2.2330774785 -0.9092663595 -0.5447659319
-2.1614823535 -0.8659636330 -0.4976153045
-2.0916720144 -0.8283536039 -0.4434127910
-2.0237347053 -0.7961222034 -0.3836447149
-1.9572643732 -0.7691022099 -0.3197775399
-1.8912965986 -0.7478661110 -0.2532548355
-1.8243800963 -0.7331112414 -0.1859427658
-1.7546534511 -0.7257976195 -0.1203207891
-1.6803070842 -0.7271160434 -0.0596086207
-1.6001124723 -0.7383628094 -0.0081532140
-1.5146345115 -0.7598077382 0.0296563620
-1.4261906889 -0.7904549015 0.0503880125
-1.3380245858 -0.8280764906 0.0516893930
-1.2532329017 -0.8690680550 0.0337401464
-1.1736660590 -0.9093831378 -0.0015396989
-1.0986398423 -0.9457115598 -0.0491737261
-1.0247836994 -0.9761177795 -0.1025380241
-0.9475211021 -1.0000034316 -0.1543110024
-0.8634584123 -1.0176761207 -0.1970550936
-0.7724730374 -1.0298494294 -0.2248403888
-0.6772300596 -1.0378401204 -0.2329933842
-0.5822552048 -1.0436612480 -0.2208071086
-0.4916929375 -1.0487751440 -0.1895271274
-0.4087002904 -1.0541571227 -0.1416798730
-0.3342709737 -1.0606420182 -0.0814575852
-0.2685420167 -1.0689850506 -0.0119706588
-0.2101330012 -1.0799357743 0.0634812643
-0.1575200459 -1.0944063841 0.1425424100
-0.1084978503 -1.1126891934 0.2231136834
-0.0617031775 -1.1353030231 0.3039115712
-0.0156122520 -1.1626065200 0.3836572981
0.0307692744 -1.1946324684 0.4614507470
0.0782982769 -1.2314516416 0.5363777708
0.1275189976 -1.2732422038 0.6075029660
0.1785988917 -1.3197330196 0.6742579935
0.2314721684 -1.3708556801 0.7360455354
0.2859192360 -1.4267403950 0.7920683311
0.3412824073 -1.4872883304 0.8420087235
0.3967017083 -1.5525742311 0.8855047697
0.4508460105 -1.6231205177 0.9217760388
0.5020169440 -1.6990485647 0.9507030087
0.5477191898 -1.7807765200 0.9718321181
0.5850056147 -1.8682673299 0.9847021872
0.6105326120 -1.9606793545 0.9889158051
0.6223355803 -2.0558255668 0.9842732716
0.6212720120 -2.1509671032 0.9714411196
0.6100490931 -2.2441341229 0.9510798674
0.5916549187 -2.3344254521 0.9240194307
0.5682794054 -2.4214797645 0.8908553503
0.5411794144 -2.5050267081 0.8519702964
0.5111114290 -2.5846597165 0.8074529606
0.4785205032 -2.6602084113 0.7578859428
0.4435824398 -2.7313456749 0.7036072203
0.4061833258 -2.7973702342 0.6447080961
0.3664549195 -2.8581701809 0.5818506432
0.3242891507 -2.9130035800 0.5152061804
0.2798131316 -2.9616003392 0.4453045435
0.2330933571 -3.0033319953 0.3724887905
0.1843022027 -3.0376848658 0.2972175083
0.1337701663 -3.0643062440 0.2200024012
0.0819527914 -3.0831200660 0.1413533129
0.0292548197 -3.0937206519 0.0617567679
-0.0239023142 -3.0959422784 -0.0182168414
-0.0769539590 -3.0895814561 -0.0980341514
-0.1294154175 -3.0752306307 -0.1771998729
-0.1808879840 -3.0525627599 -0.2550619482
-0.2308794245 -3.0222208486 -0.3312553527
-0.2791106312 -2.9843939600 -0.4052034827
-0.3253541032 -2.9396816347 -0.4765359999
-0.3694255286 -2.8884025606 -0.5447610853
-0.4112933723 -2.8310759963 -0.6094744579
-0.4509620207 -2.7682507708 -0.6703591074
-0.4884973384 -2.7003005419 -0.7269466973
-0.5238793101 -2.6276510314 -0.7788859057
-0.5572113285 -2.5509183354 -0.8260859215
-0.5882231383 -2.4702727388 -0.8680542574
-0.6164226553 -2.3860524052 -0.9046287300
-0.6407533921 -2.2984103394 -0.9354637564
-0.6594633487 -2.2075615609 -0.9603346687
-0.6693518997 -2.1138302215 -0.9785569154
-0.6664660814 -2.0185587655 -0.9894596541
-0.6484131666 -1.9244111830 -0.9923327743
-0.6153058455 -1.8345556496 -0.9865538155
-0.5709521774 -1.7506169854 -0.9724089165
-0.5193746198 -1.6727565022 -0.9501053067
-0.4637834461 -1.6003102508 -0.9203702150
-0.4063005671 -1.5328214154 -0.8834047930
-0.3483726073 -1.4701326431 -0.8393568693
-0.2911067820 -1.4117683544 -0.7889613237
-0.2351875130 -1.3577167250 -0.7325865142
-0.1811716693 -1.3082150067 -0.6704652681
-0.1291955443 -1.2630879303 -0.6034654465
-0.0792642830 -1.2224926620 -0.5321459209
-0.0310592432 -1.1865499938 -0.4572247574
0.0158795043 -1.1553150395 -0.3794373566
0.0624786865 -1.1287433663 -0.2997336725
0.1098872875 -1.1067100349 -0.2191322309
0.1595042684 -1.0888112141 -0.1388395265
0.2128296179 -1.0746180543 -0.0602094680
0.2720122134 -1.0637600482 0.0146422879
0.3386129507 -1.0553725133 0.0832880768
0.4138591792 -1.0487820614 0.1424817568
0.4976858291 -1.0432081313 0.1887686680
0.5886104741 -1.0378687996 0.2187759731
0.6837352777 -1.0316749298 0.2290730589
0.7787134975 -1.0232216702 0.2194713731
0.8694630789 -1.0106816778 0.1911657824
0.9532160437 -0.9924734258 0.1480074936
1.0304651452 -0.9679376462 0.0964954246
1.1048355640 -0.9370565203 0.0441245279
1.1808060696 -0.9003097332 -0.0016539382
1.2612917009 -0.8599461524 -0.0347391811
1.3467352118 -0.8193637151 -0.0505022449
1.4352380641 -0.7827204870 -0.0463873440
1.5235767532 -0.7532261408 -0.0237102601
1.6087317092 -0.7328667107 0.0154300658
1.6882874469 -0.7229614450 0.0681543442
1.7623298175 -0.7223851249 0.1292639390
1.8317316687 -0.7306032255 0.1951438534
1.8986314589 -0.7459671427 0.2623346919
1.9647469317 -0.7675237087 0.3286039644
2.0315010024 -0.7946311867 0.3921337159
2.0998121800 -0.8270571448 0.4513649078
2.1700312254 -0.8647675822 0.5049520921
2.2419208346 -0.9079950676 0.5517075170
2.3148480465 -0.9573824194 0.5899699696
2.3875851491 -1.0131635851 0.6185147222
2.4586620719 -1.0750887608 0.6366041639
2.5265860134 -1.1426133028 0.6431648271
2.5899099270 -1.2145751834 0.6379117659
2.6481762028 -1.2891197936 0.6216549041
2.7009087899 -1.3647837973 0.5949789132
2.7482950226 -1.4401138139 0.5589159381
2.7902912991 -1.5139829375 0.5141589810
2.8268971986 -1.5854524672 0.4614622140
2.8580608913 -1.6537833843 0.4016021090
2.8838328771 -1.7184916747 0.3354849251
2.9037478757 -1.7789243097 0.2635489107
2.9175720099 -1.8345537444 0.1864936902
2.9248010798 -1.8848425749 0.1049997981
2.9253372822 -1.9294308116 0.0199415144
2.9185318311 -1.9673563012 -0.0680266748
2.9044556426 -1.9982808062 -0.1578391321
2.8831502932 -2.0218827720 -0.2484464958
2.8547773126 -2.0374153682 -0.3388650858
2.8193164720 -2.0442990078 -0.4278392557
2.7777113578 -2.0429039421 -0.5143617434
2.7302778467 -2.0327460265 -0.5972272739
2.6777950616 -2.0143074064 -0.6754928399
2.6210437508 -1.9878491354 -0.7482817995
2.5606770769 -1.9539063583 -0.8148039963
2.4974690106 -1.9129258952 -0.8743634335
2.4320735112 -1.8655988806 -0.9263791380
2.3652410038 -1.8127030229 -0.9706262256
2.2977721469 -1.7545853713 -1.0065854369
2.2305844655 -1.6915765625 -1.0337426510
2.1649329858 -1.6239702006 -1.0521424989
2.1024146833 -1.5516841683 -1.0613809738
2.0452555127 -1.4745578772 -1.0608151600
1.9960025729 -1.3928415014 -1.0503798105
1.9566248406 -1.3075968130 -1.0305502254
1.9286557972 -1.2204889843 -1.0015265561
1.9114739168 -1.1336062431 -0.9644850051
1.9033415427 -1.0486360956 -0.9205142251
1.9025882023 -0.9669102580 -0.8700821848
1.9074984376 -0.8891377206 -0.8139360649
1.9166296025 -0.8157090539 -0.7526937442
1.9292771207 -0.7470952384 -0.6866750045
1.9450806334 -0.6835377739 -0.6164096734
1.9637137497 -0.6251589886 -0.5424375971
1.9853641481 -0.5720314053 -0.4653936298
2.0104849369 -0.5241512289 -0.3859941030
2.0396131096 -0.4810724787 -0.3052252845
2.0734954764 -0.4417770538 -0.2243810571
2.1128861616 -0.4044957745 -0.1450951322
2.1589301853 -0.3662811411 -0.0699726170
2.2116957771 -0.3231959508 -0.0023643727
2.2698897143 -0.2707991917 0.0529799260
2.3290657583 -0.2048614148 0.0893326223
2.3794028397 -0.1242849094 0.1001554807
2.4061335907 -0.0345393959 0.0824791682
2.4019996387 0.0524654012 0.0434826386
2.3742661289 0.1301436092 -0.0052790334
2.3319582712 0.1992063470 -0.0567980636
2.2798648732 0.2619841214 -0.1074710851
2.2199096570 0.3204448145 -0.1544652531
2.1518126756 0.3752084218 -0.1941932931
2.0757330401 0.4262963423 -0.2226745907
1.9939131016 0.4741717434 -0.2376883178
1.9097703206 0.5203624586 -0.2402392697
1.8261883259 0.5670999672 -0.2328896407
1.7449804806 0.6163394415 -0.2185115669
1.6673954264 0.6695282026 -0.1990560972
1.5941311102 0.7273624261 -0.1763684845
1.5253264430 0.7898766109 -0.1521628195
1.4602086316 0.8562976806 -0.1281335969
1.3964663306 0.9246933193 -0.1060150158
1.3277441815 0.9888625952 -0.0864947052
1.2529666589 1.0466857129 -0.0695472394
1.1730965153 1.0979481552 -0.0548277546
1.0891069345 1.1427092402 -0.0418918061
1.0018925499 1.1812356367 -0.0302393844
0.9122246850 1.2139245374 -0.0193504450
0.8207421503 1.2412367719 -0.0087075817
0.7279639247 1.2636482795 0.0021937014
0.6343120373 1.2816199696 0.0138438769
0.5401373269 1.2955821978 0.0267242909
0.4457445708 1.3059294594 0.0413153602
0.3514159968 1.3130215820 0.0581060743
0.2574335917 1.3171888138 0.0776033172
0.1641011559 1.3187394250 0.1003393480
0.0824089356 1.4509130216 -0.1522394069
-0.0164462131 1.4621681685 -0.1537531479
-0.1152840645 1.4735034301 -0.1518830105
-0.2139275697 1.4852836305 -0.1463135249
-0.3121529949 1.4978881176 -0.1367003559
-0.4096773674 1.5117087087 -0.1226853325
-0.4827997496 1.5223234299 -0.1126336312
-0.5562712679 1.5319574453 -0.1074334308
-0.6303165138 1.5396272922 -0.1106344256
-0.7031864685 1.5436665479 -0.1259042764
-0.7984849408 1.5466530875 -0.1538639291
-0.9153173756 1.5483108489 -0.1964554872
-1.0549048552 1.5501866822 -0.2493118368
-1.2203336622 1.5503355813 -0.3033983372
-1.3892101248 1.5336787925 -0.3400876236
-1.5411237717 1.4553214001 -0.3408017731
-1.6455009418 1.3222043296 -0.3080821517
-1.7257228187 1.1756109589 -0.2593606635
-1.7980853550 1.0540382475 -0.2120328766
-1.8536005016 0.9781918472 -0.1796281268
-1.9002111654 0.9251223704 -0.1558382784
-1.9505566359 0.8751230823 -0.1330746987
-2.0046282104 0.8283321313 -0.1118032489
-2.0635650525 0.7860012231 -0.0944985364
-2.1249291276 0.7459035404 -0.0811509646
-2.1881630536 0.7074909255 -0.0726531247
-2.2527094481 0.6702152208 -0.0698976075
-2.3382250706 0.6201810981 -0.0783055947
-2.4602097688 0.5408811465 -0.1107899219
-2.5928212749 0.4418492929 -0.1644428549
-2.7140753001 0.3347810432 -0.2286994059
-2.8141618502 0.2139054568 -0.3032286821
-2.8679440403 0.0717984168 -0.3837981324
-2.8493588266 -0.0842122846 -0.4513696481
-2.7660720754 -0.2313998062 -0.4858107422
-2.6409538849 -0.3504558587 -0.4752903841
-2.5001875328 -0.4352231616 -0.4222598670
-2.3619530657 -0.4862504107 -0.3315972887
-2.2397114788 -0.5114471081 -0.2108557561
-2.1419468836 -0.5248124739 -0.0676423996
-2.0652148474 -0.5430192795 0.0873129933
-2.0212782978 -0.5649613147 0.2014543793
-1.9915521229 -0.5909048496 0.2926931467
-1.9658005393 -0.6252021698 0.3823569295
-1.9433730096 -0.6680316786 0.4691912093
-1.9237210923 -0.7190477046 0.5521970403
-1.9107875878 -0.7627515275 0.6111658538
-1.8958097384 -0.8270655138 0.6854240729
-1.8839079531 -0.8979996599 0.7539814118
-1.8773270785 -0.9549964935 0.8015509237
-1.8728991425 -1.0358998084 0.8590905963
-1.8749422715 -1.1212997177 0.9097755537
-1.8860229981 -1.2100815056 0.9527677098
-1.9084704622 -1.3002748218 0.9873394625
-1.9436894528 -1.3894187243 1.0125619616
-1.9913050972 -1.4750931586 1.0274335883
-2.0491914887 -1.5555916786 1.0312461870
-2.1140168275 -1.6304753422 1.0241994481
-2.1827266574 -1.7000705537 1.0068608673
-2.2531886666 -1.7645366613 0.9794881653
-2.3238654323 -1.8237121614 0.9424087470
-2.3764243032 -1.8650655619 0.9093635813
-2.4448145038 -1.9143434616 0.8565827634
-2.5107289731 -1.9570092679 0.7955335044
-2.5732252395 -1.9922058358 0.7266330868
-2.6316652093 -2.0193415570 0.6508761482
-2.6718393917 -2.0332673747 0.5895931881
-2.7210398846 -2.0448906458 0.5041088495
-2.7639560826 -2.0471963672 0.4145761672
-2.7999806305 -2.0402975035 0.3222789780
-2.8217393462 -2.0287529391 0.2520079371
-2.8442864884 -2.0060195109 0.1580240634
-2.8588636913 -1.9749697656 0.0648521939
-2.8652139471 -1.9360526731 -0.0262778963
-2.8649968820 -1.9023871338 -0.0927380018
-2.8576771346 -1.8515608580 -0.1777850567
-2.8427638371 -1.7946695205 -0.2578714496
-2.8208611891 -1.7325993412 -0.3323080989
-2.8006461525 -1.6833801516 -0.3845978055
-2.7671004329 -1.6135906374 -0.4470312317
-2.7273423492 -1.5404874840 -0.5015074452
-2.6816804320 -1.4649521075 -0.5473518561
-2.6428438593 -1.4072081416 -0.5742045740
-2.5868046478 -1.3301081369 -0.6020504933
-2.5252295888 -1.2540267241 -0.6186670994
-2.4756337118 -1.1986961737 -0.6228846645
-2.4059819087 -1.1282538382 -0.6180480122
-2.3332646415 -1.0629717771 -0.6009437879
-2.2776532137 -1.0177203571 -0.5809433402
-2.2030095204 -0.9632686927 -0.5445088713
-2.1289658238 -0.9152179052 -0.4988931390
-2.0740811658 -0.8827629623 -0.4601586726
-2.0022716133 -0.8458524404 -0.4020239753
-1.9314047837 -0.8155962672 -0.3390841094
-1.8603070510 -0.7920649310 -0.2735860834
-1.7872655264 -0.7765161444 -0.2078651914
-1.7294921580 -0.7718976987 -0.1609142294
-1.6481902517 -0.7739537660 -0.1040755651
-1.5831919832 -0.7836965369 -0.0696138792
-1.5158453862 -0.7994644343 -0.0431203779
-1.4467562841 -0.8211353628 -0.0258365882
-1.3551774385 -0.8591925703 -0.0242370666
-1.2900252542 -0.8915578407 -0.0399133882
-1.2284119383 -0.9239337896 -0.0653550058
-1.1515283763 -0.9651894628 -0.1123650398
-1.0780775041 -1.0014860177 -0.1686334280
-1.0028545623 -1.0314385894 -0.2262636247
-0.9211177966 -1.0544415387 -0.2773744422
-0.8075190045 -1.0732917310 -0.3220900386
-0.6853082210 -1.0828951115 -0.3380742780
-0.5634749443 -1.0857376769 -0.3168291559
-0.4502947629 -1.0861580306 -0.2670688855
-0.3691516856 -1.0863714708 -0.2102759239
-0.2971987421 -1.0876797454 -0.1419938907
-0.2337644304 -1.0912339306 -0.0656565790
-0.1773309945 -1.0980499429 0.0158910047
-0.1259258343 -1.1088362158 0.1003397303
-0.0778331656 -1.1242417585 0.1860300466
-0.0313828532 -1.1447194314 0.2715714940
0.0149358324 -1.1703588514 0.3557770748
0.0622729279 -1.2013747755 0.4375516167
0.1114617175 -1.2377382976 0.5159525229
0.1497996461 -1.2682293452 0.5721810802
0.2033275661 -1.3135797870 0.6426424982
0.2594839775 -1.3638197031 0.7075140205
0.3180012251 -1.4187649055 0.7661669296
0.3784097847 -1.4784324959 0.8178809594
0.4397987809 -1.5426832607 0.8624203406
0.5010361723 -1.6118016524 0.8991719471
0.5603955764 -1.6861145207 0.9279239060
0.6152573954 -1.7663085750 0.9482685531
0.6613576443 -1.8533206581 0.9596222346
0.6935138350 -1.9468050051 0.9619394896
0.7071291337 -2.0444873743 0.9550883134
0.7027420352 -2.1423367309 0.9399378023
0.6855890295 -2.2375543889 0.9175764440
0.6605413991 -2.3292637518 0.8885793983
0.6306662707 -2.4172098693 0.8530969506
0.5978446853 -2.5013792294 0.8115468906
0.5627851329 -2.5814731875 0.7641788122
0.5258146341 -2.6569504264 0.7110228741
0.4970693847 -2.7108887573 0.6682165555
0.4568330378 -2.7773603159 0.6060846550
0.4146413969 -2.8380016700 0.5394459489
0.3703651251 -2.8919045449 0.4685116456
0.3240933587 -2.9387523964 0.3939375876
0.2879648979 -2.9681242715 0.3356385305
0.2385629362 -3.0010044174 0.2558921505
0.1877970726 -3.0254626785 0.1739959172
0.1490890613 -3.0374730152 0.1114450428
0.0970743312 -3.0457510483 0.0271823962
0.0450775339 -3.0447451908 -0.0574802192
0.0064331489 -3.0380910726 -0.1208613638
-0.0441135412 -3.0205807971 -0.2046304182
-0.0930642766 -2.9937623880 -0.2868723713
-0.1285778975 -2.9684801858 -0.3474208903
-0.1735147824 -2.9263571216 -0.4255306089
-0.2156790135 -2.8762224872 -0.5003979455
-0.2449584322 -2.8328454066 -0.5535813255
-0.2815766376 -2.7697489923 -0.6211091466
-0.3068229935 -2.7180329545 -0.6685033058
-0.3376766372 -2.6440763967 -0.7272895358
-0.3586443202 -2.5851115870 -0.7678009123
-0.3833212490 -2.5019018200 -0.8162643867
-0.3996836756 -2.4368789633 -0.8489811426
-0.4173193981 -2.3461324376 -0.8857266382
-0.4265790099 -2.2753383891 -0.9073645641
-0.4343586257 -2.1789206773 -0.9300453592
-0.4353381591 -2.1052712094 -0.9410430376
-0.4322053509 -2.0311711337 -0.9472824367
-0.4245614045 -1.9569996147 -0.9484757521
-0.4101111093 -1.8841157973 -0.9422132992
-0.3911026628 -1.8131007599 -0.9307542721
-0.3679394912 -1.7443334191 -0.9142036024
-0.3410250204 -1.6781926914 -0.8926662219
-0.2995791862 -1.5960928531 -0.8548186963
-0.2658357867 -1.5393388831 -0.8201029475
-0.2194737090 -1.4684212581 -0.7681721130
-0.1840711867 -1.4197386892 -0.7242279491
-0.1368427204 -1.3601240905 -0.6602466054
-0.0902270501 -1.3067722720 -0.5905299151
-0.0558457809 -1.2707287256 -0.5350419381
-0.0108326445 -1.2284251615 -0.4571088346
0.0336402386 -1.1921933090 -0.3758632211
0.0783063088 -1.1619448050 -0.2922982908
0.1243230814 -1.1374793252 -0.2075739030
0.1600840326 -1.1221045431 -0.1439051919
0.2119985503 -1.1066744609 -0.0604475356
0.2700595409 -1.0955291921 0.0195543322
0.3358970015 -1.0876958118 0.0936804175
0.4114020064 -1.0824069472 0.1581435740
0.4968835953 -1.0784803212 0.2086257795
0.5904835677 -1.0748159906 0.2415317105
0.6889183519 -1.0700205375 0.2532882114
0.7872855017 -1.0623939274 0.2424468502
0.8801278092 -1.0498155399 0.2096252016
0.9640313802 -1.0308827366 0.1599015155
1.0398351908 -1.0052661664 0.1008331636
1.1119471431 -0.9728618370 0.0404338340
1.1863858006 -0.9340254362 -0.0128300458
1.2669569200 -0.8907653381 -0.0515970515
1.3540820395 -0.8469305162 -0.0701703596
1.4450016613 -0.8073075465 -0.0662107783
1.5357509692 -0.7756851357 -0.0414040786
1.6226127789 -0.7546708608 0.0019049995
1.7031972897 -0.7453115824 0.0592826764
1.7775871959 -0.7467954280 0.1252403779
1.8300120120 -0.7549451985 0.1776930813
1.8980968103 -0.7721173851 0.2480721915
1.9653814068 -0.7965786233 0.3170886070
2.0334128713 -0.8275278158 0.3826746535
2.1031630059 -0.8646969208 0.4429856520
2.1568451772 -0.8968629661 0.4834612623
2.2298303332 -0.9450727337 0.5304925235
2.3037726849 -0.9997367801 0.5678725456
2.3591316211 -1.0447230287 0.5891237234
2.4315567114 -1.1103087330 0.6065128786
2.5009074604 -1.1811481399 0.6111291056
2.5506337239 -1.2365920536 0.6074248122
2.6118427420 -1.3129981461 0.5901388734
2.6675290343 -1.3901157081 0.5611819133
2.7049470880 -1.4474052188 0.5315126341
2.7505489656 -1.5222568205 0.4847681625
2.7901092444 -1.5942288192 0.4288771866
2.8156250243 -1.6456685308 0.3814068633
2.8444726668 -1.7106260364 0.3120322612
2.8667553475 -1.7705009516 0.2359920365
2.8791375657 -1.8118215887 0.1752536876
2.8890479392 -1.8611858090 0.0896116257
2.8914308788 -1.9036041021 -0.0001728425
2.8886890662 -1.9310786176 -0.0694672163
2.8771251173 -1.9595403938 -0.1640517508
2.8575884004 -1.9792580258 -0.2595450789
2.8369949241 -1.9868603703 -0.3308256628
2.8038889009 -1.9896315770 -0.4243970664
2.7639267718 -1.9827249532 -0.5150469937
2.7295186417 -1.9708144109 -0.5799961772
2.6788900483 -1.9469167899 -0.6619728786
2.6378322826 -1.9232291483 -0.7194057193
2.5792482593 -1.8837918258 -0.7892516030
2.5174403709 -1.8367092388 -0.8511334102
2.4696003209 -1.7973530726 -0.8926938715
2.4040399665 -1.7383500214 -0.9386676127
2.3377259624 -1.6737928092 -0.9750828375
2.2882604836 -1.6216018150 -0.9948964867
2.2235695886 -1.5485758282 -1.0135518030
2.1770761589 -1.4907856405 -1.0201781893
2.1190467241 -1.4102918033 -1.0197771110
2.0795283413 -1.3476503546 -1.0125042607
2.0437836102 -1.2834659457 -0.9997173371
2.0056405456 -1.1959847114 -0.9717973573
1.9778517448 -1.1084052780 -0.9337597602
1.9644501911 -1.0440254856 -0.8985476847
1.9532515561 -0.9607265581 -0.8456401716
1.9500243738 -0.9010520010 -0.8011501703
1.9509715792 -0.8255351976 -0.7365992171
1.9572981768 -0.7555356437 -0.6663466524
1.9682727823 -0.6915734514 -0.5910746131
1.9791638185 -0.6475407369 -0.5319089522
1.9975026971 -0.5947850853 -0.4496683094
2.0202819044 -0.5487406211 -0.3645462708
2.0478965292 -0.5088964116 -0.2777361882
2.0810343832 -0.4743081623 -0.1905983869
2.1206937407 -0.4432378224 -0.1048770413
2.1676596789 -0.4126706458 -0.0227958823
2.2223731953 -0.3787514206 0.0527325068
2.3009533239 -0.3244112570 0.1312792671
2.3841946744 -0.2511371549 0.1848412471
2.4702847213 -0.1342942355 0.2031678226
2.5057986864 -0.0209673456 0.1776166658
2.4961664932 0.0894826012 0.1262196983
2.4522187227 0.1871940906 0.0643909349
2.3859799114 0.2713448993 0.0014399990
2.3245210115 0.3330329326 -0.0464674987
2.2555361257 0.3902874083 -0.0892173082
2.1786477776 0.4432681923 -0.1227711504
2.0950184375 0.4923524527 -0.1435843821
2.0296522252 0.5273988440 -0.1512157463
1.9413959899 0.5731962253 -0.1488499159
1.8549375400 0.6208084963 -0.1364060006
1.7926743551 0.6593428475 -0.1220818099
1.7131041102 0.7145458273 -0.0995966662
1.6568290785 0.7596309468 -0.0806132559
1.5859967357 0.8241676395 -0.0540785007
1.5194661098 0.8932571685 -0.0277308667
1.4552320864 0.9652544546 -0.0034592753
1.3899895619 1.0376335277 0.0163466857
1.3197350965 1.1066159132 0.0286492178
1.2212877708 1.1815722889 0.0297594443
1.1344776547 1.2275980545 0.0171638442
1.0442710762 1.2635758267 -0.0037389325
0.9523678905 1.2942613762 -0.0263180255
0.8590369140 1.3211578390 -0.0478779609
0.7644782795 1.3447059739 -0.0679787882
0.6689095569 1.3653605330 -0.0864347469
0.5725057294 1.3835490705 -0.1030663929
0.4754103069 1.3996734803 -0.1176939765
0.3777451760 1.4141137968 -0.1301314582
0.2796194675 1.4272332490 -0.1401811452
0.1811378756 1.4393839792 -0.1476288285
