# Supplementary material for: The topology of the magnetically induced ring current of C13Cl2
Source: Chem Sci. 2026 Jun 27. Online ahead of print. doi: 10.1039/d6sc03398a (PMC13334967; doi:10.1039/d6sc03398a)
Supplement: SC-OLF-D6SC03398A-s002 [file SC-OLF-D6SC03398A-s002.zip › c13cl2/3loops/ribbon_traj_004_024.xyz]

300

0.0731466337 1.3449333768 0.1006927609
-0.0216635887 1.3418973235 0.1161607609
-0.1167015974 1.3413599833 0.1312291489
-0.2121701011 1.3430812088 0.1448637304
-0.2960089780 1.3464847994 0.1552569064
-0.3926853584 1.3502471506 0.1621905307
-0.4896177854 1.3522247521 0.1627170354
-0.5737048920 1.3488528925 0.1542437417
-0.6682666674 1.3394723105 0.1359072755
-0.7606051985 1.3246061346 0.1106099265
-0.8511560565 1.3054008378 0.0817918372
-0.9406892041 1.2824082534 0.0525552708
-1.0295662442 1.2546902983 0.0257421790
-1.1173117610 1.2201540313 0.0041401506
-1.2128714950 1.1702996562 -0.0105582141
-1.3006889196 1.1059598045 -0.0115130571
-1.3779381585 1.0299668178 0.0016628777
-1.4416453294 0.9592770636 0.0205676098
-1.5043358930 0.8889428088 0.0438164389
-1.5691266257 0.8213152402 0.0691820178
-1.6379673528 0.7579579650 0.0948315294
-1.7114809644 0.6995068839 0.1190854489
-1.7793827278 0.6523541542 0.1378334881
-1.8611345415 0.6029148314 0.1546961209
-1.9457997080 0.5566222984 0.1645776446
-2.0207117578 0.5170541285 0.1642925842
-2.0942728902 0.4764630351 0.1547854321
-2.1745185236 0.4276546710 0.1323343977
-2.2479908751 0.3751719831 0.0980578472
-2.3139725495 0.3187470194 0.0554703868
-2.3725271161 0.2579700443 0.0081651937
-2.4293743199 0.1833385133 -0.0471550488
-2.4748980778 0.0892502549 -0.1076910263
-2.4871971169 -0.0186061136 -0.1593488550
-2.4526445621 -0.1299608018 -0.1846894529
-2.3837945031 -0.2276248965 -0.1732137955
-2.3031532687 -0.3035217214 -0.1266531684
-2.2331951349 -0.3549520658 -0.0617474492
-2.1708742502 -0.3952146317 0.0176793969
-2.1231509672 -0.4269987969 0.0955858139
-2.0823154145 -0.4583010647 0.1776484614
-2.0475713858 -0.4921244113 0.2615660198
-2.0178993364 -0.5303260226 0.3455872875
-1.9926538664 -0.5741278664 0.4283319662
-1.9712205535 -0.6239200245 0.5087494131
-1.9552028080 -0.6726374241 0.5762082821
-1.9400180030 -0.7335777123 0.6500867464
-1.9282608552 -0.8001959720 0.7195681593
-1.9203419082 -0.8721139730 0.7841261431
-1.9170564807 -0.9488544609 0.8432724822
-1.9197229128 -1.0298802164 0.8963776147
-1.9277602559 -1.1035279082 0.9373906602
-1.9459531765 -1.1899695637 0.9771780203
-1.9745566254 -1.2770230320 1.0085346637
-2.0139175443 -1.3627516394 1.0304547297
-2.0560476886 -1.4353844643 1.0417444564
-2.1119975269 -1.5145399481 1.0446562559
-2.1735160517 -1.5891789293 1.0373641103
-2.2384170255 -1.6591660909 1.0200567585
-2.2966166685 -1.7162280785 0.9968202084
-2.3634817985 -1.7773841268 0.9623391590
-2.4298085417 -1.8332657974 0.9189880873
-2.4946814803 -1.8832081332 0.8670515250
-2.5573742120 -1.9267097553 0.8072527495
-2.6098124102 -1.9586903847 0.7489358236
-2.6663643594 -1.9883510569 0.6760325241
-2.7184350454 -2.0095193256 0.5970824641
-2.7653091383 -2.0219337155 0.5131733638
-2.8062657331 -2.0253658616 0.4254173736
-2.8369115705 -2.0210725576 0.3465920240
-2.8652429441 -2.0079012882 0.2548409207
-2.8861443026 -1.9862401667 0.1627030049
-2.8994656302 -1.9565344671 0.0713974233
-2.9053586102 -1.9247039059 -0.0069179938
-2.9048166551 -1.8816600072 -0.0938452774
-2.8970383813 -1.8322415144 -0.1769632042
-2.8823919812 -1.7770703957 -0.2554050178
-2.8614370871 -1.7169228323 -0.3285823506
-2.8343493501 -1.6522712570 -0.3956597344
-2.8056152081 -1.5922583785 -0.4481750495
-2.7677930316 -1.5208861021 -0.5018019319
-2.7244756443 -1.4470240680 -0.5472668952
-2.6755924064 -1.3716030751 -0.5835813289
-2.6212073330 -1.2958186741 -0.6099063278
-2.5691572503 -1.2305008405 -0.6237974924
-2.5049751637 -1.1581625129 -0.6291937842
-2.4365601570 -1.0899168161 -0.6226583686
-2.3651695637 -1.0270622088 -0.6043605437
-2.3014766851 -0.9772284918 -0.5793253715
-2.2284994767 -0.9259493676 -0.5414010295
-2.1564784519 -0.8808680122 -0.4947028444
-2.0861355791 -0.8417211087 -0.4406198716
-2.0175968723 -0.8082266428 -0.3807057255
-1.9504182993 -0.7803332981 -0.3165127793
-1.8921418883 -0.7606910895 -0.2581493000
-1.8244973078 -0.7448610218 -0.1904067730
-1.7539591330 -0.7368483993 -0.1242924442
-1.6786609941 -0.7379075104 -0.0632020787
-1.5973714682 -0.7493820937 -0.0117186407
-1.5107751584 -0.7715255644 0.0255641294
-1.4326728843 -0.7991518036 0.0426792125
-1.3438221767 -0.8370293413 0.0445107535
-1.2586188259 -0.8786429940 0.0259935813
-1.1789822714 -0.9197398882 -0.0104245623
-1.1042795797 -0.9567814016 -0.0597605617
-1.0309192229 -0.9879473185 -0.1150303870
-0.9540406877 -1.0126190780 -0.1687043368
-0.8699648767 -1.0307622371 -0.2131048800
-0.7785584191 -1.0431070562 -0.2420594882
-0.6826797759 -1.0509864365 -0.2512636140
-0.5748535383 -1.0567733520 -0.2374393739
-0.4840557711 -1.0609122417 -0.2038813149
-0.4012631982 -1.0652693657 -0.1536926277
-0.3275352319 -1.0708393704 -0.0910249675
-0.2624722207 -1.0784260083 -0.0195126185
-0.2048666425 -1.0889358303 0.0578334815
-0.1527974436 -1.1031272665 0.1384775934
-0.1044821665 -1.1215677713 0.2205916477
-0.0582553420 -1.1446537190 0.3027379150
-0.0127088833 -1.1727002206 0.3837107485
0.0275288500 -1.2015977847 0.4525215144
0.0744307030 -1.2392625864 0.5286411213
0.1228762130 -1.2821330497 0.6009328959
0.1730378828 -1.3301564804 0.6686523976
0.2247995253 -1.3832675347 0.7311527253
0.2777871671 -1.4415407159 0.7877133851
0.3312141913 -1.5050031867 0.8378526244
0.3778066827 -1.5645123491 0.8760135120
0.4289074667 -1.6380922548 0.9128174642
0.4762276832 -1.7173700726 0.9418467082
0.5132501785 -1.7910343598 0.9606046693
0.5466156656 -1.8809145119 0.9736669959
0.5674588387 -1.9628871598 0.9780239599
0.5784626496 -2.0591479557 0.9739294439
0.5777217436 -2.1552935884 0.9611517819
0.5687543996 -2.2376085022 0.9430815761
0.5526463399 -2.3293432799 0.9162254381
0.5338797267 -2.4066790586 0.8871955571
0.5090158357 -2.4919586375 0.8483547947
0.4808214848 -2.5732404493 0.8036152381
0.4497584214 -2.6502198848 0.7534814589
0.4160242766 -2.7225014710 0.6983126112
0.3842365345 -2.7813844549 0.6463128068
0.3456276135 -2.8436103856 0.5827188918
0.3043740491 -2.8996188699 0.5151273472
0.2606107333 -2.9490381335 0.4440643353
0.2144819126 -2.9913659023 0.3699842318
0.1723604125 -3.0224747056 0.3033203174
0.1224203961 -3.0501217211 0.2248719863
0.0710620462 -3.0696107978 0.1449036219
0.0186967438 -3.0806562777 0.0639754991
-0.0341421055 -3.0829338824 -0.0173702478
-0.0869214599 -3.0764398344 -0.0985242742
-0.1326413424 -3.0635011196 -0.1687278959
-0.1839205182 -3.0412141118 -0.2479723686
-0.2337694749 -3.0109371406 -0.3254677225
-0.2818654550 -2.9729745360 -0.4006595822
-0.3279347940 -2.9277886668 -0.4730830229
-0.3717990082 -2.8757815539 -0.5422279986
-0.4083260254 -2.8251462102 -0.5995524236
-0.4480250250 -2.7619942362 -0.6615645533
-0.4855296563 -2.6935080474 -0.7191231900
-0.5208359633 -2.6201516397 -0.7718753225
-0.5539897227 -2.5425150264 -0.8196580775
-0.5846857099 -2.4608250616 -0.8620081522
-0.6123403852 -2.3753896515 -0.8986540321
-0.6333272647 -2.2979414193 -0.9258918116
-0.6517101331 -2.2061468952 -0.9511042306
-0.6611967721 -2.1114890807 -0.9693986011
-0.6579106920 -2.0153494455 -0.9799884377
-0.6433213658 -1.9320344319 -0.9828905672
-0.6116867191 -1.8406274213 -0.9774115290
-0.5683146055 -1.7550945698 -0.9632404628
-0.5173084484 -1.6757184884 -0.9407635673
-0.4618770082 -1.6021005546 -0.9104219683
-0.4043895089 -1.5337140921 -0.8725720421
-0.3464455079 -1.4702104751 -0.8275837981
-0.2963222789 -1.4187133337 -0.7826084602
-0.2402780417 -1.3637544287 -0.7256193797
-0.1861068782 -1.3134520730 -0.6628008698
-0.1340698168 -1.2678118534 -0.5948268032
-0.0841684745 -1.2269695526 -0.5223414996
-0.0361010514 -1.1910056514 -0.4461210522
0.0106301121 -1.1599446644 -0.3669618684
0.0569306180 -1.1337977146 -0.2857949838
0.1039290528 -1.1124161858 -0.2036418892
0.1531269398 -1.0954874745 -0.1217481692
0.2060025094 -1.0825119405 -0.0414563751
0.2646300215 -1.0730394470 0.0351993804
0.3306712968 -1.0662377077 0.1057993158
0.4053455964 -1.0612776557 0.1672525496
0.4889136484 -1.0573127658 0.2158266700
0.5799439773 -1.0533891272 0.2481505149
0.6876981972 -1.0478424744 0.2623784901
0.7951947222 -1.0382872838 0.2486506463
0.8856230597 -1.0248392175 0.2172611254
0.9687002852 -1.0053325577 0.1715393928
1.0452258567 -0.9792575701 0.1180153013
1.1190954000 -0.9468066078 0.0642016655
1.1950705484 -0.9088011772 0.0176628956
1.2762188255 -0.8675489842 -0.0149511952
1.3513782656 -0.8314901082 -0.0294955442
1.4407719789 -0.7944247670 -0.0259213336
1.5188195558 -0.7689278426 -0.0055165625
1.6052388395 -0.7484412170 0.0326205662
1.6863071519 -0.7387027370 0.0845420777
1.7522963508 -0.7385684416 0.1375373457
1.8236219350 -0.7468922918 0.2026507959
1.8921387565 -0.7629458377 0.2693829127
1.9596417424 -0.7856954440 0.3352187847
2.0189045469 -0.8102257578 0.3906245729
2.0880585347 -0.8438291085 0.4497585881
2.1589147502 -0.8830598202 0.5030863977
2.2313258071 -0.9281531772 0.5491560458
2.3045993067 -0.9794101905 0.5865300418
2.3775353833 -1.0370780202 0.6137718170
2.4400750102 -1.0920592067 0.6294142305
2.5085211469 -1.1604822337 0.6355303361
2.5725677270 -1.2330817829 0.6297726603
2.6314761166 -1.3081734214 0.6125160858
2.6781142140 -1.3746404195 0.5882708694
2.7267145641 -1.4502397856 0.5519467052
2.7698171534 -1.5243761026 0.5067026174
2.8072880369 -1.5960263310 0.4531840105
2.8390881502 -1.6644616178 0.3922885819
2.8620247569 -1.7211420459 0.3336485618
2.8827258875 -1.7818885695 0.2609807353
2.8970526828 -1.8376856959 0.1830025277
2.9045454342 -1.8879454078 0.1004454351
2.9049555310 -1.9321375380 0.0141686603
2.8992673877 -1.9653441067 -0.0635564395
2.8856528779 -1.9963800088 -0.1543790816
2.8645462454 -2.0197165999 -0.2460701514
2.8361468992 -2.0347609193 -0.3375275278
2.8005940250 -2.0409801527 -0.4275006522
2.7644776161 -2.0397721044 -0.5041653374
2.7172083607 -2.0293730759 -0.5882289521
2.6647559693 -2.0105473379 -0.6676221888
2.6078042152 -1.9834158675 -0.7413045444
2.5470961646 -1.9485221849 -0.8084417220
2.4914497969 -1.9119173432 -0.8608591728
2.4258155950 -1.8643378988 -0.9140458418
2.3585748193 -1.8108993739 -0.9590350640
2.2905878502 -1.7521604624 -0.9955015643
2.2228495720 -1.6884560543 -1.0229675254
2.1566909255 -1.6199637045 -1.0411088471
2.1016268601 -1.5561093063 -1.0490116930
2.0435657076 -1.4785703516 -1.0488792283
1.9934677332 -1.3963804739 -1.0385091333
1.9535415218 -1.3105677615 -1.0182213612
1.9250958572 -1.2229267669 -0.9885331503
1.9076630843 -1.1355781211 -0.9504879918
1.8995427592 -1.0503353285 -0.9051193318
1.8985636251 -0.9785355604 -0.8601634814
1.9030465227 -0.9004689108 -0.8027958953
1.9118984553 -0.8271256873 -0.7399596408
1.9243095154 -0.7590218934 -0.6720364807
1.9398768146 -0.6965793233 -0.5995003596
1.9583829105 -0.6401739199 -0.5228491638
1.9768924594 -0.5951281457 -0.4535005598
2.0013604928 -0.5501920300 -0.3711508771
2.0297463096 -0.5113434000 -0.2870493717
2.0627737461 -0.4776321983 -0.2025229567
2.1011807288 -0.4475624535 -0.1190467496
2.1524887774 -0.4161881737 -0.0285848099
2.2125486299 -0.3817398797 0.0546154364
2.2978974338 -0.3301274465 0.1411546471
2.3904418621 -0.2556312223 0.1989297629
2.4727537651 -0.1537074296 0.2163625888
2.5192269465 -0.0332655488 0.1925136261
2.5119129805 0.0866052001 0.1385234204
2.4616610140 0.1912565708 0.0737415430
2.3959218399 0.2737346194 0.0147171819
2.3276060031 0.3414668924 -0.0358789553
2.2602819185 0.3974559636 -0.0762683467
2.1858112811 0.4495883986 -0.1081676635
2.1051274788 0.4982930028 -0.1283539760
2.0316769457 0.5391422956 -0.1359635836
1.9572154213 0.5792913972 -0.1345442103
1.8835296053 0.6201860978 -0.1257485350
1.8022487438 0.6701290941 -0.1082701457
1.7348309476 0.7177506463 -0.0890794962
1.6709531775 0.7691280032 -0.0676320718
1.6024902209 0.8326247379 -0.0414284215
1.5382772673 0.9004604630 -0.0152951906
1.4762847592 0.9709433325 0.0091099797
1.4041985557 1.0491069155 0.0332139862
1.3154468749 1.1291784409 0.0516654040
1.2137621256 1.1936133595 0.0570966012
1.1154167989 1.2371414182 0.0532653719
1.0133584421 1.2707886393 0.0478715464
0.9207661868 1.2952479386 0.0459841059
0.8266732558 1.3142539728 0.0453990706
0.7315846204 1.3284776286 0.0462328740
0.6358831544 1.3386273910 0.0485578687
0.5398439284 1.3453104168 0.0524765129
0.4436757307 1.3490698473 0.0581092872
0.3475475159 1.3503968409 0.0655968727
0.2516094562 1.3497436524 0.0751106820
0.1682424629 1.3482915189 0.0866603368
0.0717670100 1.3179687600 0.1268755300
-0.0199829389 1.3172927871 0.1553707874
-0.1121556487 1.3204686184 0.1822780463
-0.2051526674 1.3263473828 0.2056513686
-0.2993707276 1.3330389821 0.2231127196
-0.3948437561 1.3377744528 0.2322514945
-0.4908399756 1.3377312230 0.2312330958
-0.5858795845 1.3309764081 0.2193865119
-0.6786542404 1.3174322906 0.1985481127
-0.7690497731 1.2985761517 0.1720505332
-0.8577034245 1.2754561222 0.1431256562
-0.9453793869 1.2484525347 0.1145954779
-1.0322076266 1.2161035141 0.0892904457
-1.1174155667 1.1763147338 0.0700133431
-1.1988567546 1.1266177439 0.0598270470
-1.2737236474 1.0666077081 0.0608243908
-1.3416940191 0.9996826065 0.0717567661
-1.4054682357 0.9300996030 0.0896116498
-1.4683776375 0.8609630144 0.1118198959
-1.5333745724 0.7945019205 0.1360747694
-1.6022260131 0.7321242286 0.1604957455
-1.6754445731 0.6743353517 0.1834380770
-1.7530586359 0.6213055906 0.2032061789
-1.8343555025 0.5723179198 0.2179711566
-1.9181393220 0.5259650896 0.2254726095
-2.0025255160 0.4802257881 0.2231299514
-2.0847465282 0.4329000870 0.2085640415
-2.1612375122 0.3822686316 0.1803636456
-2.2298722418 0.3279274699 0.1409778590
-2.2906270879 0.2699029268 0.0944686135
-2.3434904253 0.2074480226 0.0441857167
-2.3869862745 0.1388933795 -0.0070330446
-2.4163876189 0.0618991723 -0.0559517045
-2.4232901992 -0.0243578065 -0.0964127639
-2.3993103304 -0.1142818515 -0.1171965961
-2.3504834789 -0.1962011554 -0.1106841688
-2.2910074569 -0.2641013591 -0.0786849497
-2.2311828129 -0.3180431774 -0.0267112324
-2.1763097712 -0.3615955492 0.0388647698
-2.1281588354 -0.3992201535 0.1129399147
-2.0867627633 -0.4350226099 0.1918784299
-2.0514568963 -0.4723256142 0.2730569421
-2.0211920425 -0.5131300826 0.3545839120
-1.9952162836 -0.5586278970 0.4350975404
-1.9729644768 -0.6093851045 0.5135565021
-1.9539685407 -0.6656996721 0.5890199388
-1.9380302930 -0.7272999577 0.6609755401
-1.9252336994 -0.7940712305 0.7288343780
-1.9160226585 -0.8658761008 0.7919642976
-1.9109756195 -0.9421817664 0.8500700774
-1.9112939249 -1.0225839894 0.9025985733
-1.9187042691 -1.1064528284 0.9487920851
-1.9350901967 -1.1926487170 0.9877715907
-1.9617294008 -1.2794566801 1.0188620793
-1.9991652428 -1.3649908370 1.0410919845
-2.0469137322 -1.4473360737 1.0534345314
-2.1025032606 -1.5255536667 1.0560158298
-2.1637060548 -1.5991869897 1.0488602813
-2.2283759614 -1.6681614040 1.0320874793
-2.2947966748 -1.7325130652 1.0062397606
-2.3617019867 -1.7921661558 0.9717735338
-2.4280893941 -1.8467002224 0.9288457865
-2.4931122677 -1.8954410323 0.8776600966
-2.5560555902 -1.9379101511 0.8188757138
-2.6162364811 -1.9735377743 0.7530826809
-2.6729505689 -2.0018018812 0.6809271301
-2.7253322997 -2.0217646941 0.6029438276
-2.7726808283 -2.0333111193 0.5201889193
-2.8142328421 -2.0361187623 0.4336622664
-2.8494559058 -2.0303005514 0.3445290664
-2.8780158190 -2.0160850827 0.2539641040
-2.8993243870 -1.9936467016 0.1630608616
-2.9132045828 -1.9634981600 0.0729504785
-2.9198198604 -1.9262300266 -0.0152957071
-2.9193405286 -1.8824791424 -0.1007769671
-2.9119533881 -1.8327254294 -0.1825841913
-2.8979085420 -1.7774689618 -0.2598640641
-2.8777583270 -1.7174540011 -0.3320803595
-2.8517558104 -1.6531176330 -0.3984760061
-2.8200519306 -1.5849107541 -0.4581922404
-2.7830151399 -1.5136608747 -0.5108496782
-2.7406363621 -1.4400118292 -0.5555658799
-2.6929423543 -1.3648795259 -0.5916298036
-2.6397901665 -1.2893940062 -0.6180063574
-2.5810987182 -1.2150700494 -0.6337494626
-2.5174169296 -1.1433941626 -0.6384208235
-2.4494136857 -1.0759978768 -0.6314400993
-2.3783501307 -1.0141638773 -0.6129058612
-2.3057366270 -0.9586711205 -0.5834944771
-2.2330774785 -0.9092663595 -0.5447659319
-2.1614823535 -0.8659636330 -0.4976153045
-2.0916720144 -0.8283536039 -0.4434127910
-2.0237347053 -0.7961222034 -0.3836447149
-1.9572643732 -0.7691022099 -0.3197775399
-1.8912965986 -0.7478661110 -0.2532548355
-1.8243800963 -0.7331112414 -0.1859427658
-1.7546534511 -0.7257976195 -0.1203207891
-1.6803070842 -0.7271160434 -0.0596086207
-1.6001124723 -0.7383628094 -0.0081532140
-1.5146345115 -0.7598077382 0.0296563620
-1.4261906889 -0.7904549015 0.0503880125
-1.3380245858 -0.8280764906 0.0516893930
-1.2532329017 -0.8690680550 0.0337401464
-1.1736660590 -0.9093831378 -0.0015396989
-1.0986398423 -0.9457115598 -0.0491737261
-1.0247836994 -0.9761177795 -0.1025380241
-0.9475211021 -1.0000034316 -0.1543110024
-0.8634584123 -1.0176761207 -0.1970550936
-0.7724730374 -1.0298494294 -0.2248403888
-0.6772300596 -1.0378401204 -0.2329933842
-0.5822552048 -1.0436612480 -0.2208071086
-0.4916929375 -1.0487751440 -0.1895271274
-0.4087002904 -1.0541571227 -0.1416798730
-0.3342709737 -1.0606420182 -0.0814575852
-0.2685420167 -1.0689850506 -0.0119706588
-0.2101330012 -1.0799357743 0.0634812643
-0.1575200459 -1.0944063841 0.1425424100
-0.1084978503 -1.1126891934 0.2231136834
-0.0617031775 -1.1353030231 0.3039115712
-0.0156122520 -1.1626065200 0.3836572981
0.0307692744 -1.1946324684 0.4614507470
0.0782982769 -1.2314516416 0.5363777708
0.1275189976 -1.2732422038 0.6075029660
0.1785988917 -1.3197330196 0.6742579935
0.2314721684 -1.3708556801 0.7360455354
0.2859192360 -1.4267403950 0.7920683311
0.3412824073 -1.4872883304 0.8420087235
0.3967017083 -1.5525742311 0.8855047697
0.4508460105 -1.6231205177 0.9217760388
0.5020169440 -1.6990485647 0.9507030087
0.5477191898 -1.7807765200 0.9718321181
0.5850056147 -1.8682673299 0.9847021872
0.6105326120 -1.9606793545 0.9889158051
0.6223355803 -2.0558255668 0.9842732716
0.6212720120 -2.1509671032 0.9714411196
0.6100490931 -2.2441341229 0.9510798674
0.5916549187 -2.3344254521 0.9240194307
0.5682794054 -2.4214797645 0.8908553503
0.5411794144 -2.5050267081 0.8519702964
0.5111114290 -2.5846597165 0.8074529606
0.4785205032 -2.6602084113 0.7578859428
0.4435824398 -2.7313456749 0.7036072203
0.4061833258 -2.7973702342 0.6447080961
0.3664549195 -2.8581701809 0.5818506432
0.3242891507 -2.9130035800 0.5152061804
0.2798131316 -2.9616003392 0.4453045435
0.2330933571 -3.0033319953 0.3724887905
0.1843022027 -3.0376848658 0.2972175083
0.1337701663 -3.0643062440 0.2200024012
0.0819527914 -3.0831200660 0.1413533129
0.0292548197 -3.0937206519 0.0617567679
-0.0239023142 -3.0959422784 -0.0182168414
-0.0769539590 -3.0895814561 -0.0980341514
-0.1294154175 -3.0752306307 -0.1771998729
-0.1808879840 -3.0525627599 -0.2550619482
-0.2308794245 -3.0222208486 -0.3312553527
-0.2791106312 -2.9843939600 -0.4052034827
-0.3253541032 -2.9396816347 -0.4765359999
-0.3694255286 -2.8884025606 -0.5447610853
-0.4112933723 -2.8310759963 -0.6094744579
-0.4509620207 -2.7682507708 -0.6703591074
-0.4884973384 -2.7003005419 -0.7269466973
-0.5238793101 -2.6276510314 -0.7788859057
-0.5572113285 -2.5509183354 -0.8260859215
-0.5882231383 -2.4702727388 -0.8680542574
-0.6164226553 -2.3860524052 -0.9046287300
-0.6407533921 -2.2984103394 -0.9354637564
-0.6594633487 -2.2075615609 -0.9603346687
-0.6693518997 -2.1138302215 -0.9785569154
-0.6664660814 -2.0185587655 -0.9894596541
-0.6484131666 -1.9244111830 -0.9923327743
-0.6153058455 -1.8345556496 -0.9865538155
-0.5709521774 -1.7506169854 -0.9724089165
-0.5193746198 -1.6727565022 -0.9501053067
-0.4637834461 -1.6003102508 -0.9203702150
-0.4063005671 -1.5328214154 -0.8834047930
-0.3483726073 -1.4701326431 -0.8393568693
-0.2911067820 -1.4117683544 -0.7889613237
-0.2351875130 -1.3577167250 -0.7325865142
-0.1811716693 -1.3082150067 -0.6704652681
-0.1291955443 -1.2630879303 -0.6034654465
-0.0792642830 -1.2224926620 -0.5321459209
-0.0310592432 -1.1865499938 -0.4572247574
0.0158795043 -1.1553150395 -0.3794373566
0.0624786865 -1.1287433663 -0.2997336725
0.1098872875 -1.1067100349 -0.2191322309
0.1595042684 -1.0888112141 -0.1388395265
0.2128296179 -1.0746180543 -0.0602094680
0.2720122134 -1.0637600482 0.0146422879
0.3386129507 -1.0553725133 0.0832880768
0.4138591792 -1.0487820614 0.1424817568
0.4976858291 -1.0432081313 0.1887686680
0.5886104741 -1.0378687996 0.2187759731
0.6837352777 -1.0316749298 0.2290730589
0.7787134975 -1.0232216702 0.2194713731
0.8694630789 -1.0106816778 0.1911657824
0.9532160437 -0.9924734258 0.1480074936
1.0304651452 -0.9679376462 0.0964954246
1.1048355640 -0.9370565203 0.0441245279
1.1808060696 -0.9003097332 -0.0016539382
1.2612917009 -0.8599461524 -0.0347391811
1.3467352118 -0.8193637151 -0.0505022449
1.4352380641 -0.7827204870 -0.0463873440
1.5235767532 -0.7532261408 -0.0237102601
1.6087317092 -0.7328667107 0.0154300658
1.6882874469 -0.7229614450 0.0681543442
1.7623298175 -0.7223851249 0.1292639390
1.8317316687 -0.7306032255 0.1951438534
1.8986314589 -0.7459671427 0.2623346919
1.9647469317 -0.7675237087 0.3286039644
2.0315010024 -0.7946311867 0.3921337159
2.0998121800 -0.8270571448 0.4513649078
2.1700312254 -0.8647675822 0.5049520921
2.2419208346 -0.9079950676 0.5517075170
2.3148480465 -0.9573824194 0.5899699696
2.3875851491 -1.0131635851 0.6185147222
2.4586620719 -1.0750887608 0.6366041639
2.5265860134 -1.1426133028 0.6431648271
2.5899099270 -1.2145751834 0.6379117659
2.6481762028 -1.2891197936 0.6216549041
2.7009087899 -1.3647837973 0.5949789132
2.7482950226 -1.4401138139 0.5589159381
2.7902912991 -1.5139829375 0.5141589810
2.8268971986 -1.5854524672 0.4614622140
2.8580608913 -1.6537833843 0.4016021090
2.8838328771 -1.7184916747 0.3354849251
2.9037478757 -1.7789243097 0.2635489107
2.9175720099 -1.8345537444 0.1864936902
2.9248010798 -1.8848425749 0.1049997981
2.9253372822 -1.9294308116 0.0199415144
2.9185318311 -1.9673563012 -0.0680266748
2.9044556426 -1.9982808062 -0.1578391321
2.8831502932 -2.0218827720 -0.2484464958
2.8547773126 -2.0374153682 -0.3388650858
2.8193164720 -2.0442990078 -0.4278392557
2.7777113578 -2.0429039421 -0.5143617434
2.7302778467 -2.0327460265 -0.5972272739
2.6777950616 -2.0143074064 -0.6754928399
2.6210437508 -1.9878491354 -0.7482817995
2.5606770769 -1.9539063583 -0.8148039963
2.4974690106 -1.9129258952 -0.8743634335
2.4320735112 -1.8655988806 -0.9263791380
2.3652410038 -1.8127030229 -0.9706262256
2.2977721469 -1.7545853713 -1.0065854369
2.2305844655 -1.6915765625 -1.0337426510
2.1649329858 -1.6239702006 -1.0521424989
2.1024146833 -1.5516841683 -1.0613809738
2.0452555127 -1.4745578772 -1.0608151600
1.9960025729 -1.3928415014 -1.0503798105
1.9566248406 -1.3075968130 -1.0305502254
1.9286557972 -1.2204889843 -1.0015265561
1.9114739168 -1.1336062431 -0.9644850051
1.9033415427 -1.0486360956 -0.9205142251
1.9025882023 -0.9669102580 -0.8700821848
1.9074984376 -0.8891377206 -0.8139360649
1.9166296025 -0.8157090539 -0.7526937442
1.9292771207 -0.7470952384 -0.6866750045
1.9450806334 -0.6835377739 -0.6164096734
1.9637137497 -0.6251589886 -0.5424375971
1.9853641481 -0.5720314053 -0.4653936298
2.0104849369 -0.5241512289 -0.3859941030
2.0396131096 -0.4810724787 -0.3052252845
2.0734954764 -0.4417770538 -0.2243810571
2.1128861616 -0.4044957745 -0.1450951322
2.1589301853 -0.3662811411 -0.0699726170
2.2116957771 -0.3231959508 -0.0023643727
2.2698897143 -0.2707991917 0.0529799260
2.3290657583 -0.2048614148 0.0893326223
2.3794028397 -0.1242849094 0.1001554807
2.4061335907 -0.0345393959 0.0824791682
2.4019996387 0.0524654012 0.0434826386
2.3742661289 0.1301436092 -0.0052790334
2.3319582712 0.1992063470 -0.0567980636
2.2798648732 0.2619841214 -0.1074710851
2.2199096570 0.3204448145 -0.1544652531
2.1518126756 0.3752084218 -0.1941932931
2.0757330401 0.4262963423 -0.2226745907
1.9939131016 0.4741717434 -0.2376883178
1.9097703206 0.5203624586 -0.2402392697
1.8261883259 0.5670999672 -0.2328896407
1.7449804806 0.6163394415 -0.2185115669
1.6673954264 0.6695282026 -0.1990560972
1.5941311102 0.7273624261 -0.1763684845
1.5253264430 0.7898766109 -0.1521628195
1.4602086316 0.8562976806 -0.1281335969
1.3964663306 0.9246933193 -0.1060150158
1.3277441815 0.9888625952 -0.0864947052
1.2529666589 1.0466857129 -0.0695472394
1.1730965153 1.0979481552 -0.0548277546
1.0891069345 1.1427092402 -0.0418918061
1.0018925499 1.1812356367 -0.0302393844
0.9122246850 1.2139245374 -0.0193504450
0.8207421503 1.2412367719 -0.0087075817
0.7279639247 1.2636482795 0.0021937014
0.6343120373 1.2816199696 0.0138438769
0.5401373269 1.2955821978 0.0267242909
0.4457445708 1.3059294594 0.0413153602
0.3514159968 1.3130215820 0.0581060743
0.2574335917 1.3171888138 0.0776033172
0.1641011559 1.3187394250 0.1003393480
0.0745262573 1.3718979936 0.0745099918
-0.0233442386 1.3665018598 0.0769507344
-0.1212475461 1.3622513482 0.0801802515
-0.2191875348 1.3598150347 0.0840760921
-0.2926472284 1.3599306167 0.0874010933
-0.3905269607 1.3627198485 0.0921295668
-0.4883955952 1.3667182813 0.0942009751
-0.5615301995 1.3667293769 0.0891009716
-0.6578790943 1.3615123303 0.0732664382
-0.7521606239 1.3506361174 0.0491693198
-0.8446086885 1.3353455533 0.0204580182
-0.9359990213 1.3163639721 -0.0094849362
-1.0269248618 1.2932770825 -0.0378060877
-1.1172079552 1.2639933288 -0.0617330419
-1.2268862353 1.2139815685 -0.0809434752
-1.3276541919 1.1453119009 -0.0838505051
-1.4141822978 1.0602510291 -0.0684310106
-1.4778224231 0.9884545243 -0.0484764302
-1.5402941486 0.9169226033 -0.0241870181
-1.6048786790 0.8481285600 0.0022892662
-1.6737086925 0.7837917015 0.0291673133
-1.7475173557 0.7246784160 0.0547328207
-1.8057068197 0.6834027178 0.0724607973
-1.8879135804 0.6335117430 0.0914210851
-1.9734600940 0.5872795072 0.1036826797
-2.0388979996 0.5538824690 0.1054552169
-2.1037992521 0.5200259831 0.1010068228
-2.1877995349 0.4730407105 0.0843051499
-2.2661095083 0.4224164964 0.0551378354
-2.3373180111 0.3675911119 0.0164721600
-2.4015638070 0.3084920661 -0.0278553293
-2.4717623654 0.2277836471 -0.0872770530
-2.5334085366 0.1166013375 -0.1594303481
-2.5511040347 -0.0128544208 -0.2222849461
-2.5059787937 -0.1456397521 -0.2521823096
-2.4171055272 -0.2590486376 -0.2357434221
-2.3152990804 -0.3429420837 -0.1746213871
-2.2352074569 -0.3918609542 -0.0967836659
-2.1654387292 -0.4288337142 -0.0035059760
-2.1181430990 -0.4547774403 0.0782317131
-2.0778680656 -0.4815795195 0.1634184929
-2.0436858753 -0.5119232085 0.2500750975
-2.0146066303 -0.5475219626 0.3365906631
-1.9900914492 -0.5896278358 0.4215663919
-1.9694766302 -0.6384549444 0.5039423241
-1.9564370753 -0.6795751760 0.5633966254
-1.9420057130 -0.7398554668 0.6391979527
-1.9312880109 -0.8063207135 0.7103019406
-1.9246611579 -0.8783518453 0.7762879886
-1.9231373419 -0.9555271553 0.8364748871
-1.9281519008 -1.0371764434 0.8901566561
-1.9368162427 -1.1006029879 0.9259892352
-1.9568161562 -1.1872904105 0.9665844499
-1.9873838499 -1.2745893840 0.9982072482
-2.0286698458 -1.3605124417 1.0198174749
-2.0651816450 -1.4234328549 1.0300543815
-2.1214917932 -1.5035262295 1.0332966820
-2.1833260485 -1.5791708689 1.0258679393
-2.2484580896 -1.6501707779 1.0080260377
-2.2984366622 -1.6999430917 0.9874006563
-2.3652616103 -1.7626020978 0.9529047842
-2.4315276894 -1.8198313724 0.9091303881
-2.4962506929 -1.8709752340 0.8564429535
-2.5586928338 -1.9155093596 0.7956297852
-2.6033883392 -1.9438429952 0.7447889662
-2.6597781500 -1.9749002327 0.6711379180
-2.7115377911 -1.9972739571 0.5912211006
-2.7579374483 -2.0105563117 0.5061578084
-2.7982986241 -2.0146129608 0.4171724807
-2.8243672352 -2.0118445638 0.3486549816
-2.8524700691 -1.9997174936 0.2557177373
-2.8729642182 -1.9788336318 0.1623451482
-2.8857266775 -1.9495707741 0.0698443681
-2.8908973599 -1.9231777851 0.0014597196
-2.8902927815 -1.8808408720 -0.0869135876
-2.8821233744 -1.8317575994 -0.1713422171
-2.8668754205 -1.7766718296 -0.2509459715
-2.8451158472 -1.7163916635 -0.3250843418
-2.8169428898 -1.6514248810 -0.3928434628
-2.7911784857 -1.5996060029 -0.4381578586
-2.7525709233 -1.5281113295 -0.4927541857
-2.7083149266 -1.4540363068 -0.5389679105
-2.6582424586 -1.3783266244 -0.5755328541
-2.6026244996 -1.3022433420 -0.6018062982
-2.5572157825 -1.2459316316 -0.6138455222
-2.4925333978 -1.1729308633 -0.6199667450
-2.4237066283 -1.1038357555 -0.6138766380
-2.3519889967 -1.0399605404 -0.5958152262
-2.2972167432 -0.9957858632 -0.5751562660
-2.2239214749 -0.9426323757 -0.5380361272
-2.1514745503 -0.8957723915 -0.4917903842
-2.0805991438 -0.8550886135 -0.4378269523
-2.0114590393 -0.8203310822 -0.3777667362
-1.9435722255 -0.7915643863 -0.3132480186
-1.8929871781 -0.7735160681 -0.2630437644
-1.8246145192 -0.7566108022 -0.1948707803
-1.7532648149 -0.7478991791 -0.1282640993
-1.6770149040 -0.7486989775 -0.0667955366
-1.5946304640 -0.7604013779 -0.0152840674
-1.5069158053 -0.7832433906 0.0214718967
-1.4391550796 -0.8078487058 0.0349704124
-1.3496197675 -0.8459821921 0.0373321140
-1.2640047501 -0.8882179330 0.0182470163
-1.1842984838 -0.9300966385 -0.0193094258
-1.1099193171 -0.9678512434 -0.0703473973
-1.0370547464 -0.9997768575 -0.1275227499
-0.9605602732 -1.0252347245 -0.1830976711
-0.8764713412 -1.0438483535 -0.2291546664
-0.7846438007 -1.0563646829 -0.2592785877
-0.6881294922 -1.0641327526 -0.2695338438
-0.5674518719 -1.0698854559 -0.2540716392
-0.4764186048 -1.0730493394 -0.2182355024
-0.3938261060 -1.0763816086 -0.1657053824
-0.3207994901 -1.0810367226 -0.1005923497
-0.2564024246 -1.0878669660 -0.0270545783
-0.1996002838 -1.0979358862 0.0521856988
-0.1480748413 -1.1118481490 0.1344127769
-0.1004664826 -1.1304463492 0.2180696121
-0.0548075066 -1.1540044148 0.3015642587
-0.0098055145 -1.1827939212 0.3837641989
0.0242884255 -1.2085631010 0.4435922818
0.0705631291 -1.2470735311 0.5209044717
0.1182334283 -1.2910238956 0.5943628257
0.1674768739 -1.3405799411 0.6630468017
0.2181268822 -1.3956793892 0.7262599152
0.2696550982 -1.4563410369 0.7833584391
0.3211459753 -1.5227180430 0.8336965253
0.3589116572 -1.5764504670 0.8665222543
0.4069689229 -1.6530639919 0.9038588896
0.4504384223 -1.7356915805 0.9329904078
0.4787811673 -1.8012921997 0.9493772205
0.5082257165 -1.8935616940 0.9626318047
0.5243850654 -1.9650949652 0.9671321146
0.5345897188 -2.0624703447 0.9635856161
0.5341714752 -2.1596200735 0.9508624441
0.5274597060 -2.2310828814 0.9350832847
0.5136377612 -2.3242611076 0.9084314455
0.4994800481 -2.3918783527 0.8835357638
0.4768522570 -2.4788905668 0.8447392929
0.4505315405 -2.5618211820 0.7997775156
0.4209963396 -2.6402313583 0.7490769750
0.3884661133 -2.7136572672 0.6930180022
0.3622897432 -2.7653986756 0.6479175174
0.3248003074 -2.8290505902 0.5835871405
0.2844589475 -2.8862341598 0.5150485140
0.2414083349 -2.9364759278 0.4428241270
0.1958704681 -2.9793998093 0.3674796730
0.1604186222 -3.0072645453 0.3094231264
0.1110706258 -3.0359371982 0.2297415715
0.0601713011 -3.0561015297 0.1484539308
0.0081386678 -3.0675919034 0.0661942303
-0.0443818969 -3.0699254865 -0.0165236543
-0.0968889608 -3.0632982127 -0.0990143970
-0.1358672673 -3.0517716085 -0.1602559190
-0.1869530524 -3.0298654637 -0.2408827891
-0.2366595254 -2.9996534326 -0.3196800923
-0.2846202787 -2.9615551121 -0.3961156817
-0.3305154847 -2.9158956989 -0.4696300459
-0.3741724877 -2.8631605472 -0.5396949118
-0.4053586784 -2.8192164241 -0.5896303894
-0.4450880293 -2.7557377016 -0.6527699992
-0.4825619742 -2.6867155529 -0.7112996827
-0.5177926164 -2.6126522480 -0.7648647394
-0.5507681168 -2.5341117174 -0.8132302336
-0.5811482815 -2.4513773844 -0.8559620470
-0.6082581152 -2.3647268978 -0.8926793343
-0.6259011374 -2.2974724992 -0.9163198668
-0.6439569176 -2.2047322296 -0.9418737926
-0.6530416445 -2.1091479399 -0.9602402869
-0.6493553025 -2.0121401256 -0.9705172213
-0.6382295649 -1.9396576807 -0.9734483601
-0.6080675927 -1.8466991930 -0.9682692426
-0.5656770336 -1.7595721542 -0.9540720090
-0.5152422769 -1.6786804746 -0.9314218279
-0.4599705703 -1.6038908584 -0.9004737217
-0.4024784508 -1.5346067687 -0.8617392912
-0.3445184084 -1.4702883072 -0.8158107268
-0.3015377758 -1.4256583131 -0.7762555966
-0.2453685703 -1.3697921324 -0.7186522453
-0.1910420871 -1.3186891392 -0.6551364716
-0.1389440893 -1.2725357766 -0.5861881599
-0.0890726660 -1.2314464432 -0.5125370782
-0.0411428595 -1.1954613090 -0.4350173470
0.0053807199 -1.1645742892 -0.3544863801
0.0513825494 -1.1388520629 -0.2718562951
0.0979708181 -1.1181223367 -0.1881515475
0.1467496112 -1.1021637348 -0.1046568120
0.1991754010 -1.0904058267 -0.0227032823
0.2572478297 -1.0823188457 0.0557564730
0.3227296430 -1.0771029021 0.1283105549
0.3968320137 -1.0737732500 0.1920233425
0.4801414676 -1.0714174003 0.2428846720
0.5712774804 -1.0689094548 0.2775250567
0.6916611168 -1.0640100190 0.2956839212
0.8116759470 -1.0533528974 0.2778299195
0.9017830404 -1.0389967572 0.2433564684
0.9841845268 -1.0181916896 0.1950712919
1.0599865681 -0.9905774940 0.1395351780
1.1333552360 -0.9565566952 0.0842788031
1.2093350273 -0.9172926212 0.0369797293
1.2911459501 -0.8751518160 0.0048367906
1.3560213193 -0.8436165013 -0.0084888434
1.4463058938 -0.8061290469 -0.0054553232
1.5140623585 -0.7846295444 0.0126771351
1.6017459698 -0.7640157234 0.0498110666
1.6843268570 -0.7544440291 0.1009298111
1.7422628841 -0.7547517583 0.1458107524
1.8155122013 -0.7631813581 0.2101577384
1.8856460541 -0.7799245328 0.2764311336
1.9545365531 -0.8038671794 0.3418336050
2.0063080913 -0.8258203288 0.3891154299
2.0763048893 -0.8606010722 0.4481522683
2.1477982750 -0.9013520582 0.5012207032
2.2207307796 -0.9483112868 0.5466045747
2.2943505668 -1.0014379616 0.5830901141
2.3674856174 -1.0609924554 0.6090289118
2.4214879485 -1.1090296527 0.6222242972
2.4904562804 -1.1783511647 0.6278958451
2.5552255271 -1.2515883824 0.6216335547
2.6147760305 -1.3272270493 0.6033772675
2.6553196381 -1.3844970417 0.5815628256
2.7051341056 -1.4603657573 0.5449774723
2.7493430077 -1.5347692677 0.4992462538
2.7876788751 -1.6066001947 0.4449058070
2.8201154091 -1.6751398512 0.3829750548
2.8402166367 -1.7237924172 0.3318121984
2.8617038992 -1.7848528293 0.2584125599
2.8765333557 -1.8408176475 0.1795113652
2.8842897886 -1.8910482408 0.0958910722
2.8845737798 -1.9348442644 0.0083958062
2.8800029444 -1.9633319123 -0.0590862043
2.8668501133 -1.9944792115 -0.1509190310
2.8459421977 -2.0175504278 -0.2436938071
2.8175164859 -2.0321064705 -0.3361899698
2.7818715780 -2.0376612976 -0.4271620487
2.7512438744 -2.0366402666 -0.4939689314
2.7041388748 -2.0260001254 -0.5792306302
2.6517168771 -2.0067872694 -0.6597515377
2.5945646796 -1.9789825996 -0.7343272894
2.5335152523 -1.9431380114 -0.8020794478
2.4854305832 -1.9109087911 -0.8473549121
2.4195576789 -1.8630769170 -0.9017125456
2.3519086347 -1.8090957248 -0.9474439024
2.2834035534 -1.7497355535 -0.9844176917
2.2151146784 -1.6853355461 -1.0121923998
2.1484488652 -1.6159572084 -1.0300751952
2.1008390369 -1.5605344443 -1.0366424121
2.0418759024 -1.4825828260 -1.0369432967
1.9909328935 -1.3999194465 -1.0266384561
1.9504582030 -1.3135387101 -1.0058924970
1.9215359171 -1.2253645494 -0.9755397444
1.9038522517 -1.1375499992 -0.9364909786
1.8957439758 -1.0520345614 -0.8897244386
1.8945390480 -0.9901608629 -0.8502447781
1.8985946077 -0.9118001010 -0.7916557257
1.9071673082 -0.8385423207 -0.7272255375
1.9193419100 -0.7709485485 -0.6573979570
1.9346729958 -0.7096208728 -0.5825910457
1.9530520713 -0.6551888513 -0.5032607305
1.9684207707 -0.6182248860 -0.4416074898
1.9922360488 -0.5762328311 -0.3563076512
2.0198795095 -0.5416143213 -0.2688734589
2.0520520158 -0.5134873427 -0.1806648564
2.0894752959 -0.4906291325 -0.0929983669
2.1460473695 -0.4660952063 0.0128029971
2.2134014827 -0.4402838086 0.1115952454
2.3259051533 -0.3894557014 0.2293293683
2.4518179659 -0.3064010299 0.3085269036
2.5661046905 -0.1831299498 0.3325696970
2.6323203024 -0.0319917016 0.3025480841
2.6218263223 0.1207449990 0.2335642022
2.5490558992 0.2523695323 0.1527621195
2.4598854086 0.3482628919 0.0862324273
2.3753471329 0.4209496635 0.0357131745
2.3006541800 0.4744671127 0.0019285596
2.2198098867 0.5239683753 -0.0221420339
2.1345219175 0.5702896633 -0.0340333613
2.0694407898 0.6041128478 -0.0342388495
2.0046605221 0.6382203358 -0.0288491509
1.9408708847 0.6732722283 -0.0186074292
1.8595170070 0.7239187467 0.0019712754
1.8022664688 0.7659730899 0.0208971047
1.7477752448 0.8108935803 0.0411043409
1.6796539988 0.8753728649 0.0693059765
1.6163459031 0.9446232453 0.0975432156
1.5561031879 1.0171933458 0.1242349753
1.4806529299 1.1093512358 0.1529226776
1.3779270909 1.2116711689 0.1728780475
1.2544277360 1.2892785638 0.1690209570
1.1417266632 1.3315735961 0.1484225499
1.0248243343 1.3603416419 0.1259824771
0.9293076887 1.3765713398 0.1113186567
0.8326043612 1.3872711737 0.0995057228
0.7352053161 1.3933069776 0.0902720466
0.6374542714 1.3956348125 0.0832718606
0.5395505300 1.3950386358 0.0782287349
0.4416068907 1.3922102351 0.0749032142
0.3436790350 1.3877720999 0.0730876711
0.2457853208 1.3822984911 0.0726180468
0.1723837699 1.3778436127 0.0729813255
