# Supplementary material for: The topology of the magnetically induced ring current of C13Cl2
Source: Chem Sci. 2026 Jun 27. Online ahead of print. doi: 10.1039/d6sc03398a (PMC13334967; doi:10.1039/d6sc03398a)
Supplement: SC-OLF-D6SC03398A-s002 [file SC-OLF-D6SC03398A-s002.zip › c13cl2/3loops/ribbon_traj_004_039.xyz]

300

0.0713570594 1.3265370354 0.1363479413
-0.0200022349 1.3259250434 0.1651331411
-0.1118086848 1.3291555359 0.1922636427
-0.2044676278 1.3350471911 0.2157835267
-0.2983563480 1.3416401917 0.2334060389
-0.3934995990 1.3461982421 0.2427159804
-0.4891412741 1.3458182303 0.2416921042
-0.5838019223 1.3387315239 0.2299588314
-0.6762528621 1.3250069661 0.2093748230
-0.7663173915 1.3059269413 0.1830315024
-0.8655985936 1.2796549097 0.1504998478
-0.9528261556 1.2521388637 0.1220240348
-1.0392440021 1.2193431315 0.0969475798
-1.1239845310 1.1789939282 0.0781818755
-1.2048049455 1.1287007621 0.0687094364
-1.2789554267 1.0682714321 0.0704369268
-1.3461710107 1.0010971481 0.0820607438
-1.4092930655 0.9314485186 0.1004726467
-1.4717180653 0.8623742092 0.1230347646
-1.5362819209 0.7959724988 0.1475006848
-1.6046921881 0.7335871742 0.1720454183
-1.6774904213 0.6757571990 0.1950622348
-1.7546864609 0.6226287957 0.2148570674
-1.8355396442 0.5734509659 0.2296082095
-1.9188291909 0.5268039369 0.2372181188
-2.0027017586 0.4806936189 0.2350041289
-2.0842933228 0.4328967218 0.2203007919
-2.1602069831 0.3818527330 0.1922427711
-2.2281105685 0.3271282816 0.1527850066
-2.2881310194 0.2688727294 0.1061808141
-2.3403907001 0.2063944348 0.0558293708
-2.3835558747 0.1380713373 0.0045407458
-2.4130393066 0.0615305715 -0.0445000399
-2.4204882090 -0.0242702972 -0.0851910487
-2.3974574614 -0.1140460932 -0.1063964986
-2.3494716261 -0.1961419913 -0.1000757538
-2.2907654070 -0.2643179617 -0.0680638469
-2.2391057772 -0.3117815890 -0.0224565321
-2.1846130848 -0.3571566418 0.0414989687
-2.1367413554 -0.3962210512 0.1145152749
-2.0957613751 -0.4330881752 0.1927809717
-2.0610903672 -0.4711261644 0.2735274281
-2.0317877378 -0.5124387424 0.3547903635
-2.0071133220 -0.5582760230 0.4351537826
-1.9866009565 -0.6093491481 0.5134900448
-1.9698438175 -0.6658590391 0.5889158987
-1.9566979219 -0.7276287219 0.6608287122
-1.9473969000 -0.7945644114 0.7285617817
-1.9424600939 -0.8664392394 0.7914598819
-1.9425772338 -0.9427049520 0.8490655390
-1.9471471805 -1.0127465600 0.8945205636
-1.9601172475 -1.0956220235 0.9401470490
-1.9819555622 -1.1804504870 0.9780988033
-2.0083116335 -1.2552286187 1.0046746178
-2.0483997854 -1.3393459500 1.0259735294
-2.0905040579 -1.4109572532 1.0368920880
-2.1455715653 -1.4892131388 1.0395028854
-2.2056304252 -1.5633877271 1.0320571562
-2.2687186424 -1.6333272225 1.0149621561
-2.3254753875 -1.6905081478 0.9919392565
-2.3903801703 -1.7518848703 0.9577123269
-2.4547576391 -1.8081601487 0.9148048384
-2.5177267847 -1.8586366607 0.8634466496
-2.5712912515 -1.8972484029 0.8119615041
-2.6296235931 -1.9352765931 0.7464353487
-2.6843869185 -1.9656947597 0.6741930478
-2.7347574440 -1.9877319223 0.5959581973
-2.7749654249 -1.9998157519 0.5235302766
-2.8151596718 -2.0055296417 0.4369523619
-2.8489930423 -2.0023420771 0.3475634751
-2.8760013780 -1.9904130852 0.2565940218
-2.8957229456 -1.9699644772 0.1652574574
-2.9074120235 -1.9456691118 0.0859413155
-2.9133842994 -1.9108329289 -0.0029998368
-2.9122120321 -1.8691409516 -0.0891544892
-2.9041358163 -1.8212130430 -0.1716303753
-2.8893533893 -1.7675024574 -0.2494940413
-2.8684092370 -1.7087390831 -0.3221244691
-2.8416191887 -1.6454743512 -0.3888178656
-2.8091411847 -1.5782213200 -0.4487392247
-2.7712597643 -1.5077671729 -0.5013594508
-2.7280081217 -1.4347903762 -0.5457426135
-2.6856249702 -1.3695300914 -0.5768488908
-2.6323600045 -1.2947393436 -0.6037082345
-2.5737915105 -1.2208733500 -0.6199499515
-2.5103270458 -1.1494897333 -0.6248653079
-2.4427352118 -1.0821739495 -0.6179969190
-2.3722783498 -1.0201686788 -0.5995520324
-2.3004514030 -0.9642814234 -0.5701026338
-2.2287131756 -0.9144585815 -0.5310481202
-2.1581526019 -0.8706449252 -0.4835090232
-2.0894396670 -0.8325095014 -0.4288601809
-2.0227029793 -0.7998557971 -0.3684902605
-1.9654606194 -0.7758776908 -0.3121642916
-1.9008198023 -0.7537751246 -0.2450899878
-1.8355094615 -0.7381817800 -0.1768683764
-1.7677030282 -0.7300457495 -0.1098660112
-1.6955392345 -0.7305182787 -0.0471852491
-1.6176518984 -0.7408154283 0.0070277086
-1.5236988853 -0.7643768300 0.0530489219
-1.4363167020 -0.7953703102 0.0754359615
-1.3380399402 -0.8382113197 0.0786279065
-1.2541272416 -0.8799344767 0.0598349917
-1.1667062859 -0.9252731398 0.0169753945
-1.0936031110 -0.9609594438 -0.0333195131
-1.0215251588 -0.9905832664 -0.0888853405
-0.9457237570 -1.0138758729 -0.1423534953
-0.8627551778 -1.0310429902 -0.1863665868
-0.7723856077 -1.0428003374 -0.2145355389
-0.6777069533 -1.0505961091 -0.2228133344
-0.5833070223 -1.0562830103 -0.2103875791
-0.4934167425 -1.0613764118 -0.1786698523
-0.4204554078 -1.0660596737 -0.1378640767
-0.3460096513 -1.0726992303 -0.0781096564
-0.2803701827 -1.0813617805 -0.0089695247
-0.2223527258 -1.0928932221 0.0663381427
-0.1703328131 -1.1081178307 0.1453007548
-0.1223775931 -1.1275243951 0.2259035739
-0.0768858140 -1.1515585628 0.3066817125
-0.0325330767 -1.1807210740 0.3863800463
0.0117365621 -1.2150005658 0.4640367084
0.0566547311 -1.2545789242 0.5387115040
0.1026497297 -1.2996738605 0.6094484462
0.1497790287 -1.3501228319 0.6755918077
0.1924106338 -1.3983441124 0.7289902147
0.2409796563 -1.4587672628 0.7846652297
0.2892543273 -1.5246102803 0.8338408892
0.3314575357 -1.5860229670 0.8711063106
0.3761763885 -1.6620546550 0.9064997194
0.4133716441 -1.7322271613 0.9311893587
0.4463153388 -1.8064902714 0.9497264763
0.4748418368 -1.8965530185 0.9620699094
0.4920477874 -1.9782733301 0.9649570353
0.5005195897 -2.0614584552 0.9610887691
0.5007752039 -2.1445648115 0.9508643500
0.4942574370 -2.2264333279 0.9346800101
0.4809030686 -2.3175717157 0.9090453984
0.4625917645 -2.4056494263 0.8766368553
0.4424698990 -2.4795264946 0.8427604450
0.4172648562 -2.5606429704 0.7988873120
0.3920939573 -2.6278566671 0.7558075213
0.3613432902 -2.7006168151 0.7019110953
0.3277029670 -2.7681399900 0.6431130233
0.2956328039 -2.8226106684 0.5881945199
0.2568357311 -2.8792318396 0.5215610014
0.2204389768 -2.9235395260 0.4605042827
0.1767423567 -2.9674436099 0.3875529564
0.1306724439 -3.0037400010 0.3119114153
0.0826012271 -3.0321253107 0.2341601926
0.0329176476 -3.0523814442 0.1548755917
-0.0117602441 -3.0625313909 0.0846955690
-0.0630980234 -3.0667507799 0.0040481852
-0.1146110906 -3.0623549996 -0.0764848526
-0.1658166895 -3.0496638819 -0.1563438923
-0.2163016944 -3.0285819583 -0.2348870556
-0.2595338932 -3.0032896843 -0.3020568816
-0.3074678733 -2.9676808961 -0.3768442638
-0.3537237469 -2.9250128621 -0.4489545090
-0.3981380827 -2.8756717238 -0.5179049591
-0.4406921970 -2.8202032243 -0.5832888801
-0.4814303698 -2.7591597961 -0.6447508725
-0.5204451803 -2.6929543573 -0.7018293980
-0.5578264452 -2.6220883548 -0.7541972604
-0.5937404643 -2.5471862884 -0.8017226798
-0.6280880120 -2.4685523638 -0.8440417049
-0.6605601778 -2.3865343087 -0.8809797441
-0.6903830571 -2.3013525358 -0.9123847174
-0.7159752386 -2.2131342540 -0.9383188577
-0.7367246861 -2.1105249367 -0.9613135736
-0.7384507191 -2.0047095481 -0.9775848717
-0.7091478071 -1.9023064410 -0.9840759775
-0.6595735217 -1.8079544645 -0.9795255793
-0.5993122829 -1.7208854124 -0.9642906778
-0.5416526958 -1.6482286274 -0.9420580263
-0.4816988950 -1.5800238671 -0.9123668156
-0.4210436449 -1.5160400364 -0.8753416557
-0.3607877849 -1.4561580905 -0.8313291430
-0.3017902862 -1.4001775923 -0.7808942207
-0.2446048100 -1.3481723599 -0.7244364411
-0.1896205608 -1.3003290716 -0.6623610226
-0.1369999452 -1.2567295913 -0.5953024656
-0.0866424473 -1.2174810144 -0.5239405479
-0.0381982019 -1.1827182609 -0.4490037091
0.0088755695 -1.1525418379 -0.3712474653
0.0554172336 -1.1269070484 -0.2915557343
0.1026366467 -1.1057594633 -0.2109503942
0.1518670069 -1.0887302655 -0.1305757272
0.2046454494 -1.0753981256 -0.0517846574
0.2630176498 -1.0653579796 0.0234240060
0.3285834019 -1.0577973267 0.0926960866
0.4024920793 -1.0519921908 0.1530652244
0.4849028982 -1.0471683640 0.2011253658
0.5859379112 -1.0420261378 0.2370703528
0.6807067930 -1.0364051908 0.2483370172
0.7869080232 -1.0268994870 0.2364061106
0.8768717451 -1.0139777493 0.2072074896
0.9599917826 -0.9953013784 0.1638261754
1.0368677586 -0.9703240626 0.1125469977
1.1109869330 -0.9390232213 0.0606409018
1.1867289395 -0.9021859080 0.0153127785
1.2670136716 -0.8619977352 -0.0172267137
1.3522935443 -0.8219320054 -0.0322397193
1.4294981064 -0.7897779503 -0.0300686836
1.5179070322 -0.7601112527 -0.0091933617
1.6033699638 -0.7397870224 0.0285585802
1.6834857579 -0.7299046556 0.0798867652
1.7581020184 -0.7295482868 0.1398321352
1.8281282788 -0.7379434317 0.2046004080
1.8955158044 -0.7536856835 0.2708081646
1.9620425307 -0.7756188856 0.3361246015
2.0291056771 -0.8031911145 0.3986958997
2.0975943203 -0.8360955542 0.4569927864
2.1678475940 -0.8743800291 0.5096130891
2.2396622126 -0.9182268428 0.5553111716
2.3123515451 -0.9682197353 0.5924988809
2.3847377196 -1.0244538258 0.6200781770
2.4553942852 -1.0867221087 0.6371522769
2.5228295136 -1.1544310953 0.6427437481
2.5857582047 -1.2263177939 0.6367181615
2.6435823106 -1.3006813972 0.6196895354
2.6960043097 -1.3760302732 0.5924936820
2.7430148999 -1.4509503685 0.5558285959
2.7846964026 -1.5243982931 0.5106945868
2.8210251113 -1.5954699414 0.4577797685
2.8518899876 -1.6634155344 0.3977632613
2.8772343381 -1.7276905841 0.3314506640
2.8966508540 -1.7876970119 0.2593901290
2.9099400416 -1.8429726397 0.1823311253
2.9165720170 -1.8928825602 0.1008800195
2.9164697014 -1.9370741233 0.0159350558
2.9090752730 -1.9746987526 -0.0718044743
2.8944847096 -2.0054589628 -0.1612962870
2.8725214705 -2.0286563451 -0.2515569459
2.8435405591 -2.0439248106 -0.3415231582
2.8076509797 -2.0508399724 -0.4300143726
2.7655028909 -2.0493934357 -0.5159637607
2.7177077167 -2.0394080656 -0.5983183179
2.6649108896 -2.0211596207 -0.6760803060
2.6077848275 -1.9949203580 -0.7482952072
2.5471225646 -1.9613372162 -0.8143262993
2.4836161624 -1.9209419351 -0.8735199421
2.4178836987 -1.8742489163 -0.9251794393
2.3506859234 -1.8220254324 -0.9690751428
2.2827952875 -1.7646732903 -1.0047197086
2.2151588394 -1.7025133056 -1.0317225193
2.1490193845 -1.6357543469 -1.0500262804
2.0860904015 -1.5641806583 -1.0590996432
2.0287154376 -1.4875688992 -1.0584822684
1.9794356133 -1.4061894577 -1.0481438720
1.9373733351 -1.3100845074 -1.0247756373
1.9117558567 -1.2229417468 -0.9950123333
1.8969731598 -1.1362807645 -0.9573765145
1.8909449194 -1.0517569579 -0.9129718010
1.8918922800 -0.9705864500 -0.8622832208
1.8981480620 -0.8935290463 -0.8058365299
1.9083779578 -0.8209748589 -0.7442213531
1.9218161987 -0.7533708939 -0.6777747855
1.9381284475 -0.6911068452 -0.6069010012
1.9571101018 -0.6343160547 -0.5322028568
1.9789073964 -0.5831501371 -0.4542876239
2.0039752494 -0.5377143633 -0.3738544215
2.0328754626 -0.4976668735 -0.2918777202
2.0663613192 -0.4621505326 -0.2095881231
2.1051558825 -0.4294779380 -0.1285139322
2.1503033298 -0.3971057390 -0.0508055240
2.2092498199 -0.3575706287 0.0295288480
2.2758994121 -0.3086455580 0.0973363545
2.3544198399 -0.2368657802 0.1490881152
2.4245295785 -0.1435075417 0.1673099059
2.4643077184 -0.0347018556 0.1480215704
2.4585755361 0.0730436740 0.0997170686
2.4176337866 0.1674593838 0.0401304311
2.3638497550 0.2421426351 -0.0152097227
2.3075376197 0.3028156932 -0.0629210840
2.2437970958 0.3591535201 -0.1063481645
2.1725374295 0.4116378383 -0.1420825367
2.0942813942 0.4604492983 -0.1666063835
2.0113460401 0.5064085364 -0.1781058237
1.9269144058 0.5513069078 -0.1776974159
1.8538231714 0.5915271240 -0.1699804312
1.7728409897 0.6401178708 -0.1543124082
1.6953962818 0.6927130459 -0.1341317754
1.6210021140 0.7490755243 -0.1127503025
1.5489730965 0.8086000303 -0.0925580886
1.4788045965 0.8705417974 -0.0741604869
1.4091906381 0.9335797754 -0.0581319622
1.3367828665 0.9942834684 -0.0445694848
1.2608624606 1.0512667828 -0.0332168301
1.1817432691 1.1041109148 -0.0236566998
1.0997350902 1.1524983147 -0.0154594639
1.0151101400 1.1961598264 -0.0081647585
0.9280931595 1.2348136317 -0.0012897100
0.8388818438 1.2681130028 0.0056670219
0.7362544890 1.2989589221 0.0138755285
0.6431417033 1.3189711397 0.0227920422
0.5489573731 1.3319529427 0.0334007406
0.4426087763 1.3369345707 0.0476711095
0.3485791680 1.3357193374 0.0636861513
0.2553761129 1.3325933523 0.0841714718
0.1629990325 1.3292604630 0.1087021926
0.0717670100 1.3179687600 0.1268755300
-0.0199829389 1.3172927871 0.1553707874
-0.1121556487 1.3204686184 0.1822780463
-0.2051526674 1.3263473828 0.2056513686
-0.2993707276 1.3330389821 0.2231127196
-0.3948437561 1.3377744528 0.2322514945
-0.4908399756 1.3377312230 0.2312330958
-0.5858795845 1.3309764081 0.2193865119
-0.6786542404 1.3174322906 0.1985481127
-0.7690497731 1.2985761517 0.1720505332
-0.8577034245 1.2754561222 0.1431256562
-0.9453793869 1.2484525347 0.1145954779
-1.0322076266 1.2161035141 0.0892904457
-1.1174155667 1.1763147338 0.0700133431
-1.1988567546 1.1266177439 0.0598270470
-1.2737236474 1.0666077081 0.0608243908
-1.3416940191 0.9996826065 0.0717567661
-1.4054682357 0.9300996030 0.0896116498
-1.4683776375 0.8609630144 0.1118198959
-1.5333745724 0.7945019205 0.1360747694
-1.6022260131 0.7321242286 0.1604957455
-1.6754445731 0.6743353517 0.1834380770
-1.7530586359 0.6213055906 0.2032061789
-1.8343555025 0.5723179198 0.2179711566
-1.9181393220 0.5259650896 0.2254726095
-2.0025255160 0.4802257881 0.2231299514
-2.0847465282 0.4329000870 0.2085640415
-2.1612375122 0.3822686316 0.1803636456
-2.2298722418 0.3279274699 0.1409778590
-2.2906270879 0.2699029268 0.0944686135
-2.3434904253 0.2074480226 0.0441857167
-2.3869862745 0.1388933795 -0.0070330446
-2.4163876189 0.0618991723 -0.0559517045
-2.4232901992 -0.0243578065 -0.0964127639
-2.3993103304 -0.1142818515 -0.1171965961
-2.3504834789 -0.1962011554 -0.1106841688
-2.2910074569 -0.2641013591 -0.0786849497
-2.2311828129 -0.3180431774 -0.0267112324
-2.1763097712 -0.3615955492 0.0388647698
-2.1281588354 -0.3992201535 0.1129399147
-2.0867627633 -0.4350226099 0.1918784299
-2.0514568963 -0.4723256142 0.2730569421
-2.0211920425 -0.5131300826 0.3545839120
-1.9952162836 -0.5586278970 0.4350975404
-1.9729644768 -0.6093851045 0.5135565021
-1.9539685407 -0.6656996721 0.5890199388
-1.9380302930 -0.7272999577 0.6609755401
-1.9252336994 -0.7940712305 0.7288343780
-1.9160226585 -0.8658761008 0.7919642976
-1.9109756195 -0.9421817664 0.8500700774
-1.9112939249 -1.0225839894 0.9025985733
-1.9187042691 -1.1064528284 0.9487920851
-1.9350901967 -1.1926487170 0.9877715907
-1.9617294008 -1.2794566801 1.0188620793
-1.9991652428 -1.3649908370 1.0410919845
-2.0469137322 -1.4473360737 1.0534345314
-2.1025032606 -1.5255536667 1.0560158298
-2.1637060548 -1.5991869897 1.0488602813
-2.2283759614 -1.6681614040 1.0320874793
-2.2947966748 -1.7325130652 1.0062397606
-2.3617019867 -1.7921661558 0.9717735338
-2.4280893941 -1.8467002224 0.9288457865
-2.4931122677 -1.8954410323 0.8776600966
-2.5560555902 -1.9379101511 0.8188757138
-2.6162364811 -1.9735377743 0.7530826809
-2.6729505689 -2.0018018812 0.6809271301
-2.7253322997 -2.0217646941 0.6029438276
-2.7726808283 -2.0333111193 0.5201889193
-2.8142328421 -2.0361187623 0.4336622664
-2.8494559058 -2.0303005514 0.3445290664
-2.8780158190 -2.0160850827 0.2539641040
-2.8993243870 -1.9936467016 0.1630608616
-2.9132045828 -1.9634981600 0.0729504785
-2.9198198604 -1.9262300266 -0.0152957071
-2.9193405286 -1.8824791424 -0.1007769671
-2.9119533881 -1.8327254294 -0.1825841913
-2.8979085420 -1.7774689618 -0.2598640641
-2.8777583270 -1.7174540011 -0.3320803595
-2.8517558104 -1.6531176330 -0.3984760061
-2.8200519306 -1.5849107541 -0.4581922404
-2.7830151399 -1.5136608747 -0.5108496782
-2.7406363621 -1.4400118292 -0.5555658799
-2.6929423543 -1.3648795259 -0.5916298036
-2.6397901665 -1.2893940062 -0.6180063574
-2.5810987182 -1.2150700494 -0.6337494626
-2.5174169296 -1.1433941626 -0.6384208235
-2.4494136857 -1.0759978768 -0.6314400993
-2.3783501307 -1.0141638773 -0.6129058612
-2.3057366270 -0.9586711205 -0.5834944771
-2.2330774785 -0.9092663595 -0.5447659319
-2.1614823535 -0.8659636330 -0.4976153045
-2.0916720144 -0.8283536039 -0.4434127910
-2.0237347053 -0.7961222034 -0.3836447149
-1.9572643732 -0.7691022099 -0.3197775399
-1.8912965986 -0.7478661110 -0.2532548355
-1.8243800963 -0.7331112414 -0.1859427658
-1.7546534511 -0.7257976195 -0.1203207891
-1.6803070842 -0.7271160434 -0.0596086207
-1.6001124723 -0.7383628094 -0.0081532140
-1.5146345115 -0.7598077382 0.0296563620
-1.4261906889 -0.7904549015 0.0503880125
-1.3380245858 -0.8280764906 0.0516893930
-1.2532329017 -0.8690680550 0.0337401464
-1.1736660590 -0.9093831378 -0.0015396989
-1.0986398423 -0.9457115598 -0.0491737261
-1.0247836994 -0.9761177795 -0.1025380241
-0.9475211021 -1.0000034316 -0.1543110024
-0.8634584123 -1.0176761207 -0.1970550936
-0.7724730374 -1.0298494294 -0.2248403888
-0.6772300596 -1.0378401204 -0.2329933842
-0.5822552048 -1.0436612480 -0.2208071086
-0.4916929375 -1.0487751440 -0.1895271274
-0.4087002904 -1.0541571227 -0.1416798730
-0.3342709737 -1.0606420182 -0.0814575852
-0.2685420167 -1.0689850506 -0.0119706588
-0.2101330012 -1.0799357743 0.0634812643
-0.1575200459 -1.0944063841 0.1425424100
-0.1084978503 -1.1126891934 0.2231136834
-0.0617031775 -1.1353030231 0.3039115712
-0.0156122520 -1.1626065200 0.3836572981
0.0307692744 -1.1946324684 0.4614507470
0.0782982769 -1.2314516416 0.5363777708
0.1275189976 -1.2732422038 0.6075029660
0.1785988917 -1.3197330196 0.6742579935
0.2314721684 -1.3708556801 0.7360455354
0.2859192360 -1.4267403950 0.7920683311
0.3412824073 -1.4872883304 0.8420087235
0.3967017083 -1.5525742311 0.8855047697
0.4508460105 -1.6231205177 0.9217760388
0.5020169440 -1.6990485647 0.9507030087
0.5477191898 -1.7807765200 0.9718321181
0.5850056147 -1.8682673299 0.9847021872
0.6105326120 -1.9606793545 0.9889158051
0.6223355803 -2.0558255668 0.9842732716
0.6212720120 -2.1509671032 0.9714411196
0.6100490931 -2.2441341229 0.9510798674
0.5916549187 -2.3344254521 0.9240194307
0.5682794054 -2.4214797645 0.8908553503
0.5411794144 -2.5050267081 0.8519702964
0.5111114290 -2.5846597165 0.8074529606
0.4785205032 -2.6602084113 0.7578859428
0.4435824398 -2.7313456749 0.7036072203
0.4061833258 -2.7973702342 0.6447080961
0.3664549195 -2.8581701809 0.5818506432
0.3242891507 -2.9130035800 0.5152061804
0.2798131316 -2.9616003392 0.4453045435
0.2330933571 -3.0033319953 0.3724887905
0.1843022027 -3.0376848658 0.2972175083
0.1337701663 -3.0643062440 0.2200024012
0.0819527914 -3.0831200660 0.1413533129
0.0292548197 -3.0937206519 0.0617567679
-0.0239023142 -3.0959422784 -0.0182168414
-0.0769539590 -3.0895814561 -0.0980341514
-0.1294154175 -3.0752306307 -0.1771998729
-0.1808879840 -3.0525627599 -0.2550619482
-0.2308794245 -3.0222208486 -0.3312553527
-0.2791106312 -2.9843939600 -0.4052034827
-0.3253541032 -2.9396816347 -0.4765359999
-0.3694255286 -2.8884025606 -0.5447610853
-0.4112933723 -2.8310759963 -0.6094744579
-0.4509620207 -2.7682507708 -0.6703591074
-0.4884973384 -2.7003005419 -0.7269466973
-0.5238793101 -2.6276510314 -0.7788859057
-0.5572113285 -2.5509183354 -0.8260859215
-0.5882231383 -2.4702727388 -0.8680542574
-0.6164226553 -2.3860524052 -0.9046287300
-0.6407533921 -2.2984103394 -0.9354637564
-0.6594633487 -2.2075615609 -0.9603346687
-0.6693518997 -2.1138302215 -0.9785569154
-0.6664660814 -2.0185587655 -0.9894596541
-0.6484131666 -1.9244111830 -0.9923327743
-0.6153058455 -1.8345556496 -0.9865538155
-0.5709521774 -1.7506169854 -0.9724089165
-0.5193746198 -1.6727565022 -0.9501053067
-0.4637834461 -1.6003102508 -0.9203702150
-0.4063005671 -1.5328214154 -0.8834047930
-0.3483726073 -1.4701326431 -0.8393568693
-0.2911067820 -1.4117683544 -0.7889613237
-0.2351875130 -1.3577167250 -0.7325865142
-0.1811716693 -1.3082150067 -0.6704652681
-0.1291955443 -1.2630879303 -0.6034654465
-0.0792642830 -1.2224926620 -0.5321459209
-0.0310592432 -1.1865499938 -0.4572247574
0.0158795043 -1.1553150395 -0.3794373566
0.0624786865 -1.1287433663 -0.2997336725
0.1098872875 -1.1067100349 -0.2191322309
0.1595042684 -1.0888112141 -0.1388395265
0.2128296179 -1.0746180543 -0.0602094680
0.2720122134 -1.0637600482 0.0146422879
0.3386129507 -1.0553725133 0.0832880768
0.4138591792 -1.0487820614 0.1424817568
0.4976858291 -1.0432081313 0.1887686680
0.5886104741 -1.0378687996 0.2187759731
0.6837352777 -1.0316749298 0.2290730589
0.7787134975 -1.0232216702 0.2194713731
0.8694630789 -1.0106816778 0.1911657824
0.9532160437 -0.9924734258 0.1480074936
1.0304651452 -0.9679376462 0.0964954246
1.1048355640 -0.9370565203 0.0441245279
1.1808060696 -0.9003097332 -0.0016539382
1.2612917009 -0.8599461524 -0.0347391811
1.3467352118 -0.8193637151 -0.0505022449
1.4352380641 -0.7827204870 -0.0463873440
1.5235767532 -0.7532261408 -0.0237102601
1.6087317092 -0.7328667107 0.0154300658
1.6882874469 -0.7229614450 0.0681543442
1.7623298175 -0.7223851249 0.1292639390
1.8317316687 -0.7306032255 0.1951438534
1.8986314589 -0.7459671427 0.2623346919
1.9647469317 -0.7675237087 0.3286039644
2.0315010024 -0.7946311867 0.3921337159
2.0998121800 -0.8270571448 0.4513649078
2.1700312254 -0.8647675822 0.5049520921
2.2419208346 -0.9079950676 0.5517075170
2.3148480465 -0.9573824194 0.5899699696
2.3875851491 -1.0131635851 0.6185147222
2.4586620719 -1.0750887608 0.6366041639
2.5265860134 -1.1426133028 0.6431648271
2.5899099270 -1.2145751834 0.6379117659
2.6481762028 -1.2891197936 0.6216549041
2.7009087899 -1.3647837973 0.5949789132
2.7482950226 -1.4401138139 0.5589159381
2.7902912991 -1.5139829375 0.5141589810
2.8268971986 -1.5854524672 0.4614622140
2.8580608913 -1.6537833843 0.4016021090
2.8838328771 -1.7184916747 0.3354849251
2.9037478757 -1.7789243097 0.2635489107
2.9175720099 -1.8345537444 0.1864936902
2.9248010798 -1.8848425749 0.1049997981
2.9253372822 -1.9294308116 0.0199415144
2.9185318311 -1.9673563012 -0.0680266748
2.9044556426 -1.9982808062 -0.1578391321
2.8831502932 -2.0218827720 -0.2484464958
2.8547773126 -2.0374153682 -0.3388650858
2.8193164720 -2.0442990078 -0.4278392557
2.7777113578 -2.0429039421 -0.5143617434
2.7302778467 -2.0327460265 -0.5972272739
2.6777950616 -2.0143074064 -0.6754928399
2.6210437508 -1.9878491354 -0.7482817995
2.5606770769 -1.9539063583 -0.8148039963
2.4974690106 -1.9129258952 -0.8743634335
2.4320735112 -1.8655988806 -0.9263791380
2.3652410038 -1.8127030229 -0.9706262256
2.2977721469 -1.7545853713 -1.0065854369
2.2305844655 -1.6915765625 -1.0337426510
2.1649329858 -1.6239702006 -1.0521424989
2.1024146833 -1.5516841683 -1.0613809738
2.0452555127 -1.4745578772 -1.0608151600
1.9960025729 -1.3928415014 -1.0503798105
1.9566248406 -1.3075968130 -1.0305502254
1.9286557972 -1.2204889843 -1.0015265561
1.9114739168 -1.1336062431 -0.9644850051
1.9033415427 -1.0486360956 -0.9205142251
1.9025882023 -0.9669102580 -0.8700821848
1.9074984376 -0.8891377206 -0.8139360649
1.9166296025 -0.8157090539 -0.7526937442
1.9292771207 -0.7470952384 -0.6866750045
1.9450806334 -0.6835377739 -0.6164096734
1.9637137497 -0.6251589886 -0.5424375971
1.9853641481 -0.5720314053 -0.4653936298
2.0104849369 -0.5241512289 -0.3859941030
2.0396131096 -0.4810724787 -0.3052252845
2.0734954764 -0.4417770538 -0.2243810571
2.1128861616 -0.4044957745 -0.1450951322
2.1589301853 -0.3662811411 -0.0699726170
2.2116957771 -0.3231959508 -0.0023643727
2.2698897143 -0.2707991917 0.0529799260
2.3290657583 -0.2048614148 0.0893326223
2.3794028397 -0.1242849094 0.1001554807
2.4061335907 -0.0345393959 0.0824791682
2.4019996387 0.0524654012 0.0434826386
2.3742661289 0.1301436092 -0.0052790334
2.3319582712 0.1992063470 -0.0567980636
2.2798648732 0.2619841214 -0.1074710851
2.2199096570 0.3204448145 -0.1544652531
2.1518126756 0.3752084218 -0.1941932931
2.0757330401 0.4262963423 -0.2226745907
1.9939131016 0.4741717434 -0.2376883178
1.9097703206 0.5203624586 -0.2402392697
1.8261883259 0.5670999672 -0.2328896407
1.7449804806 0.6163394415 -0.2185115669
1.6673954264 0.6695282026 -0.1990560972
1.5941311102 0.7273624261 -0.1763684845
1.5253264430 0.7898766109 -0.1521628195
1.4602086316 0.8562976806 -0.1281335969
1.3964663306 0.9246933193 -0.1060150158
1.3277441815 0.9888625952 -0.0864947052
1.2529666589 1.0466857129 -0.0695472394
1.1730965153 1.0979481552 -0.0548277546
1.0891069345 1.1427092402 -0.0418918061
1.0018925499 1.1812356367 -0.0302393844
0.9122246850 1.2139245374 -0.0193504450
0.8207421503 1.2412367719 -0.0087075817
0.7279639247 1.2636482795 0.0021937014
0.6343120373 1.2816199696 0.0138438769
0.5401373269 1.2955821978 0.0267242909
0.4457445708 1.3059294594 0.0413153602
0.3514159968 1.3130215820 0.0581060743
0.2574335917 1.3171888138 0.0776033172
0.1641011559 1.3187394250 0.1003393480
0.0709471089 1.3351053107 0.1458203526
-0.0200215310 1.3345572997 0.1748954947
-0.1114617208 1.3378424533 0.2022492392
-0.2037825881 1.3437469994 0.2259156848
-0.2973419685 1.3502414014 0.2436993583
-0.3921554419 1.3546220314 0.2531804663
-0.4874425725 1.3539052377 0.2521511127
-0.5817242601 1.3464866398 0.2405311509
-0.6738514838 1.3325816415 0.2202015333
-0.7635850099 1.3132777308 0.1940124715
-0.8734937627 1.2838536971 0.1578740395
-0.9602729243 1.2558251926 0.1294525918
-1.0462803776 1.2225827489 0.1046047139
-1.1305534952 1.1816731227 0.0863504079
-1.2107531364 1.1307837803 0.0775918259
-1.2841872060 1.0699351561 0.0800494627
-1.3506480022 1.0025116897 0.0923647215
-1.4131178953 0.9327974342 0.1113336435
-1.4750584931 0.8637854040 0.1342496332
-1.5391892695 0.7974430771 0.1589266003
-1.6071583631 0.7350501198 0.1835950911
-1.6795362696 0.6771790463 0.2066863926
-1.7563142858 0.6239520008 0.2265079560
-1.8367237860 0.5745840119 0.2412452623
-1.9195190598 0.5276427843 0.2489636281
-2.0028780013 0.4811614498 0.2468783063
-2.0838401175 0.4328933565 0.2320375423
-2.1591764540 0.3814368345 0.2041218966
-2.2263488952 0.3263290934 0.1645921542
-2.2856349508 0.2678425321 0.1178930146
-2.3372909748 0.2053408469 0.0674730249
-2.3801254750 0.1372492951 0.0161145362
-2.4096909944 0.0611619707 -0.0330483752
-2.4176862188 -0.0241827879 -0.0739693334
-2.3956045925 -0.1138103349 -0.0955964010
-2.3484597732 -0.1960828272 -0.0894673389
-2.2905233571 -0.2645345642 -0.0574427442
-2.2470287414 -0.3055200006 -0.0182018319
-2.1929163983 -0.3527177344 0.0441331676
-2.1453238754 -0.3932219490 0.1160906352
-2.1047599870 -0.4311537404 0.1936835135
-2.0707238380 -0.4699267146 0.2739979141
-2.0423834332 -0.5117474023 0.3549968149
-2.0190103605 -0.5579241489 0.4352100248
-2.0002374362 -0.6093131918 0.5134235876
-1.9857190943 -0.6660184061 0.5888118586
-1.9753655507 -0.7279574862 0.6606818843
-1.9695601005 -0.7950575923 0.7282891854
-1.9688975294 -0.8670023779 0.7909554663
-1.9741788481 -0.9432281377 0.8480610006
-1.9830004360 -1.0029091306 0.8864425538
-2.0015302259 -1.0847912186 0.9315020129
-2.0288209277 -1.1682522570 0.9684260159
-2.0548938662 -1.2310005574 0.9904871563
-2.0976343281 -1.3137010630 1.0108550742
-2.1340943837 -1.3745784327 1.0203496446
-2.1886398700 -1.4528726109 1.0229899410
-2.2475547956 -1.5275884646 1.0152540312
-2.3090613234 -1.5984930410 0.9978368329
-2.3561541002 -1.6485032304 0.9776387525
-2.4190583539 -1.7116035849 0.9436511200
-2.4814258840 -1.7696200750 0.9007638903
-2.5423413017 -1.8218322891 0.8492332027
-2.5865269127 -1.8565866548 0.8050472945
-2.6430107051 -1.8970154118 0.7397880164
-2.6958232680 -1.9295876382 0.6674589654
-2.7441825884 -1.9536991504 0.5889725671
-2.7772500215 -1.9663203845 0.5268716339
-2.8160865016 -1.9749405210 0.4402424574
-2.8485301789 -1.9743836027 0.3505978838
-2.8739869371 -1.9647410877 0.2592239396
-2.8921215043 -1.9462822528 0.1674540533
-2.9016194642 -1.9278400636 0.0989321525
-2.9069487385 -1.8954358311 0.0092960335
-2.9050835355 -1.8558027608 -0.0775320113
-2.8963182444 -1.8097006566 -0.1606765593
-2.8807982366 -1.7575359531 -0.2391240184
-2.8590601471 -1.7000241652 -0.3121685786
-2.8314825670 -1.6378310695 -0.3791597251
-2.7982304388 -1.5715318859 -0.4392862090
-2.7595043886 -1.5018734711 -0.4918692235
-2.7153798814 -1.4295689232 -0.5359193472
-2.6783075862 -1.3741806568 -0.5620679780
-2.6249298426 -1.3000846811 -0.5894101116
-2.5664843028 -1.2266766506 -0.6061504404
-2.5032371621 -1.1555853040 -0.6113097923
-2.4360567379 -1.0883500222 -0.6045537388
-2.3662065689 -1.0261734803 -0.5861982036
-2.2951661789 -0.9698917263 -0.5567107905
-2.2243488727 -0.9196508036 -0.5173303085
-2.1548228503 -0.8753262174 -0.4694027420
-2.0872073195 -0.8366653989 -0.4143075707
-2.0216712533 -0.8035893909 -0.3533358061
-1.9736568656 -0.7826531717 -0.3045510433
-1.9103430060 -0.7596841382 -0.2369251401
-1.8466388267 -0.7432523186 -0.1677939871
-1.7807526052 -0.7342938795 -0.0994112333
-1.7107713848 -0.7339205140 -0.0347618776
-1.6351913245 -0.7432680471 0.0222086312
-1.5327632590 -0.7689459218 0.0764414817
-1.4464427151 -0.8002857190 0.1004839105
-1.3380552945 -0.8483461487 0.1055664200
-1.2550215814 -0.8908008985 0.0859298370
-1.1597465128 -0.9411631418 0.0354904879
-1.0885663796 -0.9762073278 -0.0174653001
-1.0182666182 -1.0050487533 -0.0752326570
-0.9439264118 -1.0277483142 -0.1303959882
-0.8620519433 -1.0444098597 -0.1756780800
-0.7722981780 -1.0557512453 -0.2042306890
-0.6781838469 -1.0633520978 -0.2126332845
-0.5843588399 -1.0689047726 -0.1999680495
-0.4951405475 -1.0739776795 -0.1678125772
-0.4322105252 -1.0779622247 -0.1340482804
-0.3577483288 -1.0847564424 -0.0747617276
-0.2921983487 -1.0937385104 -0.0059683906
-0.2345724504 -1.1058506699 0.0691950211
-0.1831455803 -1.1218292773 0.1480590997
-0.1362573360 -1.1423595968 0.2286934645
-0.0920684505 -1.1678141025 0.3094518539
-0.0494539014 -1.1988356280 0.3891027944
-0.0072961502 -1.2353686633 0.4666226698
0.0350111853 -1.2777062067 0.5410452372
0.0777804617 -1.3261055173 0.6113939264
0.1209591656 -1.3805126441 0.6769256219
0.1533490991 -1.4258325447 0.7219348940
0.1960400766 -1.4907941307 0.7772621283
0.2372262473 -1.5619322302 0.8256730549
0.2662133632 -1.6194717029 0.8567078515
0.3015067666 -1.7009887922 0.8912233999
0.3247263442 -1.7654057580 0.9116757087
0.3449114878 -1.8322040228 0.9276208345
0.3646780590 -1.9248387071 0.9394376316
0.3735629628 -1.9958673058 0.9409982654
0.3787035990 -2.0670913437 0.9379042665
0.3802783957 -2.1381625198 0.9302875804
0.3784657809 -2.2087325328 0.9182801527
0.3701512185 -2.3007179793 0.8940713660
0.3569041237 -2.3898190882 0.8624183603
0.3437603837 -2.4540262810 0.8335505937
0.3234182834 -2.5366262243 0.7903216635
0.3056674114 -2.5955049230 0.7537290997
0.2791041405 -2.6698879553 0.7002149704
0.2492226083 -2.7389097458 0.6415179506
0.2248106883 -2.7870511559 0.5945383965
0.1893823115 -2.8454600991 0.5279158224
0.1610648221 -2.8854787127 0.4757040219
0.1203913562 -2.9315552246 0.4026171222
0.0770426850 -2.9697951362 0.3266053223
0.0314322879 -2.9999443774 0.2483179839
-0.0161174961 -3.0216428225 0.1683978705
-0.0527753079 -3.0313421299 0.1076343700
-0.1022937327 -3.0375592814 0.0263132119
-0.1522682222 -3.0351285430 -0.0549355538
-0.2022179614 -3.0240971332 -0.1354879116
-0.2517154048 -3.0046011567 -0.2147121630
-0.2881883619 -2.9843585200 -0.2728584105
-0.3358251155 -2.9509678322 -0.3484850449
-0.3820933905 -2.9103440895 -0.4213730180
-0.4268506367 -2.8629408869 -0.4910488328
-0.4700910216 -2.8093304524 -0.5571033022
-0.5118987188 -2.7500688214 -0.6191426376
-0.5523930222 -2.6856081728 -0.6767120987
-0.5917735802 -2.6165256783 -0.7295086151
-0.6302696000 -2.5434542413 -0.7773594380
-0.6679528857 -2.4668319887 -0.8200291525
-0.7046977004 -2.3870162122 -0.8573307583
-0.7400127221 -2.3042947323 -0.8893056784
-0.7724871286 -2.2187069471 -0.9163030468
-0.8040974726 -2.1072196518 -0.9440702318
-0.8104353568 -1.9908603307 -0.9657100892
-0.7698824477 -1.8802016989 -0.9758191808
-0.7038411980 -1.7813532794 -0.9724973431
-0.6276723884 -1.6911538394 -0.9561724391
-0.5639307718 -1.6237007526 -0.9340107459
-0.4996143440 -1.5597374834 -0.9043634162
-0.4357867227 -1.4992586573 -0.8672785185
-0.3732029624 -1.4421835378 -0.8233014166
-0.3124737905 -1.3885868303 -0.7728271178
-0.2540221071 -1.3386279948 -0.7162863681
-0.1980694522 -1.2924431365 -0.6542567771
-0.1448043460 -1.2503712523 -0.5871394847
-0.0940206115 -1.2124693668 -0.5157351748
-0.0453371606 -1.1788865279 -0.4407826608
0.0018716346 -1.1497686362 -0.3630575741
0.0483557807 -1.1250707304 -0.2833777962
0.0953860058 -1.1048088916 -0.2027685575
0.1442297454 -1.0886493170 -0.1223119279
0.1964612809 -1.0761781969 -0.0433598468
0.2540230863 -1.0669559110 0.0322057242
0.3185538532 -1.0602221400 0.1021040964
0.3911249794 -1.0552023201 0.1636486921
0.4721199673 -1.0511285966 0.2134820635
0.5832653482 -1.0461834761 0.2553647326
0.6776783083 -1.0411354518 0.2676009755
0.7951025488 -1.0305773038 0.2533408481
0.8842804113 -1.0172738208 0.2232491968
0.9667675216 -0.9981293311 0.1796448573
1.0432703719 -0.9727104789 0.1285985708
1.1171383020 -0.9409899223 0.0771572756
1.1926518095 -0.9040620828 0.0322794952
1.2727356424 -0.8640493180 0.0002857536
1.3578518768 -0.8245002957 -0.0139771937
1.4237581487 -0.7968354135 -0.0137500232
1.5122373113 -0.7669963646 0.0053235366
1.5980082183 -0.7467073342 0.0416870945
1.6786840688 -0.7368478663 0.0916191861
1.7538742194 -0.7367114486 0.1504003314
1.8245248888 -0.7452836378 0.2140569626
1.8924001498 -0.7614042244 0.2792816374
1.9593381297 -0.7837140626 0.3436452386
2.0267103517 -0.8117510422 0.4052580836
2.0953764607 -0.8451339636 0.4626206651
2.1656639625 -0.8839924759 0.5142740861
2.2374035907 -0.9284586180 0.5589148263
2.3098550437 -0.9790570513 0.5950277922
2.3818902901 -1.0357440666 0.6216416318
2.4521264985 -1.0983554566 0.6377003900
2.5190730137 -1.1662488879 0.6423226691
2.5816064825 -1.2380604044 0.6355245572
2.6389884183 -1.3122430009 0.6177241667
2.6910998294 -1.3872767490 0.5900084507
2.7377347771 -1.4617869232 0.5527412536
2.7791015062 -1.5348136486 0.5072301925
2.8151530240 -1.6054874156 0.4540973229
2.8457190839 -1.6730476845 0.3939244136
2.8706357991 -1.7368894934 0.3274164029
2.8895538323 -1.7964697141 0.2552313473
2.9023080734 -1.8513915350 0.1781685604
2.9083429542 -1.9009225454 0.0967602408
2.9076021206 -1.9447174350 0.0119285973
2.8996187149 -1.9820412040 -0.0755822738
2.8845137766 -2.0126371194 -0.1647534420
2.8618926479 -2.0354299182 -0.2546673960
2.8323038055 -2.0504342530 -0.3441812306
2.7959854873 -2.0573809370 -0.4321894896
2.7532944240 -2.0558829293 -0.5175657779
2.7051375866 -2.0460701048 -0.5994093618
2.6520267176 -2.0280118350 -0.6766677720
2.5945259042 -2.0019915807 -0.7483086149
2.5335680523 -1.9687680740 -0.8138486024
2.4697633143 -1.9289579751 -0.8726764506
2.4036938862 -1.8828989520 -0.9239797407
2.3361308430 -1.8313478420 -0.9675240600
2.2678184281 -1.7747612092 -1.0028539803
2.1997332132 -1.7134500486 -1.0297023877
2.1331057833 -1.6475384932 -1.0479100619
2.0697661197 -1.5766771483 -1.0568183126
2.0121753625 -1.5005799211 -1.0561493768
1.9628686537 -1.4195374140 -1.0459079335
1.9181218297 -1.3125722018 -1.0190010493
1.8948559162 -1.2253945094 -0.9884981105
1.8824724028 -1.1389552859 -0.9502680240
1.8785482961 -1.0548778203 -0.9054293769
1.8811963577 -0.9742626421 -0.8544842568
1.8887976863 -0.8979203720 -0.7977369950
1.9001263132 -0.8262406638 -0.7357489620
1.9143552767 -0.7596465494 -0.6688745665
1.9311762616 -0.6986759165 -0.5973923289
1.9505064540 -0.6434731207 -0.5219681165
1.9724506446 -0.5942688689 -0.4431816181
1.9974655619 -0.5512774977 -0.3617147400
2.0261378156 -0.5142612682 -0.2785301560
2.0592271620 -0.4825240114 -0.1947951891
2.0974256034 -0.4544601016 -0.1119327322
2.1416764744 -0.4279303369 -0.0316384311
2.2068038627 -0.3919453065 0.0614220688
2.2819091100 -0.3464919243 0.1416927829
2.3797739215 -0.2688701456 0.2088436081
2.4696563174 -0.1627301741 0.2344643310
2.5224818461 -0.0348643153 0.2135639726
2.5151514335 0.0936219468 0.1559514985
2.4610014444 0.2047751583 0.0855398956
2.3957412388 0.2850789232 0.0263786181
2.3352103662 0.3436472650 -0.0183710830
2.2676845346 0.3978622256 -0.0582310758
2.1932621834 0.4480672548 -0.0899717803
2.1128297484 0.4946022543 -0.1105381763
2.0287789785 0.5386453293 -0.1185233296
1.9440584910 0.5822513570 -0.1151555622
1.8814580170 0.6159542808 -0.1070712217
1.8007014988 0.6638963001 -0.0901132496
1.7233971372 0.7158978893 -0.0692074536
1.6478731178 0.7707886225 -0.0491321205
1.5726197500 0.8273234497 -0.0329533576
1.4974005614 0.8847859141 -0.0201873769
1.4219149456 0.9424662315 -0.0102489086
1.3458215515 0.9997043416 -0.0026442643
1.2687582622 1.0558478527 0.0031135793
1.1903900230 1.1102736744 0.0075143550
1.1103632459 1.1622873892 0.0109728782
1.0283277302 1.2110840162 0.0139098675
0.9439616340 1.2557027259 0.0167710249
0.8570215374 1.2949892337 0.0200416255
0.7445450533 1.3342695647 0.0255573555
0.6519713692 1.3563223098 0.0317402075
0.5577774194 1.3683236876 0.0400771904
0.4394729819 1.3679396819 0.0540268588
0.3457423393 1.3584170928 0.0692662284
0.2533186341 1.3479978909 0.0907396265
0.1618969092 1.3397815009 0.1170650372
