# Supplementary material for: The topology of the magnetically induced ring current of C13Cl2
Source: Chem Sci. 2026 Jun 27. Online ahead of print. doi: 10.1039/d6sc03398a (PMC13334967; doi:10.1039/d6sc03398a)
Supplement: SC-OLF-D6SC03398A-s002 [file SC-OLF-D6SC03398A-s002.zip › c13cl2/3loops/ribbon_traj_004_052.xyz]

300

0.0618348351 1.3441512668 0.0771261234
-0.0319870854 1.3425429799 0.1002887804
-0.1261660356 1.3429600741 0.1218298069
-0.2088661338 1.3452218685 0.1387411051
-0.3044588042 1.3481504535 0.1527523492
-0.4008721214 1.3508577775 0.1602257276
-0.4854415428 1.3516100515 0.1603346679
-0.5815992412 1.3484550699 0.1511033449
-0.6638713486 1.3394137833 0.1340286576
-0.7560965115 1.3249354293 0.1090770096
-0.8465087201 1.3060832593 0.0804483260
-0.9358855049 1.2834786032 0.0512665248
-1.0246000929 1.2562312751 0.0243461076
-1.1235081180 1.2187403352 -0.0005382946
-1.2183214944 1.1675235399 -0.0138940088
-1.3048788850 1.1019969598 -0.0134159706
-1.3819840874 1.0263682055 -0.0003537679
-1.4454081414 0.9558241212 0.0187518064
-1.5080216278 0.8857724590 0.0420680556
-1.5728861291 0.8185413148 0.0674099850
-1.6417910707 0.7555737063 0.0929677785
-1.7153491564 0.6975089628 0.1170837071
-1.7835674151 0.6509761952 0.1353481775
-1.8652277353 0.6017899741 0.1518181177
-1.9389205683 0.5612387345 0.1602495085
-2.0243697632 0.5160968686 0.1611821638
-2.0980025838 0.4757974290 0.1523874332
-2.1780978474 0.4271410253 0.1294027125
-2.2513370910 0.3747610408 0.0947299631
-2.3170963157 0.3184584768 0.0519707454
-2.3754564480 0.2578044402 0.0046309793
-2.4314913977 0.1828712180 -0.0506297771
-2.4768550681 0.0889043316 -0.1109483029
-2.4886835576 -0.0185555046 -0.1620831499
-2.4538831209 -0.1298028222 -0.1874943710
-2.3854631873 -0.2271229400 -0.1763769084
-2.3047032242 -0.3029695350 -0.1304388735
-2.2341883782 -0.3549159230 -0.0668621137
-2.1719202165 -0.3945782698 0.0125391729
-2.1238946980 -0.4260844615 0.0900801532
-2.0826273889 -0.4569409024 0.1718034618
-2.0474004161 -0.4902351255 0.2554399772
-2.0172619177 -0.5278527899 0.3392674962
-1.9913839483 -0.5708983389 0.4219185362
-1.9692605157 -0.6199633634 0.5023001220
-1.9503813743 -0.6750833929 0.5795302213
-1.9346039263 -0.7360481158 0.6529832689
-1.9219821917 -0.8025903278 0.7220866258
-1.9129661071 -0.8744420182 0.7862536554
-1.9083605979 -0.9511290629 0.8450518917
-1.9084735336 -1.0215226675 0.8919506365
-1.9155561048 -1.1055959766 0.9393431460
-1.9316889217 -1.1921957958 0.9793675789
-1.9583494157 -1.2795721220 1.0111835263
-1.9961859920 -1.3656624519 1.0338027400
-2.0443031459 -1.4485985892 1.0464786912
-2.1004187241 -1.5273558966 1.0491318238
-2.1623084969 -1.6013610106 1.0416531293
-2.2275919718 -1.6706735318 1.0243927502
-2.2945309920 -1.7353494060 0.9979165077
-2.3533919446 -1.7876471958 0.9670050559
-2.4201706303 -1.8428516250 0.9239945684
-2.4855531088 -1.8922346168 0.8725907090
-2.5487898698 -1.9352686680 0.8134062258
-2.6091649531 -1.9713324730 0.7470214204
-2.6659087396 -1.9997498731 0.6740486266
-2.7182108004 -2.0197685472 0.5952053642
-2.7653449640 -2.0312400769 0.5115442232
-2.8016417534 -2.0338317776 0.4352589240
-2.8371746772 -2.0286977720 0.3455030602
-2.8658507520 -2.0148990455 0.2542130316
-2.8872243452 -1.9927676472 0.1625541267
-2.9010419254 -1.9627266138 0.0716949377
-2.9073917487 -1.9253582172 -0.0172640632
-2.9064273580 -1.8813049649 -0.1033404180
-2.8999036963 -1.8378069319 -0.1755396039
-2.8859544675 -1.7827451730 -0.2538292015
-2.8656695878 -1.7227220226 -0.3269215416
-2.8393227748 -1.6582488691 -0.3940485708
-2.8070740275 -1.5898427053 -0.4543636219
-2.7693276496 -1.5183164799 -0.5074135437
-2.7260869668 -1.4443784076 -0.5523095057
-2.6773386541 -1.3689524876 -0.5881683546
-2.6305522898 -1.3026579095 -0.6119954675
-2.5715025839 -1.2278492622 -0.6286147532
-2.5074102557 -1.1555771694 -0.6339229637
-2.4390174557 -1.0874721135 -0.6273103724
-2.3675829895 -1.0248683781 -0.6089400837
-2.2946532665 -0.9684324817 -0.5796783882
-2.2308312924 -0.9246057099 -0.5456344231
-2.1587723091 -0.8797983041 -0.4992344920
-2.0883488674 -0.8408295770 -0.4455676375
-2.0196795399 -0.8074596963 -0.3861328983
-1.9523621568 -0.7796296384 -0.3224253062
-1.8854112960 -0.7578230743 -0.2560315393
-1.8173118724 -0.7428038537 -0.1889491530
-1.7461437586 -0.7356740569 -0.1238530276
-1.6800384828 -0.7369632084 -0.0712881017
-1.5989525065 -0.7478731031 -0.0201599806
-1.5126756279 -0.7693175624 0.0170798044
-1.4236278281 -0.8002362090 0.0367735767
-1.3460711959 -0.8331192518 0.0380931767
-1.2606592659 -0.8743095392 0.0206394119
-1.1807295017 -0.9151846946 -0.0148807285
-1.1056003457 -0.9522484967 -0.0631749111
-1.0318378528 -0.9835045972 -0.1174539750
-0.9547190095 -1.0081677903 -0.1703135857
-0.8707650224 -1.0264762315 -0.2143226659
-0.7796566931 -1.0389846829 -0.2433107067
-0.6718742671 -1.0476455673 -0.2519502132
-0.5766163865 -1.0528425160 -0.2382792151
-0.4860634564 -1.0571288168 -0.2054441314
-0.4031884834 -1.0615754906 -0.1562083726
-0.3290346828 -1.0670985912 -0.0945896555
-0.2635800137 -1.0745469223 -0.0238470799
-0.2054721222 -1.0847469009 0.0528141526
-0.1529740915 -1.0985062713 0.1329407004
-0.1041200190 -1.1162859521 0.2145819003
-0.0574470257 -1.1385938321 0.2963951241
-0.0114353887 -1.1657289571 0.3771135508
0.0349619803 -1.1977543878 0.4557871491
0.0825743675 -1.2347466150 0.5314919971
0.1319284801 -1.2768010698 0.6033304073
0.1831998430 -1.3237052334 0.6706734720
0.2363250780 -1.3754283236 0.7328403954
0.2910075507 -1.4320168940 0.7891349276
0.3395706605 -1.4853039632 0.8333409988
0.3951726617 -1.5509439532 0.8776240711
0.4495249358 -1.6219119923 0.9146072964
0.5008165463 -1.6984441476 0.9440146646
0.5465533985 -1.7808392286 0.9654819613
0.5836187534 -1.8690848127 0.9784598187
0.6088394082 -1.9621980650 0.9826061151
0.6203849500 -2.0579677090 0.9778267759
0.6189968324 -2.1537070691 0.9646267334
0.6097442179 -2.2359386428 0.9471777639
0.5917423125 -2.3271652117 0.9203375582
0.5684906731 -2.4150407100 0.8870843439
0.5414235155 -2.4993320791 0.8479466512
0.5113665096 -2.5796989732 0.8031364672
0.4787342974 -2.6558684755 0.7530995608
0.4436754761 -2.7274092338 0.6981137938
0.4061914885 -2.7938181744 0.6384926435
0.3663398202 -2.8548109649 0.5747653613
0.3240592390 -2.9097352631 0.5071962619
0.2793901593 -2.9580555799 0.4362112384
0.2383903696 -2.9942717364 0.3716779188
0.1897295541 -3.0290554107 0.2956187532
0.1393299867 -3.0558980470 0.2175147500
0.0876038756 -3.0746567620 0.1379330767
0.0350356298 -3.0850317473 0.0573754301
-0.0179128859 -3.0868153006 -0.0235799158
-0.0707146489 -3.0799113587 -0.1043560954
-0.1228907974 -3.0647309286 -0.1844069464
-0.1676391036 -3.0444134201 -0.2532242039
-0.2173075539 -3.0138215881 -0.3304032020
-0.2651430736 -2.9755966582 -0.4053054280
-0.3108622230 -2.9301965205 -0.4774765012
-0.3542769139 -2.8780163113 -0.5464193580
-0.3953503037 -2.8196408052 -0.6117393355
-0.4340530931 -2.7555731065 -0.6730455776
-0.4661619618 -2.6953799482 -0.7230395471
-0.5004625633 -2.6217951389 -0.7756921479
-0.5324088937 -2.5439036960 -0.8233792272
-0.5616984201 -2.4619417647 -0.8656175222
-0.5877579873 -2.3762363257 -0.9021095015
-0.6095347052 -2.2870736541 -0.9325394536
-0.6244471268 -2.2067355524 -0.9543283747
-0.6325899666 -2.1119941985 -0.9720319847
-0.6289870247 -2.0158912844 -0.9820399886
-0.6135273596 -1.9328425175 -0.9835362300
-0.5835843927 -1.8413151360 -0.9771869327
-0.5475702768 -1.7661033928 -0.9643655914
-0.4998023107 -1.6852706613 -0.9419199823
-0.4471392687 -1.6101418469 -0.9116341706
-0.3986576806 -1.5490363793 -0.8791430599
-0.3425677486 -1.4837365753 -0.8350792741
-0.2866481014 -1.4232094726 -0.7844250147
-0.2317586345 -1.3674610924 -0.7275050728
-0.1785484871 -1.3165464671 -0.6647436952
-0.1272451547 -1.2703426236 -0.5969437396
-0.0778939485 -1.2289714429 -0.5247059305
-0.0302414800 -1.1925351420 -0.4487531878
0.0162330999 -1.1610893972 -0.3698852288
0.0624016818 -1.1345484679 -0.2890518890
0.1093900420 -1.1127232226 -0.2072879796
0.1586950709 -1.0953397099 -0.1258319570
0.2118637736 -1.0819269483 -0.0460914728
0.2708205641 -1.0719210387 0.0299395948
0.3373435684 -1.0645671289 0.0996956211
0.4126090701 -1.0590571467 0.1599885997
0.4965954887 -1.0545198374 0.2073057413
0.5879382471 -1.0500496736 0.2379835479
0.6835464724 -1.0444978694 0.2490191134
0.7908316830 -1.0350418578 0.2366024416
0.8812339036 -1.0218995393 0.2059798266
0.9643420260 -1.0027804462 0.1607557505
1.0409650330 -0.9772021856 0.1075857301
1.1149426103 -0.9452539032 0.0540416102
1.1908831850 -0.9076104465 0.0076424816
1.2717250637 -0.8666024394 -0.0252912253
1.3466166872 -0.8307764384 -0.0396381974
1.4354737924 -0.7936006787 -0.0366537362
1.5244030195 -0.7638166132 -0.0144117256
1.6101906573 -0.7435977109 0.0247877865
1.6808784866 -0.7342707791 0.0701408182
1.7561075713 -0.7335274976 0.1309541030
1.8265779542 -0.7418411726 0.1967614663
1.8943287024 -0.7576825633 0.2640550251
1.9611465402 -0.7801716319 0.3303874492
2.0285369717 -0.8084758098 0.3938433431
2.0974117927 -0.8423429628 0.4528081513
2.1681159603 -0.8818399927 0.5057712899
2.2313164756 -0.9211185384 0.5459527641
2.3043791433 -0.9717396106 0.5840506566
2.3772259147 -1.0287720511 0.6120799752
2.4483978387 -1.0918438881 0.6293359549
2.5164051776 -1.1602890052 0.6348590777
2.5721178063 -1.2235901527 0.6297727414
2.6312540595 -1.2982981255 0.6135851680
2.6849025782 -1.3740722106 0.5867041841
2.7330841559 -1.4494742673 0.5500789427
2.7757699271 -1.5233320813 0.5045427458
2.8085561243 -1.5859771094 0.4581899627
2.8408358994 -1.6545680986 0.3981101211
2.8674740886 -1.7193985038 0.3314471014
2.8880287628 -1.7798056221 0.2587427833
2.9022324237 -1.8352314758 0.1807532457
2.9096403325 -1.8850848863 0.0981996273
2.9107747300 -1.9241924837 0.0232075896
2.9047967358 -1.9621537227 -0.0656096374
2.8912862612 -1.9928221809 -0.1563922134
2.8703154573 -2.0157415986 -0.2480307547
2.8420735617 -2.0304056094 -0.3394042032
2.8068248961 -2.0363194509 -0.4293213355
2.7703537040 -2.0340216371 -0.5055868595
2.7235074609 -2.0234156898 -0.5895151116
2.6714391028 -2.0042267565 -0.6687117684
2.6149012214 -1.9767218485 -0.7421784558
2.5546980972 -1.9415549927 -0.8091956075
2.4915669636 -1.8992757840 -0.8690272450
2.4344145405 -1.8569980807 -0.9147610522
2.3677391308 -1.8032549968 -0.9596819934
2.3003671444 -1.7441901971 -0.9960584319
2.2332625684 -1.6801688763 -1.0234152042
2.1677100501 -1.6114816738 -1.0416398775
2.1128948189 -1.5476980627 -1.0499081551
2.0552250916 -1.4701231274 -1.0497564767
2.0051364465 -1.3881340090 -1.0395304947
1.9648244644 -1.3026776447 -1.0194200177
1.9356711756 -1.2154320219 -0.9898558090
1.9187665217 -1.1391659727 -0.9575564606
1.9086868305 -1.0538165217 -0.9131325384
1.9063444114 -0.9717317415 -0.8619503556
1.9099292482 -0.8937053441 -0.8048132296
1.9181378979 -0.8203827929 -0.7421795075
1.9300596529 -0.7521766926 -0.6745631582
1.9452600137 -0.6893940349 -0.6024983224
1.9612589690 -0.6393696101 -0.5362002984
1.9821998323 -0.5874476221 -0.4573047092
2.0066326549 -0.5414377504 -0.3758027594
2.0351013957 -0.5010040284 -0.2926915533
2.0683849484 -0.4653344436 -0.2092291924
2.1072112257 -0.4327611958 -0.1269663489
2.1526212645 -0.4005698031 -0.0481338530
2.2116867399 -0.3616956629 0.0340484457
2.2797391492 -0.3123938142 0.1022093088
2.3598581420 -0.2405940940 0.1550577955
2.4312804069 -0.1466663303 0.1736054278
2.4727181365 -0.0366063017 0.1542505795
2.4640124290 0.0824522153 0.0999623188
2.4205587242 0.1772064493 0.0395820564
2.3644905057 0.2518256877 -0.0159028860
2.3066191700 0.3126479382 -0.0634828151
2.2412556821 0.3691274863 -0.1063668105
2.1683407387 0.4217210366 -0.1410557098
2.0885695642 0.4706732777 -0.1639951620
2.0152870321 0.5113821945 -0.1741713989
1.9298674850 0.5566777641 -0.1731390780
1.8563403838 0.5975004820 -0.1643905545
1.7747668858 0.6468852018 -0.1480855840
1.7067341008 0.6937084489 -0.1298963991
1.6331511651 0.7518187339 -0.1060183834
1.5642511863 0.8148677123 -0.0806836640
1.4992628016 0.8820609960 -0.0555880971
1.4360742867 0.9516655274 -0.0325128671
1.3699211660 1.0193545546 -0.0128536115
1.2893439524 1.0904026059 0.0031325857
1.2002652602 1.1516918887 0.0103650602
1.1037269152 1.1991973024 0.0072679708
1.0152698933 1.2334736829 0.0013861602
0.9251642687 1.2616819477 -0.0068805267
0.8334366499 1.2852829155 -0.0142248681
0.7397622682 1.3045721775 -0.0172192817
0.6447698791 1.3196471355 -0.0154817572
0.5369725839 1.3315933759 -0.0086267286
0.4412233952 1.3390057181 0.0024365697
0.3456909957 1.3435147444 0.0169749291
0.2505517204 1.3455831064 0.0345319788
0.1559074813 1.3456543947 0.0546999100
0.0717670100 1.3179687600 0.1268755300
-0.0199829389 1.3172927871 0.1553707874
-0.1121556487 1.3204686184 0.1822780463
-0.2051526674 1.3263473828 0.2056513686
-0.2993707276 1.3330389821 0.2231127196
-0.3948437561 1.3377744528 0.2322514945
-0.4908399756 1.3377312230 0.2312330958
-0.5858795845 1.3309764081 0.2193865119
-0.6786542404 1.3174322906 0.1985481127
-0.7690497731 1.2985761517 0.1720505332
-0.8577034245 1.2754561222 0.1431256562
-0.9453793869 1.2484525347 0.1145954779
-1.0322076266 1.2161035141 0.0892904457
-1.1174155667 1.1763147338 0.0700133431
-1.1988567546 1.1266177439 0.0598270470
-1.2737236474 1.0666077081 0.0608243908
-1.3416940191 0.9996826065 0.0717567661
-1.4054682357 0.9300996030 0.0896116498
-1.4683776375 0.8609630144 0.1118198959
-1.5333745724 0.7945019205 0.1360747694
-1.6022260131 0.7321242286 0.1604957455
-1.6754445731 0.6743353517 0.1834380770
-1.7530586359 0.6213055906 0.2032061789
-1.8343555025 0.5723179198 0.2179711566
-1.9181393220 0.5259650896 0.2254726095
-2.0025255160 0.4802257881 0.2231299514
-2.0847465282 0.4329000870 0.2085640415
-2.1612375122 0.3822686316 0.1803636456
-2.2298722418 0.3279274699 0.1409778590
-2.2906270879 0.2699029268 0.0944686135
-2.3434904253 0.2074480226 0.0441857167
-2.3869862745 0.1388933795 -0.0070330446
-2.4163876189 0.0618991723 -0.0559517045
-2.4232901992 -0.0243578065 -0.0964127639
-2.3993103304 -0.1142818515 -0.1171965961
-2.3504834789 -0.1962011554 -0.1106841688
-2.2910074569 -0.2641013591 -0.0786849497
-2.2311828129 -0.3180431774 -0.0267112324
-2.1763097712 -0.3615955492 0.0388647698
-2.1281588354 -0.3992201535 0.1129399147
-2.0867627633 -0.4350226099 0.1918784299
-2.0514568963 -0.4723256142 0.2730569421
-2.0211920425 -0.5131300826 0.3545839120
-1.9952162836 -0.5586278970 0.4350975404
-1.9729644768 -0.6093851045 0.5135565021
-1.9539685407 -0.6656996721 0.5890199388
-1.9380302930 -0.7272999577 0.6609755401
-1.9252336994 -0.7940712305 0.7288343780
-1.9160226585 -0.8658761008 0.7919642976
-1.9109756195 -0.9421817664 0.8500700774
-1.9112939249 -1.0225839894 0.9025985733
-1.9187042691 -1.1064528284 0.9487920851
-1.9350901967 -1.1926487170 0.9877715907
-1.9617294008 -1.2794566801 1.0188620793
-1.9991652428 -1.3649908370 1.0410919845
-2.0469137322 -1.4473360737 1.0534345314
-2.1025032606 -1.5255536667 1.0560158298
-2.1637060548 -1.5991869897 1.0488602813
-2.2283759614 -1.6681614040 1.0320874793
-2.2947966748 -1.7325130652 1.0062397606
-2.3617019867 -1.7921661558 0.9717735338
-2.4280893941 -1.8467002224 0.9288457865
-2.4931122677 -1.8954410323 0.8776600966
-2.5560555902 -1.9379101511 0.8188757138
-2.6162364811 -1.9735377743 0.7530826809
-2.6729505689 -2.0018018812 0.6809271301
-2.7253322997 -2.0217646941 0.6029438276
-2.7726808283 -2.0333111193 0.5201889193
-2.8142328421 -2.0361187623 0.4336622664
-2.8494559058 -2.0303005514 0.3445290664
-2.8780158190 -2.0160850827 0.2539641040
-2.8993243870 -1.9936467016 0.1630608616
-2.9132045828 -1.9634981600 0.0729504785
-2.9198198604 -1.9262300266 -0.0152957071
-2.9193405286 -1.8824791424 -0.1007769671
-2.9119533881 -1.8327254294 -0.1825841913
-2.8979085420 -1.7774689618 -0.2598640641
-2.8777583270 -1.7174540011 -0.3320803595
-2.8517558104 -1.6531176330 -0.3984760061
-2.8200519306 -1.5849107541 -0.4581922404
-2.7830151399 -1.5136608747 -0.5108496782
-2.7406363621 -1.4400118292 -0.5555658799
-2.6929423543 -1.3648795259 -0.5916298036
-2.6397901665 -1.2893940062 -0.6180063574
-2.5810987182 -1.2150700494 -0.6337494626
-2.5174169296 -1.1433941626 -0.6384208235
-2.4494136857 -1.0759978768 -0.6314400993
-2.3783501307 -1.0141638773 -0.6129058612
-2.3057366270 -0.9586711205 -0.5834944771
-2.2330774785 -0.9092663595 -0.5447659319
-2.1614823535 -0.8659636330 -0.4976153045
-2.0916720144 -0.8283536039 -0.4434127910
-2.0237347053 -0.7961222034 -0.3836447149
-1.9572643732 -0.7691022099 -0.3197775399
-1.8912965986 -0.7478661110 -0.2532548355
-1.8243800963 -0.7331112414 -0.1859427658
-1.7546534511 -0.7257976195 -0.1203207891
-1.6803070842 -0.7271160434 -0.0596086207
-1.6001124723 -0.7383628094 -0.0081532140
-1.5146345115 -0.7598077382 0.0296563620
-1.4261906889 -0.7904549015 0.0503880125
-1.3380245858 -0.8280764906 0.0516893930
-1.2532329017 -0.8690680550 0.0337401464
-1.1736660590 -0.9093831378 -0.0015396989
-1.0986398423 -0.9457115598 -0.0491737261
-1.0247836994 -0.9761177795 -0.1025380241
-0.9475211021 -1.0000034316 -0.1543110024
-0.8634584123 -1.0176761207 -0.1970550936
-0.7724730374 -1.0298494294 -0.2248403888
-0.6772300596 -1.0378401204 -0.2329933842
-0.5822552048 -1.0436612480 -0.2208071086
-0.4916929375 -1.0487751440 -0.1895271274
-0.4087002904 -1.0541571227 -0.1416798730
-0.3342709737 -1.0606420182 -0.0814575852
-0.2685420167 -1.0689850506 -0.0119706588
-0.2101330012 -1.0799357743 0.0634812643
-0.1575200459 -1.0944063841 0.1425424100
-0.1084978503 -1.1126891934 0.2231136834
-0.0617031775 -1.1353030231 0.3039115712
-0.0156122520 -1.1626065200 0.3836572981
0.0307692744 -1.1946324684 0.4614507470
0.0782982769 -1.2314516416 0.5363777708
0.1275189976 -1.2732422038 0.6075029660
0.1785988917 -1.3197330196 0.6742579935
0.2314721684 -1.3708556801 0.7360455354
0.2859192360 -1.4267403950 0.7920683311
0.3412824073 -1.4872883304 0.8420087235
0.3967017083 -1.5525742311 0.8855047697
0.4508460105 -1.6231205177 0.9217760388
0.5020169440 -1.6990485647 0.9507030087
0.5477191898 -1.7807765200 0.9718321181
0.5850056147 -1.8682673299 0.9847021872
0.6105326120 -1.9606793545 0.9889158051
0.6223355803 -2.0558255668 0.9842732716
0.6212720120 -2.1509671032 0.9714411196
0.6100490931 -2.2441341229 0.9510798674
0.5916549187 -2.3344254521 0.9240194307
0.5682794054 -2.4214797645 0.8908553503
0.5411794144 -2.5050267081 0.8519702964
0.5111114290 -2.5846597165 0.8074529606
0.4785205032 -2.6602084113 0.7578859428
0.4435824398 -2.7313456749 0.7036072203
0.4061833258 -2.7973702342 0.6447080961
0.3664549195 -2.8581701809 0.5818506432
0.3242891507 -2.9130035800 0.5152061804
0.2798131316 -2.9616003392 0.4453045435
0.2330933571 -3.0033319953 0.3724887905
0.1843022027 -3.0376848658 0.2972175083
0.1337701663 -3.0643062440 0.2200024012
0.0819527914 -3.0831200660 0.1413533129
0.0292548197 -3.0937206519 0.0617567679
-0.0239023142 -3.0959422784 -0.0182168414
-0.0769539590 -3.0895814561 -0.0980341514
-0.1294154175 -3.0752306307 -0.1771998729
-0.1808879840 -3.0525627599 -0.2550619482
-0.2308794245 -3.0222208486 -0.3312553527
-0.2791106312 -2.9843939600 -0.4052034827
-0.3253541032 -2.9396816347 -0.4765359999
-0.3694255286 -2.8884025606 -0.5447610853
-0.4112933723 -2.8310759963 -0.6094744579
-0.4509620207 -2.7682507708 -0.6703591074
-0.4884973384 -2.7003005419 -0.7269466973
-0.5238793101 -2.6276510314 -0.7788859057
-0.5572113285 -2.5509183354 -0.8260859215
-0.5882231383 -2.4702727388 -0.8680542574
-0.6164226553 -2.3860524052 -0.9046287300
-0.6407533921 -2.2984103394 -0.9354637564
-0.6594633487 -2.2075615609 -0.9603346687
-0.6693518997 -2.1138302215 -0.9785569154
-0.6664660814 -2.0185587655 -0.9894596541
-0.6484131666 -1.9244111830 -0.9923327743
-0.6153058455 -1.8345556496 -0.9865538155
-0.5709521774 -1.7506169854 -0.9724089165
-0.5193746198 -1.6727565022 -0.9501053067
-0.4637834461 -1.6003102508 -0.9203702150
-0.4063005671 -1.5328214154 -0.8834047930
-0.3483726073 -1.4701326431 -0.8393568693
-0.2911067820 -1.4117683544 -0.7889613237
-0.2351875130 -1.3577167250 -0.7325865142
-0.1811716693 -1.3082150067 -0.6704652681
-0.1291955443 -1.2630879303 -0.6034654465
-0.0792642830 -1.2224926620 -0.5321459209
-0.0310592432 -1.1865499938 -0.4572247574
0.0158795043 -1.1553150395 -0.3794373566
0.0624786865 -1.1287433663 -0.2997336725
0.1098872875 -1.1067100349 -0.2191322309
0.1595042684 -1.0888112141 -0.1388395265
0.2128296179 -1.0746180543 -0.0602094680
0.2720122134 -1.0637600482 0.0146422879
0.3386129507 -1.0553725133 0.0832880768
0.4138591792 -1.0487820614 0.1424817568
0.4976858291 -1.0432081313 0.1887686680
0.5886104741 -1.0378687996 0.2187759731
0.6837352777 -1.0316749298 0.2290730589
0.7787134975 -1.0232216702 0.2194713731
0.8694630789 -1.0106816778 0.1911657824
0.9532160437 -0.9924734258 0.1480074936
1.0304651452 -0.9679376462 0.0964954246
1.1048355640 -0.9370565203 0.0441245279
1.1808060696 -0.9003097332 -0.0016539382
1.2612917009 -0.8599461524 -0.0347391811
1.3467352118 -0.8193637151 -0.0505022449
1.4352380641 -0.7827204870 -0.0463873440
1.5235767532 -0.7532261408 -0.0237102601
1.6087317092 -0.7328667107 0.0154300658
1.6882874469 -0.7229614450 0.0681543442
1.7623298175 -0.7223851249 0.1292639390
1.8317316687 -0.7306032255 0.1951438534
1.8986314589 -0.7459671427 0.2623346919
1.9647469317 -0.7675237087 0.3286039644
2.0315010024 -0.7946311867 0.3921337159
2.0998121800 -0.8270571448 0.4513649078
2.1700312254 -0.8647675822 0.5049520921
2.2419208346 -0.9079950676 0.5517075170
2.3148480465 -0.9573824194 0.5899699696
2.3875851491 -1.0131635851 0.6185147222
2.4586620719 -1.0750887608 0.6366041639
2.5265860134 -1.1426133028 0.6431648271
2.5899099270 -1.2145751834 0.6379117659
2.6481762028 -1.2891197936 0.6216549041
2.7009087899 -1.3647837973 0.5949789132
2.7482950226 -1.4401138139 0.5589159381
2.7902912991 -1.5139829375 0.5141589810
2.8268971986 -1.5854524672 0.4614622140
2.8580608913 -1.6537833843 0.4016021090
2.8838328771 -1.7184916747 0.3354849251
2.9037478757 -1.7789243097 0.2635489107
2.9175720099 -1.8345537444 0.1864936902
2.9248010798 -1.8848425749 0.1049997981
2.9253372822 -1.9294308116 0.0199415144
2.9185318311 -1.9673563012 -0.0680266748
2.9044556426 -1.9982808062 -0.1578391321
2.8831502932 -2.0218827720 -0.2484464958
2.8547773126 -2.0374153682 -0.3388650858
2.8193164720 -2.0442990078 -0.4278392557
2.7777113578 -2.0429039421 -0.5143617434
2.7302778467 -2.0327460265 -0.5972272739
2.6777950616 -2.0143074064 -0.6754928399
2.6210437508 -1.9878491354 -0.7482817995
2.5606770769 -1.9539063583 -0.8148039963
2.4974690106 -1.9129258952 -0.8743634335
2.4320735112 -1.8655988806 -0.9263791380
2.3652410038 -1.8127030229 -0.9706262256
2.2977721469 -1.7545853713 -1.0065854369
2.2305844655 -1.6915765625 -1.0337426510
2.1649329858 -1.6239702006 -1.0521424989
2.1024146833 -1.5516841683 -1.0613809738
2.0452555127 -1.4745578772 -1.0608151600
1.9960025729 -1.3928415014 -1.0503798105
1.9566248406 -1.3075968130 -1.0305502254
1.9286557972 -1.2204889843 -1.0015265561
1.9114739168 -1.1336062431 -0.9644850051
1.9033415427 -1.0486360956 -0.9205142251
1.9025882023 -0.9669102580 -0.8700821848
1.9074984376 -0.8891377206 -0.8139360649
1.9166296025 -0.8157090539 -0.7526937442
1.9292771207 -0.7470952384 -0.6866750045
1.9450806334 -0.6835377739 -0.6164096734
1.9637137497 -0.6251589886 -0.5424375971
1.9853641481 -0.5720314053 -0.4653936298
2.0104849369 -0.5241512289 -0.3859941030
2.0396131096 -0.4810724787 -0.3052252845
2.0734954764 -0.4417770538 -0.2243810571
2.1128861616 -0.4044957745 -0.1450951322
2.1589301853 -0.3662811411 -0.0699726170
2.2116957771 -0.3231959508 -0.0023643727
2.2698897143 -0.2707991917 0.0529799260
2.3290657583 -0.2048614148 0.0893326223
2.3794028397 -0.1242849094 0.1001554807
2.4061335907 -0.0345393959 0.0824791682
2.4019996387 0.0524654012 0.0434826386
2.3742661289 0.1301436092 -0.0052790334
2.3319582712 0.1992063470 -0.0567980636
2.2798648732 0.2619841214 -0.1074710851
2.2199096570 0.3204448145 -0.1544652531
2.1518126756 0.3752084218 -0.1941932931
2.0757330401 0.4262963423 -0.2226745907
1.9939131016 0.4741717434 -0.2376883178
1.9097703206 0.5203624586 -0.2402392697
1.8261883259 0.5670999672 -0.2328896407
1.7449804806 0.6163394415 -0.2185115669
1.6673954264 0.6695282026 -0.1990560972
1.5941311102 0.7273624261 -0.1763684845
1.5253264430 0.7898766109 -0.1521628195
1.4602086316 0.8562976806 -0.1281335969
1.3964663306 0.9246933193 -0.1060150158
1.3277441815 0.9888625952 -0.0864947052
1.2529666589 1.0466857129 -0.0695472394
1.1730965153 1.0979481552 -0.0548277546
1.0891069345 1.1427092402 -0.0418918061
1.0018925499 1.1812356367 -0.0302393844
0.9122246850 1.2139245374 -0.0193504450
0.8207421503 1.2412367719 -0.0087075817
0.7279639247 1.2636482795 0.0021937014
0.6343120373 1.2816199696 0.0138438769
0.5401373269 1.2955821978 0.0267242909
0.4457445708 1.3059294594 0.0413153602
0.3514159968 1.3130215820 0.0581060743
0.2574335917 1.3171888138 0.0776033172
0.1641011559 1.3187394250 0.1003393480
0.0519026601 1.3703337736 0.0273767169
-0.0439912318 1.3677931726 0.0452067734
-0.1401764224 1.3654515297 0.0613815674
-0.2125796002 1.3640963541 0.0718308415
-0.3095468809 1.3632619250 0.0823919788
-0.4069004867 1.3639411022 0.0881999607
-0.4800431100 1.3654888800 0.0894362400
-0.5773188978 1.3659337317 0.0828201778
-0.6490884567 1.3613952760 0.0695092024
-0.7431432498 1.3512947068 0.0461034860
-0.8353140156 1.3367103963 0.0177709959
-0.9263916230 1.3185046718 -0.0120624282
-1.0169925591 1.2963590362 -0.0405982306
-1.1296006692 1.2611659367 -0.0710899324
-1.2377862342 1.2084293359 -0.0876150646
-1.3360341226 1.1373862115 -0.0876563320
-1.4222741558 1.0530538045 -0.0724643018
-1.4853480472 0.9815486394 -0.0521080371
-1.5476656180 0.9105819037 -0.0276837847
-1.6123976857 0.8425807091 -0.0012547993
-1.6813561282 0.7790231839 0.0254398115
-1.7552537398 0.7206825739 0.0507293372
-1.8140761942 0.6806467997 0.0674901760
-1.8960999680 0.6312620283 0.0856650787
-1.9597018145 0.5965123795 0.0950264075
-2.0462140105 0.5519679490 0.0992343762
-2.1112586394 0.5186947711 0.0962108249
-2.1949581825 0.4720134190 0.0784417794
-2.2728019402 0.4215946117 0.0484820671
-2.3435655434 0.3670140267 0.0094728772
-2.4074224706 0.3081608578 -0.0349237582
-2.4759965209 0.2268490564 -0.0942265097
-2.5373225172 0.1159094909 -0.1659449012
-2.5540769160 -0.0127532027 -0.2277535359
-2.5084559114 -0.1453237928 -0.2577921459
-2.4204428957 -0.2580447246 -0.2420696480
-2.3183989914 -0.3418377109 -0.1821927974
-2.2371939436 -0.3917886686 -0.1070129950
-2.1675306619 -0.4275609905 -0.0137864240
-2.1196305607 -0.4529487696 0.0672203918
-2.0784920145 -0.4788591950 0.1517284937
-2.0433439359 -0.5081446369 0.2378230123
-2.0133317928 -0.5425754973 0.3239510804
-1.9875516130 -0.5831687809 0.4087395319
-1.9655565546 -0.6305416223 0.4910437419
-1.9467942078 -0.6844671137 0.5700405038
-1.9311775595 -0.7447962739 0.6449909977
-1.9187306840 -0.8111094251 0.7153388737
-1.9099095556 -0.8830079356 0.7805430133
-1.9057455763 -0.9600763595 0.8400337060
-1.9056531424 -1.0204613457 0.8813026997
-1.9124079404 -1.1047391248 0.9298942068
-1.9282876468 -1.1917428746 0.9709635671
-1.9549694306 -1.2796875640 1.0035049733
-1.9932067413 -1.3663340668 1.0265134954
-2.0416925596 -1.4498611048 1.0395228510
-2.0983341876 -1.5291581264 1.0422478179
-2.1609109390 -1.6035350316 1.0344459774
-2.2268079823 -1.6731856596 1.0166980211
-2.2942653093 -1.7381857467 0.9895932549
-2.3450819024 -1.7831282358 0.9622365780
-2.4122518666 -1.8390030276 0.9191433502
-2.4779939500 -1.8890282013 0.8675213215
-2.5415241493 -1.9326271850 0.8079367378
-2.6020934251 -1.9691271716 0.7409601598
-2.6588669103 -1.9976978650 0.6671701231
-2.7110893012 -2.0177724003 0.5874669009
-2.7580090996 -2.0291690345 0.5028995272
-2.7890506646 -2.0315447930 0.4368555816
-2.8248934486 -2.0270949925 0.3464770541
-2.8536856849 -2.0137130082 0.2544619591
-2.8751243034 -1.9918885927 0.1620473917
-2.8888792679 -1.9619550676 0.0704393969
-2.8949636371 -1.9244864077 -0.0192324194
-2.8935141873 -1.8801307874 -0.1059038689
-2.8878540044 -1.8428884344 -0.1684950164
-2.8740003931 -1.7880213841 -0.2477943389
-2.8535808486 -1.7279900442 -0.3217627237
-2.8268897391 -1.6633801053 -0.3896211356
-2.7940961244 -1.5947746565 -0.4505350033
-2.7556401594 -1.5229720852 -0.5039774092
-2.7115375716 -1.4487449861 -0.5490531316
-2.6617349539 -1.3730254492 -0.5847069056
-2.6213144131 -1.3159218128 -0.6059845777
-2.5619064495 -1.2406284749 -0.6234800439
-2.4974035818 -1.1677601763 -0.6294251039
-2.4286212258 -1.0989463501 -0.6231806456
-2.3568158482 -1.0355728790 -0.6049743063
-2.2835699060 -0.9781938430 -0.5758622994
-2.2285851062 -0.9399450603 -0.5465029143
-2.1560622647 -0.8936329751 -0.5008536796
-2.0850257204 -0.8533055502 -0.4477224840
-2.0156243746 -0.8187971893 -0.3886210817
-1.9474599405 -0.7901570669 -0.3250730725
-1.8795259934 -0.7677800376 -0.2588082430
-1.8102436484 -0.7524964659 -0.1919555403
-1.7376340660 -0.7455504942 -0.1273852661
-1.6797698814 -0.7468103735 -0.0829675827
-1.5977925408 -0.7573833968 -0.0321667472
-1.5107167443 -0.7788273866 0.0045032469
-1.4210649673 -0.8100175166 0.0231591408
-1.3541178060 -0.8381620129 0.0244969603
-1.2680856301 -0.8795510234 0.0075386773
-1.1877929445 -0.9209862513 -0.0282217582
-1.1125608491 -0.9587854336 -0.0771760961
-1.0388920062 -0.9908914149 -0.1323699260
-0.9619169168 -1.0163321490 -0.1863161691
-0.8780716324 -1.0352763423 -0.2315902382
-0.7868403487 -1.0481199363 -0.2617810247
-0.6665184746 -1.0574510143 -0.2709070421
-0.5709775682 -1.0620237840 -0.2557513217
-0.4804339753 -1.0654824895 -0.2213611354
-0.3976766763 -1.0689938584 -0.1707368722
-0.3237983920 -1.0735551643 -0.1077217258
-0.2586180106 -1.0801087940 -0.0357235011
-0.2008112433 -1.0895580274 0.0421470408
-0.1484281370 -1.1026061585 0.1233389909
-0.0997421878 -1.1198827107 0.2060501171
-0.0531908740 -1.1418846410 0.2888786771
-0.0072585255 -1.1688513942 0.3705698036
0.0391546862 -1.2008763072 0.4501235513
0.0868504582 -1.2380415885 0.5266062234
0.1363379625 -1.2803599358 0.5991578486
0.1878007942 -1.3276774472 0.6670889504
0.2411779875 -1.3800009671 0.7296352553
0.2960958655 -1.4372933931 0.7862015241
0.3378589138 -1.4833195960 0.8246732740
0.3936436152 -1.5493136753 0.8697433725
0.4482038611 -1.6207034669 0.9074385540
0.4996161485 -1.6978397306 0.9373263206
0.5453876072 -1.7809019372 0.9591318046
0.5822318920 -1.8699022955 0.9722174503
0.6071462044 -1.9637167755 0.9762964251
0.6184343198 -2.0601098513 0.9713802802
0.6167216529 -2.1564470349 0.9578123472
0.6094393428 -2.2277431627 0.9432756604
0.5918297063 -2.3199049714 0.9166556856
0.5687019408 -2.4086016555 0.8833133375
0.5416676166 -2.4936374501 0.8439230059
0.5116215902 -2.5747382299 0.7988199738
0.4789480915 -2.6515285397 0.7483131788
0.4437685124 -2.7234727928 0.6926203674
0.4061996512 -2.7902661145 0.6322771908
0.3662247208 -2.8514517489 0.5676800794
0.3238293272 -2.9064669462 0.4991863434
0.2789671870 -2.9545108207 0.4271179333
0.2436873821 -2.9852114774 0.3708670470
0.1951569054 -3.0204259557 0.2940199980
0.1448898071 -3.0474898500 0.2150270987
0.0932549597 -3.0661934581 0.1345128404
0.0408164398 -3.0763428426 0.0529940924
-0.0119234576 -3.0776883229 -0.0289429903
-0.0644753389 -3.0702412612 -0.1106780394
-0.1163661773 -3.0542312266 -0.1916140199
-0.1543902232 -3.0362640804 -0.2513864596
-0.2037356833 -3.0054223276 -0.3295510514
-0.2511755161 -2.9667993564 -0.4054073732
-0.2963703428 -2.9207114064 -0.4784170025
-0.3391282992 -2.8676300619 -0.5480776307
-0.3794072351 -2.8082056141 -0.6140042132
-0.4171441655 -2.7428954422 -0.6757320478
-0.4438265852 -2.6904593545 -0.7191323968
-0.4770458165 -2.6159392464 -0.7724983902
-0.5076064589 -2.5368890567 -0.8206725329
-0.5351737018 -2.4536107906 -0.8631807870
-0.5590933193 -2.3664202463 -0.8995902731
-0.5783160183 -2.2757369689 -0.9296151508
-0.5894309050 -2.2059095440 -0.9483220807
-0.5958280336 -2.1101581754 -0.9655070540
-0.5915079679 -2.0132238033 -0.9746203230
-0.5786415526 -1.9412738520 -0.9747396857
-0.5518629400 -1.8480746224 -0.9678200499
-0.5241883762 -1.7815898002 -0.9563222663
-0.4802300017 -1.6977848204 -0.9337346579
-0.4304950914 -1.6199734430 -0.9028981262
-0.3910147941 -1.5652513432 -0.8748813267
-0.3367628898 -1.4973405075 -0.8308016789
-0.2821894208 -1.4346505908 -0.7798887056
-0.2283297560 -1.3772054598 -0.7224236314
-0.1759253048 -1.3248779274 -0.6590221224
-0.1252947651 -1.2775973170 -0.5904220327
-0.0765236139 -1.2354502239 -0.5172659401
-0.0294237168 -1.1985202902 -0.4402816182
0.0165866955 -1.1668637549 -0.3603331009
0.0623246771 -1.1403535695 -0.2783701054
0.1088927964 -1.1187364103 -0.1954437283
0.1578858734 -1.1018682057 -0.1128243876
0.2108979293 -1.0892358423 -0.0319734776
0.2696289149 -1.0800820291 0.0452369017
0.3360741862 -1.0737617444 0.1161031655
0.4113589610 -1.0693322320 0.1774954426
0.4955051484 -1.0658315435 0.2258428146
0.5872660200 -1.0622305476 0.2571911227
0.6833576671 -1.0573208090 0.2689651680
0.8029498686 -1.0468620455 0.2537335100
0.8930047282 -1.0331174009 0.2207938707
0.9754680084 -1.0130874667 0.1735040074
1.0514649207 -0.9864667250 0.1186760355
1.1250496566 -0.9534512861 0.0639586925
1.2009603005 -0.9149111597 0.0169389014
1.2821584266 -0.8732587264 -0.0158432696
1.3464981625 -0.8421891617 -0.0287741499
1.4357095208 -0.8044808704 -0.0269201285
1.5252292858 -0.7744070856 -0.0051131912
1.6116496054 -0.7543287111 0.0341455072
1.6734695263 -0.7455801131 0.0721272922
1.7498853251 -0.7446698703 0.1326442669
1.8214242397 -0.7530791197 0.1983790792
1.8900259460 -0.7693979839 0.2657753584
1.9575461487 -0.7928195551 0.3321709341
2.0255729409 -0.8223204328 0.3955529703
2.0950114055 -0.8576287808 0.4542513948
2.1662006953 -0.8989124031 0.5065904876
2.2207121166 -0.9342420091 0.5401980113
2.2939102400 -0.9860968018 0.5781313436
2.3668666802 -1.0443805172 0.6056452283
2.4381336055 -1.1085990154 0.6220677458
2.5062243418 -1.1779647076 0.6265533283
2.5543256857 -1.2326051221 0.6216337169
2.6143319163 -1.3074764575 0.6055154319
2.6688963665 -1.3833606239 0.5784294550
2.7178732892 -1.4588347207 0.5412419472
2.7612485550 -1.5326812251 0.4949265107
2.7902150500 -1.5865017516 0.4549177113
2.8236109075 -1.6553528128 0.3946181331
2.8511153002 -1.7203053330 0.3274092776
2.8723096499 -1.7806869346 0.2539366559
2.8868928375 -1.8359092072 0.1750128012
2.8944795851 -1.8853271976 0.0913994565
2.8962121779 -1.9189541558 0.0264736649
2.8910616406 -1.9569511441 -0.0631926000
2.8781168798 -1.9873635555 -0.1549452946
2.8574806214 -2.0096004253 -0.2476150137
2.8293698109 -2.0233958506 -0.3399433205
2.7943333202 -2.0283398940 -0.4308034154
2.7629960501 -2.0251393322 -0.4968119755
2.7167370751 -2.0140853532 -0.5818029492
2.6650831439 -1.9941461066 -0.6619306970
2.6087586921 -1.9655945617 -0.7360751122
2.5487191175 -1.9292036271 -0.8035872187
2.4856649166 -1.8856256728 -0.8636910565
2.4367555697 -1.8483972808 -0.9031429664
2.3702372579 -1.7938069707 -0.9487377611
2.3029621419 -1.7337950228 -0.9855314270
2.2359406712 -1.6687611900 -1.0130877574
2.1704871143 -1.5989931470 -1.0311372562
2.1233749544 -1.5437119571 -1.0384353364
2.0651946704 -1.4656883776 -1.0386977935
2.0142703201 -1.3834265167 -1.0286811790
1.9730240881 -1.2977584763 -1.0082898099
1.9426865539 -1.2103750596 -0.9781850619
1.9260591267 -1.1447257022 -0.9506279161
1.9140321183 -1.0589969477 -0.9057508516
1.9101006204 -0.9765532251 -0.8538185265
1.9123600588 -0.8982729676 -0.7956903944
1.9196461932 -0.8250565319 -0.7316652708
1.9308421851 -0.7572581467 -0.6624513120
1.9454393939 -0.6952502960 -0.5885869715
1.9588041884 -0.6535802315 -0.5299629997
1.9790355164 -0.6028638389 -0.4492157885
2.0027803730 -0.5587242719 -0.3656114159
2.0305896819 -0.5209355780 -0.2801578222
2.0632744203 -0.4888918334 -0.1940773278
2.1015362898 -0.4610266171 -0.1088375657
2.1463123436 -0.4348584651 -0.0262950889
2.2116777027 -0.4001953750 0.0704612641
2.2895885841 -0.3539884368 0.1514386917
2.3906505257 -0.2763267732 0.2207829686
2.4831579741 -0.1690477513 0.2470553750
2.5393026824 -0.0386732075 0.2260219908
2.5260252193 0.1124390294 0.1564419990
2.4668513195 0.2242692894 0.0844431462
2.3970227402 0.3044450285 0.0249922916
2.3333734668 0.3633117550 -0.0194945452
2.2626017072 0.4178101581 -0.0582683679
2.1848688017 0.4682336513 -0.0879181264
2.1014060884 0.5150502130 -0.1053157333
2.0366609626 0.5485926455 -0.1106544800
1.9499646494 0.5929930696 -0.1060388863
1.8864924417 0.6279009968 -0.0958914682
1.8045532909 0.6774309622 -0.0776596011
1.7460727752 0.7178886951 -0.0607367010
1.6721712201 0.7762750418 -0.0356682823
1.6031759297 0.8398588137 -0.0092045085
1.5383169716 0.9078243113 0.0169574027
1.4756822427 0.9786377354 0.0409892816
1.4120981504 1.0498465140 0.0607874822
1.3257212459 1.1341194989 0.0758124108
1.2274340051 1.2054356221 0.0755578751
1.1183468958 1.2556853645 0.0564277478
1.0286472366 1.2857117291 0.0330117047
0.9381038525 1.3094393580 0.0055893916
0.8461311496 1.3293290592 -0.0197421544
0.7515606117 1.3454960754 -0.0366322649
0.6552277210 1.3576743014 -0.0448073912
0.5338078410 1.3676045539 -0.0439777482
0.4367022197 1.3720819768 -0.0364422207
0.3399659946 1.3740079067 -0.0241562161
0.2436698491 1.3739773990 -0.0085393596
0.1477138068 1.3725693645 0.0090604719
