# Supplementary material for: The topology of the magnetically induced ring current of C13Cl2
Source: Chem Sci. 2026 Jun 27. Online ahead of print. doi: 10.1039/d6sc03398a (PMC13334967; doi:10.1039/d6sc03398a)
Supplement: SC-OLF-D6SC03398A-s002 [file SC-OLF-D6SC03398A-s002.zip › c13cl2/3loops/ribbon_traj_004_069.xyz]

300

0.0608892161 1.3252598282 0.0670355450
-0.0317164561 1.3248926077 0.0963153740
-0.1246737394 1.3285507966 0.1242088580
-0.2184360683 1.3351059562 0.1486249893
-0.3013798148 1.3416037035 0.1650848917
-0.3975633090 1.3477722396 0.1761042651
-0.4822569215 1.3496992340 0.1775120409
-0.5787099283 1.3459784609 0.1681250071
-0.6732041810 1.3354962813 0.1487603825
-0.7653139993 1.3194481836 0.1226463843
-0.8556727815 1.2992220382 0.0934542664
-0.9450533389 1.2752317441 0.0641200356
-1.0337878255 1.2463652243 0.0374874060
-1.1213370388 1.2104489878 0.0163663002
-1.2158864089 1.1577077852 0.0034668631
-1.3019317546 1.0907718271 0.0047311826
-1.3705586975 1.0232633836 0.0163571988
-1.4345656452 0.9526945506 0.0350692601
-1.4975927188 0.8825035486 0.0581904919
-1.5627401202 0.8150423521 0.0834089765
-1.6318676658 0.7517958892 0.1088572469
-1.7056368282 0.6934360657 0.1328630572
-1.7738385361 0.6464780968 0.1512075028
-1.8556821334 0.5969501359 0.1676972209
-1.9294912787 0.5561210545 0.1764761491
-2.0152647139 0.5107755239 0.1773752835
-2.0996856402 0.4643963030 0.1662250650
-2.1792691401 0.4149634801 0.1414003711
-2.2515363759 0.3616706776 0.1048452999
-2.3160472345 0.3044204181 0.0604635779
-2.3731101466 0.2428298983 0.0118850109
-2.4270425126 0.1664515659 -0.0444794426
-2.4644654294 0.0801318392 -0.0992208237
-2.4747496666 -0.0171090950 -0.1456108253
-2.4414061164 -0.1288331099 -0.1711808677
-2.3729631028 -0.2266464907 -0.1583541224
-2.3013172016 -0.2971054375 -0.1174235824
-2.2319473167 -0.3497796884 -0.0524368913
-2.1765619356 -0.3877794877 0.0171785322
-2.1283270438 -0.4208726045 0.0944403495
-2.0870565288 -0.4530485944 0.1761022408
-2.0520860135 -0.4874624465 0.2598126874
-2.0223607511 -0.5260654704 0.3437374771
-1.9971790474 -0.5700974994 0.4264811920
-1.9759593459 -0.6200114357 0.5069754055
-1.9582890227 -0.6759657843 0.5842915460
-1.9452740369 -0.7294654986 0.6488129848
-1.9341183263 -0.7961115562 0.7185290260
-1.9270259357 -0.8680913832 0.7832871323
-1.9248332635 -0.9449332554 0.8425432436
-1.9286423388 -1.0259678294 0.8957844683
-1.9401910887 -1.1103904677 0.9421396181
-1.9579491907 -1.1860361538 0.9758729555
-1.9878048282 -1.2728561858 1.0068931949
-2.0224304361 -1.3477030696 1.0260477289
-2.0711939074 -1.4305445429 1.0384865295
-2.1273318767 -1.5095591952 1.0407049073
-2.1807764867 -1.5750322537 1.0345026714
-2.2450927771 -1.6457214104 1.0178325392
-2.3111335256 -1.7117585269 0.9915480273
-2.3693760173 -1.7656215682 0.9615761355
-2.4353599096 -1.8222774262 0.9184468320
-2.4999588624 -1.8730956523 0.8667841370
-2.5623145526 -1.9173053128 0.8069426343
-2.6143935203 -1.9495285736 0.7482880215
-2.6706010628 -1.9798566243 0.6752750519
-2.7222926297 -2.0015909548 0.5961245024
-2.7687497605 -2.0145530640 0.5119621284
-2.8045166952 -2.0181315335 0.4352244861
-2.8392505945 -2.0141129841 0.3447879343
-2.8670073709 -2.0012311088 0.2527641161
-2.8873501155 -1.9797599586 0.1604057882
-2.8991033417 -1.9542885292 0.0804329243
-2.9052638999 -1.9181460039 -0.0093869141
-2.9040767223 -1.8751104406 -0.0963335244
-2.8956639118 -1.8256267420 -0.1793820074
-2.8831603857 -1.7778482175 -0.2483350940
-2.8623793885 -1.7182058718 -0.3220734438
-2.8354279506 -1.6539213927 -0.3896650260
-2.8026525860 -1.5856541599 -0.4504321209
-2.7642515536 -1.5141142516 -0.5036701561
-2.7259553191 -1.4493667145 -0.5428396909
-2.6771911927 -1.3740200894 -0.5796893132
-2.6229171745 -1.2982292735 -0.6065113511
-2.5631913073 -1.2234854759 -0.6224109272
-2.5068788479 -1.1603376050 -0.6266050818
-2.4385386703 -1.0918745029 -0.6204222266
-2.3671985705 -1.0287536624 -0.6024039106
-2.2943751340 -0.9717639580 -0.5732414946
-2.2306221931 -0.9271125303 -0.5397251875
-2.1586721123 -0.8818159113 -0.4929579157
-2.0884359122 -0.8423688229 -0.4388196578
-2.0200487351 -0.8085937825 -0.3787676684
-1.9531215154 -0.7805323668 -0.3142618900
-1.8950581875 -0.7607581273 -0.2556458086
-1.8278019419 -0.7446916474 -0.1874623995
-1.7577970436 -0.7363526631 -0.1207049861
-1.6830438651 -0.7371494546 -0.0587952830
-1.6022013382 -0.7484749296 -0.0063935195
-1.5159412152 -0.7703799525 0.0320127757
-1.4266616320 -0.8018930198 0.0527631838
-1.3378638392 -0.8406996229 0.0529564727
-1.2529200672 -0.8828121768 0.0329857688
-1.1737925503 -0.9240089767 -0.0049602674
-1.0997026107 -0.9609065886 -0.0556011422
-1.0268699524 -0.9916720345 -0.1119344765
-0.9500499132 -1.0158209575 -0.1661201607
-0.8657680190 -1.0335811880 -0.2106926171
-0.7739283833 -1.0455788078 -0.2393300081
-0.6776016806 -1.0531104697 -0.2472738866
-0.5816482478 -1.0582485816 -0.2344116910
-0.4904220047 -1.0625156193 -0.2018135725
-0.4070925376 -1.0670174640 -0.1523877074
-0.3326848993 -1.0726901117 -0.0903849737
-0.2673349315 -1.0804402038 -0.0190281896
-0.2094800175 -1.0911602833 0.0582114990
-0.1573625225 -1.1056155477 0.1388725842
-0.1091008089 -1.1243552261 0.2210439362
-0.0630263079 -1.1477642404 0.3032771033
-0.0178025031 -1.1763824365 0.3843179311
0.0276708828 -1.2101402516 0.4632019301
0.0684664256 -1.2440677088 0.5293863951
0.1162190469 -1.2877916338 0.6017069178
0.1654961572 -1.3368417912 0.6694054368
0.2161378228 -1.3912046217 0.7317825177
0.2677018249 -1.4508813820 0.7881950612
0.3133935510 -1.5070643591 0.8320510508
0.3643305323 -1.5768013716 0.8758725864
0.4128821847 -1.6522337021 0.9120612256
0.4529053574 -1.7222021611 0.9373206077
0.4885453924 -1.7965042123 0.9563903260
0.5199759217 -1.8871490549 0.9693987889
0.5386392765 -1.9696531668 0.9727062650
0.5480034627 -2.0537595318 0.9691594968
0.5482835635 -2.1499825121 0.9572231660
0.5407456606 -2.2326178413 0.9401480380
0.5258550392 -2.3247094411 0.9136528992
0.5082668861 -2.4025729075 0.8851758352
0.4845976546 -2.4883395436 0.8464526682
0.4574832453 -2.5700622915 0.8016601066
0.4308069282 -2.6374965323 0.7576911524
0.3983146642 -2.7107472421 0.7029602138
0.3630102425 -2.7786778630 0.6433164806
0.3249860180 -2.8409332790 0.5792995718
0.2892615877 -2.8900137613 0.5200986987
0.2462946619 -2.9402531019 0.4490591932
0.2008246054 -2.9832246737 0.3748730892
0.1590700822 -3.0144744692 0.3080222360
0.1096843973 -3.0427604247 0.2294206522
0.0587952571 -3.0627670823 0.1492422533
0.0068293486 -3.0741085700 0.0680579584
-0.0392133419 -3.0772308494 -0.0031089314
-0.0918199004 -3.0722048285 -0.0845602454
-0.1439277257 -3.0586740546 -0.1653692587
-0.1950879485 -3.0365071638 -0.2448697140
-0.2448928926 -3.0063278844 -0.3225740891
-0.2869853420 -2.9731384407 -0.3883303608
-0.3333729929 -2.9289782530 -0.4612786175
-0.3776465469 -2.8779174885 -0.5309716903
-0.4197754331 -2.8205451117 -0.5969987957
-0.4597802948 -2.7574649285 -0.6590302197
-0.4977021569 -2.6890352875 -0.7165398602
-0.5290800623 -2.6251580087 -0.7627001991
-0.5631755212 -2.5481715315 -0.8110298004
-0.5950332248 -2.4671365725 -0.8539640132
-0.6241453643 -2.3823878109 -0.8913053311
-0.6493856297 -2.2940845421 -0.9226990164
-0.6687809751 -2.2024136059 -0.9478685758
-0.6790121692 -2.1078058813 -0.9663083871
-0.6758658928 -2.0116974566 -0.9772714818
-0.6565634569 -1.9169758033 -0.9799225960
-0.6217407979 -1.8268784389 -0.9737086802
-0.5756071484 -1.7429439692 -0.9588949116
-0.5296000081 -1.6745054343 -0.9393147452
-0.4729208470 -1.6015764100 -0.9095051960
-0.4143987548 -1.5337132508 -0.8721841436
-0.3555597894 -1.4706984942 -0.8275525387
-0.2975111786 -1.4121121312 -0.7763418940
-0.2410006992 -1.3579856013 -0.7188718925
-0.1865548680 -1.3084770646 -0.6555388820
-0.1406933493 -1.2687333792 -0.5962387002
-0.0904325234 -1.2279330768 -0.5238370118
-0.0421429932 -1.1919879978 -0.4476165290
0.0046521608 -1.1610080388 -0.3683427385
0.0509054088 -1.1349514157 -0.2870094725
0.0976605542 -1.1136484504 -0.2045944133
0.1464328049 -1.0968502825 -0.1223194412
0.1987062966 -1.0840663083 -0.0415027662
0.2565277167 -1.0749047159 0.0359108940
0.3215536119 -1.0685039209 0.1076135633
0.3951107031 -1.0640564253 0.1705974077
0.4888616273 -1.0604886804 0.2261633015
0.5799718411 -1.0570362485 0.2585265805
0.6878760753 -1.0517468191 0.2717584826
0.7955593705 -1.0425932284 0.2593298058
0.8861106217 -1.0291763251 0.2281137854
0.9691799369 -1.0095673122 0.1823565013
1.0455917006 -0.9833351484 0.1286611335
1.1192796583 -0.9507575135 0.0745213970
1.1949758071 -0.9126157503 0.0273694190
1.2759526268 -0.8712179384 -0.0058222115
1.3623577079 -0.8303610729 -0.0205507218
1.4404846120 -0.7985981946 -0.0163220385
1.5186193263 -0.7725574309 0.0023251610
1.6053220179 -0.7521825104 0.0401250183
1.6768082166 -0.7428933604 0.0846087145
1.7531615045 -0.7423605789 0.1444897552
1.8246581922 -0.7512539348 0.2095608574
1.8845643934 -0.7656545360 0.2678646088
1.9524694633 -0.7880138632 0.3335478056
2.0206781176 -0.8165008199 0.3964833781
2.0901659548 -0.8507851147 0.4549430618
2.1613051578 -0.8906956483 0.5075106992
2.2246923259 -0.9302496612 0.5475221323
2.2979865417 -0.9815072657 0.5850382446
2.3709778955 -1.0390860897 0.6125352054
2.4422505244 -1.1026393085 0.6291865186
2.5020454177 -1.1624203647 0.6344725828
2.5662301338 -1.2349222176 0.6289009033
2.6254054226 -1.3099006073 0.6120105912
2.6727669327 -1.3763632772 0.5889517017
2.7216180739 -1.4520495158 0.5527429929
2.7648683803 -1.5262509955 0.5074569739
2.8025706624 -1.5980560844 0.4540639250
2.8345235585 -1.6666120486 0.3931790105
2.8573545717 -1.7232690485 0.3343237303
2.8781768313 -1.7841891391 0.2616980938
2.8925223382 -1.8401191526 0.1836902566
2.8999371503 -1.8904692547 0.1010596062
2.9002698559 -1.9347868725 0.0147306572
2.8942681994 -1.9678775262 -0.0630864697
2.8805036619 -1.9990179470 -0.1539193737
2.8592119376 -2.0224305361 -0.2456103064
2.8305834684 -2.0375089330 -0.3370508681
2.7997593975 -2.0436586638 -0.4157636948
2.7583863407 -2.0424440663 -0.5035044021
2.7109877750 -2.0322869819 -0.5875431552
2.6582552582 -2.0134730922 -0.6667853171
2.6010731627 -1.9865192828 -0.7403849446
2.5481553467 -1.9570084140 -0.7997361154
2.4845160933 -1.9160402840 -0.8605493617
2.4185165853 -1.8685852295 -0.9136411978
2.3508934842 -1.8153501241 -0.9585910210
2.2824907267 -1.7568229014 -0.9949544527
2.2143136600 -1.6933228622 -1.0222758963
2.1561301950 -1.6336979032 -1.0381817769
2.0924523060 -1.5611611688 -1.0478485444
2.0342118929 -1.4836211967 -1.0474794744
1.9841373616 -1.4012953527 -1.0369155007
1.9446475559 -1.3152262538 -1.0163600895
1.9169161261 -1.2272985665 -0.9864607129
1.9003875678 -1.1397651631 -0.9481932091
1.8931330144 -1.0544118724 -0.9026796169
1.8932272230 -0.9726016881 -0.8505038407
1.8989282865 -0.8952208060 -0.7922222126
1.9073505046 -0.8315198459 -0.7369088560
1.9201795672 -0.7637077037 -0.6686865307
1.9360333790 -0.7017209801 -0.5957546871
1.9547048733 -0.6459233195 -0.5186560674
1.9734248760 -0.6017424649 -0.4488269909
1.9979149136 -0.5578374656 -0.3659445297
2.0262634843 -0.5202161956 -0.2813167078
2.0591631992 -0.4881085695 -0.1962053208
2.1025617777 -0.4579914086 -0.1011857631
2.1600083754 -0.4283516582 0.0005559883
2.2377131950 -0.3930603785 0.1016890067
2.3284060692 -0.3429050089 0.1834585172
2.4241727859 -0.2696733126 0.2369296235
2.5104077841 -0.1711254391 0.2544452356
2.5640968593 -0.0527222297 0.2322261985
2.5672017259 0.0684293419 0.1806910859
2.5239058383 0.1768942802 0.1172623189
2.4536870294 0.2708033692 0.0537937309
2.3681517391 0.3542116789 -0.0051156977
2.2913436711 0.4175652139 -0.0487122704
2.2167410079 0.4701864368 -0.0798389239
2.1361414729 0.5195225535 -0.0995395814
2.0520004223 0.5666661359 -0.1063692341
1.9781203760 0.6076884629 -0.1029611907
1.9054914569 0.6499382523 -0.0925940956
1.8351824559 0.6945691804 -0.0770478613
1.7679798034 0.7424809976 -0.0576418573
1.6965177265 0.8028074401 -0.0318129686
1.6199525336 0.8752807389 -0.0031334232
1.5395848354 0.9456937976 0.0169716423
1.4556240391 1.0120376113 0.0280929611
1.3668002563 1.0716324837 0.0319580313
1.2735290470 1.1235008751 0.0297667644
1.1883966940 1.1651133488 0.0265687856
1.1008814529 1.2015031080 0.0211297217
1.0114925772 1.2330528191 0.0141664470
0.9206102020 1.2600386900 0.0063053738
0.8285035454 1.2826997881 -0.0017880242
0.7353702599 1.3013568202 -0.0093723548
0.6413020190 1.3161171751 -0.0155633130
0.5463232273 1.3269118248 -0.0190564418
0.4505389955 1.3332313287 -0.0173438508
0.3425581129 1.3332523531 -0.0048299280
0.2477505968 1.3308116880 0.0149114059
0.1538902437 1.3277958811 0.0392175431
0.0717670100 1.3179687600 0.1268755300
-0.0199829389 1.3172927871 0.1553707874
-0.1121556487 1.3204686184 0.1822780463
-0.2051526674 1.3263473828 0.2056513686
-0.2993707276 1.3330389821 0.2231127196
-0.3948437561 1.3377744528 0.2322514945
-0.4908399756 1.3377312230 0.2312330958
-0.5858795845 1.3309764081 0.2193865119
-0.6786542404 1.3174322906 0.1985481127
-0.7690497731 1.2985761517 0.1720505332
-0.8577034245 1.2754561222 0.1431256562
-0.9453793869 1.2484525347 0.1145954779
-1.0322076266 1.2161035141 0.0892904457
-1.1174155667 1.1763147338 0.0700133431
-1.1988567546 1.1266177439 0.0598270470
-1.2737236474 1.0666077081 0.0608243908
-1.3416940191 0.9996826065 0.0717567661
-1.4054682357 0.9300996030 0.0896116498
-1.4683776375 0.8609630144 0.1118198959
-1.5333745724 0.7945019205 0.1360747694
-1.6022260131 0.7321242286 0.1604957455
-1.6754445731 0.6743353517 0.1834380770
-1.7530586359 0.6213055906 0.2032061789
-1.8343555025 0.5723179198 0.2179711566
-1.9181393220 0.5259650896 0.2254726095
-2.0025255160 0.4802257881 0.2231299514
-2.0847465282 0.4329000870 0.2085640415
-2.1612375122 0.3822686316 0.1803636456
-2.2298722418 0.3279274699 0.1409778590
-2.2906270879 0.2699029268 0.0944686135
-2.3434904253 0.2074480226 0.0441857167
-2.3869862745 0.1388933795 -0.0070330446
-2.4163876189 0.0618991723 -0.0559517045
-2.4232901992 -0.0243578065 -0.0964127639
-2.3993103304 -0.1142818515 -0.1171965961
-2.3504834789 -0.1962011554 -0.1106841688
-2.2910074569 -0.2641013591 -0.0786849497
-2.2311828129 -0.3180431774 -0.0267112324
-2.1763097712 -0.3615955492 0.0388647698
-2.1281588354 -0.3992201535 0.1129399147
-2.0867627633 -0.4350226099 0.1918784299
-2.0514568963 -0.4723256142 0.2730569421
-2.0211920425 -0.5131300826 0.3545839120
-1.9952162836 -0.5586278970 0.4350975404
-1.9729644768 -0.6093851045 0.5135565021
-1.9539685407 -0.6656996721 0.5890199388
-1.9380302930 -0.7272999577 0.6609755401
-1.9252336994 -0.7940712305 0.7288343780
-1.9160226585 -0.8658761008 0.7919642976
-1.9109756195 -0.9421817664 0.8500700774
-1.9112939249 -1.0225839894 0.9025985733
-1.9187042691 -1.1064528284 0.9487920851
-1.9350901967 -1.1926487170 0.9877715907
-1.9617294008 -1.2794566801 1.0188620793
-1.9991652428 -1.3649908370 1.0410919845
-2.0469137322 -1.4473360737 1.0534345314
-2.1025032606 -1.5255536667 1.0560158298
-2.1637060548 -1.5991869897 1.0488602813
-2.2283759614 -1.6681614040 1.0320874793
-2.2947966748 -1.7325130652 1.0062397606
-2.3617019867 -1.7921661558 0.9717735338
-2.4280893941 -1.8467002224 0.9288457865
-2.4931122677 -1.8954410323 0.8776600966
-2.5560555902 -1.9379101511 0.8188757138
-2.6162364811 -1.9735377743 0.7530826809
-2.6729505689 -2.0018018812 0.6809271301
-2.7253322997 -2.0217646941 0.6029438276
-2.7726808283 -2.0333111193 0.5201889193
-2.8142328421 -2.0361187623 0.4336622664
-2.8494559058 -2.0303005514 0.3445290664
-2.8780158190 -2.0160850827 0.2539641040
-2.8993243870 -1.9936467016 0.1630608616
-2.9132045828 -1.9634981600 0.0729504785
-2.9198198604 -1.9262300266 -0.0152957071
-2.9193405286 -1.8824791424 -0.1007769671
-2.9119533881 -1.8327254294 -0.1825841913
-2.8979085420 -1.7774689618 -0.2598640641
-2.8777583270 -1.7174540011 -0.3320803595
-2.8517558104 -1.6531176330 -0.3984760061
-2.8200519306 -1.5849107541 -0.4581922404
-2.7830151399 -1.5136608747 -0.5108496782
-2.7406363621 -1.4400118292 -0.5555658799
-2.6929423543 -1.3648795259 -0.5916298036
-2.6397901665 -1.2893940062 -0.6180063574
-2.5810987182 -1.2150700494 -0.6337494626
-2.5174169296 -1.1433941626 -0.6384208235
-2.4494136857 -1.0759978768 -0.6314400993
-2.3783501307 -1.0141638773 -0.6129058612
-2.3057366270 -0.9586711205 -0.5834944771
-2.2330774785 -0.9092663595 -0.5447659319
-2.1614823535 -0.8659636330 -0.4976153045
-2.0916720144 -0.8283536039 -0.4434127910
-2.0237347053 -0.7961222034 -0.3836447149
-1.9572643732 -0.7691022099 -0.3197775399
-1.8912965986 -0.7478661110 -0.2532548355
-1.8243800963 -0.7331112414 -0.1859427658
-1.7546534511 -0.7257976195 -0.1203207891
-1.6803070842 -0.7271160434 -0.0596086207
-1.6001124723 -0.7383628094 -0.0081532140
-1.5146345115 -0.7598077382 0.0296563620
-1.4261906889 -0.7904549015 0.0503880125
-1.3380245858 -0.8280764906 0.0516893930
-1.2532329017 -0.8690680550 0.0337401464
-1.1736660590 -0.9093831378 -0.0015396989
-1.0986398423 -0.9457115598 -0.0491737261
-1.0247836994 -0.9761177795 -0.1025380241
-0.9475211021 -1.0000034316 -0.1543110024
-0.8634584123 -1.0176761207 -0.1970550936
-0.7724730374 -1.0298494294 -0.2248403888
-0.6772300596 -1.0378401204 -0.2329933842
-0.5822552048 -1.0436612480 -0.2208071086
-0.4916929375 -1.0487751440 -0.1895271274
-0.4087002904 -1.0541571227 -0.1416798730
-0.3342709737 -1.0606420182 -0.0814575852
-0.2685420167 -1.0689850506 -0.0119706588
-0.2101330012 -1.0799357743 0.0634812643
-0.1575200459 -1.0944063841 0.1425424100
-0.1084978503 -1.1126891934 0.2231136834
-0.0617031775 -1.1353030231 0.3039115712
-0.0156122520 -1.1626065200 0.3836572981
0.0307692744 -1.1946324684 0.4614507470
0.0782982769 -1.2314516416 0.5363777708
0.1275189976 -1.2732422038 0.6075029660
0.1785988917 -1.3197330196 0.6742579935
0.2314721684 -1.3708556801 0.7360455354
0.2859192360 -1.4267403950 0.7920683311
0.3412824073 -1.4872883304 0.8420087235
0.3967017083 -1.5525742311 0.8855047697
0.4508460105 -1.6231205177 0.9217760388
0.5020169440 -1.6990485647 0.9507030087
0.5477191898 -1.7807765200 0.9718321181
0.5850056147 -1.8682673299 0.9847021872
0.6105326120 -1.9606793545 0.9889158051
0.6223355803 -2.0558255668 0.9842732716
0.6212720120 -2.1509671032 0.9714411196
0.6100490931 -2.2441341229 0.9510798674
0.5916549187 -2.3344254521 0.9240194307
0.5682794054 -2.4214797645 0.8908553503
0.5411794144 -2.5050267081 0.8519702964
0.5111114290 -2.5846597165 0.8074529606
0.4785205032 -2.6602084113 0.7578859428
0.4435824398 -2.7313456749 0.7036072203
0.4061833258 -2.7973702342 0.6447080961
0.3664549195 -2.8581701809 0.5818506432
0.3242891507 -2.9130035800 0.5152061804
0.2798131316 -2.9616003392 0.4453045435
0.2330933571 -3.0033319953 0.3724887905
0.1843022027 -3.0376848658 0.2972175083
0.1337701663 -3.0643062440 0.2200024012
0.0819527914 -3.0831200660 0.1413533129
0.0292548197 -3.0937206519 0.0617567679
-0.0239023142 -3.0959422784 -0.0182168414
-0.0769539590 -3.0895814561 -0.0980341514
-0.1294154175 -3.0752306307 -0.1771998729
-0.1808879840 -3.0525627599 -0.2550619482
-0.2308794245 -3.0222208486 -0.3312553527
-0.2791106312 -2.9843939600 -0.4052034827
-0.3253541032 -2.9396816347 -0.4765359999
-0.3694255286 -2.8884025606 -0.5447610853
-0.4112933723 -2.8310759963 -0.6094744579
-0.4509620207 -2.7682507708 -0.6703591074
-0.4884973384 -2.7003005419 -0.7269466973
-0.5238793101 -2.6276510314 -0.7788859057
-0.5572113285 -2.5509183354 -0.8260859215
-0.5882231383 -2.4702727388 -0.8680542574
-0.6164226553 -2.3860524052 -0.9046287300
-0.6407533921 -2.2984103394 -0.9354637564
-0.6594633487 -2.2075615609 -0.9603346687
-0.6693518997 -2.1138302215 -0.9785569154
-0.6664660814 -2.0185587655 -0.9894596541
-0.6484131666 -1.9244111830 -0.9923327743
-0.6153058455 -1.8345556496 -0.9865538155
-0.5709521774 -1.7506169854 -0.9724089165
-0.5193746198 -1.6727565022 -0.9501053067
-0.4637834461 -1.6003102508 -0.9203702150
-0.4063005671 -1.5328214154 -0.8834047930
-0.3483726073 -1.4701326431 -0.8393568693
-0.2911067820 -1.4117683544 -0.7889613237
-0.2351875130 -1.3577167250 -0.7325865142
-0.1811716693 -1.3082150067 -0.6704652681
-0.1291955443 -1.2630879303 -0.6034654465
-0.0792642830 -1.2224926620 -0.5321459209
-0.0310592432 -1.1865499938 -0.4572247574
0.0158795043 -1.1553150395 -0.3794373566
0.0624786865 -1.1287433663 -0.2997336725
0.1098872875 -1.1067100349 -0.2191322309
0.1595042684 -1.0888112141 -0.1388395265
0.2128296179 -1.0746180543 -0.0602094680
0.2720122134 -1.0637600482 0.0146422879
0.3386129507 -1.0553725133 0.0832880768
0.4138591792 -1.0487820614 0.1424817568
0.4976858291 -1.0432081313 0.1887686680
0.5886104741 -1.0378687996 0.2187759731
0.6837352777 -1.0316749298 0.2290730589
0.7787134975 -1.0232216702 0.2194713731
0.8694630789 -1.0106816778 0.1911657824
0.9532160437 -0.9924734258 0.1480074936
1.0304651452 -0.9679376462 0.0964954246
1.1048355640 -0.9370565203 0.0441245279
1.1808060696 -0.9003097332 -0.0016539382
1.2612917009 -0.8599461524 -0.0347391811
1.3467352118 -0.8193637151 -0.0505022449
1.4352380641 -0.7827204870 -0.0463873440
1.5235767532 -0.7532261408 -0.0237102601
1.6087317092 -0.7328667107 0.0154300658
1.6882874469 -0.7229614450 0.0681543442
1.7623298175 -0.7223851249 0.1292639390
1.8317316687 -0.7306032255 0.1951438534
1.8986314589 -0.7459671427 0.2623346919
1.9647469317 -0.7675237087 0.3286039644
2.0315010024 -0.7946311867 0.3921337159
2.0998121800 -0.8270571448 0.4513649078
2.1700312254 -0.8647675822 0.5049520921
2.2419208346 -0.9079950676 0.5517075170
2.3148480465 -0.9573824194 0.5899699696
2.3875851491 -1.0131635851 0.6185147222
2.4586620719 -1.0750887608 0.6366041639
2.5265860134 -1.1426133028 0.6431648271
2.5899099270 -1.2145751834 0.6379117659
2.6481762028 -1.2891197936 0.6216549041
2.7009087899 -1.3647837973 0.5949789132
2.7482950226 -1.4401138139 0.5589159381
2.7902912991 -1.5139829375 0.5141589810
2.8268971986 -1.5854524672 0.4614622140
2.8580608913 -1.6537833843 0.4016021090
2.8838328771 -1.7184916747 0.3354849251
2.9037478757 -1.7789243097 0.2635489107
2.9175720099 -1.8345537444 0.1864936902
2.9248010798 -1.8848425749 0.1049997981
2.9253372822 -1.9294308116 0.0199415144
2.9185318311 -1.9673563012 -0.0680266748
2.9044556426 -1.9982808062 -0.1578391321
2.8831502932 -2.0218827720 -0.2484464958
2.8547773126 -2.0374153682 -0.3388650858
2.8193164720 -2.0442990078 -0.4278392557
2.7777113578 -2.0429039421 -0.5143617434
2.7302778467 -2.0327460265 -0.5972272739
2.6777950616 -2.0143074064 -0.6754928399
2.6210437508 -1.9878491354 -0.7482817995
2.5606770769 -1.9539063583 -0.8148039963
2.4974690106 -1.9129258952 -0.8743634335
2.4320735112 -1.8655988806 -0.9263791380
2.3652410038 -1.8127030229 -0.9706262256
2.2977721469 -1.7545853713 -1.0065854369
2.2305844655 -1.6915765625 -1.0337426510
2.1649329858 -1.6239702006 -1.0521424989
2.1024146833 -1.5516841683 -1.0613809738
2.0452555127 -1.4745578772 -1.0608151600
1.9960025729 -1.3928415014 -1.0503798105
1.9566248406 -1.3075968130 -1.0305502254
1.9286557972 -1.2204889843 -1.0015265561
1.9114739168 -1.1336062431 -0.9644850051
1.9033415427 -1.0486360956 -0.9205142251
1.9025882023 -0.9669102580 -0.8700821848
1.9074984376 -0.8891377206 -0.8139360649
1.9166296025 -0.8157090539 -0.7526937442
1.9292771207 -0.7470952384 -0.6866750045
1.9450806334 -0.6835377739 -0.6164096734
1.9637137497 -0.6251589886 -0.5424375971
1.9853641481 -0.5720314053 -0.4653936298
2.0104849369 -0.5241512289 -0.3859941030
2.0396131096 -0.4810724787 -0.3052252845
2.0734954764 -0.4417770538 -0.2243810571
2.1128861616 -0.4044957745 -0.1450951322
2.1589301853 -0.3662811411 -0.0699726170
2.2116957771 -0.3231959508 -0.0023643727
2.2698897143 -0.2707991917 0.0529799260
2.3290657583 -0.2048614148 0.0893326223
2.3794028397 -0.1242849094 0.1001554807
2.4061335907 -0.0345393959 0.0824791682
2.4019996387 0.0524654012 0.0434826386
2.3742661289 0.1301436092 -0.0052790334
2.3319582712 0.1992063470 -0.0567980636
2.2798648732 0.2619841214 -0.1074710851
2.2199096570 0.3204448145 -0.1544652531
2.1518126756 0.3752084218 -0.1941932931
2.0757330401 0.4262963423 -0.2226745907
1.9939131016 0.4741717434 -0.2376883178
1.9097703206 0.5203624586 -0.2402392697
1.8261883259 0.5670999672 -0.2328896407
1.7449804806 0.6163394415 -0.2185115669
1.6673954264 0.6695282026 -0.1990560972
1.5941311102 0.7273624261 -0.1763684845
1.5253264430 0.7898766109 -0.1521628195
1.4602086316 0.8562976806 -0.1281335969
1.3964663306 0.9246933193 -0.1060150158
1.3277441815 0.9888625952 -0.0864947052
1.2529666589 1.0466857129 -0.0695472394
1.1730965153 1.0979481552 -0.0548277546
1.0891069345 1.1427092402 -0.0418918061
1.0018925499 1.1812356367 -0.0302393844
0.9122246850 1.2139245374 -0.0193504450
0.8207421503 1.2412367719 -0.0087075817
0.7279639247 1.2636482795 0.0021937014
0.6343120373 1.2816199696 0.0138438769
0.5401373269 1.2955821978 0.0267242909
0.4457445708 1.3059294594 0.0413153602
0.3514159968 1.3130215820 0.0581060743
0.2574335917 1.3171888138 0.0776033172
0.1641011559 1.3187394250 0.1003393480
0.0500114221 1.3325508965 0.0071955601
-0.0434499732 1.3324924284 0.0372599607
-0.1371918301 1.3366329747 0.0661396698
-0.2317194692 1.3438645296 0.0915986099
-0.3033889020 1.3501684249 0.1070570637
-0.4002828619 1.3577700265 0.1199570356
-0.4736738674 1.3616672450 0.1237909859
-0.5715402721 1.3609805137 0.1168635022
-0.6677541215 1.3535602720 0.0989726522
-0.7615782255 1.3403202156 0.0732422354
-0.8536421384 1.3229879541 0.0437828766
-0.9447272909 1.3020109534 0.0136445933
-1.0353680243 1.2766269346 -0.0143156337
-1.1252585108 1.2445832418 -0.0372807428
-1.2329160632 1.1887978265 -0.0528933208
-1.3301398618 1.1149359462 -0.0513620257
-1.3994233759 1.0468441607 -0.0390423685
-1.4636630547 0.9752894982 -0.0194731297
-1.5268078000 0.9040440828 0.0045610879
-1.5921056680 0.8355827837 0.0307431836
-1.6615093185 0.7714675497 0.0572187482
-1.7358290834 0.7125367797 0.0822880373
-1.7946184362 0.6716506030 0.0992088268
-1.8770087642 0.6215823520 0.1174232851
-1.9408432353 0.5862770194 0.1274796887
-2.0280039119 0.5413252597 0.1316206156
-2.1146247523 0.4958925189 0.1238860885
-2.1973007680 0.4476583287 0.1024370966
-2.2732005099 0.3954138854 0.0687127408
-2.3414673810 0.3389379094 0.0264585422
-2.4027298678 0.2782117741 -0.0204156950
-2.4670987506 0.1940097524 -0.0819258407
-2.5125432400 0.0983645060 -0.1424899430
-2.5262091341 -0.0098603834 -0.1948088867
-2.4835019023 -0.1433843684 -0.2251651393
-2.3954427267 -0.2570918260 -0.2060240759
-2.3116269462 -0.3301095159 -0.1561622152
-2.2327118205 -0.3815161994 -0.0781625501
-2.1768140999 -0.4139634262 -0.0045077054
-2.1284952521 -0.4425250555 0.0759407843
-2.0873502944 -0.4710745789 0.1603260517
-2.0527151308 -0.5025992787 0.2465684326
-2.0235294597 -0.5390008583 0.3328910422
-1.9991418111 -0.5815671018 0.4178648436
-1.9789542150 -0.6306377670 0.5003943090
-1.9626095047 -0.6862318964 0.5795631531
-1.9525177808 -0.7316310395 0.6366504296
-1.9430029532 -0.7981518819 0.7082236740
-1.9380292129 -0.8703066655 0.7746099671
-1.9386909074 -0.9476847443 0.8350164098
-1.9459907527 -1.0293516695 0.8889703633
-1.9616779083 -1.1143281069 0.9354871510
-1.9808081847 -1.1794235906 0.9639743203
-2.0138802557 -1.2662556915 0.9949243105
-2.0456956294 -1.3304153022 1.0110034733
-2.0954740827 -1.4137530121 1.0235385276
-2.1521604927 -1.4935647236 1.0253939849
-2.1978469186 -1.5508775178 1.0201450616
-2.2618095928 -1.6232814169 1.0035775990
-2.3274703764 -1.6910039885 0.9768562940
-2.3770500478 -1.7390769806 0.9513787372
-2.4426304251 -1.7978546300 0.9080478775
-2.5068054571 -1.8507502722 0.8559081774
-2.5685735150 -1.8967004744 0.7950095549
-2.6125505594 -1.9255193728 0.7434933621
-2.6682515566 -1.9579113674 0.6696229737
-2.7192529597 -1.9814172155 0.5893051772
-2.7648186928 -1.9957950087 0.5037353376
-2.7948005484 -2.0001443047 0.4367867058
-2.8290452832 -1.9979254168 0.3450468021
-2.8559989227 -1.9863771348 0.2515641282
-2.8753758440 -1.9658732155 0.1577507149
-2.8850021005 -1.9450788983 0.0879153701
-2.8907079394 -1.9100619813 -0.0034781210
-2.8888129160 -1.8677417387 -0.0918900818
-2.8793744354 -1.8185280547 -0.1761798234
-2.8684122295 -1.7782274732 -0.2368061239
-2.8470004499 -1.7189577425 -0.3120665280
-2.8191000909 -1.6547251524 -0.3808540459
-2.7852532414 -1.5863975657 -0.4426720013
-2.7454879672 -1.5145676286 -0.4964906341
-2.7112742762 -1.4587215998 -0.5301135019
-2.6614400312 -1.3831606530 -0.5677488228
-2.6060441826 -1.3070645409 -0.5950163448
-2.5452838965 -1.2319009023 -0.6110723919
-2.4963407663 -1.1772810475 -0.6147893401
-2.4276636550 -1.1077511289 -0.6094043539
-2.3560470104 -1.0433434476 -0.5919019600
-2.2830136410 -0.9848567955 -0.5629885122
-2.2281669077 -0.9449587012 -0.5346844431
-2.1558618711 -0.8976681897 -0.4883005268
-2.0851998100 -0.8563840419 -0.4342265246
-2.0163627649 -0.8210653616 -0.3738906219
-1.9489786576 -0.7919625237 -0.3087462400
-1.8988197764 -0.7736501436 -0.2580367817
-1.8312237875 -0.7562720534 -0.1889820333
-1.7609406360 -0.7469077066 -0.1210891832
-1.6857806461 -0.7471828659 -0.0579819454
-1.6042902041 -0.7585870497 -0.0046338250
-1.5172479188 -0.7809521668 0.0343691893
-1.4271325752 -0.8133311382 0.0551383550
-1.3377030925 -0.8533227551 0.0542235523
-1.2526072328 -0.8965562987 0.0322313912
-1.1739190417 -0.9386348155 -0.0083808359
-1.1007653792 -0.9761016173 -0.0620285583
-1.0289562053 -1.0072262895 -0.1213309289
-0.9525787242 -1.0316384833 -0.1779293190
-0.8680776257 -1.0494862554 -0.2243301405
-0.7753837291 -1.0613081861 -0.2538196273
-0.6779733017 -1.0683808189 -0.2615543889
-0.5810412909 -1.0728359151 -0.2480162734
-0.4891510720 -1.0762560946 -0.2141000177
-0.4054847847 -1.0798778053 -0.1630955419
-0.3310988250 -1.0847382053 -0.0993123622
-0.2661278462 -1.0918953570 -0.0260857205
-0.2088270338 -1.1023847923 0.0529417338
-0.1572049991 -1.1168247113 0.1352027583
-0.1097037675 -1.1360212588 0.2189741889
-0.0643494382 -1.1602254577 0.3026426354
-0.0199927542 -1.1901583531 0.3849785641
0.0245724913 -1.2256480347 0.4649531133
0.0586345744 -1.2566837760 0.5223950194
0.1049190962 -1.3023410638 0.5959108697
0.1523934227 -1.3539505628 0.6645528801
0.2008034771 -1.4115535632 0.7275194999
0.2494844137 -1.4750223691 0.7843217913
0.2855046948 -1.5268403879 0.8220933782
0.3319593564 -1.6010285120 0.8662404030
0.3749183590 -1.6813468865 0.9023464124
0.4037937708 -1.7453557575 0.9239382068
0.4293715951 -1.8122319046 0.9409485339
0.4549462288 -1.9060307800 0.9540953906
0.4667459410 -1.9786269791 0.9564967249
0.4736713450 -2.0516934968 0.9540457220
0.4752951150 -2.1489979210 0.9430052123
0.4714422280 -2.2211015596 0.9292162086
0.4600551597 -2.3149934300 0.9032863677
0.4482543667 -2.3836660505 0.8794963202
0.4280158949 -2.4716523792 0.8409350401
0.4038550616 -2.5554648665 0.7958672527
0.3830933532 -2.6147846533 0.7574963620
0.3530468887 -2.6901488093 0.7023132073
0.3198371593 -2.7599854918 0.6419248651
0.2835171165 -2.8236963770 0.5767485003
0.2542340247 -2.8670239426 0.5249912170
0.2127761921 -2.9189058646 0.4528138428
0.1685558538 -2.9631173521 0.3772573879
0.1338379616 -2.9912640726 0.3188269637
0.0855986282 -3.0212146055 0.2388389031
0.0356377228 -3.0424140985 0.1571311936
-0.0155961224 -3.0544964881 0.0743591490
-0.0545243697 -3.0585194205 0.0119989785
-0.1066858418 -3.0548282009 -0.0710863394
-0.1584400339 -3.0421174786 -0.1535386444
-0.2092879130 -3.0204515678 -0.2346774798
-0.2589063607 -2.9904349202 -0.3138928256
-0.2948600528 -2.9618829215 -0.3714572388
-0.3413918826 -2.9182748714 -0.4460212350
-0.3858675652 -2.8674324164 -0.5171822952
-0.4282574939 -2.8100142271 -0.5845231335
-0.4685985688 -2.7466790862 -0.6477013319
-0.5069069753 -2.6777700331 -0.7061330231
-0.5342808145 -2.6226649859 -0.7465144924
-0.5691397139 -2.5454247276 -0.7959736793
-0.6018433114 -2.4640004061 -0.8398737691
-0.6318680732 -2.3787232165 -0.8779819322
-0.6580178673 -2.2897587448 -0.9099342764
-0.6780986016 -2.1972656510 -0.9354024829
-0.6886724387 -2.1017815411 -0.9540598588
-0.6852657041 -2.0048361476 -0.9650833095
-0.6647137471 -1.9095404235 -0.9675124177
-0.6281757503 -1.8192012282 -0.9608635449
-0.5802621193 -1.7352709530 -0.9453809066
-0.5398253965 -1.6762543664 -0.9285241837
-0.4820582480 -1.6028425691 -0.8986401770
-0.4224969426 -1.5346050862 -0.8609634943
-0.3627469714 -1.4712643454 -0.8157482080
-0.3039155752 -1.4124559080 -0.7637224644
-0.2468138855 -1.3582544776 -0.7051572709
-0.1919380667 -1.3087391226 -0.6406124959
-0.1521911544 -1.2743788281 -0.5890119539
-0.1016007637 -1.2333734916 -0.5155281028
-0.0532267431 -1.1974260017 -0.4380083005
-0.0065751827 -1.1667010381 -0.3572481204
0.0393321311 -1.1411594650 -0.2742852726
0.0854338208 -1.1205868659 -0.1900565957
0.1333613413 -1.1048893509 -0.1057993560
0.1845829753 -1.0935145623 -0.0227960645
0.2410432200 -1.0860493836 0.0571795001
0.3044942731 -1.0816353284 0.1319390498
0.3763622270 -1.0793307891 0.1987130586
0.4800374254 -1.0777692295 0.2635579350
0.5713332081 -1.0762036975 0.2982771880
0.6920168729 -1.0718187085 0.3144439064
0.8124052434 -1.0619647866 0.2991882386
0.9027581646 -1.0476709724 0.2650617885
0.9851438302 -1.0266611987 0.2167055090
1.0607182560 -0.9987326506 0.1608268424
1.1337237525 -0.9644585067 0.1049182661
1.2091455446 -0.9249217675 0.0563927762
1.2906135526 -0.8824897244 0.0230947580
1.3779802039 -0.8413584308 0.0094008014
1.4457311600 -0.8144759022 0.0137432669
1.5136618995 -0.7918887210 0.0283605822
1.6019123267 -0.7714983101 0.0648199708
1.6653289863 -0.7628252757 0.1010630848
1.7439931914 -0.7623360329 0.1597155714
1.8175847156 -0.7719046440 0.2239778613
1.8704973278 -0.7853419292 0.2733945257
1.9401919950 -0.8085040178 0.3384916468
2.0098552327 -0.8383704530 0.4008330404
2.0805197297 -0.8745130846 0.4585212158
2.1525790902 -0.9166237144 0.5100693062
2.2074638173 -0.9525042548 0.5433367477
2.2811250370 -1.0056321119 0.5801065197
2.3543706419 -1.0650085943 0.6065556885
2.4258389768 -1.1301898563 0.6217688734
2.4775048220 -1.1822274266 0.6257803385
2.5425503406 -1.2552692519 0.6198900407
2.6026346425 -1.3306814210 0.6023662783
2.6446250756 -1.3879427572 0.5829244903
2.6949411251 -1.4639852178 0.5465700477
2.7394454615 -1.5385190535 0.5007549668
2.7782441261 -1.6106597016 0.4466656359
2.8109862256 -1.6794407129 0.3847559119
2.8308762663 -1.7280464223 0.3331625355
2.8526057869 -1.7894539685 0.2598472769
2.8674726664 -1.8456845607 0.1808868229
2.8750732208 -1.8960959344 0.0971194143
2.8752024296 -1.9401429335 0.0095198000
2.8700045678 -1.9683987513 -0.0581462646
2.8565516811 -1.9997550878 -0.1499996153
2.8352735821 -2.0229783001 -0.2427741169
2.8063896242 -2.0376024978 -0.3352366504
2.7802023231 -2.0430183198 -0.4036881339
2.7390613236 -2.0419841904 -0.4926470607
2.6916977033 -2.0318279373 -0.5778590364
2.6387154548 -2.0126387781 -0.6580777943
2.5811025746 -1.9851894303 -0.7324880897
2.5356336165 -1.9601104697 -0.7846682346
2.4715631759 -1.9191546728 -0.8467352898
2.4049596594 -1.8715715785 -0.9009032577
2.3365459646 -1.8179972253 -0.9465558163
2.2672093065 -1.7590604314 -0.9833234685
2.1980428544 -1.6950691618 -1.0108091417
2.1473274041 -1.6434256058 -1.0242210549
2.0824899286 -1.5706381693 -1.0343161150
2.0231682731 -1.4926845163 -1.0341437887
1.9722721503 -1.4097492040 -1.0234511908
1.9326702712 -1.3228556946 -1.0021699535
1.9051764550 -1.2341081486 -0.9713948696
1.8893012188 -1.1459240830 -0.9319014132
1.8829244862 -1.0601876493 -0.8848450087
1.8838662436 -0.9782931182 -0.8309254966
1.8903581353 -0.9013038914 -0.7705083603
1.8980714066 -0.8473306378 -0.7211239678
1.9110820137 -0.7803201690 -0.6506980569
1.9269861246 -0.7199041863 -0.5750997009
1.9456959969 -0.6666876505 -0.4948745376
1.9614856038 -0.6314535244 -0.4322603519
1.9853448904 -0.5915237022 -0.3458949564
2.0129138589 -0.5593599125 -0.2574081312
2.0448309221 -0.5344400852 -0.1680295845
2.0922373937 -0.5114870428 -0.0572763939
2.1610865654 -0.4904221753 0.0710845937
2.2637306129 -0.4629248063 0.2057423861
2.3869224241 -0.4150108261 0.3139371084
2.5192798135 -0.3344852105 0.3845266247
2.6414127285 -0.2179659688 0.4087349904
2.7220601279 -0.0709050636 0.3819732289
2.7324038132 0.0843932825 0.3178995332
2.6735455477 0.2236449512 0.2398036711
2.5754157876 0.3424003913 0.1643855254
2.4564386050 0.4464392363 0.0972396897
2.3627776852 0.5146856132 0.0570407124
2.2816693402 0.5651644518 0.0345154453
2.1965499056 0.6127487648 0.0235954279
2.1100877430 0.6591605284 0.0249498497
2.0464704315 0.6950144672 0.0343168883
1.9847945880 0.7327765374 0.0477014496
1.9253844313 0.7727989192 0.0644158442
1.8685641803 0.8154337926 0.0837723825
1.7989043428 0.8782524541 0.1127425474
1.7145786242 0.9606848668 0.1458959730
1.6189610391 1.0350899146 0.1620768814
1.5147817477 1.0993819032 0.1622009380
1.4058563310 1.1544023721 0.1504107678
1.2940914350 1.2003160372 0.1290807683
1.2036968727 1.2322785423 0.1079653259
1.1126559712 1.2602969758 0.0841512494
1.0210926044 1.2848700014 0.0585722784
0.9289957190 1.3061528426 0.0319611925
0.8362649405 1.3241628044 0.0051315332
0.7427765951 1.3390653609 -0.0209384111
0.6482920008 1.3506143806 -0.0449705029
0.5525091277 1.3582414518 -0.0648371746
0.4553334202 1.3605331981 -0.0760030618
0.3337002289 1.3534831242 -0.0677659303
0.2380676018 1.3444345622 -0.0477805053
0.1436793315 1.3368523372 -0.0219042619
