# Supplementary material for: The topology of the magnetically induced ring current of C13Cl2
Source: Chem Sci. 2026 Jun 27. Online ahead of print. doi: 10.1039/d6sc03398a (PMC13334967; doi:10.1039/d6sc03398a)
Supplement: SC-OLF-D6SC03398A-s002 [file SC-OLF-D6SC03398A-s002.zip › c13cl2/3loops/ribbon_traj_004_078.xyz]

300

0.0669816684 1.3263123117 0.0806163191
-0.0273130987 1.3253655064 0.0993388475
-0.1216079057 1.3276803319 0.1190928016
-0.2159043365 1.3332916256 0.1392418047
-0.3106023423 1.3407759316 0.1570572205
-0.4064339009 1.3468624133 0.1672732236
-0.4907862014 1.3482688611 0.1673210495
-0.5746005234 1.3448958034 0.1590649912
-0.6687567030 1.3351698640 0.1404842439
-0.7606750911 1.3200135837 0.1151466459
-0.8508182844 1.3005346307 0.0864497482
-0.9399316445 1.2772275645 0.0573908523
-1.0283603070 1.2491199089 0.0307981486
-1.1156265022 1.2142055751 0.0094225185
-1.2103785319 1.1636143660 -0.0047363602
-1.2972571444 1.0988474340 -0.0051863854
-1.3747332753 1.0237065226 0.0071532778
-1.4381808903 0.9532681946 0.0259880303
-1.5007527679 0.8833065494 0.0491188359
-1.5655035236 0.8160982793 0.0743073565
-1.6342870515 0.7531433361 0.0997540871
-1.7077317231 0.6951039884 0.1238041203
-1.7858262899 0.6421392576 0.1446991281
-1.8574703316 0.5995270647 0.1584839991
-1.9418161230 0.5534203039 0.1679117412
-2.0163748240 0.5138977329 0.1677425825
-2.1003551699 0.4678307297 0.1569819075
-2.1796944540 0.4188630068 0.1329060282
-2.2520225431 0.3661352070 0.0972900244
-2.3168488299 0.3094835022 0.0539000851
-2.3741858804 0.2484041714 0.0061253558
-2.4293612855 0.1732575623 -0.0494068951
-2.4694281577 0.0886748593 -0.1040133111
-2.4799290123 -0.0191278624 -0.1548491357
-2.4465747347 -0.1305373939 -0.1808911827
-2.3772031167 -0.2268918019 -0.1672934250
-2.3055819737 -0.2965296812 -0.1268595826
-2.2352282861 -0.3498518016 -0.0643920854
-2.1728765586 -0.3906111456 0.0142564434
-2.1247517465 -0.4227471980 0.0913582330
-2.0833698509 -0.4540966536 0.1727024946
-2.0480378544 -0.4877322915 0.2560153061
-2.0177845773 -0.5255736471 0.3395494883
-1.9917902209 -0.5687571663 0.4219342735
-1.9695187334 -0.6178623515 0.5020821090
-1.9504778467 -0.6729588893 0.5791130402
-1.9345159439 -0.7338229064 0.6524220571
-1.9216670548 -0.8002254446 0.7214148844
-1.9123800311 -0.8719174032 0.7855093518
-1.9073283996 -0.9483516356 0.8443657192
-1.9077940099 -1.0290768849 0.8973951770
-1.9155247951 -1.1133651269 0.9438781419
-1.9322416195 -1.1999520537 0.9831006830
-1.9594524358 -1.2871401751 1.0141727626
-1.9918037689 -1.3624668990 1.0343555782
-2.0393125244 -1.4455193555 1.0475338060
-2.0950264814 -1.5243636069 1.0506965825
-2.1565447788 -1.5985401426 1.0438357182
-2.2216544320 -1.6679795316 1.0272737520
-2.2885443060 -1.7327601001 1.0014763298
-2.3558909737 -1.7927315153 0.9667570623
-2.4226773652 -1.8475191177 0.9234408051
-2.4880313381 -1.8964709408 0.8717626155
-2.5512226370 -1.9390685283 0.8123617469
-2.6115307526 -1.9746792367 0.7458046324
-2.6682155407 -2.0027381726 0.6727587772
-2.7204619578 -2.0223525204 0.5938761930
-2.7616586742 -2.0320972477 0.5207782252
-2.8035581609 -2.0354879746 0.4338527441
-2.8390666401 -2.0301130714 0.3442279649
-2.8677049464 -2.0160819267 0.2530908108
-2.8889895549 -1.9936785449 0.1616081345
-2.9027997328 -1.9634866684 0.0709280914
-2.9092367997 -1.9260844517 -0.0178715460
-2.9083321947 -1.8819713441 -0.1037764160
-2.9003846237 -1.8317643966 -0.1858987031
-2.8878743040 -1.7832641512 -0.2538793525
-2.8677463960 -1.7233085542 -0.3268603206
-2.8415394104 -1.6588970432 -0.3938792066
-2.8095338853 -1.5906008754 -0.4541911677
-2.7720259663 -1.5191795439 -0.5072616389
-2.7290460606 -1.4453472908 -0.5522430319
-2.6806015943 -1.3700281860 -0.5882913388
-2.6266559617 -1.2944020713 -0.6144997386
-2.5672637739 -1.2199446105 -0.6299934926
-2.5113257049 -1.1569460467 -0.6344183782
-2.4432229039 -1.0888506652 -0.6282516333
-2.3720622140 -1.0261118716 -0.6105150662
-2.2992833536 -0.9696053351 -0.5817315262
-2.2263841505 -0.9193183594 -0.5432488861
-2.1544724713 -0.8751389065 -0.4962820524
-2.0842205598 -0.8367322924 -0.4422193748
-2.0157197452 -0.8038777872 -0.3825136830
-1.9485368832 -0.7765960196 -0.3186311479
-1.8902230245 -0.7574110652 -0.2605649916
-1.8224596028 -0.7419108056 -0.1934190953
-1.7517904860 -0.7341472577 -0.1279827316
-1.6764267047 -0.7352283667 -0.0675734167
-1.5951189466 -0.7466776173 -0.0167911093
-1.5086043054 -0.7686268942 0.0198645045
-1.4306410582 -0.7960309311 0.0366294206
-1.3420426999 -0.8335611058 0.0380772031
-1.2569405754 -0.8747180364 0.0198915947
-1.1772493183 -0.9153570403 -0.0159303662
-1.1022298503 -0.9520528588 -0.0643361234
-1.0283792370 -0.9829460880 -0.1184535287
-0.9509605472 -1.0073112953 -0.1708050454
-0.8666460451 -1.0252688620 -0.2140363607
-0.7752807387 -1.0374880896 -0.2419281374
-0.6796939123 -1.0453651890 -0.2503674938
-0.5843060586 -1.0507977176 -0.2384128409
-0.4820184640 -1.0556848976 -0.2026928983
-0.3994913353 -1.0602371629 -0.1528513942
-0.3257569871 -1.0658776679 -0.0907834720
-0.2607453855 -1.0734716171 -0.0197391151
-0.2029262846 -1.0837998179 0.0569992346
-0.1507335615 -1.0977477804 0.1371503179
-0.1020465129 -1.1157160817 0.2187018262
-0.0554547032 -1.1381281934 0.3003809464
-0.0094161900 -1.1653177863 0.3809157659
0.0370472272 -1.1974426572 0.4593593233
0.0847716854 -1.2344350717 0.5348435178
0.1343025225 -1.2764324476 0.6064405665
0.1858078374 -1.3232601253 0.6734971135
0.2324628316 -1.3682988039 0.7276683088
0.2872668845 -1.4239842336 0.7845109711
0.3431127772 -1.4844447512 0.8351056613
0.3991266793 -1.5497081667 0.8791150589
0.4540172180 -1.6201471921 0.9159472358
0.5060302972 -1.6960570154 0.9452592554
0.5525842330 -1.7778758801 0.9666153996
0.5905789145 -1.8655905491 0.9795865182
0.6166412486 -1.9583135643 0.9837869078
0.6287784468 -2.0538481930 0.9791422102
0.6276935304 -2.1494377700 0.9661811714
0.6161770880 -2.2430591002 0.9456271663
0.5973683390 -2.3337836785 0.9183366373
0.5734509750 -2.4211516524 0.8847507262
0.5458098471 -2.5049122466 0.8453043607
0.5152516046 -2.5847454583 0.8002505880
0.4822029975 -2.6604127905 0.7500556893
0.4468023680 -2.7314808010 0.6949808513
0.4090090649 -2.7974087790 0.6352984273
0.3740259223 -2.8505764966 0.5797579510
0.3318077551 -2.9058086147 0.5126667889
0.2872704964 -2.9546090819 0.4421804234
0.2405255091 -2.9964774287 0.3687254058
0.1917607177 -3.0308907859 0.2927635437
0.1412758099 -3.0574075671 0.2147934175
0.0895140231 -3.0758683115 0.1353547668
0.0369347047 -3.0859603972 0.0549580811
-0.0159967299 -3.0875256595 -0.0258246631
-0.0687612683 -3.0804613724 -0.1064236610
-0.1208633138 -3.0650788373 -0.1862867236
-0.1718375285 -3.0413365965 -0.2648257013
-0.2212056289 -3.0096820114 -0.3415722226
-0.2686696384 -2.9703994302 -0.4159630034
-0.3085975683 -2.9305154691 -0.4787986593
-0.3519266144 -2.8783663506 -0.5476282483
-0.3928763138 -2.8199853014 -0.6128153344
-0.4314363354 -2.7559086518 -0.6739877824
-0.4676508787 -2.6866155449 -0.7307455979
-0.4976972184 -2.6223964474 -0.7766991555
-0.5294536881 -2.5445043257 -0.8242699079
-0.5585981812 -2.4626168169 -0.8664889536
-0.5845138288 -2.3769868856 -0.9029601358
-0.6061478111 -2.2878865548 -0.9333372772
-0.6218138555 -2.1956544229 -0.9572564505
-0.6282117027 -2.1128248801 -0.9720930059
-0.6245868007 -2.0169535191 -0.9820726511
-0.6096190617 -1.9340464518 -0.9837773589
-0.5800632147 -1.8425864865 -0.9774555151
-0.5447403073 -1.7671516418 -0.9650026025
-0.4973443108 -1.6862483404 -0.9425794527
-0.4450085850 -1.6110507682 -0.9123149040
-0.3968107925 -1.5496716900 -0.8801464183
-0.3409526035 -1.4843195792 -0.8361133995
-0.2852448559 -1.4237947110 -0.7854438618
-0.2305321313 -1.3679380817 -0.7286665021
-0.1774695563 -1.3169105990 -0.6660570145
-0.1262990386 -1.2706372077 -0.5983743950
-0.0770826096 -1.2292298950 -0.5262308524
-0.0295113998 -1.1927027279 -0.4504317123
0.0168470731 -1.1611598012 -0.3716932261
0.0629384728 -1.1345294470 -0.2910040332
0.1098014841 -1.1125577541 -0.2093626833
0.1589888330 -1.0950582311 -0.1280104603
0.2120461229 -1.0815289491 -0.0483611765
0.2708959817 -1.0714049423 0.0276108150
0.3371975430 -1.0638869943 0.0974702857
0.4123936171 -1.0582626071 0.1578042169
0.4964693000 -1.0536170337 0.2049927622
0.5878141003 -1.0490715790 0.2357402910
0.6834990579 -1.0435084874 0.2466610359
0.7906300360 -1.0339540920 0.2337438366
0.8809902681 -1.0208766686 0.2031749200
0.9639635420 -1.0017953240 0.1578473437
1.0405041074 -0.9763123720 0.1047375278
1.1143662392 -0.9444862678 0.0512198201
1.1901825695 -0.9069166264 0.0048394936
1.2709264281 -0.8659450765 -0.0280905139
1.3456499978 -0.8298871438 -0.0432340781
1.4345495150 -0.7925764076 -0.0401584060
1.5234890054 -0.7626075520 -0.0179543533
1.6092787318 -0.7421357149 0.0212091248
1.6893982158 -0.7325389353 0.0742372728
1.7638619013 -0.7327131144 0.1357688324
1.8249602425 -0.7405280767 0.1935883599
1.8926440151 -0.7560428722 0.2607679760
1.9593601293 -0.7781060785 0.3271053668
2.0265972215 -0.8060808377 0.3906182697
2.0952839396 -0.8396205656 0.4497115505
2.1657780365 -0.8786491321 0.5029848555
2.2378730028 -0.9234158740 0.5490683026
2.3108537527 -0.9744112998 0.5864010551
2.3744806427 -1.0241705159 0.6108018135
2.4456634663 -1.0867795519 0.6286998832
2.5137961043 -1.1548019956 0.6350090031
2.5775195451 -1.2270270518 0.6294116983
2.6362081989 -1.3017591386 0.6125415347
2.6830725422 -1.3679898835 0.5893033063
2.7315188531 -1.4433984440 0.5533729760
2.7744648556 -1.5173195892 0.5084407081
2.8119376885 -1.5888222296 0.4554079401
2.8438754925 -1.6571535188 0.3950765540
2.8701123918 -1.7216759372 0.3281626055
2.8902883937 -1.7817358805 0.2552583393
2.9030904895 -1.8305575824 0.1875172330
2.9111303954 -1.8808887620 0.1054255783
2.9122306345 -1.9252349506 0.0195800887
2.9059250267 -1.9627955699 -0.0692239039
2.8921735307 -1.9931020639 -0.1599278379
2.8710887580 -2.0158126879 -0.2514390929
2.8426589692 -2.0301416840 -0.3426627285
2.8116070603 -2.0351319246 -0.4210503751
2.7706474437 -2.0331777543 -0.5084601597
2.7236934785 -2.0222824946 -0.5921151067
2.6715780279 -2.0028390170 -0.6710321669
2.6151124603 -1.9752541494 -0.7443360601
2.5549253542 -1.9399076988 -0.8110532648
2.4997943574 -1.9031679039 -0.8633754173
2.4347765508 -1.8551377858 -0.9161790409
2.3682314929 -1.8013422034 -0.9609088290
2.3009948410 -1.7422390480 -0.9971089720
2.2340532825 -1.6782014247 -1.0243293987
2.1687026320 -1.6094677726 -1.0423349354
2.1140423554 -1.5456713781 -1.0504647372
2.0565129536 -1.4681730026 -1.0502748230
2.0065576202 -1.3862758475 -1.0400080659
1.9663865906 -1.3009209633 -1.0198329946
1.9400049323 -1.2247313263 -0.9948927135
1.9203653125 -1.1376918511 -0.9579865800
1.9101587596 -1.0524843672 -0.9136552773
1.9076005236 -0.9704447314 -0.8626864083
1.9111506836 -0.8925587397 -0.8055969798
1.9192368774 -0.8192632315 -0.7431411095
1.9310874184 -0.7510383886 -0.6757362354
1.9462251663 -0.6882437199 -0.6038643857
1.9621613225 -0.6380746757 -0.5377943973
1.9830213284 -0.5858807537 -0.4592224732
2.0074542268 -0.5395924093 -0.3780366329
2.0359117669 -0.4987822189 -0.2952546232
2.0691249291 -0.4625290318 -0.2121499199
2.1079425243 -0.4292904853 -0.1302742519
2.1533491911 -0.3962988167 -0.0518758341
2.2123669275 -0.3561809042 0.0296391063
2.2801658503 -0.3053656195 0.0968345777
2.3594826699 -0.2311460139 0.1474708386
2.4283599916 -0.1349718123 0.1630023594
2.4639496025 -0.0238670084 0.1397376379
2.4530417833 0.0835401311 0.0891146335
2.4142141293 0.1684491623 0.0344147004
2.3599559335 0.2438453941 -0.0215965669
2.3029467296 0.3049178965 -0.0697357092
2.2383465192 0.3616319375 -0.1133213242
2.1660664430 0.4144513367 -0.1488347500
2.0867262535 0.4635501551 -0.1725546795
2.0136935996 0.5043458043 -0.1826673987
1.9285356259 0.5497556345 -0.1826301356
1.8548767682 0.5903311884 -0.1750105448
1.7731709496 0.6394064466 -0.1592235731
1.7046537070 0.6855793768 -0.1415547107
1.6307597574 0.7432288509 -0.1179484735
1.5615528036 0.8058296438 -0.0927758935
1.4963895344 0.8726925598 -0.0677351827
1.4331957546 0.9420609431 -0.0445297868
1.3673198813 1.0097710628 -0.0246331208
1.2869091130 1.0807748467 -0.0087362289
1.1985233772 1.1428093547 -0.0000874248
1.1143749687 1.1891832268 0.0054080560
1.0146679602 1.2314350769 0.0090622021
0.9230912247 1.2608060397 0.0122758609
0.8296718458 1.2835531804 0.0152076367
0.7350826135 1.3006228146 0.0183267901
0.6397910123 1.3129091395 0.0220667097
0.5441201906 1.3212175792 0.0268343215
0.4483012220 1.3262637335 0.0330240262
0.3525140058 1.3286736473 0.0410744876
0.2569166251 1.3290930099 0.0513902611
0.1616733119 1.3281132582 0.0644082863
0.0717670100 1.3179687600 0.1268755300
-0.0199829389 1.3172927871 0.1553707874
-0.1121556487 1.3204686184 0.1822780463
-0.2051526674 1.3263473828 0.2056513686
-0.2993707276 1.3330389821 0.2231127196
-0.3948437561 1.3377744528 0.2322514945
-0.4908399756 1.3377312230 0.2312330958
-0.5858795845 1.3309764081 0.2193865119
-0.6786542404 1.3174322906 0.1985481127
-0.7690497731 1.2985761517 0.1720505332
-0.8577034245 1.2754561222 0.1431256562
-0.9453793869 1.2484525347 0.1145954779
-1.0322076266 1.2161035141 0.0892904457
-1.1174155667 1.1763147338 0.0700133431
-1.1988567546 1.1266177439 0.0598270470
-1.2737236474 1.0666077081 0.0608243908
-1.3416940191 0.9996826065 0.0717567661
-1.4054682357 0.9300996030 0.0896116498
-1.4683776375 0.8609630144 0.1118198959
-1.5333745724 0.7945019205 0.1360747694
-1.6022260131 0.7321242286 0.1604957455
-1.6754445731 0.6743353517 0.1834380770
-1.7530586359 0.6213055906 0.2032061789
-1.8343555025 0.5723179198 0.2179711566
-1.9181393220 0.5259650896 0.2254726095
-2.0025255160 0.4802257881 0.2231299514
-2.0847465282 0.4329000870 0.2085640415
-2.1612375122 0.3822686316 0.1803636456
-2.2298722418 0.3279274699 0.1409778590
-2.2906270879 0.2699029268 0.0944686135
-2.3434904253 0.2074480226 0.0441857167
-2.3869862745 0.1388933795 -0.0070330446
-2.4163876189 0.0618991723 -0.0559517045
-2.4232901992 -0.0243578065 -0.0964127639
-2.3993103304 -0.1142818515 -0.1171965961
-2.3504834789 -0.1962011554 -0.1106841688
-2.2910074569 -0.2641013591 -0.0786849497
-2.2311828129 -0.3180431774 -0.0267112324
-2.1763097712 -0.3615955492 0.0388647698
-2.1281588354 -0.3992201535 0.1129399147
-2.0867627633 -0.4350226099 0.1918784299
-2.0514568963 -0.4723256142 0.2730569421
-2.0211920425 -0.5131300826 0.3545839120
-1.9952162836 -0.5586278970 0.4350975404
-1.9729644768 -0.6093851045 0.5135565021
-1.9539685407 -0.6656996721 0.5890199388
-1.9380302930 -0.7272999577 0.6609755401
-1.9252336994 -0.7940712305 0.7288343780
-1.9160226585 -0.8658761008 0.7919642976
-1.9109756195 -0.9421817664 0.8500700774
-1.9112939249 -1.0225839894 0.9025985733
-1.9187042691 -1.1064528284 0.9487920851
-1.9350901967 -1.1926487170 0.9877715907
-1.9617294008 -1.2794566801 1.0188620793
-1.9991652428 -1.3649908370 1.0410919845
-2.0469137322 -1.4473360737 1.0534345314
-2.1025032606 -1.5255536667 1.0560158298
-2.1637060548 -1.5991869897 1.0488602813
-2.2283759614 -1.6681614040 1.0320874793
-2.2947966748 -1.7325130652 1.0062397606
-2.3617019867 -1.7921661558 0.9717735338
-2.4280893941 -1.8467002224 0.9288457865
-2.4931122677 -1.8954410323 0.8776600966
-2.5560555902 -1.9379101511 0.8188757138
-2.6162364811 -1.9735377743 0.7530826809
-2.6729505689 -2.0018018812 0.6809271301
-2.7253322997 -2.0217646941 0.6029438276
-2.7726808283 -2.0333111193 0.5201889193
-2.8142328421 -2.0361187623 0.4336622664
-2.8494559058 -2.0303005514 0.3445290664
-2.8780158190 -2.0160850827 0.2539641040
-2.8993243870 -1.9936467016 0.1630608616
-2.9132045828 -1.9634981600 0.0729504785
-2.9198198604 -1.9262300266 -0.0152957071
-2.9193405286 -1.8824791424 -0.1007769671
-2.9119533881 -1.8327254294 -0.1825841913
-2.8979085420 -1.7774689618 -0.2598640641
-2.8777583270 -1.7174540011 -0.3320803595
-2.8517558104 -1.6531176330 -0.3984760061
-2.8200519306 -1.5849107541 -0.4581922404
-2.7830151399 -1.5136608747 -0.5108496782
-2.7406363621 -1.4400118292 -0.5555658799
-2.6929423543 -1.3648795259 -0.5916298036
-2.6397901665 -1.2893940062 -0.6180063574
-2.5810987182 -1.2150700494 -0.6337494626
-2.5174169296 -1.1433941626 -0.6384208235
-2.4494136857 -1.0759978768 -0.6314400993
-2.3783501307 -1.0141638773 -0.6129058612
-2.3057366270 -0.9586711205 -0.5834944771
-2.2330774785 -0.9092663595 -0.5447659319
-2.1614823535 -0.8659636330 -0.4976153045
-2.0916720144 -0.8283536039 -0.4434127910
-2.0237347053 -0.7961222034 -0.3836447149
-1.9572643732 -0.7691022099 -0.3197775399
-1.8912965986 -0.7478661110 -0.2532548355
-1.8243800963 -0.7331112414 -0.1859427658
-1.7546534511 -0.7257976195 -0.1203207891
-1.6803070842 -0.7271160434 -0.0596086207
-1.6001124723 -0.7383628094 -0.0081532140
-1.5146345115 -0.7598077382 0.0296563620
-1.4261906889 -0.7904549015 0.0503880125
-1.3380245858 -0.8280764906 0.0516893930
-1.2532329017 -0.8690680550 0.0337401464
-1.1736660590 -0.9093831378 -0.0015396989
-1.0986398423 -0.9457115598 -0.0491737261
-1.0247836994 -0.9761177795 -0.1025380241
-0.9475211021 -1.0000034316 -0.1543110024
-0.8634584123 -1.0176761207 -0.1970550936
-0.7724730374 -1.0298494294 -0.2248403888
-0.6772300596 -1.0378401204 -0.2329933842
-0.5822552048 -1.0436612480 -0.2208071086
-0.4916929375 -1.0487751440 -0.1895271274
-0.4087002904 -1.0541571227 -0.1416798730
-0.3342709737 -1.0606420182 -0.0814575852
-0.2685420167 -1.0689850506 -0.0119706588
-0.2101330012 -1.0799357743 0.0634812643
-0.1575200459 -1.0944063841 0.1425424100
-0.1084978503 -1.1126891934 0.2231136834
-0.0617031775 -1.1353030231 0.3039115712
-0.0156122520 -1.1626065200 0.3836572981
0.0307692744 -1.1946324684 0.4614507470
0.0782982769 -1.2314516416 0.5363777708
0.1275189976 -1.2732422038 0.6075029660
0.1785988917 -1.3197330196 0.6742579935
0.2314721684 -1.3708556801 0.7360455354
0.2859192360 -1.4267403950 0.7920683311
0.3412824073 -1.4872883304 0.8420087235
0.3967017083 -1.5525742311 0.8855047697
0.4508460105 -1.6231205177 0.9217760388
0.5020169440 -1.6990485647 0.9507030087
0.5477191898 -1.7807765200 0.9718321181
0.5850056147 -1.8682673299 0.9847021872
0.6105326120 -1.9606793545 0.9889158051
0.6223355803 -2.0558255668 0.9842732716
0.6212720120 -2.1509671032 0.9714411196
0.6100490931 -2.2441341229 0.9510798674
0.5916549187 -2.3344254521 0.9240194307
0.5682794054 -2.4214797645 0.8908553503
0.5411794144 -2.5050267081 0.8519702964
0.5111114290 -2.5846597165 0.8074529606
0.4785205032 -2.6602084113 0.7578859428
0.4435824398 -2.7313456749 0.7036072203
0.4061833258 -2.7973702342 0.6447080961
0.3664549195 -2.8581701809 0.5818506432
0.3242891507 -2.9130035800 0.5152061804
0.2798131316 -2.9616003392 0.4453045435
0.2330933571 -3.0033319953 0.3724887905
0.1843022027 -3.0376848658 0.2972175083
0.1337701663 -3.0643062440 0.2200024012
0.0819527914 -3.0831200660 0.1413533129
0.0292548197 -3.0937206519 0.0617567679
-0.0239023142 -3.0959422784 -0.0182168414
-0.0769539590 -3.0895814561 -0.0980341514
-0.1294154175 -3.0752306307 -0.1771998729
-0.1808879840 -3.0525627599 -0.2550619482
-0.2308794245 -3.0222208486 -0.3312553527
-0.2791106312 -2.9843939600 -0.4052034827
-0.3253541032 -2.9396816347 -0.4765359999
-0.3694255286 -2.8884025606 -0.5447610853
-0.4112933723 -2.8310759963 -0.6094744579
-0.4509620207 -2.7682507708 -0.6703591074
-0.4884973384 -2.7003005419 -0.7269466973
-0.5238793101 -2.6276510314 -0.7788859057
-0.5572113285 -2.5509183354 -0.8260859215
-0.5882231383 -2.4702727388 -0.8680542574
-0.6164226553 -2.3860524052 -0.9046287300
-0.6407533921 -2.2984103394 -0.9354637564
-0.6594633487 -2.2075615609 -0.9603346687
-0.6693518997 -2.1138302215 -0.9785569154
-0.6664660814 -2.0185587655 -0.9894596541
-0.6484131666 -1.9244111830 -0.9923327743
-0.6153058455 -1.8345556496 -0.9865538155
-0.5709521774 -1.7506169854 -0.9724089165
-0.5193746198 -1.6727565022 -0.9501053067
-0.4637834461 -1.6003102508 -0.9203702150
-0.4063005671 -1.5328214154 -0.8834047930
-0.3483726073 -1.4701326431 -0.8393568693
-0.2911067820 -1.4117683544 -0.7889613237
-0.2351875130 -1.3577167250 -0.7325865142
-0.1811716693 -1.3082150067 -0.6704652681
-0.1291955443 -1.2630879303 -0.6034654465
-0.0792642830 -1.2224926620 -0.5321459209
-0.0310592432 -1.1865499938 -0.4572247574
0.0158795043 -1.1553150395 -0.3794373566
0.0624786865 -1.1287433663 -0.2997336725
0.1098872875 -1.1067100349 -0.2191322309
0.1595042684 -1.0888112141 -0.1388395265
0.2128296179 -1.0746180543 -0.0602094680
0.2720122134 -1.0637600482 0.0146422879
0.3386129507 -1.0553725133 0.0832880768
0.4138591792 -1.0487820614 0.1424817568
0.4976858291 -1.0432081313 0.1887686680
0.5886104741 -1.0378687996 0.2187759731
0.6837352777 -1.0316749298 0.2290730589
0.7787134975 -1.0232216702 0.2194713731
0.8694630789 -1.0106816778 0.1911657824
0.9532160437 -0.9924734258 0.1480074936
1.0304651452 -0.9679376462 0.0964954246
1.1048355640 -0.9370565203 0.0441245279
1.1808060696 -0.9003097332 -0.0016539382
1.2612917009 -0.8599461524 -0.0347391811
1.3467352118 -0.8193637151 -0.0505022449
1.4352380641 -0.7827204870 -0.0463873440
1.5235767532 -0.7532261408 -0.0237102601
1.6087317092 -0.7328667107 0.0154300658
1.6882874469 -0.7229614450 0.0681543442
1.7623298175 -0.7223851249 0.1292639390
1.8317316687 -0.7306032255 0.1951438534
1.8986314589 -0.7459671427 0.2623346919
1.9647469317 -0.7675237087 0.3286039644
2.0315010024 -0.7946311867 0.3921337159
2.0998121800 -0.8270571448 0.4513649078
2.1700312254 -0.8647675822 0.5049520921
2.2419208346 -0.9079950676 0.5517075170
2.3148480465 -0.9573824194 0.5899699696
2.3875851491 -1.0131635851 0.6185147222
2.4586620719 -1.0750887608 0.6366041639
2.5265860134 -1.1426133028 0.6431648271
2.5899099270 -1.2145751834 0.6379117659
2.6481762028 -1.2891197936 0.6216549041
2.7009087899 -1.3647837973 0.5949789132
2.7482950226 -1.4401138139 0.5589159381
2.7902912991 -1.5139829375 0.5141589810
2.8268971986 -1.5854524672 0.4614622140
2.8580608913 -1.6537833843 0.4016021090
2.8838328771 -1.7184916747 0.3354849251
2.9037478757 -1.7789243097 0.2635489107
2.9175720099 -1.8345537444 0.1864936902
2.9248010798 -1.8848425749 0.1049997981
2.9253372822 -1.9294308116 0.0199415144
2.9185318311 -1.9673563012 -0.0680266748
2.9044556426 -1.9982808062 -0.1578391321
2.8831502932 -2.0218827720 -0.2484464958
2.8547773126 -2.0374153682 -0.3388650858
2.8193164720 -2.0442990078 -0.4278392557
2.7777113578 -2.0429039421 -0.5143617434
2.7302778467 -2.0327460265 -0.5972272739
2.6777950616 -2.0143074064 -0.6754928399
2.6210437508 -1.9878491354 -0.7482817995
2.5606770769 -1.9539063583 -0.8148039963
2.4974690106 -1.9129258952 -0.8743634335
2.4320735112 -1.8655988806 -0.9263791380
2.3652410038 -1.8127030229 -0.9706262256
2.2977721469 -1.7545853713 -1.0065854369
2.2305844655 -1.6915765625 -1.0337426510
2.1649329858 -1.6239702006 -1.0521424989
2.1024146833 -1.5516841683 -1.0613809738
2.0452555127 -1.4745578772 -1.0608151600
1.9960025729 -1.3928415014 -1.0503798105
1.9566248406 -1.3075968130 -1.0305502254
1.9286557972 -1.2204889843 -1.0015265561
1.9114739168 -1.1336062431 -0.9644850051
1.9033415427 -1.0486360956 -0.9205142251
1.9025882023 -0.9669102580 -0.8700821848
1.9074984376 -0.8891377206 -0.8139360649
1.9166296025 -0.8157090539 -0.7526937442
1.9292771207 -0.7470952384 -0.6866750045
1.9450806334 -0.6835377739 -0.6164096734
1.9637137497 -0.6251589886 -0.5424375971
1.9853641481 -0.5720314053 -0.4653936298
2.0104849369 -0.5241512289 -0.3859941030
2.0396131096 -0.4810724787 -0.3052252845
2.0734954764 -0.4417770538 -0.2243810571
2.1128861616 -0.4044957745 -0.1450951322
2.1589301853 -0.3662811411 -0.0699726170
2.2116957771 -0.3231959508 -0.0023643727
2.2698897143 -0.2707991917 0.0529799260
2.3290657583 -0.2048614148 0.0893326223
2.3794028397 -0.1242849094 0.1001554807
2.4061335907 -0.0345393959 0.0824791682
2.4019996387 0.0524654012 0.0434826386
2.3742661289 0.1301436092 -0.0052790334
2.3319582712 0.1992063470 -0.0567980636
2.2798648732 0.2619841214 -0.1074710851
2.2199096570 0.3204448145 -0.1544652531
2.1518126756 0.3752084218 -0.1941932931
2.0757330401 0.4262963423 -0.2226745907
1.9939131016 0.4741717434 -0.2376883178
1.9097703206 0.5203624586 -0.2402392697
1.8261883259 0.5670999672 -0.2328896407
1.7449804806 0.6163394415 -0.2185115669
1.6673954264 0.6695282026 -0.1990560972
1.5941311102 0.7273624261 -0.1763684845
1.5253264430 0.7898766109 -0.1521628195
1.4602086316 0.8562976806 -0.1281335969
1.3964663306 0.9246933193 -0.1060150158
1.3277441815 0.9888625952 -0.0864947052
1.2529666589 1.0466857129 -0.0695472394
1.1730965153 1.0979481552 -0.0548277546
1.0891069345 1.1427092402 -0.0418918061
1.0018925499 1.1812356367 -0.0302393844
0.9122246850 1.2139245374 -0.0193504450
0.8207421503 1.2412367719 -0.0087075817
0.7279639247 1.2636482795 0.0021937014
0.6343120373 1.2816199696 0.0138438769
0.5401373269 1.2955821978 0.0267242909
0.4457445708 1.3059294594 0.0413153602
0.3514159968 1.3130215820 0.0581060743
0.2574335917 1.3171888138 0.0776033172
0.1641011559 1.3187394250 0.1003393480
0.0621963268 1.3346558633 0.0343571083
-0.0346432585 1.3334382256 0.0433069075
-0.1310601626 1.3348920453 0.0559075569
-0.2266560056 1.3402358684 0.0728322408
-0.3218339571 1.3485128812 0.0910017214
-0.4180240457 1.3559503738 0.1022949526
-0.4907324272 1.3588064993 0.1034090031
-0.5633214623 1.3588151988 0.0987434706
-0.6588591656 1.3529074374 0.0824203752
-0.7523004091 1.3414510157 0.0582427585
-0.8439331444 1.3256131391 0.0297738402
-0.9344839021 1.3060025943 0.0001862268
-1.0245129873 1.2821363037 -0.0276941486
-1.1138374377 1.2520964164 -0.0511683061
-1.2219003091 1.2006109881 -0.0692997673
-1.3207906413 1.1310871598 -0.0711971616
-1.4077725315 1.0477304387 -0.0574502104
-1.4708935448 0.9764367861 -0.0376355893
-1.5331278983 0.9056500844 -0.0135822240
-1.5976324748 0.8376946380 0.0125399436
-1.6663480899 0.7741624436 0.0390124286
-1.7400188731 0.7158726251 0.0641701635
-1.8185939438 0.6629729247 0.0861920773
-1.8805851608 0.6267362096 0.0989968415
-1.9654929240 0.5808755183 0.1103508729
-2.0302241321 0.5475696778 0.1123552137
-2.1159638117 0.5027613724 0.1053997735
-2.1981513958 0.4554573821 0.0854484109
-2.2741728443 0.4043429440 0.0536021897
-2.3430705719 0.3490640777 0.0133315567
-2.4048813354 0.2893603202 -0.0319350052
-2.4717362966 0.2076217451 -0.0917807457
-2.5224686964 0.1154505463 -0.1520749177
-2.5365678255 -0.0138979183 -0.2132855074
-2.4938391390 -0.1467929362 -0.2445857692
-2.4039227544 -0.2575824484 -0.2239026813
-2.3201564905 -0.3289580033 -0.1750342156
-2.2392737593 -0.3816604257 -0.1020729385
-2.1694433459 -0.4196267420 -0.0103518830
-2.1213446577 -0.4462742426 0.0697765512
-2.0799769385 -0.4731706972 0.1535265594
-2.0446188126 -0.5031389689 0.2389736701
-2.0143771121 -0.5380172117 0.3245150646
-1.9883641582 -0.5788864356 0.4087710066
-1.9660729900 -0.6263395984 0.4906077159
-1.9469871527 -0.6802181064 0.5692061416
-1.9310015949 -0.7403458551 0.6438685742
-1.9181004101 -0.8063796587 0.7139953907
-1.9087374038 -0.8779587057 0.7790544060
-1.9036811798 -0.9545215048 0.8386613609
-1.9042940950 -1.0355697803 0.8921917807
-1.9123453211 -1.1202774254 0.9389641987
-1.9293930423 -1.2072553903 0.9784297754
-1.9571754709 -1.2948236702 1.0094834458
-1.9844422949 -1.3599429610 1.0276191719
-2.0317113167 -1.4437026372 1.0416330806
-2.0875497021 -1.5231735471 1.0453773352
-2.1493835027 -1.5978932955 1.0388111552
-2.2149329026 -1.6677976593 1.0224600248
-2.2822919373 -1.7330071349 0.9967128990
-2.3500799607 -1.7932968748 0.9617405908
-2.4172653363 -1.8483380131 0.9180358236
-2.4829504084 -1.8975008492 0.8658651344
-2.5463896838 -1.9402269055 0.8058477800
-2.6068250241 -1.9758206992 0.7385265839
-2.6634805126 -2.0036744639 0.6645904242
-2.7155916158 -2.0229403468 0.5848085585
-2.7506365201 -2.0308833761 0.5213675311
-2.7928834797 -2.0348571870 0.4340432218
-2.8286773743 -2.0299255914 0.3439268635
-2.8573940738 -2.0160787708 0.2522175176
-2.8786547228 -1.9937103881 0.1601554074
-2.8923948829 -1.9634751768 0.0689057042
-2.8986537389 -1.9259388768 -0.0204473849
-2.8973238609 -1.8814635458 -0.1067758650
-2.8888158592 -1.8308033639 -0.1892132148
-2.8778400661 -1.7890593406 -0.2478946409
-2.8577344650 -1.7291631072 -0.3216402817
-2.8313230105 -1.6646764534 -0.3892824071
-2.7990158399 -1.5962909967 -0.4501900950
-2.7610367927 -1.5246982130 -0.5036735996
-2.7174557591 -1.4506827525 -0.5489201840
-2.6682608343 -1.3751768461 -0.5849528740
-2.6135217570 -1.2994101363 -0.6109931198
-2.5534288295 -1.2248191717 -0.6262375226
-2.5052344803 -1.1704979307 -0.6304159330
-2.4370321221 -1.1017034537 -0.6250631674
-2.3657742973 -1.0380598659 -0.6081242713
-2.2928300802 -0.9805395498 -0.5799685754
-2.2196908225 -0.9293703593 -0.5417318403
-2.1474625891 -0.8843141800 -0.4949488003
-2.0767691053 -0.8451109808 -0.4410259585
-2.0077047851 -0.8116333710 -0.3813826510
-1.9398093933 -0.7840898292 -0.3174847560
-1.8891494504 -0.7669560195 -0.2678751476
-1.8205391092 -0.7507103699 -0.2008954249
-1.7489275209 -0.7424968960 -0.1356446741
-1.6725463253 -0.7433406900 -0.0755382128
-1.5901254209 -0.7549924252 -0.0254290045
-1.5025740993 -0.7774460501 0.0100726469
-1.4350914275 -0.8016069607 0.0228708286
-1.3460608140 -0.8390457210 0.0244650131
-1.2606482490 -0.8803680178 0.0060430431
-1.1808325776 -0.9213309427 -0.0303210335
-1.1058198582 -0.9583941579 -0.0794985208
-1.0319747746 -0.9897743965 -0.1343690333
-0.9543999923 -1.0146191590 -0.1872990884
-0.8698336780 -1.0328616033 -0.2310176278
-0.7780884400 -1.0451267497 -0.2590158859
-0.6821577650 -1.0528902576 -0.2677416035
-0.5863569125 -1.0579341871 -0.2560185732
-0.4723439906 -1.0625946512 -0.2158586692
-0.3902823802 -1.0663172031 -0.1640229155
-0.3172430005 -1.0711133176 -0.1001093588
-0.2529487543 -1.0779581837 -0.0275075715
-0.1957195680 -1.0876638614 0.0505172049
-0.1439470771 -1.1010891768 0.1317582258
-0.0955951754 -1.1187429700 0.2142899691
-0.0492062288 -1.1409533637 0.2968503216
-0.0032201281 -1.1680290525 0.3781742338
0.0433251800 -1.2002528461 0.4572678996
0.0912450939 -1.2374185018 0.5333092648
0.1410860473 -1.2796226914 0.6053781671
0.1930167831 -1.3267872311 0.6727362335
0.2334534949 -1.3657419278 0.7192910821
0.2886145329 -1.4212280723 0.7769536110
0.3449431472 -1.4816011719 0.8282025992
0.4015516503 -1.5468421023 0.8727253482
0.4571884256 -1.6171738665 0.9101184328
0.5100436504 -1.6930654662 0.9398155021
0.5574492762 -1.7749752402 0.9613986812
0.5961522143 -1.8629137683 0.9744708493
0.6227498853 -1.9559477742 0.9786580106
0.6352213132 -2.0518708192 0.9740111489
0.6341150488 -2.1479084367 0.9609212232
0.6223050829 -2.2419840774 0.9401744652
0.6030817593 -2.3331419049 0.9126538439
0.5786225446 -2.4208235402 0.8786461021
0.5504402799 -2.5047977851 0.8386384250
0.5193917801 -2.5848312001 0.7930482155
0.4858854917 -2.6606171698 0.7422254358
0.4500222961 -2.7316159272 0.6863544823
0.4118348039 -2.7974473238 0.6258887584
0.3815969251 -2.8429828123 0.5776652587
0.3393263595 -2.8986136493 0.5101273974
0.2947278612 -2.9476178245 0.4390563033
0.2479576611 -2.9896228621 0.3649620211
0.1992192328 -3.0240967060 0.2883095791
0.1487814534 -3.0505088903 0.2095844338
0.0970752547 -3.0686165571 0.1293562208
0.0446145896 -3.0782001426 0.0481593942
-0.0080911457 -3.0791090407 -0.0334324848
-0.0605685777 -3.0713412886 -0.1148131705
-0.1123112101 -3.0549270439 -0.1953735743
-0.1627870729 -3.0301104331 -0.2745894545
-0.2115318334 -2.9971431741 -0.3518890926
-0.2582286456 -2.9564049003 -0.4267225241
-0.2918410334 -2.9213493034 -0.4810613187
-0.3344277002 -2.8683301407 -0.5504954112
-0.3744592553 -2.8088946065 -0.6161562110
-0.4119106501 -2.7435665328 -0.6776164575
-0.4468044189 -2.6729305478 -0.7345444984
-0.4715151267 -2.6171418635 -0.7745124053
-0.5016960478 -2.5380903160 -0.8224538944
-0.5289732242 -2.4549608949 -0.8649236498
-0.5526050024 -2.3679213659 -0.9012915417
-0.5715422302 -2.2773627702 -0.9312107980
-0.5841643624 -2.1837472848 -0.9541782323
-0.5870715058 -2.1118195386 -0.9656290965
-0.5827075199 -2.0153482727 -0.9746856482
-0.5708249569 -1.9436817206 -0.9752219434
-0.5448205840 -1.8506173235 -0.9683572148
-0.5185284372 -1.7836862981 -0.9575962884
-0.4753140018 -1.6997401786 -0.9350535986
-0.4262337240 -1.6217912856 -0.9042595929
-0.3873210179 -1.5665219646 -0.8768880435
-0.3335325997 -1.4985065154 -0.8328699296
-0.2793829299 -1.4358210677 -0.7819263999
-0.2258767496 -1.3781594384 -0.7247464900
-0.1737674433 -1.3256061914 -0.6616487610
-0.1234025329 -1.2781864851 -0.5932833434
-0.0749009362 -1.2359671280 -0.5203157838
-0.0279635564 -1.1988554620 -0.4436386673
0.0178146419 -1.1670045628 -0.3639490956
0.0633982590 -1.1403155276 -0.2822743940
0.1097156807 -1.1184054733 -0.1995931357
0.1584733975 -1.1013052482 -0.1171813942
0.2112626279 -1.0884398440 -0.0365128851
0.2697797501 -1.0790498363 0.0405793422
0.3357821354 -1.0724014753 0.1116524945
0.4109280550 -1.0677431527 0.1731266769
0.4952527709 -1.0640259361 0.2212168563
0.5870177265 -1.0602743583 0.2527046090
0.6832628381 -1.0553420449 0.2642490130
0.8025465746 -1.0446865139 0.2480163000
0.8925174573 -1.0310716594 0.2151840576
0.9747110404 -1.0111172222 0.1676871938
1.0505430695 -0.9846870978 0.1129796310
1.1238969144 -0.9519160154 0.0583151122
1.1995590694 -0.9135235196 0.0113329254
1.2805611553 -0.8719440006 -0.0214418468
1.3445647838 -0.8404105726 -0.0359659113
1.4338609660 -0.8024323282 -0.0339294680
1.5234012576 -0.7719889632 -0.0121984466
1.6098257543 -0.7514047191 0.0269881839
1.6905089846 -0.7421164256 0.0803202013
1.7653939852 -0.7430411038 0.1422737258
1.8181888163 -0.7504529279 0.1920328663
1.8866565713 -0.7661186018 0.2592012601
1.9539733269 -0.7886884484 0.3256067692
2.0216934406 -0.8175304887 0.3891028234
2.0907556992 -0.8521839863 0.4480581932
2.1615248477 -0.8925306820 0.5010176190
2.2338251711 -0.9388366803 0.5464290883
2.3068594589 -0.9914401802 0.5828321406
2.3613761363 -1.0351774468 0.6030889047
2.4326648607 -1.0984703429 0.6207956025
2.5010061952 -1.1669906883 0.6268531791
2.5651291633 -1.2394789202 0.6209116306
2.6242401951 -1.3143984837 0.6034281653
2.6652362946 -1.3711959696 0.5836276995
2.7147426835 -1.4466830741 0.5478300140
2.7586384121 -1.5206562409 0.5027224352
2.7969781783 -1.5921919920 0.4493536661
2.8296900937 -1.6605236532 0.3885509991
2.8563919065 -1.7248601997 0.3208402859
2.8768289117 -1.7845474513 0.2469677679
2.8886089690 -1.8265614203 0.1885407758
2.8974597110 -1.8769349491 0.1058513585
2.8991239868 -1.9210390896 0.0192186630
2.8933182223 -1.9582348386 -0.0704211329
2.8798914188 -1.9879233216 -0.1620165436
2.8590272229 -2.0097426039 -0.2544316900
2.8305406258 -2.0228679998 -0.3464603712
2.8038976485 -2.0259648414 -0.4142614945
2.7635835296 -2.0234515665 -0.5025585761
2.7171091104 -2.0118189627 -0.5870029394
2.6653609942 -1.9913706277 -0.6665714938
2.6091811698 -1.9626591635 -0.7403903207
2.5491736315 -1.9259090394 -0.8073025334
2.5021197043 -1.8934099126 -0.8523874010
2.4374795905 -1.8446766911 -0.9059789438
2.3712219820 -1.7899813839 -0.9511914324
2.3042175350 -1.7298927246 -0.9876325070
2.2375220995 -1.6648262869 -1.0149161464
2.1724722781 -1.5949653447 -1.0325273718
2.1256700275 -1.5396585879 -1.0395485006
2.0677703945 -1.4617881281 -1.0397344861
2.0171126675 -1.3797101935 -1.0296363214
1.9761483407 -1.2942451135 -1.0091157638
1.9513540674 -1.2289736682 -0.9882588709
1.9292567081 -1.1417774591 -0.9514881549
1.9169759765 -1.0563326389 -0.9067963295
1.9126128448 -0.9739792049 -0.8552906318
1.9148029297 -0.8959797588 -0.7972578946
1.9218441523 -0.8228174090 -0.7335884748
1.9328977162 -0.7549815389 -0.6647974663
1.9473696991 -0.6929496659 -0.5913190980
1.9606088953 -0.6509903629 -0.5331511974
1.9806785086 -0.5997301020 -0.4530513165
2.0044235167 -0.5550335897 -0.3700791627
2.0322104242 -0.5164919590 -0.2852839620
2.0647543818 -0.4832810097 -0.1999187827
2.1029988869 -0.4540851961 -0.1154533716
2.1477681969 -0.4263164923 -0.0337790511
2.2130380778 -0.3891658575 0.0616425853
2.2904419864 -0.3399320473 0.1406892295
2.3898995814 -0.2574306130 0.2056090548
2.4773171435 -0.1456587152 0.2258492382
2.5217656144 -0.0131946210 0.1969961076
2.5040839280 0.1146148609 0.1347466284
2.4541621297 0.2067547153 0.0741084342
2.3879535957 0.2884844412 0.0136049298
2.3260285861 0.3478516716 -0.0320003333
2.2567833813 0.4028190605 -0.0721773953
2.1803202103 0.4536942517 -0.1034762069
2.0977194669 0.5008039679 -0.1224347683
2.0334740976 0.5345198652 -0.1276464795
1.9473009313 0.5791488103 -0.1250210016
1.8835652105 0.6135624097 -0.1171314490
1.8013614185 0.6624734518 -0.0999355793
1.7419119877 0.7016305510 -0.0840533243
1.6673884047 0.7590952757 -0.0595284625
1.5977791641 0.8217826766 -0.0333889676
1.5325704372 0.8890874390 -0.0073367684
1.4699251785 0.9594285669 0.0169554421
1.4068955811 1.0306795304 0.0372284637
1.3208515670 1.1148639805 0.0520747816
1.2239502390 1.1876705541 0.0546529050
1.1396430029 1.2356572133 0.0527079182
1.0274433706 1.2816345172 0.0483637885
0.9339577644 1.3076875420 0.0439021668
0.8386015413 1.3258695889 0.0391228551
0.7422013023 1.3375973497 0.0344598787
0.6452699874 1.3441983095 0.0302895425
0.5481030544 1.3468529606 0.0269443521
0.4508578732 1.3465980076 0.0247326922
0.3536120148 1.3443257126 0.0240429009
0.2563996585 1.3409972060 0.0251772050
0.1592454679 1.3374870913 0.0284772246
