# Supplementary material for: The topology of the magnetically induced ring current of C13Cl2
Source: Chem Sci. 2026 Jun 27. Online ahead of print. doi: 10.1039/d6sc03398a (PMC13334967; doi:10.1039/d6sc03398a)
Supplement: SC-OLF-D6SC03398A-s002 [file SC-OLF-D6SC03398A-s002.zip › c13cl2/3loops/ribbon_traj_005_006.xyz]

300

0.1619181239 1.3749504449 -0.0160088484
0.0692951423 1.3694993585 0.0147719493
-0.0342782736 1.3686381518 0.0504386732
-0.1382411120 1.3730936831 0.0846035182
-0.2432695087 1.3814480276 0.1143553582
-0.3618199565 1.3911369787 0.1368272650
-0.4704305057 1.3961153341 0.1439271672
-0.5789066616 1.3939456771 0.1364503695
-0.6852388131 1.3838109643 0.1155487901
-0.7884981361 1.3667909666 0.0853405350
-0.8792130352 1.3490213689 0.0552602792
-0.9691159995 1.3280729172 0.0252176088
-1.0482344449 1.3084357840 0.0001513580
-1.1269325120 1.2838421582 -0.0205096650
-1.1946893012 1.2592112080 -0.0344535525
-1.2700603114 1.2197982105 -0.0430669896
-1.3382967267 1.1680293576 -0.0408465466
-1.3906055561 1.1164727383 -0.0318847104
-1.4458361135 1.0527636078 -0.0161576643
-1.5056957081 0.9791382096 0.0068585259
-1.5660601800 0.9069171019 0.0330438231
-1.6381413311 0.8303498400 0.0635797860
-1.7161203145 0.7594872973 0.0933207600
-1.8004034719 0.6949170069 0.1199720924
-1.9003473018 0.6300280248 0.1420077178
-2.0045033972 0.5692588203 0.1518915578
-2.1077976332 0.5081333499 0.1438235698
-2.1956552671 0.4502609809 0.1199396027
-2.2682829997 0.3959307928 0.0877809458
-2.3341619024 0.3381221886 0.0476674963
-2.3879151305 0.2846859217 0.0093513797
-2.4365796164 0.2279309662 -0.0312278082
-2.4736003703 0.1752877227 -0.0659362138
-2.5059746171 0.1195343235 -0.1014902663
-2.5253370413 0.0573706813 -0.1347491868
-2.5335469536 -0.0087342426 -0.1665051334
-2.5224126553 -0.0664899082 -0.1856407481
-2.4952398893 -0.1334417015 -0.1992853985
-2.4618156694 -0.1847870346 -0.2019366707
-2.4142227369 -0.2393143737 -0.1901118307
-2.3642196215 -0.2872156954 -0.1692481259
-2.3125824131 -0.3250577280 -0.1340358347
-2.2632817230 -0.3569409731 -0.0919805594
-2.2180875151 -0.3814679919 -0.0402696264
-2.1713300938 -0.4093092286 0.0238406030
-2.1298518039 -0.4349139956 0.0930633141
-2.0898035042 -0.4657413825 0.1756213756
-2.0559798212 -0.4991746710 0.2603175964
-2.0276343721 -0.5371226871 0.3453723971
-2.0042909541 -0.5811376451 0.4291928818
-1.9834560593 -0.6384755670 0.5199047421
-1.9689068998 -0.6956918656 0.5976242111
-1.9584697917 -0.7590227277 0.6711813569
-1.9525909585 -0.8371675994 0.7474716935
-1.9524082687 -0.9120664250 0.8099659131
-1.9584967841 -0.9914991595 0.8661837623
-1.9724556676 -1.0746791101 0.9150419391
-1.9952953301 -1.1601642830 0.9558721339
-2.0281228242 -1.2463773855 0.9873893288
-2.0706312958 -1.3314747639 1.0088894180
-2.1216717190 -1.4139498511 1.0196310106
-2.1791021616 -1.4928771294 1.0196521063
-2.2408749669 -1.5677386227 1.0091057774
-2.3051689773 -1.6381918648 0.9882008284
-2.3704222205 -1.7039684723 0.9574221092
-2.4354513869 -1.7646487124 0.9171477401
-2.4992818639 -1.8195734736 0.8677502828
-2.5610245781 -1.8680298508 0.8096994979
-2.6266082338 -1.9139826893 0.7351694400
-2.6812075829 -1.9461655711 0.6608908997
-2.7309844001 -1.9695366821 0.5802171524
-2.7753053143 -1.9836887962 0.4943855434
-2.8133693253 -1.9882777107 0.4045956178
-2.8478891379 -1.9826174632 0.3009185121
-2.8705770168 -1.9673421370 0.2071250393
-2.8856041862 -1.9433857216 0.1136060996
-2.8928068373 -1.9110578395 0.0216803410
-2.8913744735 -1.8656438206 -0.0779033084
-2.8827528493 -1.8181548548 -0.1628204122
-2.8669168613 -1.7643115931 -0.2427660956
-2.8412416523 -1.6975293982 -0.3256053412
-2.8118178396 -1.6328811978 -0.3926517551
-2.7764192570 -1.5641656300 -0.4523556541
-2.7298896585 -1.4832635565 -0.5095301297
-2.6823650288 -1.4086736868 -0.5509571046
-2.6291913623 -1.3329864728 -0.5822606552
-2.5634363561 -1.2484631251 -0.6047101946
-2.4991943672 -1.1752136007 -0.6119081326
-2.4307133860 -1.1057517959 -0.6065771702
-2.3505480602 -1.0342973123 -0.5856923561
-2.2777770911 -0.9767775021 -0.5552287491
-2.1966192010 -0.9199094705 -0.5088688171
-2.1256286223 -0.8755503457 -0.4585818317
-2.0565600583 -0.8372249884 -0.4011166962
-1.9893129810 -0.8048570492 -0.3380707387
-1.9155328863 -0.7759115061 -0.2625329980
-1.8492720547 -0.7572243852 -0.1932429639
-1.7728077109 -0.7455562909 -0.1158888983
-1.6905147829 -0.7462143299 -0.0439815344
-1.6006645311 -0.7600441177 0.0163662895
-1.5039263754 -0.7873941986 0.0584719426
-1.3932420003 -0.8313483998 0.0771786956
-1.2956198818 -0.8784470068 0.0658009671
-1.2048256330 -0.9265340063 0.0291370997
-1.1216198861 -0.9702869528 -0.0266718632
-1.0509700514 -1.0030303931 -0.0856955387
-0.9777767462 -1.0294447071 -0.1447620706
-0.8972229222 -1.0493132948 -0.1961894893
-0.8076919944 -1.0629603548 -0.2323317821
-0.7235531537 -1.0705661640 -0.2467495971
-0.6381652842 -1.0753124066 -0.2440670641
-0.5547441955 -1.0785881062 -0.2255743093
-0.4657183032 -1.0821102731 -0.1864881775
-0.3855084110 -1.0863752110 -0.1314326066
-0.3147423413 -1.0923967254 -0.0646307539
-0.2526778683 -1.1011957844 0.0101566570
-0.1977263628 -1.1136605022 0.0899081562
-0.1481644979 -1.1305404342 0.1723798067
-0.1021219941 -1.1524995631 0.2557160427
-0.0578930871 -1.1797800371 0.3384638147
-0.0143726026 -1.2128542595 0.4194549311
0.0344815780 -1.2573688565 0.5067141401
0.0789646622 -1.3031370039 0.5805997325
0.1243434576 -1.3550115004 0.6497041315
0.1703673844 -1.4129446059 0.7132746254
0.2164740154 -1.4769982156 0.7705090100
0.2617193062 -1.5471356347 0.8207502826
0.3048011943 -1.6233791884 0.8632410481
0.3441295446 -1.7055852897 0.8973191243
0.3750485323 -1.7821110092 0.9201308341
0.4020896572 -1.8742816980 0.9366395709
0.4201926577 -1.9699062016 0.9431731459
0.4288852200 -2.0553322371 0.9412587789
0.4299517880 -2.1523618972 0.9298414596
0.4234773956 -2.2477090836 0.9095265853
0.4109118153 -2.3403256750 0.8811039338
0.3935661751 -2.4295953832 0.8454181663
0.3720469761 -2.5148487873 0.8028460103
0.3469692831 -2.5956721761 0.7540141561
0.3184952967 -2.6714805514 0.6993293117
0.2867556181 -2.7416334547 0.6391687137
0.2519325686 -2.8058336729 0.5742508286
0.2139904380 -2.8632399671 0.5048691067
0.1731278995 -2.9134224457 0.4316494072
0.1295257499 -2.9558352106 0.3551638497
0.0834995883 -2.9898480878 0.2759539199
0.0354714865 -3.0151706521 0.1946997924
-0.0140707336 -3.0315926513 0.1120799733
-0.0646312566 -3.0385740480 0.0287478014
-0.1155549689 -3.0364863276 -0.0546208116
-0.1662850304 -3.0252444259 -0.1373701953
-0.2163614097 -3.0051235609 -0.2188237429
-0.2711089710 -2.9723157058 -0.3077772372
-0.3183072822 -2.9345179071 -0.3845006187
-0.3636997465 -2.8892114105 -0.4581723476
-0.4071356698 -2.8368323461 -0.5282154392
-0.4539035664 -2.7708552521 -0.6019453263
-0.4933351456 -2.7055245584 -0.6628379039
-0.5310030344 -2.6350599391 -0.7188630055
-0.5669596076 -2.5598961931 -0.7695206386
-0.6012501721 -2.4806256634 -0.8145709146
-0.6386808646 -2.3881062373 -0.8583775075
-0.6736760470 -2.2918118738 -0.8946222587
-0.7102409435 -2.1820862210 -0.9260975050
-0.7409973847 -2.0587603575 -0.9558749209
-0.7189697540 -1.9363879679 -0.9838226807
-0.6525802548 -1.8260247175 -0.9863793222
-0.5847662669 -1.7298281342 -0.9716856953
-0.5201991852 -1.6469220123 -0.9466268506
-0.4529963426 -1.5691087322 -0.9115579869
-0.3930511664 -1.5035072679 -0.8720419565
-0.3254263197 -1.4354969619 -0.8198418270
-0.2670742646 -1.3789955294 -0.7657918623
-0.2034715362 -1.3214184337 -0.6979224777
-0.1493121935 -1.2742465944 -0.6317697895
-0.0908443278 -1.2270537058 -0.5521767351
-0.0410911340 -1.1897855022 -0.4768326839
0.0134915479 -1.1535210412 -0.3891386484
0.0613231751 -1.1262915117 -0.3084600371
0.1098883064 -1.1036615381 -0.2268512341
0.1606705913 -1.0854189432 -0.1455857359
0.2153994961 -1.0711222944 -0.0662283865
0.2759009651 -1.0602255573 0.0091966017
0.3440099606 -1.0521406070 0.0779186139
0.4103539314 -1.0473517256 0.1312449487
0.4835746334 -1.0434390141 0.1749570663
0.5630824702 -1.0397359051 0.2065738421
0.6473018859 -1.0353976372 0.2215846172
0.7326565755 -1.0290549841 0.2203347604
0.8160424907 -1.0195877207 0.2037050394
0.8945166630 -1.0057527132 0.1727409845
0.9768682045 -0.9842077379 0.1257514041
1.0535447352 -0.9562230989 0.0727748270
1.1288433239 -0.9218882585 0.0213577601
1.2176328328 -0.8776868337 -0.0242188649
1.3127450575 -0.8311260067 -0.0503472619
1.4126368349 -0.7874160602 -0.0531911667
1.5239469160 -0.7489736779 -0.0268347546
1.6201697404 -0.7264708314 0.0193018629
1.7095624929 -0.7164969386 0.0812049056
1.7920912202 -0.7181907689 0.1529404938
1.8695834301 -0.7306749392 0.2292015995
1.9453364990 -0.7511545517 0.3054869467
2.0133315688 -0.7758413933 0.3710320860
2.0826734461 -0.8058610754 0.4326900283
2.1626855666 -0.8446064764 0.4960938256
2.2452155473 -0.8897848717 0.5512844125
2.3295842345 -0.9428758406 0.5955778640
2.4137339834 -1.0041197191 0.6280696790
2.4954047944 -1.0738645597 0.6472816588
2.5797156474 -1.1604856474 0.6514550347
2.6548705986 -1.2543842499 0.6372248270
2.7150554086 -1.3416104211 0.6101520237
2.7675923177 -1.4287760537 0.5701209346
2.8135804366 -1.5141481327 0.5195626098
2.8530950179 -1.5964680826 0.4593334655
2.8861383340 -1.6749094322 0.3905694608
2.9116839526 -1.7481454985 0.3133762089
2.9286870792 -1.8086797415 0.2386760886
2.9399133351 -1.8709873657 0.1494446206
2.9426837301 -1.9264548696 0.0551987979
2.9365884424 -1.9743764353 -0.0429417436
2.9205869375 -2.0134283815 -0.1438349430
2.8953624210 -2.0434184304 -0.2458942772
2.8610489161 -2.0637250727 -0.3476710939
2.8180400238 -2.0736981924 -0.4476585862
2.7665635178 -2.0723496281 -0.5440624050
2.7081772418 -2.0607380234 -0.6357018844
2.6437857794 -2.0388690082 -0.7212381932
2.5744705076 -2.0075104011 -0.7997310350
2.5007758661 -1.9665603296 -0.8693434174
2.4241127214 -1.9178144928 -0.9301599149
2.3453049593 -1.8619960134 -0.9814136000
2.2653207584 -1.7999498937 -1.0227769645
2.1855284537 -1.7315274071 -1.0529867757
2.1078187425 -1.6570241597 -1.0721980669
2.0349242763 -1.5759080380 -1.0801703342
1.9658004516 -1.4767889668 -1.0748923746
1.9157741304 -1.3687517282 -1.0550130770
1.8871960810 -1.2678835307 -1.0259942641
1.8738891127 -1.1672751340 -0.9868989573
1.8712073497 -1.0692839881 -0.9394514935
1.8764965478 -0.9752809099 -0.8843617076
1.8855313883 -0.8958162808 -0.8287253406
1.9004973847 -0.8114803975 -0.7609866531
1.9164679013 -0.7418139717 -0.6948202399
1.9349605463 -0.6771339027 -0.6246070900
1.9560999407 -0.6177206036 -0.5509637496
1.9799173001 -0.5634936858 -0.4748100874
2.0069811158 -0.5139774482 -0.3974631287
2.0337084386 -0.4761845660 -0.3282627885
2.0638121235 -0.4413892863 -0.2604917736
2.0928858067 -0.4174953862 -0.2010274801
2.1212642692 -0.4030427180 -0.1515351737
2.1534349738 -0.3890153672 -0.1042638331
2.1895787966 -0.3738608009 -0.0600489818
2.2296968488 -0.3557456295 -0.0200410059
2.2723057135 -0.3321484621 0.0120828518
2.3168418966 -0.3029499707 0.0380750424
2.3615196028 -0.2673778370 0.0569010809
2.4043692858 -0.2258125795 0.0684214196
2.4409905002 -0.1778896815 0.0681085197
2.4712372296 -0.1252312674 0.0603144168
2.4922665785 -0.0690804667 0.0454454819
2.5012847220 -0.0115270573 0.0246501984
2.4936270726 0.0436986569 -0.0027722603
2.4743255169 0.0951350018 -0.0309071717
2.4470627750 0.1426457087 -0.0580197698
2.4150710112 0.1872410301 -0.0836711777
2.3781053401 0.2288279716 -0.1088890053
2.3388798977 0.2687743600 -0.1325341451
2.2950087417 0.3172845831 -0.1599535698
2.2422241242 0.3727379708 -0.1901452034
2.1795919441 0.4353076786 -0.2198902505
2.0956688111 0.5125409777 -0.2467359971
2.0013400597 0.5852395939 -0.2540085885
1.8944733361 0.6625799127 -0.2429875456
1.7912415610 0.7422767547 -0.2174473008
1.6957587927 0.8283627144 -0.1832000430
1.6094683434 0.9200049600 -0.1400589410
1.5307076967 1.0135122520 -0.0883846105
1.4634198473 1.0994669328 -0.0376551448
1.4043566557 1.1769348271 0.0087206950
1.3504098062 1.2456695243 0.0478583728
1.2983006471 1.3043111842 0.0776944009
1.2367042835 1.3545613949 0.1023572697
1.1752733310 1.3852513832 0.1059708948
1.1131708577 1.4043913286 0.0980431318
1.0607751255 1.4127056961 0.0796517353
1.0084694973 1.4168315226 0.0592177993
0.9565128658 1.4188212748 0.0383214579
0.8953522482 1.4237158749 0.0235923394
0.8322518080 1.4254191230 0.0081488995
0.7686179184 1.4263174333 -0.0062194422
0.6917671341 1.4260757724 -0.0165675004
0.6127170976 1.4226479259 -0.0272552558
0.5199056319 1.4155427740 -0.0359554247
0.4251809031 1.4043960970 -0.0438163089
0.3409406535 1.3936566235 -0.0465337652
0.2563606752 1.3837560193 -0.0391082234
0.1087882500 1.3923710800 -0.1922236200
0.0132950253 1.3882292164 -0.1592134496
-0.0817304796 1.3888562338 -0.1246414973
-0.1768410958 1.3944868575 -0.0907663968
-0.2727054408 1.4042559349 -0.0601306110
-0.3701063133 1.4162850654 -0.0358565464
-0.4696201508 1.4274918330 -0.0223189985
-0.5703737038 1.4346285337 -0.0223981304
-0.6703596042 1.4356645593 -0.0369142826
-0.7680928390 1.4311367431 -0.0623774336
-0.8639174373 1.4230014869 -0.0936410234
-0.9589451190 1.4124844492 -0.1266022357
-1.0540462648 1.3995183277 -0.1584511617
-1.1496228443 1.3820912779 -0.1864379105
-1.2449714395 1.3564352268 -0.2078845617
-1.3370380648 1.3166665778 -0.2191233615
-1.4199022843 1.2592218804 -0.2172173662
-1.4903791929 1.1882601083 -0.2033165378
-1.5520266686 1.1112032382 -0.1813960870
-1.6103640540 1.0330958596 -0.1545164566
-1.6701072872 0.9570302674 -0.1250097724
-1.7344242590 0.8852560664 -0.0944298889
-1.8046377785 0.8189907117 -0.0644294311
-1.8811854975 0.7589979587 -0.0368470308
-1.9633480068 0.7048281153 -0.0137360800
-2.0500122594 0.6552734379 0.0021066644
-2.1392150750 0.6080954367 0.0076394573
-2.2280036751 0.5604205156 0.0003139617
-2.3128033011 0.5097286011 -0.0208962043
-2.3919113234 0.4552604142 -0.0523685822
-2.4649316290 0.3968057125 -0.0907238928
-2.5321155600 0.3342640621 -0.1331039481
-2.5926688328 0.2669236442 -0.1780139631
-2.6439290916 0.1933629148 -0.2246152718
-2.6800731213 0.1116739875 -0.2715827238
-2.6939121272 0.0221024968 -0.3155442279
-2.6777709146 -0.0711872427 -0.3496774068
-2.6356801505 -0.1606476460 -0.3686906063
-2.5749590945 -0.2411167206 -0.3698551002
-2.5032746327 -0.3100733609 -0.3529107199
-2.4267698049 -0.3657779665 -0.3178886101
-2.3507498287 -0.4084604720 -0.2670582646
-2.2794028893 -0.4392254027 -0.2025419510
-2.2151587307 -0.4615215410 -0.1278105641
-2.1593761007 -0.4789971812 -0.0453429704
-2.1111833871 -0.4958599137 0.0419152942
-2.0705185395 -0.5151625614 0.1324436585
-2.0359664602 -0.5396098639 0.2242517673
-2.0067160726 -0.5707734589 0.3158680790
-1.9821900831 -0.6101481094 0.4056870097
-1.9615006600 -0.6573198437 0.4926728696
-1.9446305989 -0.7127188056 0.5755311422
-1.9313781837 -0.7754366967 0.6536962208
-1.9220906576 -0.8451193293 0.7263352997
-1.9174745090 -0.9209951989 0.7929589797
-1.9186849802 -1.0022452033 0.8530710221
-1.9278789590 -1.0881690257 0.9054703444
-1.9464854355 -1.1770721221 0.9497235151
-1.9766377798 -1.2671193123 0.9841863090
-2.0181922694 -1.3559878786 1.0082077462
-2.0701391907 -1.4417309796 1.0206471893
-2.1298263939 -1.5232369397 1.0215969099
-2.1946822356 -1.6000524319 1.0113418259
-2.2625087347 -1.6718503583 0.9898971700
-2.3314020697 -1.7385474690 0.9579724329
-2.4000013577 -1.7998186507 0.9160844431
-2.4672315316 -1.8548821682 0.8644855281
-2.5321251190 -1.9030169072 0.8037798631
-2.5937947080 -1.9434694798 0.7346882159
-2.6513888839 -1.9753089957 0.6579993860
-2.7038390353 -1.9978724803 0.5746185279
-2.7505703702 -2.0107923112 0.4859494712
-2.7905160385 -2.0134695828 0.3931433396
-2.8229249855 -2.0060631062 0.2976990963
-2.8472647483 -1.9889697997 0.2011173712
-2.8634024787 -1.9627384923 0.1048753995
-2.8712041634 -1.9278492161 0.0103553828
-2.8706841184 -1.8849918869 -0.0811654385
-2.8623052780 -1.8350894233 -0.1686598716
-2.8460234498 -1.7784749490 -0.2507922173
-2.8226340452 -1.7163392383 -0.3270071051
-2.7923107735 -1.6491467310 -0.3961634274
-2.7554891447 -1.5777774323 -0.4575483722
-2.7122237521 -1.5029631316 -0.5099565417
-2.6629554625 -1.4259259745 -0.5529944170
-2.6075548908 -1.3477592343 -0.5851546850
-2.5464241524 -1.2699388868 -0.6055576778
-2.4799474312 -1.1942676827 -0.6134895453
-2.4091209335 -1.1223938196 -0.6084771281
-2.3352427308 -1.0558065753 -0.5905976610
-2.2599348425 -0.9956885362 -0.5601591343
-2.1846979545 -0.9420230692 -0.5192581639
-2.1106379054 -0.8950975757 -0.4689526651
-2.0382805451 -0.8547528268 -0.4110212321
-1.9674406494 -0.8209243133 -0.3473164695
-1.8972897319 -0.7940378893 -0.2796559920
-1.8262673785 -0.7746109433 -0.2103750976
-1.7520618934 -0.7645247862 -0.1424917805
-1.6727669996 -0.7645840826 -0.0799050230
-1.5869462934 -0.7767497851 -0.0280930727
-1.4955707848 -0.8014798090 0.0068302334
-1.4022133691 -0.8368948869 0.0209739847
-1.3112515527 -0.8795140591 0.0121874388
-1.2267420383 -0.9244936880 -0.0196948242
-1.1495065799 -0.9669263416 -0.0690473458
-1.0768471714 -1.0035791594 -0.1290381960
-1.0025534349 -1.0337120974 -0.1906395199
-0.9207602085 -1.0565230235 -0.2453408523
-0.8295735635 -1.0721830445 -0.2855818475
-0.7311492067 -1.0814449246 -0.3056968167
-0.6304224992 -1.0859561017 -0.3020895550
-0.5326844111 -1.0880918684 -0.2770841395
-0.4421486781 -1.0892878868 -0.2323804670
-0.3613980665 -1.0910074504 -0.1717236195
-0.2903715565 -1.0943395567 -0.0999361236
-0.2282410075 -1.1005641848 -0.0204535212
-0.1730745003 -1.1106763030 0.0636645400
-0.1229823492 -1.1254161216 0.1502485573
-0.0760459432 -1.1455243539 0.2375245572
-0.0303732303 -1.1711561537 0.3240202476
0.0151554143 -1.2029108517 0.4085337899
0.0615974118 -1.2406337357 0.4900378662
0.1095391389 -1.2844910661 0.5674955497
0.1592175098 -1.3344758677 0.6399826236
0.2104291299 -1.3904752496 0.7067778417
0.2626748509 -1.4526143725 0.7670143069
0.3149823131 -1.5208862573 0.8201318486
0.3660000002 -1.5954270354 0.8654981168
0.4137938293 -1.6764771829 0.9024183659
0.4558382680 -1.7640972597 0.9301612043
0.4893772934 -1.8577381417 0.9479618148
0.5119611641 -1.9559124911 0.9553672528
0.5230558596 -2.0562797255 0.9525719113
0.5232719834 -2.1565444713 0.9400022164
0.5143768018 -2.2548304468 0.9181626004
0.4985399159 -2.3500128956 0.8880472902
0.4775798258 -2.4415431837 0.8505985409
0.4522536453 -2.5286593058 0.8059914203
0.4234691678 -2.6111246219 0.7550875036
0.3914656174 -2.6883977448 0.6982889262
0.3562757111 -2.7596827067 0.6358281515
0.3181600707 -2.8248167049 0.5685568607
0.2770070047 -2.8827899218 0.4966818832
0.2330337679 -2.9332049086 0.4208903885
0.1864760359 -2.9756606300 0.3418339219
0.1375615198 -3.0090367388 0.2598996778
0.0868296365 -3.0335539727 0.1759697556
0.0348091431 -3.0485712514 0.0905979510
-0.0180138073 -3.0536475000 0.0045561799
-0.0709239391 -3.0491263525 -0.0814593536
-0.1232135808 -3.0348573960 -0.1667862291
-0.1744355459 -3.0113144398 -0.2506974967
-0.2239636365 -2.9785375610 -0.3325015531
-0.2714634270 -2.9372341693 -0.4116084784
-0.3165804523 -2.8878445788 -0.4874144769
-0.3590748212 -2.8307756183 -0.5592363186
-0.3989829749 -2.7670508440 -0.6268223338
-0.4361516825 -2.6968397524 -0.6893532382
-0.4706492857 -2.6210464155 -0.7466818731
-0.5023006454 -2.5399841661 -0.7981355609
-0.5309030512 -2.4542749609 -0.8434784770
-0.5558090253 -2.3642737485 -0.8822024833
-0.5755902248 -2.2702788797 -0.9136888876
-0.5886068760 -2.1729117094 -0.9374146202
-0.5920218395 -2.0731051717 -0.9526956398
-0.5827666407 -1.9727008832 -0.9584570087
-0.5598016990 -1.8744552088 -0.9543078541
-0.5239445333 -1.7811470777 -0.9398562912
-0.4785631450 -1.6941147780 -0.9158837722
-0.4270948753 -1.6136464499 -0.8828768878
-0.3722609019 -1.5395910063 -0.8413282216
-0.3162676007 -1.4713845108 -0.7920184131
-0.2605110238 -1.4089575046 -0.7353149146
-0.2060832312 -1.3523366465 -0.6716539789
-0.1535238322 -1.3012372820 -0.6020315636
-0.1031553575 -1.2559002465 -0.5270002607
-0.0549096125 -1.2165319598 -0.4473432897
-0.0082455846 -1.1829047825 -0.3641856261
0.0375258205 -1.1552906875 -0.2783576133
0.0835957959 -1.1333330526 -0.1910632660
0.1313603940 -1.1168751131 -0.1034738443
0.1827628784 -1.1054546373 -0.0171572907
0.2396243206 -1.0983588376 0.0661312856
0.3039850934 -1.0948393559 0.1439822517
0.3772616806 -1.0936996514 0.2135362540
0.4605721000 -1.0937142149 0.2706443610
0.5530179936 -1.0936390806 0.3111810481
0.6516480048 -1.0921057039 0.3324976349
0.7524029347 -1.0871555338 0.3307733197
0.8500151360 -1.0769955527 0.3074218413
0.9395391205 -1.0595869254 0.2641864638
1.0197724729 -1.0347871814 0.2080356395
1.0933682064 -1.0028068235 0.1465358182
1.1662594851 -0.9644754695 0.0879187163
1.2442486162 -0.9211471931 0.0406207223
1.3300948230 -0.8762113277 0.0125639812
1.4218545743 -0.8347194095 0.0070538958
1.5154904262 -0.8021654947 0.0256638036
1.6063591297 -0.7810651778 0.0640021699
1.6915267691 -0.7726186278 0.1175161915
1.7705201647 -0.7759047553 0.1804465389
1.8446707291 -0.7897864714 0.2477343821
1.9164486426 -0.8120962620 0.3153398532
1.9877320114 -0.8418408741 0.3805659113
2.0598355237 -0.8784504605 0.4412304914
2.1333616412 -0.9215370057 0.4956038335
2.2083249770 -0.9714483653 0.5414925323
2.2839336854 -1.0279574832 0.5775708646
2.3588990303 -1.0910117694 0.6023218957
2.4317816556 -1.1598523501 0.6148840758
2.5009570376 -1.2335222635 0.6142813644
2.5652990411 -1.3102988469 0.6008980579
2.6239951851 -1.3884465329 0.5752003529
2.6768098552 -1.4663467726 0.5383871722
2.7235788925 -1.5427026308 0.4915124317
2.7639627299 -1.6162706416 0.4351896926
2.7979779843 -1.6862764734 0.3707066381
2.8251717723 -1.7518257948 0.2987384452
2.8452766108 -1.8121592613 0.2201832350
2.8580152298 -1.8667153573 0.1360540046
2.8626573106 -1.9144516816 0.0470825320
2.8591432264 -1.9548432191 -0.0454898014
2.8472439471 -1.9871647632 -0.1404929864
2.8270738355 -2.0108050102 -0.2366542145
2.7986566756 -2.0251726175 -0.3325719378
2.7622903016 -2.0294420161 -0.4267643724
2.7189783497 -2.0240580248 -0.5179102608
2.6691356877 -2.0089473877 -0.6045232082
2.6136135182 -1.9840744818 -0.6852220481
2.5535174880 -1.9505466122 -0.7592325084
2.4894812667 -1.9086741248 -0.8252630831
2.4225606767 -1.8595680055 -0.8829265786
2.3535296180 -1.8038201635 -0.9313138100
2.2833693551 -1.7422449126 -0.9700639886
2.2133134509 -1.6753168784 -0.9988530405
2.1449119967 -1.6031344167 -1.0168911376
2.0801951511 -1.5258503899 -1.0239915233
2.0219122861 -1.4434189269 -1.0197443992
1.9733421769 -1.3563098624 -1.0037414203
1.9363900839 -1.2662589495 -0.9767994711
1.9121295518 -1.1755172784 -0.9396613738
1.8989122815 -1.0865524641 -0.8936297498
1.8949250592 -1.0013028266 -0.8394984117
1.8977728043 -0.9209712566 -0.7782157762
1.9056423723 -0.8464250387 -0.7103987115
1.9175430932 -0.7785893257 -0.6364037690
1.9327282490 -0.7179425043 -0.5569696289
1.9512135961 -0.6653616134 -0.4726334787
1.9729053252 -0.6214282856 -0.3842158527
1.9983157748 -0.5861958415 -0.2929462715
2.0279290515 -0.5592996359 -0.2001070457
2.0628098074 -0.5402011786 -0.1071580847
2.1035776831 -0.5266756275 -0.0156354149
2.1513009667 -0.5168790776 0.0729499303
2.2066087348 -0.5079331625 0.1570933437
2.2698627390 -0.4967328165 0.2351237785
2.3410652022 -0.4796112602 0.3047404628
2.4184894612 -0.4540731175 0.3643758426
2.4997683568 -0.4173323270 0.4117478880
2.5813302987 -0.3678442518 0.4447876295
2.6592361942 -0.3063699289 0.4632159711
2.7289178738 -0.2334488852 0.4660942791
2.7858505834 -0.1510568092 0.4540101811
2.8243485321 -0.0616799599 0.4277764188
2.8388240700 0.0305021068 0.3896899595
2.8251894949 0.1193954471 0.3441530592
2.7882671072 0.2007100490 0.2971912531
2.7354223472 0.2741733749 0.2522740739
2.6731195434 0.3418059296 0.2102792749
2.6045536740 0.4050842106 0.1713121890
2.5314682622 0.4650813853 0.1354904785
2.4544568959 0.5223106274 0.1035887676
2.3730703286 0.5766147286 0.0781545997
2.2876876703 0.6282427205 0.0621021341
2.1998651547 0.6780955111 0.0584130639
2.1127673876 0.7285352745 0.0675985408
2.0292340002 0.7822060911 0.0865365279
1.9516024231 0.8414376948 0.1126614078
1.8807758471 0.9069200494 0.1428648772
1.8172917982 0.9786606500 0.1751410107
1.7610838526 1.0560871712 0.2078154247
1.7102229360 1.1375065782 0.2395729742
1.6620376354 1.2213220869 0.2692368068
1.6116319966 1.3049564453 0.2954526353
1.5518329865 1.3837693541 0.3156012839
1.4757116341 1.4489592221 0.3255386349
1.3854304176 1.4881306255 0.3068831649
1.2950059312 1.5055337389 0.2655211226
1.2071046970 1.5117240851 0.2159850715
1.1208667125 1.5112328855 0.1631783083
1.0353267215 1.5064695374 0.1094467343
0.9497520301 1.4987730324 0.0561107151
0.8635888106 1.4889471177 0.0040893456
0.7763586924 1.4775113274 -0.0457818277
0.6874162365 1.4648104557 -0.0921936137
0.5964325507 1.4513513016 -0.1341946736
0.5029764397 1.4375089455 -0.1701815351
0.4067075828 1.4237767626 -0.1978102018
0.3076870980 1.4109171618 -0.2134354672
0.2072757945 1.3999871561 -0.2130333396
0.2150479978 1.3575298098 0.1602059232
0.1252952593 1.3507695005 0.1887573483
0.0131739325 1.3484200698 0.2255188438
-0.0996411282 1.3517005087 0.2599734331
-0.2138335766 1.3586401203 0.2888413273
-0.3535335998 1.3659888920 0.3095110764
-0.4712408607 1.3647388353 0.3101733328
-0.5874396194 1.3532628205 0.2952988695
-0.7001180219 1.3319573693 0.2680118627
-0.8089034332 1.3024451901 0.2330585036
-0.8945086331 1.2750412508 0.2041615818
-0.9792868800 1.2436613852 0.1770374534
-1.0424226250 1.2173532404 0.1587538777
-1.1042421796 1.1855930385 0.1454185805
-1.1444071629 1.1619871892 0.1389774566
-1.2030825581 1.1229298432 0.1329893823
-1.2566911692 1.0768368348 0.1355242730
-1.2908319193 1.0446853684 0.1395471170
-1.3396455584 0.9943239774 0.1490807584
-1.4010273622 0.9251805596 0.1682335083
-1.4620130728 0.8568039364 0.1910974185
-1.5418584031 0.7754436137 0.2215894610
-1.6276028504 0.6999838828 0.2510709510
-1.7196214463 0.6308360551 0.2767912156
-1.8373465967 0.5552279343 0.2977515156
-1.9589945350 0.4832442026 0.3016764512
-2.0763801914 0.4081712630 0.2800076822
-2.1633068590 0.3401014462 0.2395652436
-2.2237626984 0.2821329845 0.1964580960
-2.2764124814 0.2209839629 0.1477035748
-2.3108986320 0.1725661309 0.1094266522
-2.3410436729 0.1215978703 0.0706483317
-2.3545319078 0.0836518013 0.0461415354
-2.3680201426 0.0457057323 0.0216347391
-2.3706009613 0.0030673751 0.0020843501
-2.3731817800 -0.0395709821 -0.0174660389
-2.3670543960 -0.0617925737 -0.0216040895
-2.3547996281 -0.1062357570 -0.0298801906
-2.3486722442 -0.1284573486 -0.0340182412
-2.3251708412 -0.1685553865 -0.0273129415
-2.3016694382 -0.2086534244 -0.0206076418
-2.2744149975 -0.2416549840 -0.0010134048
-2.2471605567 -0.2746565436 0.0185808321
-2.2210162995 -0.3014144428 0.0472713113
-2.1832840869 -0.3396212759 0.0930241764
-2.1485202207 -0.3739680775 0.1442113339
-2.1090884689 -0.4163202036 0.2187990928
-2.0759931821 -0.4587394781 0.2963834255
-2.0485526716 -0.5034719153 0.3748767152
-2.0263918251 -0.5521271809 0.4526987538
-2.0054114585 -0.6196312902 0.5471366146
-1.9931832007 -0.6786649256 0.6197172800
-1.9855613996 -0.7426087588 0.6886664929
-1.9830912594 -0.8292158696 0.7686080873
-1.9873420284 -0.9031376511 0.8269728465
-1.9983085880 -0.9807531158 0.8792965026
-2.0170323763 -1.0611891946 0.9246135338
-2.0441052248 -1.1432564438 0.9620207526
-2.0796078686 -1.2256354586 0.9905923487
-2.1230703222 -1.3069616491 1.0095710897
-2.1732042473 -1.3861687226 1.0186148319
-2.2283779292 -1.4625173192 1.0177073027
-2.2870676982 -1.5354248135 1.0068697289
-2.3478292199 -1.6045333713 0.9865044869
-2.4094423713 -1.6693894757 0.9568717854
-2.4709014162 -1.7294787740 0.9182110371
-2.5313321962 -1.7842647789 0.8710150376
-2.5899240372 -1.8330427944 0.8156191326
-2.6594217596 -1.8844958989 0.7356506641
-2.7110262818 -1.9170221465 0.6637824133
-2.7581297649 -1.9412008839 0.5858157769
-2.8000402585 -1.9565852811 0.5028216156
-2.8362226121 -1.9630858387 0.4160478960
-2.8728532903 -1.9591718202 0.3041379279
-2.8938892854 -1.9457144742 0.2131327074
-2.9078058937 -1.9240329509 0.1223367996
-2.9144095111 -1.8942664629 0.0330052992
-2.9120648286 -1.8462957544 -0.0746411784
-2.9032004206 -1.8012202863 -0.1569809527
-2.8878102727 -1.7501482372 -0.2347399738
-2.8598492594 -1.6787195581 -0.3242035773
-2.8313249058 -1.6166156645 -0.3891400828
-2.7973493694 -1.5505538277 -0.4471629359
-2.7475555649 -1.4635639814 -0.5091037176
-2.7017745952 -1.3914213991 -0.5489197922
-2.6508278337 -1.3182137112 -0.5793666254
-2.5804485597 -1.2269873634 -0.6038627114
-2.5184413032 -1.1561595186 -0.6103267199
-2.4523058385 -1.0891097721 -0.6046772123
-2.3658533897 -1.0127880493 -0.5807870512
-2.2956193398 -0.9578664679 -0.5502983640
-2.2085404476 -0.8977958717 -0.4984794704
-2.1406193391 -0.8560031156 -0.4482109983
-2.0748395715 -0.8196971500 -0.3912121603
-2.0111853126 -0.7887897850 -0.3288250079
-1.9337760407 -0.7577851230 -0.2454100041
-1.8722767309 -0.7398378272 -0.1761108303
-1.7935535285 -0.7265877955 -0.0892860160
-1.7082625662 -0.7278445771 -0.0080580458
-1.6143827688 -0.7433384503 0.0608256518
-1.5122819660 -0.7733085883 0.1101136517
-1.3842706315 -0.8258019128 0.1333834065
-1.2799882109 -0.8773799545 0.1194144954
-1.1829092278 -0.9285743246 0.0779690237
-1.0937331924 -0.9736475640 0.0157036195
-1.0250929314 -1.0024816268 -0.0423528814
-0.9530000574 -1.0251773167 -0.0988846213
-0.8736856359 -1.0421035662 -0.1470381262
-0.7858104253 -1.0537376651 -0.1790817168
-0.7159571007 -1.0596874034 -0.1878023774
-0.6459080692 -1.0646687115 -0.1860445731
-0.5768039799 -1.0690843441 -0.1740644791
-0.4892879283 -1.0749326595 -0.1405958881
-0.4096187555 -1.0817429716 -0.0911415938
-0.3391131261 -1.0904538942 -0.0293253841
-0.2771147292 -1.1018273840 0.0407668352
-0.2223782252 -1.1166447015 0.1161517724
-0.1733466467 -1.1356647468 0.1945110561
-0.1281980450 -1.1594747723 0.2739075282
-0.0854129438 -1.1884039204 0.3529073817
-0.0439006194 -1.2227976672 0.4303760722
0.0073657443 -1.2741039773 0.5233904141
0.0483901854 -1.3217829418 0.5937039154
0.0894694055 -1.3755471330 0.6594256394
0.1303056390 -1.4354139621 0.7197714091
0.1702731799 -1.5013820586 0.7740037131
0.2084562992 -1.5733850121 0.8213687167
0.2436023883 -1.6513313414 0.8609839794
0.2744652598 -1.7346933965 0.8922198826
0.2942587965 -1.8001247588 0.9101004639
0.3148020210 -1.8908252543 0.9253173271
0.3284241514 -1.9838999120 0.9309790391
0.3347145804 -2.0543847486 0.9299456466
0.3366315925 -2.1481793230 0.9196807028
0.3325779894 -2.2405877203 0.9008905702
0.3232837147 -2.3306384545 0.8741605775
0.3095525243 -2.4176475826 0.8402377916
0.2918403069 -2.5010382687 0.7997006002
0.2704693984 -2.5802197303 0.7529408086
0.2455249759 -2.6545633580 0.7003696971
0.2172355252 -2.7235842027 0.6425092758
0.1857050666 -2.7868506409 0.5799447964
0.1509738713 -2.8436900123 0.5130563302
0.1132220311 -2.8936399828 0.4424084260
0.0725754638 -2.9360097912 0.3684937775
0.0294376568 -2.9706594368 0.2920081620
-0.0158866636 -2.9967873314 0.2134298291
-0.0629506103 -3.0146140511 0.1335619956
-0.1112487059 -3.0235005961 0.0529394229
-0.1601859987 -3.0238463028 -0.0277822697
-0.2093564799 -3.0156314558 -0.1079541615
-0.2582872735 -2.9989326819 -0.1869499891
-0.3182543055 -2.9660938506 -0.2830529214
-0.3651511373 -2.9318016450 -0.3573927591
-0.4108190408 -2.8905782421 -0.4289302183
-0.4551965183 -2.8428890739 -0.4971945598
-0.5088241580 -2.7746596602 -0.5770683188
-0.5505186087 -2.7142093645 -0.6363225696
-0.5913567831 -2.6490734627 -0.6910441378
-0.6316185698 -2.5798082200 -0.7409057162
-0.6715972931 -2.5069763659 -0.7856633521
-0.7215527038 -2.4119387261 -0.8345525317
-0.7717618692 -2.3133448680 -0.8755556297
-0.8318750110 -2.1912607326 -0.9147803899
-0.8899729298 -2.0444155433 -0.9590542020
-0.8551728673 -1.9000750526 -1.0091883527
-0.7453588105 -1.7775942262 -1.0184507904
-0.6455880005 -1.6785091906 -1.0035150994
-0.5618352255 -1.5997292465 -0.9773699290
-0.4788978099 -1.5245710145 -0.9402390859
-0.4138414309 -1.4674235294 -0.9027556914
-0.3345850388 -1.3996094129 -0.8476652409
-0.2736375054 -1.3490335541 -0.7962688100
-0.2008598413 -1.2905002209 -0.7241909766
-0.1451005547 -1.2472559069 -0.6615080155
-0.0785332981 -1.1982071651 -0.5773532096
-0.0272726554 -1.1630390446 -0.5063220781
0.0352286803 -1.1241372999 -0.4140916707
0.0851205297 -1.0972923359 -0.3385624609
0.1361808170 -1.0739900235 -0.2626392022
0.1899807885 -1.0539627733 -0.1876976275
0.2480361138 -1.0367899516 -0.1152994822
0.3121776097 -1.0220922769 -0.0477380822
0.3840348278 -1.0094418581 0.0118549760
0.4434461823 -1.0010037997 0.0489536434
0.5065771668 -0.9931638133 0.0792697717
0.5731469467 -0.9858327296 0.1019666361
0.6429557670 -0.9786895706 0.1106715995
0.7129102162 -0.9709544344 0.1098962011
0.7820698454 -0.9621798887 0.0999882375
0.8494942054 -0.9519185010 0.0812955052
0.9339639360 -0.9336282944 0.0434671688
1.0137212641 -0.9096393743 -0.0009861643
1.0914271627 -0.8793010474 -0.0452031961
1.1910170494 -0.8342264743 -0.0890584522
1.2953952920 -0.7860406857 -0.1132585049
1.4034190956 -0.7401127108 -0.1134362292
1.5324034057 -0.6957818611 -0.0793333128
1.6339803511 -0.6718764850 -0.0253984442
1.7275982167 -0.6603752494 0.0448936197
1.8136622757 -0.6604767826 0.1254344487
1.8944961311 -0.6715634070 0.2106688169
1.9742243553 -0.6902128414 0.2956340402
2.0389311261 -0.7098419126 0.3614982606
2.1055113685 -0.7332716903 0.4241495653
2.1920094920 -0.7676759471 0.4965838177
2.2821061177 -0.8081213781 0.5610762927
2.3752347836 -0.8577941980 0.6135848633
2.4685689364 -0.9172276687 0.6538174624
2.5590279331 -0.9878767693 0.6796792418
2.6584742572 -1.0874490313 0.6886287050
2.7444421561 -1.1984696529 0.6735515962
2.8061156321 -1.2947743093 0.6451036946
2.8583747801 -1.3912053348 0.6018546970
2.9035819806 -1.4855936346 0.5476127880
2.9422273058 -1.5766655236 0.4834772384
2.9742986837 -1.6635423910 0.4104322835
2.9981961330 -1.7444652022 0.3280139726
3.0120975476 -1.8052002217 0.2571689421
3.0218114404 -1.8752593742 0.1628352367
3.0227101497 -1.9384580576 0.0633150639
3.0140336583 -1.9939096515 -0.0403936859
2.9939299279 -2.0396919998 -0.1471768996
2.9636510064 -2.0760318507 -0.2551343399
2.9234411567 -2.1022775278 -0.3627702499
2.8737897459 -2.1179543686 -0.4685528000
2.8141486859 -2.1206412314 -0.5702145492
2.7472187959 -2.1125286590 -0.6668805605
2.6739580406 -2.0936635346 -0.7572543383
2.5954235273 -2.0644741901 -0.8402295617
2.5120704656 -2.0244465344 -0.9134237517
2.4256647662 -1.9760609801 -0.9773932512
2.3370803005 -1.9201718632 -1.0315133900
2.2472721616 -1.8576548747 -1.0754899403
2.1577434565 -1.7877379357 -1.1071205109
2.0707254884 -1.7109139026 -1.1275049962
1.9896534015 -1.6259656860 -1.1363491450
1.9096886171 -1.5101590067 -1.1300403499
1.8582060839 -1.3811935939 -1.1062847338
1.8380020781 -1.2695081118 -1.0751890572
1.8356486736 -1.1590329895 -1.0341365408
1.8435024178 -1.0520155121 -0.9852732372
1.8580680364 -0.9492589932 -0.9292250036
1.8732899722 -0.8706613050 -0.8792349051
1.8953523971 -0.7765357564 -0.8115745946
1.9153927095 -0.7050386176 -0.7532367108
1.9371928435 -0.6363253010 -0.6922445512
1.9609862852 -0.5700795937 -0.6292940205
1.9869292749 -0.5055590861 -0.5654043220
2.0156464567 -0.4417590549 -0.5019799859
2.0394878257 -0.3930694960 -0.4564185312
2.0648144395 -0.3425773940 -0.4138254625
2.0821939303 -0.3083151449 -0.3864195454
2.0912275716 -0.2892063584 -0.3760202776
2.1002612128 -0.2700975719 -0.3656210099
2.1092948541 -0.2509887854 -0.3552217422
2.1183284954 -0.2318799988 -0.3448224745
2.1261219659 -0.2102238066 -0.3402101389
2.1339154364 -0.1885676144 -0.3355978033
2.1417089069 -0.1669114222 -0.3309854676
2.1495023774 -0.1452552300 -0.3263731320
2.1530631266 -0.1223304779 -0.3298772397
2.1566238757 -0.0994057257 -0.3333813474
2.1601846249 -0.0764809736 -0.3368854551
2.1637453741 -0.0535562214 -0.3403895628
2.1620646503 -0.0319981334 -0.3496975797
2.1603839266 -0.0104400454 -0.3590055966
2.1587032028 0.0111180425 -0.3683136134
2.1570224791 0.0326761305 -0.3776216303
2.1516570062 0.0525717326 -0.3890901995
2.1462915333 0.0724673347 -0.4005587687
2.1355605875 0.1122585388 -0.4234959072
2.1113779198 0.1688612130 -0.4584450065
2.0714962179 0.2423726368 -0.5018826352
1.9914724674 0.3469864444 -0.5518850580
1.8899127318 0.4419439133 -0.5756157177
1.7597126720 0.5429537343 -0.5725116191
1.6308806989 0.6431158147 -0.5475560094
1.5107417383 0.7498053794 -0.5092649633
1.4016448885 0.8613492701 -0.4552588928
1.3003315408 0.9709373328 -0.3845846457
1.2166167585 1.0614272874 -0.3148832637
1.1466756759 1.1325475673 -0.2517954167
1.0891876158 1.1863826033 -0.1997358897
1.0447683077 1.2248530143 -0.1602124821
0.9976969328 1.2601635677 -0.1208240956
0.9651162444 1.2823721409 -0.0949413753
0.9313357841 1.3032489183 -0.0694348590
0.9144455539 1.3136873070 -0.0566816008
0.8960722821 1.3224301596 -0.0447427097
0.8776990102 1.3311730122 -0.0328038186
0.8409524664 1.3486587174 -0.0089260364
0.8009148054 1.3618911283 0.0122084534
0.7608771443 1.3751235393 0.0333429433
0.6961180317 1.3873410891 0.0590586129
0.6290016445 1.3939445503 0.0796841620
0.5368348241 1.3935766024 0.0982706856
0.4436542234 1.3850154314 0.1101775840
0.3741942091 1.3763960852 0.1203679367
0.3054455559 1.3675248826 0.1348168928
