# Supplementary material for: The topology of the magnetically induced ring current of C13Cl2
Source: Chem Sci. 2026 Jun 27. Online ahead of print. doi: 10.1039/d6sc03398a (PMC13334967; doi:10.1039/d6sc03398a)
Supplement: SC-OLF-D6SC03398A-s002 [file SC-OLF-D6SC03398A-s002.zip › c13cl2/3loops/ribbon_traj_005_007.xyz]

300

0.1522300495 1.3719599050 -0.0626523321
0.0609735102 1.3702027903 -0.0267477621
-0.0415790315 1.3702637101 0.0132512537
-0.1452292541 1.3724780927 0.0501208911
-0.2507839879 1.3768848230 0.0802734765
-0.3583164653 1.3830355227 0.1009893262
-0.4675101612 1.3888233703 0.1094171558
-0.5769157304 1.3888934862 0.1034382427
-0.6840750144 1.3801826610 0.0825195182
-0.7775275506 1.3679871467 0.0563254567
-0.8692495375 1.3520039948 0.0262887083
-0.9601169621 1.3328558326 -0.0041703921
-1.0399863164 1.3146576529 -0.0298113025
-1.1195859643 1.2916024419 -0.0513847325
-1.1982028231 1.2619775429 -0.0674387422
-1.2739813819 1.2228003441 -0.0759179338
-1.3436329051 1.1722483068 -0.0751323148
-1.4044325249 1.1121087715 -0.0645334362
-1.4595577272 1.0480598564 -0.0480128117
-1.5199409893 0.9744057769 -0.0247554598
-1.5810959260 0.9023598142 0.0015379515
-1.6541733593 0.8260530407 0.0321624063
-1.7332564053 0.7556708743 0.0620218855
-1.8192742554 0.6924022204 0.0882626892
-1.9107294553 0.6348609224 0.1084038727
-2.0059474240 0.5811698997 0.1191393071
-2.1020117502 0.5283702670 0.1164867580
-2.1938357289 0.4729367067 0.0961911352
-2.2702361391 0.4204559315 0.0664417007
-2.3398046663 0.3642721761 0.0278114920
-2.4024429157 0.3040134072 -0.0162234184
-2.4534013986 0.2480836309 -0.0565295788
-2.4966953643 0.1869927860 -0.0977288742
-2.5307695345 0.1205109565 -0.1384098028
-2.5529464803 0.0591052400 -0.1730257071
-2.5567451180 -0.0079790175 -0.2022595623
-2.5455536465 -0.0769223994 -0.2265792548
-2.5194590625 -0.1323262652 -0.2365575322
-2.4790001306 -0.1939081309 -0.2380831344
-2.4311339340 -0.2482167633 -0.2272595481
-2.3789319926 -0.2943823622 -0.2041023457
-2.3265086320 -0.3322924082 -0.1703126027
-2.2685193361 -0.3699113093 -0.1213999563
-2.2154523333 -0.3987400108 -0.0611865871
-2.1682268735 -0.4233217261 0.0054095489
-2.1211687549 -0.4508603185 0.0860363730
-2.0812605749 -0.4789185529 0.1705826552
-2.0474810597 -0.5103387076 0.2568030171
-2.0190538275 -0.5469099098 0.3430461982
-1.9953273444 -0.5899222262 0.4278357799
-1.9756037752 -0.6394209332 0.5101355189
-1.9598013700 -0.6957543600 0.5888592866
-1.9466688582 -0.7665340416 0.6720197037
-1.9392563045 -0.8357758124 0.7411146865
-1.9367773488 -0.9104784654 0.8046353862
-1.9402752106 -0.9899502883 0.8619991919
-1.9532038285 -1.0836415360 0.9180684197
-1.9743946632 -1.1699602173 0.9594824788
-2.0060663659 -1.2570435424 0.9915877899
-2.0479463126 -1.3429270118 1.0136961706
-2.0988143635 -1.4260435642 1.0250609099
-2.1565720465 -1.5053633637 1.0255695883
-2.2189554210 -1.5804523057 1.0155324208
-2.2840351030 -1.6509956716 0.9950369914
-2.3581329750 -1.7243200916 0.9599508797
-2.4240376176 -1.7843758920 0.9190529004
-2.4886977720 -1.8385832288 0.8690315365
-2.5512177510 -1.8861700010 0.8103122039
-2.6107990755 -1.9265078024 0.7436654262
-2.6730017552 -1.9621256179 0.6603011273
-2.7235387138 -1.9846039529 0.5793331281
-2.7685672680 -1.9978275898 0.4932392785
-2.8072377930 -2.0014709855 0.4032017876
-2.8423743200 -1.9945540006 0.2992599621
-2.8656908044 -1.9784015134 0.2053773658
-2.8812584906 -1.9535329679 0.1117969299
-2.8897523780 -1.9163210463 0.0086530728
-2.8889182647 -1.8748636534 -0.0803056412
-2.8806239464 -1.8266048758 -0.1653793886
-2.8624520097 -1.7648730314 -0.2546096898
-2.8395175615 -1.7044142278 -0.3283985707
-2.8102218579 -1.6392027766 -0.3955983454
-2.7749216408 -1.5699941344 -0.4555122438
-2.7282417856 -1.4884347401 -0.5126482672
-2.6806779925 -1.4134394719 -0.5542698463
-2.6274022143 -1.3373722313 -0.5857399958
-2.5612503686 -1.2524657379 -0.6080082335
-2.4967639763 -1.1789763275 -0.6152645302
-2.4280597495 -1.1092380230 -0.6101871888
-2.3476118360 -1.0369219568 -0.5905325928
-2.2743304922 -0.9791696293 -0.5601117057
-2.1925163303 -0.9223308936 -0.5135342366
-2.1209120080 -0.8778620224 -0.4633411219
-2.0511189810 -0.8394599487 -0.4060399909
-1.9830202732 -0.8070415334 -0.3432354894
-1.9079839946 -0.7783424022 -0.2680300616
-1.8404095355 -0.7599106185 -0.1993032189
-1.7702593877 -0.7497656002 -0.1315174310
-1.6866260807 -0.7491476869 -0.0602948790
-1.5955135039 -0.7618787889 -0.0004148355
-1.4971094051 -0.7895168961 0.0392905940
-1.3960921921 -0.8288010041 0.0551127829
-1.2975125143 -0.8754181306 0.0448975922
-1.2058330830 -0.9237175863 0.0088541094
-1.1308911939 -0.9634427536 -0.0403921368
-1.0594116679 -0.9973385420 -0.0985020118
-0.9858831620 -1.0248881004 -0.1573867888
-0.9051198605 -1.0455568822 -0.2090104208
-0.8156304581 -1.0598543783 -0.2461863574
-0.7197005214 -1.0687807266 -0.2637022618
-0.6338416527 -1.0732472406 -0.2596367091
-0.5388520473 -1.0769041865 -0.2367591710
-0.4610863058 -1.0793944761 -0.2002355873
-0.3807465952 -1.0830936070 -0.1445743119
-0.3096652714 -1.0883721256 -0.0774477900
-0.2473025992 -1.0963277044 -0.0022604553
-0.1919913792 -1.1078504879 0.0779246386
-0.1419151885 -1.1236481808 0.1608201416
-0.0952891338 -1.1443803508 0.2446693301
-0.0449535370 -1.1739426042 0.3379778433
-0.0006554264 -1.2062170704 0.4194145021
0.0441561367 -1.2442692300 0.4980166775
0.0900043783 -1.2881897475 0.5728616615
0.1426861309 -1.3444232422 0.6514129476
0.1909075145 -1.4008222079 0.7156390700
0.2396140756 -1.4632158667 0.7736314573
0.2878778487 -1.5316524562 0.8247336852
0.3343942931 -1.6061404705 0.8684080365
0.3774285871 -1.6867868390 0.9039120402
0.4148694526 -1.7734009446 0.9306067226
0.4445338544 -1.8652916720 0.9477853020
0.4645919528 -1.9610382793 0.9550572738
0.4745893205 -2.0586060496 0.9524768228
0.4752827189 -2.1560159269 0.9406240138
0.4680568389 -2.2517182743 0.9201101701
0.4544022281 -2.3445925712 0.8914694361
0.4358392702 -2.4340965279 0.8557314347
0.4130692189 -2.5195676454 0.8131985687
0.3867807382 -2.6006452367 0.7645302429
0.3572404972 -2.6768608229 0.7101887830
0.3202983966 -2.7555597060 0.6427291001
0.2841351764 -2.8195547320 0.5777058678
0.2449612494 -2.8768775378 0.5083577579
0.2029106648 -2.9270131580 0.4352323461
0.1582400666 -2.9696005633 0.3589472064
0.1111704895 -3.0038065663 0.2799484376
0.0560664101 -3.0320571191 0.1890245829
0.0054383721 -3.0478013897 0.1064711473
-0.0461324121 -3.0543105038 0.0232689869
-0.0980266317 -3.0517702904 -0.0599445195
-0.1495970630 -3.0401119479 -0.1425697720
-0.2066294379 -3.0168896955 -0.2337130003
-0.2560114134 -2.9868183087 -0.3129803442
-0.3037489898 -2.9487605352 -0.3897748212
-0.3553269660 -2.8977196240 -0.4724505317
-0.3988362387 -2.8442001378 -0.5422567501
-0.4402522399 -2.7843734615 -0.6080842681
-0.4846042166 -2.7103652982 -0.6762939760
-0.5218184400 -2.6389087265 -0.7321966225
-0.5570928206 -2.5627294553 -0.7827828941
-0.5950993689 -2.4727160869 -0.8329488562
-0.6260294871 -2.3882422223 -0.8714778821
-0.6581421157 -2.2899313511 -0.9076004712
-0.6849167160 -2.1878405827 -0.9361809679
-0.7010649745 -2.0700368637 -0.9592242187
-0.6828464154 -1.9402449327 -0.9733699999
-0.6336011751 -1.8309077238 -0.9708159496
-0.5779239537 -1.7388952097 -0.9563381724
-0.5153256896 -1.6535929952 -0.9301522296
-0.4574571549 -1.5817383172 -0.8983806193
-0.3903299426 -1.5075775154 -0.8534530081
-0.3313393687 -1.4455967262 -0.8058408272
-0.2734216920 -1.3882344837 -0.7514259117
-0.2102292639 -1.3297017105 -0.6830907240
-0.1566150454 -1.2821774401 -0.6160796405
-0.1053258131 -1.2395449330 -0.5441090328
-0.0499591928 -1.1976187885 -0.4587563748
-0.0025848189 -1.1655253878 -0.3789976290
0.0499729441 -1.1357622099 -0.2869937304
0.0971717758 -1.1142254638 -0.2036818617
0.1463017454 -1.0973681368 -0.1204378329
0.1991611784 -1.0847120194 -0.0387975937
0.2575891997 -1.0756678893 0.0393694572
0.3234417037 -1.0695909338 0.1115778267
0.3978270040 -1.0655001238 0.1749375039
0.4701734994 -1.0631674731 0.2215270382
0.5609440693 -1.0601860657 0.2581992175
0.6571863345 -1.0562262653 0.2758016316
0.7430350232 -1.0506777449 0.2730374353
0.8264931679 -1.0416397892 0.2547534282
0.9153483177 -1.0257766303 0.2173630373
0.9964183015 -1.0033893426 0.1674050958
1.0717231962 -0.9743268377 0.1119364851
1.1459551306 -0.9390793797 0.0585816132
1.2238507955 -0.8988445461 0.0149952907
1.3078147380 -0.8565958221 -0.0120419254
1.4076550514 -0.8120061882 -0.0192201601
1.5094622028 -0.7758644694 -0.0004604630
1.6076676468 -0.7529226543 0.0427263671
1.6991967094 -0.7434278866 0.1025693384
1.7837112402 -0.7465843246 0.1727789722
1.8547087073 -0.7591230480 0.2393402532
1.9237133524 -0.7790717279 0.3062042103
2.0007012420 -0.8085425337 0.3790778183
2.0705537166 -0.8416861569 0.4395134423
2.1509054374 -0.8854896657 0.5005256795
2.2241773768 -0.9310567146 0.5470916631
2.3074083473 -0.9892884153 0.5889855535
2.3810655593 -1.0483074707 0.6152532297
2.4614387846 -1.1213347737 0.6318070122
2.5372450358 -1.2009183212 0.6332956243
2.6063521944 -1.2852163252 0.6188338432
2.6623620478 -1.3618822084 0.5942630634
2.7182014379 -1.4478323413 0.5544651554
2.7622661903 -1.5229220075 0.5093190559
2.8047904758 -1.6043552857 0.4488597369
2.8366874252 -1.6733868855 0.3868743865
2.8653298139 -1.7463243475 0.3096600806
2.8853952950 -1.8129517784 0.2244561612
2.8965898589 -1.8669038618 0.1432875674
2.9002620538 -1.9202932424 0.0472108367
2.8958137152 -1.9608427918 -0.0419764739
2.8816126833 -1.9979439325 -0.1445016409
2.8608073031 -2.0223995571 -0.2371690892
2.8286140214 -2.0404331809 -0.3407572805
2.7920557067 -2.0465530849 -0.4315928315
2.7428821728 -2.0426485729 -0.5298614157
2.6931335737 -2.0298734251 -0.6133982264
2.6310210625 -2.0051662440 -0.7006717462
2.5637068617 -1.9704413952 -0.7803646779
2.5001279954 -1.9312015476 -0.8439029358
2.4256855900 -1.8796685981 -0.9063441380
2.3574045436 -1.8268537498 -0.9530208374
2.2796177502 -1.7611136420 -0.9945899397
2.2105767098 -1.6971920303 -1.0223617712
2.1351071801 -1.6196607867 -1.0419765999
2.0717467324 -1.5451759977 -1.0491321827
2.0082804194 -1.4555713159 -1.0450881148
1.9566576377 -1.3600725253 -1.0281651806
1.9208934169 -1.2606767096 -0.9982287886
1.9007837315 -1.1717263432 -0.9624539910
1.8909312495 -1.0844978667 -0.9188226037
1.8898882476 -0.9905735203 -0.8616983691
1.8949256317 -0.9114310427 -0.8039930573
1.9060001867 -0.8283464394 -0.7328038842
1.9193580692 -0.7603694906 -0.6633764504
1.9356388280 -0.6983205069 -0.5892382042
1.9574364704 -0.6356273918 -0.5016859560
1.9799921421 -0.5874470255 -0.4194686322
2.0060234911 -0.5459616932 -0.3348245135
2.0361104269 -0.5106868261 -0.2489169903
2.0712557747 -0.4808091439 -0.1631682171
2.1121241598 -0.4541400483 -0.0792928418
2.1536629879 -0.4334671227 -0.0082792029
2.2005567671 -0.4115357975 0.0581554040
2.2455312689 -0.3937354738 0.1126265329
2.2953875756 -0.3702008744 0.1591403855
2.3483547802 -0.3424579817 0.2006635860
2.4022882795 -0.3053694437 0.2301596281
2.4563633019 -0.2619072633 0.2524895183
2.4998782585 -0.2202886787 0.2610747231
2.5392811071 -0.1729467337 0.2618849111
2.5723094707 -0.1208692725 0.2552138962
2.5961204539 -0.0652994247 0.2414680491
2.6041546177 -0.0081120138 0.2184059870
2.5989301199 0.0585274115 0.1875998720
2.5812653209 0.1102810901 0.1601001365
2.5496565480 0.1670547206 0.1259866381
2.5133187532 0.2209129656 0.0933343299
2.4695934623 0.2702316121 0.0610233131
2.4236084002 0.3179097055 0.0302849840
2.3670614465 0.3705869997 -0.0049209833
2.2991696358 0.4281023700 -0.0421498171
2.2251963488 0.4823884419 -0.0718924227
2.1367434089 0.5405910749 -0.0946060640
2.0431417039 0.5962773740 -0.0997494509
1.9393643869 0.6583387958 -0.0906772372
1.8400840241 0.7247824324 -0.0686214834
1.7479064862 0.7982794269 -0.0388578459
1.6722562187 0.8716872110 -0.0083757729
1.6035306311 0.9514026507 0.0225818844
1.5465960572 1.0262183231 0.0490983068
1.4988766010 1.0940114011 0.0708728163
1.4488554533 1.1610910684 0.0885973227
1.4016640364 1.2166671031 0.1006156270
1.3365459531 1.2725082901 0.1067996506
1.2717414740 1.3053480986 0.0955623562
1.2068653600 1.3273037620 0.0729717758
1.1421462841 1.3411838596 0.0438618747
1.0675060245 1.3563669914 0.0110185201
0.9924776035 1.3679167388 -0.0221415592
0.9161378654 1.3761139728 -0.0502605429
0.8277276945 1.3850636630 -0.0734359678
0.7500013954 1.3877684831 -0.0924158810
0.6715653026 1.3884969087 -0.1073449601
0.5923681548 1.3875832552 -0.1180631512
0.5124132118 1.3848909536 -0.1236370584
0.4313293536 1.3813943090 -0.1240900617
0.3382581050 1.3781978693 -0.1129100509
0.2447528905 1.3747358067 -0.0929455855
0.1087882500 1.3923710800 -0.1922236200
0.0132950253 1.3882292164 -0.1592134496
-0.0817304796 1.3888562338 -0.1246414973
-0.1768410958 1.3944868575 -0.0907663968
-0.2727054408 1.4042559349 -0.0601306110
-0.3701063133 1.4162850654 -0.0358565464
-0.4696201508 1.4274918330 -0.0223189985
-0.5703737038 1.4346285337 -0.0223981304
-0.6703596042 1.4356645593 -0.0369142826
-0.7680928390 1.4311367431 -0.0623774336
-0.8639174373 1.4230014869 -0.0936410234
-0.9589451190 1.4124844492 -0.1266022357
-1.0540462648 1.3995183277 -0.1584511617
-1.1496228443 1.3820912779 -0.1864379105
-1.2449714395 1.3564352268 -0.2078845617
-1.3370380648 1.3166665778 -0.2191233615
-1.4199022843 1.2592218804 -0.2172173662
-1.4903791929 1.1882601083 -0.2033165378
-1.5520266686 1.1112032382 -0.1813960870
-1.6103640540 1.0330958596 -0.1545164566
-1.6701072872 0.9570302674 -0.1250097724
-1.7344242590 0.8852560664 -0.0944298889
-1.8046377785 0.8189907117 -0.0644294311
-1.8811854975 0.7589979587 -0.0368470308
-1.9633480068 0.7048281153 -0.0137360800
-2.0500122594 0.6552734379 0.0021066644
-2.1392150750 0.6080954367 0.0076394573
-2.2280036751 0.5604205156 0.0003139617
-2.3128033011 0.5097286011 -0.0208962043
-2.3919113234 0.4552604142 -0.0523685822
-2.4649316290 0.3968057125 -0.0907238928
-2.5321155600 0.3342640621 -0.1331039481
-2.5926688328 0.2669236442 -0.1780139631
-2.6439290916 0.1933629148 -0.2246152718
-2.6800731213 0.1116739875 -0.2715827238
-2.6939121272 0.0221024968 -0.3155442279
-2.6777709146 -0.0711872427 -0.3496774068
-2.6356801505 -0.1606476460 -0.3686906063
-2.5749590945 -0.2411167206 -0.3698551002
-2.5032746327 -0.3100733609 -0.3529107199
-2.4267698049 -0.3657779665 -0.3178886101
-2.3507498287 -0.4084604720 -0.2670582646
-2.2794028893 -0.4392254027 -0.2025419510
-2.2151587307 -0.4615215410 -0.1278105641
-2.1593761007 -0.4789971812 -0.0453429704
-2.1111833871 -0.4958599137 0.0419152942
-2.0705185395 -0.5151625614 0.1324436585
-2.0359664602 -0.5396098639 0.2242517673
-2.0067160726 -0.5707734589 0.3158680790
-1.9821900831 -0.6101481094 0.4056870097
-1.9615006600 -0.6573198437 0.4926728696
-1.9446305989 -0.7127188056 0.5755311422
-1.9313781837 -0.7754366967 0.6536962208
-1.9220906576 -0.8451193293 0.7263352997
-1.9174745090 -0.9209951989 0.7929589797
-1.9186849802 -1.0022452033 0.8530710221
-1.9278789590 -1.0881690257 0.9054703444
-1.9464854355 -1.1770721221 0.9497235151
-1.9766377798 -1.2671193123 0.9841863090
-2.0181922694 -1.3559878786 1.0082077462
-2.0701391907 -1.4417309796 1.0206471893
-2.1298263939 -1.5232369397 1.0215969099
-2.1946822356 -1.6000524319 1.0113418259
-2.2625087347 -1.6718503583 0.9898971700
-2.3314020697 -1.7385474690 0.9579724329
-2.4000013577 -1.7998186507 0.9160844431
-2.4672315316 -1.8548821682 0.8644855281
-2.5321251190 -1.9030169072 0.8037798631
-2.5937947080 -1.9434694798 0.7346882159
-2.6513888839 -1.9753089957 0.6579993860
-2.7038390353 -1.9978724803 0.5746185279
-2.7505703702 -2.0107923112 0.4859494712
-2.7905160385 -2.0134695828 0.3931433396
-2.8229249855 -2.0060631062 0.2976990963
-2.8472647483 -1.9889697997 0.2011173712
-2.8634024787 -1.9627384923 0.1048753995
-2.8712041634 -1.9278492161 0.0103553828
-2.8706841184 -1.8849918869 -0.0811654385
-2.8623052780 -1.8350894233 -0.1686598716
-2.8460234498 -1.7784749490 -0.2507922173
-2.8226340452 -1.7163392383 -0.3270071051
-2.7923107735 -1.6491467310 -0.3961634274
-2.7554891447 -1.5777774323 -0.4575483722
-2.7122237521 -1.5029631316 -0.5099565417
-2.6629554625 -1.4259259745 -0.5529944170
-2.6075548908 -1.3477592343 -0.5851546850
-2.5464241524 -1.2699388868 -0.6055576778
-2.4799474312 -1.1942676827 -0.6134895453
-2.4091209335 -1.1223938196 -0.6084771281
-2.3352427308 -1.0558065753 -0.5905976610
-2.2599348425 -0.9956885362 -0.5601591343
-2.1846979545 -0.9420230692 -0.5192581639
-2.1106379054 -0.8950975757 -0.4689526651
-2.0382805451 -0.8547528268 -0.4110212321
-1.9674406494 -0.8209243133 -0.3473164695
-1.8972897319 -0.7940378893 -0.2796559920
-1.8262673785 -0.7746109433 -0.2103750976
-1.7520618934 -0.7645247862 -0.1424917805
-1.6727669996 -0.7645840826 -0.0799050230
-1.5869462934 -0.7767497851 -0.0280930727
-1.4955707848 -0.8014798090 0.0068302334
-1.4022133691 -0.8368948869 0.0209739847
-1.3112515527 -0.8795140591 0.0121874388
-1.2267420383 -0.9244936880 -0.0196948242
-1.1495065799 -0.9669263416 -0.0690473458
-1.0768471714 -1.0035791594 -0.1290381960
-1.0025534349 -1.0337120974 -0.1906395199
-0.9207602085 -1.0565230235 -0.2453408523
-0.8295735635 -1.0721830445 -0.2855818475
-0.7311492067 -1.0814449246 -0.3056968167
-0.6304224992 -1.0859561017 -0.3020895550
-0.5326844111 -1.0880918684 -0.2770841395
-0.4421486781 -1.0892878868 -0.2323804670
-0.3613980665 -1.0910074504 -0.1717236195
-0.2903715565 -1.0943395567 -0.0999361236
-0.2282410075 -1.1005641848 -0.0204535212
-0.1730745003 -1.1106763030 0.0636645400
-0.1229823492 -1.1254161216 0.1502485573
-0.0760459432 -1.1455243539 0.2375245572
-0.0303732303 -1.1711561537 0.3240202476
0.0151554143 -1.2029108517 0.4085337899
0.0615974118 -1.2406337357 0.4900378662
0.1095391389 -1.2844910661 0.5674955497
0.1592175098 -1.3344758677 0.6399826236
0.2104291299 -1.3904752496 0.7067778417
0.2626748509 -1.4526143725 0.7670143069
0.3149823131 -1.5208862573 0.8201318486
0.3660000002 -1.5954270354 0.8654981168
0.4137938293 -1.6764771829 0.9024183659
0.4558382680 -1.7640972597 0.9301612043
0.4893772934 -1.8577381417 0.9479618148
0.5119611641 -1.9559124911 0.9553672528
0.5230558596 -2.0562797255 0.9525719113
0.5232719834 -2.1565444713 0.9400022164
0.5143768018 -2.2548304468 0.9181626004
0.4985399159 -2.3500128956 0.8880472902
0.4775798258 -2.4415431837 0.8505985409
0.4522536453 -2.5286593058 0.8059914203
0.4234691678 -2.6111246219 0.7550875036
0.3914656174 -2.6883977448 0.6982889262
0.3562757111 -2.7596827067 0.6358281515
0.3181600707 -2.8248167049 0.5685568607
0.2770070047 -2.8827899218 0.4966818832
0.2330337679 -2.9332049086 0.4208903885
0.1864760359 -2.9756606300 0.3418339219
0.1375615198 -3.0090367388 0.2598996778
0.0868296365 -3.0335539727 0.1759697556
0.0348091431 -3.0485712514 0.0905979510
-0.0180138073 -3.0536475000 0.0045561799
-0.0709239391 -3.0491263525 -0.0814593536
-0.1232135808 -3.0348573960 -0.1667862291
-0.1744355459 -3.0113144398 -0.2506974967
-0.2239636365 -2.9785375610 -0.3325015531
-0.2714634270 -2.9372341693 -0.4116084784
-0.3165804523 -2.8878445788 -0.4874144769
-0.3590748212 -2.8307756183 -0.5592363186
-0.3989829749 -2.7670508440 -0.6268223338
-0.4361516825 -2.6968397524 -0.6893532382
-0.4706492857 -2.6210464155 -0.7466818731
-0.5023006454 -2.5399841661 -0.7981355609
-0.5309030512 -2.4542749609 -0.8434784770
-0.5558090253 -2.3642737485 -0.8822024833
-0.5755902248 -2.2702788797 -0.9136888876
-0.5886068760 -2.1729117094 -0.9374146202
-0.5920218395 -2.0731051717 -0.9526956398
-0.5827666407 -1.9727008832 -0.9584570087
-0.5598016990 -1.8744552088 -0.9543078541
-0.5239445333 -1.7811470777 -0.9398562912
-0.4785631450 -1.6941147780 -0.9158837722
-0.4270948753 -1.6136464499 -0.8828768878
-0.3722609019 -1.5395910063 -0.8413282216
-0.3162676007 -1.4713845108 -0.7920184131
-0.2605110238 -1.4089575046 -0.7353149146
-0.2060832312 -1.3523366465 -0.6716539789
-0.1535238322 -1.3012372820 -0.6020315636
-0.1031553575 -1.2559002465 -0.5270002607
-0.0549096125 -1.2165319598 -0.4473432897
-0.0082455846 -1.1829047825 -0.3641856261
0.0375258205 -1.1552906875 -0.2783576133
0.0835957959 -1.1333330526 -0.1910632660
0.1313603940 -1.1168751131 -0.1034738443
0.1827628784 -1.1054546373 -0.0171572907
0.2396243206 -1.0983588376 0.0661312856
0.3039850934 -1.0948393559 0.1439822517
0.3772616806 -1.0936996514 0.2135362540
0.4605721000 -1.0937142149 0.2706443610
0.5530179936 -1.0936390806 0.3111810481
0.6516480048 -1.0921057039 0.3324976349
0.7524029347 -1.0871555338 0.3307733197
0.8500151360 -1.0769955527 0.3074218413
0.9395391205 -1.0595869254 0.2641864638
1.0197724729 -1.0347871814 0.2080356395
1.0933682064 -1.0028068235 0.1465358182
1.1662594851 -0.9644754695 0.0879187163
1.2442486162 -0.9211471931 0.0406207223
1.3300948230 -0.8762113277 0.0125639812
1.4218545743 -0.8347194095 0.0070538958
1.5154904262 -0.8021654947 0.0256638036
1.6063591297 -0.7810651778 0.0640021699
1.6915267691 -0.7726186278 0.1175161915
1.7705201647 -0.7759047553 0.1804465389
1.8446707291 -0.7897864714 0.2477343821
1.9164486426 -0.8120962620 0.3153398532
1.9877320114 -0.8418408741 0.3805659113
2.0598355237 -0.8784504605 0.4412304914
2.1333616412 -0.9215370057 0.4956038335
2.2083249770 -0.9714483653 0.5414925323
2.2839336854 -1.0279574832 0.5775708646
2.3588990303 -1.0910117694 0.6023218957
2.4317816556 -1.1598523501 0.6148840758
2.5009570376 -1.2335222635 0.6142813644
2.5652990411 -1.3102988469 0.6008980579
2.6239951851 -1.3884465329 0.5752003529
2.6768098552 -1.4663467726 0.5383871722
2.7235788925 -1.5427026308 0.4915124317
2.7639627299 -1.6162706416 0.4351896926
2.7979779843 -1.6862764734 0.3707066381
2.8251717723 -1.7518257948 0.2987384452
2.8452766108 -1.8121592613 0.2201832350
2.8580152298 -1.8667153573 0.1360540046
2.8626573106 -1.9144516816 0.0470825320
2.8591432264 -1.9548432191 -0.0454898014
2.8472439471 -1.9871647632 -0.1404929864
2.8270738355 -2.0108050102 -0.2366542145
2.7986566756 -2.0251726175 -0.3325719378
2.7622903016 -2.0294420161 -0.4267643724
2.7189783497 -2.0240580248 -0.5179102608
2.6691356877 -2.0089473877 -0.6045232082
2.6136135182 -1.9840744818 -0.6852220481
2.5535174880 -1.9505466122 -0.7592325084
2.4894812667 -1.9086741248 -0.8252630831
2.4225606767 -1.8595680055 -0.8829265786
2.3535296180 -1.8038201635 -0.9313138100
2.2833693551 -1.7422449126 -0.9700639886
2.2133134509 -1.6753168784 -0.9988530405
2.1449119967 -1.6031344167 -1.0168911376
2.0801951511 -1.5258503899 -1.0239915233
2.0219122861 -1.4434189269 -1.0197443992
1.9733421769 -1.3563098624 -1.0037414203
1.9363900839 -1.2662589495 -0.9767994711
1.9121295518 -1.1755172784 -0.9396613738
1.8989122815 -1.0865524641 -0.8936297498
1.8949250592 -1.0013028266 -0.8394984117
1.8977728043 -0.9209712566 -0.7782157762
1.9056423723 -0.8464250387 -0.7103987115
1.9175430932 -0.7785893257 -0.6364037690
1.9327282490 -0.7179425043 -0.5569696289
1.9512135961 -0.6653616134 -0.4726334787
1.9729053252 -0.6214282856 -0.3842158527
1.9983157748 -0.5861958415 -0.2929462715
2.0279290515 -0.5592996359 -0.2001070457
2.0628098074 -0.5402011786 -0.1071580847
2.1035776831 -0.5266756275 -0.0156354149
2.1513009667 -0.5168790776 0.0729499303
2.2066087348 -0.5079331625 0.1570933437
2.2698627390 -0.4967328165 0.2351237785
2.3410652022 -0.4796112602 0.3047404628
2.4184894612 -0.4540731175 0.3643758426
2.4997683568 -0.4173323270 0.4117478880
2.5813302987 -0.3678442518 0.4447876295
2.6592361942 -0.3063699289 0.4632159711
2.7289178738 -0.2334488852 0.4660942791
2.7858505834 -0.1510568092 0.4540101811
2.8243485321 -0.0616799599 0.4277764188
2.8388240700 0.0305021068 0.3896899595
2.8251894949 0.1193954471 0.3441530592
2.7882671072 0.2007100490 0.2971912531
2.7354223472 0.2741733749 0.2522740739
2.6731195434 0.3418059296 0.2102792749
2.6045536740 0.4050842106 0.1713121890
2.5314682622 0.4650813853 0.1354904785
2.4544568959 0.5223106274 0.1035887676
2.3730703286 0.5766147286 0.0781545997
2.2876876703 0.6282427205 0.0621021341
2.1998651547 0.6780955111 0.0584130639
2.1127673876 0.7285352745 0.0675985408
2.0292340002 0.7822060911 0.0865365279
1.9516024231 0.8414376948 0.1126614078
1.8807758471 0.9069200494 0.1428648772
1.8172917982 0.9786606500 0.1751410107
1.7610838526 1.0560871712 0.2078154247
1.7102229360 1.1375065782 0.2395729742
1.6620376354 1.2213220869 0.2692368068
1.6116319966 1.3049564453 0.2954526353
1.5518329865 1.3837693541 0.3156012839
1.4757116341 1.4489592221 0.3255386349
1.3854304176 1.4881306255 0.3068831649
1.2950059312 1.5055337389 0.2655211226
1.2071046970 1.5117240851 0.2159850715
1.1208667125 1.5112328855 0.1631783083
1.0353267215 1.5064695374 0.1094467343
0.9497520301 1.4987730324 0.0561107151
0.8635888106 1.4889471177 0.0040893456
0.7763586924 1.4775113274 -0.0457818277
0.6874162365 1.4648104557 -0.0921936137
0.5964325507 1.4513513016 -0.1341946736
0.5029764397 1.4375089455 -0.1701815351
0.4067075828 1.4237767626 -0.1978102018
0.3076870980 1.4109171618 -0.2134354672
0.2072757945 1.3999871561 -0.2130333396
0.1956718490 1.3515487299 0.0669189558
0.1086519951 1.3521763641 0.1057179255
-0.0014275833 1.3516711864 0.1511440048
-0.1136174124 1.3504693279 0.1910081790
-0.2288625349 1.3495137112 0.2206775639
-0.3465266174 1.3497859801 0.2378351987
-0.4654001716 1.3501549075 0.2411533101
-0.5834577571 1.3431584387 0.2292746159
-0.6977904246 1.3247007626 0.2019533189
-0.7869622622 1.3048375503 0.1750283470
-0.8745816376 1.2810065028 0.1462184401
-0.9612888052 1.2532272160 0.1182614515
-1.0259263679 1.2297969782 0.0988285568
-1.0895490843 1.2011136060 0.0836684454
-1.1514342066 1.1675198591 0.0730070773
-1.2109246990 1.1289341105 0.0672874939
-1.2673635259 1.0852747332 0.0669527365
-1.3184858568 1.0359574346 0.0742496655
-1.3670887857 0.9849164746 0.0853704635
-1.4295179246 0.9157156943 0.1050055370
-1.4920845648 0.8476893610 0.1280856753
-1.5739224596 0.7668500150 0.1587547016
-1.6618750321 0.6923510369 0.1884732021
-1.7573630132 0.6258064821 0.2133724092
-1.8581109037 0.5648937294 0.2305438254
-1.9618825887 0.5070663614 0.2361719498
-2.0648084253 0.4486450973 0.2253340587
-2.1596677828 0.3854528978 0.1920683086
-2.2276689772 0.3311832619 0.1537796056
-2.2876980092 0.2732839379 0.1079915661
-2.3399542024 0.2112211018 0.0582770559
-2.3746872372 0.1619031997 0.0200447906
-2.4007218959 0.1070619278 -0.0174437852
-2.4176099774 0.0476589982 -0.0522043338
-2.4258198393 0.0065364925 -0.0744686905
-2.4195781089 -0.0380605318 -0.0889748967
-2.4133363784 -0.0826575560 -0.1034811028
-2.4032379745 -0.1040048845 -0.1044244581
-2.3830411667 -0.1466995413 -0.1063111687
-2.3589932353 -0.1863601657 -0.1016083764
-2.3310941803 -0.2229867578 -0.0903160813
-2.3022674354 -0.2561243444 -0.0735669407
-2.2576357829 -0.3005972159 -0.0402579616
-2.2157459359 -0.3359584807 0.0054373899
-2.1770776463 -0.3676462710 0.0561620682
-2.1311541228 -0.4058607234 0.1301574519
-2.0920026104 -0.4426745444 0.2087216518
-2.0589956592 -0.4810675512 0.2893542669
-2.0313915824 -0.5230463607 0.3702243174
-2.0084646057 -0.5696963430 0.4499845502
-1.9897068904 -0.6215220227 0.5275981682
-1.9749721412 -0.6787899144 0.6021874311
-1.9619595326 -0.7576313865 0.6903431865
-1.9564219514 -0.8264322956 0.7558940734
-1.9560801885 -0.8999617319 0.8163117928
-1.9618654410 -0.9776553733 0.8709273617
-1.9785286979 -1.0791140464 0.9306664951
-2.0023038908 -1.1628483126 0.9692414425
-2.0354949520 -1.2469677725 0.9989892709
-2.0777003557 -1.3298661451 1.0191845951
-2.1274895362 -1.4103561489 1.0294746306
-2.1833176990 -1.4874897876 1.0295422668
-2.2432286065 -1.5608521794 1.0197230156
-2.3055614712 -1.6301409848 1.0001768127
-2.3848638803 -1.7100927143 0.9619293264
-2.4480738775 -1.7689331334 0.9220213577
-2.5101640124 -1.8222842895 0.8735775450
-2.5703103829 -1.8693230949 0.8168445447
-2.6278034431 -1.9095461251 0.7526426365
-2.6946146265 -1.9489422401 0.6626028686
-2.7432383924 -1.9713354255 0.5840477283
-2.7865641658 -1.9848628683 0.5005290857
-2.8239595475 -1.9894723881 0.4132602355
-2.8618236545 -1.9830448949 0.3008208279
-2.8841168604 -1.9678332271 0.2096373604
-2.8991145025 -1.9443274436 0.1187184602
-2.9083005925 -1.9047928766 0.0069507628
-2.9071524110 -1.8647354200 -0.0794458438
-2.8989426149 -1.8181203282 -0.1620989056
-2.8788805695 -1.7512711139 -0.2584271623
-2.8564010779 -1.6924892173 -0.3297900363
-2.8281329424 -1.6292588222 -0.3950332635
-2.7943541370 -1.5622108366 -0.4534761154
-2.7442598192 -1.4739063486 -0.5153399928
-2.6984005225 -1.4009529692 -0.5555452756
-2.6472495378 -1.3269852283 -0.5863253067
-2.5760765849 -1.2349925891 -0.6104587892
-2.5135805214 -1.1636849723 -0.6170395152
-2.4469985655 -1.0960822264 -0.6118972495
-2.3599809412 -1.0180373384 -0.5904675246
-2.2887261419 -0.9626507223 -0.5600642771
-2.2003347061 -0.9026387180 -0.5078103092
-2.1311861106 -0.8606264690 -0.4577295787
-2.0639574170 -0.8241670705 -0.4010587497
-1.9985998970 -0.7931587536 -0.3391545093
-1.9186782572 -0.7626469151 -0.2564041313
-1.8545516924 -0.7452102937 -0.1882313403
-1.7884568820 -0.7350064141 -0.1205430814
-1.7004851619 -0.7337112911 -0.0406847349
-1.6040807145 -0.7470077926 0.0272634017
-1.4986480254 -0.7775539833 0.0717509546
-1.3899710150 -0.8207071214 0.0892515811
-1.2837734759 -0.8713222021 0.0776077456
-1.1849241277 -0.9229414846 0.0374030430
-1.1122758078 -0.9599591656 -0.0117369278
-1.0419761643 -0.9910979245 -0.0679658277
-0.9692128891 -1.0160641034 -0.1241340576
-0.8894795124 -1.0345907409 -0.1726799893
-0.8016873527 -1.0475257122 -0.2067908673
-0.7082518361 -1.0561165286 -0.2217077068
-0.6372608063 -1.0605383795 -0.2171838633
-0.5450196835 -1.0657165045 -0.1964342025
-0.4800239335 -1.0695010653 -0.1680907077
-0.4000951239 -1.0751797636 -0.1174250044
-0.3289589863 -1.0824046945 -0.0549594564
-0.2663641910 -1.0920912241 0.0159326107
-0.2109082581 -1.1050246727 0.0921847372
-0.1608480279 -1.1218802400 0.1713917259
-0.1145323243 -1.1432363477 0.2518141029
-0.0595338437 -1.1767290547 0.3519354389
-0.0164662671 -1.2095232891 0.4302952143
0.0267148616 -1.2479047243 0.5059954889
0.0704696177 -1.2918884290 0.5782277732
0.1261547521 -1.3543706167 0.6628432717
0.1713858992 -1.4111691661 0.7245002983
0.2165533003 -1.4738173609 0.7802486078
0.2607733843 -1.5424186551 0.8293355218
0.3027885860 -1.6168539057 0.8713179562
0.3410633448 -1.6970964951 0.9054057144
0.3739006372 -1.7827046295 0.9310522409
0.3996904153 -1.8728452023 0.9476087893
0.4172227415 -1.9661640675 0.9547472947
0.4261227813 -2.0609323736 0.9523817342
0.4272934544 -2.1554873825 0.9412458113
0.4217368760 -2.2486061017 0.9220577399
0.4102645402 -2.3391722467 0.8948915820
0.3940987147 -2.4266498721 0.8608643284
0.3738847925 -2.5104759850 0.8204057171
0.3500923085 -2.5901658515 0.7739729822
0.3230153770 -2.6653239009 0.7220886398
0.2843210820 -2.7514367052 0.6496300487
0.2501102822 -2.8142927590 0.5868548750
0.2129154940 -2.8709651538 0.5200336326
0.1727875616 -2.9208214074 0.4495743038
0.1300040972 -2.9635404966 0.3760604910
0.0847794593 -2.9985763937 0.2999971974
0.0253031838 -3.0305602655 0.2020794102
-0.0239323989 -3.0470315280 0.1223443436
-0.0742510168 -3.0549735077 0.0419817939
-0.1251293242 -3.0544142282 -0.0384296855
-0.1759805452 -3.0453664999 -0.1183533150
-0.2388233299 -3.0224649511 -0.2167285039
-0.2880591902 -2.9950990563 -0.2934591354
-0.3360345526 -2.9602869010 -0.3679411641
-0.3940734797 -2.9075946691 -0.4574865866
-0.4385976561 -2.8576246573 -0.5252771816
-0.4815215049 -2.8016960790 -0.5893462024
-0.5330567506 -2.7238908441 -0.6632347138
-0.5729875944 -2.6567710375 -0.7177113719
-0.6118849958 -2.5854747444 -0.7674302272
-0.6592956866 -2.4911572129 -0.8224192354
-0.6962499489 -2.4122106962 -0.8607532810
-0.7406940065 -2.3095838225 -0.9015120548
-0.7812265561 -2.2027694561 -0.9349473156
-0.8101081094 -2.0669685558 -0.9657527977
-0.7829261902 -1.9077889822 -0.9882829911
-0.7074006511 -1.7873602388 -0.9873240452
-0.6319033740 -1.6966433417 -0.9728200537
-0.5520882342 -1.6130712124 -0.9444206870
-0.4878194345 -1.5498301845 -0.9138843508
-0.4083989833 -1.4755640244 -0.8655777946
-0.3464111368 -1.4198089417 -0.8196632413
-0.2863323602 -1.3675114627 -0.7675369087
-0.2143752967 -1.3070667746 -0.6945274691
-0.1597062587 -1.2631175982 -0.6301277173
-0.1074962687 -1.2231896194 -0.5612178049
-0.0450087730 -1.1787056172 -0.4701694599
0.0030759468 -1.1481459930 -0.3938096320
0.0624200677 -1.1162337323 -0.2956298474
0.1107477558 -1.0951178750 -0.2163004574
0.1612430968 -1.0778611606 -0.1374018214
0.2155594784 -1.0639694016 -0.0604378967
0.2755540788 -1.0529769409 0.0126076289
0.3428983140 -1.0443425118 0.0791734018
0.4183923273 -1.0373005962 0.1363387537
0.4797748988 -1.0326207314 0.1724097154
0.5688701451 -1.0267330507 0.2052173870
0.6627246642 -1.0203468267 0.2191056283
0.7336671117 -1.0141999560 0.2153015508
0.8029711999 -1.0062840257 0.2020850152
0.8911575148 -0.9919663353 0.1705396107
0.9730641301 -0.9719915038 0.1267745521
1.0500781861 -0.9458468520 0.0773371521
1.1256507761 -0.9136832898 0.0292445100
1.2034529747 -0.8765418992 -0.0106301409
1.2855346529 -0.8369803166 -0.0366478320
1.3934555285 -0.7892929669 -0.0454942161
1.5034339793 -0.7495634441 -0.0265847296
1.6089761638 -0.7247801308 0.0214505642
1.7068666497 -0.7142371455 0.0876224853
1.7969023156 -0.7172638938 0.1651114055
1.8647466855 -0.7284596247 0.2309461243
1.9309780621 -0.7460471938 0.2970685675
2.0136704726 -0.7752441933 0.3775897252
2.0812719095 -0.8049218533 0.4377963933
2.1684492336 -0.8494423257 0.5054475256
2.2400297765 -0.8906650640 0.5526907940
2.3308830093 -0.9506193473 0.6004002424
2.4032320883 -1.0056031720 0.6281845637
2.4910959136 -1.0828171972 0.6487299487
2.5735330340 -1.1683143788 0.6523098841
2.6474053476 -1.2601338035 0.6367696286
2.7007289105 -1.3353178839 0.6133257739
2.7595930207 -1.4293179099 0.5705431387
2.8009534880 -1.5031413842 0.5271256802
2.8456182217 -1.5924399298 0.4625297812
2.8753968662 -1.6604972976 0.4030421349
2.9054878556 -1.7408229003 0.3205817159
2.9255139792 -1.8137442955 0.2287290873
2.9351644880 -1.8670923663 0.1505211303
2.9378667970 -1.9261348032 0.0473391415
2.9324842039 -1.9668423644 -0.0384631464
2.9159814194 -2.0087231018 -0.1485102954
2.8945407707 -2.0339941041 -0.2376839639
2.8585713673 -2.0556937443 -0.3489426232
2.8218211117 -2.0636641538 -0.4364212906
2.7667859958 -2.0612391209 -0.5418125705
2.7171314596 -2.0507994624 -0.6222732447
2.6484286067 -2.0262580063 -0.7161214444
2.5738962354 -1.9903361782 -0.8014968473
2.5107747241 -1.9537289705 -0.8625427884
2.4288105032 -1.8997691907 -0.9297616975
2.3612794692 -1.8498873360 -0.9747278647
2.2758661453 -1.7799823714 -1.0191158907
2.2078399687 -1.7190671822 -1.0458705019
2.1253023635 -1.6361871567 -1.0670620622
2.0632983137 -1.5645016056 -1.0742728421
1.9946485527 -1.4677237050 -1.0704318303
1.9399730985 -1.3638351883 -1.0525889410
1.9053967499 -1.2550944698 -1.0196581061
1.8894379111 -1.1679354080 -0.9852466082
1.8829502174 -1.0824432693 -0.9440154577
1.8848514361 -0.9798442140 -0.8838983265
1.8920784591 -0.9018908289 -0.8297703385
1.9063580011 -0.8102678401 -0.7552090569
1.9211730451 -0.7421496555 -0.6903491317
1.9385494069 -0.6786985095 -0.6215067795
1.9636593447 -0.6058931702 -0.5307384333
1.9870789590 -0.5534657655 -0.4547214118
2.0137312074 -0.5057275449 -0.3767027555
2.0442918024 -0.4620740163 -0.2977269350
2.0797017421 -0.4214171092 -0.2191783496
2.1206706365 -0.3816044692 -0.1429502687
2.1560250090 -0.3500551679 -0.0895083360
2.1945047993 -0.3151384326 -0.0407825356
2.2211997989 -0.2907381310 -0.0098707128
2.2497099490 -0.2607904885 0.0135403083
2.2782200992 -0.2308428459 0.0369513294
2.3048082022 -0.1934065604 0.0485713682
2.3313963051 -0.1559702749 0.0601914070
2.3405203228 -0.1342074285 0.0589334751
2.3496443404 -0.1124445822 0.0576755432
2.3587683580 -0.0906817359 0.0564176113
2.3678923757 -0.0689188896 0.0551596794
2.3694851654 -0.0467261344 0.0471220145
2.3726707449 -0.0023406241 0.0310466848
2.3742635346 0.0198521311 0.0230090199
2.3638907488 0.0599360664 -0.0003007976
2.3535179631 0.1000200017 -0.0236106151
2.3346332507 0.1353790137 -0.0492655628
2.3157485383 0.1707380257 -0.0749205105
2.2796659971 0.2188633720 -0.1134307343
2.2252689431 0.2795900113 -0.1624542339
2.1627050273 0.3365341633 -0.2058869796
2.0736216631 0.4030866387 -0.2476251919
1.9735160202 0.4640194735 -0.2670974425
1.8494947736 0.5344715004 -0.2678910022
1.7285656250 0.6081271700 -0.2499043747
1.6150371253 0.6896388044 -0.2205805690
1.5272206391 0.7647137720 -0.1918925566
1.4459774096 0.8467181301 -0.1626516558
1.3829691784 0.9149300681 -0.1413763605
1.3357155666 0.9667007154 -0.1274911741
1.2860789099 1.0172256914 -0.1182579899
1.2514950863 1.0495648521 -0.1143700298
1.1973802720 1.0960573581 -0.1119393338
1.1580525304 1.1225655716 -0.1157584524
1.1187247887 1.1490737851 -0.1195775710
1.0771878711 1.1706436340 -0.1282613220
1.0141453365 1.2015010972 -0.1411412681
0.9496284854 1.2293639401 -0.1537298528
0.8825237008 1.2534549132 -0.1566318010
0.7918665784 1.2811802082 -0.1509612813
0.7236440984 1.2980256389 -0.1390499343
0.6557143687 1.3121833617 -0.1224963065
0.5883037588 1.3238152089 -0.1019316288
0.5218499838 1.3322729617 -0.0770925818
0.4559511245 1.3390118554 -0.0503699217
0.3688291120 1.3454785769 -0.0123846346
0.2822299865 1.3494844572 0.0271421687
