# Supplementary material for: The topology of the magnetically induced ring current of C13Cl2
Source: Chem Sci. 2026 Jun 27. Online ahead of print. doi: 10.1039/d6sc03398a (PMC13334967; doi:10.1039/d6sc03398a)
Supplement: SC-OLF-D6SC03398A-s002 [file SC-OLF-D6SC03398A-s002.zip › c13cl2/3loops/ribbon_traj_005_008.xyz]

300

0.0994637512 1.3739622943 -0.0556292486
0.0147261871 1.3686750276 -0.0406882525
-0.0822444195 1.3662974069 -0.0230605091
-0.1791365221 1.3689564956 -0.0021749089
-0.2759096892 1.3767134849 0.0209265842
-0.3733398074 1.3868274891 0.0407927381
-0.4724290465 1.3949171842 0.0500288485
-0.5721182512 1.3980393346 0.0464294917
-0.6706177365 1.3947686506 0.0301304812
-0.7668563101 1.3858447095 0.0045241716
-0.8612419376 1.3729491546 -0.0259124032
-0.9547445226 1.3569765319 -0.0574596429
-1.0480154520 1.3374020603 -0.0872538972
-1.1299257206 1.3171350627 -0.1103766552
-1.2220223068 1.2840415572 -0.1293559081
-1.2993075537 1.2442441911 -0.1370343711
-1.3698215664 1.1927059623 -0.1351282535
-1.4321192050 1.1321555880 -0.1245551152
-1.4881267208 1.0669532869 -0.1076451402
-1.5490189910 0.9914368119 -0.0831743482
-1.6107736119 0.9176611132 -0.0556258651
-1.6764646006 0.8478573450 -0.0268190450
-1.7571894739 0.7761819076 0.0045606127
-1.8345963302 0.7181870137 0.0300918060
-1.9277876582 0.6596376947 0.0528505547
-2.0254849396 0.6058331177 0.0662541229
-2.1139254836 0.5593911484 0.0671390230
-2.2111254912 0.5055427885 0.0520879450
-2.2919459112 0.4538657566 0.0246316180
-2.3661958638 0.3982480359 -0.0122206604
-2.4336254839 0.3383547475 -0.0550576141
-2.4875206126 0.2821139473 -0.0948327482
-2.5354986761 0.2217419168 -0.1359640830
-2.5754570630 0.1562847888 -0.1776887819
-2.6037127321 0.0845455246 -0.2190007659
-2.6108193173 0.0057411349 -0.2555471439
-2.5989554767 -0.0636530327 -0.2800546468
-2.5663433096 -0.1426124835 -0.2973183607
-2.5226013019 -0.2035597969 -0.2974492835
-2.4651815552 -0.2674464791 -0.2854020635
-2.4023410327 -0.3213855394 -0.2585198919
-2.3387366118 -0.3636050197 -0.2162498882
-2.2783033075 -0.3966882352 -0.1630849508
-2.2227235678 -0.4227626785 -0.1012879640
-2.1668779737 -0.4476634759 -0.0225661146
-2.1186641826 -0.4704517962 0.0618610414
-2.0779012386 -0.4945772859 0.1498686375
-2.0434342947 -0.5228828556 0.2393636132
-2.0144014113 -0.5571063999 0.3287426709
-1.9902126264 -0.5986648523 0.4164649489
-1.9700449470 -0.6474061436 0.5014762049
-1.9538000181 -0.7036086123 0.5826475696
-1.9414027384 -0.7667348705 0.6592846572
-1.9331546284 -0.8363098796 0.7307158410
-1.9298125197 -0.9117516329 0.7963335818
-1.9325768706 -0.9923712800 0.8554724856
-1.9431611417 -1.0772827799 0.9072165345
-1.9629930359 -1.1649888554 0.9508594397
-1.9937820827 -1.2537734715 0.9848769010
-2.0352839031 -1.3415140500 1.0086389410
-2.0864964648 -1.4264337754 1.0211350802
-2.1451121450 -1.5074169511 1.0222732777
-2.2086597647 -1.5839999720 1.0124696063
-2.2751016623 -1.6558314209 0.9917781596
-2.3426807817 -1.7227068842 0.9607304001
-2.4100717079 -1.7842696490 0.9198373954
-2.4762203046 -1.8398104619 0.8694213879
-2.5478237440 -1.8940688673 0.8019228182
-2.6082714783 -1.9343024332 0.7331909029
-2.6646640313 -1.9660061592 0.6569649359
-2.7160818598 -1.9886121322 0.5742583630
-2.7617820910 -2.0016857700 0.4863104982
-2.8008185090 -2.0047479680 0.3943201550
-2.8325306316 -1.9979424400 0.2997451869
-2.8563977754 -1.9815604548 0.2040549964
-2.8722413785 -1.9561262682 0.1086659258
-2.8799438578 -1.9221732070 0.0149344384
-2.8794808833 -1.8802934769 -0.0758716372
-2.8713020056 -1.8313924330 -0.1627316880
-2.8532729388 -1.7688458520 -0.2543548531
-2.8296598157 -1.7071436436 -0.3294700890
-2.7994108982 -1.6405432703 -0.3977188563
-2.7628254322 -1.5698179959 -0.4582735087
-2.7200372020 -1.4957430897 -0.5101171171
-2.6713612303 -1.4194220103 -0.5526588680
-2.6167215503 -1.3419943464 -0.5845963463
-2.5564166531 -1.2649056454 -0.6050054160
-2.4908956440 -1.1898517370 -0.6132420820
-2.4122179835 -1.1098618783 -0.6077179730
-2.3388812687 -1.0444308620 -0.5889364807
-2.2642724936 -0.9854130307 -0.5578987406
-2.1898357300 -0.9328391784 -0.5165541328
-2.1166808399 -0.8867738945 -0.4661087246
-2.0453370400 -0.8470995872 -0.4081676674
-1.9756873368 -0.8138137236 -0.3444242377
-1.9069069442 -0.7870894460 -0.2767640167
-1.8375421273 -0.7676482751 -0.2072522414
-1.7561783877 -0.7565817426 -0.1304834006
-1.6785995041 -0.7568794061 -0.0675073547
-1.5946376000 -0.7688131989 -0.0148654283
-1.4938087136 -0.7965228871 0.0250356553
-1.4018046772 -0.8317568862 0.0393710607
-1.3010342488 -0.8791551694 0.0292088311
-1.2177250109 -0.9232555507 -0.0033062436
-1.1411374322 -0.9644525713 -0.0524633174
-1.0684978420 -0.9998293678 -0.1114825459
-0.9940137617 -1.0286854719 -0.1717602905
-0.9123400324 -1.0505151362 -0.2250186881
-0.8216116957 -1.0654935773 -0.2635785155
-0.7241329673 -1.0746217105 -0.2821206657
-0.6369816493 -1.0790165707 -0.2790953806
-0.5401501807 -1.0821154896 -0.2559609534
-0.4500934207 -1.0844551118 -0.2132336412
-0.3693547578 -1.0873841311 -0.1546277384
-0.2982375177 -1.0919890544 -0.0846054397
-0.2359301180 -1.0994117251 -0.0067390175
-0.1806409022 -1.1106157915 0.0759015593
-0.1305272151 -1.1263876655 0.1610893974
-0.0836578374 -1.1473491537 0.2470223810
-0.0382683439 -1.1738153060 0.3322232608
0.0067949728 -1.2062589502 0.4155041337
0.0525329395 -1.2446060685 0.4958464580
0.0994968032 -1.2890638585 0.5722162345
0.1478819220 -1.3396490107 0.6437208775
0.1974790764 -1.3962706354 0.7096299975
0.2477549736 -1.4590566245 0.7691049007
0.2977252751 -1.5280523771 0.8215012252
0.3460226260 -1.6033396347 0.8661882274
0.3907479034 -1.6850497078 0.9024171123
0.4296608918 -1.7730110826 0.9295048982
0.4604083649 -1.8664708199 0.9468004681
0.4809832785 -1.9639681060 0.9538192931
0.4909807344 -2.0633401283 0.9507053246
0.4911077506 -2.1624922679 0.9379526751
0.4829011584 -2.2597509981 0.9161751761
0.4681620997 -2.3540549058 0.8862506666
0.4483405606 -2.4447341637 0.8489272811
0.4242194100 -2.5311359177 0.8046023363
0.3965382968 -2.6128988528 0.7540040968
0.3655536865 -2.6895035951 0.6975664172
0.3313387832 -2.7602777028 0.6356520811
0.2940425783 -2.8248012690 0.5688814475
0.2536913842 -2.8823337196 0.4976486234
0.2104724555 -2.9324189299 0.4225813936
0.1645846488 -2.9745018185 0.3442620026
0.1163097216 -3.0077912841 0.2631961540
0.0661685878 -3.0322607782 0.1801525879
0.0146717046 -3.0474218948 0.0957280865
-0.0376884480 -3.0529513112 0.0106598629
-0.0902477089 -3.0490230430 -0.0743768847
-0.1423310851 -3.0355832621 -0.1587300359
-0.1934741352 -3.0130002655 -0.2417016168
-0.2431390484 -2.9815156813 -0.3226446152
-0.2909510892 -2.9416506577 -0.4009717917
-0.3366196818 -2.8939080686 -0.4761165277
-0.3799473842 -2.8387648443 -0.5474818246
-0.4209102044 -2.7769575112 -0.6146635174
-0.4643319629 -2.7003453160 -0.6845787234
-0.5002998189 -2.6261852510 -0.7413254845
-0.5338519408 -2.5469813464 -0.7924367740
-0.5648208319 -2.4632927272 -0.8376645526
-0.5926184044 -2.3754608935 -0.8766142852
-0.6160209643 -2.2837571991 -0.9088457626
-0.6355182304 -2.1767968539 -0.9369783285
-0.6410782045 -2.0660965104 -0.9546556860
-0.6280809100 -1.9550519810 -0.9613577824
-0.6003321525 -1.8594724955 -0.9572522125
-0.5532695961 -1.7591101208 -0.9412418623
-0.5029530745 -1.6763409995 -0.9172712839
-0.4477802112 -1.5996812385 -0.8847189726
-0.3902159087 -1.5288796678 -0.8438858747
-0.3246498149 -1.4557103487 -0.7893017971
-0.2674984580 -1.3960675678 -0.7328194249
-0.2120908417 -1.3417174573 -0.6696267445
-0.1588004164 -1.2925164745 -0.6006431139
-0.1079551458 -1.2487784230 -0.5263240546
-0.0593217436 -1.2105606224 -0.4476011400
-0.0124085523 -1.1778514364 -0.3654197331
0.0392945870 -1.1482651898 -0.2699831602
0.0855605578 -1.1273060421 -0.1837107170
0.1336258277 -1.1115683701 -0.0973170385
0.1853434169 -1.1006373804 -0.0123156719
0.2424742336 -1.0937905441 0.0695525164
0.3069320766 -1.0902452283 0.1459459854
0.3801713638 -1.0889236023 0.2139351338
0.4631495801 -1.0886628882 0.2695062841
0.5548204430 -1.0882454227 0.3088860399
0.6524142355 -1.0863339553 0.3292120248
0.7519531610 -1.0811629076 0.3276090738
0.8484592318 -1.0709189973 0.3048261853
0.9373977910 -1.0537363199 0.2629247896
1.0175858856 -1.0293433614 0.2084512832
1.0915586645 -0.9979571350 0.1488072741
1.1646944876 -0.9602516316 0.0919204956
1.2424779423 -0.9177823334 0.0458966263
1.3274889116 -0.8737813383 0.0181340850
1.4182798340 -0.8331544897 0.0125842718
1.5109304155 -0.8008350422 0.0298163641
1.6011475680 -0.7795493780 0.0664790842
1.6859598265 -0.7706216789 0.1183940997
1.7647653757 -0.7732597731 0.1798658040
1.8388157488 -0.7861189686 0.2459039325
1.9191350096 -0.8105142081 0.3207421844
1.9900330784 -0.8399003053 0.3849701524
2.0617099739 -0.8759967640 0.4447398474
2.1347432677 -0.9184275248 0.4983585269
2.2091062182 -0.9674300352 0.5438740695
2.2840647983 -1.0229593475 0.5798379529
2.3584073832 -1.0849202560 0.6048023503
2.4307053343 -1.1526706952 0.6178452460
2.5077315307 -1.2344040144 0.6176589878
2.5711145771 -1.3105086335 0.6039626335
2.6289645126 -1.3879602525 0.5783880999
2.6810271044 -1.4652038835 0.5419967826
2.7271155678 -1.5409643214 0.4957362298
2.7670461703 -1.6141008947 0.4403957932
2.8006953688 -1.6837886088 0.3770070096
2.8277240271 -1.7492091294 0.3063211743
2.8501654113 -1.8170890397 0.2195642085
2.8621797354 -1.8712692546 0.1362700779
2.8663249553 -1.9188795024 0.0483302337
2.8625763969 -1.9594663117 -0.0430738217
2.8504783791 -1.9920748987 -0.1369089171
2.8303053128 -2.0163911667 -0.2318606465
2.8020870961 -2.0316426567 -0.3266514765
2.7608732455 -2.0370505746 -0.4310700887
2.7171742171 -2.0320424911 -0.5208831625
2.6671796298 -2.0175496872 -0.6062822610
2.6117199857 -1.9938038869 -0.6860437459
2.5517085190 -1.9615154284 -0.7592429043
2.4878801360 -1.9211791565 -0.8248395358
2.4211656035 -1.8737595912 -0.8823227149
2.3435920988 -1.8127348155 -0.9360731137
2.2735083491 -1.7524112327 -0.9741776790
2.2035477064 -1.6867996094 -1.0024934076
2.1352505882 -1.6160098568 -1.0204669292
2.0706900699 -1.5400584920 -1.0278124666
2.0057901176 -1.4485518120 -1.0231377246
1.9587430138 -1.3619649754 -1.0068129863
1.9236944005 -1.2724056295 -0.9798767775
1.9011888705 -1.1822307894 -0.9432397441
1.8886303612 -1.0829159762 -0.8922698806
1.8867807665 -0.9985609190 -0.8384846462
1.8912966287 -0.9191562118 -0.7777324249
1.9004572564 -0.8454294138 -0.7106607692
1.9132676536 -0.7782366298 -0.6375822800
1.9290868713 -0.7181033809 -0.5591386423
1.9479203217 -0.6656999261 -0.4759544552
1.9697905739 -0.6217970839 -0.3886936358
1.9951580590 -0.5863608871 -0.2985834421
2.0287808117 -0.5565296265 -0.1955019081
2.0638895906 -0.5376273887 -0.1037044183
2.1047624290 -0.5240434161 -0.0133606923
2.1523811895 -0.5139035493 0.0740757660
2.2075126193 -0.5043994522 0.1570315438
2.2703762563 -0.4924201401 0.2338871476
2.3408580673 -0.4745388214 0.3024708153
2.4173570204 -0.4481432374 0.3610377568
2.4974282611 -0.4106981862 0.4074445758
2.5776041581 -0.3607619345 0.4396593465
2.6539235060 -0.2989880470 0.4572941998
2.7220133063 -0.2262016785 0.4597314275
2.7770883663 -0.1441125281 0.4472507661
2.8114791172 -0.0667249449 0.4253615151
2.8270739978 0.0246519632 0.3884337685
2.8156865781 0.1132323620 0.3439542147
2.7806348744 0.1944711685 0.2975398945
2.7295150647 0.2679242369 0.2528431159
2.6687060064 0.3354464427 0.2108705727
2.6015324161 0.3985484503 0.1717566015
2.5296823449 0.4582440211 0.1357072958
2.4537501866 0.5150392288 0.1035642949
2.3735350176 0.5689607050 0.0775246777
2.2891786544 0.6201021139 0.0607017518
2.2022136135 0.6693511850 0.0558975766
2.1052284949 0.7252981919 0.0658375138
2.0225031793 0.7783582541 0.0845700693
1.9453609523 0.8367044168 0.1101582289
1.8748982326 0.9012283180 0.1398623051
1.8115195805 0.9718616990 0.1715968972
1.7549741310 1.0479359540 0.2037273635
1.7036078345 1.1279888823 0.2349645738
1.6546880451 1.2103447696 0.2641112470
1.6034917866 1.2924131927 0.2897394552
1.5433111340 1.3695804387 0.3092909331
1.4678623550 1.4335460553 0.3188138705
1.3784612541 1.4740079844 0.3078351841
1.2975111961 1.4915049086 0.2826394972
1.2049708394 1.4984988044 0.2490063385
1.1133192465 1.4979049586 0.2125370960
1.0222079563 1.4925567015 0.1750837172
0.9312568589 1.4839156856 0.1376769937
0.8401112902 1.4730989734 0.1010329666
0.7604781892 1.4623783650 0.0683266729
0.6679624807 1.4489935828 0.0351052110
0.5743592053 1.4349418819 0.0046306142
0.4793891613 1.4206418747 -0.0220948486
0.3828384794 1.4065500139 -0.0437551028
0.2846806026 1.3933080111 -0.0582452520
0.1978162690 1.3831713624 -0.0621124307
0.1087882500 1.3923710800 -0.1922236200
0.0132950253 1.3882292164 -0.1592134496
-0.0817304796 1.3888562338 -0.1246414973
-0.1768410958 1.3944868575 -0.0907663968
-0.2727054408 1.4042559349 -0.0601306110
-0.3701063133 1.4162850654 -0.0358565464
-0.4696201508 1.4274918330 -0.0223189985
-0.5703737038 1.4346285337 -0.0223981304
-0.6703596042 1.4356645593 -0.0369142826
-0.7680928390 1.4311367431 -0.0623774336
-0.8639174373 1.4230014869 -0.0936410234
-0.9589451190 1.4124844492 -0.1266022357
-1.0540462648 1.3995183277 -0.1584511617
-1.1496228443 1.3820912779 -0.1864379105
-1.2449714395 1.3564352268 -0.2078845617
-1.3370380648 1.3166665778 -0.2191233615
-1.4199022843 1.2592218804 -0.2172173662
-1.4903791929 1.1882601083 -0.2033165378
-1.5520266686 1.1112032382 -0.1813960870
-1.6103640540 1.0330958596 -0.1545164566
-1.6701072872 0.9570302674 -0.1250097724
-1.7344242590 0.8852560664 -0.0944298889
-1.8046377785 0.8189907117 -0.0644294311
-1.8811854975 0.7589979587 -0.0368470308
-1.9633480068 0.7048281153 -0.0137360800
-2.0500122594 0.6552734379 0.0021066644
-2.1392150750 0.6080954367 0.0076394573
-2.2280036751 0.5604205156 0.0003139617
-2.3128033011 0.5097286011 -0.0208962043
-2.3919113234 0.4552604142 -0.0523685822
-2.4649316290 0.3968057125 -0.0907238928
-2.5321155600 0.3342640621 -0.1331039481
-2.5926688328 0.2669236442 -0.1780139631
-2.6439290916 0.1933629148 -0.2246152718
-2.6800731213 0.1116739875 -0.2715827238
-2.6939121272 0.0221024968 -0.3155442279
-2.6777709146 -0.0711872427 -0.3496774068
-2.6356801505 -0.1606476460 -0.3686906063
-2.5749590945 -0.2411167206 -0.3698551002
-2.5032746327 -0.3100733609 -0.3529107199
-2.4267698049 -0.3657779665 -0.3178886101
-2.3507498287 -0.4084604720 -0.2670582646
-2.2794028893 -0.4392254027 -0.2025419510
-2.2151587307 -0.4615215410 -0.1278105641
-2.1593761007 -0.4789971812 -0.0453429704
-2.1111833871 -0.4958599137 0.0419152942
-2.0705185395 -0.5151625614 0.1324436585
-2.0359664602 -0.5396098639 0.2242517673
-2.0067160726 -0.5707734589 0.3158680790
-1.9821900831 -0.6101481094 0.4056870097
-1.9615006600 -0.6573198437 0.4926728696
-1.9446305989 -0.7127188056 0.5755311422
-1.9313781837 -0.7754366967 0.6536962208
-1.9220906576 -0.8451193293 0.7263352997
-1.9174745090 -0.9209951989 0.7929589797
-1.9186849802 -1.0022452033 0.8530710221
-1.9278789590 -1.0881690257 0.9054703444
-1.9464854355 -1.1770721221 0.9497235151
-1.9766377798 -1.2671193123 0.9841863090
-2.0181922694 -1.3559878786 1.0082077462
-2.0701391907 -1.4417309796 1.0206471893
-2.1298263939 -1.5232369397 1.0215969099
-2.1946822356 -1.6000524319 1.0113418259
-2.2625087347 -1.6718503583 0.9898971700
-2.3314020697 -1.7385474690 0.9579724329
-2.4000013577 -1.7998186507 0.9160844431
-2.4672315316 -1.8548821682 0.8644855281
-2.5321251190 -1.9030169072 0.8037798631
-2.5937947080 -1.9434694798 0.7346882159
-2.6513888839 -1.9753089957 0.6579993860
-2.7038390353 -1.9978724803 0.5746185279
-2.7505703702 -2.0107923112 0.4859494712
-2.7905160385 -2.0134695828 0.3931433396
-2.8229249855 -2.0060631062 0.2976990963
-2.8472647483 -1.9889697997 0.2011173712
-2.8634024787 -1.9627384923 0.1048753995
-2.8712041634 -1.9278492161 0.0103553828
-2.8706841184 -1.8849918869 -0.0811654385
-2.8623052780 -1.8350894233 -0.1686598716
-2.8460234498 -1.7784749490 -0.2507922173
-2.8226340452 -1.7163392383 -0.3270071051
-2.7923107735 -1.6491467310 -0.3961634274
-2.7554891447 -1.5777774323 -0.4575483722
-2.7122237521 -1.5029631316 -0.5099565417
-2.6629554625 -1.4259259745 -0.5529944170
-2.6075548908 -1.3477592343 -0.5851546850
-2.5464241524 -1.2699388868 -0.6055576778
-2.4799474312 -1.1942676827 -0.6134895453
-2.4091209335 -1.1223938196 -0.6084771281
-2.3352427308 -1.0558065753 -0.5905976610
-2.2599348425 -0.9956885362 -0.5601591343
-2.1846979545 -0.9420230692 -0.5192581639
-2.1106379054 -0.8950975757 -0.4689526651
-2.0382805451 -0.8547528268 -0.4110212321
-1.9674406494 -0.8209243133 -0.3473164695
-1.8972897319 -0.7940378893 -0.2796559920
-1.8262673785 -0.7746109433 -0.2103750976
-1.7520618934 -0.7645247862 -0.1424917805
-1.6727669996 -0.7645840826 -0.0799050230
-1.5869462934 -0.7767497851 -0.0280930727
-1.4955707848 -0.8014798090 0.0068302334
-1.4022133691 -0.8368948869 0.0209739847
-1.3112515527 -0.8795140591 0.0121874388
-1.2267420383 -0.9244936880 -0.0196948242
-1.1495065799 -0.9669263416 -0.0690473458
-1.0768471714 -1.0035791594 -0.1290381960
-1.0025534349 -1.0337120974 -0.1906395199
-0.9207602085 -1.0565230235 -0.2453408523
-0.8295735635 -1.0721830445 -0.2855818475
-0.7311492067 -1.0814449246 -0.3056968167
-0.6304224992 -1.0859561017 -0.3020895550
-0.5326844111 -1.0880918684 -0.2770841395
-0.4421486781 -1.0892878868 -0.2323804670
-0.3613980665 -1.0910074504 -0.1717236195
-0.2903715565 -1.0943395567 -0.0999361236
-0.2282410075 -1.1005641848 -0.0204535212
-0.1730745003 -1.1106763030 0.0636645400
-0.1229823492 -1.1254161216 0.1502485573
-0.0760459432 -1.1455243539 0.2375245572
-0.0303732303 -1.1711561537 0.3240202476
0.0151554143 -1.2029108517 0.4085337899
0.0615974118 -1.2406337357 0.4900378662
0.1095391389 -1.2844910661 0.5674955497
0.1592175098 -1.3344758677 0.6399826236
0.2104291299 -1.3904752496 0.7067778417
0.2626748509 -1.4526143725 0.7670143069
0.3149823131 -1.5208862573 0.8201318486
0.3660000002 -1.5954270354 0.8654981168
0.4137938293 -1.6764771829 0.9024183659
0.4558382680 -1.7640972597 0.9301612043
0.4893772934 -1.8577381417 0.9479618148
0.5119611641 -1.9559124911 0.9553672528
0.5230558596 -2.0562797255 0.9525719113
0.5232719834 -2.1565444713 0.9400022164
0.5143768018 -2.2548304468 0.9181626004
0.4985399159 -2.3500128956 0.8880472902
0.4775798258 -2.4415431837 0.8505985409
0.4522536453 -2.5286593058 0.8059914203
0.4234691678 -2.6111246219 0.7550875036
0.3914656174 -2.6883977448 0.6982889262
0.3562757111 -2.7596827067 0.6358281515
0.3181600707 -2.8248167049 0.5685568607
0.2770070047 -2.8827899218 0.4966818832
0.2330337679 -2.9332049086 0.4208903885
0.1864760359 -2.9756606300 0.3418339219
0.1375615198 -3.0090367388 0.2598996778
0.0868296365 -3.0335539727 0.1759697556
0.0348091431 -3.0485712514 0.0905979510
-0.0180138073 -3.0536475000 0.0045561799
-0.0709239391 -3.0491263525 -0.0814593536
-0.1232135808 -3.0348573960 -0.1667862291
-0.1744355459 -3.0113144398 -0.2506974967
-0.2239636365 -2.9785375610 -0.3325015531
-0.2714634270 -2.9372341693 -0.4116084784
-0.3165804523 -2.8878445788 -0.4874144769
-0.3590748212 -2.8307756183 -0.5592363186
-0.3989829749 -2.7670508440 -0.6268223338
-0.4361516825 -2.6968397524 -0.6893532382
-0.4706492857 -2.6210464155 -0.7466818731
-0.5023006454 -2.5399841661 -0.7981355609
-0.5309030512 -2.4542749609 -0.8434784770
-0.5558090253 -2.3642737485 -0.8822024833
-0.5755902248 -2.2702788797 -0.9136888876
-0.5886068760 -2.1729117094 -0.9374146202
-0.5920218395 -2.0731051717 -0.9526956398
-0.5827666407 -1.9727008832 -0.9584570087
-0.5598016990 -1.8744552088 -0.9543078541
-0.5239445333 -1.7811470777 -0.9398562912
-0.4785631450 -1.6941147780 -0.9158837722
-0.4270948753 -1.6136464499 -0.8828768878
-0.3722609019 -1.5395910063 -0.8413282216
-0.3162676007 -1.4713845108 -0.7920184131
-0.2605110238 -1.4089575046 -0.7353149146
-0.2060832312 -1.3523366465 -0.6716539789
-0.1535238322 -1.3012372820 -0.6020315636
-0.1031553575 -1.2559002465 -0.5270002607
-0.0549096125 -1.2165319598 -0.4473432897
-0.0082455846 -1.1829047825 -0.3641856261
0.0375258205 -1.1552906875 -0.2783576133
0.0835957959 -1.1333330526 -0.1910632660
0.1313603940 -1.1168751131 -0.1034738443
0.1827628784 -1.1054546373 -0.0171572907
0.2396243206 -1.0983588376 0.0661312856
0.3039850934 -1.0948393559 0.1439822517
0.3772616806 -1.0936996514 0.2135362540
0.4605721000 -1.0937142149 0.2706443610
0.5530179936 -1.0936390806 0.3111810481
0.6516480048 -1.0921057039 0.3324976349
0.7524029347 -1.0871555338 0.3307733197
0.8500151360 -1.0769955527 0.3074218413
0.9395391205 -1.0595869254 0.2641864638
1.0197724729 -1.0347871814 0.2080356395
1.0933682064 -1.0028068235 0.1465358182
1.1662594851 -0.9644754695 0.0879187163
1.2442486162 -0.9211471931 0.0406207223
1.3300948230 -0.8762113277 0.0125639812
1.4218545743 -0.8347194095 0.0070538958
1.5154904262 -0.8021654947 0.0256638036
1.6063591297 -0.7810651778 0.0640021699
1.6915267691 -0.7726186278 0.1175161915
1.7705201647 -0.7759047553 0.1804465389
1.8446707291 -0.7897864714 0.2477343821
1.9164486426 -0.8120962620 0.3153398532
1.9877320114 -0.8418408741 0.3805659113
2.0598355237 -0.8784504605 0.4412304914
2.1333616412 -0.9215370057 0.4956038335
2.2083249770 -0.9714483653 0.5414925323
2.2839336854 -1.0279574832 0.5775708646
2.3588990303 -1.0910117694 0.6023218957
2.4317816556 -1.1598523501 0.6148840758
2.5009570376 -1.2335222635 0.6142813644
2.5652990411 -1.3102988469 0.6008980579
2.6239951851 -1.3884465329 0.5752003529
2.6768098552 -1.4663467726 0.5383871722
2.7235788925 -1.5427026308 0.4915124317
2.7639627299 -1.6162706416 0.4351896926
2.7979779843 -1.6862764734 0.3707066381
2.8251717723 -1.7518257948 0.2987384452
2.8452766108 -1.8121592613 0.2201832350
2.8580152298 -1.8667153573 0.1360540046
2.8626573106 -1.9144516816 0.0470825320
2.8591432264 -1.9548432191 -0.0454898014
2.8472439471 -1.9871647632 -0.1404929864
2.8270738355 -2.0108050102 -0.2366542145
2.7986566756 -2.0251726175 -0.3325719378
2.7622903016 -2.0294420161 -0.4267643724
2.7189783497 -2.0240580248 -0.5179102608
2.6691356877 -2.0089473877 -0.6045232082
2.6136135182 -1.9840744818 -0.6852220481
2.5535174880 -1.9505466122 -0.7592325084
2.4894812667 -1.9086741248 -0.8252630831
2.4225606767 -1.8595680055 -0.8829265786
2.3535296180 -1.8038201635 -0.9313138100
2.2833693551 -1.7422449126 -0.9700639886
2.2133134509 -1.6753168784 -0.9988530405
2.1449119967 -1.6031344167 -1.0168911376
2.0801951511 -1.5258503899 -1.0239915233
2.0219122861 -1.4434189269 -1.0197443992
1.9733421769 -1.3563098624 -1.0037414203
1.9363900839 -1.2662589495 -0.9767994711
1.9121295518 -1.1755172784 -0.9396613738
1.8989122815 -1.0865524641 -0.8936297498
1.8949250592 -1.0013028266 -0.8394984117
1.8977728043 -0.9209712566 -0.7782157762
1.9056423723 -0.8464250387 -0.7103987115
1.9175430932 -0.7785893257 -0.6364037690
1.9327282490 -0.7179425043 -0.5569696289
1.9512135961 -0.6653616134 -0.4726334787
1.9729053252 -0.6214282856 -0.3842158527
1.9983157748 -0.5861958415 -0.2929462715
2.0279290515 -0.5592996359 -0.2001070457
2.0628098074 -0.5402011786 -0.1071580847
2.1035776831 -0.5266756275 -0.0156354149
2.1513009667 -0.5168790776 0.0729499303
2.2066087348 -0.5079331625 0.1570933437
2.2698627390 -0.4967328165 0.2351237785
2.3410652022 -0.4796112602 0.3047404628
2.4184894612 -0.4540731175 0.3643758426
2.4997683568 -0.4173323270 0.4117478880
2.5813302987 -0.3678442518 0.4447876295
2.6592361942 -0.3063699289 0.4632159711
2.7289178738 -0.2334488852 0.4660942791
2.7858505834 -0.1510568092 0.4540101811
2.8243485321 -0.0616799599 0.4277764188
2.8388240700 0.0305021068 0.3896899595
2.8251894949 0.1193954471 0.3441530592
2.7882671072 0.2007100490 0.2971912531
2.7354223472 0.2741733749 0.2522740739
2.6731195434 0.3418059296 0.2102792749
2.6045536740 0.4050842106 0.1713121890
2.5314682622 0.4650813853 0.1354904785
2.4544568959 0.5223106274 0.1035887676
2.3730703286 0.5766147286 0.0781545997
2.2876876703 0.6282427205 0.0621021341
2.1998651547 0.6780955111 0.0584130639
2.1127673876 0.7285352745 0.0675985408
2.0292340002 0.7822060911 0.0865365279
1.9516024231 0.8414376948 0.1126614078
1.8807758471 0.9069200494 0.1428648772
1.8172917982 0.9786606500 0.1751410107
1.7610838526 1.0560871712 0.2078154247
1.7102229360 1.1375065782 0.2395729742
1.6620376354 1.2213220869 0.2692368068
1.6116319966 1.3049564453 0.2954526353
1.5518329865 1.3837693541 0.3156012839
1.4757116341 1.4489592221 0.3255386349
1.3854304176 1.4881306255 0.3068831649
1.2950059312 1.5055337389 0.2655211226
1.2071046970 1.5117240851 0.2159850715
1.1208667125 1.5112328855 0.1631783083
1.0353267215 1.5064695374 0.1094467343
0.9497520301 1.4987730324 0.0561107151
0.8635888106 1.4889471177 0.0040893456
0.7763586924 1.4775113274 -0.0457818277
0.6874162365 1.4648104557 -0.0921936137
0.5964325507 1.4513513016 -0.1341946736
0.5029764397 1.4375089455 -0.1701815351
0.4067075828 1.4237767626 -0.1978102018
0.3076870980 1.4109171618 -0.2134354672
0.2072757945 1.3999871561 -0.2130333396
0.0901392523 1.3555535087 0.0809651229
0.0161573490 1.3491208388 0.0778369446
-0.0827583593 1.3437385800 0.0785204791
-0.1814319485 1.3434261337 0.0864165789
-0.2791139375 1.3491710349 0.1019837793
-0.3765733016 1.3573699129 0.1174420227
-0.4752379422 1.3623425354 0.1223766954
-0.5738627986 1.3614501356 0.1152571139
-0.6708758687 1.3538727418 0.0971752450
-0.7656197812 1.3405526759 0.0714257769
-0.8585664379 1.3228968224 0.0418162170
-0.9505439262 1.3014686146 0.0116829499
-1.0419846392 1.2752857929 -0.0160566326
-1.1102285968 1.2521788475 -0.0343153998
-1.1990731740 1.2116478876 -0.0508272545
-1.2615770426 1.1718218044 -0.0549453806
-1.3197408486 1.1261900442 -0.0530391409
-1.3738592170 1.0760510678 -0.0457936926
-1.4242267729 1.0227033357 -0.0338941935
-1.4876739279 0.9497777642 -0.0118322399
-1.5514399366 0.8782919591 0.0137580422
-1.6185049422 0.8104586236 0.0407917989
-1.7097411692 0.7333731034 0.0735506565
-1.7880071629 0.6773760687 0.0970306428
-1.8922273095 0.6144472740 0.1194371893
-2.0009576199 0.5563927975 0.1304015814
-2.0886358923 0.5106868601 0.1266385886
-2.1942473073 0.4506650615 0.1038619283
-2.2710885212 0.3980029120 0.0701594402
-2.3404804042 0.3412356577 0.0279272614
-2.4023193388 0.2799037824 -0.0193913355
-2.4429256652 0.2299638325 -0.0565615483
-2.4783285195 0.1765601895 -0.0939142030
-2.5069850345 0.1192066628 -0.1307622921
-2.5273523430 0.0574170618 -0.1664188081
-2.5277265075 -0.0106202271 -0.1955500600
-2.5201400389 -0.0561188228 -0.2104318868
-2.4970064686 -0.1245773209 -0.2259461151
-2.4702435093 -0.1660028732 -0.2250434667
-2.4270884777 -0.2248195972 -0.2178934072
-2.3779122606 -0.2769931122 -0.1991511736
-2.3267233949 -0.3187495673 -0.1654415117
-2.2772037257 -0.3541510678 -0.1236279507
-2.2302884049 -0.3840038161 -0.0747653638
-2.1743798466 -0.4163297707 0.0002107413
-2.1261449780 -0.4450436787 0.0818067886
-2.0852839378 -0.4739920104 0.1672936164
-2.0509021292 -0.5061558473 0.2544754590
-2.0220867499 -0.5434393408 0.3416172628
-1.9982351696 -0.5871815951 0.4272428881
-1.9785892340 -0.6374924435 0.5102795402
-1.9629694373 -0.6944984190 0.5897639971
-1.9514272932 -0.7580330444 0.6648730935
-1.9442185992 -0.8275004299 0.7350963822
-1.9421505303 -0.9025080669 0.7997081839
-1.9464687610 -0.9824973568 0.8578739492
-1.9584433244 -1.0663965342 0.9089627246
-1.9795006364 -1.1529055886 0.9519953642
-2.0109263857 -1.2404276306 0.9855674930
-2.0523755367 -1.3270402213 1.0090701358
-2.1028537389 -1.4111365712 1.0216229712
-2.1603978961 -1.4915969625 1.0229496456
-2.2226372938 -1.5679475121 1.0135973867
-2.2876945899 -1.6398124834 0.9936591491
-2.3539594937 -1.7068662994 0.9634883673
-2.4201420581 -1.7687206474 0.9235903477
-2.4852090775 -1.8247387556 0.8743572478
-2.5635223690 -1.8851208273 0.8000657732
-2.6227482486 -1.9251353865 0.7316935900
-2.6779391786 -1.9567033227 0.6559304858
-2.7283246843 -1.9793517841 0.5738981980
-2.7729938118 -1.9925792288 0.4866715251
-2.8111209795 -1.9960263531 0.3954969704
-2.8421362777 -1.9898217737 0.3017912775
-2.8655308025 -1.9741511098 0.2069926216
-2.8810802783 -1.9495140441 0.1124564521
-2.8886835523 -1.9164971979 0.0195134940
-2.8882776482 -1.8755950670 -0.0705778359
-2.8802987332 -1.8276954428 -0.1568035043
-2.8605224279 -1.7592167550 -0.2579174888
-2.8366855861 -1.6979480488 -0.3319330729
-2.8065110229 -1.6319398096 -0.3992742852
-2.7701617198 -1.5618585596 -0.4589986451
-2.7278506519 -1.4885230478 -0.5102776924
-2.6797669981 -1.4129180462 -0.5523233190
-2.6258882099 -1.3362294585 -0.5840380076
-2.5664091538 -1.2598724039 -0.6044531542
-2.5018438567 -1.1854357912 -0.6129946188
-2.4153150335 -1.0973299369 -0.6069588178
-2.3425198066 -1.0330551488 -0.5872753005
-2.2686101446 -0.9751375252 -0.5556383470
-2.1949735056 -0.9236552877 -0.5138501018
-2.1227237743 -0.8784502133 -0.4632647841
-2.0523935350 -0.8394463476 -0.4053141026
-1.9839340241 -0.8067031340 -0.3415320059
-1.9165241565 -0.7801410027 -0.2738720414
-1.8488168761 -0.7606856069 -0.2041293852
-1.7602948819 -0.7486386989 -0.1184750206
-1.6844320086 -0.7491747295 -0.0551096864
-1.6023289066 -0.7608766127 -0.0016377839
-1.4920466424 -0.7915659652 0.0432410771
-1.4013959854 -0.8266188855 0.0577681367
-1.2908169449 -0.8787962796 0.0462302235
-1.2087079834 -0.9220174134 0.0130823370
-1.1327682844 -0.9619788009 -0.0358792889
-1.0601485126 -0.9960795762 -0.0939268958
-0.9854740884 -1.0236588465 -0.1528810610
-0.9039198563 -1.0445072490 -0.2046965238
-0.8136498278 -1.0588041100 -0.2415751835
-0.7171167279 -1.0677984963 -0.2585445147
-0.6435407994 -1.0720770398 -0.2561012063
-0.5476159503 -1.0761391107 -0.2348377674
-0.4580381634 -1.0796223368 -0.1940868154
-0.3773114490 -1.0837608118 -0.1375318574
-0.3061034788 -1.0896385521 -0.0692747557
-0.2436192286 -1.0982592655 0.0069754861
-0.1882073041 -1.1105552801 0.0881385786
-0.1380720811 -1.1273592094 0.1719302376
-0.0912697317 -1.1491739535 0.2565202047
-0.0461634575 -1.1764744583 0.3404262739
-0.0015654687 -1.2096070486 0.4224744775
0.0434684673 -1.2485784013 0.5016550499
0.0894544675 -1.2936366510 0.5769369193
0.1365463342 -1.3448221536 0.6474591313
0.1845290229 -1.4020660211 0.7124821533
0.2328350964 -1.4654988765 0.7711954945
0.2804682370 -1.5352184969 0.8228706019
0.3260452519 -1.6112522340 0.8668783380
0.3677019774 -1.6936222327 0.9024158586
0.4034835157 -1.7819249056 0.9288485920
0.4314394364 -1.8752034980 0.9456391215
0.4500053929 -1.9720237209 0.9522713334
0.4589056092 -2.0704005311 0.9488387380
0.4589435177 -2.1684400644 0.9359031338
0.4514255149 -2.2646715493 0.9141877519
0.4377842836 -2.3580969161 0.8844540430
0.4191012954 -2.4479251437 0.8472560213
0.3961851748 -2.5336125297 0.8032132524
0.3696074257 -2.6146730837 0.7529206899
0.3396417555 -2.6906094454 0.6968439081
0.3064018553 -2.7608726989 0.6354760107
0.2699250859 -2.8247858330 0.5692060342
0.2303757636 -2.8818775173 0.4986153636
0.1879111431 -2.9316329512 0.4242723988
0.1426932616 -2.9733430070 0.3466900833
0.0950579235 -3.0065458293 0.2664926303
0.0455075392 -3.0309675837 0.1843354201
-0.0054657338 -3.0462725382 0.1008582219
-0.0573630888 -3.0522551224 0.0167635458
-0.1095714786 -3.0489197335 -0.0672944158
-0.1614485894 -3.0363091283 -0.1506738427
-0.2125127245 -3.0146860913 -0.2327057369
-0.2623144602 -2.9844938015 -0.3127876774
-0.3104387514 -2.9460671461 -0.3903351051
-0.3566589114 -2.8999715584 -0.4648185786
-0.4008199471 -2.8467540703 -0.5357273305
-0.4428374340 -2.7868641784 -0.6025047011
-0.4925122433 -2.7038508797 -0.6798042087
-0.5299503521 -2.6313240864 -0.7359690960
-0.5654032362 -2.5539785267 -0.7867379872
-0.5987386126 -2.4723104935 -0.8318506282
-0.6294277835 -2.3866480385 -0.8710260872
-0.6564517038 -2.2972355185 -0.9040026377
-0.6824295848 -2.1806819984 -0.9365420368
-0.6901345695 -2.0590878491 -0.9566157322
-0.6733951793 -1.9374030787 -0.9642585561
-0.6408626060 -1.8444897823 -0.9601965708
-0.5825946589 -1.7370731639 -0.9426274334
-0.5273430039 -1.6585672210 -0.9186587956
-0.4684655472 -1.5857160272 -0.8865610574
-0.4081709154 -1.5181683293 -0.8464435279
-0.3330320291 -1.4400361867 -0.7865851811
-0.2744858921 -1.3831776310 -0.7303239352
-0.2180984523 -1.3310982682 -0.6675995101
-0.1640770006 -1.2837956671 -0.5992546641
-0.1127549341 -1.2416565994 -0.5256478486
-0.0637338747 -1.2045892850 -0.4478589903
-0.0165715201 -1.1727980902 -0.3666538401
0.0410633536 -1.1412396922 -0.2616087070
0.0875253198 -1.1212790315 -0.1763581680
0.1358912613 -1.1062616272 -0.0911602328
0.1879239553 -1.0958201235 -0.0074740530
0.2453241466 -1.0892222506 0.0729737473
0.3098790599 -1.0856511007 0.1479097190
0.3830810469 -1.0841475532 0.2143340136
0.4657270601 -1.0836115614 0.2683682072
0.5566228925 -1.0828517648 0.3065910316
0.6531804662 -1.0805622067 0.3259264148
0.7515033872 -1.0751702814 0.3244448279
0.8469033276 -1.0648424420 0.3022305294
0.9352564615 -1.0478857144 0.2616631153
1.0153992983 -1.0238995413 0.2088669270
1.0897491227 -0.9931074465 0.1510787301
1.1631294900 -0.9560277937 0.0959222749
1.2407072683 -0.9144174738 0.0511725303
1.3248830001 -0.8713513489 0.0237041888
1.4147050937 -0.8315895699 0.0181146478
1.5063704047 -0.7995045897 0.0339689247
1.5959360062 -0.7780335783 0.0689559984
1.6803928839 -0.7686247301 0.1192720078
1.7590105867 -0.7706147909 0.1792850691
1.8329607685 -0.7824514659 0.2440734830
1.9218213765 -0.8089321542 0.3261445157
1.9923341455 -0.8379597365 0.3893743934
2.0635844240 -0.8735430675 0.4482492035
2.1361248942 -0.9153180438 0.5011132204
2.2098874593 -0.9634117051 0.5462556067
2.2841959111 -1.0179612119 0.5821050411
2.3579157362 -1.0788287426 0.6072828048
2.4296290130 -1.1454890403 0.6208064163
2.5145060237 -1.2352857652 0.6210366112
2.5769301131 -1.3107184201 0.6070272091
2.6339338401 -1.3874739722 0.5815758470
2.6852443536 -1.4640609943 0.5456063930
2.7306522432 -1.5392260120 0.4999600280
2.7701296108 -1.6119311478 0.4456018938
2.8034127534 -1.6813007443 0.3833073810
2.8302762820 -1.7465924640 0.3139039034
2.8550542118 -1.8220188181 0.2189451821
2.8663442410 -1.8758231519 0.1364861513
2.8699926000 -1.9233073233 0.0495779355
2.8660095673 -1.9640894042 -0.0406578421
2.8537128110 -1.9969850343 -0.1333248478
2.8335367902 -2.0219773233 -0.2270670785
2.8055175166 -2.0381126958 -0.3207310153
2.7594561894 -2.0446591332 -0.4353758049
2.7153700844 -2.0400269575 -0.5238560642
2.6652235718 -2.0261519867 -0.6080413138
2.6098264531 -2.0035332919 -0.6868654436
2.5498995500 -1.9724842445 -0.7592533002
2.4862790052 -1.9336841883 -0.8244159884
2.4197705302 -1.8879511769 -0.8817188513
2.3336545796 -1.8216494675 -0.9408324173
2.2636473431 -1.7625775527 -0.9782913694
2.1937819620 -1.6982823403 -1.0061337747
2.1255891796 -1.6288852970 -1.0240427208
2.0611849886 -1.5542665940 -1.0316334099
1.9896679491 -1.4536846970 -1.0265310499
1.9441438508 -1.3676200884 -1.0098845523
1.9109987172 -1.2785523096 -0.9829540840
1.8902481891 -1.1889443005 -0.9468181143
1.8783484409 -1.0792794882 -0.8909100114
1.8786364738 -0.9958190114 -0.8374708808
1.8848204532 -0.9173411669 -0.7772490736
1.8952721405 -0.8444337889 -0.7109228270
1.9089922139 -0.7778839340 -0.6387607911
1.9254454935 -0.7182642575 -0.5613076556
1.9446270472 -0.6660382388 -0.4792754317
1.9666758225 -0.6221658822 -0.3931714189
1.9920003431 -0.5865259327 -0.3042206127
2.0296325719 -0.5537596171 -0.1908967705
2.0649693737 -0.5350535989 -0.1002507519
2.1059471749 -0.5214112047 -0.0110859696
2.1534614123 -0.5109280211 0.0752016017
2.2084165038 -0.5008657420 0.1569697439
2.2708897735 -0.4881074637 0.2326505167
2.3406509323 -0.4694663826 0.3002011678
2.4162245797 -0.4422133573 0.3576996709
2.4950881655 -0.4040640453 0.4031412635
2.5738780175 -0.3536796172 0.4345310636
2.6486108178 -0.2916061651 0.4513724285
2.7151087389 -0.2189544718 0.4533685760
2.7683261491 -0.1371682470 0.4404913511
2.7986097022 -0.0717699299 0.4229466114
2.8153239255 0.0188018196 0.3871775776
2.8061836613 0.1070692768 0.3437553702
2.7730026416 0.1882322881 0.2978885358
2.7236077823 0.2616750989 0.2534121580
2.6642924694 0.3290869559 0.2114618706
2.5985111583 0.3920126899 0.1722010141
2.5278964276 0.4514066568 0.1359241131
2.4530434773 0.5077678302 0.1035398222
2.3739997066 0.5613066813 0.0768947557
2.2906696385 0.6119615073 0.0593013695
2.2045620723 0.6606068589 0.0533820894
2.0976896023 0.7220611093 0.0640764868
2.0157723585 0.7745104170 0.0826036106
1.9391194815 0.8319711387 0.1076550499
1.8690206181 0.8955365866 0.1368597330
1.8057473628 0.9650627479 0.1680527836
1.7488644094 1.0397847367 0.1996393023
1.6969927330 1.1184711863 0.2303561734
1.6473384549 1.1993674523 0.2589856873
1.5953515765 1.2798699400 0.2840262752
1.5347892816 1.3553915232 0.3029805824
1.4600130759 1.4181328884 0.3120891060
1.3714920906 1.4598853432 0.3087872034
1.3000164609 1.4774760782 0.2997578719
1.2028369818 1.4852735238 0.2820276056
1.1057717805 1.4845770317 0.2618958838
1.0090891911 1.4786438656 0.2407207001
0.9127616878 1.4690583387 0.2192432722
0.8166337699 1.4572508292 0.1979765876
0.7445976859 1.4472454026 0.1824351734
0.6485087248 1.4331767099 0.1624040358
0.5522858598 1.4185324623 0.1434559020
0.4558018828 1.4037748040 0.1259918378
0.3589693761 1.3893232651 0.1102999963
0.2616741073 1.3756988605 0.0969449633
0.1883567434 1.3663555688 0.0888084781
