# Supplementary material for: The topology of the magnetically induced ring current of C13Cl2
Source: Chem Sci. 2026 Jun 27. Online ahead of print. doi: 10.1039/d6sc03398a (PMC13334967; doi:10.1039/d6sc03398a)
Supplement: SC-OLF-D6SC03398A-s002 [file SC-OLF-D6SC03398A-s002.zip › c13cl2/3loops/ribbon_traj_005_010.xyz]

300

0.1217355929 1.3848873323 -0.1116618761
0.0279616976 1.3833532293 -0.0814318832
-0.0657737687 1.3835253595 -0.0510939665
-0.1598837988 1.3856462154 -0.0223898929
-0.2666063125 1.3890489473 0.0049009511
-0.3628711906 1.3934939232 0.0233023890
-0.4725119375 1.3968706180 0.0327285113
-0.5825019255 1.3979220744 0.0266558988
-0.6794222685 1.3950539904 0.0100694895
-0.7742104918 1.3869110319 -0.0153485727
-0.8672721007 1.3750057836 -0.0453459316
-0.9595288797 1.3601392806 -0.0763852043
-1.0516098470 1.3418062462 -0.1057432969
-1.1326567865 1.3225154966 -0.1286068424
-1.2237731735 1.2910985579 -0.1476566933
-1.3005904659 1.2527793674 -0.1557646859
-1.3707556169 1.2026617825 -0.1544410078
-1.4327448470 1.1434212791 -0.1445405515
-1.4961374427 1.0705369913 -0.1257924178
-1.5561653549 0.9962632259 -0.1017172626
-1.6170001356 0.9236525979 -0.0746468566
-1.6900609539 0.8470225783 -0.0430049430
-1.7603849168 0.7839208688 -0.0151891028
-1.8460075873 0.7200625986 0.0130408476
-1.9376693006 0.6627279138 0.0357830975
-2.0340062954 0.6103341304 0.0484663352
-2.1212133271 0.5648879114 0.0494861110
-2.2069717764 0.5182651547 0.0378502526
-2.2881136509 0.4684114053 0.0133279525
-2.3629990153 0.4146098550 -0.0209990308
-2.4313968335 0.3566790936 -0.0616520904
-2.4934426237 0.2943710250 -0.1058223237
-2.5479329679 0.2267566433 -0.1518914271
-2.5886111542 0.1625112830 -0.1929279484
-2.6151132232 0.0909864066 -0.2331344058
-2.6239344248 0.0138369996 -0.2696563196
-2.6109839371 -0.0659319707 -0.2981499626
-2.5780238689 -0.1436239018 -0.3150369693
-2.5278107703 -0.2137363555 -0.3153499092
-2.4693358903 -0.2752085364 -0.3016569541
-2.4065815915 -0.3269790919 -0.2741087995
-2.3431113252 -0.3689714370 -0.2339753155
-2.2744685415 -0.4056023004 -0.1741423200
-2.2120692354 -0.4331547766 -0.1033686119
-2.1574270318 -0.4551500415 -0.0245417665
-2.1100625789 -0.4757286728 0.0593002326
-2.0697310954 -0.4980170976 0.1463599716
-2.0352007735 -0.5247017510 0.2346836327
-2.0056189986 -0.5573399983 0.3228168715
-1.9803230460 -0.5971199216 0.4093482127
-1.9560706285 -0.6506796854 0.5029162323
-1.9379230544 -0.7056738567 0.5826038193
-1.9228658409 -0.7674300207 0.6578572902
-1.9095391475 -0.8442571235 0.7361139828
-1.9020087985 -0.9186405372 0.8001886236
-1.8994166550 -0.9980948819 0.8582255520
-1.9037658328 -1.0924422030 0.9152950686
-1.9171211423 -1.1798006984 0.9584295438
-1.9437767497 -1.2795346066 0.9971476412
-1.9865320239 -1.3778461035 1.0231746905
-2.0360475527 -1.4619282069 1.0356416341
-2.1016664411 -1.5506627372 1.0369060962
-2.1740776850 -1.6332059064 1.0253701733
-2.2416834912 -1.7015794711 1.0041545371
-2.3103676122 -1.7650092769 0.9732447364
-2.3873662599 -1.8300381694 0.9280216611
-2.4626198086 -1.8872844968 0.8709467541
-2.5272682616 -1.9319441647 0.8116254065
-2.5888872891 -1.9694391614 0.7446164305
-2.6535543057 -2.0015396009 0.6610761536
-2.7060568830 -2.0214216216 0.5802341033
-2.7587454712 -2.0328874073 0.4838945462
-2.7987953357 -2.0333474431 0.3939622579
-2.8318431741 -2.0246136272 0.3016279917
-2.8603535170 -2.0042832534 0.1968799948
-2.8771565018 -1.9770743832 0.1037095466
-2.8864857243 -1.9367079473 0.0013144014
-2.8867429172 -1.8935121230 -0.0871814396
-2.8794865736 -1.8437754456 -0.1718827481
-2.8627402106 -1.7806415859 -0.2609753386
-2.8407201173 -1.7191404966 -0.3346762059
-2.8085767350 -1.6446718431 -0.4096856807
-2.7733123167 -1.5742842093 -0.4688846689
-2.7320560579 -1.5007721378 -0.5198233436
-2.6793763506 -1.4158532625 -0.5669443555
-2.6259530657 -1.3391080305 -0.5980012861
-2.5591939642 -1.2537361734 -0.6192213196
-2.4943543343 -1.1800123905 -0.6261646724
-2.4164408483 -1.1021652433 -0.6192044784
-2.3439525987 -1.0383058371 -0.6005153847
-2.2700742207 -0.9807122549 -0.5703097156
-2.1871838020 -0.9237096280 -0.5247622070
-2.1145591665 -0.8794897940 -0.4750538739
-2.0435500291 -0.8413473734 -0.4184048539
-1.9655165030 -0.8056500175 -0.3487199257
-1.8967309150 -0.7806235289 -0.2827076742
-1.8270732673 -0.7624626934 -0.2153738766
-1.7450346764 -0.7527339595 -0.1420301443
-1.6669287902 -0.7537888143 -0.0822298618
-1.5828373934 -0.7659320671 -0.0328306149
-1.4936895815 -0.7895510182 0.0008686292
-1.3915499280 -0.8277253759 0.0153051537
-1.3028725049 -0.8685344227 0.0059320773
-1.2197901039 -0.9112916536 -0.0242245788
-1.1428323857 -0.9516287850 -0.0702544968
-1.0694603152 -0.9866536448 -0.1257613355
-0.9944503463 -1.0153299045 -0.1826854501
-0.9129615502 -1.0371154844 -0.2331895740
-0.8233631711 -1.0523001177 -0.2703451458
-0.7274679321 -1.0617186377 -0.2887501732
-0.6295427254 -1.0670169442 -0.2855046320
-0.5343124932 -1.0702012029 -0.2620267613
-0.4455646536 -1.0725879775 -0.2200366111
-0.3656377691 -1.0753950053 -0.1629125844
-0.2948622382 -1.0795782161 -0.0947221771
-0.2325420596 -1.0861916308 -0.0187945034
-0.1769566929 -1.0961275248 0.0619240874
-0.1262807613 -1.1101140608 0.1452644652
-0.0786827332 -1.1287741555 0.2295127322
-0.0208516192 -1.1582481823 0.3334706087
0.0253671747 -1.1881886059 0.4152104641
0.0727382947 -1.2234760577 0.4940895177
0.1218841232 -1.2640648749 0.5692107619
0.1731149698 -1.3098742990 0.6397523736
0.2337072742 -1.3669755925 0.7122528450
0.2891567290 -1.4234242792 0.7706429391
0.3457336491 -1.4848033430 0.8224070620
0.4025440707 -1.5511217144 0.8669796694
0.4663023069 -1.6305254771 0.9077116306
0.5271247916 -1.7159598112 0.9382827277
0.5823619799 -1.8074944786 0.9579934024
0.6326720659 -1.9166782341 0.9650944247
0.6593936709 -2.0462499757 0.9562035779
0.6490479149 -2.1658072388 0.9357354930
0.6266459742 -2.2700021482 0.9092268716
0.5972900946 -2.3699606183 0.8741882430
0.5641051269 -2.4657796984 0.8313997291
0.5279487865 -2.5568532138 0.7809861619
0.4941891081 -2.6339116183 0.7301221426
0.4582513623 -2.7061573285 0.6738445133
0.4200709368 -2.7729370588 0.6124346630
0.3796808364 -2.8338588086 0.5464782678
0.3314217780 -2.8943873743 0.4676617501
0.2863182971 -2.9408246697 0.3934198237
0.2391665088 -2.9796377557 0.3161179292
0.1902116662 -3.0100822824 0.2362069991
0.1335474302 -3.0332517549 0.1442462574
0.0823100842 -3.0450550241 0.0609781747
0.0307105948 -3.0475146219 -0.0228725898
-0.0206330956 -3.0407837875 -0.1066524223
-0.0711137674 -3.0247944760 -0.1897032240
-0.1202411200 -2.9997669608 -0.2713235489
-0.1674409439 -2.9659346497 -0.3508816815
-0.2123947245 -2.9238856008 -0.4277783841
-0.2547667875 -2.8740584237 -0.5014277199
-0.2943209263 -2.8168805563 -0.5712040389
-0.3310287258 -2.7531799813 -0.6367503993
-0.3647293751 -2.6832328827 -0.6973483898
-0.3954136163 -2.6077853418 -0.7526999309
-0.4229735870 -2.5273266571 -0.8023092150
-0.4471653250 -2.4423881400 -0.8457890745
-0.4674716716 -2.3534112381 -0.8826461387
-0.4828673398 -2.2608383877 -0.9122942900
-0.4919772931 -2.1771924699 -0.9323832905
-0.4939466513 -2.0797561420 -0.9467407703
-0.4859503113 -1.9817299926 -0.9518661860
-0.4671305294 -1.8852488438 -0.9473056265
-0.4407055051 -1.8040523860 -0.9346156674
-0.4040006704 -1.7160151737 -0.9117956733
-0.3656022029 -1.6441092312 -0.8839853461
-0.3192884995 -1.5671722279 -0.8445746454
-0.2707104598 -1.4961009363 -0.7973700970
-0.2212518617 -1.4309947034 -0.7428341271
-0.1720420728 -1.3718987958 -0.6815155288
-0.1237605135 -1.3186015921 -0.6143348431
-0.0767883218 -1.2711505799 -0.5419829946
-0.0258026656 -1.2245870262 -0.4557369499
0.0188792917 -1.1896737919 -0.3751579204
0.0633295040 -1.1605587485 -0.2921753729
0.1086579940 -1.1369317727 -0.2079305490
0.1562017264 -1.1185598561 -0.1236106004
0.2078603583 -1.1050131411 -0.0408462190
0.2654015808 -1.0955673553 0.0384729226
0.3306159539 -1.0894290585 0.1118504708
0.4047549634 -1.0855877329 0.1762150362
0.4776749734 -1.0835967359 0.2221562483
0.5687259091 -1.0810946654 0.2584998214
0.6532144023 -1.0783379630 0.2751999330
0.7394376254 -1.0735567593 0.2752015657
0.8349736454 -1.0638823879 0.2540011616
0.9122530752 -1.0499402766 0.2179696575
0.9925083663 -1.0283274226 0.1655707999
1.0659905309 -1.0000092914 0.1065062881
1.1377373542 -0.9653790082 0.0485905184
1.2223256184 -0.9204073110 -0.0061790398
1.3156739906 -0.8715995992 -0.0383423092
1.4153410540 -0.8255308400 -0.0446997039
1.5167456965 -0.7882080506 -0.0241401711
1.6146408616 -0.7632537191 0.0197205479
1.7047416841 -0.7536579784 0.0825090136
1.7876215763 -0.7572298405 0.1552583312
1.8655330423 -0.7721979937 0.2320854918
1.9333715563 -0.7938669441 0.3001333783
2.0012373188 -0.8223270383 0.3656249097
2.0785853161 -0.8613600260 0.4342209585
2.1496179406 -0.9028700511 0.4884658392
2.2222974443 -0.9507006028 0.5346940281
2.2958780315 -1.0048269714 0.5715572108
2.3778312348 -1.0732784404 0.5996795758
2.4488822630 -1.1401548188 0.6125895312
2.5163902443 -1.2117991487 0.6128453260
2.5864766272 -1.2958631737 0.5983450386
2.6433888711 -1.3721466097 0.5732177655
2.6946943532 -1.4481626152 0.5374206707
2.7402627596 -1.5226391864 0.4918965940
2.7844476531 -1.6030295986 0.4303540377
2.8175051802 -1.6709361193 0.3671225254
2.8442243982 -1.7344437320 0.2967292309
2.8643061854 -1.7928569021 0.2200081081
2.8790229001 -1.8518593839 0.1277524727
2.8839768640 -1.8974196365 0.0405194324
2.8811705526 -1.9357345058 -0.0502106317
2.8705395143 -1.9662819075 -0.1432674739
2.8520316770 -1.9884395638 -0.2374609742
2.8217650882 -2.0019409642 -0.3428111381
2.7870869936 -2.0043167258 -0.4349145918
2.7457512684 -1.9973256243 -0.5239818342
2.6982152139 -1.9808915210 -0.6086074911
2.6453024879 -1.9551229108 -0.6875293700
2.5880119616 -1.9209408031 -0.7599299256
2.5270226252 -1.8787331153 -0.8246759392
2.4632706986 -1.8294257788 -0.8812375808
2.3975685723 -1.7737623644 -0.9289747779
2.3308126918 -1.7124529879 -0.9674487517
2.2641038281 -1.6460426433 -0.9963425603
2.1987912557 -1.5747614801 -1.0150014857
2.1365363307 -1.4989471374 -1.0232709770
2.0795543185 -1.4187203274 -1.0207697978
2.0303699535 -1.3346029019 -1.0072882970
1.9908577495 -1.2478865493 -0.9831337885
1.9621076194 -1.1603554614 -0.9490248004
1.9434517681 -1.0740036594 -0.9060579808
1.9338268701 -0.9905635061 -0.8550251793
1.9314358607 -0.9112222513 -0.7969831007
1.9347828747 -0.8368605777 -0.7326553579
1.9438228707 -0.7600039183 -0.6539144127
1.9563848494 -0.6981707453 -0.5783609757
1.9727432589 -0.6431233117 -0.4984490826
1.9928159489 -0.5951569841 -0.4149770932
2.0169362967 -0.5541915244 -0.3290006929
2.0456052549 -0.5197766715 -0.2416961983
2.0797353813 -0.4910513055 -0.1545144062
2.1199962500 -0.4658692993 -0.0691556316
2.1672039309 -0.4417403278 0.0123280067
2.2145561066 -0.4211670470 0.0797037884
2.2675577545 -0.3974018402 0.1412240807
2.3181947632 -0.3737355290 0.1869345229
2.3719426696 -0.3458609246 0.2276543129
2.4195369499 -0.3181429831 0.2539253622
2.4742275859 -0.2747038529 0.2756152860
2.5201353661 -0.2346191451 0.2874144834
2.5648254589 -0.1764851325 0.2874117591
2.6031410667 -0.1136156037 0.2799278318
2.6236417222 -0.0577166616 0.2629259567
2.6321311722 -0.0004151108 0.2399977330
2.6278172468 0.0664525943 0.2094592948
2.6070530564 0.1173784847 0.1802828241
2.5760246832 0.1746473266 0.1464330992
2.5380217895 0.2278494460 0.1134179771
2.4900933693 0.2868403440 0.0749679690
2.4358119496 0.3415709077 0.0378228861
2.3774876647 0.3936385977 0.0031453881
2.3071223434 0.4502817150 -0.0330048248
2.2308218431 0.5037511043 -0.0610084988
2.1494020185 0.5545207191 -0.0774651474
2.0550163315 0.6098524197 -0.0821526585
1.9504536284 0.6716177843 -0.0714287004
1.8507489063 0.7381184412 -0.0477883393
1.7586824061 0.8122683033 -0.0167102329
1.6836475394 0.8867454940 0.0147669767
1.6230491034 0.9585773191 0.0434534819
1.5662491111 1.0337866805 0.0708173601
1.5186051292 1.1018836155 0.0931381422
1.4693543963 1.1697754414 0.1124911197
1.4132593503 1.2336702960 0.1256706668
1.3568102985 1.2815271235 0.1313610818
1.2827001042 1.3224101056 0.1210933421
1.2167361094 1.3426779300 0.0971024693
1.1520337407 1.3573393708 0.0690245921
1.0874182276 1.3662855293 0.0371829203
1.0122483136 1.3768709304 0.0015610075
0.9367507748 1.3843486283 -0.0350605088
0.8485787050 1.3923548040 -0.0711879305
0.7583704793 1.3975094469 -0.0999415526
0.6667341563 1.3999941159 -0.1215707770
0.5858782950 1.3984911110 -0.1381747407
0.5039373630 1.3959583727 -0.1501252636
0.4091319554 1.3936917711 -0.1536600697
0.3132783082 1.3905844392 -0.1493356631
0.2169693784 1.3873642165 -0.1358604929
0.1087882500 1.3923710800 -0.1922236200
0.0132950253 1.3882292164 -0.1592134496
-0.0817304796 1.3888562338 -0.1246414973
-0.1768410958 1.3944868575 -0.0907663968
-0.2727054408 1.4042559349 -0.0601306110
-0.3701063133 1.4162850654 -0.0358565464
-0.4696201508 1.4274918330 -0.0223189985
-0.5703737038 1.4346285337 -0.0223981304
-0.6703596042 1.4356645593 -0.0369142826
-0.7680928390 1.4311367431 -0.0623774336
-0.8639174373 1.4230014869 -0.0936410234
-0.9589451190 1.4124844492 -0.1266022357
-1.0540462648 1.3995183277 -0.1584511617
-1.1496228443 1.3820912779 -0.1864379105
-1.2449714395 1.3564352268 -0.2078845617
-1.3370380648 1.3166665778 -0.2191233615
-1.4199022843 1.2592218804 -0.2172173662
-1.4903791929 1.1882601083 -0.2033165378
-1.5520266686 1.1112032382 -0.1813960870
-1.6103640540 1.0330958596 -0.1545164566
-1.6701072872 0.9570302674 -0.1250097724
-1.7344242590 0.8852560664 -0.0944298889
-1.8046377785 0.8189907117 -0.0644294311
-1.8811854975 0.7589979587 -0.0368470308
-1.9633480068 0.7048281153 -0.0137360800
-2.0500122594 0.6552734379 0.0021066644
-2.1392150750 0.6080954367 0.0076394573
-2.2280036751 0.5604205156 0.0003139617
-2.3128033011 0.5097286011 -0.0208962043
-2.3919113234 0.4552604142 -0.0523685822
-2.4649316290 0.3968057125 -0.0907238928
-2.5321155600 0.3342640621 -0.1331039481
-2.5926688328 0.2669236442 -0.1780139631
-2.6439290916 0.1933629148 -0.2246152718
-2.6800731213 0.1116739875 -0.2715827238
-2.6939121272 0.0221024968 -0.3155442279
-2.6777709146 -0.0711872427 -0.3496774068
-2.6356801505 -0.1606476460 -0.3686906063
-2.5749590945 -0.2411167206 -0.3698551002
-2.5032746327 -0.3100733609 -0.3529107199
-2.4267698049 -0.3657779665 -0.3178886101
-2.3507498287 -0.4084604720 -0.2670582646
-2.2794028893 -0.4392254027 -0.2025419510
-2.2151587307 -0.4615215410 -0.1278105641
-2.1593761007 -0.4789971812 -0.0453429704
-2.1111833871 -0.4958599137 0.0419152942
-2.0705185395 -0.5151625614 0.1324436585
-2.0359664602 -0.5396098639 0.2242517673
-2.0067160726 -0.5707734589 0.3158680790
-1.9821900831 -0.6101481094 0.4056870097
-1.9615006600 -0.6573198437 0.4926728696
-1.9446305989 -0.7127188056 0.5755311422
-1.9313781837 -0.7754366967 0.6536962208
-1.9220906576 -0.8451193293 0.7263352997
-1.9174745090 -0.9209951989 0.7929589797
-1.9186849802 -1.0022452033 0.8530710221
-1.9278789590 -1.0881690257 0.9054703444
-1.9464854355 -1.1770721221 0.9497235151
-1.9766377798 -1.2671193123 0.9841863090
-2.0181922694 -1.3559878786 1.0082077462
-2.0701391907 -1.4417309796 1.0206471893
-2.1298263939 -1.5232369397 1.0215969099
-2.1946822356 -1.6000524319 1.0113418259
-2.2625087347 -1.6718503583 0.9898971700
-2.3314020697 -1.7385474690 0.9579724329
-2.4000013577 -1.7998186507 0.9160844431
-2.4672315316 -1.8548821682 0.8644855281
-2.5321251190 -1.9030169072 0.8037798631
-2.5937947080 -1.9434694798 0.7346882159
-2.6513888839 -1.9753089957 0.6579993860
-2.7038390353 -1.9978724803 0.5746185279
-2.7505703702 -2.0107923112 0.4859494712
-2.7905160385 -2.0134695828 0.3931433396
-2.8229249855 -2.0060631062 0.2976990963
-2.8472647483 -1.9889697997 0.2011173712
-2.8634024787 -1.9627384923 0.1048753995
-2.8712041634 -1.9278492161 0.0103553828
-2.8706841184 -1.8849918869 -0.0811654385
-2.8623052780 -1.8350894233 -0.1686598716
-2.8460234498 -1.7784749490 -0.2507922173
-2.8226340452 -1.7163392383 -0.3270071051
-2.7923107735 -1.6491467310 -0.3961634274
-2.7554891447 -1.5777774323 -0.4575483722
-2.7122237521 -1.5029631316 -0.5099565417
-2.6629554625 -1.4259259745 -0.5529944170
-2.6075548908 -1.3477592343 -0.5851546850
-2.5464241524 -1.2699388868 -0.6055576778
-2.4799474312 -1.1942676827 -0.6134895453
-2.4091209335 -1.1223938196 -0.6084771281
-2.3352427308 -1.0558065753 -0.5905976610
-2.2599348425 -0.9956885362 -0.5601591343
-2.1846979545 -0.9420230692 -0.5192581639
-2.1106379054 -0.8950975757 -0.4689526651
-2.0382805451 -0.8547528268 -0.4110212321
-1.9674406494 -0.8209243133 -0.3473164695
-1.8972897319 -0.7940378893 -0.2796559920
-1.8262673785 -0.7746109433 -0.2103750976
-1.7520618934 -0.7645247862 -0.1424917805
-1.6727669996 -0.7645840826 -0.0799050230
-1.5869462934 -0.7767497851 -0.0280930727
-1.4955707848 -0.8014798090 0.0068302334
-1.4022133691 -0.8368948869 0.0209739847
-1.3112515527 -0.8795140591 0.0121874388
-1.2267420383 -0.9244936880 -0.0196948242
-1.1495065799 -0.9669263416 -0.0690473458
-1.0768471714 -1.0035791594 -0.1290381960
-1.0025534349 -1.0337120974 -0.1906395199
-0.9207602085 -1.0565230235 -0.2453408523
-0.8295735635 -1.0721830445 -0.2855818475
-0.7311492067 -1.0814449246 -0.3056968167
-0.6304224992 -1.0859561017 -0.3020895550
-0.5326844111 -1.0880918684 -0.2770841395
-0.4421486781 -1.0892878868 -0.2323804670
-0.3613980665 -1.0910074504 -0.1717236195
-0.2903715565 -1.0943395567 -0.0999361236
-0.2282410075 -1.1005641848 -0.0204535212
-0.1730745003 -1.1106763030 0.0636645400
-0.1229823492 -1.1254161216 0.1502485573
-0.0760459432 -1.1455243539 0.2375245572
-0.0303732303 -1.1711561537 0.3240202476
0.0151554143 -1.2029108517 0.4085337899
0.0615974118 -1.2406337357 0.4900378662
0.1095391389 -1.2844910661 0.5674955497
0.1592175098 -1.3344758677 0.6399826236
0.2104291299 -1.3904752496 0.7067778417
0.2626748509 -1.4526143725 0.7670143069
0.3149823131 -1.5208862573 0.8201318486
0.3660000002 -1.5954270354 0.8654981168
0.4137938293 -1.6764771829 0.9024183659
0.4558382680 -1.7640972597 0.9301612043
0.4893772934 -1.8577381417 0.9479618148
0.5119611641 -1.9559124911 0.9553672528
0.5230558596 -2.0562797255 0.9525719113
0.5232719834 -2.1565444713 0.9400022164
0.5143768018 -2.2548304468 0.9181626004
0.4985399159 -2.3500128956 0.8880472902
0.4775798258 -2.4415431837 0.8505985409
0.4522536453 -2.5286593058 0.8059914203
0.4234691678 -2.6111246219 0.7550875036
0.3914656174 -2.6883977448 0.6982889262
0.3562757111 -2.7596827067 0.6358281515
0.3181600707 -2.8248167049 0.5685568607
0.2770070047 -2.8827899218 0.4966818832
0.2330337679 -2.9332049086 0.4208903885
0.1864760359 -2.9756606300 0.3418339219
0.1375615198 -3.0090367388 0.2598996778
0.0868296365 -3.0335539727 0.1759697556
0.0348091431 -3.0485712514 0.0905979510
-0.0180138073 -3.0536475000 0.0045561799
-0.0709239391 -3.0491263525 -0.0814593536
-0.1232135808 -3.0348573960 -0.1667862291
-0.1744355459 -3.0113144398 -0.2506974967
-0.2239636365 -2.9785375610 -0.3325015531
-0.2714634270 -2.9372341693 -0.4116084784
-0.3165804523 -2.8878445788 -0.4874144769
-0.3590748212 -2.8307756183 -0.5592363186
-0.3989829749 -2.7670508440 -0.6268223338
-0.4361516825 -2.6968397524 -0.6893532382
-0.4706492857 -2.6210464155 -0.7466818731
-0.5023006454 -2.5399841661 -0.7981355609
-0.5309030512 -2.4542749609 -0.8434784770
-0.5558090253 -2.3642737485 -0.8822024833
-0.5755902248 -2.2702788797 -0.9136888876
-0.5886068760 -2.1729117094 -0.9374146202
-0.5920218395 -2.0731051717 -0.9526956398
-0.5827666407 -1.9727008832 -0.9584570087
-0.5598016990 -1.8744552088 -0.9543078541
-0.5239445333 -1.7811470777 -0.9398562912
-0.4785631450 -1.6941147780 -0.9158837722
-0.4270948753 -1.6136464499 -0.8828768878
-0.3722609019 -1.5395910063 -0.8413282216
-0.3162676007 -1.4713845108 -0.7920184131
-0.2605110238 -1.4089575046 -0.7353149146
-0.2060832312 -1.3523366465 -0.6716539789
-0.1535238322 -1.3012372820 -0.6020315636
-0.1031553575 -1.2559002465 -0.5270002607
-0.0549096125 -1.2165319598 -0.4473432897
-0.0082455846 -1.1829047825 -0.3641856261
0.0375258205 -1.1552906875 -0.2783576133
0.0835957959 -1.1333330526 -0.1910632660
0.1313603940 -1.1168751131 -0.1034738443
0.1827628784 -1.1054546373 -0.0171572907
0.2396243206 -1.0983588376 0.0661312856
0.3039850934 -1.0948393559 0.1439822517
0.3772616806 -1.0936996514 0.2135362540
0.4605721000 -1.0937142149 0.2706443610
0.5530179936 -1.0936390806 0.3111810481
0.6516480048 -1.0921057039 0.3324976349
0.7524029347 -1.0871555338 0.3307733197
0.8500151360 -1.0769955527 0.3074218413
0.9395391205 -1.0595869254 0.2641864638
1.0197724729 -1.0347871814 0.2080356395
1.0933682064 -1.0028068235 0.1465358182
1.1662594851 -0.9644754695 0.0879187163
1.2442486162 -0.9211471931 0.0406207223
1.3300948230 -0.8762113277 0.0125639812
1.4218545743 -0.8347194095 0.0070538958
1.5154904262 -0.8021654947 0.0256638036
1.6063591297 -0.7810651778 0.0640021699
1.6915267691 -0.7726186278 0.1175161915
1.7705201647 -0.7759047553 0.1804465389
1.8446707291 -0.7897864714 0.2477343821
1.9164486426 -0.8120962620 0.3153398532
1.9877320114 -0.8418408741 0.3805659113
2.0598355237 -0.8784504605 0.4412304914
2.1333616412 -0.9215370057 0.4956038335
2.2083249770 -0.9714483653 0.5414925323
2.2839336854 -1.0279574832 0.5775708646
2.3588990303 -1.0910117694 0.6023218957
2.4317816556 -1.1598523501 0.6148840758
2.5009570376 -1.2335222635 0.6142813644
2.5652990411 -1.3102988469 0.6008980579
2.6239951851 -1.3884465329 0.5752003529
2.6768098552 -1.4663467726 0.5383871722
2.7235788925 -1.5427026308 0.4915124317
2.7639627299 -1.6162706416 0.4351896926
2.7979779843 -1.6862764734 0.3707066381
2.8251717723 -1.7518257948 0.2987384452
2.8452766108 -1.8121592613 0.2201832350
2.8580152298 -1.8667153573 0.1360540046
2.8626573106 -1.9144516816 0.0470825320
2.8591432264 -1.9548432191 -0.0454898014
2.8472439471 -1.9871647632 -0.1404929864
2.8270738355 -2.0108050102 -0.2366542145
2.7986566756 -2.0251726175 -0.3325719378
2.7622903016 -2.0294420161 -0.4267643724
2.7189783497 -2.0240580248 -0.5179102608
2.6691356877 -2.0089473877 -0.6045232082
2.6136135182 -1.9840744818 -0.6852220481
2.5535174880 -1.9505466122 -0.7592325084
2.4894812667 -1.9086741248 -0.8252630831
2.4225606767 -1.8595680055 -0.8829265786
2.3535296180 -1.8038201635 -0.9313138100
2.2833693551 -1.7422449126 -0.9700639886
2.2133134509 -1.6753168784 -0.9988530405
2.1449119967 -1.6031344167 -1.0168911376
2.0801951511 -1.5258503899 -1.0239915233
2.0219122861 -1.4434189269 -1.0197443992
1.9733421769 -1.3563098624 -1.0037414203
1.9363900839 -1.2662589495 -0.9767994711
1.9121295518 -1.1755172784 -0.9396613738
1.8989122815 -1.0865524641 -0.8936297498
1.8949250592 -1.0013028266 -0.8394984117
1.8977728043 -0.9209712566 -0.7782157762
1.9056423723 -0.8464250387 -0.7103987115
1.9175430932 -0.7785893257 -0.6364037690
1.9327282490 -0.7179425043 -0.5569696289
1.9512135961 -0.6653616134 -0.4726334787
1.9729053252 -0.6214282856 -0.3842158527
1.9983157748 -0.5861958415 -0.2929462715
2.0279290515 -0.5592996359 -0.2001070457
2.0628098074 -0.5402011786 -0.1071580847
2.1035776831 -0.5266756275 -0.0156354149
2.1513009667 -0.5168790776 0.0729499303
2.2066087348 -0.5079331625 0.1570933437
2.2698627390 -0.4967328165 0.2351237785
2.3410652022 -0.4796112602 0.3047404628
2.4184894612 -0.4540731175 0.3643758426
2.4997683568 -0.4173323270 0.4117478880
2.5813302987 -0.3678442518 0.4447876295
2.6592361942 -0.3063699289 0.4632159711
2.7289178738 -0.2334488852 0.4660942791
2.7858505834 -0.1510568092 0.4540101811
2.8243485321 -0.0616799599 0.4277764188
2.8388240700 0.0305021068 0.3896899595
2.8251894949 0.1193954471 0.3441530592
2.7882671072 0.2007100490 0.2971912531
2.7354223472 0.2741733749 0.2522740739
2.6731195434 0.3418059296 0.2102792749
2.6045536740 0.4050842106 0.1713121890
2.5314682622 0.4650813853 0.1354904785
2.4544568959 0.5223106274 0.1035887676
2.3730703286 0.5766147286 0.0781545997
2.2876876703 0.6282427205 0.0621021341
2.1998651547 0.6780955111 0.0584130639
2.1127673876 0.7285352745 0.0675985408
2.0292340002 0.7822060911 0.0865365279
1.9516024231 0.8414376948 0.1126614078
1.8807758471 0.9069200494 0.1428648772
1.8172917982 0.9786606500 0.1751410107
1.7610838526 1.0560871712 0.2078154247
1.7102229360 1.1375065782 0.2395729742
1.6620376354 1.2213220869 0.2692368068
1.6116319966 1.3049564453 0.2954526353
1.5518329865 1.3837693541 0.3156012839
1.4757116341 1.4489592221 0.3255386349
1.3854304176 1.4881306255 0.3068831649
1.2950059312 1.5055337389 0.2655211226
1.2071046970 1.5117240851 0.2159850715
1.1208667125 1.5112328855 0.1631783083
1.0353267215 1.5064695374 0.1094467343
0.9497520301 1.4987730324 0.0561107151
0.8635888106 1.4889471177 0.0040893456
0.7763586924 1.4775113274 -0.0457818277
0.6874162365 1.4648104557 -0.0921936137
0.5964325507 1.4513513016 -0.1341946736
0.5029764397 1.4375089455 -0.1701815351
0.4067075828 1.4237767626 -0.1978102018
0.3076870980 1.4109171618 -0.2134354672
0.2072757945 1.3999871561 -0.2130333396
0.1346829358 1.3774035845 -0.0311001321
0.0426283698 1.3784772422 -0.0036503167
-0.0498170578 1.3781944851 0.0224535642
-0.1429265019 1.3768055734 0.0459866110
-0.2605071842 1.3738419598 0.0699325131
-0.3556360680 1.3707027810 0.0824613244
-0.4754037243 1.3662494031 0.0877760211
-0.5946301473 1.3612156152 0.0757099281
-0.6884849327 1.3544434214 0.0570532616
-0.7803281445 1.3426853208 0.0316802882
-0.8706267640 1.3270100804 0.0029491603
-0.9601126403 1.3077941120 -0.0261681729
-1.0491734293 1.2840941646 -0.0530354320
-1.1156907287 1.2629397153 -0.0707757742
-1.2025749075 1.2257618889 -0.0874288250
-1.2641428670 1.1888921570 -0.0924060103
-1.3216089495 1.1461016845 -0.0916646495
-1.3751105010 1.0985824499 -0.0857645651
-1.4402482168 1.0298707444 -0.0701887486
-1.5019666559 0.9594305921 -0.0489180687
-1.5638929839 0.8902749283 -0.0242839408
-1.6456976489 0.8087890901 0.0084200030
-1.7161320552 0.7488510259 0.0340512255
-1.8108296771 0.6811272386 0.0629287259
-1.9119905944 0.6206277122 0.0853022751
-2.0180003315 0.5653948229 0.0948260060
-2.1032115791 0.5216803860 0.0913327646
-2.1859398778 0.4761097938 0.0753865435
-2.2634240007 0.4270942095 0.0475521093
-2.3340867072 0.3739592957 0.0103705206
-2.3978620379 0.3165524746 -0.0325802880
-2.4547696874 0.2544779879 -0.0785406992
-2.5031971030 0.1865896424 -0.1257688911
-2.5332932168 0.1316596513 -0.1612406251
-2.5501533251 0.0702988257 -0.1946860879
-2.5539567224 0.0055715024 -0.2237684113
-2.5441969596 -0.0606766987 -0.2466225184
-2.5203675873 -0.1266001576 -0.2613833322
-2.4806624461 -0.1863559904 -0.2608447183
-2.4353971480 -0.2403437119 -0.2504031883
-2.3863933781 -0.2881802173 -0.2303289889
-2.3354728218 -0.3294824019 -0.2008923663
-2.2695341937 -0.3719791981 -0.1457426891
-2.2089797402 -0.4047880123 -0.0789266596
-2.1554779628 -0.4313029019 -0.0037405626
-2.1089417707 -0.4555974319 0.0766851711
-2.0689436513 -0.4808716337 0.1602762847
-2.0344350867 -0.5097936380 0.2451154980
-2.0045219246 -0.5439065377 0.3297656640
-1.9784560088 -0.5840917338 0.4130094157
-1.9506405970 -0.6440395271 0.5131595950
-1.9312155098 -0.6986289079 0.5896764963
-1.9143534981 -0.7594233447 0.6620183595
-1.8969876373 -0.8433949176 0.7458926659
-1.8865430880 -0.9162858755 0.8074182675
-1.8801483298 -0.9939445606 0.8633800820
-1.8796527065 -1.0967153803 0.9251197928
-1.8877568491 -1.1825292747 0.9671355726
-1.9109157195 -1.2919499009 1.0101089734
-1.9548717783 -1.3997043285 1.0381416348
-2.0019559147 -1.4821254342 1.0506360790
-2.0735064882 -1.5780885346 1.0522152825
-2.1534731344 -1.6663593809 1.0393985207
-2.2208582478 -1.7313085839 1.0184119041
-2.2893331546 -1.7914710848 0.9885170399
-2.3747311621 -1.8602576880 0.9399588792
-2.4580080856 -1.9196868253 0.8774079801
-2.5224114042 -1.9608714221 0.8194709498
-2.5839798702 -1.9954088430 0.7545446451
-2.6557197275 -2.0277702061 0.6641529212
-2.7082747308 -2.0449707629 0.5858496787
-2.7669205722 -2.0549825034 0.4818396211
-2.8070746329 -2.0532253034 0.3947811762
-2.8407613628 -2.0431641482 0.3055568872
-2.8734422857 -2.0195967071 0.1926426185
-2.8909105249 -1.9914102742 0.1025436937
-2.9017672851 -1.9455666786 -0.0077265801
-2.9028017160 -1.9020323591 -0.0931974407
-2.8966678691 -1.8524614679 -0.1751056245
-2.8794569713 -1.7828082228 -0.2711584598
-2.8588061893 -1.7219417549 -0.3423453067
-2.8248426965 -1.6401969552 -0.4232079340
-2.7911354887 -1.5707909863 -0.4802209655
-2.7518883637 -1.4985811440 -0.5296901454
-2.6957972387 -1.4057805506 -0.5808942939
-2.6443512406 -1.3304568267 -0.6108478871
-2.5719637759 -1.2375334600 -0.6328849614
-2.5087612373 -1.1657570982 -0.6388397996
-2.4237607631 -1.0819366670 -0.6299318287
-2.3526624666 -1.0208050990 -0.6104331085
-2.2802135990 -0.9657359736 -0.5804602969
-2.1896696495 -0.9053961868 -0.5302662501
-2.1184804276 -0.8638820122 -0.4811550826
-2.0488195131 -0.8279419199 -0.4257884757
-1.9635923565 -0.7903757217 -0.3501233819
-1.8961720982 -0.7672091686 -0.2857593564
-1.8278791561 -0.7503144435 -0.2203726556
-1.7380074594 -0.7409431327 -0.1415685080
-1.6610905809 -0.7429935459 -0.0845547007
-1.5787284934 -0.7551143491 -0.0375681571
-1.4918083781 -0.7776222275 -0.0050929751
-1.3808864869 -0.8185558648 0.0096363226
-1.2944934572 -0.8575547863 -0.0003232841
-1.2128381695 -0.8980896193 -0.0287543334
-1.1361581916 -0.9363312283 -0.0714616477
-1.0620734590 -0.9697281302 -0.1224844750
-0.9863472578 -0.9969477115 -0.1747313803
-0.9051628920 -1.0177079452 -0.2210382958
-0.8171527787 -1.0324171909 -0.2551084441
-0.7237866575 -1.0419923507 -0.2718035296
-0.6286629516 -1.0480777868 -0.2689197091
-0.5359405752 -1.0523105374 -0.2469693831
-0.4489806290 -1.0558880681 -0.2076927552
-0.3698774716 -1.0597825601 -0.1541015494
-0.2993529199 -1.0648168755 -0.0895082306
-0.2368431116 -1.0718190768 -0.0171354856
-0.1808388855 -1.0815787467 0.0601836348
-0.1295791733 -1.0948120000 0.1402803732
-0.0813195232 -1.1120239571 0.2215009072
-0.0113300080 -1.1453402109 0.3429209698
0.0355789351 -1.1734663600 0.4218871384
0.0838791777 -1.2063183797 0.4981411693
0.1342291074 -1.2436386838 0.5709259742
0.1870124297 -1.2852727303 0.6395221235
0.2569854186 -1.3434759353 0.7177278483
0.3156386071 -1.3942341858 0.7742715713
0.3764849850 -1.4487204287 0.8246822755
0.4390881412 -1.5068163934 0.8684612220
0.5188107845 -1.5845737713 0.9130048952
0.5984113152 -1.6678223628 0.9464042510
0.6753466663 -1.7572508155 0.9680249900
0.7533829677 -1.8774439770 0.9748215966
0.7957314822 -2.0362202260 0.9598352444
0.7748238464 -2.1750700062 0.9314687697
0.7389151467 -2.2851738495 0.9002911429
0.6960402733 -2.3899083410 0.8603291958
0.6506304281 -2.4900162130 0.8122009174
0.6036439277 -2.5850471219 0.7559809035
0.5649090484 -2.6566986147 0.7051567815
0.5250371071 -2.7239169122 0.6494001003
0.4838661624 -2.7861914109 0.5890411745
0.4412016022 -2.8429009122 0.5243996749
0.3858365513 -2.9059848269 0.4386416170
0.3396028263 -2.9484444309 0.3659492590
0.2918569817 -2.9836148814 0.2904019366
0.2428618126 -3.0111278260 0.2125143204
0.1802652240 -3.0329495371 0.1125227592
0.1298110254 -3.0415387967 0.0313583983
0.0794349969 -3.0413817438 -0.0503013595
0.0296577479 -3.0324412225 -0.1318454909
-0.0190139540 -3.0147315561 -0.2126202189
-0.0660466940 -2.9882194817 -0.2919496011
-0.1109182514 -2.9533317384 -0.3692618099
-0.1533260220 -2.9105370323 -0.4439482898
-0.1929531227 -2.8602722686 -0.5154409628
-0.2295670314 -2.8029854943 -0.5831717591
-0.2630744767 -2.7393091185 -0.6466784649
-0.2933070676 -2.6696260131 -0.7053435415
-0.3201779469 -2.5945242680 -0.7587179887
-0.3436465286 -2.5146691481 -0.8064828690
-0.3634275988 -2.4305013190 -0.8480996720
-0.3791343180 -2.3425487277 -0.8830897941
-0.3901444548 -2.2513978958 -0.9108996923
-0.3953477102 -2.1814732305 -0.9273519608
-0.3958714630 -2.0864071122 -0.9407859008
-0.3891339820 -1.9907591020 -0.9452753634
-0.3744593598 -1.8960424788 -0.9403033989
-0.3574664768 -1.8269576943 -0.9293750436
-0.3294381959 -1.7379155694 -0.9077075744
-0.3041095305 -1.6745720125 -0.8850938043
-0.2663160970 -1.5947534496 -0.8478210693
-0.2251533190 -1.5208173617 -0.8027217809
-0.1819926997 -1.4530319021 -0.7503533395
-0.1380009144 -1.3914609451 -0.6913770786
-0.0939971949 -1.3359659022 -0.6266381225
-0.0504212861 -1.2864009132 -0.5569657285
0.0033042814 -1.2326420925 -0.4641306102
0.0460041680 -1.1964428013 -0.3861302148
0.0891331876 -1.1658268096 -0.3059931324
0.1337201922 -1.1405304927 -0.2247978320
0.1810430589 -1.1202445991 -0.1437473565
0.2329578382 -1.1045716448 -0.0645351473
0.2911788409 -1.0927758729 0.0108145595
0.3572468144 -1.0840187611 0.0797186898
0.4322482462 -1.0774758145 0.1388938184
0.4947778469 -1.0734792569 0.1736681357
0.5844338245 -1.0685502501 0.2058185947
0.6547807999 -1.0645702220 0.2179022311
0.7264723160 -1.0599579848 0.2196298117
0.8199321549 -1.0507692232 0.2005804819
0.8849670299 -1.0402936279 0.1717528512
0.9652442597 -1.0218676637 0.1231059603
1.0386128554 -0.9972117593 0.0664767580
1.1092152234 -0.9662825469 0.0092623204
1.2004026205 -0.9196674289 -0.0529788020
1.3012531581 -0.8669878706 -0.0892485996
1.4088275338 -0.8163422705 -0.0964533037
1.5180009667 -0.7742506065 -0.0739441458
1.6229225934 -0.7454422605 -0.0245610740
1.7179565992 -0.7346973290 0.0475018357
1.8047229879 -0.7385549257 0.1300701234
1.8863953555 -0.7546095160 0.2164366015
1.9502944700 -0.7756376261 0.2849269034
2.0147426263 -0.8028132024 0.3506839082
2.0973351085 -0.8442695915 0.4272114256
2.1658742400 -0.8842030966 0.4813278450
2.2362699116 -0.9299528404 0.5278955240
2.3078223776 -0.9816964596 0.5655435569
2.3967634392 -1.0555451114 0.5970372560
2.4659828703 -1.1204572875 0.6102949866
2.5318234509 -1.1900760338 0.6114092876
2.6076542133 -1.2814275005 0.5957920194
2.6627825570 -1.3558466865 0.5712351780
2.7125788511 -1.4299784578 0.5364541692
2.7569466267 -1.5025757420 0.4922807563
2.8049325763 -1.5897885556 0.4255183828
2.8370323761 -1.6555957652 0.3635384128
2.8632770241 -1.7170616692 0.2947200165
2.8833357601 -1.7735545429 0.2198329811
2.9000305704 -1.8370034106 0.1194509409
2.9052964173 -1.8803875914 0.0339563329
2.9031978789 -1.9166257924 -0.0549314621
2.8938350815 -1.9453990518 -0.1460419614
2.8769895184 -1.9660741175 -0.2382677339
2.8448735008 -1.9787093109 -0.3530503383
2.8118836855 -1.9791914356 -0.4430648113
2.7725241870 -1.9705932238 -0.5300534077
2.7272947401 -1.9528356543 -0.6126917741
2.6769914575 -1.9261713398 -0.6898366919
2.6225064351 -1.8913349939 -0.7606273429
2.5645639836 -1.8487921059 -0.8240887952
2.5039807205 -1.7992835521 -0.8795485830
2.4416075266 -1.7437045653 -0.9266357457
2.3782560285 -1.6826610631 -0.9648335149
2.3148942054 -1.6167684082 -0.9938320802
2.2526705147 -1.5463885435 -1.0131118338
2.1928775103 -1.4720438849 -1.0225504307
2.1371963508 -1.3940217280 -1.0217951963
2.0873977301 -1.3128959413 -1.0108351737
2.0453254151 -1.2295141491 -0.9894681059
2.0120856869 -1.1451936444 -0.9583882270
1.9879912546 -1.0614548547 -0.9184862119
1.9727286811 -0.9798241855 -0.8705519469
1.9650989171 -0.9014732460 -0.8157504253
1.9639233772 -0.8272961168 -0.7549120043
1.9701026482 -0.7414185109 -0.6714250564
1.9800414499 -0.6783989862 -0.5997523224
1.9942729216 -0.6208850101 -0.5242646865
2.0127265726 -0.5688856826 -0.4457383337
2.0355568187 -0.5221872073 -0.3650551143
2.0632814583 -0.4802537071 -0.2832853509
2.0966609553 -0.4419014324 -0.2018707278
2.1364148169 -0.4050629711 -0.1226758483
2.1831068950 -0.3666015781 -0.0482939170
2.2225034784 -0.3344009316 0.0023142332
2.2652527701 -0.2980708638 0.0473243828
2.2953243241 -0.2678597978 0.0691285830
2.3253958781 -0.2376487318 0.0909327833
2.3393055431 -0.2189536392 0.0961028364
2.3671248730 -0.1815634539 0.1064429426
2.3810345380 -0.1628683613 0.1116129957
2.4007330440 -0.1195213798 0.1087292391
2.4204315500 -0.0761743983 0.1058454825
2.4229349122 -0.0537533634 0.0980754945
2.4254382744 -0.0313323285 0.0903055065
2.4304449987 0.0135097414 0.0747655304
2.4258390055 0.0340469204 0.0633743951
2.4166270192 0.0751212784 0.0405921246
2.4029240356 0.1138929624 0.0165566793
2.3756330647 0.1685964774 -0.0213762509
2.3401556371 0.2180604300 -0.0598447063
2.3005184335 0.2649665679 -0.0972979913
2.2411743583 0.3239487013 -0.1441642492
2.1739560159 0.3792594881 -0.1841191316
2.0989388823 0.4309459272 -0.2133433586
1.9972652755 0.4911695650 -0.2319038579
1.8716732567 0.5610294776 -0.2293939287
1.7498953895 0.6347991876 -0.2082380864
1.6365889650 0.7176165571 -0.1762853429
1.5500032806 0.7948303380 -0.1456070573
1.4850143542 0.8610674670 -0.1209084609
1.4222752862 0.9300667828 -0.0979382539
1.3751726230 0.9824451442 -0.0829605224
1.3270767960 1.0345944375 -0.0704703960
1.2746857141 1.0835712379 -0.0642599502
1.2379089628 1.1140950249 -0.0628164713
1.1799697908 1.1566895856 -0.0646964806
1.1384662876 1.1798221211 -0.0713161839
1.0969627844 1.2029546565 -0.0779358873
1.0539697428 1.2213381732 -0.0888124678
0.9891699057 1.2472723235 -0.1063247194
0.9237495196 1.2699242242 -0.1262317327
0.8335685995 1.2957624903 -0.1464652066
0.7403822663 1.3175075664 -0.1541012774
0.6460520761 1.3351777762 -0.1509479403
0.5753240394 1.3456309204 -0.1421548078
0.5048982863 1.3544077998 -0.1300689921
0.4115563280 1.3636067796 -0.1095099375
0.3188695184 1.3702517167 -0.0852358591
0.2266629623 1.3747412770 -0.0586876463
