# Supplementary material for: The topology of the magnetically induced ring current of C13Cl2
Source: Chem Sci. 2026 Jun 27. Online ahead of print. doi: 10.1039/d6sc03398a (PMC13334967; doi:10.1039/d6sc03398a)
Supplement: SC-OLF-D6SC03398A-s002 [file SC-OLF-D6SC03398A-s002.zip › c13cl2/3loops/ribbon_traj_005_011.xyz]

300

0.1211789002 1.3564172790 -0.0882945251
0.0263512676 1.3550587500 -0.0606276759
-0.0675319641 1.3560946650 -0.0293996397
-0.1614762518 1.3611254410 0.0012736048
-0.2562270792 1.3695912217 0.0284258746
-0.3642724189 1.3805599556 0.0512924718
-0.4743553561 1.3886769902 0.0604192656
-0.5847690007 1.3903105848 0.0542980761
-0.6817852431 1.3858057557 0.0369714183
-0.7766226968 1.3759337767 0.0111335808
-0.8697229803 1.3621901351 -0.0189800976
-0.9619834981 1.3452568221 -0.0498271101
-1.0539599499 1.3245594070 -0.0786472131
-1.1346559282 1.3028842311 -0.1005585096
-1.2146785336 1.2747260266 -0.1172795884
-1.2911316045 1.2351989783 -0.1250411895
-1.3610287118 1.1841926223 -0.1234139864
-1.4228752274 1.1243402843 -0.1132382174
-1.4785479147 1.0599067916 -0.0967667448
-1.5390998897 0.9854408590 -0.0729611424
-1.6005013837 0.9126989264 -0.0460577994
-1.6656233477 0.8437432621 -0.0178908863
-1.7452901174 0.7728125832 0.0128286085
-1.8316972370 0.7088981214 0.0404620984
-1.9239771341 0.6513156079 0.0623560719
-2.0205632438 0.5982761743 0.0752252282
-2.1184129656 0.5465646767 0.0731927672
-2.2034362503 0.4988942108 0.0589267539
-2.2832226288 0.4478214259 0.0317457923
-2.3564406080 0.3928170700 -0.0048336117
-2.4228931680 0.3336074948 -0.0473619943
-2.4825040220 0.2697430201 -0.0930176966
-2.5296316992 0.2098164086 -0.1340328710
-2.5666451009 0.1436261986 -0.1752171233
-2.5903705050 0.0712077925 -0.2148554098
-2.5991489732 0.0046513865 -0.2470295230
-2.5852431519 -0.0645263175 -0.2701804748
-2.5583625549 -0.1317893535 -0.2857714370
-2.5099792006 -0.2033228549 -0.2870932035
-2.4604299917 -0.2571428226 -0.2762658595
-2.3990794702 -0.3117211038 -0.2509498236
-2.3364219404 -0.3546852017 -0.2101144784
-2.2767407148 -0.3884262260 -0.1581902164
-2.2216862324 -0.4151506860 -0.0975933105
-2.1661445592 -0.4409424332 -0.0205781487
-2.1180079687 -0.4643469896 0.0622794563
-2.0770524665 -0.4888038585 0.1487579886
-2.0422060388 -0.5171043035 0.2368076906
-2.0126070149 -0.5510615497 0.3248210030
-1.9846983509 -0.5977803473 0.4215368607
-1.9638408070 -0.6463542942 0.5051163335
-1.9465783027 -0.7021635480 0.5849287212
-1.9327654234 -0.7646179489 0.6603839473
-1.9214726817 -0.8421350064 0.7390431388
-1.9161455475 -0.9171539176 0.8033007809
-1.9163269523 -0.9971873910 0.8614172265
-1.9238567061 -1.0815235993 0.9124856834
-1.9423421041 -1.1795380562 0.9610476249
-1.9707911368 -1.2681220703 0.9945891086
-2.0105042966 -1.3555594918 1.0181903907
-2.0674548924 -1.4498186528 1.0313379294
-2.1259200934 -1.5295096966 1.0320407404
-2.1895213788 -1.6045541100 1.0220820389
-2.2644149935 -1.6829141735 0.9983420780
-2.3322367872 -1.7476300089 0.9669046641
-2.3998440537 -1.8070899600 0.9260322465
-2.4743261422 -1.8668488008 0.8694977421
-2.5382871523 -1.9130248182 0.8098738775
-2.5992333292 -1.9518625146 0.7423789774
-2.6563273962 -1.9825391477 0.6677087034
-2.7150813652 -2.0068868415 0.5767672281
-2.7613036335 -2.0185018909 0.4900691862
-2.8010964981 -2.0205410236 0.3995049238
-2.8370690543 -2.0110938167 0.2949536693
-2.8612938018 -1.9934194110 0.2007405372
-2.8776181378 -1.9670673390 0.1068469104
-2.8864965381 -1.9276671673 0.0035085380
-2.8861015578 -1.8848355553 -0.0856026807
-2.8782340696 -1.8353533704 -0.1708570797
-2.8630241855 -1.7796925377 -0.2511669075
-2.8380396486 -1.7109331433 -0.3346285308
-2.8087718430 -1.6446481527 -0.4019563386
-2.7733877502 -1.5744287226 -0.4619620338
-2.7268228096 -1.4918766754 -0.5197395973
-2.6789310251 -1.4159631594 -0.5613717526
-2.6252368909 -1.3390426837 -0.5928113326
-2.5581018081 -1.2533653904 -0.6142496071
-2.4929756369 -1.1793624345 -0.6212553555
-2.4235510821 -1.1092359841 -0.6158589577
-2.3420122784 -1.0370618956 -0.5949026841
-2.2679852773 -0.9792575006 -0.5641527721
-2.1940868555 -0.9278123228 -0.5233440710
-2.1125309730 -0.8777133754 -0.4671700568
-2.0417161421 -0.8395326260 -0.4096109124
-1.9724253770 -0.8074033385 -0.3467047574
-1.9038871533 -0.7817721743 -0.2800834623
-1.8346449830 -0.7631072081 -0.2118946349
-1.7538554917 -0.7517075193 -0.1365928106
-1.6766138799 -0.7520308271 -0.0748008300
-1.5822761125 -0.7663715245 -0.0185250062
-1.4929976144 -0.7907602285 0.0154428661
-1.4017530224 -0.8250290807 0.0298247269
-1.3018699153 -0.8712487059 0.0200301978
-1.2187192136 -0.9144198678 -0.0106059847
-1.1418698343 -0.9550224817 -0.0574672406
-1.0687428685 -0.9901054374 -0.1140339285
-0.9939699310 -1.0187581158 -0.1720399942
-0.9125622552 -1.0405258504 -0.2234821669
-0.8227835820 -1.0556506181 -0.2612229224
-0.7265385765 -1.0650639894 -0.2799429569
-0.6282385906 -1.0704130353 -0.2765849304
-0.5327262823 -1.0737061193 -0.2524862582
-0.4439384288 -1.0763310709 -0.2096098447
-0.3642547961 -1.0795228568 -0.1514261373
-0.2938750444 -1.0842640028 -0.0822457895
-0.2320409925 -1.0916547192 -0.0054489689
-0.1769476102 -1.1025778968 0.0759937724
-0.1266944000 -1.1177384589 0.1598782174
-0.0795481601 -1.1378150991 0.2445459962
-0.0337633123 -1.1630236352 0.3285914340
0.0118593123 -1.1937321078 0.4108714684
0.0641846667 -1.2346889100 0.4998594434
0.1122807061 -1.2772255361 0.5751546748
0.1621383534 -1.3253675522 0.6457697215
0.2136348457 -1.3789992133 0.7110382769
0.2663807362 -1.4382415385 0.7701390461
0.3263488367 -1.5109118121 0.8288197327
0.3787761282 -1.5820557456 0.8732517427
0.4286655641 -1.6592420651 0.9097493310
0.4789272521 -1.7532753710 0.9402324970
0.5152749621 -1.8433441314 0.9580265570
0.5435982381 -1.9500825532 0.9664419364
0.5569276949 -2.0600086187 0.9629981598
0.5564259685 -2.1579863181 0.9501224492
0.5451449517 -2.2656942195 0.9259164912
0.5277099307 -2.3583755070 0.8959987230
0.5053967051 -2.4475032829 0.8592533722
0.4791302624 -2.5325595098 0.8160118458
0.4414065440 -2.6317495046 0.7535741816
0.4083327853 -2.7063171098 0.6976146849
0.3723792181 -2.7752910614 0.6364838637
0.3337096215 -2.8384219530 0.5708594213
0.2922559874 -2.8949006408 0.5010113409
0.2424697222 -2.9498265993 0.4183639059
0.1956527420 -2.9907020065 0.3413924898
0.1466795683 -3.0232250106 0.2618247482
0.0959653996 -3.0472990253 0.1803681429
0.0375045790 -3.0640828946 0.0874749769
-0.0152478111 -3.0688213748 0.0038786700
-0.0680703109 -3.0645760241 -0.0796995151
-0.1267904763 -3.0484509730 -0.1725432775
-0.1779164690 -3.0251122252 -0.2539586403
-0.2274243118 -2.9931334394 -0.3334196951
-0.2750200684 -2.9531351560 -0.4103789635
-0.3258756165 -2.8991139837 -0.4929814551
-0.3685226515 -2.8434978683 -0.5628113134
-0.4087162434 -2.7815027066 -0.6286105018
-0.4510432188 -2.7049479479 -0.6970034812
-0.4859921809 -2.6310284473 -0.7527267840
-0.5183714149 -2.5522044417 -0.8030060714
-0.5479943294 -2.4689962426 -0.8475830636
-0.5776976341 -2.3710832871 -0.8906959420
-0.5989370283 -2.2795776394 -0.9217802110
-0.6147149408 -2.1728976105 -0.9479233439
-0.6187079926 -2.0753673331 -0.9632093284
-0.6073931405 -1.9654286440 -0.9698476940
-0.5825533281 -1.8700465295 -0.9659152504
-0.5396419042 -1.7691348640 -0.9503882144
-0.4922806450 -1.6856679222 -0.9269550899
-0.4395665899 -1.6083426624 -0.8951031970
-0.3769201992 -1.5284638795 -0.8502219619
-0.3204188077 -1.4630668220 -0.8020455240
-0.2644260412 -1.4028529179 -0.7469752957
-0.2032404599 -1.3418415257 -0.6772240894
-0.1508307371 -1.2926218950 -0.6092439759
-0.1005530725 -1.2486673020 -0.5362191369
-0.0522727336 -1.2101101840 -0.4589167358
0.0002606834 -1.1733167396 -0.3682374488
0.0462244045 -1.1462131167 -0.2848854582
0.0926749177 -1.1242949707 -0.2002895614
0.1410255078 -1.1073800138 -0.1156259247
0.1930015536 -1.0949930253 -0.0323602370
0.2504557293 -1.0865150519 0.0476744694
0.3153162384 -1.0812185914 0.1220428844
0.3889575500 -1.0780469195 0.1876931100
0.4720198234 -1.0759482233 0.2408235888
0.5633582274 -1.0738534854 0.2776964620
0.6480960923 -1.0712893316 0.2949866631
0.7464772036 -1.0654777099 0.2937444178
0.8308428070 -1.0569473395 0.2759283943
0.9202231686 -1.0411750301 0.2370817848
1.0011072621 -1.0185494201 0.1850222929
1.0755320138 -0.9890229287 0.1269570262
1.1487127874 -0.9531833581 0.0708542355
1.2258515393 -0.9121260827 0.0245818921
1.3206148185 -0.8637436532 -0.0059311372
1.4215436112 -0.8190199376 -0.0104894458
1.5128819925 -0.7873590121 0.0083430776
1.6120837068 -0.7640656836 0.0512625518
1.6946391788 -0.7557723383 0.1047082672
1.7804674674 -0.7588341707 0.1749273588
1.8521883425 -0.7720119474 0.2418269354
1.9217780958 -0.7930604307 0.3089797000
1.9995987677 -0.8248556552 0.3815520181
2.0700197975 -0.8596833516 0.4416867791
2.1420033428 -0.9006257295 0.4957907246
2.2154832660 -0.9478330185 0.5421576051
2.2988877228 -1.0083167996 0.5832494784
2.3725953401 -1.0691161987 0.6084421153
2.4442816481 -1.1357309774 0.6220394584
2.5205419690 -1.2162179777 0.6228244183
2.5833984990 -1.2914844410 0.6103079645
2.6476172526 -1.3777468116 0.5829598526
2.6985671466 -1.4544549393 0.5467740039
2.7437790089 -1.5296974889 0.5011210960
2.7871396330 -1.6109591692 0.4391690675
2.8197021312 -1.6798105576 0.3760663353
2.8458921669 -1.7444266391 0.3059075687
2.8672471284 -1.8111149754 0.2198044385
2.8790310519 -1.8647176571 0.1375433865
2.8833061156 -1.9120029002 0.0507980594
2.8798909712 -1.9523850198 -0.0393850634
2.8666975517 -1.9888585663 -0.1433363530
2.8465305154 -2.0125575871 -0.2371961127
2.8185635249 -2.0274601057 -0.3308612330
2.7785374285 -2.0335279168 -0.4341864333
2.7355123580 -2.0286413722 -0.5231430113
2.6863831551 -2.0145502828 -0.6078590716
2.6246743138 -1.9876437154 -0.6960918268
2.5652846060 -1.9549852731 -0.7681016049
2.5022907033 -1.9145157913 -0.8327052148
2.4283251948 -1.8607710850 -0.8955916428
2.3604749580 -1.8062575263 -0.9425229387
2.2916678489 -1.7461620800 -0.9803737077
2.2230051219 -1.6809347935 -1.0088268407
2.1478454300 -1.6018330844 -1.0289542743
2.0847257053 -1.5260459071 -1.0358137617
2.0278085080 -1.4453344957 -1.0320027722
1.9799126470 -1.3601824446 -1.0172985679
1.9389426826 -1.2611479904 -0.9889062072
1.9156214441 -1.1720187717 -0.9529500495
1.9027840445 -1.0844927802 -0.9086908131
1.8986597717 -1.0002497516 -0.8569737388
1.9021815954 -0.9111989474 -0.7907613976
1.9101970436 -0.8372876080 -0.7254984220
1.9220741494 -0.7693080182 -0.6546370683
1.9393953640 -0.7005213467 -0.5692625893
1.9580623798 -0.6467359033 -0.4884070492
1.9799198655 -0.6003526649 -0.4038960800
2.0054202589 -0.5613978859 -0.3167521945
2.0351519101 -0.5295325809 -0.2281376937
2.0700250018 -0.5039643670 -0.1394442972
2.1107241406 -0.4826036658 -0.0522485810
2.1582559676 -0.4631613452 0.0316442233
2.2131812567 -0.4423815553 0.1101042842
2.2673363982 -0.4223181869 0.1734457980
2.3269140529 -0.3969221242 0.2296392190
2.3821706406 -0.3696619268 0.2694651000
2.4393545466 -0.3368004056 0.3031593139
2.4955261685 -0.2941177811 0.3245267861
2.5498697673 -0.2454420328 0.3385885585
2.5966684637 -0.1880835967 0.3393261122
2.6370926753 -0.1259896443 0.3325824630
2.6620884464 -0.0587708921 0.3132589801
2.6750730120 0.0098504688 0.2880091487
2.6664044534 0.0760927224 0.2550551499
2.6460919884 0.1385456068 0.2213886982
2.6119843187 0.1948726246 0.1870354359
2.5674866737 0.2570293284 0.1479876723
2.5162208787 0.3149036839 0.1100370556
2.4592516063 0.3687850861 0.0739319686
2.3984725356 0.4200510109 0.0404577259
2.3249626740 0.4754801187 0.0062681570
2.2457470448 0.5274686115 -0.0194720989
2.1516086982 0.5824689929 -0.0358424181
2.0547729553 0.6357169347 -0.0361477302
1.9596843927 0.6906950592 -0.0217936712
1.8695923215 0.7506849175 0.0015820405
1.7859529799 0.8172127539 0.0305319155
1.7095570809 0.8907637657 0.0624149728
1.6484960757 0.9625416263 0.0916621355
1.5910288084 1.0375358568 0.1195521174
1.5404275733 1.1033094888 0.1410487509
1.4966041266 1.1600807828 0.1576685739
1.4373513247 1.2204837036 0.1716139072
1.3678809033 1.2712213302 0.1781527485
1.3013245319 1.3020237677 0.1692857807
1.2232747444 1.3262328393 0.1484168953
1.1455047194 1.3425001948 0.1222068112
1.0681096965 1.3540717810 0.0938143396
0.9906628096 1.3622065863 0.0645330964
0.9128534740 1.3676283959 0.0351439300
0.8343898918 1.3704651925 0.0063260072
0.7552056599 1.3716128975 -0.0212795795
0.6749967048 1.3712948475 -0.0469246089
0.5815926749 1.3711931423 -0.0704553830
0.4987909655 1.3684052472 -0.0896956063
0.4024076358 1.3658161488 -0.1036181933
0.3046053458 1.3625561612 -0.1094886703
0.2182763488 1.3587196662 -0.1058385109
0.1087882500 1.3923710800 -0.1922236200
0.0132950253 1.3882292164 -0.1592134496
-0.0817304796 1.3888562338 -0.1246414973
-0.1768410958 1.3944868575 -0.0907663968
-0.2727054408 1.4042559349 -0.0601306110
-0.3701063133 1.4162850654 -0.0358565464
-0.4696201508 1.4274918330 -0.0223189985
-0.5703737038 1.4346285337 -0.0223981304
-0.6703596042 1.4356645593 -0.0369142826
-0.7680928390 1.4311367431 -0.0623774336
-0.8639174373 1.4230014869 -0.0936410234
-0.9589451190 1.4124844492 -0.1266022357
-1.0540462648 1.3995183277 -0.1584511617
-1.1496228443 1.3820912779 -0.1864379105
-1.2449714395 1.3564352268 -0.2078845617
-1.3370380648 1.3166665778 -0.2191233615
-1.4199022843 1.2592218804 -0.2172173662
-1.4903791929 1.1882601083 -0.2033165378
-1.5520266686 1.1112032382 -0.1813960870
-1.6103640540 1.0330958596 -0.1545164566
-1.6701072872 0.9570302674 -0.1250097724
-1.7344242590 0.8852560664 -0.0944298889
-1.8046377785 0.8189907117 -0.0644294311
-1.8811854975 0.7589979587 -0.0368470308
-1.9633480068 0.7048281153 -0.0137360800
-2.0500122594 0.6552734379 0.0021066644
-2.1392150750 0.6080954367 0.0076394573
-2.2280036751 0.5604205156 0.0003139617
-2.3128033011 0.5097286011 -0.0208962043
-2.3919113234 0.4552604142 -0.0523685822
-2.4649316290 0.3968057125 -0.0907238928
-2.5321155600 0.3342640621 -0.1331039481
-2.5926688328 0.2669236442 -0.1780139631
-2.6439290916 0.1933629148 -0.2246152718
-2.6800731213 0.1116739875 -0.2715827238
-2.6939121272 0.0221024968 -0.3155442279
-2.6777709146 -0.0711872427 -0.3496774068
-2.6356801505 -0.1606476460 -0.3686906063
-2.5749590945 -0.2411167206 -0.3698551002
-2.5032746327 -0.3100733609 -0.3529107199
-2.4267698049 -0.3657779665 -0.3178886101
-2.3507498287 -0.4084604720 -0.2670582646
-2.2794028893 -0.4392254027 -0.2025419510
-2.2151587307 -0.4615215410 -0.1278105641
-2.1593761007 -0.4789971812 -0.0453429704
-2.1111833871 -0.4958599137 0.0419152942
-2.0705185395 -0.5151625614 0.1324436585
-2.0359664602 -0.5396098639 0.2242517673
-2.0067160726 -0.5707734589 0.3158680790
-1.9821900831 -0.6101481094 0.4056870097
-1.9615006600 -0.6573198437 0.4926728696
-1.9446305989 -0.7127188056 0.5755311422
-1.9313781837 -0.7754366967 0.6536962208
-1.9220906576 -0.8451193293 0.7263352997
-1.9174745090 -0.9209951989 0.7929589797
-1.9186849802 -1.0022452033 0.8530710221
-1.9278789590 -1.0881690257 0.9054703444
-1.9464854355 -1.1770721221 0.9497235151
-1.9766377798 -1.2671193123 0.9841863090
-2.0181922694 -1.3559878786 1.0082077462
-2.0701391907 -1.4417309796 1.0206471893
-2.1298263939 -1.5232369397 1.0215969099
-2.1946822356 -1.6000524319 1.0113418259
-2.2625087347 -1.6718503583 0.9898971700
-2.3314020697 -1.7385474690 0.9579724329
-2.4000013577 -1.7998186507 0.9160844431
-2.4672315316 -1.8548821682 0.8644855281
-2.5321251190 -1.9030169072 0.8037798631
-2.5937947080 -1.9434694798 0.7346882159
-2.6513888839 -1.9753089957 0.6579993860
-2.7038390353 -1.9978724803 0.5746185279
-2.7505703702 -2.0107923112 0.4859494712
-2.7905160385 -2.0134695828 0.3931433396
-2.8229249855 -2.0060631062 0.2976990963
-2.8472647483 -1.9889697997 0.2011173712
-2.8634024787 -1.9627384923 0.1048753995
-2.8712041634 -1.9278492161 0.0103553828
-2.8706841184 -1.8849918869 -0.0811654385
-2.8623052780 -1.8350894233 -0.1686598716
-2.8460234498 -1.7784749490 -0.2507922173
-2.8226340452 -1.7163392383 -0.3270071051
-2.7923107735 -1.6491467310 -0.3961634274
-2.7554891447 -1.5777774323 -0.4575483722
-2.7122237521 -1.5029631316 -0.5099565417
-2.6629554625 -1.4259259745 -0.5529944170
-2.6075548908 -1.3477592343 -0.5851546850
-2.5464241524 -1.2699388868 -0.6055576778
-2.4799474312 -1.1942676827 -0.6134895453
-2.4091209335 -1.1223938196 -0.6084771281
-2.3352427308 -1.0558065753 -0.5905976610
-2.2599348425 -0.9956885362 -0.5601591343
-2.1846979545 -0.9420230692 -0.5192581639
-2.1106379054 -0.8950975757 -0.4689526651
-2.0382805451 -0.8547528268 -0.4110212321
-1.9674406494 -0.8209243133 -0.3473164695
-1.8972897319 -0.7940378893 -0.2796559920
-1.8262673785 -0.7746109433 -0.2103750976
-1.7520618934 -0.7645247862 -0.1424917805
-1.6727669996 -0.7645840826 -0.0799050230
-1.5869462934 -0.7767497851 -0.0280930727
-1.4955707848 -0.8014798090 0.0068302334
-1.4022133691 -0.8368948869 0.0209739847
-1.3112515527 -0.8795140591 0.0121874388
-1.2267420383 -0.9244936880 -0.0196948242
-1.1495065799 -0.9669263416 -0.0690473458
-1.0768471714 -1.0035791594 -0.1290381960
-1.0025534349 -1.0337120974 -0.1906395199
-0.9207602085 -1.0565230235 -0.2453408523
-0.8295735635 -1.0721830445 -0.2855818475
-0.7311492067 -1.0814449246 -0.3056968167
-0.6304224992 -1.0859561017 -0.3020895550
-0.5326844111 -1.0880918684 -0.2770841395
-0.4421486781 -1.0892878868 -0.2323804670
-0.3613980665 -1.0910074504 -0.1717236195
-0.2903715565 -1.0943395567 -0.0999361236
-0.2282410075 -1.1005641848 -0.0204535212
-0.1730745003 -1.1106763030 0.0636645400
-0.1229823492 -1.1254161216 0.1502485573
-0.0760459432 -1.1455243539 0.2375245572
-0.0303732303 -1.1711561537 0.3240202476
0.0151554143 -1.2029108517 0.4085337899
0.0615974118 -1.2406337357 0.4900378662
0.1095391389 -1.2844910661 0.5674955497
0.1592175098 -1.3344758677 0.6399826236
0.2104291299 -1.3904752496 0.7067778417
0.2626748509 -1.4526143725 0.7670143069
0.3149823131 -1.5208862573 0.8201318486
0.3660000002 -1.5954270354 0.8654981168
0.4137938293 -1.6764771829 0.9024183659
0.4558382680 -1.7640972597 0.9301612043
0.4893772934 -1.8577381417 0.9479618148
0.5119611641 -1.9559124911 0.9553672528
0.5230558596 -2.0562797255 0.9525719113
0.5232719834 -2.1565444713 0.9400022164
0.5143768018 -2.2548304468 0.9181626004
0.4985399159 -2.3500128956 0.8880472902
0.4775798258 -2.4415431837 0.8505985409
0.4522536453 -2.5286593058 0.8059914203
0.4234691678 -2.6111246219 0.7550875036
0.3914656174 -2.6883977448 0.6982889262
0.3562757111 -2.7596827067 0.6358281515
0.3181600707 -2.8248167049 0.5685568607
0.2770070047 -2.8827899218 0.4966818832
0.2330337679 -2.9332049086 0.4208903885
0.1864760359 -2.9756606300 0.3418339219
0.1375615198 -3.0090367388 0.2598996778
0.0868296365 -3.0335539727 0.1759697556
0.0348091431 -3.0485712514 0.0905979510
-0.0180138073 -3.0536475000 0.0045561799
-0.0709239391 -3.0491263525 -0.0814593536
-0.1232135808 -3.0348573960 -0.1667862291
-0.1744355459 -3.0113144398 -0.2506974967
-0.2239636365 -2.9785375610 -0.3325015531
-0.2714634270 -2.9372341693 -0.4116084784
-0.3165804523 -2.8878445788 -0.4874144769
-0.3590748212 -2.8307756183 -0.5592363186
-0.3989829749 -2.7670508440 -0.6268223338
-0.4361516825 -2.6968397524 -0.6893532382
-0.4706492857 -2.6210464155 -0.7466818731
-0.5023006454 -2.5399841661 -0.7981355609
-0.5309030512 -2.4542749609 -0.8434784770
-0.5558090253 -2.3642737485 -0.8822024833
-0.5755902248 -2.2702788797 -0.9136888876
-0.5886068760 -2.1729117094 -0.9374146202
-0.5920218395 -2.0731051717 -0.9526956398
-0.5827666407 -1.9727008832 -0.9584570087
-0.5598016990 -1.8744552088 -0.9543078541
-0.5239445333 -1.7811470777 -0.9398562912
-0.4785631450 -1.6941147780 -0.9158837722
-0.4270948753 -1.6136464499 -0.8828768878
-0.3722609019 -1.5395910063 -0.8413282216
-0.3162676007 -1.4713845108 -0.7920184131
-0.2605110238 -1.4089575046 -0.7353149146
-0.2060832312 -1.3523366465 -0.6716539789
-0.1535238322 -1.3012372820 -0.6020315636
-0.1031553575 -1.2559002465 -0.5270002607
-0.0549096125 -1.2165319598 -0.4473432897
-0.0082455846 -1.1829047825 -0.3641856261
0.0375258205 -1.1552906875 -0.2783576133
0.0835957959 -1.1333330526 -0.1910632660
0.1313603940 -1.1168751131 -0.1034738443
0.1827628784 -1.1054546373 -0.0171572907
0.2396243206 -1.0983588376 0.0661312856
0.3039850934 -1.0948393559 0.1439822517
0.3772616806 -1.0936996514 0.2135362540
0.4605721000 -1.0937142149 0.2706443610
0.5530179936 -1.0936390806 0.3111810481
0.6516480048 -1.0921057039 0.3324976349
0.7524029347 -1.0871555338 0.3307733197
0.8500151360 -1.0769955527 0.3074218413
0.9395391205 -1.0595869254 0.2641864638
1.0197724729 -1.0347871814 0.2080356395
1.0933682064 -1.0028068235 0.1465358182
1.1662594851 -0.9644754695 0.0879187163
1.2442486162 -0.9211471931 0.0406207223
1.3300948230 -0.8762113277 0.0125639812
1.4218545743 -0.8347194095 0.0070538958
1.5154904262 -0.8021654947 0.0256638036
1.6063591297 -0.7810651778 0.0640021699
1.6915267691 -0.7726186278 0.1175161915
1.7705201647 -0.7759047553 0.1804465389
1.8446707291 -0.7897864714 0.2477343821
1.9164486426 -0.8120962620 0.3153398532
1.9877320114 -0.8418408741 0.3805659113
2.0598355237 -0.8784504605 0.4412304914
2.1333616412 -0.9215370057 0.4956038335
2.2083249770 -0.9714483653 0.5414925323
2.2839336854 -1.0279574832 0.5775708646
2.3588990303 -1.0910117694 0.6023218957
2.4317816556 -1.1598523501 0.6148840758
2.5009570376 -1.2335222635 0.6142813644
2.5652990411 -1.3102988469 0.6008980579
2.6239951851 -1.3884465329 0.5752003529
2.6768098552 -1.4663467726 0.5383871722
2.7235788925 -1.5427026308 0.4915124317
2.7639627299 -1.6162706416 0.4351896926
2.7979779843 -1.6862764734 0.3707066381
2.8251717723 -1.7518257948 0.2987384452
2.8452766108 -1.8121592613 0.2201832350
2.8580152298 -1.8667153573 0.1360540046
2.8626573106 -1.9144516816 0.0470825320
2.8591432264 -1.9548432191 -0.0454898014
2.8472439471 -1.9871647632 -0.1404929864
2.8270738355 -2.0108050102 -0.2366542145
2.7986566756 -2.0251726175 -0.3325719378
2.7622903016 -2.0294420161 -0.4267643724
2.7189783497 -2.0240580248 -0.5179102608
2.6691356877 -2.0089473877 -0.6045232082
2.6136135182 -1.9840744818 -0.6852220481
2.5535174880 -1.9505466122 -0.7592325084
2.4894812667 -1.9086741248 -0.8252630831
2.4225606767 -1.8595680055 -0.8829265786
2.3535296180 -1.8038201635 -0.9313138100
2.2833693551 -1.7422449126 -0.9700639886
2.2133134509 -1.6753168784 -0.9988530405
2.1449119967 -1.6031344167 -1.0168911376
2.0801951511 -1.5258503899 -1.0239915233
2.0219122861 -1.4434189269 -1.0197443992
1.9733421769 -1.3563098624 -1.0037414203
1.9363900839 -1.2662589495 -0.9767994711
1.9121295518 -1.1755172784 -0.9396613738
1.8989122815 -1.0865524641 -0.8936297498
1.8949250592 -1.0013028266 -0.8394984117
1.8977728043 -0.9209712566 -0.7782157762
1.9056423723 -0.8464250387 -0.7103987115
1.9175430932 -0.7785893257 -0.6364037690
1.9327282490 -0.7179425043 -0.5569696289
1.9512135961 -0.6653616134 -0.4726334787
1.9729053252 -0.6214282856 -0.3842158527
1.9983157748 -0.5861958415 -0.2929462715
2.0279290515 -0.5592996359 -0.2001070457
2.0628098074 -0.5402011786 -0.1071580847
2.1035776831 -0.5266756275 -0.0156354149
2.1513009667 -0.5168790776 0.0729499303
2.2066087348 -0.5079331625 0.1570933437
2.2698627390 -0.4967328165 0.2351237785
2.3410652022 -0.4796112602 0.3047404628
2.4184894612 -0.4540731175 0.3643758426
2.4997683568 -0.4173323270 0.4117478880
2.5813302987 -0.3678442518 0.4447876295
2.6592361942 -0.3063699289 0.4632159711
2.7289178738 -0.2334488852 0.4660942791
2.7858505834 -0.1510568092 0.4540101811
2.8243485321 -0.0616799599 0.4277764188
2.8388240700 0.0305021068 0.3896899595
2.8251894949 0.1193954471 0.3441530592
2.7882671072 0.2007100490 0.2971912531
2.7354223472 0.2741733749 0.2522740739
2.6731195434 0.3418059296 0.2102792749
2.6045536740 0.4050842106 0.1713121890
2.5314682622 0.4650813853 0.1354904785
2.4544568959 0.5223106274 0.1035887676
2.3730703286 0.5766147286 0.0781545997
2.2876876703 0.6282427205 0.0621021341
2.1998651547 0.6780955111 0.0584130639
2.1127673876 0.7285352745 0.0675985408
2.0292340002 0.7822060911 0.0865365279
1.9516024231 0.8414376948 0.1126614078
1.8807758471 0.9069200494 0.1428648772
1.8172917982 0.9786606500 0.1751410107
1.7610838526 1.0560871712 0.2078154247
1.7102229360 1.1375065782 0.2395729742
1.6620376354 1.2213220869 0.2692368068
1.6116319966 1.3049564453 0.2954526353
1.5518329865 1.3837693541 0.3156012839
1.4757116341 1.4489592221 0.3255386349
1.3854304176 1.4881306255 0.3068831649
1.2950059312 1.5055337389 0.2655211226
1.2071046970 1.5117240851 0.2159850715
1.1208667125 1.5112328855 0.1631783083
1.0353267215 1.5064695374 0.1094467343
0.9497520301 1.4987730324 0.0561107151
0.8635888106 1.4889471177 0.0040893456
0.7763586924 1.4775113274 -0.0457818277
0.6874162365 1.4648104557 -0.0921936137
0.5964325507 1.4513513016 -0.1341946736
0.5029764397 1.4375089455 -0.1701815351
0.4067075828 1.4237767626 -0.1978102018
0.3076870980 1.4109171618 -0.2134354672
0.2072757945 1.3999871561 -0.2130333396
0.1335695504 1.3204634780 0.0156345698
0.0394075099 1.3218882836 0.0379580978
-0.0533334485 1.3233330963 0.0658422178
-0.1461114078 1.3277640245 0.0933136063
-0.2397487176 1.3349265085 0.1169823602
-0.3584385246 1.3448348458 0.1384414900
-0.4790905613 1.3498621474 0.1431575297
-0.5991642976 1.3459926359 0.1309942827
-0.6932108820 1.3359469521 0.1108571191
-0.7851525546 1.3207308103 0.0846445952
-0.8755285232 1.3013787834 0.0556808282
-0.9650218772 1.2780291951 0.0269480155
-1.0538736350 1.2496004863 0.0011567356
-1.1196890121 1.2236771844 -0.0146791087
-1.1843856277 1.1930168264 -0.0266746151
-1.2452251442 1.1537313788 -0.0309590175
-1.3021551393 1.1091633642 -0.0296106067
-1.3553712618 1.0604204603 -0.0231598970
-1.4050691608 1.0086103449 -0.0121374027
-1.4678357254 0.9377858584 0.0085941717
-1.5308954801 0.8683675855 0.0328941736
-1.5968224365 0.8022304578 0.0586481163
-1.6859424563 0.7266344547 0.0900866482
-1.7822089764 0.6587982841 0.1177712276
-1.8846062613 0.5978031004 0.1384482238
-1.9911142283 0.5412789106 0.1483437920
-2.0976108561 0.4850339167 0.1387460771
-2.1788688255 0.4373679061 0.1175395461
-2.2536419565 0.3859142507 0.0843877889
-2.3209698926 0.3303737258 0.0427013588
-2.3808547070 0.2704092771 -0.0040000959
-2.4328924840 0.2052219781 -0.0529314450
-2.4665945656 0.1527091731 -0.0900517789
-2.4893611101 0.0938894824 -0.1258189749
-2.5006678888 0.0307415975 -0.1581280958
-2.5043858192 -0.0127997238 -0.1785148182
-2.4927153892 -0.0578653924 -0.1906835429
-2.4810449592 -0.1029310610 -0.2028522676
-2.4449993067 -0.1655289892 -0.2043313068
-2.4175853508 -0.2042122842 -0.1996209991
-2.3713891356 -0.2576642411 -0.1840110370
-2.3220940521 -0.3009099313 -0.1531706921
-2.2740785402 -0.3376270494 -0.1138384818
-2.2282137341 -0.3687798311 -0.0673760570
-2.1729130176 -0.4028876853 0.0041866731
-2.1248325504 -0.4328340656 0.0826436185
-2.0835863935 -0.4624451557 0.1650723186
-2.0484456175 -0.4945987432 0.2493636139
-2.0184979571 -0.5313496405 0.3337739271
-1.9872066188 -0.5854125852 0.4373867117
-1.9661809541 -0.6353887446 0.5175597973
-1.9485260065 -0.6916082903 0.5943263001
-1.9341526632 -0.7537992011 0.6670716737
-1.9208547057 -0.8391506835 0.7517509778
-1.9148165860 -0.9133126362 0.8136425821
-1.9139689244 -0.9921295788 0.8697634310
-1.9198344533 -1.0748781729 0.9195010225
-1.9381987727 -1.1820039903 0.9723717346
-1.9649444937 -1.2691248283 1.0049919082
-2.0028163238 -1.3551311050 1.0281730351
-2.0647705941 -1.4579063259 1.0420286696
-2.1220137929 -1.5357824536 1.0424845710
-2.1843605221 -1.6090557881 1.0328222518
-2.2663212524 -1.6939779886 1.0067869860
-2.3330715046 -1.7567125489 0.9758368952
-2.3996867497 -1.8143612692 0.9359800498
-2.4814207528 -1.8788154334 0.8745099561
-2.5444491856 -1.9230327293 0.8159678918
-2.6046719503 -1.9602555494 0.7500697388
-2.6612659084 -1.9897692997 0.6774180209
-2.7263236951 -2.0159012027 0.5789159282
-2.7720368968 -2.0262114705 0.4941889012
-2.8116769577 -2.0276124644 0.4058665079
-2.8512131230 -2.0161245271 0.2922082424
-2.8753228553 -1.9978690223 0.2003637033
-2.8918337968 -1.9713961857 0.1088184212
-2.9017889127 -1.9274851185 -0.0033383068
-2.9015189972 -1.8846792237 -0.0900399229
-2.8941628612 -1.8356173175 -0.1730542877
-2.8800249211 -1.7809101264 -0.2515415976
-2.8534452520 -1.7055270483 -0.3422499565
-2.8252329126 -1.6401495743 -0.4077492499
-2.7912863557 -1.5710800129 -0.4663756953
-2.7414218671 -1.4807902193 -0.5295226529
-2.6949065877 -1.4060003443 -0.5697490882
-2.6429188910 -1.3303261331 -0.6004679803
-2.5697794638 -1.2367918940 -0.6229415364
-2.5060038426 -1.1644571863 -0.6290211657
-2.4379812308 -1.0960781487 -0.6232407873
-2.3487818260 -1.0183172159 -0.5992077072
-2.2760357121 -0.9628264650 -0.5681464098
-2.2034757565 -0.9136015765 -0.5274299781
-2.1144240406 -0.8603291750 -0.4653874484
-2.0451517392 -0.8243124251 -0.4082005927
-1.9774101045 -0.7938823637 -0.3460930453
-1.9104845747 -0.7695064594 -0.2805109326
-1.8430225876 -0.7516034729 -0.2134141722
-1.7556490899 -0.7388902524 -0.1306938406
-1.6804607601 -0.7394775715 -0.0696966371
-1.5776059316 -0.7559932638 -0.0089569398
-1.4904244441 -0.7800406481 0.0240554988
-1.4012926757 -0.8131632744 0.0386754690
-1.2924882780 -0.8629833528 0.0278729568
-1.2106963889 -0.9043460477 -0.0015171451
-1.1342330887 -0.9431186218 -0.0458871354
-1.0606385656 -0.9766317154 -0.0990296611
-0.9853864272 -1.0038041341 -0.1534404684
-0.9043643019 -1.0245286772 -0.2016234815
-0.8159936005 -1.0391181916 -0.2368639973
-0.7219279462 -1.0486830541 -0.2541890971
-0.6260546819 -1.0548699689 -0.2510803058
-0.5327681535 -1.0593203702 -0.2278883768
-0.4457281794 -1.0633742549 -0.1868392224
-0.3671115257 -1.0680382632 -0.1311286551
-0.2973785322 -1.0741884489 -0.0645554554
-0.2358409775 -1.0827452536 0.0095555833
-0.1808207201 -1.0944794907 0.0883230048
-0.1304064509 -1.1100607962 0.1695078774
-0.0830503771 -1.1301058442 0.2515674351
-0.0371533943 -1.1548911167 0.3331626204
0.0085632102 -1.1845533638 0.4132091469
0.0667719216 -1.2287440844 0.5096810206
0.1150222732 -1.2699600062 0.5828137999
0.1650591970 -1.3162592366 0.6515568194
0.2168405616 -1.3675231770 0.7152987120
0.2700866214 -1.4238687046 0.7732637853
0.3377153602 -1.5009373669 0.8375076169
0.3915522563 -1.5686844559 0.8810053686
0.4435372988 -1.6420069474 0.9170802960
0.5020162361 -1.7424534824 0.9503037898
0.5411726307 -1.8289501210 0.9680912992
0.5752353122 -1.9442526154 0.9775166200
0.5907995301 -2.0637375119 0.9734244084
0.5895799535 -2.1594281648 0.9602426820
0.5759131015 -2.2765579922 0.9336703820
0.5568799455 -2.3667381184 0.9039501559
0.5332135845 -2.4534633822 0.8679082035
0.5060068796 -2.5364597138 0.8260322712
0.4593439202 -2.6523743874 0.7520608597
0.4251999531 -2.7242364748 0.6969404436
0.3884827251 -2.7908994161 0.6371395760
0.3492591723 -2.8520272011 0.5731619818
0.3075049702 -2.9070113598 0.5053407987
0.2519056765 -2.9664482899 0.4158374234
0.2048294480 -3.0057433829 0.3409510578
0.1557976168 -3.0374132823 0.2637498186
0.1051011627 -3.0610440778 0.1847665302
0.0402000149 -3.0795945377 0.0843520027
-0.0124818149 -3.0839952497 0.0032011602
-0.0652166828 -3.0800256957 -0.0779396767
-0.1303673719 -3.0620445501 -0.1783003260
-0.1813973920 -3.0389100107 -0.2572197838
-0.2308849871 -3.0077293178 -0.3343378371
-0.2785767097 -2.9690361427 -0.4091494487
-0.3351707807 -2.9103833885 -0.4985484332
-0.3779704818 -2.8562201183 -0.5663863081
-0.4184495120 -2.7959545692 -0.6303986697
-0.4659347550 -2.7130561435 -0.7046537242
-0.5013350761 -2.6410104791 -0.7587716949
-0.5344421844 -2.5644247173 -0.8078765818
-0.5650856076 -2.4837175244 -0.8516876502
-0.5995862429 -2.3778928257 -0.8991894007
-0.6222838317 -2.2888763991 -0.9298715343
-0.6408230057 -2.1728835117 -0.9584320677
-0.6453941457 -2.0776294946 -0.9737230170
-0.6320196403 -1.9581564048 -0.9812383793
-0.6053049571 -1.8656378503 -0.9775226467
-0.5553392751 -1.7571226503 -0.9609201377
-0.5059981449 -1.6772210664 -0.9380264077
-0.4520383046 -1.6030388750 -0.9073295063
-0.3815794964 -1.5173367526 -0.8591157021
-0.3245700147 -1.4547491332 -0.8120726350
-0.2683410587 -1.3967483313 -0.7586356769
-0.2003976885 -1.3313464050 -0.6827942000
-0.1481376421 -1.2840065079 -0.6164563881
-0.0979507875 -1.2414343575 -0.5454380131
-0.0496358547 -1.2036884081 -0.4704901819
0.0087669514 -1.1637286968 -0.3722892716
0.0549229885 -1.1371355460 -0.2914133030
0.1017540395 -1.1152568887 -0.2095158569
0.1506906217 -1.0978849145 -0.1277780050
0.2032402288 -1.0845314133 -0.0475631833
0.2612871381 -1.0746712662 0.0292176533
0.3266473834 -1.0675978270 0.1001035171
0.4006534193 -1.0623941876 0.1618499659
0.4834675467 -1.0581822318 0.2110028167
0.5736984612 -1.0540678903 0.2442118759
0.6445441798 -1.0504729593 0.2574756914
0.7405514725 -1.0437998860 0.2567155159
0.8116704781 -1.0368991264 0.2444349474
0.9009072167 -1.0227631349 0.2099771057
0.9824420512 -1.0023116588 0.1620089464
1.0576958213 -0.9752390339 0.1073782342
1.1311660897 -0.9418912467 0.0537897547
1.2074544625 -0.9031049724 0.0085430620
1.3111348139 -0.8512759787 -0.0244262555
1.4212326481 -0.8033204657 -0.0280327874
1.5102735587 -0.7725525295 -0.0089776484
1.6178082839 -0.7470661894 0.0385229337
1.6977515885 -0.7389260489 0.0919003430
1.7904147701 -0.7417635862 0.1694081787
1.8597059559 -0.7542374235 0.2359194887
1.9271075490 -0.7740245994 0.3026195469
2.0114655241 -0.8078704363 0.3825381249
2.0802040712 -0.8409162428 0.4421430669
2.1506450444 -0.8797144532 0.4959776157
2.2226415549 -0.9242176716 0.5428226780
2.3138417602 -0.9886761161 0.5889280922
2.3862916498 -1.0472206280 0.6145623348
2.4567816407 -1.1116096046 0.6291948410
2.5401269003 -1.1989136919 0.6313674721
2.6014979569 -1.2726700352 0.6197178711
2.6712393201 -1.3670470904 0.5907193523
2.7203244379 -1.4425631060 0.5551608355
2.7639791252 -1.5166923470 0.5107297603
2.8103165361 -1.6056476968 0.4431484424
2.8414262782 -1.6733446418 0.3814260325
2.8666125614 -1.7370274834 0.3130766922
2.8892176460 -1.8100706894 0.2194256419
2.9000468740 -1.8627199568 0.1390327685
2.9039549206 -1.9095541188 0.0545135868
2.9006387159 -1.9499268204 -0.0332803255
2.8861511562 -1.9905523695 -0.1461797196
2.8659871952 -2.0143101640 -0.2377380108
2.8384703742 -2.0297475939 -0.3291505281
2.7947845554 -2.0376138175 -0.4416084942
2.7520463662 -2.0332247195 -0.5283757618
2.7036306225 -2.0201531779 -0.6111949349
2.6357351093 -1.9912129490 -0.7069616054
2.5770517240 -1.9594239339 -0.7769707015
2.5151001399 -1.9203574579 -0.8401473464
2.4340897128 -1.8619741646 -0.9082567071
2.3674202980 -1.8086948891 -0.9537320674
2.2999663427 -1.7500792474 -0.9906834267
2.2326967930 -1.6865527085 -1.0188006408
2.1507788633 -1.6005317520 -1.0410174110
2.0892562594 -1.5262414244 -1.0476360001
2.0337047299 -1.4472500644 -1.0442611453
1.9864831172 -1.3640550268 -1.0308557154
1.9414952814 -1.2560370312 -1.0010129434
1.9191133363 -1.1685202650 -0.9662387252
1.9066558074 -1.0824330962 -0.9237518763
1.9023944842 -0.9991966766 -0.8744490659
1.9065903864 -0.9014266382 -0.8033070191
1.9147517149 -0.8281501773 -0.7405981326
1.9266052056 -0.7600267107 -0.6728703675
1.9460624790 -0.6831001891 -0.5815555497
1.9649111635 -0.6281101933 -0.5041806196
1.9869344058 -0.5792770443 -0.4235763072
2.0125247430 -0.5365999303 -0.3405581175
2.0423747687 -0.4997655260 -0.2561683416
2.0772401962 -0.4677275554 -0.1717305097
2.1178705981 -0.4385317042 -0.0888617471
2.1652109684 -0.4094436128 -0.0096614838
2.2197537787 -0.3768299481 0.0631152248
2.2648100574 -0.3479035573 0.1117678174
2.3127629037 -0.3142329881 0.1545379753
2.3458518200 -0.2852507361 0.1745543575
2.3789407363 -0.2562684842 0.1945707397
2.4097220384 -0.2203913105 0.2042659428
2.4405033404 -0.1845141367 0.2139611458
2.4644190537 -0.1427183081 0.2125579454
2.4883347671 -0.1009224795 0.2111547449
2.4998283606 -0.0558618243 0.1987415414
2.5113219541 -0.0108011691 0.1863283378
2.5076194119 0.0327899977 0.1659572406
2.5039168697 0.0763811646 0.1455861434
2.4885462903 0.1155718743 0.1217967978
2.4618538040 0.1722527273 0.0856960698
2.4278880833 0.2247231572 0.0487619222
2.3870349505 0.2724887869 0.0123734587
2.3424881753 0.3177913945 -0.0226733157
2.2768550194 0.3743455087 -0.0656182856
2.2038064193 0.4266945025 -0.1010463320
2.1033522417 0.4868424747 -0.1300979000
1.9967785231 0.5428985948 -0.1398940012
1.8901347851 0.5991840273 -0.1301238703
1.7875822199 0.6599321403 -0.1094973268
1.6911301126 0.7275054584 -0.0818010462
1.6018223636 0.8028668814 -0.0503110651
1.5359082987 0.8689960813 -0.0244911536
1.4718346807 0.9375651354 -0.0004687394
1.4188175111 0.9852968908 0.0128606950
1.3815762567 1.0152051202 0.0198845125
1.3228696628 1.0571980531 0.0276265306
1.2600501725 1.0934834382 0.0307668621
1.2172186461 1.1159169098 0.0316883964
1.1515435576 1.1469319396 0.0313126681
1.0839047418 1.1732763044 0.0284285510
1.0153526805 1.1969106765 0.0244503708
0.9459988978 1.2179436351 0.0196194585
0.8759549180 1.2364837595 0.0141771448
0.8051909730 1.2519832672 0.0085626689
0.7340526274 1.2657144677 0.0032226686
0.6625771730 1.2777792394 -0.0016556040
0.5667527990 1.2910349830 -0.0067160923
0.4946054913 1.2993015489 -0.0092096775
0.3981076889 1.3078555349 -0.0094261848
0.3015235936 1.3141951606 -0.0055418735
0.2292769031 1.3174521764 0.0013563179
