# Supplementary material for: The topology of the magnetically induced ring current of C13Cl2
Source: Chem Sci. 2026 Jun 27. Online ahead of print. doi: 10.1039/d6sc03398a (PMC13334967; doi:10.1039/d6sc03398a)
Supplement: SC-OLF-D6SC03398A-s002 [file SC-OLF-D6SC03398A-s002.zip › c13cl2/3loops/ribbon_traj_005_017.xyz]

300

0.1018810194 1.4209608167 -0.2360334386
0.0070226374 1.4163116581 -0.2017808896
-0.0872708311 1.4165203472 -0.1657122456
-0.1815600532 1.4220154478 -0.1300687347
-0.2765357033 1.4319305753 -0.0973591550
-0.3730468565 1.4446215417 -0.0707332542
-0.4718462859 1.4571726399 -0.0547875266
-0.5722292544 1.4662645017 -0.0529486711
-0.6720907407 1.4696208576 -0.0666246241
-0.7696969245 1.4678247209 -0.0921593657
-0.8653094219 1.4628182473 -0.1240748158
-0.9601090151 1.4560814166 -0.1579817795
-1.0550489071 1.4477561288 -0.1910116004
-1.1506808366 1.4363324901 -0.2206558666
-1.2588811726 1.4159594778 -0.2467666503
-1.3643986399 1.3788810153 -0.2610813995
-1.4587015431 1.3175038234 -0.2591750623
-1.5355992731 1.2363876743 -0.2422070818
-1.5996026803 1.1467795538 -0.2152013651
-1.6543344999 1.0668405642 -0.1870712649
-1.7111307419 0.9892128771 -0.1566220813
-1.7729569782 0.9159213061 -0.1252830591
-1.8410885690 0.8481659618 -0.0946092738
-1.9159004839 0.7866853629 -0.0663817264
-1.9862303572 0.7377236123 -0.0451148000
-2.0713520125 0.6864522030 -0.0276674976
-2.1595371607 0.6380269627 -0.0202300529
-2.2478907614 0.5896459516 -0.0254667857
-2.3330212112 0.5388208582 -0.0439827245
-2.4131314913 0.4846331743 -0.0726806781
-2.4879319509 0.4269428194 -0.1081098633
-2.5575484605 0.3656091297 -0.1477195265
-2.6215038238 0.3001650919 -0.1900945767
-2.6837917244 0.2199619502 -0.2403838264
-2.7293930635 0.1306269766 -0.2924620078
-2.7487535278 0.0316772561 -0.3426483199
-2.7282438381 -0.0833098704 -0.3861705105
-2.6768657422 -0.1814786349 -0.4064466836
-2.6050199162 -0.2684591226 -0.4063247723
-2.5212692917 -0.3414197792 -0.3854901745
-2.4328120788 -0.3968306397 -0.3423681771
-2.3465778172 -0.4369545894 -0.2815122900
-2.2755540399 -0.4622334317 -0.2149526565
-2.2118218825 -0.4802339148 -0.1390680148
-2.1563012126 -0.4944308393 -0.0561194574
-2.1083953879 -0.5085591056 0.0315123065
-2.0676458595 -0.5255844804 0.1222157592
-2.0329526931 -0.5479694449 0.2142577929
-2.0034965225 -0.5773622429 0.3061479741
-1.9785567148 -0.6149718431 0.3963565739
-1.9574052734 -0.6607467313 0.4837129004
-1.9398614982 -0.7148326387 0.5670266879
-1.9257277928 -0.7764685289 0.6456141232
-1.9152928431 -0.8451942329 0.7187001126
-1.9092609733 -0.9202791864 0.7857682501
-1.9088081318 -1.0009406391 0.8462836393
-1.9158431985 -1.0863559507 0.8993433931
-1.9343408527 -1.1862131650 0.9496477523
-1.9633505726 -1.2763434003 0.9840831996
-2.0041561096 -1.3652470098 1.0081111331
-2.0555910279 -1.4509391455 1.0208129308
-2.1152147212 -1.5321766826 1.0219978845
-2.1802367727 -1.6085923572 1.0120590985
-2.2483519008 -1.6799047120 0.9909851071
-2.3176330994 -1.7461004191 0.9595290333
-2.3866768039 -1.8068880019 0.9181766997
-2.4628358445 -1.8680732961 0.8605070077
-2.5279237628 -1.9150237888 0.7993468635
-2.5897333406 -1.9543125801 0.7299352782
-2.6473868153 -1.9849896633 0.6530208740
-2.6999092126 -2.0064058081 0.5695760144
-2.7466096417 -2.0182440830 0.4809237458
-2.7865834944 -2.0201223599 0.3882859790
-2.8189666783 -2.0118916770 0.2930679535
-2.8434052159 -1.9940926964 0.1968022930
-2.8596650802 -1.9672952543 0.1008905889
-2.8674433402 -1.9318234383 0.0067416749
-2.8670858180 -1.8886009487 -0.0844463244
-2.8586589299 -1.8382632092 -0.1715110808
-2.8424867947 -1.7814684253 -0.2533541856
-2.8192106777 -1.7191578936 -0.3292628782
-2.7888791148 -1.6518441100 -0.3980774015
-2.7521168331 -1.5804323783 -0.4591938115
-2.7089464413 -1.5056795830 -0.5114734420
-2.6596925440 -1.4286848756 -0.5542482910
-2.6044113473 -1.3506254801 -0.5863916842
-2.5433135142 -1.2729412480 -0.6066903052
-2.4769687842 -1.1973668326 -0.6148043566
-2.4062088567 -1.1256247168 -0.6097874746
-2.3324222062 -1.0591230329 -0.5920782139
-2.2571693339 -0.9990249353 -0.5619663247
-2.1819515873 -0.9453944156 -0.5213589239
-2.1078295233 -0.8984068401 -0.4715105708
-2.0353222892 -0.8580473671 -0.4140359641
-1.9642401724 -0.8242743353 -0.3508112192
-1.8937184964 -0.7974037754 -0.2837621217
-1.8222028655 -0.7780799223 -0.2151895810
-1.7474197724 -0.7681239320 -0.1481617253
-1.6674427127 -0.7685425077 -0.0867293240
-1.5810736086 -0.7810242593 -0.0363021958
-1.4893964569 -0.8061588287 -0.0030094198
-1.3960750161 -0.8418206474 0.0095264319
-1.3169020201 -0.8793109159 0.0001342482
-1.2322773419 -0.9239737976 -0.0305677623
-1.1548448359 -0.9664559616 -0.0789066208
-1.0819351964 -1.0035152718 -0.1379626232
-1.0076785289 -1.0342016769 -0.1990402696
-0.9262641861 -1.0576112623 -0.2536181755
-0.8357177571 -1.0737984689 -0.2943347859
-0.7379152194 -1.0834250842 -0.3153656216
-0.6250094755 -1.0885502013 -0.3126250676
-0.5277703437 -1.0901816871 -0.2863043244
-0.4377414782 -1.0908627270 -0.2409431727
-0.3574684568 -1.0919635086 -0.1798942476
-0.2867714898 -1.0946389325 -0.1079621011
-0.2249839501 -1.1002160093 -0.0283517114
-0.1699462126 -1.1095700628 0.0557564216
-0.1199537267 -1.1235792048 0.1423421571
-0.0730291734 -1.1428408824 0.2296384962
-0.0273058031 -1.1675927711 0.3161839514
0.0242040396 -1.2027921195 0.4110490423
0.0710914398 -1.2401565532 0.4922442489
0.1196561827 -1.2835290380 0.5693503016
0.1701369084 -1.3329071923 0.6414405175
0.2223451155 -1.3880999475 0.7078438752
0.2758123884 -1.4491847076 0.7677516053
0.3296257163 -1.5162384564 0.8205178117
0.3824554683 -1.5893923234 0.8655701070
0.4324369292 -1.6688486458 0.9023725700
0.4770969225 -1.7547923284 0.9302300231
0.5134214380 -1.8469761234 0.9483543398
0.5408844887 -1.9565202949 0.9564405148
0.5521931098 -2.0565138798 0.9531120207
0.5518653059 -2.1564354324 0.9401217314
0.5419894434 -2.2543272143 0.9181081065
0.5249797040 -2.3490791790 0.8880128335
0.4995951323 -2.4512093151 0.8455914920
0.4727570459 -2.5373578807 0.8004480659
0.4426278992 -2.6188220989 0.7490995313
0.4094837842 -2.6951191153 0.6919802428
0.3733585494 -2.7655411299 0.6293826798
0.3344085390 -2.8297067779 0.5619456164
0.2926224099 -2.8868968350 0.4900721131
0.2481196442 -2.9364990864 0.4143086426
0.2011558330 -2.9781575284 0.3353101158
0.1519653390 -3.0109296144 0.2535351972
0.1010683191 -3.0347308861 0.1697314191
0.0489666646 -3.0490805591 0.0845301307
-0.0038251829 -3.0536894880 -0.0013244227
-0.0566126641 -3.0487145489 -0.0871623763
-0.1086962728 -3.0339788304 -0.1723028327
-0.1596154967 -3.0099308071 -0.2560211482
-0.2087799051 -2.9767833842 -0.3376574320
-0.2557928061 -2.9350080415 -0.4165581877
-0.3003568594 -2.8852210444 -0.4921776749
-0.3421864962 -2.8277572930 -0.5638037436
-0.3812858828 -2.7635286337 -0.6311010158
-0.4175497986 -2.6929418568 -0.6934366510
-0.4509394135 -2.6166486701 -0.7504173668
-0.4813326004 -2.5351374178 -0.8015439729
-0.5084709046 -2.4489612511 -0.8464598368
-0.5316485244 -2.3584841027 -0.8845935279
-0.5496882574 -2.2641646723 -0.9154724175
-0.5608287468 -2.1665953396 -0.9383319500
-0.5629085538 -2.0793439416 -0.9511399590
-0.5543549688 -1.9791623557 -0.9569426085
-0.5331389416 -1.8808478300 -0.9527566679
-0.4998508396 -1.7869484202 -0.9382966690
-0.4571953714 -1.6989436137 -0.9141760223
-0.4143579810 -1.6273014666 -0.8856723088
-0.3620263955 -1.5514141795 -0.8448255527
-0.3079566658 -1.4816533707 -0.7960041726
-0.2537033500 -1.4177984212 -0.7398242662
-0.2003922551 -1.3599009931 -0.6766908225
-0.1486689196 -1.3077015416 -0.6075384335
-0.0988898383 -1.2613690439 -0.5329774940
-0.0510416546 -1.2210959212 -0.4537616083
-0.0046449968 -1.1866425357 -0.3710083037
0.0409925288 -1.1582024953 -0.2855819118
0.0870293378 -1.1354889869 -0.1986602361
0.1348325113 -1.1182519958 -0.1114407402
0.1863321932 -1.1060860008 -0.0254942900
0.2433633183 -1.0982350605 0.0573740250
0.3078945594 -1.0939360627 0.1347508644
0.3814834960 -1.0920488876 0.2035657682
0.4649288267 -1.0913830531 0.2599029517
0.5573324601 -1.0906792383 0.2996168890
0.6558287357 -1.0885367985 0.3195405546
0.7438632283 -1.0842955676 0.3194927525
0.8416797287 -1.0745497058 0.2976306883
0.9317698378 -1.0578868886 0.2557060237
1.0124508368 -1.0338834964 0.2001428690
1.0863322912 -1.0028202487 0.1387739368
1.1590808238 -0.9651886139 0.0797881602
1.2365385663 -0.9223915698 0.0314382928
1.3331520633 -0.8722132387 0.0009964430
1.4246967040 -0.8311911265 -0.0031926619
1.5178221440 -0.7987706664 0.0159833331
1.6081098827 -0.7776321443 0.0547830113
1.6926758151 -0.7690215005 0.1087209205
1.7710974539 -0.7720484032 0.1720079455
1.8448113828 -0.7853253274 0.2395985225
1.9248568719 -0.8105389430 0.3160134277
1.9957246266 -0.8406619655 0.3812285747
2.0675348664 -0.8775197175 0.4417617035
2.1408459266 -0.9209007717 0.4957800979
2.2155880258 -0.9709481489 0.5413792553
2.2909324736 -1.0276038388 0.5770783000
2.3655911389 -1.0908007773 0.6013200884
2.4381161278 -1.1597239041 0.6133046011
2.5069204697 -1.2333365113 0.6122632980
2.5708843716 -1.3099999247 0.5984648784
2.6292588711 -1.3879572382 0.5724848042
2.6817792086 -1.4656187933 0.5353937857
2.7282574294 -1.5416758742 0.4882490611
2.7683887619 -1.6149208196 0.4317300274
2.8021463117 -1.6845093284 0.3670083704
2.8291991303 -1.7496363077 0.2949133649
2.8491684556 -1.8094847675 0.2162452001
2.8617344191 -1.8634266976 0.1319687199
2.8663969690 -1.9106354537 0.0429861771
2.8629155772 -1.9504128907 -0.0495933805
2.8511296560 -1.9820811926 -0.1445836631
2.8310499188 -2.0049706768 -0.2406847492
2.8027433629 -2.0184830364 -0.3364930682
2.7666646792 -2.0221503594 -0.4305551915
2.7235471351 -2.0159962103 -0.5214586332
2.6739989665 -2.0000243622 -0.6077956319
2.6188890955 -1.9744445575 -0.6882377013
2.5591679362 -1.9400705432 -0.7618319712
2.4956462202 -1.8974901852 -0.8275453330
2.4292516523 -1.8475957494 -0.8847216450
2.3608230869 -1.7910815207 -0.9325918869
2.2913799840 -1.7287485479 -0.9708005046
2.2221253984 -1.6611003329 -0.9989955840
2.1545965521 -1.5883200906 -1.0165188014
2.0908605856 -1.5105133326 -1.0229789601
2.0400891652 -1.4384611902 -1.0194743648
1.9907240468 -1.3519407501 -1.0044290896
1.9523724233 -1.2625351769 -0.9783588204
1.9262063120 -1.1723239091 -0.9419608771
1.9110129824 -1.0836787259 -0.8964715359
1.9051053608 -0.9984880754 -0.8428650436
1.9063514826 -0.9180590236 -0.7820094544
1.9129624288 -0.8432693202 -0.7146365004
1.9239314956 -0.7750304553 -0.6411384388
1.9384500032 -0.7138078616 -0.5622743549
1.9563889874 -0.6603604160 -0.4786052281
1.9777334420 -0.6152312061 -0.3909381230
2.0029662317 -0.5785774068 -0.3003987189
2.0325624681 -0.5499048155 -0.2083134874
2.0674652639 -0.5285163959 -0.1161039494
2.1083699424 -0.5124120683 -0.0253015787
2.1563801844 -0.4993418619 0.0624215130
2.2121506128 -0.4862984769 0.1453571771
2.2758024114 -0.4698923016 0.2215876429
2.3375990225 -0.4510320869 0.2815742345
2.4139432597 -0.4191820206 0.3388237697
2.4835032151 -0.3817007635 0.3774345474
2.5524201067 -0.3344736237 0.4044861514
2.6180486697 -0.2781056690 0.4198706458
2.6774291007 -0.2130912120 0.4231503262
2.7248352920 -0.1396475781 0.4124379694
2.7571039930 -0.0611217698 0.3904910773
2.7707906177 0.0195190080 0.3590580764
2.7632005539 0.0983503570 0.3209400370
2.7340769247 0.1707734608 0.2801364255
2.6926517001 0.2372384204 0.2402395436
2.6357782999 0.3076003432 0.1962571640
2.5711170537 0.3727431659 0.1546647609
2.5008431717 0.4338491726 0.1160034854
2.4256926214 0.4915322542 0.0814065344
2.3454945237 0.5458520622 0.0534325603
2.2605713404 0.5969919987 0.0353707640
2.1726540387 0.6459238232 0.0299050193
2.0848916683 0.6949566738 0.0371749218
2.0001320526 0.7467554615 0.0544688818
1.9106792281 0.8107310449 0.0821827105
1.8380739431 0.8743331030 0.1114297542
1.7722389102 0.9440510252 0.1426870990
1.7129120752 1.0192574252 0.1742399741
1.6581511447 1.0982979006 0.2046343186
1.6104576337 1.1684466011 0.2260064195
1.5688869140 1.2288218062 0.2420815217
1.5093964419 1.2898750520 0.2434973904
1.4410808223 1.3408363928 0.2358665346
1.3652750271 1.3761743448 0.2111642401
1.2892410862 1.3986802236 0.1734996791
1.2142723699 1.4135407281 0.1305944301
1.1399451142 1.4239940215 0.0857383737
1.0551985749 1.4343680026 0.0340524435
0.9698907032 1.4417705383 -0.0172389577
0.8835738230 1.4467156856 -0.0672116153
0.7958758325 1.4495808960 -0.1150253669
0.7063056345 1.4505559267 -0.1594866631
0.6145082150 1.4498045204 -0.1994052748
0.5201739817 1.4474257104 -0.2331467241
0.4107047429 1.4439063937 -0.2604100628
0.3110335567 1.4376717681 -0.2711508639
0.1988368772 1.4289881030 -0.2621476898
0.1087882500 1.3923710800 -0.1922236200
0.0132950253 1.3882292164 -0.1592134496
-0.0817304796 1.3888562338 -0.1246414973
-0.1768410958 1.3944868575 -0.0907663968
-0.2727054408 1.4042559349 -0.0601306110
-0.3701063133 1.4162850654 -0.0358565464
-0.4696201508 1.4274918330 -0.0223189985
-0.5703737038 1.4346285337 -0.0223981304
-0.6703596042 1.4356645593 -0.0369142826
-0.7680928390 1.4311367431 -0.0623774336
-0.8639174373 1.4230014869 -0.0936410234
-0.9589451190 1.4124844492 -0.1266022357
-1.0540462648 1.3995183277 -0.1584511617
-1.1496228443 1.3820912779 -0.1864379105
-1.2449714395 1.3564352268 -0.2078845617
-1.3370380648 1.3166665778 -0.2191233615
-1.4199022843 1.2592218804 -0.2172173662
-1.4903791929 1.1882601083 -0.2033165378
-1.5520266686 1.1112032382 -0.1813960870
-1.6103640540 1.0330958596 -0.1545164566
-1.6701072872 0.9570302674 -0.1250097724
-1.7344242590 0.8852560664 -0.0944298889
-1.8046377785 0.8189907117 -0.0644294311
-1.8811854975 0.7589979587 -0.0368470308
-1.9633480068 0.7048281153 -0.0137360800
-2.0500122594 0.6552734379 0.0021066644
-2.1392150750 0.6080954367 0.0076394573
-2.2280036751 0.5604205156 0.0003139617
-2.3128033011 0.5097286011 -0.0208962043
-2.3919113234 0.4552604142 -0.0523685822
-2.4649316290 0.3968057125 -0.0907238928
-2.5321155600 0.3342640621 -0.1331039481
-2.5926688328 0.2669236442 -0.1780139631
-2.6439290916 0.1933629148 -0.2246152718
-2.6800731213 0.1116739875 -0.2715827238
-2.6939121272 0.0221024968 -0.3155442279
-2.6777709146 -0.0711872427 -0.3496774068
-2.6356801505 -0.1606476460 -0.3686906063
-2.5749590945 -0.2411167206 -0.3698551002
-2.5032746327 -0.3100733609 -0.3529107199
-2.4267698049 -0.3657779665 -0.3178886101
-2.3507498287 -0.4084604720 -0.2670582646
-2.2794028893 -0.4392254027 -0.2025419510
-2.2151587307 -0.4615215410 -0.1278105641
-2.1593761007 -0.4789971812 -0.0453429704
-2.1111833871 -0.4958599137 0.0419152942
-2.0705185395 -0.5151625614 0.1324436585
-2.0359664602 -0.5396098639 0.2242517673
-2.0067160726 -0.5707734589 0.3158680790
-1.9821900831 -0.6101481094 0.4056870097
-1.9615006600 -0.6573198437 0.4926728696
-1.9446305989 -0.7127188056 0.5755311422
-1.9313781837 -0.7754366967 0.6536962208
-1.9220906576 -0.8451193293 0.7263352997
-1.9174745090 -0.9209951989 0.7929589797
-1.9186849802 -1.0022452033 0.8530710221
-1.9278789590 -1.0881690257 0.9054703444
-1.9464854355 -1.1770721221 0.9497235151
-1.9766377798 -1.2671193123 0.9841863090
-2.0181922694 -1.3559878786 1.0082077462
-2.0701391907 -1.4417309796 1.0206471893
-2.1298263939 -1.5232369397 1.0215969099
-2.1946822356 -1.6000524319 1.0113418259
-2.2625087347 -1.6718503583 0.9898971700
-2.3314020697 -1.7385474690 0.9579724329
-2.4000013577 -1.7998186507 0.9160844431
-2.4672315316 -1.8548821682 0.8644855281
-2.5321251190 -1.9030169072 0.8037798631
-2.5937947080 -1.9434694798 0.7346882159
-2.6513888839 -1.9753089957 0.6579993860
-2.7038390353 -1.9978724803 0.5746185279
-2.7505703702 -2.0107923112 0.4859494712
-2.7905160385 -2.0134695828 0.3931433396
-2.8229249855 -2.0060631062 0.2976990963
-2.8472647483 -1.9889697997 0.2011173712
-2.8634024787 -1.9627384923 0.1048753995
-2.8712041634 -1.9278492161 0.0103553828
-2.8706841184 -1.8849918869 -0.0811654385
-2.8623052780 -1.8350894233 -0.1686598716
-2.8460234498 -1.7784749490 -0.2507922173
-2.8226340452 -1.7163392383 -0.3270071051
-2.7923107735 -1.6491467310 -0.3961634274
-2.7554891447 -1.5777774323 -0.4575483722
-2.7122237521 -1.5029631316 -0.5099565417
-2.6629554625 -1.4259259745 -0.5529944170
-2.6075548908 -1.3477592343 -0.5851546850
-2.5464241524 -1.2699388868 -0.6055576778
-2.4799474312 -1.1942676827 -0.6134895453
-2.4091209335 -1.1223938196 -0.6084771281
-2.3352427308 -1.0558065753 -0.5905976610
-2.2599348425 -0.9956885362 -0.5601591343
-2.1846979545 -0.9420230692 -0.5192581639
-2.1106379054 -0.8950975757 -0.4689526651
-2.0382805451 -0.8547528268 -0.4110212321
-1.9674406494 -0.8209243133 -0.3473164695
-1.8972897319 -0.7940378893 -0.2796559920
-1.8262673785 -0.7746109433 -0.2103750976
-1.7520618934 -0.7645247862 -0.1424917805
-1.6727669996 -0.7645840826 -0.0799050230
-1.5869462934 -0.7767497851 -0.0280930727
-1.4955707848 -0.8014798090 0.0068302334
-1.4022133691 -0.8368948869 0.0209739847
-1.3112515527 -0.8795140591 0.0121874388
-1.2267420383 -0.9244936880 -0.0196948242
-1.1495065799 -0.9669263416 -0.0690473458
-1.0768471714 -1.0035791594 -0.1290381960
-1.0025534349 -1.0337120974 -0.1906395199
-0.9207602085 -1.0565230235 -0.2453408523
-0.8295735635 -1.0721830445 -0.2855818475
-0.7311492067 -1.0814449246 -0.3056968167
-0.6304224992 -1.0859561017 -0.3020895550
-0.5326844111 -1.0880918684 -0.2770841395
-0.4421486781 -1.0892878868 -0.2323804670
-0.3613980665 -1.0910074504 -0.1717236195
-0.2903715565 -1.0943395567 -0.0999361236
-0.2282410075 -1.1005641848 -0.0204535212
-0.1730745003 -1.1106763030 0.0636645400
-0.1229823492 -1.1254161216 0.1502485573
-0.0760459432 -1.1455243539 0.2375245572
-0.0303732303 -1.1711561537 0.3240202476
0.0151554143 -1.2029108517 0.4085337899
0.0615974118 -1.2406337357 0.4900378662
0.1095391389 -1.2844910661 0.5674955497
0.1592175098 -1.3344758677 0.6399826236
0.2104291299 -1.3904752496 0.7067778417
0.2626748509 -1.4526143725 0.7670143069
0.3149823131 -1.5208862573 0.8201318486
0.3660000002 -1.5954270354 0.8654981168
0.4137938293 -1.6764771829 0.9024183659
0.4558382680 -1.7640972597 0.9301612043
0.4893772934 -1.8577381417 0.9479618148
0.5119611641 -1.9559124911 0.9553672528
0.5230558596 -2.0562797255 0.9525719113
0.5232719834 -2.1565444713 0.9400022164
0.5143768018 -2.2548304468 0.9181626004
0.4985399159 -2.3500128956 0.8880472902
0.4775798258 -2.4415431837 0.8505985409
0.4522536453 -2.5286593058 0.8059914203
0.4234691678 -2.6111246219 0.7550875036
0.3914656174 -2.6883977448 0.6982889262
0.3562757111 -2.7596827067 0.6358281515
0.3181600707 -2.8248167049 0.5685568607
0.2770070047 -2.8827899218 0.4966818832
0.2330337679 -2.9332049086 0.4208903885
0.1864760359 -2.9756606300 0.3418339219
0.1375615198 -3.0090367388 0.2598996778
0.0868296365 -3.0335539727 0.1759697556
0.0348091431 -3.0485712514 0.0905979510
-0.0180138073 -3.0536475000 0.0045561799
-0.0709239391 -3.0491263525 -0.0814593536
-0.1232135808 -3.0348573960 -0.1667862291
-0.1744355459 -3.0113144398 -0.2506974967
-0.2239636365 -2.9785375610 -0.3325015531
-0.2714634270 -2.9372341693 -0.4116084784
-0.3165804523 -2.8878445788 -0.4874144769
-0.3590748212 -2.8307756183 -0.5592363186
-0.3989829749 -2.7670508440 -0.6268223338
-0.4361516825 -2.6968397524 -0.6893532382
-0.4706492857 -2.6210464155 -0.7466818731
-0.5023006454 -2.5399841661 -0.7981355609
-0.5309030512 -2.4542749609 -0.8434784770
-0.5558090253 -2.3642737485 -0.8822024833
-0.5755902248 -2.2702788797 -0.9136888876
-0.5886068760 -2.1729117094 -0.9374146202
-0.5920218395 -2.0731051717 -0.9526956398
-0.5827666407 -1.9727008832 -0.9584570087
-0.5598016990 -1.8744552088 -0.9543078541
-0.5239445333 -1.7811470777 -0.9398562912
-0.4785631450 -1.6941147780 -0.9158837722
-0.4270948753 -1.6136464499 -0.8828768878
-0.3722609019 -1.5395910063 -0.8413282216
-0.3162676007 -1.4713845108 -0.7920184131
-0.2605110238 -1.4089575046 -0.7353149146
-0.2060832312 -1.3523366465 -0.6716539789
-0.1535238322 -1.3012372820 -0.6020315636
-0.1031553575 -1.2559002465 -0.5270002607
-0.0549096125 -1.2165319598 -0.4473432897
-0.0082455846 -1.1829047825 -0.3641856261
0.0375258205 -1.1552906875 -0.2783576133
0.0835957959 -1.1333330526 -0.1910632660
0.1313603940 -1.1168751131 -0.1034738443
0.1827628784 -1.1054546373 -0.0171572907
0.2396243206 -1.0983588376 0.0661312856
0.3039850934 -1.0948393559 0.1439822517
0.3772616806 -1.0936996514 0.2135362540
0.4605721000 -1.0937142149 0.2706443610
0.5530179936 -1.0936390806 0.3111810481
0.6516480048 -1.0921057039 0.3324976349
0.7524029347 -1.0871555338 0.3307733197
0.8500151360 -1.0769955527 0.3074218413
0.9395391205 -1.0595869254 0.2641864638
1.0197724729 -1.0347871814 0.2080356395
1.0933682064 -1.0028068235 0.1465358182
1.1662594851 -0.9644754695 0.0879187163
1.2442486162 -0.9211471931 0.0406207223
1.3300948230 -0.8762113277 0.0125639812
1.4218545743 -0.8347194095 0.0070538958
1.5154904262 -0.8021654947 0.0256638036
1.6063591297 -0.7810651778 0.0640021699
1.6915267691 -0.7726186278 0.1175161915
1.7705201647 -0.7759047553 0.1804465389
1.8446707291 -0.7897864714 0.2477343821
1.9164486426 -0.8120962620 0.3153398532
1.9877320114 -0.8418408741 0.3805659113
2.0598355237 -0.8784504605 0.4412304914
2.1333616412 -0.9215370057 0.4956038335
2.2083249770 -0.9714483653 0.5414925323
2.2839336854 -1.0279574832 0.5775708646
2.3588990303 -1.0910117694 0.6023218957
2.4317816556 -1.1598523501 0.6148840758
2.5009570376 -1.2335222635 0.6142813644
2.5652990411 -1.3102988469 0.6008980579
2.6239951851 -1.3884465329 0.5752003529
2.6768098552 -1.4663467726 0.5383871722
2.7235788925 -1.5427026308 0.4915124317
2.7639627299 -1.6162706416 0.4351896926
2.7979779843 -1.6862764734 0.3707066381
2.8251717723 -1.7518257948 0.2987384452
2.8452766108 -1.8121592613 0.2201832350
2.8580152298 -1.8667153573 0.1360540046
2.8626573106 -1.9144516816 0.0470825320
2.8591432264 -1.9548432191 -0.0454898014
2.8472439471 -1.9871647632 -0.1404929864
2.8270738355 -2.0108050102 -0.2366542145
2.7986566756 -2.0251726175 -0.3325719378
2.7622903016 -2.0294420161 -0.4267643724
2.7189783497 -2.0240580248 -0.5179102608
2.6691356877 -2.0089473877 -0.6045232082
2.6136135182 -1.9840744818 -0.6852220481
2.5535174880 -1.9505466122 -0.7592325084
2.4894812667 -1.9086741248 -0.8252630831
2.4225606767 -1.8595680055 -0.8829265786
2.3535296180 -1.8038201635 -0.9313138100
2.2833693551 -1.7422449126 -0.9700639886
2.2133134509 -1.6753168784 -0.9988530405
2.1449119967 -1.6031344167 -1.0168911376
2.0801951511 -1.5258503899 -1.0239915233
2.0219122861 -1.4434189269 -1.0197443992
1.9733421769 -1.3563098624 -1.0037414203
1.9363900839 -1.2662589495 -0.9767994711
1.9121295518 -1.1755172784 -0.9396613738
1.8989122815 -1.0865524641 -0.8936297498
1.8949250592 -1.0013028266 -0.8394984117
1.8977728043 -0.9209712566 -0.7782157762
1.9056423723 -0.8464250387 -0.7103987115
1.9175430932 -0.7785893257 -0.6364037690
1.9327282490 -0.7179425043 -0.5569696289
1.9512135961 -0.6653616134 -0.4726334787
1.9729053252 -0.6214282856 -0.3842158527
1.9983157748 -0.5861958415 -0.2929462715
2.0279290515 -0.5592996359 -0.2001070457
2.0628098074 -0.5402011786 -0.1071580847
2.1035776831 -0.5266756275 -0.0156354149
2.1513009667 -0.5168790776 0.0729499303
2.2066087348 -0.5079331625 0.1570933437
2.2698627390 -0.4967328165 0.2351237785
2.3410652022 -0.4796112602 0.3047404628
2.4184894612 -0.4540731175 0.3643758426
2.4997683568 -0.4173323270 0.4117478880
2.5813302987 -0.3678442518 0.4447876295
2.6592361942 -0.3063699289 0.4632159711
2.7289178738 -0.2334488852 0.4660942791
2.7858505834 -0.1510568092 0.4540101811
2.8243485321 -0.0616799599 0.4277764188
2.8388240700 0.0305021068 0.3896899595
2.8251894949 0.1193954471 0.3441530592
2.7882671072 0.2007100490 0.2971912531
2.7354223472 0.2741733749 0.2522740739
2.6731195434 0.3418059296 0.2102792749
2.6045536740 0.4050842106 0.1713121890
2.5314682622 0.4650813853 0.1354904785
2.4544568959 0.5223106274 0.1035887676
2.3730703286 0.5766147286 0.0781545997
2.2876876703 0.6282427205 0.0621021341
2.1998651547 0.6780955111 0.0584130639
2.1127673876 0.7285352745 0.0675985408
2.0292340002 0.7822060911 0.0865365279
1.9516024231 0.8414376948 0.1126614078
1.8807758471 0.9069200494 0.1428648772
1.8172917982 0.9786606500 0.1751410107
1.7610838526 1.0560871712 0.2078154247
1.7102229360 1.1375065782 0.2395729742
1.6620376354 1.2213220869 0.2692368068
1.6116319966 1.3049564453 0.2954526353
1.5518329865 1.3837693541 0.3156012839
1.4757116341 1.4489592221 0.3255386349
1.3854304176 1.4881306255 0.3068831649
1.2950059312 1.5055337389 0.2655211226
1.2071046970 1.5117240851 0.2159850715
1.1208667125 1.5112328855 0.1631783083
1.0353267215 1.5064695374 0.1094467343
0.9497520301 1.4987730324 0.0561107151
0.8635888106 1.4889471177 0.0040893456
0.7763586924 1.4775113274 -0.0457818277
0.6874162365 1.4648104557 -0.0921936137
0.5964325507 1.4513513016 -0.1341946736
0.5029764397 1.4375089455 -0.1701815351
0.4067075828 1.4237767626 -0.1978102018
0.3076870980 1.4109171618 -0.2134354672
0.2072757945 1.3999871561 -0.2130333396
0.0949737889 1.4495505534 -0.2798432571
0.0007502495 1.4443940997 -0.2443483297
-0.0928111827 1.4441844607 -0.2067829939
-0.1862790106 1.4495440381 -0.1693710726
-0.2803659658 1.4596052158 -0.1345876991
-0.3759873997 1.4729580180 -0.1056099621
-0.4740724210 1.4868534468 -0.0872560547
-0.5740848050 1.4979004697 -0.0834992117
-0.6738218771 1.5035771558 -0.0963349657
-0.7713010100 1.5045126986 -0.1219412978
-0.8667014065 1.5026350077 -0.1545086081
-0.9612729111 1.4996783839 -0.1893613233
-1.0560515493 1.4959939298 -0.2235720390
-1.1517388289 1.4905737022 -0.2548738227
-1.2727909057 1.4754837288 -0.2856487390
-1.3917592151 1.4410954527 -0.3030394376
-1.4975008019 1.3757857663 -0.3011327585
-1.5808193532 1.2845152402 -0.2810976258
-1.6471786920 1.1823558694 -0.2490066432
-1.6983049459 1.1005852688 -0.2196260733
-1.7521541966 1.0213954868 -0.1882343902
-1.8114896975 0.9465865459 -0.1561362294
-1.8775393595 0.8773412119 -0.1247891165
-1.9506154702 0.8143727670 -0.0959164221
-2.0091127076 0.7706191092 -0.0764935200
-2.0926917656 0.7176309681 -0.0574416595
-2.1798592464 0.6679584886 -0.0480995632
-2.2677778477 0.6188713877 -0.0512475331
-2.3532391214 0.5679131153 -0.0670692447
-2.4343516593 0.5140059344 -0.0929927739
-2.5109322727 0.4570799262 -0.1254958337
-2.5829813611 0.3969541973 -0.1623351049
-2.6503388149 0.3334065397 -0.2021751903
-2.7236543572 0.2465609855 -0.2561523809
-2.7787130057 0.1495799656 -0.3133412918
-2.8035949284 0.0412520153 -0.3697524120
-2.7787167617 -0.0954324981 -0.4226636142
-2.7180513338 -0.2023096237 -0.4442027608
-2.6350807378 -0.2958015246 -0.4427944445
-2.5392639508 -0.3727661976 -0.4180696290
-2.4388543528 -0.4278833130 -0.3668477441
-2.3424058056 -0.4654487067 -0.2959663153
-2.2717051906 -0.4852414607 -0.2273633620
-2.2084850343 -0.4989462887 -0.1503254655
-2.1532263245 -0.5098644974 -0.0668959443
-2.1056073888 -0.5212582975 0.0211093189
-2.0647731796 -0.5360063995 0.1119878598
-2.0299389259 -0.5563290258 0.2042638184
-2.0002769724 -0.5839510268 0.2964278692
-1.9749233465 -0.6197955768 0.3870261381
-1.9533098867 -0.6641736188 0.4747529312
-1.9350923974 -0.7169464719 0.5585222336
-1.9200774020 -0.7775003612 0.6375320256
-1.9084950286 -0.8452691365 0.7110649254
-1.9010474376 -0.9195631738 0.7785775205
-1.8989312835 -0.9996360749 0.8394962566
-1.9038074380 -1.0845428757 0.8932164419
-1.9221962699 -1.1953542078 0.9495719896
-1.9500633654 -1.2855674882 0.9839800903
-1.9901199498 -1.3745061410 1.0080145200
-2.0410428650 -1.4601473114 1.0209786724
-2.1006030485 -1.5411164254 1.0223988591
-2.1657913098 -1.6171322826 1.0127763712
-2.2341950670 -1.6879590657 0.9920730441
-2.3038641290 -1.7536533692 0.9610856338
-2.3733522501 -1.8139573532 0.9202689563
-2.4584401575 -1.8812644241 0.8565284872
-2.5237224065 -1.9270306703 0.7949138640
-2.5856719732 -1.9651556804 0.7251823405
-2.6433847467 -1.9946703310 0.6480423620
-2.6959793900 -2.0149391359 0.5645335008
-2.7426489132 -2.0256958548 0.4758980203
-2.7826509502 -2.0267751370 0.3834286183
-2.8150083710 -2.0177202478 0.2884368108
-2.8395456835 -1.9992155931 0.1924872147
-2.8559276817 -1.9718520162 0.0969057782
-2.8636825169 -1.9357976604 0.0031279670
-2.8634875176 -1.8922100105 -0.0877272103
-2.8550125819 -1.8414369950 -0.1743622900
-2.8389501396 -1.7844619017 -0.2559161539
-2.8157873102 -1.7219765489 -0.3315186514
-2.7854474562 -1.6545414890 -0.3999913756
-2.7487445215 -1.5830873243 -0.4608392507
-2.7056691305 -1.5083960344 -0.5129903422
-2.6564296255 -1.4314437766 -0.5555021649
-2.6012678037 -1.3534917259 -0.5876286833
-2.5402028759 -1.2759436092 -0.6078229326
-2.4739901371 -1.2004659825 -0.6161191679
-2.4032967799 -1.1288556140 -0.6110978212
-2.3296016817 -1.0624394905 -0.5935587668
-2.2544038254 -1.0023613343 -0.5637735151
-2.1792052200 -0.9487657620 -0.5234596839
-2.1050211412 -0.9017161045 -0.4740684765
-2.0323640334 -0.8613419074 -0.4170506960
-1.9610396954 -0.8276243573 -0.3543059689
-1.8901472608 -0.8007696615 -0.2878682514
-1.8181383525 -0.7815489014 -0.2200040644
-1.7427776515 -0.7717230777 -0.1538316700
-1.6621184258 -0.7725009328 -0.0935536250
-1.5752009237 -0.7852987335 -0.0445113189
-1.4832221291 -0.8108378485 -0.0128490730
-1.3899366632 -0.8467464078 -0.0019211210
-1.3225524874 -0.8791077726 -0.0119189424
-1.2378126455 -0.9234539072 -0.0414407005
-1.1601830919 -0.9659855816 -0.0887658957
-1.0870232214 -1.0034513842 -0.1468870505
-1.0128036229 -1.0346912563 -0.2074410192
-0.9317681638 -1.0586995011 -0.2618954988
-0.8418619508 -1.0754138932 -0.3030877244
-0.7446812322 -1.0854052437 -0.3250344265
-0.6195964517 -1.0911443008 -0.3231605803
-0.5228562763 -1.0922715059 -0.2955245093
-0.4333342784 -1.0924375672 -0.2495058784
-0.3535388470 -1.0929195667 -0.1880648758
-0.2831714230 -1.0949383084 -0.1159880786
-0.2217268926 -1.0998678339 -0.0362499015
-0.1668179249 -1.1084638226 0.0478483031
-0.1169251042 -1.1217422880 0.1344357569
-0.0700124036 -1.1401574109 0.2217524351
-0.0242383758 -1.1640293884 0.3083476552
0.0332526649 -1.2026733874 0.4135642947
0.0805854679 -1.2396793707 0.4944506316
0.1297732264 -1.2825670100 0.5712050536
0.1810563070 -1.3313385168 0.6428984113
0.2342611011 -1.3857246454 0.7089099087
0.2889499259 -1.4457550426 0.7684889037
0.3442691195 -1.5115906554 0.8209037748
0.3989109365 -1.5833576115 0.8656420971
0.4510800290 -1.6612201086 0.9023267742
0.4983555769 -1.7454873972 0.9302988420
0.5374655825 -1.8362141052 0.9487468648
0.5698078133 -1.9571280987 0.9575137768
0.5813303599 -2.0567480342 0.9536521302
0.5804586283 -2.1563263935 0.9402412465
0.5696020849 -2.2538239818 0.9180536126
0.5514194920 -2.3481454623 0.8879783768
0.5216104388 -2.4608754465 0.8405844431
0.4932604466 -2.5460564556 0.7949047115
0.4617866306 -2.6265195759 0.7431115591
0.4275019509 -2.7018404858 0.6856715594
0.3904413878 -2.7713995531 0.6229372081
0.3506570074 -2.8345968509 0.5553343721
0.3082378152 -2.8910037481 0.4834623430
0.2632055205 -2.9397932643 0.4077268968
0.2158356301 -2.9806544267 0.3287863098
0.1663691582 -3.0128224899 0.2471707167
0.1153070017 -3.0359077995 0.1634930825
0.0631241862 -3.0495898667 0.0784623104
0.0103634415 -3.0537314760 -0.0072050253
-0.0423013891 -3.0483027453 -0.0928653991
-0.0941789647 -3.0331002648 -0.1778194364
-0.1447954475 -3.0085471745 -0.2613447997
-0.1935961737 -2.9750292074 -0.3428133110
-0.2401221852 -2.9327819138 -0.4215078970
-0.2841332665 -2.8825975101 -0.4969408729
-0.3252981712 -2.8247389677 -0.5683711686
-0.3635887907 -2.7600064234 -0.6353796979
-0.3989479148 -2.6890439612 -0.6975200638
-0.4312295413 -2.6122509247 -0.7541528605
-0.4603645555 -2.5302906695 -0.8049523849
-0.4860387580 -2.4436475412 -0.8494411966
-0.5074880235 -2.3526944570 -0.8869845725
-0.5237862901 -2.2580504649 -0.9172559474
-0.5330506177 -2.1602789697 -0.9392492799
-0.5337952681 -2.0855827115 -0.9495842781
-0.5259432969 -1.9856238282 -0.9554282084
-0.5064761842 -1.8872404512 -0.9512054817
-0.4757571459 -1.7927497626 -0.9367370469
-0.4358275978 -1.7037724494 -0.9124682723
-0.4016210868 -1.6409564833 -0.8884677298
-0.3517918890 -1.5632373527 -0.8483228837
-0.2996457309 -1.4919222305 -0.7999899320
-0.2468956762 -1.4266393378 -0.7443336177
-0.1947012791 -1.3674653398 -0.6817276661
-0.1438140070 -1.3141658012 -0.6130453034
-0.0946243192 -1.2668378412 -0.5389547273
-0.0471736967 -1.2256598826 -0.4601799269
-0.0010444090 -1.1903802888 -0.3778309813
0.0444592371 -1.1611143030 -0.2928062103
0.0904628797 -1.1376449212 -0.2062572062
0.1383046287 -1.1196288785 -0.1194076362
0.1899015080 -1.1067173643 -0.0338312894
0.2471023161 -1.0981112834 0.0486167643
0.3118040254 -1.0930327695 0.1255194771
0.3857053114 -1.0903981237 0.1935952823
0.4692855535 -1.0890518914 0.2491615424
0.5616469266 -1.0877193960 0.2880527299
0.6600094665 -1.0849678932 0.3065834742
0.7353235218 -1.0814356013 0.3082121852
0.8333443215 -1.0721038589 0.2878395353
0.9240005550 -1.0561868518 0.2472255835
1.0051292006 -1.0329798114 0.1922500984
1.0792963760 -1.0028336739 0.1310120555
1.1519021625 -0.9659017582 0.0716576042
1.2288285163 -0.9236359465 0.0222558633
1.3362093037 -0.8682151496 -0.0105710952
1.4275388337 -0.8276628434 -0.0134392196
1.5201538618 -0.7953758381 0.0063028627
1.6098606357 -0.7741991108 0.0455638527
1.6938248612 -0.7654243732 0.0999256494
1.7716747430 -0.7681920510 0.1635693521
1.8449520365 -0.7808641834 0.2314626629
1.9332651011 -0.8089816241 0.3166870023
2.0037172418 -0.8394830569 0.3818912381
2.0752342090 -0.8765889744 0.4422929155
2.1483302121 -0.9202645376 0.4959563624
2.2228510746 -0.9704479325 0.5412659784
2.2979312617 -1.0272501944 0.5765857353
2.3722832474 -1.0905897853 0.6003182811
2.4444505999 -1.1595954581 0.6117251265
2.5128839018 -1.2331507591 0.6102452316
2.5764697021 -1.3097010026 0.5960316990
2.6345225570 -1.3874679436 0.5697692555
2.6867485619 -1.4648908141 0.5324003992
2.7329359663 -1.5406491176 0.4849856906
2.7728147939 -1.6135709975 0.4282703623
2.8063146390 -1.6827421834 0.3633101027
2.8332264883 -1.7474468206 0.2910882845
2.8530603004 -1.8068102736 0.2123071652
2.8654536083 -1.8601380380 0.1278834352
2.8701366274 -1.9068192258 0.0388898223
2.8666879279 -1.9459825623 -0.0536969596
2.8550153650 -1.9769976221 -0.1486743398
2.8350260020 -1.9991363435 -0.2447152839
2.8068300502 -2.0117934553 -0.3404141986
2.7710390569 -2.0148587028 -0.4343460105
2.7281159204 -2.0079343958 -0.5250070055
2.6788622453 -1.9911013367 -0.6110680556
2.6241646728 -1.9648146332 -0.6912533545
2.5648183844 -1.9295944742 -0.7644314340
2.5018111736 -1.8863062457 -0.8298275828
2.4359426278 -1.8356234933 -0.8865167114
2.3681165558 -1.7783428779 -0.9338699637
2.2993906129 -1.7152521831 -0.9715370205
2.2309373460 -1.6468837873 -0.9991381275
2.1642811075 -1.5735057644 -1.0161464651
2.1015260202 -1.4951762753 -1.0219663969
2.0582660443 -1.4335034535 -1.0192043303
2.0081059167 -1.3475716378 -1.0051167589
1.9683547626 -1.2588114044 -0.9799181698
1.9402830721 -1.1691305397 -0.9442603803
1.9231136832 -1.0808049876 -0.8993133221
1.9152856625 -0.9956733241 -0.8462316756
1.9149301610 -0.9151467905 -0.7858031326
1.9202824853 -0.8401136018 -0.7188742892
1.9303198979 -0.7714715849 -0.6458731087
1.9441717574 -0.7096732188 -0.5675790808
1.9615643787 -0.6553592187 -0.4845769774
1.9825615587 -0.6090341267 -0.3976603932
2.0076166886 -0.5709589720 -0.3078511664
2.0371958848 -0.5405099950 -0.2165199291
2.0721207204 -0.5168316133 -0.1250498141
2.1131622018 -0.4981485091 -0.0349677424
2.1614594020 -0.4818046463 0.0518930957
2.2176924908 -0.4646637914 0.1336210106
2.2817420839 -0.4430517867 0.2080515073
2.3341328428 -0.4224529135 0.2584080063
2.4093970582 -0.3842909236 0.3132716969
2.4672380734 -0.3460692000 0.3431212068
2.5235099148 -0.3011029956 0.3641846732
2.5768611452 -0.2498414091 0.3765253206
2.6259403276 -0.1927335389 0.3802063733
2.6638200006 -0.1282383470 0.3708657577
2.6898594539 -0.0605635798 0.3532057359
2.7027571654 0.0085359093 0.3284261932
2.7012116128 0.0773052669 0.2977270149
2.6798867422 0.1408368726 0.2630815979
2.6498810530 0.2003034659 0.2282050133
2.5984370564 0.2733947567 0.1822350532
2.5376804333 0.3404021212 0.1380173329
2.4702180813 0.4026169599 0.0965164922
2.3969283468 0.4607538810 0.0592243012
2.3179187188 0.5150893957 0.0287105209
2.2334550105 0.5657412770 0.0086393939
2.1454429227 0.6137521353 0.0013969748
2.0570159490 0.6613780730 0.0067513028
1.9710301050 0.7113048319 0.0224012356
1.8697560331 0.7800243949 0.0517040132
1.7953720391 0.8417461565 0.0799946311
1.7271860223 0.9094414003 0.1102331872
1.6647402978 0.9824276791 0.1406645236
1.6060793533 1.0590892230 0.1696956630
1.5588776320 1.1155711153 0.1827760322
1.5261418313 1.1526871670 0.1887104081
1.4669598972 1.1959807499 0.1713934969
1.4064500106 1.2327135634 0.1461944342
1.3451196367 1.2642180640 0.1154453153
1.2834762412 1.2918267082 0.0814782355
1.2214400427 1.3153573710 0.0452037886
1.1590235158 1.3367551575 0.0082984391
1.0750704283 1.3622664678 -0.0413418473
0.9900293763 1.3847680442 -0.0905886304
0.9035588354 1.4044842535 -0.1385125763
0.8153929725 1.4216504647 -0.1842689061
0.7251950324 1.4363013978 -0.2267797124
0.6325838793 1.4482577393 -0.2646158761
0.5373715237 1.4573424753 -0.2961119130
0.4147019029 1.4640360247 -0.3230099238
0.3143800154 1.4644263744 -0.3288662606
0.1903979600 1.4579890500 -0.3112620400
