# Supplementary material for: The topology of the magnetically induced ring current of C13Cl2
Source: Chem Sci. 2026 Jun 27. Online ahead of print. doi: 10.1039/d6sc03398a (PMC13334967; doi:10.1039/d6sc03398a)
Supplement: SC-OLF-D6SC03398A-s002 [file SC-OLF-D6SC03398A-s002.zip › c13cl2/3loops/ribbon_traj_005_024.xyz]

300

0.1161216318 1.3836209416 -0.0592389807
0.0194430173 1.3787145716 -0.0417415432
-0.0770131860 1.3766164189 -0.0230380022
-0.1735293181 1.3777600245 -0.0043191125
-0.2704330524 1.3820740121 0.0130810743
-0.3680844424 1.3890440062 0.0275331536
-0.4667738321 1.3965914686 0.0357968725
-0.5781185823 1.4004249349 0.0320043618
-0.6760399424 1.3975382035 0.0155645033
-0.7717765207 1.3892176183 -0.0100167620
-0.8657252898 1.3770196910 -0.0403566230
-0.9588574265 1.3618326445 -0.0717642042
-1.0518316671 1.3432175488 -0.1014882944
-1.1446400693 1.3189015212 -0.1267075451
-1.2251322371 1.2907831696 -0.1429603255
-1.3026555949 1.2525592858 -0.1514870668
-1.3737782381 1.2022668906 -0.1505339356
-1.4354503857 1.1416098529 -0.1395570991
-1.4991427403 1.0678026663 -0.1202311806
-1.5596185926 0.9927520891 -0.0955889677
-1.6210963812 0.9195138230 -0.0680314101
-1.6865490096 0.8502861069 -0.0392949825
-1.7573106272 0.7862729668 -0.0110789982
-1.8434461586 0.7212003383 0.0178068832
-1.9363241078 0.6633908997 0.0403752019
-2.0226424943 0.6157102995 0.0531900949
-2.1215071636 0.5640607099 0.0543231401
-2.2079016050 0.5167306130 0.0423095558
-2.2894564047 0.4660725487 0.0171208155
-2.3646146672 0.4114257631 -0.0179482111
-2.4332477180 0.3526488893 -0.0592896110
-2.4953118031 0.2893691340 -0.1041479958
-2.5494141172 0.2205572759 -0.1508319637
-2.5886688141 0.1549821261 -0.1920228099
-2.6159004555 0.0831065782 -0.2327452584
-2.6225080809 0.0046240380 -0.2689145870
-2.6103838463 -0.0644888067 -0.2932741237
-2.5774894569 -0.1429261384 -0.3104709887
-2.5271489745 -0.2138133577 -0.3109496434
-2.4683423062 -0.2758770790 -0.2970323548
-2.4051755916 -0.3280658339 -0.2689410100
-2.3413360593 -0.3703129215 -0.2280166703
-2.2807277753 -0.4018604560 -0.1742279802
-2.2176275951 -0.4308384306 -0.1036029513
-2.1624074149 -0.4539154477 -0.0244244732
-2.1146632431 -0.4753186770 0.0600735037
-2.0741933026 -0.4983710404 0.1479310757
-2.0398261678 -0.5257665362 0.2371634324
-2.0106613514 -0.5591477107 0.3262293710
-1.9861407661 -0.5998879726 0.4136267008
-1.9654886451 -0.6478873941 0.4983075969
-1.9485043609 -0.7032707586 0.5792233263
-1.9335352196 -0.7735386916 0.6648288654
-1.9244872119 -0.8430600349 0.7354888355
-1.9199565293 -0.9183490745 0.8004462928
-1.9212605572 -0.9987982820 0.8590435951
-1.9301733131 -1.0835852759 0.9103837442
-1.9481737023 -1.1712397477 0.9538945119
-1.9820108149 -1.2708543482 0.9911967786
-2.0234310576 -1.3582501601 1.0140126105
-2.0746991864 -1.4425935891 1.0257560729
-2.1333883755 -1.5228371646 1.0265182031
-2.1971456472 -1.5984866390 1.0163746449
-2.2638131743 -1.6693059538 0.9955240403
-2.3316100320 -1.7352187051 0.9646455235
-2.4075071450 -1.8028461455 0.9183686625
-2.4737064045 -1.8567310129 0.8673250643
-2.5376801888 -1.9039066752 0.8075534111
-2.5985915236 -1.9436562375 0.7397385910
-2.6555835169 -1.9751046142 0.6645686520
-2.7138403534 -1.9998075203 0.5725674607
-2.7597018833 -2.0117605986 0.4851401704
-2.7990496512 -2.0139691470 0.3938250477
-2.8311454421 -2.0064739372 0.2999909897
-2.8554722475 -1.9896562699 0.2050384576
-2.8718629813 -1.9639643305 0.1103749748
-2.8810507617 -1.9255135006 0.0059075512
-2.8804884500 -1.8829163794 -0.0840395131
-2.8722143262 -1.8334235114 -0.1700010444
-2.8564494352 -1.7775733893 -0.2508690944
-2.8338749462 -1.7163654509 -0.3260457234
-2.8003327643 -1.6416493263 -0.4020558444
-2.7640365099 -1.5710182856 -0.4619874361
-2.7216858463 -1.4971667585 -0.5134455988
-2.6734842809 -1.4211405138 -0.5557475301
-2.6193339081 -1.3440243108 -0.5875613787
-2.5518199674 -1.2579352592 -0.6097016000
-2.4862404145 -1.1835992730 -0.6167281451
-2.4164137809 -1.1131147875 -0.6111768831
-2.3436158637 -1.0478835578 -0.5932064436
-2.2693940372 -0.9888959551 -0.5633133166
-2.1861049802 -0.9302217030 -0.5175933078
-2.1132235065 -0.8848930578 -0.4672872948
-2.0420626020 -0.8458627197 -0.4097133498
-1.9724414673 -0.8130441678 -0.3466136142
-1.9035692962 -0.7867850317 -0.2797172539
-1.8339875312 -0.7677240310 -0.2111445619
-1.7526633541 -0.7562119827 -0.1353779399
-1.6748909518 -0.7566415301 -0.0733502798
-1.5907883787 -0.7685755815 -0.0216885700
-1.4899498408 -0.7964624857 0.0164008177
-1.3982327028 -0.8314613013 0.0298656506
-1.3087277790 -0.8731131618 0.0213413930
-1.2250558073 -0.9169198728 -0.0090246995
-1.1479941553 -0.9582623544 -0.0561771896
-1.0751454135 -0.9940782831 -0.1137287494
-1.0009901936 -1.0235206971 -0.1731941963
-0.9201676390 -1.0459653834 -0.2264535607
-0.8305339075 -1.0615085223 -0.2659869767
-0.7340023772 -1.0711212625 -0.2863446585
-0.6350551578 -1.0763888561 -0.2843554257
-0.5386889831 -1.0793841476 -0.2610983723
-0.4489595791 -1.0815851468 -0.2187417197
-0.3684837593 -1.0842764188 -0.1605753719
-0.2975358901 -1.0885419201 -0.0910720152
-0.2352214485 -1.0954741904 -0.0138490151
-0.1798967117 -1.1060451274 0.0682035042
-0.1295775504 -1.1209569103 0.1527877715
-0.0825488409 -1.1409301098 0.2382339155
-0.0369651194 -1.1661789726 0.3230672457
0.0140395965 -1.2014421130 0.4160916887
0.0602619276 -1.2388668495 0.4959095863
0.1078806813 -1.2820946814 0.5718733229
0.1571418184 -1.3311561633 0.6430860050
0.2079047958 -1.3860179918 0.7087929288
0.2597013419 -1.4467205393 0.7682452689
0.3180641442 -1.5218021502 0.8269141869
0.3686836148 -1.5951333009 0.8711786280
0.4161679064 -1.6747294189 0.9073043442
0.4582191898 -1.7605924857 0.9346929691
0.4920985969 -1.8523235276 0.9525876779
0.5154798899 -1.9485815163 0.9604996320
0.5275472075 -2.0472031127 0.9585220760
0.5276031011 -2.1699927404 0.9428024704
0.5178688443 -2.2664266805 0.9204277294
0.5015840196 -2.3598210871 0.8902327708
0.4802989516 -2.4495883588 0.8529267908
0.4548898618 -2.5351361066 0.8088670384
0.4261192851 -2.6161795834 0.7587748040
0.3942118906 -2.6921694355 0.7029756427
0.3592827272 -2.7625406912 0.6418728345
0.3214801890 -2.8269336476 0.5760720006
0.2754312398 -2.8910170224 0.4969384825
0.2316009540 -2.9404463576 0.4225252125
0.1852646110 -2.9821743423 0.3449807063
0.1366530719 -3.0153188053 0.2647410134
0.0862253000 -3.0397866683 0.1825337534
0.0344820637 -3.0552089840 0.0989610158
-0.0246327815 -3.0614947953 0.0043559984
-0.0773430670 -3.0570406918 -0.0799255324
-0.1295404241 -3.0433145022 -0.1635210740
-0.1806942992 -3.0205899517 -0.2457901429
-0.2303115809 -2.9890954968 -0.3260908227
-0.2839792673 -2.9443888493 -0.4133387731
-0.3292180314 -2.8959288338 -0.4876157577
-0.3720098007 -2.8401593258 -0.5581119274
-0.4123777758 -2.7779703294 -0.6245477882
-0.4502775822 -2.7097126705 -0.6863099969
-0.4899529135 -2.6263976491 -0.7493902738
-0.5225585435 -2.5471347571 -0.7999745561
-0.5524064628 -2.4634229406 -0.8447456498
-0.5788753154 -2.3755661769 -0.8832361992
-0.6032506825 -2.2723801976 -0.9184152242
-0.6177947825 -2.1769383101 -0.9421886283
-0.6225354482 -2.0789853893 -0.9580179447
-0.6123523924 -1.9682596895 -0.9654641613
-0.5877048924 -1.8721970118 -0.9619359380
-0.5448107834 -1.7703596160 -0.9469641501
-0.4969027110 -1.6863976263 -0.9236528000
-0.4363462079 -1.6001081430 -0.8868335009
-0.3801246711 -1.5290590798 -0.8457926859
-0.3232295658 -1.4633980766 -0.7973220483
-0.2668872397 -1.4030379905 -0.7417896826
-0.2120223393 -1.3479928332 -0.6796317822
-0.1526736803 -1.2924987663 -0.6028951542
-0.1022793424 -1.2486508214 -0.5291154189
-0.0539594269 -1.2103349979 -0.4509846904
-0.0072086320 -1.1774412513 -0.3694897069
0.0387126132 -1.1501245078 -0.2854940671
0.0849324528 -1.1281649382 -0.2000958270
0.1328754885 -1.1113667764 -0.1144849773
0.1842913461 -1.0992740992 -0.0301159917
0.2409832682 -1.0912387161 0.0512624885
0.3049280016 -1.0865404948 0.1272811866
0.3775062409 -1.0841016041 0.1951160726
0.4596520769 -1.0828367314 0.2508422034
0.5505266372 -1.0816019507 0.2905537592
0.6473692016 -1.0791188789 0.3114507085
0.7462827862 -1.0737171554 0.3106794936
0.8423514358 -1.0635769062 0.2887971334
0.9311969441 -1.0469057277 0.2480209817
1.0115716522 -1.0232452424 0.1946623308
1.0857989509 -0.9926176402 0.1359408460
1.1591270035 -0.9557292385 0.0797545285
1.2368227884 -0.9139484015 0.0341833823
1.3214329481 -0.8704256861 0.0064794469
1.4227946622 -0.8251101600 0.0004200963
1.5147763924 -0.7933975195 0.0191704693
1.6040525498 -0.7725404506 0.0569066183
1.6879268130 -0.7635313284 0.1092230013
1.7752126191 -0.7663303305 0.1787765355
1.8478950291 -0.7796966409 0.2454716634
1.9183107109 -0.8011692586 0.3124965877
1.9883161693 -0.8296664889 0.3772898995
2.0680702065 -0.8695257663 0.4446913798
2.1405799581 -0.9114445319 0.4984122683
2.2145278783 -0.9598798260 0.5440485535
2.2891421261 -1.0146977224 0.5803304894
2.3631923239 -1.0760021124 0.6056754038
2.4438768850 -1.1517713794 0.6199720735
2.5118989707 -1.2242460185 0.6195230322
2.5751499099 -1.2998532813 0.6067017345
2.6329001437 -1.3769267886 0.5820173296
2.6909719804 -1.4633562650 0.5416823222
2.7364609501 -1.5387359493 0.4953793427
2.7758208025 -1.6114354182 0.4400477498
2.8090466967 -1.6807081623 0.3768408464
2.8357840473 -1.7457422345 0.3064690092
2.8580542007 -1.8131699943 0.2202107034
2.8701250752 -1.8670849624 0.1374192816
2.8745009836 -1.9145467977 0.0500400589
2.8709730648 -1.9549449170 -0.0408478873
2.8570470302 -1.9908219873 -0.1457060087
2.8365080166 -2.0141777190 -0.2401740108
2.8080865807 -2.0286395440 -0.3343809538
2.7720809398 -2.0335516568 -0.4269632105
2.7292229871 -2.0290191281 -0.5165973085
2.6735317818 -2.0126705425 -0.6120071461
2.6183771483 -1.9884797081 -0.6911307308
2.5587787270 -1.9558034588 -0.7637179385
2.4954700364 -1.9151629947 -0.8287630869
2.4293666247 -1.8675039280 -0.8857752601
2.3527191264 -1.8064579442 -0.9393788562
2.2833864542 -1.7459902331 -0.9772408402
2.2142140646 -1.6803262123 -1.0055227201
2.1466804309 -1.6095458125 -1.0234831664
2.0827500017 -1.5337505449 -1.0309984580
2.0179467116 -1.4429088116 -1.0271313096
1.9706134134 -1.3568750296 -1.0112500562
1.9347109200 -1.2679480865 -0.9849128865
1.9110848150 -1.1783045769 -0.9488572803
1.8978082410 -1.0797869031 -0.8979781771
1.8947320536 -0.9957318448 -0.8448715949
1.8981837060 -0.9163856788 -0.7849357509
1.9064048402 -0.8424836797 -0.7188121245
1.9184425016 -0.7747689371 -0.6469008630
1.9337006224 -0.7137816886 -0.5697803373
1.9546942836 -0.6541145714 -0.4776715645
1.9766168675 -0.6093285721 -0.3915867116
2.0021867770 -0.5725597089 -0.3027684132
2.0319474071 -0.5434252339 -0.2124381017
2.0667867316 -0.5211297081 -0.1219948482
2.1074923571 -0.5037248166 -0.0329627880
2.1550284698 -0.4890753055 0.0530689400
2.2100051087 -0.4741084855 0.1343442946
2.2726275356 -0.4554798390 0.2088224217
2.3334851777 -0.4345334808 0.2670349155
2.3988227192 -0.4066825211 0.3171324176
2.4667104127 -0.3684780403 0.3553076569
2.5339356076 -0.3207888022 0.3820927365
2.5977235013 -0.2640618478 0.3971258629
2.6549847526 -0.1986334632 0.3997154736
2.6994282682 -0.1249983865 0.3879913186
2.7261686900 -0.0581663898 0.3690713268
2.7399036406 0.0219163208 0.3383008711
2.7303831871 0.0882391176 0.3050678640
2.7050467147 0.1607275240 0.2653777277
2.6661079968 0.2273241232 0.2256851090
2.6170549397 0.2881008983 0.1873124502
2.5625053523 0.3451143282 0.1507593700
2.4956768354 0.4066721386 0.1108614529
2.4236629348 0.4645729389 0.0745010873
2.3463907730 0.5189737480 0.0440556434
2.2640466545 0.5700443950 0.0226537944
2.1779755723 0.6184927568 0.0132804911
2.0802248249 0.6719299421 0.0171737935
1.9850524424 0.7277391597 0.0339645493
1.8960179587 0.7896872780 0.0604706465
1.8142755459 0.8589068148 0.0919846091
1.7484728985 0.9270167574 0.1222234936
1.6887148779 1.0003552083 0.1526793202
1.6331630620 1.0773499620 0.1819039747
1.5789789666 1.1561264511 0.2084247134
1.5300126486 1.2250087367 0.2285672694
1.4746247514 1.2903492490 0.2438153462
1.4073299371 1.3450572204 0.2500569801
1.3307675899 1.3831410413 0.2390192288
1.2525003147 1.4068656955 0.2138958630
1.1744156801 1.4216488406 0.1822038107
1.0963821015 1.4305353167 0.1488283605
1.0181771453 1.4356135114 0.1157906608
0.9395298594 1.4376721861 0.0837146859
0.8602587249 1.4372324799 0.0530237749
0.7679951098 1.4350212481 0.0231832256
0.6746714596 1.4302224299 -0.0037751320
0.5924709999 1.4234934654 -0.0268328956
0.4967769768 1.4156763888 -0.0469050584
0.3996731216 1.4069573037 -0.0619930396
0.3012075563 1.3980150811 -0.0703708038
0.2142969658 1.3904003439 -0.0701470999
0.1087882500 1.3923710800 -0.1922236200
0.0132950253 1.3882292164 -0.1592134496
-0.0817304796 1.3888562338 -0.1246414973
-0.1768410958 1.3944868575 -0.0907663968
-0.2727054408 1.4042559349 -0.0601306110
-0.3701063133 1.4162850654 -0.0358565464
-0.4696201508 1.4274918330 -0.0223189985
-0.5703737038 1.4346285337 -0.0223981304
-0.6703596042 1.4356645593 -0.0369142826
-0.7680928390 1.4311367431 -0.0623774336
-0.8639174373 1.4230014869 -0.0936410234
-0.9589451190 1.4124844492 -0.1266022357
-1.0540462648 1.3995183277 -0.1584511617
-1.1496228443 1.3820912779 -0.1864379105
-1.2449714395 1.3564352268 -0.2078845617
-1.3370380648 1.3166665778 -0.2191233615
-1.4199022843 1.2592218804 -0.2172173662
-1.4903791929 1.1882601083 -0.2033165378
-1.5520266686 1.1112032382 -0.1813960870
-1.6103640540 1.0330958596 -0.1545164566
-1.6701072872 0.9570302674 -0.1250097724
-1.7344242590 0.8852560664 -0.0944298889
-1.8046377785 0.8189907117 -0.0644294311
-1.8811854975 0.7589979587 -0.0368470308
-1.9633480068 0.7048281153 -0.0137360800
-2.0500122594 0.6552734379 0.0021066644
-2.1392150750 0.6080954367 0.0076394573
-2.2280036751 0.5604205156 0.0003139617
-2.3128033011 0.5097286011 -0.0208962043
-2.3919113234 0.4552604142 -0.0523685822
-2.4649316290 0.3968057125 -0.0907238928
-2.5321155600 0.3342640621 -0.1331039481
-2.5926688328 0.2669236442 -0.1780139631
-2.6439290916 0.1933629148 -0.2246152718
-2.6800731213 0.1116739875 -0.2715827238
-2.6939121272 0.0221024968 -0.3155442279
-2.6777709146 -0.0711872427 -0.3496774068
-2.6356801505 -0.1606476460 -0.3686906063
-2.5749590945 -0.2411167206 -0.3698551002
-2.5032746327 -0.3100733609 -0.3529107199
-2.4267698049 -0.3657779665 -0.3178886101
-2.3507498287 -0.4084604720 -0.2670582646
-2.2794028893 -0.4392254027 -0.2025419510
-2.2151587307 -0.4615215410 -0.1278105641
-2.1593761007 -0.4789971812 -0.0453429704
-2.1111833871 -0.4958599137 0.0419152942
-2.0705185395 -0.5151625614 0.1324436585
-2.0359664602 -0.5396098639 0.2242517673
-2.0067160726 -0.5707734589 0.3158680790
-1.9821900831 -0.6101481094 0.4056870097
-1.9615006600 -0.6573198437 0.4926728696
-1.9446305989 -0.7127188056 0.5755311422
-1.9313781837 -0.7754366967 0.6536962208
-1.9220906576 -0.8451193293 0.7263352997
-1.9174745090 -0.9209951989 0.7929589797
-1.9186849802 -1.0022452033 0.8530710221
-1.9278789590 -1.0881690257 0.9054703444
-1.9464854355 -1.1770721221 0.9497235151
-1.9766377798 -1.2671193123 0.9841863090
-2.0181922694 -1.3559878786 1.0082077462
-2.0701391907 -1.4417309796 1.0206471893
-2.1298263939 -1.5232369397 1.0215969099
-2.1946822356 -1.6000524319 1.0113418259
-2.2625087347 -1.6718503583 0.9898971700
-2.3314020697 -1.7385474690 0.9579724329
-2.4000013577 -1.7998186507 0.9160844431
-2.4672315316 -1.8548821682 0.8644855281
-2.5321251190 -1.9030169072 0.8037798631
-2.5937947080 -1.9434694798 0.7346882159
-2.6513888839 -1.9753089957 0.6579993860
-2.7038390353 -1.9978724803 0.5746185279
-2.7505703702 -2.0107923112 0.4859494712
-2.7905160385 -2.0134695828 0.3931433396
-2.8229249855 -2.0060631062 0.2976990963
-2.8472647483 -1.9889697997 0.2011173712
-2.8634024787 -1.9627384923 0.1048753995
-2.8712041634 -1.9278492161 0.0103553828
-2.8706841184 -1.8849918869 -0.0811654385
-2.8623052780 -1.8350894233 -0.1686598716
-2.8460234498 -1.7784749490 -0.2507922173
-2.8226340452 -1.7163392383 -0.3270071051
-2.7923107735 -1.6491467310 -0.3961634274
-2.7554891447 -1.5777774323 -0.4575483722
-2.7122237521 -1.5029631316 -0.5099565417
-2.6629554625 -1.4259259745 -0.5529944170
-2.6075548908 -1.3477592343 -0.5851546850
-2.5464241524 -1.2699388868 -0.6055576778
-2.4799474312 -1.1942676827 -0.6134895453
-2.4091209335 -1.1223938196 -0.6084771281
-2.3352427308 -1.0558065753 -0.5905976610
-2.2599348425 -0.9956885362 -0.5601591343
-2.1846979545 -0.9420230692 -0.5192581639
-2.1106379054 -0.8950975757 -0.4689526651
-2.0382805451 -0.8547528268 -0.4110212321
-1.9674406494 -0.8209243133 -0.3473164695
-1.8972897319 -0.7940378893 -0.2796559920
-1.8262673785 -0.7746109433 -0.2103750976
-1.7520618934 -0.7645247862 -0.1424917805
-1.6727669996 -0.7645840826 -0.0799050230
-1.5869462934 -0.7767497851 -0.0280930727
-1.4955707848 -0.8014798090 0.0068302334
-1.4022133691 -0.8368948869 0.0209739847
-1.3112515527 -0.8795140591 0.0121874388
-1.2267420383 -0.9244936880 -0.0196948242
-1.1495065799 -0.9669263416 -0.0690473458
-1.0768471714 -1.0035791594 -0.1290381960
-1.0025534349 -1.0337120974 -0.1906395199
-0.9207602085 -1.0565230235 -0.2453408523
-0.8295735635 -1.0721830445 -0.2855818475
-0.7311492067 -1.0814449246 -0.3056968167
-0.6304224992 -1.0859561017 -0.3020895550
-0.5326844111 -1.0880918684 -0.2770841395
-0.4421486781 -1.0892878868 -0.2323804670
-0.3613980665 -1.0910074504 -0.1717236195
-0.2903715565 -1.0943395567 -0.0999361236
-0.2282410075 -1.1005641848 -0.0204535212
-0.1730745003 -1.1106763030 0.0636645400
-0.1229823492 -1.1254161216 0.1502485573
-0.0760459432 -1.1455243539 0.2375245572
-0.0303732303 -1.1711561537 0.3240202476
0.0151554143 -1.2029108517 0.4085337899
0.0615974118 -1.2406337357 0.4900378662
0.1095391389 -1.2844910661 0.5674955497
0.1592175098 -1.3344758677 0.6399826236
0.2104291299 -1.3904752496 0.7067778417
0.2626748509 -1.4526143725 0.7670143069
0.3149823131 -1.5208862573 0.8201318486
0.3660000002 -1.5954270354 0.8654981168
0.4137938293 -1.6764771829 0.9024183659
0.4558382680 -1.7640972597 0.9301612043
0.4893772934 -1.8577381417 0.9479618148
0.5119611641 -1.9559124911 0.9553672528
0.5230558596 -2.0562797255 0.9525719113
0.5232719834 -2.1565444713 0.9400022164
0.5143768018 -2.2548304468 0.9181626004
0.4985399159 -2.3500128956 0.8880472902
0.4775798258 -2.4415431837 0.8505985409
0.4522536453 -2.5286593058 0.8059914203
0.4234691678 -2.6111246219 0.7550875036
0.3914656174 -2.6883977448 0.6982889262
0.3562757111 -2.7596827067 0.6358281515
0.3181600707 -2.8248167049 0.5685568607
0.2770070047 -2.8827899218 0.4966818832
0.2330337679 -2.9332049086 0.4208903885
0.1864760359 -2.9756606300 0.3418339219
0.1375615198 -3.0090367388 0.2598996778
0.0868296365 -3.0335539727 0.1759697556
0.0348091431 -3.0485712514 0.0905979510
-0.0180138073 -3.0536475000 0.0045561799
-0.0709239391 -3.0491263525 -0.0814593536
-0.1232135808 -3.0348573960 -0.1667862291
-0.1744355459 -3.0113144398 -0.2506974967
-0.2239636365 -2.9785375610 -0.3325015531
-0.2714634270 -2.9372341693 -0.4116084784
-0.3165804523 -2.8878445788 -0.4874144769
-0.3590748212 -2.8307756183 -0.5592363186
-0.3989829749 -2.7670508440 -0.6268223338
-0.4361516825 -2.6968397524 -0.6893532382
-0.4706492857 -2.6210464155 -0.7466818731
-0.5023006454 -2.5399841661 -0.7981355609
-0.5309030512 -2.4542749609 -0.8434784770
-0.5558090253 -2.3642737485 -0.8822024833
-0.5755902248 -2.2702788797 -0.9136888876
-0.5886068760 -2.1729117094 -0.9374146202
-0.5920218395 -2.0731051717 -0.9526956398
-0.5827666407 -1.9727008832 -0.9584570087
-0.5598016990 -1.8744552088 -0.9543078541
-0.5239445333 -1.7811470777 -0.9398562912
-0.4785631450 -1.6941147780 -0.9158837722
-0.4270948753 -1.6136464499 -0.8828768878
-0.3722609019 -1.5395910063 -0.8413282216
-0.3162676007 -1.4713845108 -0.7920184131
-0.2605110238 -1.4089575046 -0.7353149146
-0.2060832312 -1.3523366465 -0.6716539789
-0.1535238322 -1.3012372820 -0.6020315636
-0.1031553575 -1.2559002465 -0.5270002607
-0.0549096125 -1.2165319598 -0.4473432897
-0.0082455846 -1.1829047825 -0.3641856261
0.0375258205 -1.1552906875 -0.2783576133
0.0835957959 -1.1333330526 -0.1910632660
0.1313603940 -1.1168751131 -0.1034738443
0.1827628784 -1.1054546373 -0.0171572907
0.2396243206 -1.0983588376 0.0661312856
0.3039850934 -1.0948393559 0.1439822517
0.3772616806 -1.0936996514 0.2135362540
0.4605721000 -1.0937142149 0.2706443610
0.5530179936 -1.0936390806 0.3111810481
0.6516480048 -1.0921057039 0.3324976349
0.7524029347 -1.0871555338 0.3307733197
0.8500151360 -1.0769955527 0.3074218413
0.9395391205 -1.0595869254 0.2641864638
1.0197724729 -1.0347871814 0.2080356395
1.0933682064 -1.0028068235 0.1465358182
1.1662594851 -0.9644754695 0.0879187163
1.2442486162 -0.9211471931 0.0406207223
1.3300948230 -0.8762113277 0.0125639812
1.4218545743 -0.8347194095 0.0070538958
1.5154904262 -0.8021654947 0.0256638036
1.6063591297 -0.7810651778 0.0640021699
1.6915267691 -0.7726186278 0.1175161915
1.7705201647 -0.7759047553 0.1804465389
1.8446707291 -0.7897864714 0.2477343821
1.9164486426 -0.8120962620 0.3153398532
1.9877320114 -0.8418408741 0.3805659113
2.0598355237 -0.8784504605 0.4412304914
2.1333616412 -0.9215370057 0.4956038335
2.2083249770 -0.9714483653 0.5414925323
2.2839336854 -1.0279574832 0.5775708646
2.3588990303 -1.0910117694 0.6023218957
2.4317816556 -1.1598523501 0.6148840758
2.5009570376 -1.2335222635 0.6142813644
2.5652990411 -1.3102988469 0.6008980579
2.6239951851 -1.3884465329 0.5752003529
2.6768098552 -1.4663467726 0.5383871722
2.7235788925 -1.5427026308 0.4915124317
2.7639627299 -1.6162706416 0.4351896926
2.7979779843 -1.6862764734 0.3707066381
2.8251717723 -1.7518257948 0.2987384452
2.8452766108 -1.8121592613 0.2201832350
2.8580152298 -1.8667153573 0.1360540046
2.8626573106 -1.9144516816 0.0470825320
2.8591432264 -1.9548432191 -0.0454898014
2.8472439471 -1.9871647632 -0.1404929864
2.8270738355 -2.0108050102 -0.2366542145
2.7986566756 -2.0251726175 -0.3325719378
2.7622903016 -2.0294420161 -0.4267643724
2.7189783497 -2.0240580248 -0.5179102608
2.6691356877 -2.0089473877 -0.6045232082
2.6136135182 -1.9840744818 -0.6852220481
2.5535174880 -1.9505466122 -0.7592325084
2.4894812667 -1.9086741248 -0.8252630831
2.4225606767 -1.8595680055 -0.8829265786
2.3535296180 -1.8038201635 -0.9313138100
2.2833693551 -1.7422449126 -0.9700639886
2.2133134509 -1.6753168784 -0.9988530405
2.1449119967 -1.6031344167 -1.0168911376
2.0801951511 -1.5258503899 -1.0239915233
2.0219122861 -1.4434189269 -1.0197443992
1.9733421769 -1.3563098624 -1.0037414203
1.9363900839 -1.2662589495 -0.9767994711
1.9121295518 -1.1755172784 -0.9396613738
1.8989122815 -1.0865524641 -0.8936297498
1.8949250592 -1.0013028266 -0.8394984117
1.8977728043 -0.9209712566 -0.7782157762
1.9056423723 -0.8464250387 -0.7103987115
1.9175430932 -0.7785893257 -0.6364037690
1.9327282490 -0.7179425043 -0.5569696289
1.9512135961 -0.6653616134 -0.4726334787
1.9729053252 -0.6214282856 -0.3842158527
1.9983157748 -0.5861958415 -0.2929462715
2.0279290515 -0.5592996359 -0.2001070457
2.0628098074 -0.5402011786 -0.1071580847
2.1035776831 -0.5266756275 -0.0156354149
2.1513009667 -0.5168790776 0.0729499303
2.2066087348 -0.5079331625 0.1570933437
2.2698627390 -0.4967328165 0.2351237785
2.3410652022 -0.4796112602 0.3047404628
2.4184894612 -0.4540731175 0.3643758426
2.4997683568 -0.4173323270 0.4117478880
2.5813302987 -0.3678442518 0.4447876295
2.6592361942 -0.3063699289 0.4632159711
2.7289178738 -0.2334488852 0.4660942791
2.7858505834 -0.1510568092 0.4540101811
2.8243485321 -0.0616799599 0.4277764188
2.8388240700 0.0305021068 0.3896899595
2.8251894949 0.1193954471 0.3441530592
2.7882671072 0.2007100490 0.2971912531
2.7354223472 0.2741733749 0.2522740739
2.6731195434 0.3418059296 0.2102792749
2.6045536740 0.4050842106 0.1713121890
2.5314682622 0.4650813853 0.1354904785
2.4544568959 0.5223106274 0.1035887676
2.3730703286 0.5766147286 0.0781545997
2.2876876703 0.6282427205 0.0621021341
2.1998651547 0.6780955111 0.0584130639
2.1127673876 0.7285352745 0.0675985408
2.0292340002 0.7822060911 0.0865365279
1.9516024231 0.8414376948 0.1126614078
1.8807758471 0.9069200494 0.1428648772
1.8172917982 0.9786606500 0.1751410107
1.7610838526 1.0560871712 0.2078154247
1.7102229360 1.1375065782 0.2395729742
1.6620376354 1.2213220869 0.2692368068
1.6116319966 1.3049564453 0.2954526353
1.5518329865 1.3837693541 0.3156012839
1.4757116341 1.4489592221 0.3255386349
1.3854304176 1.4881306255 0.3068831649
1.2950059312 1.5055337389 0.2655211226
1.2071046970 1.5117240851 0.2159850715
1.1208667125 1.5112328855 0.1631783083
1.0353267215 1.5064695374 0.1094467343
0.9497520301 1.4987730324 0.0561107151
0.8635888106 1.4889471177 0.0040893456
0.7763586924 1.4775113274 -0.0457818277
0.6874162365 1.4648104557 -0.0921936137
0.5964325507 1.4513513016 -0.1341946736
0.5029764397 1.4375089455 -0.1701815351
0.4067075828 1.4237767626 -0.1978102018
0.3076870980 1.4109171618 -0.2134354672
0.2072757945 1.3999871561 -0.2130333396
0.1234550136 1.3748708032 0.0737456586
0.0255910094 1.3691999267 0.0757303631
-0.0722958924 1.3643766040 0.0785654930
-0.1702175405 1.3610331915 0.0821281718
-0.2681606639 1.3598920894 0.0862927596
-0.3660625715 1.3618029470 0.0909228535
-0.4639275135 1.3656911042 0.0939127434
-0.5858634608 1.3662213362 0.0864068540
-0.6817202805 1.3594118477 0.0680432891
-0.7754602025 1.3472984935 0.0423439097
-0.8675331422 1.3310378951 0.0129277774
-0.9587697340 1.3111808398 -0.0169261727
-1.0496170694 1.2869167700 -0.0445254270
-1.1396572943 1.2557117645 -0.0669771797
-1.2052930347 1.2251311124 -0.0780360893
-1.2682731249 1.1884519937 -0.0838507722
-1.3276541919 1.1453119009 -0.0838505051
-1.3805215785 1.0949595975 -0.0757976604
-1.4462588120 1.0244020944 -0.0590662742
-1.5088731312 0.9524083185 -0.0366614789
-1.5720854751 0.8819973786 -0.0110530478
-1.6386737602 0.8153161475 0.0158399239
-1.7099834759 0.7535552219 0.0422714346
-1.8057068197 0.6834027178 0.0724607973
-1.9093002088 0.6219536841 0.0944864838
-1.9952727292 0.5761471611 0.1042735255
-2.1037992521 0.5200259831 0.1010068228
-2.1877995349 0.4730407105 0.0843051499
-2.2661095083 0.4224164964 0.0551378354
-2.3373180111 0.3675911119 0.0164721600
-2.4015638070 0.3084920661 -0.0278553293
-2.4585080462 0.2444742058 -0.0751920435
-2.5061594017 0.1741909077 -0.1236499644
-2.5334085366 0.1166013375 -0.1594303481
-2.5517277898 0.0545391689 -0.1939077931
-2.5511040347 -0.0128544208 -0.2222849461
-2.5429967780 -0.0577903707 -0.2368708406
-2.5192987633 -0.1252046308 -0.2522513711
-2.4793388546 -0.1865099948 -0.2520441866
-2.4334099798 -0.2416807972 -0.2411539898
-2.3835813784 -0.2903537013 -0.2199934098
-2.3319222900 -0.3321653709 -0.1889750759
-2.2820526613 -0.3644955094 -0.1459140094
-2.2200964595 -0.4001553202 -0.0793953386
-2.1654387292 -0.4288337142 -0.0035059760
-2.1181430990 -0.4547774403 0.0782317131
-2.0778680656 -0.4815795195 0.1634184929
-2.0436858753 -0.5119232085 0.2500750975
-2.0146066303 -0.5475219626 0.3365906631
-1.9900914492 -0.5896278358 0.4215663919
-1.9694766302 -0.6384549444 0.5039423241
-1.9523781229 -0.6938227116 0.5829155104
-1.9356922555 -0.7716406865 0.6759615099
-1.9268837662 -0.8410007406 0.7446423712
-1.9224385496 -0.9157029500 0.8079336060
-1.9238361343 -0.9953513607 0.8650161682
-1.9324676673 -1.0790015261 0.9152971440
-1.9498619690 -1.1654073733 0.9580655087
-1.9873838499 -1.2745893840 0.9982072482
-2.0286698458 -1.3605124417 1.0198174749
-2.0792591821 -1.4434561986 1.0308649566
-2.1369503570 -1.5224373894 1.0314394963
-2.1996090588 -1.5969208461 1.0214074639
-2.2651176138 -1.6667615492 1.0011509106
-2.3318179943 -1.7318899412 0.9713186142
-2.4150129323 -1.8058736402 0.9206528818
-2.4801812774 -1.8585798575 0.8701646005
-2.5432352586 -1.9047964433 0.8113269590
-2.6033883392 -1.9438429952 0.7447889662
-2.6597781500 -1.9749002327 0.6711379180
-2.7238416715 -2.0017425602 0.5705163934
-2.7688333965 -2.0127288859 0.4843308695
-2.8075832638 -2.0144687112 0.3945067558
-2.8393658986 -2.0068847682 0.3022828832
-2.8636797466 -1.9903427401 0.2089595440
-2.8803234839 -1.9651901687 0.1158745501
-2.8908973599 -1.9231777851 0.0014597196
-2.8902927815 -1.8808408720 -0.0869135876
-2.8821233744 -1.8317575994 -0.1713422171
-2.8668754205 -1.7766718296 -0.2509459715
-2.8451158472 -1.7163916635 -0.3250843418
-2.8083547551 -1.6341519217 -0.4079482614
-2.7725838751 -1.5642591389 -0.4664265000
-2.7311479405 -1.4913703855 -0.5169346558
-2.6840130993 -1.4163550531 -0.5585006432
-2.6311129254 -1.3402893873 -0.5899680725
-2.5572157825 -1.2459316316 -0.6138455222
-2.4925333978 -1.1729308633 -0.6199667450
-2.4237066283 -1.1038357555 -0.6138766380
-2.3519889967 -1.0399605404 -0.5958152262
-2.2788532319 -0.9821033739 -0.5664674990
-2.1875120060 -0.9184203368 -0.5159284518
-2.1158091076 -0.8746885398 -0.4656219246
-2.0458446589 -0.8369726126 -0.4084054674
-1.9774422851 -0.8051640223 -0.3459107588
-1.9098488606 -0.7795321742 -0.2797785158
-1.8417076839 -0.7608371187 -0.2119140263
-1.7532648149 -0.7478991791 -0.1282640993
-1.6770149040 -0.7486989775 -0.0667955366
-1.5946304640 -0.7604013779 -0.0152840674
-1.4843288968 -0.7914451623 0.0259714019
-1.3942520366 -0.8260277157 0.0387573164
-1.3062040054 -0.8667122645 0.0304953473
-1.2233695762 -0.9093460577 0.0016454252
-1.1464817308 -0.9495983671 -0.0433070333
-1.0734436557 -0.9845774069 -0.0984193028
-0.9994269523 -1.0133292967 -0.1557488727
-0.9195750695 -1.0354077434 -0.2075662691
-0.8314942516 -1.0508340000 -0.2463921060
-0.7368555476 -1.0607976004 -0.2669925003
-0.6396878163 -1.0668216105 -0.2666212965
-0.5446935551 -1.0706764268 -0.2451126050
-0.4557704801 -1.0738824067 -0.2051029724
-0.3755694520 -1.0775453871 -0.1494271243
-0.3047002238 -1.0827442834 -0.0822079068
-0.2422018894 -1.0903841960 -0.0072445090
-0.1867189232 -1.1014139519 0.0727424683
-0.1361727516 -1.1164976990 0.1553269857
-0.0890517386 -1.1363358656 0.2389432738
-0.0435570086 -1.1612017914 0.3221142438
0.0129237788 -1.1999733744 0.4236495875
0.0589264435 -1.2370999633 0.5017813065
0.1062222238 -1.2796982967 0.5762510961
0.1550661269 -1.3278364589 0.6461893863
0.2053804618 -1.3815607339 0.7108080158
0.2567278330 -1.4408267061 0.7694762309
0.3211459753 -1.5227180430 0.8336965253
0.3713672295 -1.5948395664 0.8768591391
0.4185419834 -1.6729816550 0.9121903225
0.4606001115 -1.7570877117 0.9392247340
0.4948199003 -1.8469089134 0.9572135411
0.5189986157 -1.9412505414 0.9656320113
0.5320385555 -2.0381264998 0.9644722407
0.5319342188 -2.1834410095 0.9456027243
0.5213608868 -2.2780229141 0.9226928584
0.5046281232 -2.3696292786 0.8924182515
0.4830180774 -2.4576335340 0.8552550407
0.4575260784 -2.5416129073 0.8117426565
0.4287694023 -2.6212345448 0.7624621044
0.3969581639 -2.6959411262 0.7076623592
0.3622897432 -2.7653986756 0.6479175174
0.3248003074 -2.8290505902 0.5835871405
0.2738554750 -2.8992441229 0.4971950819
0.2301681400 -2.9476878065 0.4241600365
0.1840531862 -2.9886880546 0.3481274908
0.1357446240 -3.0216008718 0.2695823489
0.0856209635 -3.0460193639 0.1890977512
0.0341549844 -3.0618467166 0.1073240806
-0.0312517557 -3.0693420907 0.0041558169
-0.0837621948 -3.0649550311 -0.0783917113
-0.1358672673 -3.0517716085 -0.1602559190
-0.1869530524 -3.0298654637 -0.2408827891
-0.2366595254 -2.9996534326 -0.3196800923
-0.2964951075 -2.9515435293 -0.4150690678
-0.3418556104 -2.9040130888 -0.4878170386
-0.3849447801 -2.8495430334 -0.5569875362
-0.4257725767 -2.7888898147 -0.6222732426
-0.4644034820 -2.7225855886 -0.6832667557
-0.5092565414 -2.6317488826 -0.7520986745
-0.5428164416 -2.5542853481 -0.8018135513
-0.5739098744 -2.4725709202 -0.8460128225
-0.6019416055 -2.3868586053 -0.8842699151
-0.6309111403 -2.2744815156 -0.9231415608
-0.6469826891 -2.1809649107 -0.9469626364
-0.6530490569 -2.0848656068 -0.9633402496
-0.6419381441 -1.9638184957 -0.9724713139
-0.6156080857 -1.8699388149 -0.9695640220
-0.5656770336 -1.7595721542 -0.9540720090
-0.5152422769 -1.6786804746 -0.9314218279
-0.4455975404 -1.5865698360 -0.8907901141
-0.3879884402 -1.5185271534 -0.8502571501
-0.3301915309 -1.4554116425 -0.8026256834
-0.2732634557 -1.3971184764 -0.7482644506
-0.2179614475 -1.3436490200 -0.6876095856
-0.1518235285 -1.2837602507 -0.6037587448
-0.1014033273 -1.2414013963 -0.5312305772
-0.0530092412 -1.2041380360 -0.4546260911
-0.0061716793 -1.1719777201 -0.3747937877
0.0398994060 -1.1449583280 -0.2926305209
0.0862691097 -1.1229968237 -0.2091283881
0.1343905830 -1.1058584398 -0.1254961103
0.1858198138 -1.0930935611 -0.0430746928
0.2423422159 -1.0841185946 0.0363936914
0.3058709099 -1.0782416337 0.1105801214
0.3777508012 -1.0745035568 0.1766958911
0.4587320538 -1.0719592479 0.2310400459
0.5480352808 -1.0695648208 0.2699264704
0.6430903985 -1.0661320539 0.2904037821
0.7401626376 -1.0602787770 0.2905856674
0.8346877357 -1.0501582597 0.2701724254
0.9228547676 -1.0342245301 0.2318554996
1.0033708315 -1.0117033034 0.1812890220
1.0782296954 -0.9824284569 0.1253458738
1.1519945220 -0.9469830076 0.0715903408
1.2293969605 -0.9067496100 0.0277460424
1.3127710732 -0.8646400444 0.0003949126
1.4237347502 -0.8155009105 -0.0062137033
1.5140623585 -0.7846295444 0.0126771351
1.6017459698 -0.7640157234 0.0498110666
1.6843268570 -0.7544440291 0.1009298111
1.7799050735 -0.7567559056 0.1771065320
1.8511193291 -0.7696068105 0.2432089448
1.9201727791 -0.7902422551 0.3096533223
1.9889003272 -0.8174921036 0.3740138878
2.0763048893 -0.8606010722 0.4481522683
2.1477982750 -0.9013520582 0.5012207032
2.2207307796 -0.9483112868 0.5466045747
2.2943505668 -1.0014379616 0.5830901141
2.3674856174 -1.0609924554 0.6090289118
2.4559721145 -1.1436904087 0.6250600712
2.5228409037 -1.2149697735 0.6247646999
2.5850007788 -1.2894077158 0.6125054111
2.6418051022 -1.3654070442 0.5888343062
2.7051341056 -1.4603657573 0.5449774723
2.7493430077 -1.5347692677 0.4992462538
2.7876788751 -1.6066001947 0.4449058070
2.8201154091 -1.6751398512 0.3829750548
2.8463963223 -1.7396586743 0.3141995732
2.8708317907 -1.8141807273 0.2202381719
2.8822349207 -1.8674545676 0.1387845586
2.8863446565 -1.9146419139 0.0529975858
2.8828029031 -1.9550466149 -0.0362059733
2.8668501133 -1.9944792115 -0.1509190310
2.8459421977 -2.0175504278 -0.2436938071
2.8175164859 -2.0321064705 -0.3361899698
2.7818715780 -2.0376612976 -0.4271620487
2.7394676245 -2.0339802313 -0.5152843561
2.6779278759 -2.0163936974 -0.6194910840
2.6231407783 -1.9928849345 -0.6970394136
2.5640399659 -1.9610603055 -0.7682033686
2.5014588062 -1.9216518645 -0.8322630907
2.4361725726 -1.8754398505 -0.8886239416
2.3519086347 -1.8090957248 -0.9474439024
2.2834035534 -1.7497355535 -0.9844176917
2.2151146784 -1.6853355461 -1.0121923998
2.1484488652 -1.6159572084 -1.0300751952
2.0853048523 -1.5416507000 -1.0380053927
2.0139811371 -1.4423986963 -1.0345182201
1.9678846499 -1.3574401967 -1.0187586921
1.9330317560 -1.2696372235 -0.9930263020
1.9100400782 -1.1810918754 -0.9580531869
1.8967042005 -1.0730213422 -0.9023266044
1.8945390480 -0.9901608629 -0.8502447781
1.8985946077 -0.9118001010 -0.7916557257
1.9071673082 -0.8385423207 -0.7272255375
1.9193419100 -0.7709485485 -0.6573979570
1.9346729958 -0.7096208728 -0.5825910457
1.9581749711 -0.6428675295 -0.4827096503
1.9803284098 -0.5972288586 -0.3989575705
2.0060577792 -0.5589235762 -0.3125905550
2.0359657627 -0.5275508320 -0.2247691576
2.0707636558 -0.5020582376 -0.1368316116
2.1114070311 -0.4807740058 -0.0502901611
2.1587559728 -0.4612715335 0.0331879496
2.2134014827 -0.4402838086 0.1115952454
2.2753923322 -0.4142268615 0.1825210649
2.3259051533 -0.3894557014 0.2293293683
2.3791559772 -0.3592919247 0.2698889927
2.4336524687 -0.3196237536 0.2988674259
2.4865409166 -0.2737333525 0.3193978436
2.5362108084 -0.2217537667 0.3310357547
2.5810516315 -0.1638180413 0.3333366681
2.6130059530 -0.0989399638 0.3219724561
2.6279888479 -0.0546528198 0.3103662348
2.6409832113 0.0133305348 0.2869117827
2.6355768794 0.0570827881 0.2659826688
2.6218263223 0.1207449990 0.2335642022
2.5967936465 0.1804748715 0.1990961441
2.5609903360 0.2343958671 0.1643456256
2.5204570305 0.2851444458 0.1302065511
2.4598854086 0.3482628919 0.0862324273
2.3928689737 0.4068352504 0.0454134070
2.3197112174 0.4613327673 0.0099566871
2.2404056387 0.5118460696 -0.0167945452
2.1560859899 0.5588900026 -0.0318520817
2.0476822622 0.6153246097 -0.0332509538
1.9408708847 0.6732722283 -0.0186074292
1.8404334942 0.7379368611 0.0082798852
1.7477752448 0.8108935803 0.0411043409
1.6796539988 0.8753728649 0.0693059765
1.6163459031 0.9446232453 0.0975432156
1.5561031879 1.0171933458 0.1242349753
1.4959202978 1.0909308153 0.1476126200
1.4483933006 1.1450610281 0.1616819035
1.3974165164 1.1969291440 0.1720294086
1.3389482400 1.2411552186 0.1745753253
1.2761047622 1.2781514571 0.1711552927
1.2099946982 1.3081976520 0.1622706035
1.1417266632 1.3315735961 0.1484225499
1.0718974905 1.3498377478 0.1344784127
1.0010275690 1.3647574854 0.1221345873
0.9293076887 1.3765713398 0.1113186567
0.8569286392 1.3855178420 0.1019582041
0.7596315272 1.3925311688 0.0921482789
0.6619266826 1.3956344042 0.0846433497
0.5885094491 1.3956356292 0.0805288823
0.4905775139 1.3938438321 0.0763714183
0.3926386603 1.3901378448 0.0738241226
0.2947280146 1.3851130003 0.0726938596
0.2213181371 1.3808135317 0.0727391397
