# Supplementary material for: The topology of the magnetically induced ring current of C13Cl2
Source: Chem Sci. 2026 Jun 27. Online ahead of print. doi: 10.1039/d6sc03398a (PMC13334967; doi:10.1039/d6sc03398a)
Supplement: SC-OLF-D6SC03398A-s002 [file SC-OLF-D6SC03398A-s002.zip › c13cl2/3loops/ribbon_traj_005_039.xyz]

300

0.1467428539 1.3670203422 -0.0409994227
0.0534792757 1.3621319447 -0.0103490573
-0.0395006349 1.3616432082 0.0214986447
-0.1441514083 1.3661646554 0.0557414212
-0.2498147452 1.3748101117 0.0857204425
-0.3573505997 1.3845352398 0.1068491309
-0.4666135529 1.3909710524 0.1153897542
-0.5760489819 1.3905575867 0.1090665102
-0.6835464108 1.3821874654 0.0888482762
-0.7769808899 1.3696351302 0.0623844583
-0.8687056000 1.3534275920 0.0321165080
-0.9596090217 1.3341548209 0.0014251780
-1.0394123896 1.3152058438 -0.0238172392
-1.1190198904 1.2921096068 -0.0454801748
-1.1977874225 1.2626930070 -0.0618618996
-1.2738956006 1.2237251791 -0.0707657678
-1.3428654864 1.1721845963 -0.0688911563
-1.4038983985 1.1122417656 -0.0585547229
-1.4591460721 1.0481431820 -0.0421445675
-1.5194835494 0.9743201431 -0.0187269078
-1.5805992372 0.9021150449 0.0077045513
-1.6453029009 0.8335504521 0.0353319171
-1.7239925474 0.7625526474 0.0653556554
-1.8091526396 0.6981283605 0.0923527672
-1.9103853056 0.6338384102 0.1147193869
-2.0056053950 0.5798377775 0.1250138158
-2.1014073317 0.5265279083 0.1216935953
-2.1935900646 0.4709286750 0.1022179292
-2.2695760981 0.4180288472 0.0718479749
-2.3387731371 0.3615514732 0.0327622162
-2.4011113019 0.3010732797 -0.0116254340
-2.4507662050 0.2442681225 -0.0520748949
-2.4937885337 0.1830646385 -0.0932404413
-2.5268100430 0.1272624427 -0.1288318235
-2.5468808639 0.0650817894 -0.1625457891
-2.5557991730 -0.0010401455 -0.1947567806
-2.5422081601 -0.0700919020 -0.2172301370
-2.5156423715 -0.1372289905 -0.2321435037
-2.4734956387 -0.1980316508 -0.2311934851
-2.4258672030 -0.2530780941 -0.2211890294
-2.3731306850 -0.2980433311 -0.1956718258
-2.3206365929 -0.3364975181 -0.1622505044
-2.2704649180 -0.3655417955 -0.1169120435
-2.2172422771 -0.3959409971 -0.0582569300
-2.1695438932 -0.4214467781 0.0076042145
-2.1225223295 -0.4494285270 0.0882595040
-2.0827890491 -0.4778509176 0.1729102193
-2.0492891957 -0.5096661961 0.2592283631
-2.0211783366 -0.5465979096 0.3455644230
-1.9978285151 -0.5899530939 0.4304400602
-1.9786641296 -0.6399090366 0.5127533081
-1.9634900958 -0.6966219686 0.5915011857
-1.9516282875 -0.7681507041 0.6743692311
-1.9453285687 -0.8377780719 0.7432977801
-1.9441214139 -0.9127973423 0.8065906797
-1.9490636273 -0.9924855002 0.8636412272
-1.9618512258 -1.0761012669 0.9133368745
-1.9836838728 -1.1621757852 0.9549930688
-2.0157658230 -1.2490599349 0.9873367326
-2.0579132988 -1.3348444708 1.0095314102
-2.1089349730 -1.4179414784 1.0208284540
-2.1665974977 -1.4973942570 1.0213264367
-2.2288068316 -1.5726835203 1.0111207788
-2.2936338252 -1.6435067312 0.9905006547
-2.3594946580 -1.7095987631 0.9598967561
-2.4251696287 -1.7705394541 0.9196915834
-2.4972245124 -1.8320185111 0.8635699105
-2.5593260158 -1.8798017810 0.8044135788
-2.6184027065 -1.9202424458 0.7372381162
-2.6736060760 -1.9524483169 0.6627291757
-2.7240108118 -1.9757858154 0.5817955475
-2.7689595388 -1.9899214086 0.4956859897
-2.8118416923 -1.9946348239 0.3944110992
-2.8425499926 -1.9883771204 0.3013493145
-2.8656153695 -1.9727516309 0.2071942378
-2.8809279782 -1.9483629762 0.1133240928
-2.8890764510 -1.9116425236 0.0098257082
-2.8878838270 -1.8703973238 -0.0793487249
-2.8793117612 -1.8223950399 -0.1646682155
-2.8634108432 -1.7680054510 -0.2449581179
-2.8373998986 -1.7004075648 -0.3279617352
-2.8077401542 -1.6352015023 -0.3951773867
-2.7720190354 -1.5659473572 -0.4549901674
-2.7303485069 -1.4933802329 -0.5064191480
-2.6768102402 -1.4092846934 -0.5531730924
-2.6230790853 -1.3331941611 -0.5841780778
-2.5639162447 -1.2574517060 -0.6040987778
-2.4915922967 -1.1749264934 -0.6123996688
-2.4225888357 -1.1053719209 -0.6065154335
-2.3507246498 -1.0409900278 -0.5883979323
-2.2686452195 -0.9759449408 -0.5544048557
-2.1956889596 -0.9247451794 -0.5130741914
-2.1240875255 -0.8798550512 -0.4629297907
-2.0543556279 -0.8410512583 -0.4055645105
-1.9784890663 -0.8050427724 -0.3342322819
-1.9117045250 -0.7793492422 -0.2668985163
-1.8444909914 -0.7605513574 -0.1977593803
-1.7664072493 -0.7494093329 -0.1209515069
-1.6917691922 -0.7492522983 -0.0573334503
-1.6012354323 -0.7618192574 0.0035589180
-1.5036512621 -0.7882856170 0.0463405735
-1.4026184865 -0.8277471434 0.0631933859
-1.3038949953 -0.8745437914 0.0539677836
-1.2118777572 -0.9231018721 0.0190105321
-1.1366956182 -0.9631947748 -0.0295991800
-1.0566257524 -1.0012843740 -0.0949920505
-0.9832034539 -1.0284691726 -0.1543662163
-0.9024527184 -1.0489187685 -0.2063230336
-0.8126728258 -1.0629394713 -0.2431892616
-0.7282497821 -1.0706534321 -0.2583977661
-0.6306105727 -1.0760889108 -0.2554619755
-0.5471480224 -1.0791224413 -0.2350426434
-0.4581562758 -1.0822968740 -0.1944691393
-0.3781887468 -1.0861833920 -0.1380643117
-0.3076724476 -1.0917935166 -0.0701505914
-0.2458132035 -1.1001793875 0.0055798970
-0.1909667578 -1.1122581383 0.0861458002
-0.1413419037 -1.1287552793 0.1693124197
-0.0951044182 -1.1503056018 0.2532986082
-0.0505672031 -1.1772405095 0.3366487859
-0.0066098058 -1.2100064987 0.4181982610
0.0377274647 -1.2485855854 0.4969359098
0.0829674812 -1.2931984640 0.5718575658
0.1346909997 -1.3506933651 0.6502626609
0.1818891145 -1.4081538972 0.7143563679
0.2293574637 -1.4717042516 0.7721382176
0.2761042802 -1.5414092438 0.8229024517
0.3208072334 -1.6172909221 0.8659475545
0.3617730971 -1.6992707069 0.9006051997
0.3970106873 -1.7870175971 0.9262334984
0.4220860334 -1.8681297533 0.9407455239
0.4412812461 -1.9640517986 0.9479226535
0.4508797293 -2.0616855346 0.9452380889
0.4514730871 -2.1591151644 0.9331436605
0.4443426508 -2.2547778515 0.9121691798
0.4310337935 -2.3476407147 0.8831460766
0.4128607281 -2.4370835335 0.8468858617
0.3904961066 -2.5224431741 0.8037575988
0.3645682896 -2.6033147724 0.7544083016
0.3352848789 -2.6791428500 0.6992519483
0.3027491597 -2.7492962262 0.6386730510
0.2671538439 -2.8134454979 0.5733445218
0.2284750765 -2.8707947794 0.5035968860
0.1868809285 -2.9208609386 0.4300254803
0.1425965283 -2.9631679052 0.3532225721
0.0958995031 -2.9969532478 0.2736806654
0.0472435162 -3.0221737864 0.1921638414
-0.0028734471 -3.0383401394 0.1092434106
-0.0539372443 -3.0451060492 0.0256124722
-0.1053391743 -3.0426983513 -0.0580485849
-0.1564764501 -3.0311255317 -0.1410946337
-0.2130754754 -3.0079577982 -0.2327048298
-0.2621093384 -2.9777373349 -0.3122882622
-0.3095201205 -2.9394640344 -0.3893451398
-0.3550281409 -2.8935753648 -0.4633173625
-0.3984608210 -2.8405264213 -0.5336379143
-0.4451610066 -2.7740490935 -0.6079993755
-0.4843050408 -2.7079650261 -0.6692310481
-0.5214884655 -2.6365862306 -0.7254986063
-0.5567600803 -2.5604547385 -0.7764187258
-0.5947696682 -2.4703412706 -0.8267507730
-0.6257254594 -2.3858111287 -0.8654442611
-0.6578014735 -2.2872868060 -0.9014972830
-0.6843647519 -2.1849266036 -0.9299368053
-0.7008943097 -2.0671229470 -0.9530198302
-0.6859897710 -1.9479527569 -0.9657889466
-0.6391395346 -1.8372780752 -0.9644040815
-0.5836245384 -1.7449344779 -0.9500675272
-0.5212469584 -1.6589077653 -0.9249472590
-0.4553079529 -1.5788028134 -0.8896820064
-0.3960680944 -1.5119747452 -0.8494352690
-0.3369565608 -1.4497548666 -0.8019530982
-0.2717313787 -1.3860525402 -0.7403074840
-0.2159056222 -1.3336982474 -0.6787962941
-0.1623093643 -1.2860587766 -0.6116776496
-0.1048610610 -1.2387927027 -0.5304197485
-0.0561462695 -1.2017704184 -0.4535377173
-0.0090474799 -1.1698359665 -0.3734175338
0.0429408006 -1.1401807089 -0.2808677048
0.0894909008 -1.1190709721 -0.1969159117
0.1377950697 -1.1027622150 -0.1128928861
0.1896120797 -1.0908164171 -0.0302585688
0.2468237034 -1.0826573743 0.0491685049
0.3112694733 -1.0775307479 0.1230431741
0.3841933300 -1.0744509858 0.1885924731
0.4663460336 -1.0724214058 0.2420632122
0.5568457994 -1.0704079915 0.2794964311
0.6528615366 -1.0672515809 0.2985197748
0.7505577179 -1.0612992257 0.2963102876
0.8339148342 -1.0523023771 0.2770870944
0.9224307217 -1.0362307851 0.2385547557
1.0029506852 -1.0134847755 0.1875273025
1.0775286506 -0.9839696675 0.1309828889
1.1510047740 -0.9482393689 0.0765702650
1.2282893252 -0.9076206991 0.0319144113
1.3224643917 -0.8600211912 0.0016453104
1.4118219828 -0.8203882252 -0.0033859254
1.5138638688 -0.7845809297 0.0154936701
1.6122681553 -0.7626538225 0.0590861437
1.6945041878 -0.7547161948 0.1119153320
1.7710285257 -0.7573796256 0.1733805141
1.8515666242 -0.7715652012 0.2472018410
1.9211588912 -0.7923277028 0.3134016456
1.9903781260 -0.8197867133 0.3775087862
2.0690227286 -0.8576193469 0.4447552555
2.1407268641 -0.8979074268 0.4984822822
2.2138968304 -0.9443952239 0.5446235868
2.2968943645 -1.0035072672 0.5862993284
2.3791741863 -1.0712043417 0.6139891085
2.4503223915 -1.1375905823 0.6268700178
2.5256483929 -1.2178384548 0.6266024888
2.5877982458 -1.2927252747 0.6137612099
2.6445196545 -1.3691032039 0.5895333308
2.7014429477 -1.4547530761 0.5502226125
2.7461693582 -1.5296297991 0.5050601947
2.7895578770 -1.6108790286 0.4446435078
2.8218485341 -1.6796620789 0.3823155259
2.8502685398 -1.7518051717 0.3040542921
2.8690095017 -1.8111797153 0.2280744428
2.8816703718 -1.8714361988 0.1367592026
2.8853149240 -1.9186358359 0.0507134755
2.8813768221 -1.9591112693 -0.0386583198
2.8677669791 -1.9960764518 -0.1414768182
2.8473108828 -2.0202683644 -0.2344215610
2.8154802405 -2.0378034353 -0.3383765842
2.7791378945 -2.0434114765 -0.4294769310
2.7301167822 -2.0387438740 -0.5279684674
2.6804977786 -2.0252514625 -0.6116235863
2.6256325163 -2.0027906266 -0.6899000154
2.5587822331 -1.9679632198 -0.7701555585
2.4955734750 -1.9287685746 -0.8342628048
2.4213859600 -1.8769908566 -0.8970402484
2.3532756109 -1.8240278915 -0.9439758951
2.2755938916 -1.7585030609 -0.9864589844
2.2065233320 -1.6943834635 -1.0142777141
2.1310914320 -1.6164787868 -1.0335141311
2.0677817907 -1.5417516157 -1.0403213010
2.0047171471 -1.4517387972 -1.0353865272
1.9585529572 -1.3666355252 -1.0198786102
1.9207189651 -1.2676028154 -0.9907776429
1.8998377955 -1.1787164822 -0.9549446551
1.8885642954 -1.0809223923 -0.9057116488
1.8872346580 -0.9974685730 -0.8539176379
1.8919627324 -0.9185594334 -0.7955711055
1.9028843427 -0.8363328512 -0.7230738367
1.9159491850 -0.7691179376 -0.6526391678
1.9342902737 -0.7012240929 -0.5678627429
1.9535110661 -0.6480713217 -0.4875433993
1.9756969571 -0.6022845875 -0.4035776811
2.0047917525 -0.5591292368 -0.3065899537
2.0350024348 -0.5285865209 -0.2183556729
2.0702008273 -0.5042071315 -0.1301304537
2.1111530568 -0.4839703453 -0.0434601662
2.1587853510 -0.4656675003 0.0399783287
2.2137656730 -0.4459958821 0.1180308969
2.2680746328 -0.4265590325 0.1808786221
2.3275645695 -0.4016554343 0.2364043568
2.3910750640 -0.3695378753 0.2831962728
2.4478277665 -0.3350349925 0.3137092007
2.5047219922 -0.2941584673 0.3370559765
2.5575224838 -0.2441738030 0.3479834832
2.6062108675 -0.1884657782 0.3511359730
2.6438792289 -0.1256581440 0.3415085710
2.6723302098 -0.0593581232 0.3248063369
2.6817379374 0.0089048814 0.2974908249
2.6770906084 0.0755235229 0.2664500924
2.6540159851 0.1368376066 0.2320373137
2.6229801756 0.1942260522 0.1986468484
2.5778480771 0.2557465917 0.1598337283
2.5266502082 0.3132388827 0.1224404728
2.4707287754 0.3674680104 0.0867465135
2.4028423243 0.4259490047 0.0479843024
2.3292501963 0.4807146786 0.0145513000
2.2502077500 0.5321275289 -0.0105891850
2.1563474515 0.5863488827 -0.0260625562
2.0601357762 0.6389947795 -0.0256627218
1.9655608156 0.6932227828 -0.0122249786
1.8761519610 0.7526669975 0.0112740791
1.8020864922 0.8114089693 0.0368287118
1.7325824580 0.8747246362 0.0630044451
1.6668518013 0.9417053105 0.0874310335
1.6038117487 1.0111462461 0.1096927986
1.5419762905 1.0818941592 0.1294939491
1.4883216651 1.1452640086 0.1456388077
1.4200425959 1.2129360026 0.1587746431
1.3429940336 1.2730213398 0.1660744727
1.2680238102 1.3123923668 0.1581028045
1.1925008150 1.3401320962 0.1386201952
1.1177162136 1.3614040506 0.1149474695
1.0431979095 1.3783596024 0.0895908185
0.9788604415 1.3861943350 0.0634927277
0.9033867837 1.3968811330 0.0380761703
0.8269486550 1.4049241076 0.0135167536
0.7490110113 1.4092325629 -0.0094589376
0.6696938029 1.4105663827 -0.0302267031
0.5889509130 1.4090082196 -0.0482505728
0.5066850736 1.4045748666 -0.0626685100
0.4230902823 1.3958582223 -0.0718916715
0.3383964521 1.3860486085 -0.0741143841
0.2418072540 1.3752685634 -0.0640491680
0.1087882500 1.3923710800 -0.1922236200
0.0132950253 1.3882292164 -0.1592134496
-0.0817304796 1.3888562338 -0.1246414973
-0.1768410958 1.3944868575 -0.0907663968
-0.2727054408 1.4042559349 -0.0601306110
-0.3701063133 1.4162850654 -0.0358565464
-0.4696201508 1.4274918330 -0.0223189985
-0.5703737038 1.4346285337 -0.0223981304
-0.6703596042 1.4356645593 -0.0369142826
-0.7680928390 1.4311367431 -0.0623774336
-0.8639174373 1.4230014869 -0.0936410234
-0.9589451190 1.4124844492 -0.1266022357
-1.0540462648 1.3995183277 -0.1584511617
-1.1496228443 1.3820912779 -0.1864379105
-1.2449714395 1.3564352268 -0.2078845617
-1.3370380648 1.3166665778 -0.2191233615
-1.4199022843 1.2592218804 -0.2172173662
-1.4903791929 1.1882601083 -0.2033165378
-1.5520266686 1.1112032382 -0.1813960870
-1.6103640540 1.0330958596 -0.1545164566
-1.6701072872 0.9570302674 -0.1250097724
-1.7344242590 0.8852560664 -0.0944298889
-1.8046377785 0.8189907117 -0.0644294311
-1.8811854975 0.7589979587 -0.0368470308
-1.9633480068 0.7048281153 -0.0137360800
-2.0500122594 0.6552734379 0.0021066644
-2.1392150750 0.6080954367 0.0076394573
-2.2280036751 0.5604205156 0.0003139617
-2.3128033011 0.5097286011 -0.0208962043
-2.3919113234 0.4552604142 -0.0523685822
-2.4649316290 0.3968057125 -0.0907238928
-2.5321155600 0.3342640621 -0.1331039481
-2.5926688328 0.2669236442 -0.1780139631
-2.6439290916 0.1933629148 -0.2246152718
-2.6800731213 0.1116739875 -0.2715827238
-2.6939121272 0.0221024968 -0.3155442279
-2.6777709146 -0.0711872427 -0.3496774068
-2.6356801505 -0.1606476460 -0.3686906063
-2.5749590945 -0.2411167206 -0.3698551002
-2.5032746327 -0.3100733609 -0.3529107199
-2.4267698049 -0.3657779665 -0.3178886101
-2.3507498287 -0.4084604720 -0.2670582646
-2.2794028893 -0.4392254027 -0.2025419510
-2.2151587307 -0.4615215410 -0.1278105641
-2.1593761007 -0.4789971812 -0.0453429704
-2.1111833871 -0.4958599137 0.0419152942
-2.0705185395 -0.5151625614 0.1324436585
-2.0359664602 -0.5396098639 0.2242517673
-2.0067160726 -0.5707734589 0.3158680790
-1.9821900831 -0.6101481094 0.4056870097
-1.9615006600 -0.6573198437 0.4926728696
-1.9446305989 -0.7127188056 0.5755311422
-1.9313781837 -0.7754366967 0.6536962208
-1.9220906576 -0.8451193293 0.7263352997
-1.9174745090 -0.9209951989 0.7929589797
-1.9186849802 -1.0022452033 0.8530710221
-1.9278789590 -1.0881690257 0.9054703444
-1.9464854355 -1.1770721221 0.9497235151
-1.9766377798 -1.2671193123 0.9841863090
-2.0181922694 -1.3559878786 1.0082077462
-2.0701391907 -1.4417309796 1.0206471893
-2.1298263939 -1.5232369397 1.0215969099
-2.1946822356 -1.6000524319 1.0113418259
-2.2625087347 -1.6718503583 0.9898971700
-2.3314020697 -1.7385474690 0.9579724329
-2.4000013577 -1.7998186507 0.9160844431
-2.4672315316 -1.8548821682 0.8644855281
-2.5321251190 -1.9030169072 0.8037798631
-2.5937947080 -1.9434694798 0.7346882159
-2.6513888839 -1.9753089957 0.6579993860
-2.7038390353 -1.9978724803 0.5746185279
-2.7505703702 -2.0107923112 0.4859494712
-2.7905160385 -2.0134695828 0.3931433396
-2.8229249855 -2.0060631062 0.2976990963
-2.8472647483 -1.9889697997 0.2011173712
-2.8634024787 -1.9627384923 0.1048753995
-2.8712041634 -1.9278492161 0.0103553828
-2.8706841184 -1.8849918869 -0.0811654385
-2.8623052780 -1.8350894233 -0.1686598716
-2.8460234498 -1.7784749490 -0.2507922173
-2.8226340452 -1.7163392383 -0.3270071051
-2.7923107735 -1.6491467310 -0.3961634274
-2.7554891447 -1.5777774323 -0.4575483722
-2.7122237521 -1.5029631316 -0.5099565417
-2.6629554625 -1.4259259745 -0.5529944170
-2.6075548908 -1.3477592343 -0.5851546850
-2.5464241524 -1.2699388868 -0.6055576778
-2.4799474312 -1.1942676827 -0.6134895453
-2.4091209335 -1.1223938196 -0.6084771281
-2.3352427308 -1.0558065753 -0.5905976610
-2.2599348425 -0.9956885362 -0.5601591343
-2.1846979545 -0.9420230692 -0.5192581639
-2.1106379054 -0.8950975757 -0.4689526651
-2.0382805451 -0.8547528268 -0.4110212321
-1.9674406494 -0.8209243133 -0.3473164695
-1.8972897319 -0.7940378893 -0.2796559920
-1.8262673785 -0.7746109433 -0.2103750976
-1.7520618934 -0.7645247862 -0.1424917805
-1.6727669996 -0.7645840826 -0.0799050230
-1.5869462934 -0.7767497851 -0.0280930727
-1.4955707848 -0.8014798090 0.0068302334
-1.4022133691 -0.8368948869 0.0209739847
-1.3112515527 -0.8795140591 0.0121874388
-1.2267420383 -0.9244936880 -0.0196948242
-1.1495065799 -0.9669263416 -0.0690473458
-1.0768471714 -1.0035791594 -0.1290381960
-1.0025534349 -1.0337120974 -0.1906395199
-0.9207602085 -1.0565230235 -0.2453408523
-0.8295735635 -1.0721830445 -0.2855818475
-0.7311492067 -1.0814449246 -0.3056968167
-0.6304224992 -1.0859561017 -0.3020895550
-0.5326844111 -1.0880918684 -0.2770841395
-0.4421486781 -1.0892878868 -0.2323804670
-0.3613980665 -1.0910074504 -0.1717236195
-0.2903715565 -1.0943395567 -0.0999361236
-0.2282410075 -1.1005641848 -0.0204535212
-0.1730745003 -1.1106763030 0.0636645400
-0.1229823492 -1.1254161216 0.1502485573
-0.0760459432 -1.1455243539 0.2375245572
-0.0303732303 -1.1711561537 0.3240202476
0.0151554143 -1.2029108517 0.4085337899
0.0615974118 -1.2406337357 0.4900378662
0.1095391389 -1.2844910661 0.5674955497
0.1592175098 -1.3344758677 0.6399826236
0.2104291299 -1.3904752496 0.7067778417
0.2626748509 -1.4526143725 0.7670143069
0.3149823131 -1.5208862573 0.8201318486
0.3660000002 -1.5954270354 0.8654981168
0.4137938293 -1.6764771829 0.9024183659
0.4558382680 -1.7640972597 0.9301612043
0.4893772934 -1.8577381417 0.9479618148
0.5119611641 -1.9559124911 0.9553672528
0.5230558596 -2.0562797255 0.9525719113
0.5232719834 -2.1565444713 0.9400022164
0.5143768018 -2.2548304468 0.9181626004
0.4985399159 -2.3500128956 0.8880472902
0.4775798258 -2.4415431837 0.8505985409
0.4522536453 -2.5286593058 0.8059914203
0.4234691678 -2.6111246219 0.7550875036
0.3914656174 -2.6883977448 0.6982889262
0.3562757111 -2.7596827067 0.6358281515
0.3181600707 -2.8248167049 0.5685568607
0.2770070047 -2.8827899218 0.4966818832
0.2330337679 -2.9332049086 0.4208903885
0.1864760359 -2.9756606300 0.3418339219
0.1375615198 -3.0090367388 0.2598996778
0.0868296365 -3.0335539727 0.1759697556
0.0348091431 -3.0485712514 0.0905979510
-0.0180138073 -3.0536475000 0.0045561799
-0.0709239391 -3.0491263525 -0.0814593536
-0.1232135808 -3.0348573960 -0.1667862291
-0.1744355459 -3.0113144398 -0.2506974967
-0.2239636365 -2.9785375610 -0.3325015531
-0.2714634270 -2.9372341693 -0.4116084784
-0.3165804523 -2.8878445788 -0.4874144769
-0.3590748212 -2.8307756183 -0.5592363186
-0.3989829749 -2.7670508440 -0.6268223338
-0.4361516825 -2.6968397524 -0.6893532382
-0.4706492857 -2.6210464155 -0.7466818731
-0.5023006454 -2.5399841661 -0.7981355609
-0.5309030512 -2.4542749609 -0.8434784770
-0.5558090253 -2.3642737485 -0.8822024833
-0.5755902248 -2.2702788797 -0.9136888876
-0.5886068760 -2.1729117094 -0.9374146202
-0.5920218395 -2.0731051717 -0.9526956398
-0.5827666407 -1.9727008832 -0.9584570087
-0.5598016990 -1.8744552088 -0.9543078541
-0.5239445333 -1.7811470777 -0.9398562912
-0.4785631450 -1.6941147780 -0.9158837722
-0.4270948753 -1.6136464499 -0.8828768878
-0.3722609019 -1.5395910063 -0.8413282216
-0.3162676007 -1.4713845108 -0.7920184131
-0.2605110238 -1.4089575046 -0.7353149146
-0.2060832312 -1.3523366465 -0.6716539789
-0.1535238322 -1.3012372820 -0.6020315636
-0.1031553575 -1.2559002465 -0.5270002607
-0.0549096125 -1.2165319598 -0.4473432897
-0.0082455846 -1.1829047825 -0.3641856261
0.0375258205 -1.1552906875 -0.2783576133
0.0835957959 -1.1333330526 -0.1910632660
0.1313603940 -1.1168751131 -0.1034738443
0.1827628784 -1.1054546373 -0.0171572907
0.2396243206 -1.0983588376 0.0661312856
0.3039850934 -1.0948393559 0.1439822517
0.3772616806 -1.0936996514 0.2135362540
0.4605721000 -1.0937142149 0.2706443610
0.5530179936 -1.0936390806 0.3111810481
0.6516480048 -1.0921057039 0.3324976349
0.7524029347 -1.0871555338 0.3307733197
0.8500151360 -1.0769955527 0.3074218413
0.9395391205 -1.0595869254 0.2641864638
1.0197724729 -1.0347871814 0.2080356395
1.0933682064 -1.0028068235 0.1465358182
1.1662594851 -0.9644754695 0.0879187163
1.2442486162 -0.9211471931 0.0406207223
1.3300948230 -0.8762113277 0.0125639812
1.4218545743 -0.8347194095 0.0070538958
1.5154904262 -0.8021654947 0.0256638036
1.6063591297 -0.7810651778 0.0640021699
1.6915267691 -0.7726186278 0.1175161915
1.7705201647 -0.7759047553 0.1804465389
1.8446707291 -0.7897864714 0.2477343821
1.9164486426 -0.8120962620 0.3153398532
1.9877320114 -0.8418408741 0.3805659113
2.0598355237 -0.8784504605 0.4412304914
2.1333616412 -0.9215370057 0.4956038335
2.2083249770 -0.9714483653 0.5414925323
2.2839336854 -1.0279574832 0.5775708646
2.3588990303 -1.0910117694 0.6023218957
2.4317816556 -1.1598523501 0.6148840758
2.5009570376 -1.2335222635 0.6142813644
2.5652990411 -1.3102988469 0.6008980579
2.6239951851 -1.3884465329 0.5752003529
2.6768098552 -1.4663467726 0.5383871722
2.7235788925 -1.5427026308 0.4915124317
2.7639627299 -1.6162706416 0.4351896926
2.7979779843 -1.6862764734 0.3707066381
2.8251717723 -1.7518257948 0.2987384452
2.8452766108 -1.8121592613 0.2201832350
2.8580152298 -1.8667153573 0.1360540046
2.8626573106 -1.9144516816 0.0470825320
2.8591432264 -1.9548432191 -0.0454898014
2.8472439471 -1.9871647632 -0.1404929864
2.8270738355 -2.0108050102 -0.2366542145
2.7986566756 -2.0251726175 -0.3325719378
2.7622903016 -2.0294420161 -0.4267643724
2.7189783497 -2.0240580248 -0.5179102608
2.6691356877 -2.0089473877 -0.6045232082
2.6136135182 -1.9840744818 -0.6852220481
2.5535174880 -1.9505466122 -0.7592325084
2.4894812667 -1.9086741248 -0.8252630831
2.4225606767 -1.8595680055 -0.8829265786
2.3535296180 -1.8038201635 -0.9313138100
2.2833693551 -1.7422449126 -0.9700639886
2.2133134509 -1.6753168784 -0.9988530405
2.1449119967 -1.6031344167 -1.0168911376
2.0801951511 -1.5258503899 -1.0239915233
2.0219122861 -1.4434189269 -1.0197443992
1.9733421769 -1.3563098624 -1.0037414203
1.9363900839 -1.2662589495 -0.9767994711
1.9121295518 -1.1755172784 -0.9396613738
1.8989122815 -1.0865524641 -0.8936297498
1.8949250592 -1.0013028266 -0.8394984117
1.8977728043 -0.9209712566 -0.7782157762
1.9056423723 -0.8464250387 -0.7103987115
1.9175430932 -0.7785893257 -0.6364037690
1.9327282490 -0.7179425043 -0.5569696289
1.9512135961 -0.6653616134 -0.4726334787
1.9729053252 -0.6214282856 -0.3842158527
1.9983157748 -0.5861958415 -0.2929462715
2.0279290515 -0.5592996359 -0.2001070457
2.0628098074 -0.5402011786 -0.1071580847
2.1035776831 -0.5266756275 -0.0156354149
2.1513009667 -0.5168790776 0.0729499303
2.2066087348 -0.5079331625 0.1570933437
2.2698627390 -0.4967328165 0.2351237785
2.3410652022 -0.4796112602 0.3047404628
2.4184894612 -0.4540731175 0.3643758426
2.4997683568 -0.4173323270 0.4117478880
2.5813302987 -0.3678442518 0.4447876295
2.6592361942 -0.3063699289 0.4632159711
2.7289178738 -0.2334488852 0.4660942791
2.7858505834 -0.1510568092 0.4540101811
2.8243485321 -0.0616799599 0.4277764188
2.8388240700 0.0305021068 0.3896899595
2.8251894949 0.1193954471 0.3441530592
2.7882671072 0.2007100490 0.2971912531
2.7354223472 0.2741733749 0.2522740739
2.6731195434 0.3418059296 0.2102792749
2.6045536740 0.4050842106 0.1713121890
2.5314682622 0.4650813853 0.1354904785
2.4544568959 0.5223106274 0.1035887676
2.3730703286 0.5766147286 0.0781545997
2.2876876703 0.6282427205 0.0621021341
2.1998651547 0.6780955111 0.0584130639
2.1127673876 0.7285352745 0.0675985408
2.0292340002 0.7822060911 0.0865365279
1.9516024231 0.8414376948 0.1126614078
1.8807758471 0.9069200494 0.1428648772
1.8172917982 0.9786606500 0.1751410107
1.7610838526 1.0560871712 0.2078154247
1.7102229360 1.1375065782 0.2395729742
1.6620376354 1.2213220869 0.2692368068
1.6116319966 1.3049564453 0.2954526353
1.5518329865 1.3837693541 0.3156012839
1.4757116341 1.4489592221 0.3255386349
1.3854304176 1.4881306255 0.3068831649
1.2950059312 1.5055337389 0.2655211226
1.2071046970 1.5117240851 0.2159850715
1.1208667125 1.5112328855 0.1631783083
1.0353267215 1.5064695374 0.1094467343
0.9497520301 1.4987730324 0.0561107151
0.8635888106 1.4889471177 0.0040893456
0.7763586924 1.4775113274 -0.0457818277
0.6874162365 1.4648104557 -0.0921936137
0.5964325507 1.4513513016 -0.1341946736
0.5029764397 1.4375089455 -0.1701815351
0.4067075828 1.4237767626 -0.1978102018
0.3076870980 1.4109171618 -0.2134354672
0.2072757945 1.3999871561 -0.2130333396
0.1846974577 1.3416696043 0.1102247746
0.0936635262 1.3360346730 0.1385153350
0.0027292099 1.3344301826 0.1676387866
-0.1114617208 1.3378424533 0.2022492392
-0.2269240496 1.3453642885 0.2315714959
-0.3445948861 1.3527854143 0.2495548082
-0.4636069550 1.3544502718 0.2530985069
-0.5817242601 1.3464866398 0.2405311509
-0.6967332173 1.3287103714 0.2146108350
-0.7858689408 1.3081335173 0.1871463503
-0.8734937627 1.2838536971 0.1578740395
-0.9602729243 1.2558251926 0.1294525918
-1.0247785143 1.2308933599 0.1108166834
-1.0884169364 1.2021279358 0.0954775609
-1.1506034055 1.1689507871 0.0841607624
-1.2107531364 1.1307837803 0.0775918259
-1.2658286886 1.0851473122 0.0794350535
-1.3174176041 1.0362234229 0.0862070921
-1.3662654755 0.9850831258 0.0971069520
-1.4286030447 0.9155444266 0.1170626409
-1.4910911872 0.8471998223 0.1404188750
-1.5561815429 0.7818448378 0.1650937230
-1.6433473163 0.7061145830 0.1951407418
-1.7371197817 0.6372587622 0.2215525651
-1.8574226044 0.5628487050 0.2431748538
-1.9611985305 0.5044021170 0.2479209672
-2.0635995884 0.4449603798 0.2357477333
-2.1591764540 0.3814368345 0.2041218966
-2.2263488952 0.3263290934 0.1645921542
-2.2856349508 0.2678425321 0.1178930146
-2.3372909748 0.2053408469 0.0674730249
-2.3694168500 0.1542721830 0.0289541583
-2.3949082347 0.0992056329 -0.0084669195
-2.4096909944 0.0611619707 -0.0330483752
-2.4136886066 0.0184895914 -0.0535088543
-2.4176862188 -0.0241827879 -0.0739693334
-2.4066454056 -0.0689965614 -0.0847828672
-2.3956045925 -0.1138103349 -0.0955964010
-2.3720321828 -0.1549465811 -0.0925318699
-2.3484597732 -0.1960828272 -0.0894673389
-2.3194915652 -0.2303086957 -0.0734550415
-2.2905233571 -0.2645345642 -0.0574427442
-2.2615269467 -0.2918581884 -0.0312821360
-2.2193258236 -0.3303604532 0.0112967040
-2.1797116857 -0.3638963749 0.0605513994
-2.1338612720 -0.4029971403 0.1346037138
-2.0950595586 -0.4405392738 0.2133767801
-2.0626119311 -0.4797225283 0.2942049588
-2.0356406006 -0.5224223603 0.3752607670
-2.0134669472 -0.5697580785 0.4551931107
-1.9958275992 -0.6224982295 0.5328337466
-1.9823495927 -0.6805251316 0.6074712293
-1.9718783913 -0.7608647115 0.6950422413
-1.9685664798 -0.8304368145 0.7602602604
-1.9707683189 -0.9045994856 0.8202223797
-1.9794422744 -0.9827257971 0.8742114324
-1.9958234926 -1.0640335081 0.9212034047
-2.0208823102 -1.1472794484 0.9602626225
-2.0548938662 -1.2310005574 0.9904871563
-2.0976343281 -1.3137010630 1.0108550742
-2.1477307553 -1.3941519773 1.0210097187
-2.2033686014 -1.4715515743 1.0210559636
-2.2629314276 -1.5453146087 1.0108997316
-2.3247589157 -1.6151631041 0.9911041394
-2.3875872463 -1.6806500573 0.9618210794
-2.4503378998 -1.7412602574 0.9232987236
-2.5272174932 -1.8091548540 0.8626542930
-2.5865269127 -1.8565866548 0.8050472945
-2.6430107051 -1.8970154118 0.7397880164
-2.6958232680 -1.9295876382 0.6674589654
-2.7441825884 -1.9536991504 0.5889725671
-2.7873487074 -1.9690505060 0.5054225082
-2.8331673462 -1.9758000649 0.3956788587
-2.8621749998 -1.9706911346 0.3049995327
-2.8839659908 -1.9565334620 0.2132711044
-2.8984534776 -1.9339874600 0.1217727861
-2.9069487385 -1.8954358311 0.0092960335
-2.9050835355 -1.8558027608 -0.0775320113
-2.8963182444 -1.8097006566 -0.1606765593
-2.8807982366 -1.7575359531 -0.2391240184
-2.8521657520 -1.6844758912 -0.3289163652
-2.8231695350 -1.6212562736 -0.3941913461
-2.7885489262 -1.5541172822 -0.4524319626
-2.7484732618 -1.4837973341 -0.5028817544
-2.6906650179 -1.3926434123 -0.5533517677
-2.6386032799 -1.3186290878 -0.5832014705
-2.5814083370 -1.2449645252 -0.6026398778
-2.5032371621 -1.1555853040 -0.6113097923
-2.4360567379 -1.0883500222 -0.6045537388
-2.3662065689 -1.0261734803 -0.5861982036
-2.2773555965 -0.9562013453 -0.5486505771
-2.2066799647 -0.9074672897 -0.5068902189
-2.1375371455 -0.8646125267 -0.4569069163
-2.0704307108 -0.8273496897 -0.4001077889
-1.9895374832 -0.7891612315 -0.3211480942
-1.9261193182 -0.7646605952 -0.2541410407
-1.8627146042 -0.7464917715 -0.1851436630
-1.7807526052 -0.7342938795 -0.0994112333
-1.7107713848 -0.7339205140 -0.0347618776
-1.6155245712 -0.7468887297 0.0352109088
-1.5117317393 -0.7750914250 0.0858509135
-1.4030236039 -0.8185993999 0.1054127871
-1.2965384379 -0.8695735236 0.0957481285
-1.1970134761 -0.9217100562 0.0577158884
-1.1238846565 -0.9594632079 0.0098489859
-1.0364043333 -0.9989895885 -0.0609459051
-0.9638534730 -1.0232262478 -0.1180929127
-0.8841452283 -1.0413145136 -0.1673052148
-0.7957720882 -1.0536958982 -0.2007966758
-0.7253503575 -1.0598619396 -0.2110987155
-0.6307986463 -1.0662217198 -0.2088343960
-0.5616116338 -1.0701530143 -0.1930011473
-0.4741638734 -1.0753058612 -0.1565578116
-0.3949794270 -1.0813593336 -0.1044050040
-0.3249733388 -1.0892474764 -0.0403650591
-0.2633853996 -1.0997945902 0.0316133152
-0.2088590154 -1.1138399736 0.1086270604
-0.1597014582 -1.1320944370 0.1883762821
-0.1141628933 -1.1550868496 0.2690726592
-0.0707611760 -1.1833248652 0.3492773242
-0.0283750258 -1.2171021456 0.4278627321
0.0138575176 -1.2565374350 0.5038339535
0.0563958235 -1.3019058620 0.5762195818
0.1101644896 -1.3669108624 0.6605426981
0.1533490991 -1.4258325447 0.7219348940
0.1960400766 -1.4907941307 0.7772621283
0.2372262473 -1.5619322302 0.8256730549
0.2756144667 -1.6391548088 0.8663969922
0.3097523648 -1.7220642309 0.8987920334
0.3381831066 -1.8099379345 0.9223057926
0.3547947734 -1.8785213650 0.9335292330
0.3706013282 -1.9721911062 0.9404780542
0.3787035990 -2.0670913437 0.9379042665
0.3796741908 -2.1616858574 0.9262851045
0.3743084997 -2.2547252561 0.9061757593
0.3635276711 -2.3452685338 0.8782448631
0.3481416304 -2.4326238834 0.8431731826
0.3287385680 -2.5162270424 0.8015237773
0.3056674114 -2.5955049230 0.7537290997
0.2791041405 -2.6698879553 0.7002149704
0.2492226083 -2.7389097458 0.6415179506
0.2161476171 -2.8020742910 0.5781321829
0.1799431484 -2.8587996369 0.5105118889
0.1407280892 -2.9085169686 0.4391605721
0.0987170206 -2.9506751804 0.3646112223
0.0542374865 -2.9848697568 0.2874616531
0.0076573959 -3.0107936000 0.2083579272
-0.0405560373 -3.0281090274 0.1278888702
-0.0898606813 -3.0365645984 0.0466687645
-0.1397544095 -3.0362703502 -0.0346378161
-0.1897393193 -3.0273936675 -0.1154030382
-0.2517154048 -3.0046011567 -0.2147121630
-0.3002550402 -2.9769371088 -0.2920749713
-0.3475768140 -2.9416938996 -0.3670818013
-0.3934758296 -2.8993061508 -0.4392202482
-0.4378468207 -2.8502772243 -0.5080395100
-0.4913390384 -2.7810473430 -0.5891764172
-0.5324583991 -2.7190902998 -0.6491088580
-0.5723276452 -2.6521260457 -0.7043153395
-0.6112195152 -2.5809253109 -0.7547018906
-0.6586362853 -2.4864075802 -0.8100230690
-0.6956418935 -2.4073485089 -0.8486860389
-0.7400127221 -2.3042947323 -0.8893056784
-0.7801226278 -2.1969414978 -0.9224589904
-0.8097667800 -2.0611407223 -0.9533440206
-0.7892129013 -1.9232046306 -0.9731208845
-0.7184773702 -1.8001009415 -0.9745003089
-0.6433045434 -1.7087218780 -0.9602787633
-0.5639307718 -1.6237007526 -0.9340107459
-0.4835210304 -1.5439591768 -0.8964871251
-0.4198752868 -1.4843584841 -0.8575423163
-0.3576455210 -1.4281252224 -0.8118877834
-0.2829517337 -1.3631475758 -0.7453000533
-0.2257280132 -1.3150598484 -0.6859386093
-0.1710948965 -1.2708802711 -0.6213237356
-0.1065667646 -1.2216851588 -0.5338392363
-0.0573829265 -1.1870088769 -0.4597321449
-0.0098493751 -1.1567671504 -0.3826494416
0.0483557807 -1.1250707304 -0.2833777962
0.0953860058 -1.1048088916 -0.2027685575
0.1442297454 -1.0886493170 -0.1223119279
0.1964612809 -1.0761781969 -0.0433598468
0.2540230863 -1.0669559110 0.0322057242
0.3185538532 -1.0602221400 0.1021040964
0.3911249794 -1.0552023201 0.1636486921
0.4721199673 -1.0511285966 0.2134820635
0.5606736053 -1.0471769024 0.2478118142
0.6540750683 -1.0423974579 0.2645419147
0.7487125010 -1.0354429175 0.2618472555
0.8178145325 -1.0276092015 0.2467523475
0.9053223228 -1.0128746447 0.2129230476
0.9861288974 -0.9921823695 0.1670189655
1.0616890949 -0.9651325114 0.1154299597
1.1357500629 -0.9320032684 0.0652218137
1.2123300341 -0.8940942051 0.0232081003
1.3148339605 -0.8438310547 -0.0092733603
1.4017893914 -0.8060570409 -0.0138257467
1.5122373113 -0.7669963646 0.0053235366
1.6181771810 -0.7442424672 0.0541701174
1.6974816064 -0.7368137619 0.1063144724
1.7715368867 -0.7388544959 0.1663144892
1.8584625193 -0.7533439311 0.2466693000
1.9258691397 -0.7725591435 0.3114634380
1.9930242407 -0.7977325524 0.3744516611
2.0782099334 -0.8367882333 0.4482800197
2.1480920871 -0.8742778479 0.5013607309
2.2194686837 -0.9173420825 0.5477546413
2.3098550437 -0.9790570513 0.5950277922
2.3994493422 -1.0513969141 0.6256563213
2.4688631273 -1.1153288144 0.6388559597
2.5503397481 -1.2021546461 0.6389236131
2.6102974504 -1.2751517026 0.6266243620
2.6650441239 -1.3497598749 0.6038663087
2.7260760402 -1.4431593797 0.5620580529
2.7687598239 -1.5165569673 0.5186079578
2.8151530240 -1.6054874156 0.4540973229
2.8457190839 -1.6730476845 0.3939244136
2.8753653074 -1.7517845486 0.3093701390
2.8927423926 -1.8102001693 0.2359656506
2.9053255138 -1.8761570402 0.1374644006
2.9079725374 -1.9228199902 0.0543444190
2.9036104177 -1.9633793195 -0.0318268383
2.8882900112 -2.0049881405 -0.1424606499
2.8675479301 -2.0297317185 -0.2321889075
2.8323038055 -2.0504342530 -0.3441812306
2.7959854873 -2.0573809370 -0.4321894896
2.7412552146 -2.0534297231 -0.5380266739
2.6918598694 -2.0415555373 -0.6187239644
2.6376515143 -2.0215067714 -0.6945779827
2.5640469783 -1.9853798273 -0.7810786086
2.5016656833 -1.9488630245 -0.8432625265
2.4202112432 -1.8944137077 -0.9111539182
2.3530216038 -1.8442356195 -0.9566379802
2.2678184281 -1.7747612092 -1.0028539803
2.1997332132 -1.7134500486 -1.0297023877
2.1172708674 -1.6298231570 -1.0501371245
2.0553684304 -1.5576528415 -1.0566510786
1.9875220081 -1.4600586676 -1.0510286552
1.9437637375 -1.3769611881 -1.0360158000
1.9050478464 -1.2689466813 -1.0047558148
1.8875460392 -1.1819156860 -0.9702279364
1.8782163093 -1.0752923206 -0.9177935478
1.8795442567 -0.9936343194 -0.8683368641
1.8861526604 -0.9161476101 -0.8129264349
1.9001263132 -0.8262406638 -0.7357489620
1.9143552767 -0.7596465494 -0.6688745665
1.9358522984 -0.6845056815 -0.5787558570
1.9558085361 -0.6307810299 -0.5024533199
1.9784885890 -0.5831408894 -0.4229395094
2.0112677301 -0.5320626321 -0.3202336359
2.0420758181 -0.4978734060 -0.2366043002
2.0775918472 -0.4682130844 -0.1531028227
2.1187284304 -0.4412650631 -0.0712849175
2.1662697352 -0.4144559231 0.0070067272
2.2209226113 -0.3840586017 0.0789684501
2.2662865266 -0.3563852485 0.1266334657
2.3140639368 -0.3236996084 0.1680682509
2.3636606668 -0.2850026331 0.2020167030
2.3958871763 -0.2527376580 0.2156705133
2.4281136857 -0.2204726829 0.2293243235
2.4558087735 -0.1819776770 0.2327509952
2.4835038613 -0.1434826711 0.2361776669
2.5019078744 -0.1002594789 0.2290069609
2.5203118874 -0.0570362866 0.2218362549
2.5246518047 -0.0126923440 0.2052916903
2.5289917220 0.0316515987 0.1887471256
2.5197648630 0.0729651641 0.1668833742
2.5105380039 0.1142787295 0.1450196228
2.4825766107 0.1696872538 0.1093881817
2.4487467424 0.2213935548 0.0735687567
2.4099892886 0.2698546355 0.0380025484
2.3512277526 0.3295873819 -0.0076201627
2.2854300639 0.3848146285 -0.0490519997
2.2127278296 0.4360123373 -0.0832805042
2.1128297484 0.4946022543 -0.1105381763
2.0075041648 0.5494542844 -0.1189239845
1.9018876310 0.6042394744 -0.1109864851
1.8007014988 0.6638963001 -0.0901132496
1.7233971372 0.7158978893 -0.0692074536
1.6478731178 0.7707886225 -0.0491321205
1.5726197500 0.8273234497 -0.0329533576
1.4974005614 0.8847859141 -0.0201873769
1.4219149456 0.9424662315 -0.0102489086
1.3650113336 0.9855715718 -0.0041750199
1.2882522052 1.0421026511 0.0019480023
1.2102764330 1.0970834575 0.0066103105
1.1506172029 1.1366541081 0.0093224441
1.0899956988 1.1747304534 0.0117192679
1.0283277302 1.2110840162 0.0139098675
0.9655291065 1.2454863193 0.0160033287
0.9223941616 1.2659191325 0.0175387211
0.8570215374 1.2949892337 0.0200416255
0.7903084994 1.3209010974 0.0229441616
0.7216633302 1.3409537983 0.0268639524
0.6519713692 1.3563223098 0.0317402075
0.5814692753 1.3666651376 0.0376935280
0.5103937075 1.3716407877 0.0448445150
0.4394729819 1.3679396819 0.0540268588
0.3691058062 1.3611800552 0.0652066989
0.2763387135 1.3505499707 0.0849350036
