# Supplementary material for: The topology of the magnetically induced ring current of C13Cl2
Source: Chem Sci. 2026 Jun 27. Online ahead of print. doi: 10.1039/d6sc03398a (PMC13334967; doi:10.1039/d6sc03398a)
Supplement: SC-OLF-D6SC03398A-s002 [file SC-OLF-D6SC03398A-s002.zip › c13cl2/3loops/ribbon_traj_005_052.xyz]

300

0.1162726251 1.3822257874 -0.0892984380
0.0206244593 1.3789670321 -0.0636224412
-0.0748599453 1.3780040159 -0.0375557729
-0.1705559671 1.3797044702 -0.0128103051
-0.2668568662 1.3838798624 0.0087709512
-0.3641508409 1.3898279123 0.0250663458
-0.4748316304 1.3964903565 0.0335586208
-0.5738463008 1.4002811327 0.0302110237
-0.6716856237 1.3977735084 0.0140789640
-0.7673066455 1.3897844332 -0.0112984279
-0.8610813204 1.3779023204 -0.0416032774
-0.9540261076 1.3631114801 -0.0730818148
-1.0468336558 1.3450421028 -0.1030308356
-1.1396117568 1.3216286073 -0.1287639215
-1.2201697144 1.2939319528 -0.1452565464
-1.2976600520 1.2560044951 -0.1539393800
-1.3687780851 1.2062496344 -0.1532817826
-1.4315868944 1.1469319829 -0.1437965679
-1.4953970055 1.0733701792 -0.1249614784
-1.5556195014 0.9983241694 -0.1005757747
-1.6166848975 0.9249776563 -0.0731882272
-1.6903635103 0.8477316518 -0.0411585887
-1.7611554497 0.7840861706 -0.0130587055
-1.8476308459 0.7198223792 0.0153215726
-1.9297239874 0.6680450718 0.0359644994
-2.0264672546 0.6147417850 0.0503051423
-2.1252368572 0.5633951039 0.0519251411
-2.2114809288 0.5162169673 0.0393778706
-2.2928026206 0.4656616064 0.0137929314
-2.3677384334 0.4111372205 -0.0214478525
-2.4361770498 0.3524832852 -0.0628238255
-2.4980709925 0.2892912451 -0.1076319067
-2.5463027726 0.2294169786 -0.1481868808
-2.5863898529 0.1643914446 -0.1893603435
-2.6145086739 0.0932267028 -0.2300034796
-2.6261528865 0.0160115736 -0.2679440038
-2.6116071856 -0.0646440757 -0.2961252276
-2.5775131669 -0.1422275476 -0.3119398193
-2.5287382458 -0.2134202624 -0.3137973698
-2.4703236512 -0.2762240843 -0.3013417494
-2.4066765763 -0.3275812624 -0.2722759980
-2.3431168404 -0.3690185522 -0.2307534406
-2.2823434866 -0.4013733309 -0.1783739667
-2.2190196314 -0.4303312409 -0.1082586217
-2.1634533813 -0.4532790858 -0.0295646972
-2.1154069739 -0.4744043416 0.0545678430
-2.0745052770 -0.4970108782 0.1420860761
-2.0396551980 -0.5238772504 0.2310373898
-2.0100239327 -0.5566744781 0.3199095797
-1.9820196773 -0.6023748101 0.4175984531
-1.9610845903 -0.6504680590 0.5018548638
-1.9436632809 -0.7059437276 0.5822945299
-1.9296169149 -0.7682287616 0.6582927357
-1.9191701032 -0.8369341237 0.7291636454
-1.9123143096 -0.9209815990 0.8019957836
-1.9121844670 -1.0012891101 0.8603086953
-1.9192991000 -1.0859193528 0.9116083372
-1.9354015778 -1.1735320296 0.9552098711
-1.9658036052 -1.2734034382 0.9938456411
-2.0056995054 -1.3611609727 1.0173606208
-2.0629960786 -1.4557081699 1.0304256410
-2.1219023847 -1.5354946462 1.0309471338
-2.1860337177 -1.6105000602 1.0206754071
-2.2530905244 -1.6806430198 0.9999094998
-2.3297725539 -1.7533474375 0.9646639516
-2.3977547621 -1.8125951788 0.9232762859
-2.4644463435 -1.8658895426 0.8727196331
-2.5289584000 -1.9125774295 0.8135503283
-2.5979440666 -1.9562983257 0.7378241878
-2.6551278971 -1.9865034303 0.6625847545
-2.7074641682 -2.0078224403 0.5810427144
-2.7599830478 -2.0211333866 0.4837098839
-2.7996108212 -2.0225423534 0.3926921031
-2.8320031395 -2.0143189836 0.2992061689
-2.8567774123 -1.9969104776 0.2046640240
-2.8749106890 -1.9665895206 0.0990185757
-2.8827929923 -1.9312922363 0.0066182584
-2.8827524232 -1.8885258179 -0.0829235679
-2.8750796412 -1.8389889289 -0.1685774440
-2.8576557678 -1.7758912867 -0.2587227328
-2.8349661356 -1.7142196109 -0.3330807429
-2.8056786355 -1.6477935399 -0.4007340020
-2.7701606896 -1.5773829548 -0.4609734600
-2.7232676603 -1.4945235744 -0.5188187477
-2.6751368157 -1.4184404832 -0.5605441799
-2.6211714088 -1.3413577963 -0.5920233527
-2.5615912964 -1.2646953481 -0.6123319275
-2.4886755065 -1.1810139295 -0.6214573246
-2.4188710796 -1.1106700849 -0.6158288868
-2.3460292895 -1.0456897271 -0.5977859836
-2.2625882410 -0.9805663925 -0.5631174860
-2.1884449679 -0.9290155191 -0.5220101794
-2.1154890416 -0.8839148723 -0.4720632205
-2.0442004989 -0.8450400252 -0.4149464090
-1.9659363608 -0.8089365410 -0.3442652305
-1.8969014985 -0.7835065180 -0.2775861025
-1.8269713590 -0.7652351150 -0.2095227744
-1.7540442949 -0.7556348320 -0.1429144172
-1.6762684405 -0.7556972281 -0.0814363028
-1.5817429704 -0.7690962810 -0.0245461750
-1.4920012621 -0.7934849052 0.0092505037
-1.4003687265 -0.8279224269 0.0231467727
-1.3108192850 -0.8691176319 0.0153591793
-1.2167598447 -0.9178476899 -0.0180919069
-1.1401727024 -0.9586331356 -0.0662337049
-1.0672870465 -0.9938505527 -0.1237411942
-0.9924703475 -1.0224559595 -0.1823933231
-0.9106330476 -1.0441260773 -0.2340820749
-0.8201712165 -1.0590505100 -0.2717364538
-0.7231019965 -1.0680853716 -0.2895738674
-0.6242023311 -1.0730661558 -0.2852263605
-0.5283286923 -1.0759816132 -0.2601118084
-0.4395218277 -1.0781907539 -0.2159816302
-0.3599282209 -1.0809507731 -0.1568072852
-0.2897549826 -1.0852778947 -0.0867443122
-0.2281693101 -1.0922827700 -0.0091740114
-0.1732996871 -1.1028955012 0.0729265616
-0.1231568746 -1.1177568696 0.1573689779
-0.0760994594 -1.1375960789 0.2425676964
-0.0303010014 -1.1626288159 0.3270833831
0.0154335678 -1.1932560810 0.4097634392
0.0620975314 -1.2293925199 0.4896459401
0.1166298764 -1.2768184852 0.5745268452
0.1669521184 -1.3248542954 0.6453528655
0.2190162940 -1.3783795905 0.7107528938
0.2724431534 -1.4374892942 0.7699200030
0.3334177280 -1.5101868509 0.8282626113
0.3867228148 -1.5811156223 0.8725756438
0.4375759468 -1.6580494196 0.9089113534
0.4837020472 -1.7411593428 0.9367389653
0.5273048757 -1.8412371601 0.9573810763
0.5577120411 -1.9477808878 0.9661666203
0.5707450897 -2.0581947884 0.9619760957
0.5687830998 -2.1683784411 0.9464845007
0.5575056632 -2.2643272570 0.9240641367
0.5394028697 -2.3571331045 0.8940159009
0.5130030117 -2.4569608426 0.8521845649
0.4856933710 -2.5415611704 0.8080435761
0.4552928170 -2.6217277920 0.7580136906
0.4176170649 -2.7059352688 0.6954546468
0.3812376811 -2.7749744106 0.6340526712
0.3421923957 -2.8381342269 0.5681184700
0.3004181659 -2.8946284340 0.4979341133
0.2501205100 -2.9489746408 0.4146290132
0.2030733179 -2.9897163175 0.3372925444
0.1538957471 -3.0220176548 0.2573391598
0.1030305527 -3.0457210593 0.1754541269
0.0443878356 -3.0614575923 0.0820136749
-0.0083703310 -3.0657768163 -0.0019431091
-0.0611404260 -3.0608886822 -0.0858629537
-0.1133278104 -3.0468110253 -0.1691127087
-0.1706878617 -3.0204308305 -0.2609413802
-0.2199110478 -2.9876279357 -0.3406680482
-0.2671180419 -2.9467130287 -0.4178302603
-0.3119755339 -2.8980597393 -0.4918458125
-0.3542909130 -2.8421507573 -0.5621420589
-0.3989558674 -2.7720201707 -0.6364063963
-0.4357556267 -2.7028205696 -0.6974134375
-0.4699384568 -2.6282398364 -0.7533952749
-0.5014005138 -2.5487206898 -0.8039015458
-0.5330383765 -2.4539428758 -0.8533296320
-0.5574511723 -2.3653469974 -0.8908963782
-0.5769531215 -2.2730079243 -0.9216520192
-0.5898185316 -2.1774417056 -0.9450164721
-0.5933849283 -2.0795148770 -0.9602405055
-0.5828484992 -1.9689790262 -0.9665784534
-0.5595806208 -1.8728009010 -0.9622238559
-0.5240664547 -1.7813684390 -0.9480892787
-0.4793965733 -1.6959497992 -0.9248092150
-0.4287949833 -1.6168099465 -0.8928875070
-0.3681120479 -1.5351183238 -0.8475148738
-0.3128407413 -1.4683602264 -0.7991000994
-0.2578002649 -1.4071209793 -0.7436186767
-0.2039967009 -1.3513751273 -0.6815231310
-0.1519494953 -1.3009178498 -0.6136723564
-0.0957670810 -1.2504567631 -0.5316562019
-0.0479338273 -1.2116465083 -0.4537353103
-0.0015331628 -1.1783513864 -0.3724650530
0.0441674126 -1.1506758681 -0.2887282887
0.0902337450 -1.1282820924 -0.2036233977
0.1381582486 -1.1110636790 -0.1183490848
0.1897190311 -1.0985853626 -0.0343909328
0.2465952432 -1.0900769715 0.0465555499
0.3109011278 -1.0848910783 0.1219952077
0.3840534693 -1.0819591133 0.1889622123
0.4667360849 -1.0801937084 0.2437308097
0.5581691887 -1.0784728246 0.2820502654
0.6553754669 -1.0755540944 0.3012518387
0.7542624082 -1.0697156577 0.2983079320
0.8381894990 -1.0605753651 0.2775504171
0.9270786425 -1.0442694360 0.2372825160
1.0074293426 -1.0210125677 0.1841550089
1.0816066897 -0.9909063453 0.1255137485
1.1548606286 -0.9544399471 0.0693515470
1.2323760615 -0.9129175755 0.0236120214
1.3166545531 -0.8694335196 -0.0046673965
1.4175184022 -0.8236589832 -0.0120899335
1.5203598560 -0.7882862902 0.0102753062
1.6090043676 -0.7676969445 0.0490738385
1.7016020974 -0.7588718097 0.1099509855
1.7780874735 -0.7623896252 0.1729791060
1.8501979110 -0.7755125116 0.2399058004
1.9201173450 -0.7966025157 0.3071564997
1.9981491271 -0.8283930438 0.3801366863
2.0687436565 -0.8636260771 0.4404036400
2.1408825070 -0.9050642516 0.4945547739
2.2145185468 -0.9528451872 0.5408452718
2.2889219627 -1.0070271425 0.5778511041
2.3719851703 -1.0751835260 0.6070841636
2.4438013465 -1.1424329715 0.6201794632
2.5119912405 -1.2145686713 0.6205970926
2.5826389817 -1.2994173290 0.6059165401
2.6399811603 -1.3764028599 0.5808766029
2.6915619571 -1.4532229409 0.5450497377
2.7424137238 -1.5376919280 0.4932194712
2.7814437349 -1.6101088191 0.4377366645
2.8144278397 -1.6790723063 0.3744637087
2.8409955511 -1.7437688343 0.3040654643
2.8608342607 -1.8035040876 0.2273488260
2.8747904392 -1.8640486171 0.1348762648
2.8791459788 -1.9110984257 0.0475990637
2.8757462507 -1.9511475581 -0.0431329176
2.8642985085 -1.9834626079 -0.1362500537
2.8422772285 -2.0102027177 -0.2421346141
2.8140132432 -2.0242842340 -0.3362576292
2.7783118109 -2.0288909550 -0.4287838939
2.7357643216 -2.0240652515 -0.5183625449
2.6803481464 -2.0070834821 -0.6135163834
2.6255480123 -1.9825061251 -0.6925039648
2.5663441919 -1.9494482301 -0.7649540331
2.5035158622 -1.9084848467 -0.8299277340
2.4296581232 -1.8539826431 -0.8930347725
2.3618834380 -1.7988135671 -0.9400257856
2.2931657485 -1.7380199677 -0.9777977078
2.2246270610 -1.6720390342 -1.0059703990
2.1576995555 -1.6010637819 -1.0240141969
2.0943067061 -1.5251652246 -1.0315651632
2.0302432740 -1.4342257661 -1.0273731535
1.9828125110 -1.3485899869 -1.0117385136
1.9464420665 -1.2601752803 -0.9855716296
1.9218655771 -1.1710630499 -0.9497375026
1.9079755759 -1.0834908002 -0.9052999338
1.9030042770 -0.9992334912 -0.8531500097
1.9047840017 -0.9194071443 -0.7942191018
1.9126442827 -0.8357407853 -0.7210319912
1.9241926392 -0.7679237362 -0.6494275405
1.9390838215 -0.7065964002 -0.5727783002
1.9572363580 -0.6525259117 -0.4915275773
1.9816808299 -0.6006976487 -0.3959811044
2.0072369651 -0.5626214844 -0.3080140880
2.0371120775 -0.5317583913 -0.2186316712
2.0722489783 -0.5073480844 -0.1292312511
2.1133276855 -0.4872450348 -0.0414016022
2.1613338230 -0.4691066394 0.0430855962
2.2091432188 -0.4540642688 0.1137773039
2.2637399180 -0.4353705347 0.1780216391
2.3236560711 -0.4111544609 0.2349394674
2.3875410354 -0.3797963912 0.2831644269
2.4537239202 -0.3395313271 0.3209729177
2.5102668397 -0.2968273791 0.3419182288
2.5649817359 -0.2481303073 0.3555578401
2.6122532721 -0.1908268510 0.3561526600
2.6531503234 -0.1287878786 0.3492662770
2.6786835041 -0.0614842071 0.3299826018
2.6922054794 0.0072220730 0.3047725781
2.6841010823 0.0737497072 0.2719968976
2.6643527790 0.1364879722 0.2385087643
2.6271204754 0.2033494856 0.1985119673
2.5811755985 0.2651233280 0.1595148546
2.5289074155 0.3228244107 0.1218745691
2.4719794657 0.3772659802 0.0859544187
2.4025379244 0.4358695079 0.0471514289
2.3273536685 0.4907882918 0.0140170743
2.2465917368 0.5422988941 -0.0103049920
2.1614264759 0.5909824566 -0.0225615436
2.0638771359 0.6441140130 -0.0209510204
1.9684419222 0.6992355561 -0.0063687065
1.8780778570 0.7594343285 0.0175009034
1.7943143446 0.8263175738 0.0470506391
1.7185622811 0.9010037748 0.0796261368
1.6575867345 0.9732203240 0.1091880502
1.6007249492 1.0491042181 0.1374715217
1.5451915562 1.1267500445 0.1628722005
1.4956177469 1.1950699915 0.1823999466
1.4387771162 1.2589444265 0.1957068473
1.3816952535 1.3065708710 0.2014518500
1.3064322113 1.3467831238 0.1912205200
1.2395419265 1.3660596185 0.1671368668
1.1627257964 1.3837047248 0.1362064096
1.0860443904 1.3953841109 0.1015236293
1.0094121475 1.4022670261 0.0643719739
0.9325184966 1.4067054204 0.0274247652
0.8548599801 1.4091380884 -0.0078264044
0.7639596521 1.4115037014 -0.0412070463
0.6834547733 1.4100792165 -0.0682389276
0.5894317522 1.4080022876 -0.0902857570
0.5062363622 1.4032945698 -0.1064798686
0.4095842741 1.3983109053 -0.1158421024
0.3117631172 1.3925624811 -0.1170084493
0.2134622145 1.3868747038 -0.1086695278
0.1087882500 1.3923710800 -0.1922236200
0.0132950253 1.3882292164 -0.1592134496
-0.0817304796 1.3888562338 -0.1246414973
-0.1768410958 1.3944868575 -0.0907663968
-0.2727054408 1.4042559349 -0.0601306110
-0.3701063133 1.4162850654 -0.0358565464
-0.4696201508 1.4274918330 -0.0223189985
-0.5703737038 1.4346285337 -0.0223981304
-0.6703596042 1.4356645593 -0.0369142826
-0.7680928390 1.4311367431 -0.0623774336
-0.8639174373 1.4230014869 -0.0936410234
-0.9589451190 1.4124844492 -0.1266022357
-1.0540462648 1.3995183277 -0.1584511617
-1.1496228443 1.3820912779 -0.1864379105
-1.2449714395 1.3564352268 -0.2078845617
-1.3370380648 1.3166665778 -0.2191233615
-1.4199022843 1.2592218804 -0.2172173662
-1.4903791929 1.1882601083 -0.2033165378
-1.5520266686 1.1112032382 -0.1813960870
-1.6103640540 1.0330958596 -0.1545164566
-1.6701072872 0.9570302674 -0.1250097724
-1.7344242590 0.8852560664 -0.0944298889
-1.8046377785 0.8189907117 -0.0644294311
-1.8811854975 0.7589979587 -0.0368470308
-1.9633480068 0.7048281153 -0.0137360800
-2.0500122594 0.6552734379 0.0021066644
-2.1392150750 0.6080954367 0.0076394573
-2.2280036751 0.5604205156 0.0003139617
-2.3128033011 0.5097286011 -0.0208962043
-2.3919113234 0.4552604142 -0.0523685822
-2.4649316290 0.3968057125 -0.0907238928
-2.5321155600 0.3342640621 -0.1331039481
-2.5926688328 0.2669236442 -0.1780139631
-2.6439290916 0.1933629148 -0.2246152718
-2.6800731213 0.1116739875 -0.2715827238
-2.6939121272 0.0221024968 -0.3155442279
-2.6777709146 -0.0711872427 -0.3496774068
-2.6356801505 -0.1606476460 -0.3686906063
-2.5749590945 -0.2411167206 -0.3698551002
-2.5032746327 -0.3100733609 -0.3529107199
-2.4267698049 -0.3657779665 -0.3178886101
-2.3507498287 -0.4084604720 -0.2670582646
-2.2794028893 -0.4392254027 -0.2025419510
-2.2151587307 -0.4615215410 -0.1278105641
-2.1593761007 -0.4789971812 -0.0453429704
-2.1111833871 -0.4958599137 0.0419152942
-2.0705185395 -0.5151625614 0.1324436585
-2.0359664602 -0.5396098639 0.2242517673
-2.0067160726 -0.5707734589 0.3158680790
-1.9821900831 -0.6101481094 0.4056870097
-1.9615006600 -0.6573198437 0.4926728696
-1.9446305989 -0.7127188056 0.5755311422
-1.9313781837 -0.7754366967 0.6536962208
-1.9220906576 -0.8451193293 0.7263352997
-1.9174745090 -0.9209951989 0.7929589797
-1.9186849802 -1.0022452033 0.8530710221
-1.9278789590 -1.0881690257 0.9054703444
-1.9464854355 -1.1770721221 0.9497235151
-1.9766377798 -1.2671193123 0.9841863090
-2.0181922694 -1.3559878786 1.0082077462
-2.0701391907 -1.4417309796 1.0206471893
-2.1298263939 -1.5232369397 1.0215969099
-2.1946822356 -1.6000524319 1.0113418259
-2.2625087347 -1.6718503583 0.9898971700
-2.3314020697 -1.7385474690 0.9579724329
-2.4000013577 -1.7998186507 0.9160844431
-2.4672315316 -1.8548821682 0.8644855281
-2.5321251190 -1.9030169072 0.8037798631
-2.5937947080 -1.9434694798 0.7346882159
-2.6513888839 -1.9753089957 0.6579993860
-2.7038390353 -1.9978724803 0.5746185279
-2.7505703702 -2.0107923112 0.4859494712
-2.7905160385 -2.0134695828 0.3931433396
-2.8229249855 -2.0060631062 0.2976990963
-2.8472647483 -1.9889697997 0.2011173712
-2.8634024787 -1.9627384923 0.1048753995
-2.8712041634 -1.9278492161 0.0103553828
-2.8706841184 -1.8849918869 -0.0811654385
-2.8623052780 -1.8350894233 -0.1686598716
-2.8460234498 -1.7784749490 -0.2507922173
-2.8226340452 -1.7163392383 -0.3270071051
-2.7923107735 -1.6491467310 -0.3961634274
-2.7554891447 -1.5777774323 -0.4575483722
-2.7122237521 -1.5029631316 -0.5099565417
-2.6629554625 -1.4259259745 -0.5529944170
-2.6075548908 -1.3477592343 -0.5851546850
-2.5464241524 -1.2699388868 -0.6055576778
-2.4799474312 -1.1942676827 -0.6134895453
-2.4091209335 -1.1223938196 -0.6084771281
-2.3352427308 -1.0558065753 -0.5905976610
-2.2599348425 -0.9956885362 -0.5601591343
-2.1846979545 -0.9420230692 -0.5192581639
-2.1106379054 -0.8950975757 -0.4689526651
-2.0382805451 -0.8547528268 -0.4110212321
-1.9674406494 -0.8209243133 -0.3473164695
-1.8972897319 -0.7940378893 -0.2796559920
-1.8262673785 -0.7746109433 -0.2103750976
-1.7520618934 -0.7645247862 -0.1424917805
-1.6727669996 -0.7645840826 -0.0799050230
-1.5869462934 -0.7767497851 -0.0280930727
-1.4955707848 -0.8014798090 0.0068302334
-1.4022133691 -0.8368948869 0.0209739847
-1.3112515527 -0.8795140591 0.0121874388
-1.2267420383 -0.9244936880 -0.0196948242
-1.1495065799 -0.9669263416 -0.0690473458
-1.0768471714 -1.0035791594 -0.1290381960
-1.0025534349 -1.0337120974 -0.1906395199
-0.9207602085 -1.0565230235 -0.2453408523
-0.8295735635 -1.0721830445 -0.2855818475
-0.7311492067 -1.0814449246 -0.3056968167
-0.6304224992 -1.0859561017 -0.3020895550
-0.5326844111 -1.0880918684 -0.2770841395
-0.4421486781 -1.0892878868 -0.2323804670
-0.3613980665 -1.0910074504 -0.1717236195
-0.2903715565 -1.0943395567 -0.0999361236
-0.2282410075 -1.1005641848 -0.0204535212
-0.1730745003 -1.1106763030 0.0636645400
-0.1229823492 -1.1254161216 0.1502485573
-0.0760459432 -1.1455243539 0.2375245572
-0.0303732303 -1.1711561537 0.3240202476
0.0151554143 -1.2029108517 0.4085337899
0.0615974118 -1.2406337357 0.4900378662
0.1095391389 -1.2844910661 0.5674955497
0.1592175098 -1.3344758677 0.6399826236
0.2104291299 -1.3904752496 0.7067778417
0.2626748509 -1.4526143725 0.7670143069
0.3149823131 -1.5208862573 0.8201318486
0.3660000002 -1.5954270354 0.8654981168
0.4137938293 -1.6764771829 0.9024183659
0.4558382680 -1.7640972597 0.9301612043
0.4893772934 -1.8577381417 0.9479618148
0.5119611641 -1.9559124911 0.9553672528
0.5230558596 -2.0562797255 0.9525719113
0.5232719834 -2.1565444713 0.9400022164
0.5143768018 -2.2548304468 0.9181626004
0.4985399159 -2.3500128956 0.8880472902
0.4775798258 -2.4415431837 0.8505985409
0.4522536453 -2.5286593058 0.8059914203
0.4234691678 -2.6111246219 0.7550875036
0.3914656174 -2.6883977448 0.6982889262
0.3562757111 -2.7596827067 0.6358281515
0.3181600707 -2.8248167049 0.5685568607
0.2770070047 -2.8827899218 0.4966818832
0.2330337679 -2.9332049086 0.4208903885
0.1864760359 -2.9756606300 0.3418339219
0.1375615198 -3.0090367388 0.2598996778
0.0868296365 -3.0335539727 0.1759697556
0.0348091431 -3.0485712514 0.0905979510
-0.0180138073 -3.0536475000 0.0045561799
-0.0709239391 -3.0491263525 -0.0814593536
-0.1232135808 -3.0348573960 -0.1667862291
-0.1744355459 -3.0113144398 -0.2506974967
-0.2239636365 -2.9785375610 -0.3325015531
-0.2714634270 -2.9372341693 -0.4116084784
-0.3165804523 -2.8878445788 -0.4874144769
-0.3590748212 -2.8307756183 -0.5592363186
-0.3989829749 -2.7670508440 -0.6268223338
-0.4361516825 -2.6968397524 -0.6893532382
-0.4706492857 -2.6210464155 -0.7466818731
-0.5023006454 -2.5399841661 -0.7981355609
-0.5309030512 -2.4542749609 -0.8434784770
-0.5558090253 -2.3642737485 -0.8822024833
-0.5755902248 -2.2702788797 -0.9136888876
-0.5886068760 -2.1729117094 -0.9374146202
-0.5920218395 -2.0731051717 -0.9526956398
-0.5827666407 -1.9727008832 -0.9584570087
-0.5598016990 -1.8744552088 -0.9543078541
-0.5239445333 -1.7811470777 -0.9398562912
-0.4785631450 -1.6941147780 -0.9158837722
-0.4270948753 -1.6136464499 -0.8828768878
-0.3722609019 -1.5395910063 -0.8413282216
-0.3162676007 -1.4713845108 -0.7920184131
-0.2605110238 -1.4089575046 -0.7353149146
-0.2060832312 -1.3523366465 -0.6716539789
-0.1535238322 -1.3012372820 -0.6020315636
-0.1031553575 -1.2559002465 -0.5270002607
-0.0549096125 -1.2165319598 -0.4473432897
-0.0082455846 -1.1829047825 -0.3641856261
0.0375258205 -1.1552906875 -0.2783576133
0.0835957959 -1.1333330526 -0.1910632660
0.1313603940 -1.1168751131 -0.1034738443
0.1827628784 -1.1054546373 -0.0171572907
0.2396243206 -1.0983588376 0.0661312856
0.3039850934 -1.0948393559 0.1439822517
0.3772616806 -1.0936996514 0.2135362540
0.4605721000 -1.0937142149 0.2706443610
0.5530179936 -1.0936390806 0.3111810481
0.6516480048 -1.0921057039 0.3324976349
0.7524029347 -1.0871555338 0.3307733197
0.8500151360 -1.0769955527 0.3074218413
0.9395391205 -1.0595869254 0.2641864638
1.0197724729 -1.0347871814 0.2080356395
1.0933682064 -1.0028068235 0.1465358182
1.1662594851 -0.9644754695 0.0879187163
1.2442486162 -0.9211471931 0.0406207223
1.3300948230 -0.8762113277 0.0125639812
1.4218545743 -0.8347194095 0.0070538958
1.5154904262 -0.8021654947 0.0256638036
1.6063591297 -0.7810651778 0.0640021699
1.6915267691 -0.7726186278 0.1175161915
1.7705201647 -0.7759047553 0.1804465389
1.8446707291 -0.7897864714 0.2477343821
1.9164486426 -0.8120962620 0.3153398532
1.9877320114 -0.8418408741 0.3805659113
2.0598355237 -0.8784504605 0.4412304914
2.1333616412 -0.9215370057 0.4956038335
2.2083249770 -0.9714483653 0.5414925323
2.2839336854 -1.0279574832 0.5775708646
2.3588990303 -1.0910117694 0.6023218957
2.4317816556 -1.1598523501 0.6148840758
2.5009570376 -1.2335222635 0.6142813644
2.5652990411 -1.3102988469 0.6008980579
2.6239951851 -1.3884465329 0.5752003529
2.6768098552 -1.4663467726 0.5383871722
2.7235788925 -1.5427026308 0.4915124317
2.7639627299 -1.6162706416 0.4351896926
2.7979779843 -1.6862764734 0.3707066381
2.8251717723 -1.7518257948 0.2987384452
2.8452766108 -1.8121592613 0.2201832350
2.8580152298 -1.8667153573 0.1360540046
2.8626573106 -1.9144516816 0.0470825320
2.8591432264 -1.9548432191 -0.0454898014
2.8472439471 -1.9871647632 -0.1404929864
2.8270738355 -2.0108050102 -0.2366542145
2.7986566756 -2.0251726175 -0.3325719378
2.7622903016 -2.0294420161 -0.4267643724
2.7189783497 -2.0240580248 -0.5179102608
2.6691356877 -2.0089473877 -0.6045232082
2.6136135182 -1.9840744818 -0.6852220481
2.5535174880 -1.9505466122 -0.7592325084
2.4894812667 -1.9086741248 -0.8252630831
2.4225606767 -1.8595680055 -0.8829265786
2.3535296180 -1.8038201635 -0.9313138100
2.2833693551 -1.7422449126 -0.9700639886
2.2133134509 -1.6753168784 -0.9988530405
2.1449119967 -1.6031344167 -1.0168911376
2.0801951511 -1.5258503899 -1.0239915233
2.0219122861 -1.4434189269 -1.0197443992
1.9733421769 -1.3563098624 -1.0037414203
1.9363900839 -1.2662589495 -0.9767994711
1.9121295518 -1.1755172784 -0.9396613738
1.8989122815 -1.0865524641 -0.8936297498
1.8949250592 -1.0013028266 -0.8394984117
1.8977728043 -0.9209712566 -0.7782157762
1.9056423723 -0.8464250387 -0.7103987115
1.9175430932 -0.7785893257 -0.6364037690
1.9327282490 -0.7179425043 -0.5569696289
1.9512135961 -0.6653616134 -0.4726334787
1.9729053252 -0.6214282856 -0.3842158527
1.9983157748 -0.5861958415 -0.2929462715
2.0279290515 -0.5592996359 -0.2001070457
2.0628098074 -0.5402011786 -0.1071580847
2.1035776831 -0.5266756275 -0.0156354149
2.1513009667 -0.5168790776 0.0729499303
2.2066087348 -0.5079331625 0.1570933437
2.2698627390 -0.4967328165 0.2351237785
2.3410652022 -0.4796112602 0.3047404628
2.4184894612 -0.4540731175 0.3643758426
2.4997683568 -0.4173323270 0.4117478880
2.5813302987 -0.3678442518 0.4447876295
2.6592361942 -0.3063699289 0.4632159711
2.7289178738 -0.2334488852 0.4660942791
2.7858505834 -0.1510568092 0.4540101811
2.8243485321 -0.0616799599 0.4277764188
2.8388240700 0.0305021068 0.3896899595
2.8251894949 0.1193954471 0.3441530592
2.7882671072 0.2007100490 0.2971912531
2.7354223472 0.2741733749 0.2522740739
2.6731195434 0.3418059296 0.2102792749
2.6045536740 0.4050842106 0.1713121890
2.5314682622 0.4650813853 0.1354904785
2.4544568959 0.5223106274 0.1035887676
2.3730703286 0.5766147286 0.0781545997
2.2876876703 0.6282427205 0.0621021341
2.1998651547 0.6780955111 0.0584130639
2.1127673876 0.7285352745 0.0675985408
2.0292340002 0.7822060911 0.0865365279
1.9516024231 0.8414376948 0.1126614078
1.8807758471 0.9069200494 0.1428648772
1.8172917982 0.9786606500 0.1751410107
1.7610838526 1.0560871712 0.2078154247
1.7102229360 1.1375065782 0.2395729742
1.6620376354 1.2213220869 0.2692368068
1.6116319966 1.3049564453 0.2954526353
1.5518329865 1.3837693541 0.3156012839
1.4757116341 1.4489592221 0.3255386349
1.3854304176 1.4881306255 0.3068831649
1.2950059312 1.5055337389 0.2655211226
1.2071046970 1.5117240851 0.2159850715
1.1208667125 1.5112328855 0.1631783083
1.0353267215 1.5064695374 0.1094467343
0.9497520301 1.4987730324 0.0561107151
0.8635888106 1.4889471177 0.0040893456
0.7763586924 1.4775113274 -0.0457818277
0.6874162365 1.4648104557 -0.0921936137
0.5964325507 1.4513513016 -0.1341946736
0.5029764397 1.4375089455 -0.1701815351
0.4067075828 1.4237767626 -0.1978102018
0.3076870980 1.4109171618 -0.2134354672
0.2072757945 1.3999871561 -0.2130333396
0.1237570002 1.3720804948 0.0136267441
0.0279538934 1.3697048478 0.0319685672
-0.0679894110 1.3671517979 0.0495299514
-0.1642708384 1.3649220830 0.0651457865
-0.2610082915 1.3635037900 0.0776725133
-0.3581953685 1.3633707592 0.0859892380
-0.4800431100 1.3654888800 0.0894362400
-0.5773188978 1.3659337317 0.0828201778
-0.6730116431 1.3598824574 0.0650722106
-0.7665204521 1.3484321233 0.0397805778
-0.8582452034 1.3328031539 0.0104344686
-0.9491070962 1.3137385111 -0.0195613938
-1.0396210467 1.2905658779 -0.0476105095
-1.1296006692 1.2611659367 -0.0710899324
-1.1953679892 1.2314286787 -0.0826285312
-1.2582820392 1.1953424124 -0.0887553984
-1.3176538859 1.1532773884 -0.0893461991
-1.3727945959 1.1056038575 -0.0842765979
-1.4387673424 1.0355371202 -0.0685268698
-1.5008749488 0.9635524792 -0.0466350928
-1.5632625077 0.8929250452 -0.0213666820
-1.6463027617 0.8102072371 0.0121127115
-1.7176731209 0.7491816295 0.0383120201
-1.8140761942 0.6806467997 0.0674901760
-1.8960999680 0.6312620283 0.0856650787
-2.0029222499 0.5742101321 0.0985036203
-2.1112586394 0.5186947711 0.0962108249
-2.1949581825 0.4720134190 0.0784417794
-2.2728019402 0.4215946117 0.0484820671
-2.3435655434 0.3670140267 0.0094728772
-2.4074224706 0.3081608578 -0.0349237582
-2.4640264251 0.2443184281 -0.0821598652
-2.4999367125 0.1919103131 -0.1183597985
-2.5288506142 0.1354199744 -0.1541054152
-2.5489442266 0.0747794181 -0.1884242354
-2.5583936457 0.0099206503 -0.2203437797
-2.5454434565 -0.0581009087 -0.2425730485
-2.5193461832 -0.1238074491 -0.2551890322
-2.4825173971 -0.1857238043 -0.2577396394
-2.4373726697 -0.2423748077 -0.2497727790
-2.3865833477 -0.2893845583 -0.2266633858
-2.3354838522 -0.3295766323 -0.1944486165
-2.2852840839 -0.3635212592 -0.1542059824
-2.2228805322 -0.3991409408 -0.0887066793
-2.1675306619 -0.4275609905 -0.0137864240
-2.1196305607 -0.4529487696 0.0672203918
-2.0784920145 -0.4788591950 0.1517284937
-2.0433439359 -0.5081446369 0.2378230123
-2.0133317928 -0.5425754973 0.3239510804
-1.9818492715 -0.5946015107 0.4295098966
-1.9606685206 -0.6436162742 0.5110368580
-1.9426959628 -0.6991686495 0.5890579175
-1.9278556461 -0.7610208266 0.6628892505
-1.9162495488 -0.8287489180 0.7319919912
-1.9071541102 -0.9209679990 0.8110325876
-1.9056839537 -1.0003330169 0.8675463685
-1.9107192409 -1.0836696800 0.9177463300
-1.9243177202 -1.1699919371 0.9606962270
-1.9549694306 -1.2796875640 1.0035049733
-1.9932067413 -1.3663340668 1.0265134954
-2.0558529666 -1.4696853602 1.0402040927
-2.1139783754 -1.5477523527 1.0402973577
-2.1773851998 -1.6209476886 1.0300089883
-2.2436723140 -1.6894356813 1.0099218295
-2.3281430380 -1.7681474061 0.9713554703
-2.3955081666 -1.8253717069 0.9304681287
-2.4616611555 -1.8768969170 0.8809537382
-2.5257916810 -1.9221379519 0.8233207935
-2.6020934251 -1.9691271716 0.7409601598
-2.6588669103 -1.9976978650 0.6671701231
-2.7110893012 -2.0177724003 0.5874669009
-2.7693957254 -2.0314744620 0.4814702966
-2.8087056038 -2.0316151240 0.3922408666
-2.8410812935 -2.0225748610 0.3007132415
-2.8662900763 -2.0048511554 0.2082106767
-2.8864188992 -1.9704405489 0.0931617518
-2.8943818212 -1.9347352564 0.0028811339
-2.8948207281 -1.8920597488 -0.0846816974
-2.8878540044 -1.8428884344 -0.1684950164
-2.8692880858 -1.7733076244 -0.2666532482
-2.8472982260 -1.7120999834 -0.3391543806
-2.8190464975 -1.6464403487 -0.4053045767
-2.7848322345 -1.5769884774 -0.4643985478
-2.7343115684 -1.4860840172 -0.5276809537
-2.6873181689 -1.4109549918 -0.5680939427
-2.6347879267 -1.3349563582 -0.5988920203
-2.5767584404 -1.2594518094 -0.6191061773
-2.4974035818 -1.1677601763 -0.6294251039
-2.4286212258 -1.0989463501 -0.6231806456
-2.3568158482 -1.0355728790 -0.6049743063
-2.2652416394 -0.9654442487 -0.5660758377
-2.1921919813 -0.9160079691 -0.5247621949
-2.1203401778 -0.8727321688 -0.4751737759
-2.0501204527 -0.8353272237 -0.4188715859
-1.9644320722 -0.7969487686 -0.3412139915
-1.8965132652 -0.7729751468 -0.2755162131
-1.8276753394 -0.7558592867 -0.2086704511
-1.7560266964 -0.7467448779 -0.1433370539
-1.6797698814 -0.7468103735 -0.0829675827
-1.5765396475 -0.7614427769 -0.0209992773
-1.4884317393 -0.7854900014 0.0116707739
-1.3985240838 -0.8189499668 0.0253195607
-1.3103870174 -0.8587212047 0.0185309198
-1.2067776510 -0.9112016919 -0.0164889896
-1.1308388249 -0.9503399295 -0.0634200639
-1.0577269216 -0.9841219460 -0.1184441925
-0.9823872602 -1.0111998216 -0.1741471263
-0.9005058867 -1.0317291312 -0.2228232975
-0.8107688695 -1.0459179755 -0.2578910602
-0.7150547863 -1.0547258186 -0.2734509181
-0.6179821629 -1.0601762099 -0.2683631660
-0.5239729734 -1.0638713581 -0.2431394773
-0.4368949772 -1.0670936210 -0.1995827935
-0.3584583753 -1.0708940958 -0.1418909508
-0.2891384086 -1.0762162327 -0.0735525007
-0.2280976126 -1.0840013553 0.0021054985
-0.1735248739 -1.0951146995 0.0821885831
-0.1233314001 -1.1100976176 0.1644893986
-0.0761529755 -1.1296678039 0.2476108356
-0.0302287724 -1.1541014781 0.3301465186
0.0157117214 -1.1836013103 0.4109930886
0.0625976510 -1.2181513041 0.4892540140
0.1237206140 -1.2691459043 0.5815581407
0.1746867270 -1.3152327230 0.6507231074
0.2276034582 -1.3662839313 0.7147279459
0.2822114558 -1.4223642159 0.7728256992
0.3518531428 -1.4994874444 0.8363933741
0.4074456294 -1.5668042093 0.8796531707
0.4613580643 -1.6396216564 0.9154043409
0.5115658263 -1.7182214259 0.9433167263
0.5652324579 -1.8247361785 0.9668003378
0.6034629182 -1.9396492844 0.9769659878
0.6184343198 -2.0601098513 0.9713802802
0.6142942162 -2.1802124109 0.9529667849
0.6006345246 -2.2738240671 0.9299656730
0.5802658236 -2.3642533135 0.8999845115
0.5484261976 -2.4723785015 0.8537705888
0.5191330968 -2.5544630350 0.8100957319
0.4871164662 -2.6323309622 0.7609398776
0.4437685124 -2.7234727928 0.6926203674
0.4061996512 -2.7902661145 0.6322771908
0.3662247208 -2.8514517489 0.5676800794
0.3238293272 -2.9064669462 0.4991863434
0.2672072520 -2.9647443729 0.4083676379
0.2196705999 -3.0037720050 0.3327511670
0.1702299745 -3.0349985707 0.2547786419
0.1192314688 -3.0578881458 0.1749384982
0.0539665282 -3.0743439332 0.0734293987
0.0012731454 -3.0779061326 -0.0084423982
-0.0513569128 -3.0726510119 -0.0902665537
-0.1034420399 -3.0587646546 -0.1714391883
-0.1669401774 -3.0295472213 -0.2711852636
-0.2158584590 -2.9967183103 -0.3488345433
-0.2627726567 -2.9561918880 -0.4240520422
-0.3073706156 -2.9082748997 -0.4962771481
-0.3495070047 -2.8535258964 -0.5650477992
-0.3989287600 -2.7769894974 -0.6459904588
-0.4353595709 -2.7088013869 -0.7054736369
-0.4692276280 -2.6354332574 -0.7601086767
-0.5005003822 -2.5574572134 -0.8096675306
-0.5351737018 -2.4536107906 -0.8631807870
-0.5590933193 -2.3664202463 -0.8995902731
-0.5783160183 -2.2757369689 -0.9296151508
-0.5910301871 -2.1819717018 -0.9526183240
-0.5947480172 -2.0859245823 -0.9677853713
-0.5829303577 -1.9652571691 -0.9746998982
-0.5593595425 -1.8711465933 -0.9701398577
-0.5241883762 -1.7815898002 -0.9563222663
-0.4802300017 -1.6977848204 -0.9337346579
-0.4304950914 -1.6199734430 -0.9028981262
-0.3639631939 -1.5306456412 -0.8537015259
-0.3094138820 -1.4653359420 -0.8061817857
-0.2550895061 -1.4052844540 -0.7519224389
-0.2019101707 -1.3504136081 -0.6913922832
-0.1503751585 -1.3005984176 -0.6253131492
-0.0883788045 -1.2450132796 -0.5363121432
-0.0409580420 -1.2067610568 -0.4601273309
0.0051792591 -1.1737979904 -0.3807444798
0.0508090047 -1.1460610487 -0.2990989641
0.0968716941 -1.1232311321 -0.2161835294
0.1449561033 -1.1052522449 -0.1332243252
0.1966751839 -1.0917160880 -0.0516245749
0.2535661658 -1.0817951053 0.0269798143
0.3178171622 -1.0749428008 0.1000081638
0.3908452580 -1.0702185753 0.1643881706
0.4729000699 -1.0666732019 0.2168172585
0.5633203838 -1.0633065685 0.2529194828
0.6591029289 -1.0590024849 0.2700060426
0.7561218817 -1.0522757815 0.2658425443
0.8263638621 -1.0441551775 0.2476789929
0.9146181645 -1.0289519465 0.2103785682
0.9950862122 -1.0072379539 0.1602743783
1.0698451731 -0.9790058670 0.1044916787
1.1434617721 -0.9444044247 0.0507843778
1.2205035069 -0.9046879580 0.0066033206
1.3032142832 -0.8626557115 -0.0218987742
1.4131822302 -0.8125985570 -0.0312337628
1.5252292858 -0.7744070856 -0.0051131912
1.6116496054 -0.7543287111 0.0341455072
1.7116774257 -0.7451249917 0.1023857796
1.7856547824 -0.7488744950 0.1655116731
1.8557250928 -0.7612385518 0.2320772188
1.9237860473 -0.7811087695 0.2989731462
2.0085662428 -0.8149452134 0.3797074612
2.0776517893 -0.8488016938 0.4395767887
2.1484033728 -0.8885914975 0.4935057144
2.2207121166 -0.9342420091 0.5401980113
2.2939102400 -0.9860968018 0.5781313436
2.3850713103 -1.0593552826 0.6118464315
2.4558210373 -1.1250135930 0.6254748506
2.5230254433 -1.1956150792 0.6269128208
2.5999789222 -1.2885358112 0.6109350224
2.6559671354 -1.3643591869 0.5865528529
2.7063140589 -1.4400991092 0.5517123032
2.7612485550 -1.5326812251 0.4949265107
2.7989247399 -1.6039469965 0.4402836365
2.8308776951 -1.6718681393 0.3782207794
2.8568193299 -1.7357118738 0.3093924834
2.8763919106 -1.7948489139 0.2345144170
2.8915656486 -1.8613818768 0.1336985251
2.8956346470 -1.9077451697 0.0481155954
2.8923492749 -1.9474518971 -0.0407760338
2.8813530700 -1.9797604527 -0.1320071210
2.8574806214 -2.0096004253 -0.2476150137
2.8293698109 -2.0233958506 -0.3399433205
2.7943333202 -2.0283398940 -0.4308034154
2.7525502934 -2.0240724782 -0.5188148289
2.6915606051 -2.0052195765 -0.6225095586
2.6374825063 -1.9809377684 -0.6997858815
2.5791708959 -1.9483498480 -0.7706755579
2.5175504578 -1.9082955687 -0.8345923849
2.4367555697 -1.8483972808 -0.9031429664
2.3702372579 -1.7938069707 -0.9487377611
2.3029621419 -1.7337950228 -0.9855314270
2.2359406712 -1.6687611900 -1.0130877574
2.1704871143 -1.5989931470 -1.0311372562
2.1084182611 -1.5244800593 -1.0391388030
2.0385742619 -1.4250326054 -1.0350019078
1.9922828451 -1.3408701115 -1.0197356069
1.9564940491 -1.2540916112 -0.9943437881
1.9316016024 -1.1666088213 -0.9598136314
1.9170388704 -1.0804291364 -0.9169701178
1.9110834949 -0.9971641557 -0.8668016078
1.9117951992 -0.9178430320 -0.8102224274
1.9196461932 -0.8250565319 -0.7316652708
1.9308421851 -0.7572581467 -0.6624513120
1.9454393939 -0.6952502960 -0.5885869715
1.9632591199 -0.6396902100 -0.5104216758
1.9904563345 -0.5799670119 -0.4077463560
2.0161581555 -0.5390471273 -0.3230819046
2.0462951035 -0.5042171467 -0.2371562966
2.0816881491 -0.4744949902 -0.1513044175
2.1230776880 -0.4478144421 -0.0671677895
2.1713666793 -0.4213342012 0.0132212621
2.2116777027 -0.4001953750 0.0704612641
2.2576170969 -0.3740082529 0.1209194996
2.3062469399 -0.3426976615 0.1651384720
2.3565926096 -0.3055196649 0.2019530112
2.4076794837 -0.2617303273 0.2301979474
2.4392033807 -0.2258105065 0.2390488282
2.4707272776 -0.1898906857 0.2478997090
2.4955886705 -0.1482048168 0.2462110409
2.5204500633 -0.1065189480 0.2445223729
2.5330184760 -0.0612884543 0.2321887848
2.5455868887 -0.0160579607 0.2198551967
2.5430126698 0.0281039673 0.1998407361
2.5404384509 0.0722658953 0.1798262755
2.5188186036 0.1325255964 0.1447498608
2.4892316537 0.1884407264 0.1087504344
2.4532611569 0.2405646108 0.0724369493
2.4124906693 0.2894505751 0.0364183588
2.3506189530 0.3494283884 -0.0092859098
2.2816370085 0.4049618549 -0.0501204512
2.2054958033 0.4563550677 -0.0827121182
2.1229877970 0.5038694022 -0.1035361510
2.0149868843 0.5596927515 -0.1095005816
1.9076498442 0.6162650211 -0.0992739409
1.8045532909 0.6774309622 -0.0776596011
1.7078528422 0.7457150982 -0.0487635991
1.6198327639 0.8233468995 -0.0158887370
1.5540896165 0.8903534767 0.0105606756
1.4912269623 0.9607018580 0.0353700692
1.4283454770 1.0321780021 0.0565075943
1.3796034972 1.0851835377 0.0693472579
1.3257212459 1.1341194989 0.0758124108
1.2876788729 1.1641825200 0.0773650651
1.2274340051 1.2054356221 0.0755578751
1.1840779217 1.2265854980 0.0687526110
1.1183468958 1.2556853645 0.0564277478
1.0512220682 1.2795353363 0.0398689504
0.9834975735 1.2980645147 0.0192972135
0.9152849631 1.3146378085 -0.0012611847
0.8461311496 1.3293290592 -0.0197421544
0.7515606117 1.3454960754 -0.0366322649
0.6794933101 1.3553479774 -0.0442842415
0.5824309537 1.3646532737 -0.0463768404
0.5094962847 1.3690801940 -0.0427782021
0.4124609654 1.3728450481 -0.0338740030
0.3158391364 1.3742078004 -0.0205814314
0.2196486346 1.3737622515 -0.0043057161
