# Supplementary material for: The topology of the magnetically induced ring current of C13Cl2
Source: Chem Sci. 2026 Jun 27. Online ahead of print. doi: 10.1039/d6sc03398a (PMC13334967; doi:10.1039/d6sc03398a)
Supplement: SC-OLF-D6SC03398A-s002 [file SC-OLF-D6SC03398A-s002.zip › c13cl2/3loops/ribbon_traj_005_069.xyz]

300

0.1262337908 1.3646117086 -0.1070639410
0.0316532237 1.3603900565 -0.0760089448
-0.0625902264 1.3606743311 -0.0436907683
-0.1570164629 1.3655599161 -0.0123133635
-0.2522124550 1.3740602322 0.0157339995
-0.3608910381 1.3853275881 0.0394742548
-0.4716470091 1.3945795390 0.0507359937
-0.5829837191 1.3968769935 0.0449963296
-0.6807848759 1.3929574086 0.0278128827
-0.7763435213 1.3835619467 0.0017499810
-0.8701654319 1.3703725954 -0.0286963588
-0.9631662966 1.3540746990 -0.0599738496
-1.0447071446 1.3380726311 -0.0863833977
-1.1374406776 1.3133372598 -0.1118593267
-1.2178827359 1.2847442789 -0.1281318437
-1.2951154925 1.2458594350 -0.1364157082
-1.3659227662 1.1952352327 -0.1352835703
-1.4284561411 1.1352853884 -0.1253515331
-1.4921701656 1.0612904455 -0.1060471478
-1.5526882504 0.9861486016 -0.0813822536
-1.6143552202 0.9129585447 -0.0538197729
-1.6800162209 0.8437674058 -0.0251568741
-1.7510241164 0.7798235329 0.0029459623
-1.8379019669 0.7153242809 0.0311808980
-1.9308174640 0.6573210116 0.0535196698
-2.0172179165 0.6095372887 0.0658284082
-2.1160923086 0.5576730704 0.0667295888
-2.2023177196 0.5100686959 0.0540566532
-2.2835144378 0.4591017987 0.0281238127
-2.3581559933 0.4041586588 -0.0076732452
-2.4261729376 0.3450995102 -0.0497105142
-2.4875152687 0.2814994274 -0.0951875621
-2.5352781600 0.2213503417 -0.1361546539
-2.5749665959 0.1561004871 -0.1776887099
-2.6028473203 0.0845456933 -0.2187641284
-2.6100606306 0.0061210567 -0.2551765573
-2.5983683186 -0.0630487603 -0.2796832928
-2.5661640121 -0.1417149126 -0.2970786542
-2.5226575127 -0.2025516390 -0.2973593384
-2.4655657669 -0.2662822967 -0.2855461896
-2.4030027222 -0.3200850446 -0.2589169472
-2.3396394741 -0.3623203198 -0.2170831236
-2.2793996388 -0.3954146039 -0.1643373664
-2.2239352756 -0.4215188702 -0.1029865571
-2.1680951003 -0.4464803037 -0.0249253379
-2.1198393196 -0.4691924846 0.0589280393
-2.0789344169 -0.4931185701 0.1463848551
-2.0443407955 -0.5211045713 0.2354101000
-2.0151227662 -0.5548871586 0.3243795606
-1.9906659471 -0.5958576056 0.4117759267
-1.9680639705 -0.6507223190 0.5065568813
-1.9519380978 -0.7070418748 0.5870616937
-1.9395692753 -0.7701640787 0.6630666363
-1.9313033703 -0.8396743015 0.7338760601
-1.9279172846 -0.9149954519 0.7988860841
-1.9305129051 -0.9953817051 0.8575322043
-1.9408566447 -1.0800044569 0.9088495508
-1.9604584307 -1.1673986091 0.9521010562
-1.9908097990 -1.2558319009 0.9859795986
-2.0319439494 -1.3432015904 1.0096056098
-2.0895220160 -1.4379643212 1.0229946869
-2.1484496666 -1.5181314342 1.0230574833
-2.2121261100 -1.5938553589 1.0122463769
-2.2785372392 -1.6647986346 0.9906611225
-2.3459627802 -1.7308000594 0.9589218445
-2.4131183442 -1.7914894342 0.9174825178
-2.4789966153 -1.8462042649 0.8667143152
-2.5426283098 -1.8941149155 0.8070070368
-2.6031726337 -1.9344944263 0.7390907890
-2.6598202203 -1.9666101815 0.6638111798
-2.7115459975 -1.9896448479 0.5819618526
-2.7632154458 -2.0048060357 0.4839928953
-2.8021283070 -2.0074692160 0.3923402159
-2.8336374883 -2.0002225453 0.2981278042
-2.8574563013 -1.9836710425 0.2028445578
-2.8732531562 -1.9580563191 0.1079025424
-2.8809505324 -1.9240211860 0.0146139036
-2.8807125859 -1.8823301723 -0.0758475977
-2.8708398567 -1.8268087390 -0.1724198475
-2.8545413672 -1.7709424948 -0.2532067211
-2.8313297027 -1.7096194167 -0.3281352563
-2.8014745760 -1.6433949934 -0.3962359811
-2.7654005338 -1.5731087569 -0.4568375159
-2.7231535778 -1.4994577086 -0.5088273992
-2.6686026937 -1.4140342477 -0.5559670036
-2.6138971958 -1.3369309283 -0.5870091334
-2.5536148524 -1.2602741541 -0.6066644875
-2.4881440988 -1.1857743651 -0.6141394427
-2.4183922943 -1.1150724743 -0.6089407410
-2.3456448706 -1.0495750114 -0.5912498105
-2.2623061513 -0.9833482775 -0.5572708498
-2.1882580596 -0.9312903443 -0.5158791282
-2.1154679662 -0.8856939938 -0.4655192055
-2.0444238825 -0.8463509533 -0.4078720474
-1.9750135471 -0.8133286004 -0.3445231360
-1.9064145677 -0.7868960798 -0.2772979632
-1.8371950816 -0.7676137596 -0.2083104090
-1.7565012647 -0.7557162464 -0.1317904819
-1.6792738228 -0.7558834743 -0.0689434842
-1.5956182487 -0.7676684174 -0.0163634489
-1.4951449338 -0.7952633593 0.0231958571
-1.4034942868 -0.8301119647 0.0379418195
-1.3032033577 -0.8772267930 0.0277074553
-1.2200025878 -0.9210446225 -0.0038847733
-1.1434243951 -0.9621472790 -0.0521260215
-1.0708539818 -0.9976215564 -0.1103589698
-0.9966604498 -1.0265722419 -0.1701348219
-0.9155441917 -1.0485426964 -0.2232352910
-0.8256521204 -1.0637901326 -0.2623283657
-0.7289138611 -1.0731447136 -0.2816919124
-0.6299648977 -1.0782822343 -0.2784374431
-0.5338902963 -1.0813189366 -0.2540711425
-0.4447333032 -1.0836774184 -0.2104891234
-0.3648449357 -1.0866577279 -0.1514637858
-0.2944924461 -1.0913281689 -0.0813175825
-0.2328592238 -1.0988521297 -0.0035127573
-0.1780452584 -1.1101405274 0.0788683930
-0.1282183663 -1.1259195533 0.1636685155
-0.0815362731 -1.1468238561 0.2491664847
-0.0362721633 -1.1731740296 0.3339154237
0.0087226414 -1.2054070228 0.4167498143
0.0544389792 -1.2434861323 0.4966427918
0.1014073686 -1.2875307248 0.5726417850
0.1498336615 -1.3375734121 0.6438478917
0.1995385627 -1.3936271741 0.7094608542
0.2499920565 -1.4557026473 0.7687636060
0.3002435040 -1.5238633226 0.8211126134
0.3489796783 -1.5982277737 0.8658692599
0.3943560942 -1.6789120347 0.9023823892
0.4340789901 -1.7658725331 0.9298847601
0.4657681027 -1.8584347420 0.9477418885
0.4873869338 -1.9551703686 0.9555317665
0.4983636023 -2.0539866112 0.9533088167
0.4992835492 -2.1527711962 0.9415037144
0.4916672698 -2.2497995027 0.9206894336
0.4773307390 -2.3439485995 0.8917018210
0.4578574783 -2.4346011993 0.8554071105
0.4340945617 -2.5211089643 0.8121962833
0.4032812605 -2.6129546376 0.7562919328
0.3722562530 -2.6892732770 0.7003010667
0.3380564352 -2.7598340993 0.6388765083
0.3008385936 -2.8242565410 0.5726526805
0.2606180482 -2.8818547605 0.5020436655
0.2175429884 -2.9320780388 0.4276006567
0.1718228519 -2.9744192107 0.3499080001
0.1237542204 -3.0081762475 0.2694835156
0.0738113597 -3.0332572966 0.1870556841
0.0224708453 -3.0490731457 0.1032027986
-0.0362690885 -3.0560834602 0.0082775792
-0.0888048905 -3.0519772767 -0.0762728465
-0.1408268074 -3.0384874373 -0.1601624368
-0.1918617295 -3.0158830038 -0.2426874883
-0.2414349986 -2.9844862406 -0.3231971893
-0.2891540219 -2.9447998789 -0.4011269275
-0.3347440450 -2.8973779389 -0.4759471657
-0.3831983955 -2.8351477766 -0.5552886067
-0.4238330009 -2.7730590608 -0.6217328065
-0.4620791171 -2.7048765452 -0.6834422424
-0.4979841433 -2.6312390494 -0.7400780375
-0.5314863616 -2.5526311628 -0.7912099687
-0.5624310999 -2.4695670480 -0.8365457520
-0.5938385493 -2.3714984825 -0.8800922078
-0.6168040460 -2.2800188122 -0.9118115820
-0.6333527388 -2.1850886802 -0.9364085516
-0.6409437542 -2.0753444174 -0.9552664579
-0.6311195749 -1.9644936968 -0.9635044673
-0.5994335334 -1.8577264956 -0.9589880406
-0.5521033263 -1.7582090154 -0.9426185989
-0.5020431073 -1.6758448623 -0.9187122534
-0.4471464776 -1.5995577406 -0.8862917026
-0.3898885218 -1.5290396115 -0.8457080059
-0.3246997177 -1.4563342959 -0.7912951363
-0.2678046083 -1.3968686655 -0.7352574688
-0.2125729423 -1.3426082542 -0.6726240935
-0.1594819787 -1.2935347708 -0.6041218491
-0.1087018594 -1.2497625361 -0.5304496631
-0.0601149304 -1.2114724170 -0.4523657704
-0.0132418287 -1.1786435308 -0.3708118958
0.0384289758 -1.1482250763 -0.2763214429
0.0845148083 -1.1269599593 -0.1905599308
0.1323608677 -1.1108822320 -0.1046366001
0.1836729269 -1.0994845998 -0.0199766776
0.2403337703 -1.0922041106 0.0616553928
0.3042396833 -1.0882373422 0.1379606508
0.3768119538 -1.0865152202 0.2061246563
0.4590749509 -1.0859006015 0.2621943122
0.5502171450 -1.0852275174 0.3020899990
0.6473659740 -1.0832363156 0.3233047684
0.7466763687 -1.0782130117 0.3227746153
0.8431194298 -1.0682625524 0.3007070946
0.9322377160 -1.0516525190 0.2598023663
1.0124927380 -1.0278813711 0.2059184476
1.0862941067 -0.9970625853 0.1465189280
1.1590755764 -0.9599903480 0.0894878626
1.2362393932 -0.9179372371 0.0427293771
1.3318467833 -0.8689133597 0.0131311242
1.4224028106 -0.8287861679 0.0087757818
1.5145761629 -0.7970271078 0.0270121929
1.6041357282 -0.7762817439 0.0644110703
1.6882609033 -0.7676607964 0.1166211990
1.7664556186 -0.7703164705 0.1781138414
1.8487652598 -0.7853246528 0.2523283431
1.9196441305 -0.8071863077 0.3188116000
1.9900751452 -0.8361658685 0.3830106269
2.0613063695 -0.8717712656 0.4428241073
2.1339175580 -0.9136320907 0.4965958035
2.2078943972 -0.9619763100 0.5424146400
2.2917498882 -1.0238307614 0.5828346580
2.3657257103 -1.0858183386 0.6070551185
2.4375865257 -1.1535082619 0.6195134444
2.5057919370 -1.2259637805 0.6192944374
2.5692871878 -1.3015590684 0.6067129938
2.6343101304 -1.3881946450 0.5790624216
2.6858754901 -1.4651659952 0.5424786100
2.7315121770 -1.5406108422 0.4961336992
2.7711034280 -1.6134651716 0.4409276642
2.8044821050 -1.6828585931 0.3777312750
2.8338556106 -1.7555713340 0.2979986832
2.8530967351 -1.8152012295 0.2206199063
2.8651033417 -1.8691754151 0.1378142199
2.8693670950 -1.9166917181 0.0504252006
2.8657640563 -1.9572084281 -0.0404325255
2.8540708766 -1.9900333984 -0.1336684707
2.8311737088 -2.0168916551 -0.2397141657
2.8025231499 -2.0313875576 -0.3339042941
2.7663017161 -2.0363845321 -0.4264523186
2.7232831256 -2.0320409503 -0.5160799278
2.6739450186 -2.0182500079 -0.6013933090
2.6120122996 -1.9919933985 -0.6906555591
2.5521537119 -1.9595083677 -0.7632536806
2.4885310264 -1.9190338734 -0.8282408046
2.4220856076 -1.8715176787 -0.8851439222
2.3535895032 -1.8176054886 -0.9332282433
2.2752893308 -1.7506526720 -0.9766937285
2.2056781526 -1.6851930201 -1.0048310911
2.1376671254 -1.6146727519 -1.0227914151
2.0733538190 -1.5389821266 -1.0300912229
2.0092415687 -1.4476259087 -1.0249345350
1.9621570669 -1.3615333339 -1.0089371860
1.9268975939 -1.2724492126 -0.9823616986
1.9023422040 -1.1717070811 -0.9409862148
1.8914388997 -1.0839973289 -0.8953451729
1.8890651865 -0.9999046369 -0.8421626083
1.8930936428 -0.9206002237 -0.7821147063
1.9018568894 -0.8468778382 -0.7157613397
1.9143125535 -0.7794547473 -0.6435509129
1.9320229671 -0.7118099783 -0.5562717745
1.9509664843 -0.6598338650 -0.4734606078
1.9729383203 -0.6159698465 -0.3867975183
1.9984610518 -0.5803431252 -0.2973769707
2.0280982662 -0.5527159244 -0.2064016931
2.0627069950 -0.5322423540 -0.1152829740
2.1030941836 -0.5171517830 -0.0255007522
2.1501809422 -0.5053189588 0.0614497146
2.2046370539 -0.4938851469 0.1440053025
2.2667966760 -0.4798288114 0.2204330823
2.3365344650 -0.4594475818 0.2882928803
2.4120574582 -0.4300720006 0.3456953217
2.4907230735 -0.3893714114 0.3904202648
2.5687906447 -0.3361462611 0.4204243941
2.6336554240 -0.2800339067 0.4342488396
2.6919506326 -0.2155831838 0.4363156410
2.7407729818 -0.1440144163 0.4269766109
2.7775984546 -0.0552813517 0.4018798552
2.7886409115 0.0246654023 0.3692270502
2.7787966540 0.1018943648 0.3310262962
2.7513523114 0.1738565185 0.2909937976
2.7044839475 0.2489091630 0.2460388725
2.6467065209 0.3175894248 0.2031742138
2.5817543163 0.3813674755 0.1628736464
2.5116647225 0.4414144947 0.1254798005
2.4370984022 0.4982854100 0.0919713378
2.3577854638 0.5519600258 0.0647819976
2.2740385759 0.6026516252 0.0469437875
2.1873997598 0.6512236084 0.0411735486
2.1008246800 0.6998235579 0.0478353683
2.0070142941 0.7574913143 0.0671189887
1.9290233854 0.8142241192 0.0917647157
1.8572550544 0.8768815864 0.1205611711
1.7916205501 0.9451735879 0.1511225382
1.7286234199 1.0161681536 0.1790708934
1.6746846561 1.0793701863 0.2001024925
1.6203140003 1.1420621209 0.2171017146
1.5632068722 1.2021691743 0.2288267867
1.5007586281 1.2583790582 0.2357230947
1.4296328413 1.3063892154 0.2359452624
1.3510388092 1.3401001720 0.2205292106
1.2607150344 1.3652943664 0.1896592135
1.1826735200 1.3792248622 0.1561432201
1.1053317884 1.3889388247 0.1205057085
1.0167166399 1.3984346002 0.0806972319
0.9393738745 1.4024629375 0.0440359538
0.8499268755 1.4065549610 0.0046104394
0.7595676438 1.4082883442 -0.0333601194
0.6797793193 1.4066139812 -0.0658928901
0.5865866738 1.4042781518 -0.0976500928
0.4913952800 1.3994298731 -0.1231068487
0.4065398014 1.3913373776 -0.1368775312
0.3206936634 1.3822001430 -0.1406006987
0.2226716982 1.3722108591 -0.1304069224
0.1087882500 1.3923710800 -0.1922236200
0.0132950253 1.3882292164 -0.1592134496
-0.0817304796 1.3888562338 -0.1246414973
-0.1768410958 1.3944868575 -0.0907663968
-0.2727054408 1.4042559349 -0.0601306110
-0.3701063133 1.4162850654 -0.0358565464
-0.4696201508 1.4274918330 -0.0223189985
-0.5703737038 1.4346285337 -0.0223981304
-0.6703596042 1.4356645593 -0.0369142826
-0.7680928390 1.4311367431 -0.0623774336
-0.8639174373 1.4230014869 -0.0936410234
-0.9589451190 1.4124844492 -0.1266022357
-1.0540462648 1.3995183277 -0.1584511617
-1.1496228443 1.3820912779 -0.1864379105
-1.2449714395 1.3564352268 -0.2078845617
-1.3370380648 1.3166665778 -0.2191233615
-1.4199022843 1.2592218804 -0.2172173662
-1.4903791929 1.1882601083 -0.2033165378
-1.5520266686 1.1112032382 -0.1813960870
-1.6103640540 1.0330958596 -0.1545164566
-1.6701072872 0.9570302674 -0.1250097724
-1.7344242590 0.8852560664 -0.0944298889
-1.8046377785 0.8189907117 -0.0644294311
-1.8811854975 0.7589979587 -0.0368470308
-1.9633480068 0.7048281153 -0.0137360800
-2.0500122594 0.6552734379 0.0021066644
-2.1392150750 0.6080954367 0.0076394573
-2.2280036751 0.5604205156 0.0003139617
-2.3128033011 0.5097286011 -0.0208962043
-2.3919113234 0.4552604142 -0.0523685822
-2.4649316290 0.3968057125 -0.0907238928
-2.5321155600 0.3342640621 -0.1331039481
-2.5926688328 0.2669236442 -0.1780139631
-2.6439290916 0.1933629148 -0.2246152718
-2.6800731213 0.1116739875 -0.2715827238
-2.6939121272 0.0221024968 -0.3155442279
-2.6777709146 -0.0711872427 -0.3496774068
-2.6356801505 -0.1606476460 -0.3686906063
-2.5749590945 -0.2411167206 -0.3698551002
-2.5032746327 -0.3100733609 -0.3529107199
-2.4267698049 -0.3657779665 -0.3178886101
-2.3507498287 -0.4084604720 -0.2670582646
-2.2794028893 -0.4392254027 -0.2025419510
-2.2151587307 -0.4615215410 -0.1278105641
-2.1593761007 -0.4789971812 -0.0453429704
-2.1111833871 -0.4958599137 0.0419152942
-2.0705185395 -0.5151625614 0.1324436585
-2.0359664602 -0.5396098639 0.2242517673
-2.0067160726 -0.5707734589 0.3158680790
-1.9821900831 -0.6101481094 0.4056870097
-1.9615006600 -0.6573198437 0.4926728696
-1.9446305989 -0.7127188056 0.5755311422
-1.9313781837 -0.7754366967 0.6536962208
-1.9220906576 -0.8451193293 0.7263352997
-1.9174745090 -0.9209951989 0.7929589797
-1.9186849802 -1.0022452033 0.8530710221
-1.9278789590 -1.0881690257 0.9054703444
-1.9464854355 -1.1770721221 0.9497235151
-1.9766377798 -1.2671193123 0.9841863090
-2.0181922694 -1.3559878786 1.0082077462
-2.0701391907 -1.4417309796 1.0206471893
-2.1298263939 -1.5232369397 1.0215969099
-2.1946822356 -1.6000524319 1.0113418259
-2.2625087347 -1.6718503583 0.9898971700
-2.3314020697 -1.7385474690 0.9579724329
-2.4000013577 -1.7998186507 0.9160844431
-2.4672315316 -1.8548821682 0.8644855281
-2.5321251190 -1.9030169072 0.8037798631
-2.5937947080 -1.9434694798 0.7346882159
-2.6513888839 -1.9753089957 0.6579993860
-2.7038390353 -1.9978724803 0.5746185279
-2.7505703702 -2.0107923112 0.4859494712
-2.7905160385 -2.0134695828 0.3931433396
-2.8229249855 -2.0060631062 0.2976990963
-2.8472647483 -1.9889697997 0.2011173712
-2.8634024787 -1.9627384923 0.1048753995
-2.8712041634 -1.9278492161 0.0103553828
-2.8706841184 -1.8849918869 -0.0811654385
-2.8623052780 -1.8350894233 -0.1686598716
-2.8460234498 -1.7784749490 -0.2507922173
-2.8226340452 -1.7163392383 -0.3270071051
-2.7923107735 -1.6491467310 -0.3961634274
-2.7554891447 -1.5777774323 -0.4575483722
-2.7122237521 -1.5029631316 -0.5099565417
-2.6629554625 -1.4259259745 -0.5529944170
-2.6075548908 -1.3477592343 -0.5851546850
-2.5464241524 -1.2699388868 -0.6055576778
-2.4799474312 -1.1942676827 -0.6134895453
-2.4091209335 -1.1223938196 -0.6084771281
-2.3352427308 -1.0558065753 -0.5905976610
-2.2599348425 -0.9956885362 -0.5601591343
-2.1846979545 -0.9420230692 -0.5192581639
-2.1106379054 -0.8950975757 -0.4689526651
-2.0382805451 -0.8547528268 -0.4110212321
-1.9674406494 -0.8209243133 -0.3473164695
-1.8972897319 -0.7940378893 -0.2796559920
-1.8262673785 -0.7746109433 -0.2103750976
-1.7520618934 -0.7645247862 -0.1424917805
-1.6727669996 -0.7645840826 -0.0799050230
-1.5869462934 -0.7767497851 -0.0280930727
-1.4955707848 -0.8014798090 0.0068302334
-1.4022133691 -0.8368948869 0.0209739847
-1.3112515527 -0.8795140591 0.0121874388
-1.2267420383 -0.9244936880 -0.0196948242
-1.1495065799 -0.9669263416 -0.0690473458
-1.0768471714 -1.0035791594 -0.1290381960
-1.0025534349 -1.0337120974 -0.1906395199
-0.9207602085 -1.0565230235 -0.2453408523
-0.8295735635 -1.0721830445 -0.2855818475
-0.7311492067 -1.0814449246 -0.3056968167
-0.6304224992 -1.0859561017 -0.3020895550
-0.5326844111 -1.0880918684 -0.2770841395
-0.4421486781 -1.0892878868 -0.2323804670
-0.3613980665 -1.0910074504 -0.1717236195
-0.2903715565 -1.0943395567 -0.0999361236
-0.2282410075 -1.1005641848 -0.0204535212
-0.1730745003 -1.1106763030 0.0636645400
-0.1229823492 -1.1254161216 0.1502485573
-0.0760459432 -1.1455243539 0.2375245572
-0.0303732303 -1.1711561537 0.3240202476
0.0151554143 -1.2029108517 0.4085337899
0.0615974118 -1.2406337357 0.4900378662
0.1095391389 -1.2844910661 0.5674955497
0.1592175098 -1.3344758677 0.6399826236
0.2104291299 -1.3904752496 0.7067778417
0.2626748509 -1.4526143725 0.7670143069
0.3149823131 -1.5208862573 0.8201318486
0.3660000002 -1.5954270354 0.8654981168
0.4137938293 -1.6764771829 0.9024183659
0.4558382680 -1.7640972597 0.9301612043
0.4893772934 -1.8577381417 0.9479618148
0.5119611641 -1.9559124911 0.9553672528
0.5230558596 -2.0562797255 0.9525719113
0.5232719834 -2.1565444713 0.9400022164
0.5143768018 -2.2548304468 0.9181626004
0.4985399159 -2.3500128956 0.8880472902
0.4775798258 -2.4415431837 0.8505985409
0.4522536453 -2.5286593058 0.8059914203
0.4234691678 -2.6111246219 0.7550875036
0.3914656174 -2.6883977448 0.6982889262
0.3562757111 -2.7596827067 0.6358281515
0.3181600707 -2.8248167049 0.5685568607
0.2770070047 -2.8827899218 0.4966818832
0.2330337679 -2.9332049086 0.4208903885
0.1864760359 -2.9756606300 0.3418339219
0.1375615198 -3.0090367388 0.2598996778
0.0868296365 -3.0335539727 0.1759697556
0.0348091431 -3.0485712514 0.0905979510
-0.0180138073 -3.0536475000 0.0045561799
-0.0709239391 -3.0491263525 -0.0814593536
-0.1232135808 -3.0348573960 -0.1667862291
-0.1744355459 -3.0113144398 -0.2506974967
-0.2239636365 -2.9785375610 -0.3325015531
-0.2714634270 -2.9372341693 -0.4116084784
-0.3165804523 -2.8878445788 -0.4874144769
-0.3590748212 -2.8307756183 -0.5592363186
-0.3989829749 -2.7670508440 -0.6268223338
-0.4361516825 -2.6968397524 -0.6893532382
-0.4706492857 -2.6210464155 -0.7466818731
-0.5023006454 -2.5399841661 -0.7981355609
-0.5309030512 -2.4542749609 -0.8434784770
-0.5558090253 -2.3642737485 -0.8822024833
-0.5755902248 -2.2702788797 -0.9136888876
-0.5886068760 -2.1729117094 -0.9374146202
-0.5920218395 -2.0731051717 -0.9526956398
-0.5827666407 -1.9727008832 -0.9584570087
-0.5598016990 -1.8744552088 -0.9543078541
-0.5239445333 -1.7811470777 -0.9398562912
-0.4785631450 -1.6941147780 -0.9158837722
-0.4270948753 -1.6136464499 -0.8828768878
-0.3722609019 -1.5395910063 -0.8413282216
-0.3162676007 -1.4713845108 -0.7920184131
-0.2605110238 -1.4089575046 -0.7353149146
-0.2060832312 -1.3523366465 -0.6716539789
-0.1535238322 -1.3012372820 -0.6020315636
-0.1031553575 -1.2559002465 -0.5270002607
-0.0549096125 -1.2165319598 -0.4473432897
-0.0082455846 -1.1829047825 -0.3641856261
0.0375258205 -1.1552906875 -0.2783576133
0.0835957959 -1.1333330526 -0.1910632660
0.1313603940 -1.1168751131 -0.1034738443
0.1827628784 -1.1054546373 -0.0171572907
0.2396243206 -1.0983588376 0.0661312856
0.3039850934 -1.0948393559 0.1439822517
0.3772616806 -1.0936996514 0.2135362540
0.4605721000 -1.0937142149 0.2706443610
0.5530179936 -1.0936390806 0.3111810481
0.6516480048 -1.0921057039 0.3324976349
0.7524029347 -1.0871555338 0.3307733197
0.8500151360 -1.0769955527 0.3074218413
0.9395391205 -1.0595869254 0.2641864638
1.0197724729 -1.0347871814 0.2080356395
1.0933682064 -1.0028068235 0.1465358182
1.1662594851 -0.9644754695 0.0879187163
1.2442486162 -0.9211471931 0.0406207223
1.3300948230 -0.8762113277 0.0125639812
1.4218545743 -0.8347194095 0.0070538958
1.5154904262 -0.8021654947 0.0256638036
1.6063591297 -0.7810651778 0.0640021699
1.6915267691 -0.7726186278 0.1175161915
1.7705201647 -0.7759047553 0.1804465389
1.8446707291 -0.7897864714 0.2477343821
1.9164486426 -0.8120962620 0.3153398532
1.9877320114 -0.8418408741 0.3805659113
2.0598355237 -0.8784504605 0.4412304914
2.1333616412 -0.9215370057 0.4956038335
2.2083249770 -0.9714483653 0.5414925323
2.2839336854 -1.0279574832 0.5775708646
2.3588990303 -1.0910117694 0.6023218957
2.4317816556 -1.1598523501 0.6148840758
2.5009570376 -1.2335222635 0.6142813644
2.5652990411 -1.3102988469 0.6008980579
2.6239951851 -1.3884465329 0.5752003529
2.6768098552 -1.4663467726 0.5383871722
2.7235788925 -1.5427026308 0.4915124317
2.7639627299 -1.6162706416 0.4351896926
2.7979779843 -1.6862764734 0.3707066381
2.8251717723 -1.7518257948 0.2987384452
2.8452766108 -1.8121592613 0.2201832350
2.8580152298 -1.8667153573 0.1360540046
2.8626573106 -1.9144516816 0.0470825320
2.8591432264 -1.9548432191 -0.0454898014
2.8472439471 -1.9871647632 -0.1404929864
2.8270738355 -2.0108050102 -0.2366542145
2.7986566756 -2.0251726175 -0.3325719378
2.7622903016 -2.0294420161 -0.4267643724
2.7189783497 -2.0240580248 -0.5179102608
2.6691356877 -2.0089473877 -0.6045232082
2.6136135182 -1.9840744818 -0.6852220481
2.5535174880 -1.9505466122 -0.7592325084
2.4894812667 -1.9086741248 -0.8252630831
2.4225606767 -1.8595680055 -0.8829265786
2.3535296180 -1.8038201635 -0.9313138100
2.2833693551 -1.7422449126 -0.9700639886
2.2133134509 -1.6753168784 -0.9988530405
2.1449119967 -1.6031344167 -1.0168911376
2.0801951511 -1.5258503899 -1.0239915233
2.0219122861 -1.4434189269 -1.0197443992
1.9733421769 -1.3563098624 -1.0037414203
1.9363900839 -1.2662589495 -0.9767994711
1.9121295518 -1.1755172784 -0.9396613738
1.8989122815 -1.0865524641 -0.8936297498
1.8949250592 -1.0013028266 -0.8394984117
1.8977728043 -0.9209712566 -0.7782157762
1.9056423723 -0.8464250387 -0.7103987115
1.9175430932 -0.7785893257 -0.6364037690
1.9327282490 -0.7179425043 -0.5569696289
1.9512135961 -0.6653616134 -0.4726334787
1.9729053252 -0.6214282856 -0.3842158527
1.9983157748 -0.5861958415 -0.2929462715
2.0279290515 -0.5592996359 -0.2001070457
2.0628098074 -0.5402011786 -0.1071580847
2.1035776831 -0.5266756275 -0.0156354149
2.1513009667 -0.5168790776 0.0729499303
2.2066087348 -0.5079331625 0.1570933437
2.2698627390 -0.4967328165 0.2351237785
2.3410652022 -0.4796112602 0.3047404628
2.4184894612 -0.4540731175 0.3643758426
2.4997683568 -0.4173323270 0.4117478880
2.5813302987 -0.3678442518 0.4447876295
2.6592361942 -0.3063699289 0.4632159711
2.7289178738 -0.2334488852 0.4660942791
2.7858505834 -0.1510568092 0.4540101811
2.8243485321 -0.0616799599 0.4277764188
2.8388240700 0.0305021068 0.3896899595
2.8251894949 0.1193954471 0.3441530592
2.7882671072 0.2007100490 0.2971912531
2.7354223472 0.2741733749 0.2522740739
2.6731195434 0.3418059296 0.2102792749
2.6045536740 0.4050842106 0.1713121890
2.5314682622 0.4650813853 0.1354904785
2.4544568959 0.5223106274 0.1035887676
2.3730703286 0.5766147286 0.0781545997
2.2876876703 0.6282427205 0.0621021341
2.1998651547 0.6780955111 0.0584130639
2.1127673876 0.7285352745 0.0675985408
2.0292340002 0.7822060911 0.0865365279
1.9516024231 0.8414376948 0.1126614078
1.8807758471 0.9069200494 0.1428648772
1.8172917982 0.9786606500 0.1751410107
1.7610838526 1.0560871712 0.2078154247
1.7102229360 1.1375065782 0.2395729742
1.6620376354 1.2213220869 0.2692368068
1.6116319966 1.3049564453 0.2954526353
1.5518329865 1.3837693541 0.3156012839
1.4757116341 1.4489592221 0.3255386349
1.3854304176 1.4881306255 0.3068831649
1.2950059312 1.5055337389 0.2655211226
1.2071046970 1.5117240851 0.2159850715
1.1208667125 1.5112328855 0.1631783083
1.0353267215 1.5064695374 0.1094467343
0.9497520301 1.4987730324 0.0561107151
0.8635888106 1.4889471177 0.0040893456
0.7763586924 1.4775113274 -0.0457818277
0.6874162365 1.4648104557 -0.0921936137
0.5964325507 1.4513513016 -0.1341946736
0.5029764397 1.4375089455 -0.1701815351
0.4067075828 1.4237767626 -0.1978102018
0.3076870980 1.4109171618 -0.2134354672
0.2072757945 1.3999871561 -0.2130333396
0.1436793315 1.3368523372 -0.0219042619
0.0500114221 1.3325508965 0.0071955601
-0.0434499732 1.3324924284 0.0372599607
-0.1371918301 1.3366329747 0.0661396698
-0.2317194692 1.3438645296 0.0915986099
-0.3516757629 1.3543701107 0.1148050560
-0.4736738674 1.3616672450 0.1237909859
-0.5955937345 1.3591254533 0.1123907897
-0.6912101475 1.3502502579 0.0925400480
-0.7845942037 1.3359871502 0.0658773957
-0.8764134265 1.3177437039 0.0362483058
-0.9673874743 1.2956649487 0.0066545366
-1.0353680243 1.2766269346 -0.0143156337
-1.1252585108 1.2445832418 -0.0372807428
-1.1907940323 1.2130533310 -0.0483791257
-1.2531929202 1.1750522922 -0.0537080549
-1.3119432481 1.1312485850 -0.0533497744
-1.3665330893 1.0823106686 -0.0473865284
-1.4323136625 1.0113776528 -0.0306982087
-1.4950124469 0.9392013435 -0.0082480507
-1.5586031531 0.8688868220 0.0173702266
-1.6256081828 0.8022787453 0.0441161406
-1.6974104542 0.7406563540 0.0703213557
-1.7946184362 0.6716506030 0.0992088268
-1.8982869212 0.6098139078 0.1207754196
-1.9844235736 0.5638011395 0.1295501521
-2.0929695422 0.5072507041 0.1258197202
-2.1766317641 0.4597168763 0.1077993446
-2.2542255745 0.4084749962 0.0771438297
-2.3244006632 0.3530569034 0.0370220918
-2.3874142461 0.2933933079 -0.0086971357
-2.4429149774 0.2287347926 -0.0572711762
-2.4778874873 0.1757770392 -0.0942953448
-2.5060041003 0.1188380595 -0.1307621480
-2.5256215194 0.0574173991 -0.1659455330
-2.5262091341 -0.0098603834 -0.1948088867
-2.5189657227 -0.0549102780 -0.2096891789
-2.4966478737 -0.1227821792 -0.2254667020
-2.4703559309 -0.1639865575 -0.2248635765
-2.4278569010 -0.2224912325 -0.2181816593
-2.3792356395 -0.2743921228 -0.1999452843
-2.3285291196 -0.3161801676 -0.1671079825
-2.2793963882 -0.3516038051 -0.1261327819
-2.2327118205 -0.3815161994 -0.0781625501
-2.1768140999 -0.4139634262 -0.0045077054
-2.1284952521 -0.4425250555 0.0759407843
-2.0873502944 -0.4710745789 0.1603260517
-2.0527151308 -0.5025992787 0.2465684326
-2.0235294597 -0.5390008583 0.3328910422
-1.9991418111 -0.5815671018 0.4178648436
-1.9746272809 -0.6441247942 0.5204408930
-1.9592455967 -0.7013649441 0.5985922453
-1.9477603670 -0.7648914607 0.6724370518
-1.9405160830 -0.8342292737 0.7414168206
-1.9383600602 -0.9089957049 0.8048131884
-1.9423408301 -0.9885182069 0.8619933865
-1.9538343305 -1.0718398882 0.9122287572
-1.9744314259 -1.1577250960 0.9544785972
-2.0049818183 -1.2445444894 0.9877728882
-2.0456956294 -1.3304153022 1.0110034733
-2.1089048413 -1.4341976627 1.0253421845
-2.1670729392 -1.5130259287 1.0245180567
-2.2295699844 -1.5876582859 1.0131509279
-2.2945657438 -1.6577469108 0.9914250749
-2.3605234907 -1.7230526499 0.9598712561
-2.4262353308 -1.7831602177 0.9188805924
-2.4907616991 -1.8375263617 0.8689431024
-2.5531315005 -1.8852129239 0.8102342105
-2.6125505594 -1.9255193728 0.7434933621
-2.6682515566 -1.9579113674 0.6696229737
-2.7192529597 -1.9814172155 0.5893051772
-2.7758605213 -1.9988197601 0.4820363194
-2.8137405754 -2.0014688492 0.3915370922
-2.8443499910 -1.9943819844 0.2985565120
-2.8676478544 -1.9783722852 0.2045717444
-2.8831038336 -1.9533741459 0.1109296853
-2.8906969014 -1.9201931558 0.0188724243
-2.8907410534 -1.8796684577 -0.0705297568
-2.8793744354 -1.8185280547 -0.1761798234
-2.8630592846 -1.7634100405 -0.2556212249
-2.8400253602 -1.7028995950 -0.3292634075
-2.8106383785 -1.6376432558 -0.3963085348
-2.7753119229 -1.5684400814 -0.4561266595
-2.7340834035 -1.4959522857 -0.5076982567
-2.6742499249 -1.4021425209 -0.5589395901
-2.6202395009 -1.3261026223 -0.5888635818
-2.5608055524 -1.2506094214 -0.6077712972
-2.4963407663 -1.1772810475 -0.6147893401
-2.4276636550 -1.1077511289 -0.6094043539
-2.3560470104 -1.0433434476 -0.5919019600
-2.2646774601 -0.9710080188 -0.5543825653
-2.1918181647 -0.9205576195 -0.5125000925
-2.1202980270 -0.8762904119 -0.4620857460
-2.0505672200 -0.8379490798 -0.4047228626
-1.9825864448 -0.8057328875 -0.3417298025
-1.9155394034 -0.7797542703 -0.2749399345
-1.8481227847 -0.7606165759 -0.2062457204
-1.7609406360 -0.7469077066 -0.1210891832
-1.6857806461 -0.7471828659 -0.0579819454
-1.6042902041 -0.7585870497 -0.0046338250
-1.4947190829 -0.7890469096 0.0395614807
-1.4047752045 -0.8233290424 0.0549096543
-1.2951551626 -0.8749395269 0.0432274718
-1.2132631372 -0.9175955571 0.0119252777
-1.1373422104 -0.9573682164 -0.0352046971
-1.0648607922 -0.9916639534 -0.0916797436
-0.9907674648 -1.0194323864 -0.1496301240
-0.9103281749 -1.0405623694 -0.2011297297
-0.8217306774 -1.0553972208 -0.2390748839
-0.7266785154 -1.0648445025 -0.2576870081
-0.6295072963 -1.0706083670 -0.2547853312
-0.5350961815 -1.0745460049 -0.2310581455
-0.4473179284 -1.0780669500 -0.1885977798
-0.3682918049 -1.0823080053 -0.1312039521
-0.2986133356 -1.0883167811 -0.0626990414
-0.2374774400 -1.0971400746 0.0134280066
-0.1830160165 -1.1096047518 0.0940722460
-0.1334543833 -1.1264229851 0.1770884736
-0.0870266029 -1.1481233583 0.2608084122
-0.0421710962 -1.1751919054 0.3438105997
0.0022898685 -1.2079031939 0.4249658387
0.0472805467 -1.2463385289 0.5032477174
0.0932755982 -1.2905703836 0.5777880203
0.1404498132 -1.3406709565 0.6477131597
0.1886479955 -1.3967790985 0.7121438667
0.2373092621 -1.4587909221 0.7705129052
0.2855046948 -1.5268403879 0.8220933782
0.3319593564 -1.6010285120 0.8662404030
0.3749183590 -1.6813468865 0.9023464124
0.4123197122 -1.7676478065 0.9296083158
0.4421589119 -1.8591313423 0.9475219623
0.4628127036 -1.9544282461 0.9556962802
0.4736713450 -2.0516934968 0.9540457220
0.4752951150 -2.1489979210 0.9430052123
0.4689577378 -2.2447685586 0.9232162669
0.4561215620 -2.3378843035 0.8953563518
0.4381351308 -2.4276592148 0.8602156801
0.4159354782 -2.5135586228 0.8184011464
0.3830933532 -2.6147846533 0.7574963620
0.3530468887 -2.6901488093 0.7023132073
0.3198371593 -2.7599854918 0.6419248651
0.2835171165 -2.8236963770 0.5767485003
0.2442290916 -2.8809195992 0.5074054478
0.2020522089 -2.9309511690 0.4343109249
0.1571696678 -2.9731777914 0.3579820783
0.1099469210 -3.0073157562 0.2790673535
0.0607930830 -3.0329606204 0.1981416126
0.0101325476 -3.0495750399 0.1158076462
-0.0545243697 -3.0585194205 0.0119989785
-0.1066858418 -3.0548282009 -0.0710863394
-0.1584400339 -3.0421174786 -0.1535386444
-0.2092879130 -3.0204515678 -0.2346774798
-0.2589063607 -2.9904349202 -0.3138928256
-0.3068446168 -2.9523655885 -0.3906453766
-0.3529076378 -2.9069112990 -0.4644798545
-0.4073219697 -2.8395199350 -0.5513408948
-0.4486830269 -2.7790672775 -0.6166432792
-0.4880065516 -2.7129133380 -0.6775312466
-0.5253190008 -2.6414316833 -0.7334742019
-0.5606720779 -2.5652781594 -0.7842843764
-0.5939591487 -2.4848591350 -0.8296130271
-0.6318680732 -2.3787232165 -0.8779819322
-0.6580178673 -2.2897587448 -0.9099342764
-0.6780986016 -2.1972656510 -0.9354024829
-0.6898656689 -2.0775836630 -0.9578372759
-0.6794725091 -1.9562865104 -0.9685519260
-0.6390653677 -1.8409977824 -0.9636682272
-0.5802621193 -1.7352709530 -0.9453809066
-0.5255230697 -1.6575749465 -0.9215407347
-0.4671980798 -1.5854690313 -0.8897065174
-0.4075161417 -1.5184882167 -0.8500877903
-0.3331318348 -1.4412840810 -0.7905718594
-0.2750981927 -1.3847798263 -0.7352000230
-0.2190626535 -1.3328798619 -0.6735942080
-0.1654401252 -1.2858322596 -0.6062121346
-0.1142483614 -1.2436248257 -0.5338990655
-0.0653202482 -1.2064128742 -0.4573882511
-0.0182380728 -1.1743822790 -0.3774381654
0.0393321311 -1.1411594650 -0.2742852726
0.0854338208 -1.1205868659 -0.1900565957
0.1333613413 -1.1048893509 -0.1057993560
0.1845829753 -1.0935145623 -0.0227960645
0.2410432200 -1.0860493836 0.0571795001
0.3044942731 -1.0816353284 0.1319390498
0.3763622270 -1.0793307891 0.1987130586
0.4575778018 -1.0780869880 0.2537442633
0.5474162964 -1.0768159542 0.2929989500
0.6430839433 -1.0743669273 0.3141119020
0.7409498026 -1.0692704896 0.3147759109
0.8362237237 -1.0595295522 0.2939923478
0.9249363115 -1.0437181125 0.2554182687
1.0052130032 -1.0209755607 0.2038012558
1.0792200070 -0.9913183472 0.1465020379
1.1518916677 -0.9555052265 0.0910570089
1.2282301702 -0.9147272811 0.0448380320
1.3335987436 -0.8616153917 0.0136982671
1.4229510470 -0.8228529263 0.0104976677
1.5136618995 -0.7918887210 0.0283605822
1.6019123267 -0.7714983101 0.0648199708
1.6849950375 -0.7627029650 0.1157262064
1.7623910725 -0.7647281857 0.1757811439
1.8528597904 -0.7808628342 0.2569223042
1.9228396184 -0.8022763533 0.3222833469
1.9924182790 -0.8304908628 0.3854553425
2.0627772152 -0.8650920708 0.4444177233
2.1344734749 -0.9057271757 0.4975877736
2.2074638173 -0.9525042548 0.5433367477
2.2995660909 -1.0197040396 0.5880984513
2.3725523903 -1.0806249078 0.6117883413
2.4433913958 -1.1471641737 0.6241428130
2.5106268364 -1.2184052974 0.6243075103
2.5732753345 -1.2928192899 0.6125279298
2.6446250756 -1.3879427572 0.5829244903
2.6949411251 -1.4639852178 0.5465700477
2.7394454615 -1.5385190535 0.5007549668
2.7782441261 -1.6106597016 0.4466656359
2.8109862256 -1.6794407129 0.3847559119
2.8425394489 -1.7593168732 0.2972589212
2.8609168594 -1.8182431977 0.2210565775
2.8721914535 -1.8716354730 0.1395744352
2.8760768795 -1.9189317546 0.0537678692
2.8723848862 -1.9595736371 -0.0353752496
2.8608978060 -1.9929020337 -0.1268439549
2.8352735821 -2.0229783001 -0.2427741169
2.8063896242 -2.0376024978 -0.3352366504
2.7703131306 -2.0433270482 -0.4261402648
2.7275879014 -2.0400238758 -0.5142495948
2.6787543495 -2.0275526281 -0.5982634097
2.6104110810 -1.9999123152 -0.6960890701
2.5507899359 -1.9684701232 -0.7672748529
2.4875807861 -1.9293936220 -0.8312185260
2.4216105385 -1.8834673520 -0.8873612657
2.3536493883 -1.8313908136 -0.9351426767
2.2672093065 -1.7590604314 -0.9833234685
2.1980428544 -1.6950691618 -1.0108091417
2.1304222540 -1.6262110871 -1.0286916927
2.0665124868 -1.5521138634 -1.0361909225
1.9965708513 -1.4518328906 -1.0301246708
1.9509719569 -1.3667568054 -1.0141329517
1.9174051038 -1.2786394757 -0.9879239262
1.8925548561 -1.1678968837 -0.9423110559
1.8839655180 -1.0814421936 -0.8970605960
1.8832053139 -0.9985064471 -0.8448268049
1.8884144814 -0.9202291907 -0.7860136363
1.8980714066 -0.8473306378 -0.7211239678
1.9110820137 -0.7803201690 -0.6506980569
1.9313176852 -0.7056774522 -0.5555739201
1.9507193724 -0.6543061167 -0.4742877368
1.9729713155 -0.6105114074 -0.3893791838
1.9986063288 -0.5744904089 -0.3018076699
2.0282674808 -0.5461322129 -0.2126963405
2.0626041825 -0.5242835293 -0.1234078633
2.1026106842 -0.5076279385 -0.0353660895
2.1490609177 -0.4937588400 0.0499494990
2.2026653730 -0.4798371313 0.1309172613
2.2637306129 -0.4629248063 0.2057423861
2.3320037279 -0.4392839033 0.2718452977
2.4056254551 -0.4060708837 0.3270148009
2.4816777902 -0.3614104958 0.3690926415
2.5562509906 -0.3044482704 0.3960611588
2.6080746539 -0.2536978846 0.4052817081
2.6549833914 -0.1977174825 0.4065370030
2.6956953802 -0.1369720235 0.3999430408
2.7308483772 -0.0488827436 0.3759832916
2.7384577530 0.0188286978 0.3487641408
2.7324038132 0.0843932825 0.3178995332
2.7144375156 0.1470029879 0.2847963422
2.6735455477 0.2236449512 0.2398036711
2.6202934985 0.2933729200 0.1960691527
2.5589549586 0.3576507405 0.1544351037
2.4918611828 0.4177476042 0.1154691224
2.4197399084 0.4742601926 0.0803539081
2.3425005989 0.5273053229 0.0514093956
2.2603894815 0.5770605300 0.0317854409
2.1749343650 0.6243517057 0.0239340334
2.0888819725 0.6711118414 0.0280721959
1.9847945880 0.7327765374 0.0477014496
1.9064443476 0.7870105437 0.0708680236
1.8337342616 0.8468431233 0.0982574650
1.7659493020 0.9116865258 0.1271040656
1.6961629871 0.9762491360 0.1503263621
1.6391463761 1.0212337945 0.1606320109
1.5785903651 1.0628021548 0.1649666224
1.5147817477 1.0993819032 0.1622009380
1.4496842698 1.1329887624 0.1558449055
1.3835540485 1.1638192087 0.1463518899
1.3166472008 1.1920697184 0.1341752562
1.2264241375 1.2250549938 0.1137973044
1.1582423429 1.2467256393 0.0963013687
1.0897968643 1.2666447639 0.0778331087
0.9981065582 1.2903996629 0.0519477295
0.9289957190 1.3061528426 0.0319611925
0.8362649405 1.3241628044 0.0051315332
0.7427765951 1.3390653609 -0.0209384111
0.6721424021 1.3484175068 -0.0395921665
0.5767407969 1.3572050021 -0.0611055120
0.4798141203 1.3613508008 -0.0760321624
0.4063720201 1.3588979927 -0.0759448606
0.3337002289 1.3534831242 -0.0677659303
0.2380676018 1.3444345622 -0.0477805053
