# Supplementary material for: The topology of the magnetically induced ring current of C13Cl2
Source: Chem Sci. 2026 Jun 27. Online ahead of print. doi: 10.1039/d6sc03398a (PMC13334967; doi:10.1039/d6sc03398a)
Supplement: SC-OLF-D6SC03398A-s002 [file SC-OLF-D6SC03398A-s002.zip › c13cl2/3loops/ribbon_traj_005_078.xyz]

300

0.1097471588 1.3641652653 -0.0805711826
0.0135207884 1.3610223357 -0.0603905619
-0.0823213214 1.3613266614 -0.0377547564
-0.1779079363 1.3657625813 -0.0134793773
-0.2734905866 1.3741583310 0.0108831614
-0.3699281874 1.3843805811 0.0309722573
-0.4680334416 1.3928694194 0.0408282262
-0.5788564059 1.3961667225 0.0364063514
-0.6763517681 1.3929975488 0.0198904545
-0.7716900964 1.3844310173 -0.0055683706
-0.8652612413 1.3719769609 -0.0356649516
-0.9579820381 1.3564293056 -0.0668077311
-1.0504915862 1.3373368189 -0.0962136629
-1.1317301410 1.3170938471 -0.1188031083
-1.2124834730 1.2906204621 -0.1364686008
-1.3004215882 1.2465414282 -0.1463351281
-1.3703464628 1.1951545201 -0.1442072639
-1.4320791838 1.1350570272 -0.1336243008
-1.4956798534 1.0616434253 -0.1144694934
-1.5561873878 0.9870696474 -0.0900626816
-1.6177437369 0.9143513143 -0.0627654563
-1.6832072707 0.8455923036 -0.0343268514
-1.7539106300 0.7820041230 -0.0064190675
-1.8400678368 0.7175979042 0.0219197840
-1.9322984533 0.6597427100 0.0447645081
-2.0292890624 0.6069328691 0.0573203352
-2.1169836568 0.5611191697 0.0581690793
-2.2130775354 0.5079389488 0.0428811863
-2.2934880727 0.4570357726 0.0163529927
-2.3674909476 0.4021622460 -0.0195185127
-2.4349064822 0.3430830163 -0.0613294490
-2.4956451092 0.2793995995 -0.1063828306
-2.5432547290 0.2194087728 -0.1469787631
-2.5831988940 0.1544067305 -0.1883450947
-2.6082930088 0.0819862023 -0.2284837738
-2.6152399764 0.0041022893 -0.2644148676
-2.6048561347 -0.0651153933 -0.2898801478
-2.5695224217 -0.1427516171 -0.3048253277
-2.5201745490 -0.2134724219 -0.3054997286
-2.4618532219 -0.2756481201 -0.2918567664
-2.3988372228 -0.3280397766 -0.2639955140
-2.3354531596 -0.3687092377 -0.2210462401
-2.2753299946 -0.4004886766 -0.1676254138
-2.2200444401 -0.4254999764 -0.1059484087
-2.1644097233 -0.4493119616 -0.0278474267
-2.1162640224 -0.4710670781 0.0558459227
-2.0752477390 -0.4941666293 0.1429851090
-2.0402926364 -0.5213744164 0.2316127187
-2.0071735195 -0.5592968838 0.3307925366
-1.9823898621 -0.6002472390 0.4175540848
-1.9613030164 -0.6483664030 0.5015834174
-1.9437173828 -0.7037976643 0.5818384808
-1.9294715892 -0.7659675252 0.6577040971
-1.9175041497 -0.8433258018 0.7367619642
-1.9115171025 -0.9183270760 0.8012758512
-1.9108934177 -0.9983957822 0.8596656714
-1.9175684292 -1.0828803941 0.9109630425
-1.9348236577 -1.1811867813 0.9599085738
-1.9623621547 -1.2701182761 0.9938122564
-2.0072259099 -1.3684353793 1.0196651976
-2.0579050519 -1.4526506721 1.0316081667
-2.1164172731 -1.5325452120 1.0326663500
-2.1884202191 -1.6164489546 1.0209887079
-2.2555605773 -1.6861263777 0.9997418160
-2.3237940094 -1.7508497369 0.9685995889
-2.4002351750 -1.8171981896 0.9225232292
-2.4668803360 -1.8700461542 0.8716966674
-2.5313274920 -1.9162811493 0.8123159909
-2.5927554485 -1.9551958653 0.7450225494
-2.6574346983 -1.9894917298 0.6612949051
-2.7097153255 -2.0104064136 0.5797135432
-2.7564442626 -2.0221616819 0.4930849966
-2.8010615554 -2.0234888006 0.3912208543
-2.8334323468 -2.0150894742 0.2979661713
-2.8581152468 -1.9974567096 0.2036544712
-2.8764160689 -1.9671266005 0.0982624887
-2.8843800125 -1.9318101744 0.0060555349
-2.8844086155 -1.8890015622 -0.0832830837
-2.8768436936 -1.8394651420 -0.1687595076
-2.8598293722 -1.7765905131 -0.2589252679
-2.8372602407 -1.7149537461 -0.3331782649
-2.8081380428 -1.6485873554 -0.4007788771
-2.7684566053 -1.5694899597 -0.4682111578
-2.7264366357 -1.4955785352 -0.5192148987
-2.6786087307 -1.4195487703 -0.5611807647
-2.6249072803 -1.3424706802 -0.5928466604
-2.5577652447 -1.2565837729 -0.6147001205
-2.4925909558 -1.1823828067 -0.6219527391
-2.4230765278 -1.1120486366 -0.6167701478
-2.3414061340 -1.0395429456 -0.5961688786
-2.2672174928 -0.9815247101 -0.5655622695
-2.1931196652 -0.9298801179 -0.5248813906
-2.1112703533 -0.8795492766 -0.4688493619
-2.0401710233 -0.8411985086 -0.4114048660
-1.9705698025 -0.8090014182 -0.3485624406
-1.9016629150 -0.7833525893 -0.2820338379
-1.8319795365 -0.7646913628 -0.2140077266
-1.7504947072 -0.7535108411 -0.1390682273
-1.6726566624 -0.7539623863 -0.0777216179
-1.5885358571 -0.7658711051 -0.0267610386
-1.4878253301 -0.7934897480 0.0105844705
-1.3963158881 -0.8281752628 0.0236101243
-1.3070278237 -0.8694319532 0.0149590225
-1.2233665575 -0.9127610355 -0.0148344972
-1.1461410423 -0.9536896046 -0.0612715814
-1.0728667264 -0.9892069134 -0.1177472277
-0.9981830565 -1.0183739955 -0.1759780814
-0.9169169337 -1.0405420428 -0.2279368012
-0.8272060842 -1.0559499385 -0.2663802603
-0.7308386834 -1.0654814080 -0.2857835064
-0.6322615908 -1.0708258956 -0.2832736421
-0.5363170897 -1.0740153041 -0.2599490266
-0.4469886330 -1.0764065880 -0.2176400989
-0.3667103009 -1.0792618411 -0.1598840729
-0.2957704977 -1.0835820454 -0.0909475178
-0.2334412326 -1.0904743939 -0.0142274493
-0.1779254728 -1.1008482466 0.0672460001
-0.1274207254 -1.1154593733 0.1513198594
-0.0742233227 -1.1376862604 0.2465473513
-0.0282932044 -1.1628236809 0.3307662627
0.0176039701 -1.1935259005 0.4131274283
0.0644412743 -1.2297347048 0.4926632242
0.1128523548 -1.2715058313 0.5684196328
0.1696258045 -1.3247359819 0.6479396703
0.2219413124 -1.3781085887 0.7130344619
0.2756446919 -1.4369212224 0.7719839589
0.3299627301 -1.5012437146 0.8241672239
0.3837758253 -1.5711345689 0.8691117325
0.4424048319 -1.6557786562 0.9107159998
0.4894455952 -1.7382455857 0.9384553313
0.5336855916 -1.8379665932 0.9584866341
0.5644357733 -1.9441510253 0.9667697211
0.5791385864 -2.0540752724 0.9632915301
0.5781406984 -2.1642124552 0.9485652145
0.5639476850 -2.2713895265 0.9226980128
0.5449948337 -2.3637232226 0.8922526798
0.5212662733 -2.4524107345 0.8549857141
0.4937534724 -2.5369873646 0.8112608107
0.4632025060 -2.6171948687 0.7616837320
0.4207439568 -2.7100068360 0.6923217043
0.3840552575 -2.7785650153 0.6308584550
0.3447419298 -2.8412510902 0.5649038926
0.3027356088 -2.8972581633 0.4947273421
0.2581622633 -2.9461060327 0.4208828706
0.2052688510 -2.9922549327 0.3345317810
0.1559691596 -3.0241904577 0.2546445979
0.1050078720 -3.0476137884 0.1728745526
0.0462993194 -3.0627255389 0.0795720971
-0.0064634958 -3.0668112039 -0.0042336071
-0.0592158811 -3.0617428250 -0.0879956359
-0.1113571147 -3.0474867766 -0.1710804268
-0.1686113094 -3.0207124364 -0.2626434756
-0.2177477350 -2.9878403676 -0.3421953228
-0.2648460363 -2.9468195348 -0.4191655013
-0.3096135411 -2.8981738421 -0.4930314079
-0.3569211377 -2.8350723112 -0.5715388969
-0.3962430393 -2.7719788959 -0.6371309762
-0.4329167884 -2.7028565569 -0.6980199829
-0.4669637549 -2.6283922535 -0.7539358214
-0.4982257314 -2.5489186845 -0.8043020415
-0.5299381377 -2.4546179279 -0.8542010634
-0.5542070138 -2.3660975572 -0.8917470125
-0.5735662275 -2.2738208249 -0.9224498428
-0.5863856192 -2.1783294971 -0.9457964262
-0.5900311965 -2.0804743975 -0.9610708455
-0.5793220200 -1.9700666607 -0.9671420353
-0.5562860135 -1.8739270066 -0.9627461573
-0.5212364853 -1.7824166879 -0.9487262898
-0.4769385734 -1.6969274783 -0.9254686854
-0.4266642996 -1.6177188678 -0.8935682404
-0.3663438554 -1.5360526232 -0.8481036041
-0.3113626827 -1.4692741511 -0.7997082889
-0.2565704318 -1.4079738788 -0.7443256798
-0.2029526638 -1.3521097307 -0.6824258022
-0.1447587964 -1.2956393468 -0.6062031307
-0.0950908464 -1.2512111069 -0.5327789672
-0.0473037569 -1.2123326692 -0.4550756181
-0.0009377462 -1.1789360350 -0.3740285573
0.0447640876 -1.1511392370 -0.2905253414
0.0908660606 -1.1286080198 -0.2056633581
0.1388221812 -1.1112277087 -0.1206290869
0.1904140993 -1.0985554161 -0.0369186515
0.2473873950 -1.0898780879 0.0437187855
0.3116333162 -1.0844514607 0.1189332291
0.3847016279 -1.0813036924 0.1856471927
0.4673718460 -1.0793347276 0.2399193362
0.5585472406 -1.0774256667 0.2780068594
0.6554247825 -1.0743404136 0.2969302734
0.7419062748 -1.0693376099 0.2952462411
0.8377759468 -1.0593356266 0.2741325647
0.9265284558 -1.0430380852 0.2340286572
1.0068380474 -1.0198486047 0.1810827952
1.0810827802 -0.9898426897 0.1227398074
1.1543736954 -0.9535230140 0.0668384063
1.2318484333 -0.9121572936 0.0213212543
1.3159952606 -0.8688220928 -0.0068596102
1.4166957473 -0.8233231494 -0.0136923415
1.5194458419 -0.7870772290 0.0067326785
1.6080924420 -0.7662349484 0.0454951769
1.7003785019 -0.7574831115 0.1066623870
1.7767562135 -0.7607082336 0.1696533225
1.8571854039 -0.7757533589 0.2450374855
1.9268176076 -0.7973637733 0.3122158382
1.9962238328 -0.8258882020 0.3770041827
2.0666148661 -0.8608074669 0.4374285089
2.1385419681 -0.9018126467 0.4918894330
2.2210750741 -0.9551425228 0.5439608103
2.2953965721 -1.0096988317 0.5802015026
2.3691943890 -1.0706415110 0.6056406948
2.4497540090 -1.1457139888 0.6208225990
2.5176215328 -1.2179640063 0.6206133003
2.5806356699 -1.2934254691 0.6078880415
2.6446157399 -1.3798212513 0.5794140262
2.6957762694 -1.4565149233 0.5431085931
2.7411086523 -1.5316794359 0.4971174334
2.7804704541 -1.6042313168 0.4422716793
2.8173671012 -1.6815848991 0.3713657472
2.8435335593 -1.7459567631 0.3007232232
2.8630161041 -1.8053556845 0.2238376695
2.8755247849 -1.8592317710 0.1416250359
2.8806826142 -1.9122323680 0.0439796844
2.8769564449 -1.9518895603 -0.0467504927
2.8652460334 -1.9838329820 -0.1398053387
2.8456585537 -2.0075463967 -0.2339910590
2.8145986507 -2.0240203087 -0.3395161545
2.7786534789 -2.0282195690 -0.4318131207
2.7360420852 -2.0231638697 -0.5211838696
2.6871229473 -2.0086413832 -0.6061873173
2.6257073730 -1.9810523384 -0.6947243607
2.5665780629 -1.9479160286 -0.7669907245
2.5037558415 -1.9067447497 -0.8316232243
2.4382248060 -1.8586029227 -0.8882568934
2.3623758000 -1.7969007737 -0.9412526212
2.2937934450 -1.7360688186 -0.9788482478
2.2254177752 -1.6700715826 -1.0068845935
2.1586921374 -1.5990498807 -1.0247092547
2.0954914211 -1.5231561877 -1.0321107546
2.0382150285 -1.4424632013 -1.0288102074
1.9843275658 -1.3467740508 -1.0121661175
1.9480044545 -1.2584948831 -0.9860053198
1.9234552999 -1.1695468949 -0.9501711038
1.9094792205 -1.0821231540 -0.9057995178
1.9043143435 -0.9979351950 -0.8538327340
1.9060141064 -0.9182254385 -0.7949909275
1.9137432623 -0.8346212238 -0.7219935931
1.9252204047 -0.7667854323 -0.6506006176
1.9400489741 -0.7054460851 -0.5741443635
1.9581177784 -0.6511827710 -0.4931976880
1.9824890347 -0.5989882388 -0.3980592723
2.0080592591 -0.5606053435 -0.3104095954
2.0378950109 -0.5292734915 -0.2213698144
2.0729717474 -0.5042140690 -0.1323418985
2.1140607033 -0.4833953339 -0.0449199497
2.1620479057 -0.4643667278 0.0390929129
2.2098234063 -0.4485495100 0.1093679645
2.2642790541 -0.4290265915 0.1731446120
2.3240173543 -0.4037184093 0.2292229281
2.3875695095 -0.3711458545 0.2763686708
2.4531464749 -0.3296844754 0.3129903604
2.5089056315 -0.2862227099 0.3329563923
2.5628367648 -0.2367678206 0.3456167242
2.6085574127 -0.1788003017 0.3448876390
2.6479035756 -0.1160972666 0.3366773509
2.6691207244 -0.0600849915 0.3198357343
2.6802948422 0.0086537429 0.2933430336
2.6738301336 0.0751682473 0.2615040806
2.6521377488 0.1373135156 0.2273316431
2.6197531376 0.1943941179 0.1935103512
2.5755618284 0.2570252622 0.1544621465
2.5233974060 0.3145469931 0.1165761656
2.4667720207 0.3689129790 0.0805421909
2.3982098787 0.4278099225 0.0413969321
2.3238120099 0.4829794054 0.0078172076
2.2437860838 0.5347351172 -0.0170801029
2.1592983868 0.5836759097 -0.0300534031
2.0623124383 0.6370696293 -0.0303481726
1.9667974912 0.6919078045 -0.0172810913
1.8764819208 0.7519555733 0.0063629143
1.7927130216 0.8186414814 0.0355369919
1.7162366363 0.8923857382 0.0676085847
1.6468271449 0.9725873051 0.1002393281
1.5900740573 1.0484675725 0.1282642081
1.5344666083 1.1260008086 0.1532326352
1.4840225890 1.1936078522 0.1715149115
1.4363422768 1.2493166673 0.1838380328
1.3701803789 1.3050288193 0.1903787369
1.2945156071 1.3445436242 0.1806265514
1.2282265549 1.3652418457 0.1594592836
1.1515696742 1.3843979100 0.1336569684
1.0741550415 1.3964337013 0.1057710484
0.9964125506 1.4041009679 0.0772533277
0.9181153216 1.4082456762 0.0488239709
0.8391259079 1.4094461705 0.0210025075
0.7592799974 1.4075543386 -0.0056609745
0.6784726810 1.4038293408 -0.0304489680
0.5965704009 1.3986672753 -0.0528454757
0.5012313507 1.3922834128 -0.0722470965
0.4044703535 1.3847320239 -0.0868128284
0.3063439788 1.3768397573 -0.0945308398
0.2075451612 1.3696129708 -0.0932441611
0.1087882500 1.3923710800 -0.1922236200
0.0132950253 1.3882292164 -0.1592134496
-0.0817304796 1.3888562338 -0.1246414973
-0.1768410958 1.3944868575 -0.0907663968
-0.2727054408 1.4042559349 -0.0601306110
-0.3701063133 1.4162850654 -0.0358565464
-0.4696201508 1.4274918330 -0.0223189985
-0.5703737038 1.4346285337 -0.0223981304
-0.6703596042 1.4356645593 -0.0369142826
-0.7680928390 1.4311367431 -0.0623774336
-0.8639174373 1.4230014869 -0.0936410234
-0.9589451190 1.4124844492 -0.1266022357
-1.0540462648 1.3995183277 -0.1584511617
-1.1496228443 1.3820912779 -0.1864379105
-1.2449714395 1.3564352268 -0.2078845617
-1.3370380648 1.3166665778 -0.2191233615
-1.4199022843 1.2592218804 -0.2172173662
-1.4903791929 1.1882601083 -0.2033165378
-1.5520266686 1.1112032382 -0.1813960870
-1.6103640540 1.0330958596 -0.1545164566
-1.6701072872 0.9570302674 -0.1250097724
-1.7344242590 0.8852560664 -0.0944298889
-1.8046377785 0.8189907117 -0.0644294311
-1.8811854975 0.7589979587 -0.0368470308
-1.9633480068 0.7048281153 -0.0137360800
-2.0500122594 0.6552734379 0.0021066644
-2.1392150750 0.6080954367 0.0076394573
-2.2280036751 0.5604205156 0.0003139617
-2.3128033011 0.5097286011 -0.0208962043
-2.3919113234 0.4552604142 -0.0523685822
-2.4649316290 0.3968057125 -0.0907238928
-2.5321155600 0.3342640621 -0.1331039481
-2.5926688328 0.2669236442 -0.1780139631
-2.6439290916 0.1933629148 -0.2246152718
-2.6800731213 0.1116739875 -0.2715827238
-2.6939121272 0.0221024968 -0.3155442279
-2.6777709146 -0.0711872427 -0.3496774068
-2.6356801505 -0.1606476460 -0.3686906063
-2.5749590945 -0.2411167206 -0.3698551002
-2.5032746327 -0.3100733609 -0.3529107199
-2.4267698049 -0.3657779665 -0.3178886101
-2.3507498287 -0.4084604720 -0.2670582646
-2.2794028893 -0.4392254027 -0.2025419510
-2.2151587307 -0.4615215410 -0.1278105641
-2.1593761007 -0.4789971812 -0.0453429704
-2.1111833871 -0.4958599137 0.0419152942
-2.0705185395 -0.5151625614 0.1324436585
-2.0359664602 -0.5396098639 0.2242517673
-2.0067160726 -0.5707734589 0.3158680790
-1.9821900831 -0.6101481094 0.4056870097
-1.9615006600 -0.6573198437 0.4926728696
-1.9446305989 -0.7127188056 0.5755311422
-1.9313781837 -0.7754366967 0.6536962208
-1.9220906576 -0.8451193293 0.7263352997
-1.9174745090 -0.9209951989 0.7929589797
-1.9186849802 -1.0022452033 0.8530710221
-1.9278789590 -1.0881690257 0.9054703444
-1.9464854355 -1.1770721221 0.9497235151
-1.9766377798 -1.2671193123 0.9841863090
-2.0181922694 -1.3559878786 1.0082077462
-2.0701391907 -1.4417309796 1.0206471893
-2.1298263939 -1.5232369397 1.0215969099
-2.1946822356 -1.6000524319 1.0113418259
-2.2625087347 -1.6718503583 0.9898971700
-2.3314020697 -1.7385474690 0.9579724329
-2.4000013577 -1.7998186507 0.9160844431
-2.4672315316 -1.8548821682 0.8644855281
-2.5321251190 -1.9030169072 0.8037798631
-2.5937947080 -1.9434694798 0.7346882159
-2.6513888839 -1.9753089957 0.6579993860
-2.7038390353 -1.9978724803 0.5746185279
-2.7505703702 -2.0107923112 0.4859494712
-2.7905160385 -2.0134695828 0.3931433396
-2.8229249855 -2.0060631062 0.2976990963
-2.8472647483 -1.9889697997 0.2011173712
-2.8634024787 -1.9627384923 0.1048753995
-2.8712041634 -1.9278492161 0.0103553828
-2.8706841184 -1.8849918869 -0.0811654385
-2.8623052780 -1.8350894233 -0.1686598716
-2.8460234498 -1.7784749490 -0.2507922173
-2.8226340452 -1.7163392383 -0.3270071051
-2.7923107735 -1.6491467310 -0.3961634274
-2.7554891447 -1.5777774323 -0.4575483722
-2.7122237521 -1.5029631316 -0.5099565417
-2.6629554625 -1.4259259745 -0.5529944170
-2.6075548908 -1.3477592343 -0.5851546850
-2.5464241524 -1.2699388868 -0.6055576778
-2.4799474312 -1.1942676827 -0.6134895453
-2.4091209335 -1.1223938196 -0.6084771281
-2.3352427308 -1.0558065753 -0.5905976610
-2.2599348425 -0.9956885362 -0.5601591343
-2.1846979545 -0.9420230692 -0.5192581639
-2.1106379054 -0.8950975757 -0.4689526651
-2.0382805451 -0.8547528268 -0.4110212321
-1.9674406494 -0.8209243133 -0.3473164695
-1.8972897319 -0.7940378893 -0.2796559920
-1.8262673785 -0.7746109433 -0.2103750976
-1.7520618934 -0.7645247862 -0.1424917805
-1.6727669996 -0.7645840826 -0.0799050230
-1.5869462934 -0.7767497851 -0.0280930727
-1.4955707848 -0.8014798090 0.0068302334
-1.4022133691 -0.8368948869 0.0209739847
-1.3112515527 -0.8795140591 0.0121874388
-1.2267420383 -0.9244936880 -0.0196948242
-1.1495065799 -0.9669263416 -0.0690473458
-1.0768471714 -1.0035791594 -0.1290381960
-1.0025534349 -1.0337120974 -0.1906395199
-0.9207602085 -1.0565230235 -0.2453408523
-0.8295735635 -1.0721830445 -0.2855818475
-0.7311492067 -1.0814449246 -0.3056968167
-0.6304224992 -1.0859561017 -0.3020895550
-0.5326844111 -1.0880918684 -0.2770841395
-0.4421486781 -1.0892878868 -0.2323804670
-0.3613980665 -1.0910074504 -0.1717236195
-0.2903715565 -1.0943395567 -0.0999361236
-0.2282410075 -1.1005641848 -0.0204535212
-0.1730745003 -1.1106763030 0.0636645400
-0.1229823492 -1.1254161216 0.1502485573
-0.0760459432 -1.1455243539 0.2375245572
-0.0303732303 -1.1711561537 0.3240202476
0.0151554143 -1.2029108517 0.4085337899
0.0615974118 -1.2406337357 0.4900378662
0.1095391389 -1.2844910661 0.5674955497
0.1592175098 -1.3344758677 0.6399826236
0.2104291299 -1.3904752496 0.7067778417
0.2626748509 -1.4526143725 0.7670143069
0.3149823131 -1.5208862573 0.8201318486
0.3660000002 -1.5954270354 0.8654981168
0.4137938293 -1.6764771829 0.9024183659
0.4558382680 -1.7640972597 0.9301612043
0.4893772934 -1.8577381417 0.9479618148
0.5119611641 -1.9559124911 0.9553672528
0.5230558596 -2.0562797255 0.9525719113
0.5232719834 -2.1565444713 0.9400022164
0.5143768018 -2.2548304468 0.9181626004
0.4985399159 -2.3500128956 0.8880472902
0.4775798258 -2.4415431837 0.8505985409
0.4522536453 -2.5286593058 0.8059914203
0.4234691678 -2.6111246219 0.7550875036
0.3914656174 -2.6883977448 0.6982889262
0.3562757111 -2.7596827067 0.6358281515
0.3181600707 -2.8248167049 0.5685568607
0.2770070047 -2.8827899218 0.4966818832
0.2330337679 -2.9332049086 0.4208903885
0.1864760359 -2.9756606300 0.3418339219
0.1375615198 -3.0090367388 0.2598996778
0.0868296365 -3.0335539727 0.1759697556
0.0348091431 -3.0485712514 0.0905979510
-0.0180138073 -3.0536475000 0.0045561799
-0.0709239391 -3.0491263525 -0.0814593536
-0.1232135808 -3.0348573960 -0.1667862291
-0.1744355459 -3.0113144398 -0.2506974967
-0.2239636365 -2.9785375610 -0.3325015531
-0.2714634270 -2.9372341693 -0.4116084784
-0.3165804523 -2.8878445788 -0.4874144769
-0.3590748212 -2.8307756183 -0.5592363186
-0.3989829749 -2.7670508440 -0.6268223338
-0.4361516825 -2.6968397524 -0.6893532382
-0.4706492857 -2.6210464155 -0.7466818731
-0.5023006454 -2.5399841661 -0.7981355609
-0.5309030512 -2.4542749609 -0.8434784770
-0.5558090253 -2.3642737485 -0.8822024833
-0.5755902248 -2.2702788797 -0.9136888876
-0.5886068760 -2.1729117094 -0.9374146202
-0.5920218395 -2.0731051717 -0.9526956398
-0.5827666407 -1.9727008832 -0.9584570087
-0.5598016990 -1.8744552088 -0.9543078541
-0.5239445333 -1.7811470777 -0.9398562912
-0.4785631450 -1.6941147780 -0.9158837722
-0.4270948753 -1.6136464499 -0.8828768878
-0.3722609019 -1.5395910063 -0.8413282216
-0.3162676007 -1.4713845108 -0.7920184131
-0.2605110238 -1.4089575046 -0.7353149146
-0.2060832312 -1.3523366465 -0.6716539789
-0.1535238322 -1.3012372820 -0.6020315636
-0.1031553575 -1.2559002465 -0.5270002607
-0.0549096125 -1.2165319598 -0.4473432897
-0.0082455846 -1.1829047825 -0.3641856261
0.0375258205 -1.1552906875 -0.2783576133
0.0835957959 -1.1333330526 -0.1910632660
0.1313603940 -1.1168751131 -0.1034738443
0.1827628784 -1.1054546373 -0.0171572907
0.2396243206 -1.0983588376 0.0661312856
0.3039850934 -1.0948393559 0.1439822517
0.3772616806 -1.0936996514 0.2135362540
0.4605721000 -1.0937142149 0.2706443610
0.5530179936 -1.0936390806 0.3111810481
0.6516480048 -1.0921057039 0.3324976349
0.7524029347 -1.0871555338 0.3307733197
0.8500151360 -1.0769955527 0.3074218413
0.9395391205 -1.0595869254 0.2641864638
1.0197724729 -1.0347871814 0.2080356395
1.0933682064 -1.0028068235 0.1465358182
1.1662594851 -0.9644754695 0.0879187163
1.2442486162 -0.9211471931 0.0406207223
1.3300948230 -0.8762113277 0.0125639812
1.4218545743 -0.8347194095 0.0070538958
1.5154904262 -0.8021654947 0.0256638036
1.6063591297 -0.7810651778 0.0640021699
1.6915267691 -0.7726186278 0.1175161915
1.7705201647 -0.7759047553 0.1804465389
1.8446707291 -0.7897864714 0.2477343821
1.9164486426 -0.8120962620 0.3153398532
1.9877320114 -0.8418408741 0.3805659113
2.0598355237 -0.8784504605 0.4412304914
2.1333616412 -0.9215370057 0.4956038335
2.2083249770 -0.9714483653 0.5414925323
2.2839336854 -1.0279574832 0.5775708646
2.3588990303 -1.0910117694 0.6023218957
2.4317816556 -1.1598523501 0.6148840758
2.5009570376 -1.2335222635 0.6142813644
2.5652990411 -1.3102988469 0.6008980579
2.6239951851 -1.3884465329 0.5752003529
2.6768098552 -1.4663467726 0.5383871722
2.7235788925 -1.5427026308 0.4915124317
2.7639627299 -1.6162706416 0.4351896926
2.7979779843 -1.6862764734 0.3707066381
2.8251717723 -1.7518257948 0.2987384452
2.8452766108 -1.8121592613 0.2201832350
2.8580152298 -1.8667153573 0.1360540046
2.8626573106 -1.9144516816 0.0470825320
2.8591432264 -1.9548432191 -0.0454898014
2.8472439471 -1.9871647632 -0.1404929864
2.8270738355 -2.0108050102 -0.2366542145
2.7986566756 -2.0251726175 -0.3325719378
2.7622903016 -2.0294420161 -0.4267643724
2.7189783497 -2.0240580248 -0.5179102608
2.6691356877 -2.0089473877 -0.6045232082
2.6136135182 -1.9840744818 -0.6852220481
2.5535174880 -1.9505466122 -0.7592325084
2.4894812667 -1.9086741248 -0.8252630831
2.4225606767 -1.8595680055 -0.8829265786
2.3535296180 -1.8038201635 -0.9313138100
2.2833693551 -1.7422449126 -0.9700639886
2.2133134509 -1.6753168784 -0.9988530405
2.1449119967 -1.6031344167 -1.0168911376
2.0801951511 -1.5258503899 -1.0239915233
2.0219122861 -1.4434189269 -1.0197443992
1.9733421769 -1.3563098624 -1.0037414203
1.9363900839 -1.2662589495 -0.9767994711
1.9121295518 -1.1755172784 -0.9396613738
1.8989122815 -1.0865524641 -0.8936297498
1.8949250592 -1.0013028266 -0.8394984117
1.8977728043 -0.9209712566 -0.7782157762
1.9056423723 -0.8464250387 -0.7103987115
1.9175430932 -0.7785893257 -0.6364037690
1.9327282490 -0.7179425043 -0.5569696289
1.9512135961 -0.6653616134 -0.4726334787
1.9729053252 -0.6214282856 -0.3842158527
1.9983157748 -0.5861958415 -0.2929462715
2.0279290515 -0.5592996359 -0.2001070457
2.0628098074 -0.5402011786 -0.1071580847
2.1035776831 -0.5266756275 -0.0156354149
2.1513009667 -0.5168790776 0.0729499303
2.2066087348 -0.5079331625 0.1570933437
2.2698627390 -0.4967328165 0.2351237785
2.3410652022 -0.4796112602 0.3047404628
2.4184894612 -0.4540731175 0.3643758426
2.4997683568 -0.4173323270 0.4117478880
2.5813302987 -0.3678442518 0.4447876295
2.6592361942 -0.3063699289 0.4632159711
2.7289178738 -0.2334488852 0.4660942791
2.7858505834 -0.1510568092 0.4540101811
2.8243485321 -0.0616799599 0.4277764188
2.8388240700 0.0305021068 0.3896899595
2.8251894949 0.1193954471 0.3441530592
2.7882671072 0.2007100490 0.2971912531
2.7354223472 0.2741733749 0.2522740739
2.6731195434 0.3418059296 0.2102792749
2.6045536740 0.4050842106 0.1713121890
2.5314682622 0.4650813853 0.1354904785
2.4544568959 0.5223106274 0.1035887676
2.3730703286 0.5766147286 0.0781545997
2.2876876703 0.6282427205 0.0621021341
2.1998651547 0.6780955111 0.0584130639
2.1127673876 0.7285352745 0.0675985408
2.0292340002 0.7822060911 0.0865365279
1.9516024231 0.8414376948 0.1126614078
1.8807758471 0.9069200494 0.1428648772
1.8172917982 0.9786606500 0.1751410107
1.7610838526 1.0560871712 0.2078154247
1.7102229360 1.1375065782 0.2395729742
1.6620376354 1.2213220869 0.2692368068
1.6116319966 1.3049564453 0.2954526353
1.5518329865 1.3837693541 0.3156012839
1.4757116341 1.4489592221 0.3255386349
1.3854304176 1.4881306255 0.3068831649
1.2950059312 1.5055337389 0.2655211226
1.2071046970 1.5117240851 0.2159850715
1.1208667125 1.5112328855 0.1631783083
1.0353267215 1.5064695374 0.1094467343
0.9497520301 1.4987730324 0.0561107151
0.8635888106 1.4889471177 0.0040893456
0.7763586924 1.4775113274 -0.0457818277
0.6874162365 1.4648104557 -0.0921936137
0.5964325507 1.4513513016 -0.1341946736
0.5029764397 1.4375089455 -0.1701815351
0.4067075828 1.4237767626 -0.1978102018
0.3076870980 1.4109171618 -0.2134354672
0.2072757945 1.3999871561 -0.2130333396
0.1107060675 1.3359594506 0.0310812549
0.0137465514 1.3338154550 0.0384323258
-0.0829121631 1.3337970891 0.0491319845
-0.1789747767 1.3370383051 0.0638076423
-0.2742757324 1.3440607271 0.0818969338
-0.3697500615 1.3524760968 0.0978010610
-0.4664467325 1.3582470058 0.1039754508
-0.5873391080 1.3577049114 0.0952108333
-0.6823439319 1.3503305382 0.0766951916
-0.7752873539 1.3377252915 0.0512406924
-0.8666050453 1.3209524350 0.0223111202
-0.9570189571 1.3003741620 -0.0070132265
-1.0469369075 1.2751553100 -0.0339761640
-1.1138374377 1.2520964164 -0.0511683061
-1.1799955066 1.2248056974 -0.0650526399
-1.2638051117 1.1764162787 -0.0735468947
-1.3207906413 1.1310871598 -0.0711971616
-1.3737791747 1.0818539461 -0.0639320638
-1.4393330382 1.0120836124 -0.0475428998
-1.5020107216 0.9410434353 -0.0256089066
-1.5653801866 0.8716723612 -0.0005211402
-1.6319902824 0.8059285408 0.0257761861
-1.7031834815 0.7450175343 0.0515912961
-1.7989501761 0.6761978498 0.0806865989
-1.9012488998 0.6146573046 0.1032650963
-2.0085658654 0.5585923003 0.1125340061
-2.0947522385 0.5141429026 0.1086987012
-2.1981513958 0.4554573821 0.0854484109
-2.2741728443 0.4043429440 0.0536021897
-2.3430705719 0.3490640777 0.0133315567
-2.4048813354 0.2893603202 -0.0319350052
-2.4591746584 0.2245351370 -0.0796617131
-2.4938406252 0.1718939015 -0.1159435631
-2.5224686964 0.1154505463 -0.1520749177
-2.5365128963 0.0522984171 -0.1853848239
-2.5365678255 -0.0138979183 -0.2132855074
-2.5319413548 -0.0590435440 -0.2300828888
-2.5033646930 -0.1248555882 -0.2409600491
-2.4653900035 -0.1858281232 -0.2411443570
-2.4204318112 -0.2412228792 -0.2308028130
-2.3709046407 -0.2903015868 -0.2101024179
-2.3201564905 -0.3289580033 -0.1750342156
-2.2712570999 -0.3617519506 -0.1327088766
-2.2249301496 -0.3894784119 -0.0840862534
-2.1694433459 -0.4196267420 -0.0103518830
-2.1213446577 -0.4462742426 0.0697765512
-2.0799769385 -0.4731706972 0.1535265594
-2.0446188126 -0.5031389689 0.2389736701
-2.0076309664 -0.5478203087 0.3457169942
-1.9825896412 -0.5903463687 0.4294211600
-1.9611053728 -0.6394129622 0.5104939652
-1.9428041668 -0.6948765231 0.5881458194
-1.9275649946 -0.7564983537 0.6617119734
-1.9129176418 -0.8415322743 0.7471886287
-1.9055596960 -0.9156589530 0.8095927227
-1.9031018551 -0.9945463610 0.8662603207
-1.9072578993 -1.0775917626 0.9164557407
-1.9231618799 -1.1853014405 0.9700936325
-1.9480865295 -1.2731172400 1.0034382038
-1.9962595504 -1.3808828800 1.0311226491
-2.0456709130 -1.4635703647 1.0425691442
-2.1030081523 -1.5418534842 1.0437357902
-2.1821582026 -1.6328454774 1.0306355900
-2.2486124199 -1.7004023971 1.0095864619
-2.3161859490 -1.7631520049 0.9792267449
-2.4004689924 -1.8345777285 0.9289620154
-2.4665291404 -1.8852101402 0.8789078067
-2.5305298649 -1.9295453914 0.8208521186
-2.5917161890 -1.9669222507 0.7553568829
-2.6634805126 -2.0036744639 0.6645904242
-2.7155916158 -2.0229403468 0.5848085585
-2.7623181549 -2.0335310526 0.5002205220
-2.8116070723 -2.0335080183 0.3892983690
-2.8439397082 -2.0241158423 0.2982332463
-2.8689657453 -2.0059436194 0.2061915713
-2.8894296591 -1.9715147087 0.0916495779
-2.8975558615 -1.9357711328 0.0017556869
-2.8981331127 -1.8930112375 -0.0854007289
-2.8913821091 -1.8438408607 -0.1688591436
-2.8736352945 -1.7747060772 -0.2670583184
-2.8518864361 -1.7135682539 -0.3393494246
-2.8239653122 -1.6480279798 -0.4053943268
-2.7814240660 -1.5612024872 -0.4788739434
-2.7406495194 -1.4881939389 -0.5284732558
-2.6942619989 -1.4131715661 -0.5693671123
-2.6422596697 -1.3371821260 -0.6005386358
-2.5691063369 -1.2432286591 -0.6238425632
-2.5052344803 -1.1704979307 -0.6304159330
-2.4370321221 -1.1017034537 -0.6250631674
-2.3475695373 -1.0232793159 -0.6017400962
-2.2745001431 -0.9673608839 -0.5709654047
-2.2015413760 -0.9177371667 -0.5305046172
-2.1119028011 -0.8640009774 -0.4687460586
-2.0420615016 -0.8276441903 -0.4117884999
-1.9736989556 -0.7970785231 -0.3498084118
-1.9060360980 -0.7726672894 -0.2844116838
-1.8376916945 -0.7547717823 -0.2176403556
-1.7489275209 -0.7424968960 -0.1356446741
-1.6725463253 -0.7433406900 -0.0755382128
-1.5901254209 -0.7549924252 -0.0254290045
-1.4800798754 -0.7854996870 0.0143387075
-1.3904184070 -0.8194556387 0.0262462638
-1.3028040947 -0.8593498473 0.0177306062
-1.2199910767 -0.9010283829 -0.0099741702
-1.1427755048 -0.9404528677 -0.0534958171
-1.0688862815 -0.9748346675 -0.1064562595
-0.9938126782 -1.0030358936 -0.1613166429
-0.9130736588 -1.0245610622 -0.2105327500
-0.8248386050 -1.0397168325 -0.2471786731
-0.7305281600 -1.0495178914 -0.2658701961
-0.6341006825 -1.0556956895 -0.2644577291
-0.5399497683 -1.0599387397 -0.2428139137
-0.4518285880 -1.0635252892 -0.2028997308
-0.3720225353 -1.0675162317 -0.1480445263
-0.3011694390 -1.0728245341 -0.0819589120
-0.2386414577 -1.0803846031 -0.0080013774
-0.1827764452 -1.0910201902 0.0708274602
-0.1318591017 -1.1055026251 0.1523911616
-0.0724007021 -1.1298481668 0.2555701453
-0.0262131784 -1.1544912081 0.3375122777
0.0200525259 -1.1841409493 0.4177210667
0.0672851369 -1.2188356739 0.4952885822
0.1161655706 -1.2585205966 0.5693437159
0.1800340992 -1.3149960962 0.6558967169
0.2334534949 -1.3657419278 0.7192910821
0.2886145329 -1.4212280723 0.7769536110
0.3449431472 -1.4816011719 0.8282025992
0.4015516503 -1.5468421023 0.8727253482
0.4710158344 -1.6350801296 0.9190136336
0.5230529224 -1.7123939117 0.9467494583
0.5779938897 -1.8181950448 0.9690114534
0.6169103824 -1.9323895595 0.9781721895
0.6352213132 -2.0518708192 0.9740111489
0.6330094134 -2.1718804391 0.9571282127
0.6135185682 -2.2879486062 0.9272334253
0.5914497515 -2.3774335496 0.8964580695
0.5649527207 -2.4632782854 0.8593728873
0.5352532996 -2.5453154233 0.8165302010
0.5029358441 -2.6232651156 0.7682799604
0.4500222961 -2.7316159272 0.6863544823
0.4118348039 -2.7974473238 0.6258887584
0.3713237889 -2.8576854754 0.5612509245
0.3284642129 -2.9117264047 0.4927728010
0.2832907586 -2.9590071567 0.4208753527
0.2240616661 -3.0088492354 0.3272296402
0.1743767994 -3.0393441766 0.2493895181
0.1231861074 -3.0616736040 0.1697793496
0.0577894958 -3.0768798264 0.0685462431
0.0050868157 -3.0799749078 -0.0130233942
-0.0475078231 -3.0743592975 -0.0945319182
-0.0995006485 -3.0601161573 -0.1753746246
-0.1627870729 -3.0301104331 -0.2745894545
-0.2115318334 -2.9971431741 -0.3518890926
-0.2582286456 -2.9564049003 -0.4267225241
-0.3026466300 -2.9085031053 -0.4986483388
-0.3547674541 -2.8393690042 -0.5838414752
-0.3935031038 -2.7769069478 -0.6474396186
-0.4296818943 -2.7088733615 -0.7066867277
-0.4632782241 -2.6357380916 -0.7611897697
-0.4941508175 -2.5578532029 -0.8104685221
-0.5289732242 -2.4549608949 -0.8649236498
-0.5526050024 -2.3679213659 -0.9012915417
-0.5715422302 -2.2773627702 -0.9312107980
-0.5841643624 -2.1837472848 -0.9541782323
-0.5880405535 -2.0878436232 -0.9694460512
-0.5758773994 -1.9674324382 -0.9758270620
-0.5527703279 -1.8733988044 -0.9711844606
-0.5185284372 -1.7836862981 -0.9575962884
-0.4753140018 -1.6997401786 -0.9350535986
-0.4262337240 -1.6217912856 -0.9042595929
-0.3604268088 -1.5325142400 -0.8548789866
-0.3064577648 -1.4671637915 -0.8073981648
-0.2526298398 -1.4069902530 -0.7533364450
-0.1998220965 -1.3518828149 -0.6931976255
-0.1359937605 -1.2900414117 -0.6103746978
-0.0870263354 -1.2465219673 -0.5385576737
-0.0396979013 -1.2081333785 -0.4628079464
0.0063700923 -1.1749672876 -0.3838714885
0.0520023547 -1.1469877864 -0.3026930694
0.0981363253 -1.1238829869 -0.2202634503
0.1462839683 -1.1055803044 -0.1377843296
0.1980653203 -1.0916561950 -0.0566800124
0.2551504695 -1.0813973382 0.0213062854
0.3192815391 -1.0740635655 0.0938842064
0.3921415751 -1.0689077333 0.1577581313
0.4741715919 -1.0649552402 0.2091943115
0.5640764876 -1.0612122528 0.2448326708
0.6592015602 -1.0565751232 0.2613629120
0.7314096149 -1.0515196861 0.2597191624
0.8255367575 -1.0416757005 0.2408432882
0.9135177912 -1.0264892451 0.2038708506
0.9939036219 -1.0049100281 0.1541299510
1.0687973541 -0.9768785559 0.0989437967
1.1424879058 -0.9425705586 0.0457580963
1.2194482504 -0.9031673942 0.0020217863
1.3018956981 -0.8614328579 -0.0262832016
1.4115369204 -0.8119268893 -0.0344385788
1.5234012576 -0.7719889632 -0.0121984466
1.6098257543 -0.7514047191 0.0269881839
1.7092302348 -0.7423475951 0.0958085824
1.7829922622 -0.7455117118 0.1588601060
1.8697000786 -0.7617202465 0.2423405889
1.9371865726 -0.7826312846 0.3090918233
2.0047156541 -0.8099355298 0.3734424540
2.0733942085 -0.8431644734 0.4336265264
2.1437222951 -0.8820882878 0.4881750326
2.2338251711 -0.9388366803 0.5464290883
2.3068594589 -0.9914401802 0.5828321406
2.3794897477 -1.0502712525 0.6089594938
2.4677263623 -1.1315756276 0.6267611222
2.5342860281 -1.2024057490 0.6269452361
2.5959722986 -1.2765520913 0.6148780252
2.6652362946 -1.3711959696 0.5836276995
2.7147426835 -1.4466830741 0.5478300140
2.7586384121 -1.5206562409 0.5027224352
2.7969781783 -1.5921919920 0.4493536661
2.8367562180 -1.6768933248 0.3720248562
2.8618953463 -1.7400877315 0.3027080012
2.8807555975 -1.7985521076 0.2274921039
2.8930343400 -1.8517481847 0.1471960672
2.8987079178 -1.9100130545 0.0408768369
2.8947696634 -1.9489359014 -0.0480111839
2.8832481197 -1.9805012009 -0.1391176909
2.8642432718 -2.0042877833 -0.2313279034
2.8305406258 -2.0228679998 -0.3464603712
2.7950166561 -2.0269971220 -0.4368618689
2.7531058207 -2.0222697146 -0.5244574784
2.7051102069 -2.0083353787 -0.6078514264
2.6378012277 -1.9780301950 -0.7042266733
2.5796386377 -1.9452854449 -0.7747489407
2.5180304163 -1.9048153746 -0.8379833654
2.4538889353 -1.8576378399 -0.8935872081
2.3712219820 -1.7899813839 -0.9511914324
2.3042175350 -1.7298927246 -0.9876325070
2.2375220995 -1.6648262869 -1.0149161464
2.1724722781 -1.5949653447 -1.0325273718
2.1107876911 -1.5204619855 -1.0402299860
2.0545177709 -1.4415074756 -1.0378760156
1.9953129548 -1.3372382391 -1.0205908148
1.9596188251 -1.2507308167 -0.9952111685
1.9347810479 -1.1635765114 -0.9606808339
1.9200461594 -1.0776938439 -0.9179692858
1.9137036277 -0.9945675634 -0.8681670562
1.9142554084 -0.9154796204 -0.8117660789
1.9218441523 -0.8228174090 -0.7335884748
1.9328977162 -0.7549815389 -0.6647974663
1.9473696991 -0.6929496659 -0.5913190980
1.9650219607 -0.6370039286 -0.5137618972
1.9920727442 -0.5765481920 -0.4119026918
2.0178027434 -0.5350148454 -0.3278729194
2.0478609704 -0.4992473471 -0.2426325831
2.0831336874 -0.4682269594 -0.1575257123
2.1245437235 -0.4401150404 -0.0742044846
2.1727948447 -0.4118543780 0.0052358955
2.2130380778 -0.3891658575 0.0616425853
2.2586953693 -0.3613203665 0.1111654455
2.3069695063 -0.3278255584 0.1537053934
2.3566495579 -0.2882185915 0.1883614991
2.4065245931 -0.2420366237 0.2142328327
2.4364809642 -0.2046011680 0.2211251550
2.4664373354 -0.1671657123 0.2280174773
2.4881969516 -0.1241517182 0.2236809990
2.5099565678 -0.0811377241 0.2193445207
2.5138929167 -0.0584900230 0.2118950497
2.5217656144 -0.0131946210 0.1969961076
2.5224707723 0.0309410474 0.1788551021
2.5160083905 0.0739169822 0.1574720330
2.5040839280 0.1146148609 0.1347466284
2.4780041133 0.1722445949 0.0986450181
2.4422411379 0.2240097756 0.0618401423
2.4020757792 0.2727445727 0.0255939034
2.3419628615 0.3333092176 -0.0207949034
2.2745536911 0.3893440822 -0.0625201846
2.1998844974 0.4412275140 -0.0962623400
2.1187316190 0.4892563084 -0.1185198702
2.0118574890 0.5456039840 -0.1282948860
1.9043609822 0.6016095178 -0.1210987105
1.8013614185 0.6624734518 -0.0999355793
1.7046501962 0.7303629134 -0.0717908934
1.6151814743 0.8061108264 -0.0399238413
1.5325704372 0.8890874390 -0.0073367684
1.4699251785 0.9594285669 0.0169554421
1.4068955811 1.0306795304 0.0372284637
1.3564131814 1.0822592590 0.0475771878
1.3208515670 1.1148639805 0.0520747816
1.2646491237 1.1610984164 0.0552188390
1.2036007966 1.2009566229 0.0543699380
1.1614471786 1.2249499525 0.0533974446
1.0960346515 1.2570717349 0.0513288653
1.0274433706 1.2816345172 0.0483637885
0.9574983797 1.3017323984 0.0450599211
0.8864786132 1.3177183200 0.0415372268
0.8146630053 1.3299452233 0.0379156693
0.7422013023 1.3375973497 0.0344598787
0.6695291254 1.3428482258 0.0312956778
0.5967082511 1.3459832490 0.0285037222
0.4994862617 1.3470578801 0.0256873421
0.4022331242 1.3456872851 0.0241845451
0.3050008596 1.3427623529 0.0243737875
0.2078145279 1.3392387855 0.0265450174
