# Supplementary material for: The topology of the magnetically induced ring current of C13Cl2
Source: Chem Sci. 2026 Jun 27. Online ahead of print. doi: 10.1039/d6sc03398a (PMC13334967; doi:10.1039/d6sc03398a)
Supplement: SC-OLF-D6SC03398A-s002 [file SC-OLF-D6SC03398A-s002.zip › c13cl2/3loops/ribbon_traj_006_008.xyz]

300

0.4850696575 1.3990710669 0.1175307095
0.4022709329 1.3879255153 0.1167344106
0.3079145774 1.3749575709 0.1190630712
0.2139430251 1.3634420874 0.1257457861
0.1323446923 1.3555637386 0.1363057422
0.0382737538 1.3494176381 0.1482120002
-0.0561586984 1.3468289031 0.1620755760
-0.1509754064 1.3481125329 0.1778193661
-0.2458115308 1.3535806745 0.1958228293
-0.3409517484 1.3606861194 0.2118716077
-0.4250380416 1.3638648598 0.2172945072
-0.5091202454 1.3624221191 0.2142586533
-0.5921809785 1.3558510431 0.2032966125
-0.6854969453 1.3429150555 0.1825935539
-0.7648814595 1.3269045361 0.1595518264
-0.8544020503 1.3052821237 0.1303130818
-0.9429439911 1.2800297752 0.1010163521
-1.0308296392 1.2501706742 0.0743917504
-1.1286442194 1.2085262060 0.0512650589
-1.2219124889 1.1540135043 0.0397083552
-1.3064830732 1.0857421717 0.0424847850
-1.3735415730 1.0174049452 0.0556100326
-1.4364197507 0.9465948583 0.0754428900
-1.4987557536 0.8764836734 0.0992289451
-1.5634319179 0.8091829383 0.1247792070
-1.6322699572 0.7461599633 0.1502755413
-1.7057115136 0.6878762585 0.1740783263
-1.7734588709 0.6409023664 0.1918711734
-1.8439662061 0.5968244866 0.2059127258
-1.9165425262 0.5548546154 0.2148699634
-2.0011205946 0.5081397950 0.2164287006
-2.0733942406 0.4660660557 0.2067796348
-2.1417281655 0.4216522413 0.1868379085
-2.2141093166 0.3680937906 0.1534362428
-2.2788795703 0.3110158297 0.1110488707
-2.3361250782 0.2500626356 0.0633103610
-2.3919846690 0.1757808514 0.0070433917
-2.4375025885 0.0824561976 -0.0545637765
-2.4504541437 -0.0250956046 -0.1065080495
-2.4094578768 -0.1472301109 -0.1295308539
-2.3312593718 -0.2497826775 -0.1042611307
-2.2540679627 -0.3197744762 -0.0448793075
-2.1908923135 -0.3686431785 0.0280265831
-2.1373325994 -0.4095058781 0.1130090613
-2.0971862033 -0.4451561070 0.1930463546
-2.0634476557 -0.4824476627 0.2754294422
-2.0353197108 -0.5234556281 0.3582469890
-2.0123134974 -0.5696543880 0.4399708210
-1.9936716376 -0.6213375030 0.5195273126
-1.9807495876 -0.6709845459 0.5864564607
-1.9700565132 -0.7333730516 0.6595931723
-1.9638078461 -0.8011644518 0.7282996560
-1.9626055060 -0.8739765619 0.7919513278
-1.9675085036 -0.9514026505 0.8497019617
-1.9784957846 -1.0222422255 0.8940929841
-1.9980594413 -1.1057154784 0.9385296857
-2.0268492186 -1.1906355673 0.9743191290
-2.0649608580 -1.2753669761 1.0006123636
-2.1116692347 -1.3583618063 1.0166791663
-2.1653505758 -1.4385046311 1.0221328201
-2.2240727543 -1.5151082402 1.0171884977
-2.2860373438 -1.5877133955 1.0019460423
-2.3496800971 -1.6560417396 0.9769223308
-2.4137446788 -1.7195806166 0.9422073385
-2.4771888935 -1.7779193275 0.8984218780
-2.5391243140 -1.8302645190 0.8457993725
-2.5987249331 -1.8759973335 0.7849496951
-2.6550506302 -1.9140801113 0.7162464212
-2.7074449153 -1.9440946916 0.6407770655
-2.7549360573 -1.9652891761 0.5593105897
-2.7967862667 -1.9772759020 0.4730320702
-2.8280114439 -1.9800907604 0.3948172884
-2.8574947840 -1.9744967969 0.3029646027
-2.8797100440 -1.9599327920 0.2100626645
-2.8944430860 -1.9367734975 0.1173966259
-2.9015465317 -1.9053818304 0.0262593966
-2.9010724629 -1.8663878363 -0.0621802971
-2.8949283114 -1.8270647421 -0.1365008848
-2.8813343289 -1.7758848176 -0.2174034458
-2.8611122648 -1.7189911979 -0.2929270623
-2.8346553414 -1.6571130441 -0.3623613371
-2.8024072105 -1.5909513832 -0.4250663058
-2.7698408858 -1.5303439221 -0.4738764114
-2.7269905159 -1.4579433788 -0.5216288029
-2.6786975569 -1.3835785039 -0.5602858065
-2.6249115101 -1.3084359452 -0.5888411532
-2.5658212066 -1.2339071151 -0.6063497373
-2.5101425799 -1.1707976549 -0.6116606694
-2.4425702890 -1.1019251248 -0.6067457341
-2.3720687741 -1.0380107329 -0.5899877357
-2.3001221571 -0.9800381340 -0.5616789575
-2.2373994610 -0.9347421336 -0.5282533456
-2.1664612191 -0.8882783166 -0.4818769585
-2.0973617672 -0.8477253145 -0.4277574829
-2.0303390213 -0.8129833461 -0.3673109261
-1.9650427261 -0.7840548435 -0.3020766207
-1.9090066350 -0.7637140557 -0.2424163218
-1.8441132558 -0.7467735681 -0.1727467805
-1.7769242052 -0.7376132472 -0.1038805183
-1.7155006696 -0.7363562315 -0.0461433203
-1.6388871408 -0.7449699187 0.0120944966
-1.5669908245 -0.7617755342 0.0524987956
-1.4803933671 -0.7897733121 0.0839722722
-1.4034550161 -0.8211389928 0.0960072990
-1.3274147943 -0.8566361530 0.0930517854
-1.2542584260 -0.8941014999 0.0748627097
-1.1763253321 -0.9356939920 0.0357466706
-1.1132507384 -0.9678131825 -0.0100878347
-1.0426207220 -0.9992806015 -0.0681398886
-0.9692370729 -1.0244180816 -0.1258828412
-0.8888027461 -1.0433054076 -0.1758673250
-0.7997301265 -1.0562708876 -0.2103284502
-0.6926603936 -1.0657053588 -0.2260943266
-0.5850840949 -1.0714716673 -0.2120801388
-0.4946018892 -1.0760401644 -0.1793189669
-0.4120449704 -1.0811450546 -0.1297026148
-0.3389067293 -1.0878516640 -0.0670194136
-0.2747127205 -1.0970363826 0.0046366020
-0.2180981368 -1.1095764941 0.0820244084
-0.1674274407 -1.1262851165 0.1627150464
-0.1208375593 -1.1478306310 0.2447294556
-0.0765644684 -1.1745389306 0.3265041173
-0.0390268853 -1.2023607165 0.3967481917
0.0038204422 -1.2397116887 0.4750353918
0.0470137694 -1.2829706899 0.5500100722
0.0908308835 -1.3324489029 0.6206307625
0.1351848562 -1.3879203838 0.6862540081
0.1796498057 -1.4495595994 0.7459995544
0.2234584706 -1.5173213357 0.7991996532
0.2654660657 -1.5912821733 0.8450396654
0.3041815746 -1.6713014021 0.8828226521
0.3379856626 -1.7570142271 0.9118130891
0.3653237998 -1.8475378567 0.9315409016
0.3864628992 -1.9539492384 0.9416075120
0.3962885088 -2.0500635426 0.9404402474
0.3977875551 -2.1583096937 0.9277919183
0.3920017521 -2.2526296348 0.9075391611
0.3805339991 -2.3443676853 0.8793073103
0.3643269098 -2.4327863632 0.8437469065
0.3440127408 -2.5173253992 0.8014569263
0.3200384120 -2.5974464070 0.7529307492
0.2925833657 -2.6725864017 0.6986068026
0.2618186903 -2.7422284508 0.6389926432
0.2278150762 -2.8058182369 0.5745754153
0.1906748174 -2.8627837648 0.5058358469
0.1505665871 -2.9126364670 0.4333404124
0.1076343627 -2.9546763991 0.3575919304
0.0622477901 -2.9886026330 0.2792503961
0.0148104378 -3.0138774576 0.1988826246
-0.0342081721 -3.0304432946 0.1172101088
-0.0843058973 -3.0378778593 0.0348514843
-0.1348787387 -3.0363830181 -0.0475383427
-0.1854025346 -3.0259702920 -0.1293140021
-0.2353999990 -3.0068093866 -0.2098278630
-0.2782548023 -2.9836606753 -0.2786722837
-0.3261449742 -2.9491883513 -0.3553081977
-0.3724969723 -2.9072602221 -0.4291212957
-0.4171980891 -2.8584507656 -0.4996498657
-0.4601696747 -2.8031340595 -0.5663451791
-0.5014769494 -2.7419254951 -0.6288019818
-0.5366865621 -2.6847128305 -0.6798233246
-0.5753860973 -2.6141415954 -0.7334692613
-0.6128962393 -2.5392747123 -0.7818250276
-0.6492410308 -2.4606916379 -0.8247678772
-0.6842399813 -2.3788272971 -0.8621297869
-0.7141067865 -2.3052901932 -0.8897791337
-0.7423751357 -2.2300345367 -0.9134904366
-0.7682108571 -2.1532739134 -0.9338642336
-0.7894898514 -2.0749111679 -0.9526105861
-0.7924873956 -1.9945635559 -0.9722868281
-0.7642840233 -1.9187390657 -0.9867234544
-0.7226452447 -1.8478572806 -0.9908529027
-0.6748304915 -1.7800326719 -0.9869901416
-0.6224790338 -1.7157850641 -0.9753101897
-0.5683986069 -1.6541716224 -0.9576320605
-0.5133321187 -1.5951880051 -0.9341343353
-0.4504157598 -1.5305374097 -0.8998023955
-0.3953474429 -1.4774557682 -0.8644435214
-0.3338085340 -1.4198227998 -0.8171252110
-0.2813799659 -1.3732129120 -0.7703290284
-0.2235681883 -1.3228216491 -0.7114387647
-0.1680992679 -1.2765233165 -0.6471570216
-0.1214848347 -1.2397369070 -0.5872819077
-0.0703786492 -1.2013947958 -0.5146736398
-0.0269878514 -1.1715264631 -0.4488039994
0.0213025407 -1.1414734193 -0.3705774001
0.0693371889 -1.1160293056 -0.2906061949
0.1182813672 -1.0948297116 -0.2100046050
0.1697599206 -1.0777092639 -0.1301033611
0.2253812903 -1.0642438794 -0.0524289331
0.2869740422 -1.0538947040 0.0208921211
0.3561920921 -1.0460255961 0.0870564277
0.4437896179 -1.0398078541 0.1502418560
0.5417501704 -1.0346042122 0.1958649709
0.6597029199 -1.0284353622 0.2197498344
0.7798064056 -1.0182080937 0.2110158428
0.8923753334 -0.9999021077 0.1714793103
0.9840511012 -0.9751231506 0.1189236930
1.0608016533 -0.9468996649 0.0678822490
1.1367691303 -0.9125458308 0.0192734135
1.2055855147 -0.8791365052 -0.0157431092
1.2776415233 -0.8435302087 -0.0408920002
1.3537752028 -0.8086769351 -0.0500470027
1.4314420773 -0.7770866940 -0.0454976314
1.5089817317 -0.7504436958 -0.0274511311
1.5846386871 -0.7300503015 0.0031724257
1.6560242098 -0.7183157689 0.0463308569
1.7230630308 -0.7136944307 0.0968987698
1.7863364312 -0.7155457867 0.1523597589
1.8468231908 -0.7230914273 0.2105459740
1.9144442270 -0.7387554638 0.2778466779
1.9816015048 -0.7603895318 0.3439318780
2.0408288475 -0.7833535379 0.3992580758
2.1104543754 -0.8145653872 0.4584219905
2.1728406041 -0.8451241200 0.5058586932
2.2367136144 -0.8793496169 0.5485603551
2.3110411136 -0.9250808159 0.5895068550
2.3764441098 -0.9690479201 0.6190024800
2.4500405628 -1.0270084912 0.6420977871
2.5120218771 -1.0827972573 0.6532722516
2.5706379948 -1.1431533556 0.6560220343
2.6251197799 -1.2071452438 0.6503073492
2.6750890762 -1.2735802232 0.6362373927
2.7269778672 -1.3507468103 0.6098105715
2.7670658910 -1.4180961547 0.5788056553
2.8032545715 -1.4844848490 0.5416835894
2.8357292243 -1.5493383689 0.4988300568
2.8645780603 -1.6122861817 0.4507563459
2.8928197183 -1.6809819766 0.3888404700
2.9154911733 -1.7458418969 0.3207926432
2.9300197789 -1.7989670964 0.2569532271
2.9401419068 -1.8487243539 0.1896952358
2.9456473122 -1.8948426102 0.1193773829
2.9456321384 -1.9420582892 0.0350535934
2.9400216128 -1.9789995278 -0.0405257640
2.9265107142 -2.0143753712 -0.1294657179
2.9081873275 -2.0396000632 -0.2077596778
2.8845176533 -2.0593189178 -0.2861399459
2.8557058529 -2.0733655942 -0.3640162740
2.8166229676 -2.0813067509 -0.4519643025
2.7773277474 -2.0822497837 -0.5264972125
2.7331531727 -2.0760463850 -0.5979677571
2.6786114358 -2.0615342098 -0.6763194134
2.6269989557 -2.0427188719 -0.7401381273
2.5726615386 -2.0184792173 -0.7997414310
2.5159679496 -1.9891443048 -0.8547633833
2.4487950928 -1.9488285308 -0.9113893302
2.3880995111 -1.9088366948 -0.9540671677
2.3177309976 -1.8580326226 -0.9965139499
2.2554597524 -1.8101162137 -1.0268906548
2.1932788071 -1.7588137224 -1.0513629541
2.1318969010 -1.7039602394 -1.0695620473
2.0644177671 -1.6358389602 -1.0819856697
2.0098412253 -1.5716531101 -1.0847525125
1.9616316630 -1.5027112120 -1.0808427474
1.9220102291 -1.4292884329 -1.0702569881
1.8924521652 -1.3524782178 -1.0532174772
1.8707539236 -1.2628203403 -1.0253928767
1.8624267770 -1.1848275825 -0.9951118566
1.8604336590 -1.1084566070 -0.9601984995
1.8633233425 -1.0342230144 -0.9208836683
1.8707655526 -0.9526004939 -0.8699881989
1.8823518962 -0.8751644583 -0.8135635312
1.8970272780 -0.8021660408 -0.7522284563
1.9142491216 -0.7340088163 -0.6863171090
1.9385122512 -0.6577100222 -0.5960140194
1.9701621840 -0.5872127506 -0.4889950182
2.0082809234 -0.5296593516 -0.3781505463
2.0550894957 -0.4829325444 -0.2674492273
2.1137184976 -0.4414851363 -0.1622248154
2.1850622765 -0.3961314528 -0.0681410100
2.2672765375 -0.3370466781 0.0064385982
2.3521304876 -0.2568876602 0.0515131350
2.4235526372 -0.1550291606 0.0569378129
2.4677215729 -0.0413463387 0.0285107371
2.4742997235 0.0765636113 -0.0235869407
2.4381598361 0.1879805296 -0.0861030852
2.3700052890 0.2864106251 -0.1452645845
2.2853487960 0.3761433852 -0.1961709354
2.1883455036 0.4586835147 -0.2357241866
2.0813752284 0.5345742815 -0.2593719723
1.9686455174 0.6059199214 -0.2594088317
1.8891259702 0.6594267429 -0.2477464118
1.8223786139 0.7083923093 -0.2320030599
1.7584948555 0.7597819234 -0.2124193695
1.6979982316 0.8141512602 -0.1900793842
1.6417926441 0.8715980122 -0.1644120341
1.5815605250 0.9395752874 -0.1313486208
1.5189265416 1.0192235792 -0.0918435596
1.4471806162 1.1208611787 -0.0451629890
1.3668345288 1.2168724731 -0.0044170242
1.2661974873 1.2893811943 0.0220150504
1.1534155168 1.3294163284 0.0345586234
1.0390140731 1.3524900857 0.0429010070
0.9594250191 1.3716942363 0.0584589979
0.8895716414 1.3884209455 0.0759641645
0.8167871042 1.4012872022 0.0919350399
0.7407314011 1.4095168998 0.1052988227
0.6615201928 1.4122951578 0.1150172693
0.5799116141 1.4093483781 0.1199298469
0.4901980200 1.3906777100 0.1048035500
0.3971104268 1.3793531528 0.1155516180
0.3054455559 1.3675248826 0.1348168928
0.2150479978 1.3575298098 0.1602059232
0.1252952593 1.3507695005 0.1887573483
0.0356631283 1.3480862353 0.2183478908
-0.0542936549 1.3494215732 0.2470317027
-0.1449886016 1.3539794442 0.2729151636
-0.2367819017 1.3601936790 0.2941500486
-0.3299712268 1.3655911093 0.3082949283
-0.4242207186 1.3671822400 0.3131595208
-0.5182610028 1.3622954305 0.3071871448
-0.6104991583 1.3502519505 0.2913361111
-0.7001180219 1.3319573693 0.2680118627
-0.7874498108 1.3090675605 0.2403541883
-0.8732643002 1.2825780788 0.2111714495
-0.9582416317 1.2524307669 0.1831319787
-1.0424226250 1.2173532404 0.1587538777
-1.1248486978 1.1750063045 0.1409734814
-1.2030825581 1.1229298432 0.1329893823
-1.2745607063 1.0614724987 0.1363692366
-1.3396455584 0.9943239774 0.1490807584
-1.4010273622 0.9251805596 0.1682335083
-1.4620130728 0.8568039364 0.1910974185
-1.5251251450 0.7909489191 0.2155250542
-1.5920581774 0.7289276977 0.2397826812
-1.6631475234 0.6710400679 0.2623592209
-1.7384460873 0.6174347175 0.2816018805
-1.8171184385 0.5672463820 0.2959268004
-1.8980310713 0.5191725912 0.3032256612
-1.9793156896 0.4712680731 0.3011600478
-2.0581525889 0.4214452513 0.2869206810
-2.1310629990 0.3683492980 0.2592686859
-2.1955507190 0.3118535944 0.2198618013
-2.2519746779 0.2524123746 0.1730543906
-2.3008502850 0.1895555511 0.1223527590
-2.3410436729 0.1215978703 0.0706483317
-2.3680201426 0.0457057323 0.0216347391
-2.3731817800 -0.0395709821 -0.0174660389
-2.3486722442 -0.1284573486 -0.0340182412
-2.3016694382 -0.2086534244 -0.0206076418
-2.2471605567 -0.2746565436 0.0185808321
-2.1948720423 -0.3281723421 0.0759617906
-2.1485202207 -0.3739680775 0.1442113339
-2.1090884689 -0.4163202036 0.2187990928
-2.0759931821 -0.4587394781 0.2963834255
-2.0485526716 -0.5034719153 0.3748767152
-2.0263918251 -0.5521271809 0.4526987538
-2.0087540411 -0.6051825625 0.5287750849
-1.9953837107 -0.6629774734 0.6022212036
-1.9865816707 -0.7257272825 0.6722055092
-1.9825005863 -0.7932531879 0.7380494439
-1.9836819324 -0.8651785512 0.7991667307
-1.9910021243 -0.9410967509 0.8547789624
-2.0056150516 -1.0204094806 0.9038140427
-2.0284497009 -1.1019689086 0.9454130249
-2.0597607486 -1.1845439791 0.9786284802
-2.0994549886 -1.2667269381 1.0025562172
-2.1466856557 -1.3471963601 1.0165859623
-2.1997228388 -1.4251410851 1.0206437015
-2.2570330196 -1.4998935533 1.0147709039
-2.3171023767 -1.5709560737 0.9989685539
-2.3785560631 -1.6381106688 0.9740404198
-2.4403286795 -1.7006682825 0.9397031510
-2.5014741529 -1.7582892656 0.8967189232
-2.5611902395 -1.8102402923 0.8453111519
-2.6186578348 -1.8558452965 0.7859271133
-2.6730097346 -1.8940460997 0.7188918478
-2.7236984642 -1.9246808287 0.6454126019
-2.7696068651 -1.9467075690 0.5659501686
-2.8101847229 -1.9598778518 0.4817787646
-2.8449019084 -1.9641551676 0.3941376065
-2.8728532903 -1.9591718202 0.3041379279
-2.8938892854 -1.9457144742 0.2131327074
-2.9078058937 -1.9240329509 0.1223367996
-2.9144095111 -1.8942664629 0.0330052992
-2.9138672776 -1.8571806056 -0.0537827583
-2.9066574818 -1.8136412010 -0.1372164386
-2.8928292370 -1.7639575423 -0.2162744949
-2.8727533800 -1.7087203222 -0.2901364103
-2.8469451388 -1.6487187940 -0.3582707442
-2.8157046729 -1.5845125350 -0.4200094215
-2.7789940660 -1.5165951204 -0.4743164503
-2.7370760645 -1.4458869350 -0.5206994734
-2.6900074388 -1.3732662204 -0.5583265651
-2.6377679653 -1.2998628748 -0.5863799789
-2.5804485597 -1.2269873634 -0.6038627114
-2.5184413032 -1.1561595186 -0.6103267199
-2.4523058385 -1.0891097721 -0.6046772123
-2.3834189349 -1.0268976201 -0.5877792917
-2.3131567540 -0.9704593369 -0.5598103297
-2.2430070969 -0.9200878608 -0.5217624668
-2.1740737983 -0.8755038827 -0.4751964740
-2.1071648798 -0.8365023486 -0.4212255225
-2.0425142632 -0.8028919514 -0.3611987980
-1.9798563620 -0.7746876187 -0.2964512178
-1.9184159335 -0.7521509577 -0.2283962662
-1.8568969967 -0.7357334504 -0.1586823516
-1.7935535285 -0.7265877955 -0.0892860160
-1.7264241033 -0.7257514347 -0.0229566029
-1.6537779550 -0.7341240045 0.0366376256
-1.5749875827 -0.7525528962 0.0850136780
-1.4913800938 -0.7802271523 0.1184803096
-1.4055140468 -0.8156591000 0.1342464612
-1.3205403855 -0.8562303510 0.1307942423
-1.2394360362 -0.8985295579 0.1080347485
-1.1640669583 -0.9385892468 0.0679471155
-1.0937331924 -0.9736475640 0.0157036195
-1.0250929314 -1.0024816268 -0.0423528814
-0.9530000574 -1.0251773167 -0.0988846213
-0.8736856359 -1.0421035662 -0.1470381262
-0.7858104253 -1.0537376651 -0.1790817168
-0.6926726592 -1.0616706495 -0.1907092642
-0.5991434793 -1.0676667736 -0.1813798821
-0.5097854818 -1.0733370555 -0.1521182704
-0.4277952678 -1.0797194714 -0.1060287411
-0.3550892186 -1.0878134721 -0.0464801518
-0.2911848485 -1.0983751604 0.0221389191
-0.2349043713 -1.1121840548 0.0966505833
-0.1847997871 -1.1300266416 0.1746553396
-0.1389872255 -1.1525790626 0.2540782056
-0.0958305036 -1.1801619013 0.3333954961
-0.0541602644 -1.2131299779 0.4114430385
-0.0131216845 -1.2518007351 0.4871751735
0.0278531731 -1.2964072195 0.5596056547
0.0689271977 -1.3471586642 0.6278021761
0.1100116133 -1.4039356018 0.6910491026
0.1505996647 -1.4668923223 0.7484937156
0.1899466952 -1.5358717949 0.7995137107
0.2269659033 -1.6108982292 0.8432237227
0.2602388734 -1.6917644536 0.8787442362
0.2886916462 -1.7776223395 0.9056955291
0.3109602474 -1.8676320169 0.9233152684
0.3263273417 -1.9604049665 0.9313235032
0.3347145804 -2.0543847486 0.9299456466
0.3366315925 -2.1481793230 0.9196807028
0.3325779894 -2.2405877203 0.9008905702
0.3232837147 -2.3306384545 0.8741605775
0.3095525243 -2.4176475826 0.8402377916
0.2918403069 -2.5010382687 0.7997006002
0.2704693984 -2.5802197303 0.7529408086
0.2455249759 -2.6545633580 0.7003696971
0.2172355252 -2.7235842027 0.6425092758
0.1857050666 -2.7868506409 0.5799447964
0.1509738713 -2.8436900123 0.5130563302
0.1132220311 -2.8936399828 0.4424084260
0.0725754638 -2.9360097912 0.3684937775
0.0294376568 -2.9706594368 0.2920081620
-0.0158866636 -2.9967873314 0.2134298291
-0.0629506103 -3.0146140511 0.1335619956
-0.1112487059 -3.0235005961 0.0529394229
-0.1601859987 -3.0238463028 -0.0277822697
-0.2093564799 -3.0156314558 -0.1079541615
-0.2582872735 -2.9989326819 -0.1869499891
-0.3064543674 -2.9742258123 -0.2642998958
-0.3536541196 -2.9416979657 -0.3393119982
-0.3996421905 -2.9021126828 -0.4116350417
-0.4443495917 -2.8559749200 -0.4808157480
-0.4877372983 -2.8036315355 -0.5463309953
-0.5299110178 -2.7456877848 -0.6078056423
-0.5711261997 -2.6827309442 -0.6648394969
-0.6115873666 -2.6154159812 -0.7172487788
-0.6516497730 -2.5442004588 -0.7645626537
-0.6915448133 -2.4697522730 -0.8067640506
-0.7315553340 -2.3926675439 -0.8438153588
-0.7717618692 -2.3133448680 -0.8755556297
-0.8120551145 -2.2324022370 -0.9027821322
-0.8516949076 -2.1501192282 -0.9267786476
-0.8873612307 -2.0661539367 -0.9510480043
-0.8978080271 -1.9792003630 -0.9830727953
-0.8551728673 -1.9000750526 -1.0091883527
-0.7943054379 -1.8287396906 -1.0193206764
-0.7290432680 -1.7605457380 -1.0181608284
-0.6623634088 -1.6944969643 -1.0079929459
-0.5952617756 -1.6305458697 -0.9900815597
-0.5284086753 -1.5689126233 -0.9646582983
-0.4623941881 -1.5097904782 -0.9320993485
-0.3976571785 -1.4533012131 -0.8929744723
-0.3345850388 -1.3996094129 -0.8476652409
-0.2736375054 -1.3490335541 -0.7962688100
-0.2149410643 -1.3015251893 -0.7395969129
-0.1586161723 -1.2574253156 -0.6779731676
-0.1045537021 -1.2167476808 -0.6121125591
-0.0525128941 -1.1796666494 -0.5425938602
-0.0020324167 -1.1464114398 -0.4700502960
0.0476490460 -1.1167125866 -0.3954387956
0.0976110243 -1.0908189191 -0.3196036827
0.1490374146 -1.0683803917 -0.2436510420
0.2036285799 -1.0491569005 -0.1690464893
0.2628386252 -1.0326676353 -0.0973838131
0.3286239379 -1.0185671575 -0.0311895052
0.4025051244 -1.0064000916 0.0262031365
0.4843872401 -0.9956075079 0.0717041503
0.5731469467 -0.9858327296 0.1019666361
0.6662253737 -0.9763085176 0.1135732540
0.7595950587 -0.9656003513 0.1062191483
0.8494942054 -0.9519185010 0.0812955052
0.9339639360 -0.9336282944 0.0434671688
1.0137212641 -0.9096393743 -0.0009861643
1.0914271627 -0.8793010474 -0.0452031961
1.1704637611 -0.8438555367 -0.0826587487
1.2526769143 -0.8053392872 -0.1082575625
1.3381136698 -0.7667420841 -0.1182594472
1.4251875708 -0.7312362531 -0.1118284899
1.5115930587 -0.7013828018 -0.0888711870
1.5948344469 -0.6789790390 -0.0507196904
1.6731262554 -0.6647739311 -0.0000771979
1.7457555372 -0.6589090222 0.0598838922
1.8136622757 -0.6604767826 0.1254344487
1.8785814517 -0.6682938632 0.1935424503
1.9422401694 -0.6813720382 0.2620479167
2.0062085412 -0.6990536446 0.3292201636
2.0716537110 -0.7206301806 0.3937763577
2.1393690261 -0.7459132000 0.4545227729
2.2095563140 -0.7749301961 0.5106041659
2.2821061177 -0.8081213781 0.5610762927
2.3564741938 -0.8466413240 0.6046221968
2.4315165528 -0.8912528201 0.6404728630
2.5056213200 -0.9432025174 0.6671620617
2.5768301375 -1.0027681866 0.6838516352
2.6433392336 -1.0693949959 0.6898265545
2.7038793278 -1.1416111374 0.6850351565
2.7579630989 -1.2174224913 0.6697237427
2.8061156321 -1.2947743093 0.6451036946
2.8488874284 -1.3721313151 0.6120049176
2.8868368351 -1.4484273938 0.5714040353
2.9203271261 -1.5227598754 0.5238215407
2.9495273657 -1.5946340730 0.4700291377
2.9742986837 -1.6635423910 0.4104322835
2.9943942215 -1.7290343625 0.3454629675
3.0096018677 -1.7907577213 0.2756669879
3.0195845872 -1.8485277228 0.2016748050
3.0240382937 -1.9019910256 0.1239956684
3.0222674350 -1.9506137349 0.0430881957
3.0140336583 -1.9939096515 -0.0403936859
2.9993086173 -2.0317657080 -0.1256065879
2.9777938596 -2.0634708753 -0.2118878348
2.9495081532 -2.0885928260 -0.2983808450
2.9147521579 -2.1068390951 -0.3842333849
2.8737897459 -2.1179543686 -0.4685528000
2.8270876619 -2.1215538929 -0.5505020251
2.7753317581 -2.1179032470 -0.6293521214
2.7191058337 -2.1071540711 -0.7044089996
2.6589087763 -2.0891666891 -0.7748694511
2.5954235273 -2.0644741901 -0.8402295617
2.5291811974 -2.0335913719 -0.8999821355
2.4607382702 -1.9970120218 -0.9537486001
2.3905912621 -1.9551099384 -1.0010379023
2.3192433133 -1.9085258381 -1.0416718859
2.2472721616 -1.8576548747 -1.0754899403
2.1754106821 -1.8026233953 -1.1023074568
2.1047417798 -1.7430815570 -1.1215596735
2.0367091970 -1.6787462482 -1.1334503190
1.9739681364 -1.6083721653 -1.1373154204
1.9200701465 -1.5310987874 -1.1330828617
1.8785440287 -1.4473396647 -1.1209128144
1.8514267689 -1.3591449037 -1.1014087069
1.8380020781 -1.2695081118 -1.0751890572
1.8346053649 -1.1807108645 -1.0434055989
1.8387785997 -1.0939993644 -1.0063293664
1.8482262358 -1.0100316599 -0.9642171079
1.8613486366 -0.9290014376 -0.9175609688
1.8772704175 -0.8512145942 -0.8664595505
1.8953523971 -0.7765357564 -0.8115745946
1.9153927095 -0.7050386176 -0.7532367108
1.9371928435 -0.6363253010 -0.6922445512
1.9609862852 -0.5700795937 -0.6292940205
1.9869292749 -0.5055590861 -0.5654043220
2.0156464567 -0.4417590549 -0.5019799859
2.0474349487 -0.3768396431 -0.4412313796
2.0821939303 -0.3083151449 -0.3864195454
2.1183284954 -0.2318799988 -0.3448224745
2.1495023774 -0.1452552300 -0.3263731320
2.1637453741 -0.0535562214 -0.3403895628
2.1570224791 0.0326761305 -0.3776216303
2.1355605875 0.1122585388 -0.4234959072
2.1033170305 0.1877287711 -0.4700947062
2.0608892803 0.2605872586 -0.5124786115
2.0074937991 0.3305770971 -0.5464044345
1.9434084725 0.3962144864 -0.5683269287
1.8720808183 0.4571870556 -0.5780453141
1.7972955007 0.5147586185 -0.5770805247
1.7221298433 0.5711488501 -0.5679427135
1.6485508554 0.6282901835 -0.5525767496
1.5778702296 0.6875927080 -0.5324937890
1.5107417383 0.7498053794 -0.5092649633
1.4470328837 0.8135805465 -0.4811908774
1.3865155567 0.8772721780 -0.4466148979
1.3284991213 0.9401668750 -0.4066940506
1.2721639604 1.0017077906 -0.3624752408
1.2166167585 1.0614272874 -0.3148832637
1.1609028839 1.1188770454 -0.2647571027
1.1039940519 1.1735591330 -0.2129103589
1.0447683077 1.2248530143 -0.1602124821
0.9820064745 1.2719337521 -0.1076946335
0.9144455539 1.3136873070 -0.0566816008
0.8409524664 1.3486587174 -0.0089260364
0.7608771443 1.3751235393 0.0333429433
0.6745316609 1.3914136057 0.0676305028
0.5834716282 1.3964754948 0.0917378212
0.4799412951 1.4074644237 0.1302578690
0.4074314390 1.3964978779 0.1179172032
0.3103835988 1.3823902593 0.1033092496
0.2128380525 1.3693543649 0.0912856491
0.1393941254 1.3603579766 0.0838541361
0.0408843793 1.3507490408 0.0780761097
-0.0580237420 1.3442362329 0.0771194493
-0.1569622113 1.3422456215 0.0827235686
-0.2548411600 1.3469676700 0.0974956100
-0.3519322700 1.3557811295 0.1154482872
-0.4258553647 1.3605474797 0.1214294936
-0.4999794880 1.3625488077 0.1213301618
-0.5738627986 1.3614501356 0.1152571139
-0.6708758687 1.3538727418 0.0971752450
-0.7423131082 1.3447415116 0.0787494645
-0.8355398004 1.3279861686 0.0494547141
-0.9276463505 1.3076287835 0.0189007256
-1.0192366534 1.2829881080 -0.0099703769
-1.1324397411 1.2420461075 -0.0384433635
-1.2407424197 1.1850971654 -0.0535726719
-1.3384054401 1.1100118447 -0.0513996666
-1.4074375876 1.0404859130 -0.0378606932
-1.4718121392 0.9680091571 -0.0173477283
-1.5354984345 0.8961634104 0.0073604717
-1.6017386908 0.8274169575 0.0340333598
-1.6724817370 0.7633922288 0.0607684014
-1.7482755038 0.7047124492 0.0857974318
-1.8084716546 0.6643700153 0.1021404663
-1.8708139738 0.6264025913 0.1158986513
-1.9350539811 0.5905366396 0.1265142655
-2.0229254995 0.5450115168 0.1316973533
-2.0886358923 0.5106868601 0.1266385886
-2.1523933319 0.4749551847 0.1144071310
-2.2326679143 0.4243339867 0.0870106843
-2.3057844627 0.3696192848 0.0490433508
-2.3713998715 0.3105697200 0.0042679630
-2.4429256652 0.2299638325 -0.0565615483
-2.5069850345 0.1192066628 -0.1307622921
-2.5277265075 -0.0106202271 -0.1955500600
-2.4702435093 -0.1660028732 -0.2250434667
-2.3608493054 -0.2909119306 -0.1879146197
-2.2609753686 -0.3648924088 -0.1083394472
-2.1869125846 -0.4091140150 -0.0199086243
-2.1261449780 -0.4450436787 0.0818067886
-2.0852839378 -0.4739920104 0.1672936164
-2.0509021292 -0.5061558473 0.2544754590
-2.0220867499 -0.5434393408 0.3416172628
-1.9982351696 -0.5871815951 0.4272428881
-1.9785892340 -0.6374924435 0.5102795402
-1.9661154645 -0.6789916184 0.5706917177
-1.9535313556 -0.7410188206 0.6469808353
-1.9451151058 -0.8090757157 0.7185498680
-1.9415290795 -0.8827745726 0.7847359249
-1.9440148828 -0.9617085500 0.8446249610
-1.9513765175 -1.0240749704 0.8843719255
-1.9676691816 -1.1094620482 0.9316463465
-1.9939376887 -1.1967271555 0.9700097777
-2.0304667274 -1.2840070140 0.9986685100
-2.0766528136 -1.3695272526 1.0167723702
-2.1309783127 -1.4518681771 1.0236219388
-2.1911124889 -1.5303229271 1.0196060916
-2.2549723108 -1.6044707174 1.0049235308
-2.3208041310 -1.6739728103 0.9798042417
-2.3871606780 -1.7384929507 0.9447115259
-2.4529036341 -1.7975493894 0.9001248327
-2.5170583885 -1.8502887458 0.8462875930
-2.5787920315 -1.8961493706 0.7839722770
-2.6370915259 -1.9341141229 0.7136009946
-2.6911913663 -1.9635085544 0.6361415291
-2.7402652494 -1.9838707831 0.5526710108
-2.7833878104 -1.9946739522 0.4642853758
-2.8111209795 -1.9960263531 0.3954969704
-2.8421362777 -1.9898217737 0.3017912775
-2.8655308025 -1.9741511098 0.2069926216
-2.8810802783 -1.9495140441 0.1124564521
-2.8886835523 -1.9164971979 0.0195134940
-2.8882776482 -1.8755950670 -0.0705778359
-2.8831991410 -1.8404882832 -0.1357853311
-2.8698394209 -1.7878120930 -0.2185323967
-2.8494711496 -1.7292620736 -0.2957177142
-2.8223655439 -1.6655072941 -0.3664519299
-2.7891097482 -1.5973902314 -0.4301231902
-2.7606877055 -1.5440927237 -0.4734363726
-2.7169049673 -1.4699998225 -0.5225581324
-2.6673876750 -1.3938907874 -0.5622450478
-2.6120550548 -1.3170090156 -0.5913023275
-2.5511938535 -1.2408268667 -0.6088367631
-2.5018438567 -1.1854357912 -0.6129946188
-2.4328347395 -1.1147404775 -0.6088142560
-2.3607186134 -1.0491238458 -0.5921961798
-2.2870875601 -0.9896169311 -0.5635475853
-2.2317918251 -0.9493964065 -0.5347442244
-2.1588486399 -0.9010527505 -0.4885574429
-2.0875586546 -0.8589482804 -0.4342894434
-2.0181637795 -0.8230747408 -0.3734230542
-1.9502290903 -0.7934220683 -0.3077020236
-1.8995973364 -0.7752771538 -0.2564363773
-1.8313295148 -0.7578136857 -0.1868112093
-1.7602948819 -0.7486386989 -0.1184750206
-1.7045772359 -0.7469610284 -0.0693300377
-1.6239963267 -0.7558158329 -0.0124486325
-1.5589940663 -0.7709981722 0.0199839133
-1.4694066405 -0.7993194718 0.0494642347
-1.4013959854 -0.8266188855 0.0577681367
-1.3342892031 -0.8570419549 0.0553093286
-1.2690808158 -0.8896734420 0.0416906709
-1.1885837060 -0.9327987372 0.0035462257
-1.1327682844 -0.9619788009 -0.0358792889
-1.0601485126 -0.9960795762 -0.0939268958
-0.9854740884 -1.0236588465 -0.1528810610
-0.9039198563 -1.0445072490 -0.2046965238
-0.8136498278 -1.0588041100 -0.2415751835
-0.6926481281 -1.0697400681 -0.2614793890
-0.5710247105 -1.0752765611 -0.2427803955
-0.4794182967 -1.0787432734 -0.2065196633
-0.3962946729 -1.0825706377 -0.1533764885
-0.3227242400 -1.0878898560 -0.0875586754
-0.2582405925 -1.0956976048 -0.0128657151
-0.2012919024 -1.1069689334 0.0673982336
-0.1500550943 -1.1225435914 0.1507747532
-0.1026878931 -1.1430821994 0.2353807056
-0.0572984331 -1.1689159600 0.3196127384
-0.0238935063 -1.1915914550 0.3820533448
0.0207625690 -1.2276226422 0.4628956102
0.0661743656 -1.2695341604 0.5404144896
0.1127345694 -1.3177391416 0.6134593490
0.1603580990 -1.3719051657 0.6814589136
0.2086999467 -1.4322268765 0.7435053931
0.2569702460 -1.4987708765 0.7988855958
0.3039662281 -1.5716661174 0.8468556080
0.3481242757 -1.6508383507 0.8869010680
0.3872796791 -1.7364061147 0.9179306492
0.4196873523 -1.8274436966 0.9397665349
0.4465984567 -1.9474935102 0.9518915208
0.4578624372 -2.0457423366 0.9509348483
0.4589435177 -2.1684400644 0.9359031338
0.4514255149 -2.2646715493 0.9141877519
0.4377842836 -2.3580969161 0.8844540430
0.4191012954 -2.4479251437 0.8472560213
0.3961851748 -2.5336125297 0.8032132524
0.3696074257 -2.6146730837 0.7529206899
0.3396417555 -2.6906094454 0.6968439081
0.3064018553 -2.7608726989 0.6354760107
0.2699250859 -2.8247858330 0.5692060342
0.2303757636 -2.8818775173 0.4986153636
0.1879111431 -2.9316329512 0.4242723988
0.1426932616 -2.9733430070 0.3466900833
0.0950579235 -3.0065458293 0.2664926303
0.0455075392 -3.0309675837 0.1843354201
-0.0054657338 -3.0462725382 0.1008582219
-0.0573630888 -3.0522551224 0.0167635458
-0.1095714786 -3.0489197335 -0.0672944158
-0.1614485894 -3.0363091283 -0.1506738427
-0.2125127245 -3.0146860913 -0.2327057369
-0.2500552373 -2.9930955384 -0.2930446715
-0.2986358288 -2.9566787369 -0.3713043971
-0.3453517540 -2.9124077615 -0.4466075498
-0.3900465866 -2.8609266112 -0.5184839833
-0.4326020511 -2.8026365834 -0.5863593629
-0.4730428810 -2.7381632054 -0.6497983212
-0.5022469245 -2.6866947169 -0.6948071524
-0.5391848279 -2.6128672096 -0.7496897438
-0.5741427056 -2.5343489657 -0.7990874016
-0.6069372482 -2.4516310027 -0.8427717038
-0.6369246285 -2.3649870504 -0.8804442150
-0.6564517038 -2.2972355185 -0.9040026377
-0.6726951568 -2.2276668365 -0.9241987410
-0.6847268066 -2.1564285986 -0.9409498196
-0.6916184721 -2.0836683992 -0.9541731678
-0.6871667641 -2.0099267487 -0.9615008609
-0.6733951793 -1.9374030787 -0.9642585561
-0.6509850516 -1.8669748705 -0.9623851289
-0.6206177150 -1.7995196058 -0.9558194547
-0.5825946589 -1.7370731639 -0.9426274334
-0.5415354382 -1.6777973751 -0.9251825614
-0.4982555621 -1.6214633870 -0.9036103723
-0.4384373316 -1.5512843413 -0.8675054425
-0.3930377072 -1.5016103233 -0.8359125705
-0.3330320291 -1.4400361867 -0.7865851811
-0.2891224264 -1.3973922699 -0.7443892467
-0.2321953123 -1.3441181089 -0.6832806164
-0.1775823635 -1.2956213174 -0.6163408756
-0.1384159673 -1.2627261333 -0.5624512564
-0.0882444044 -1.2231229422 -0.4867534195
-0.0519432861 -1.1966414863 -0.4275577028
-0.0050439646 -1.1662342520 -0.3457160047
0.0410633536 -1.1412396922 -0.2616087070
0.0875253198 -1.1212790315 -0.1763581680
0.1358912613 -1.1062616272 -0.0911602328
0.1879239553 -1.0958201235 -0.0074740530
0.2453241466 -1.0892222506 0.0729737473
0.3098790599 -1.0856511007 0.1479097190
0.4031919957 -1.0840082003 0.2287795617
0.5103533941 -1.0833756949 0.2897633056
0.6531804662 -1.0805622067 0.3259264148
0.8000177525 -1.0708158362 0.3158125373
0.9352564615 -1.0478857144 0.2616631153
1.0341382664 -1.0166180067 0.1943802173
1.1078820425 -0.9841599554 0.1367506623
1.1821110979 -0.9457906141 0.0837500232
1.2407072683 -0.9144174738 0.0511725303
1.3026061323 -0.8817211302 0.0264735622
1.3694367358 -0.8506117862 0.0181654419
1.4376965838 -0.8229371349 0.0208332271
1.5063704047 -0.7995045897 0.0339689247
1.5744429272 -0.7811215640 0.0570645418
1.6389221643 -0.7718576068 0.0927389117
1.7003705244 -0.7684798392 0.1339136473
1.7590105867 -0.7706147909 0.1792850691
1.8150649299 -0.7778889915 0.2275494977
1.8866482846 -0.7961388894 0.2936454390
1.9569944684 -0.8217254191 0.3586435924
2.0100039840 -0.8460768952 0.4047397939
2.0815397247 -0.8832175744 0.4623212080
2.1361248942 -0.9153180438 0.5011132204
2.1913211112 -0.9505778558 0.5360444175
2.2656080333 -1.0035203078 0.5743915131
2.3213716667 -1.0468430201 0.5975320971
2.3944598056 -1.1108144651 0.6170335125
2.4472136166 -1.1628263280 0.6226928681
2.4979367559 -1.2169117153 0.6222175142
2.5463602320 -1.2726793501 0.6155795419
2.5922150536 -1.3297379551 0.6027510427
2.6478401023 -1.4067193112 0.5745174484
2.6852443536 -1.4640609943 0.5456063930
2.7196723079 -1.5205423042 0.5119631435
2.7511313226 -1.5759168624 0.4738385729
2.7796287549 -1.6299382905 0.4314835542
2.8113407529 -1.6984215622 0.3672486566
2.8365881251 -1.7626494312 0.2961223190
2.8504376901 -1.8071764714 0.2382394663
2.8606992264 -1.8489209850 0.1777156667
2.8672563308 -1.8876941947 0.1147590974
2.8689968418 -1.9335028435 0.0270189911
2.8660095673 -1.9640894042 -0.0406578421
2.8537128110 -1.9969850343 -0.1333248478
2.8385807954 -2.0157292510 -0.2036315208
2.8195271534 -2.0300450095 -0.2738990469
2.7966595479 -2.0398920934 -0.3437991631
2.7594561894 -2.0446591332 -0.4353758049
2.7275678330 -2.0429456746 -0.5024923998
2.6909745873 -2.0341895231 -0.5665833929
2.6381170379 -2.0159143484 -0.6482298271
2.5950891352 -1.9962710547 -0.7054068035
2.5498995500 -1.9724842445 -0.7592533002
2.5027547019 -1.9446972378 -0.8095446311
2.4368519153 -1.9006450398 -0.8690300603
2.3856077601 -1.8625634512 -0.9070964332
2.3162186819 -1.8075394071 -0.9513560139
2.2636473431 -1.7625775527 -0.9782913694
2.2111469320 -1.7150040495 -1.0004184515
2.1590520221 -1.6648389218 -1.0175644211
2.0921263372 -1.5929316721 -1.0305210204
2.0457143143 -1.5349340550 -1.0321896047
2.0031931794 -1.4743236367 -1.0286026331
1.9654764295 -1.4112372010 -1.0196011619
1.9334775615 -1.3458115320 -1.0050262475
1.9035057691 -1.2561325688 -0.9755966962
1.8902481891 -1.1889443005 -0.9468181143
1.8820887183 -1.1229138496 -0.9140676326
1.8784204491 -1.0584143690 -0.8775502288
1.8801824686 -0.9761995503 -0.8224154290
1.8874333750 -0.8991143224 -0.7606675119
1.8987021589 -0.8277963252 -0.6928823180
1.9131055338 -0.7629790149 -0.6193975072
1.9398316588 -0.6790947435 -0.4997834877
1.9793380828 -0.6043459075 -0.3486960158
2.0296325719 -0.5537596171 -0.1908967705
2.0945325348 -0.5241060340 -0.0329184688
2.1800020465 -0.5061306295 0.1167817489
2.2879306227 -0.4839477607 0.2501375253
2.4162245797 -0.4422133573 0.3576996709
2.5547585978 -0.3685200904 0.4293994019
2.6833599002 -0.2565020997 0.4542651887
2.7784206668 -0.1153688080 0.4346431045
2.8130388595 0.0408686839 0.3763220257
2.7730026416 0.1882322881 0.2978885358
2.6791212976 0.3122339916 0.2219494425
2.5632037929 0.4217096734 0.1540625636
2.4332825346 0.5211525430 0.0968785555
2.2906696385 0.6119615073 0.0593013695
2.1399955342 0.6970812243 0.0582628613
2.0561220971 0.7477046357 0.0724498899
1.9962063724 0.7884944351 0.0885706298
1.9391194815 0.8319711387 0.1076550499
1.8852547249 0.8784971409 0.1291061949
1.8365524044 0.9296154779 0.1523668092
1.7766054933 1.0018783968 0.1839176562
1.7093539619 1.0982802834 0.2230069314
1.6221972721 1.2400145668 0.2721492627
1.5170522991 1.3723176587 0.3060492153
1.3714920906 1.4598853432 0.3087872034
1.2028369818 1.4852735238 0.2820276056
1.0332598384 1.4801271571 0.2460144960
0.9368435636 1.4714547204 0.2246126292
0.8646977288 1.4631545839 0.2086099299
0.7926217419 1.4539156870 0.1927961162
0.7205856579 1.4439102604 0.1772547020
0.6485087248 1.4331767099 0.1624040358
0.5763516000 1.4222212614 0.1481218726
