# Supplementary material for: The topology of the magnetically induced ring current of C13Cl2
Source: Chem Sci. 2026 Jun 27. Online ahead of print. doi: 10.1039/d6sc03398a (PMC13334967; doi:10.1039/d6sc03398a)
Supplement: SC-OLF-D6SC03398A-s002 [file SC-OLF-D6SC03398A-s002.zip › c13cl2/3loops/ribbon_traj_006_009.xyz]

300

0.5027715032 1.4019934286 0.0354278930
0.4071041670 1.4015294014 0.0335209844
0.3119671105 1.4002403500 0.0367598158
0.2296902108 1.3984200907 0.0452649578
0.1352788990 1.3990294115 0.0546856717
0.0532521845 1.4005630280 0.0663934657
-0.0414076144 1.4049998201 0.0774523853
-0.1364848668 1.4111125138 0.0880587479
-0.2321309945 1.4182661072 0.0973423362
-0.3284596244 1.4253878842 0.1041539180
-0.4252563613 1.4311696540 0.1074909163
-0.5094710114 1.4328704003 0.1058856024
-0.5927906330 1.4307698564 0.0979184904
-0.6745667292 1.4242288755 0.0821381704
-0.7547898160 1.4142415570 0.0607546834
-0.8454324244 1.4013753526 0.0316366849
-0.9348985954 1.3858301960 0.0007074719
-1.0472607011 1.3670427713 -0.0373728764
-1.1717148407 1.3419487505 -0.0723088995
-1.2945962929 1.3003089778 -0.0925049936
-1.4042894399 1.2255921512 -0.0896706733
-1.4871902475 1.1233966711 -0.0648871857
-1.5609038090 1.0170701503 -0.0302018201
-1.6243733715 0.9337559576 0.0009838093
-1.6857856080 0.8642069798 0.0291954858
-1.7440117784 0.8076833656 0.0529325450
-1.8060667977 0.7547613969 0.0751937303
-1.8719831999 0.7055801953 0.0948978525
-1.9316455779 0.6669715754 0.1072567059
-2.0031037543 0.6231368264 0.1175887334
-2.0757730363 0.5803343629 0.1210145381
-2.1477934465 0.5370512428 0.1138611910
-2.2377990454 0.4792988133 0.0938282682
-2.3302164457 0.4108087991 0.0552703484
-2.4230725786 0.3303437287 0.0024290289
-2.5052798384 0.2432377394 -0.0573418979
-2.5691801630 0.1449047249 -0.1221070182
-2.5979753307 0.0318343953 -0.1854635152
-2.5784728519 -0.0889746165 -0.2326162640
-2.5153270008 -0.2031066026 -0.2488019889
-2.4248957811 -0.2959776359 -0.2255915613
-2.3278276549 -0.3639439717 -0.1683950827
-2.2374131453 -0.4099617279 -0.0844314150
-2.1605683981 -0.4427020499 0.0177188599
-2.0994240478 -0.4727953016 0.1313231467
-2.0548310403 -0.5064256166 0.2383283435
-2.0223270600 -0.5450817316 0.3347340056
-1.9984431208 -0.5868903777 0.4185456384
-1.9785757417 -0.6351347081 0.5000752876
-1.9624052465 -0.6898920757 0.5783518923
-1.9517829961 -0.7430879657 0.6430720651
-1.9427781752 -0.8092702656 0.7132418192
-1.9381569372 -0.8810198996 0.7781426648
-1.9387297683 -0.9576978974 0.8372152014
-1.9458597501 -1.0386911925 0.8895957242
-1.9608958242 -1.1228331861 0.9346631520
-1.9851074225 -1.2088016588 0.9715062746
-2.0195025365 -1.2948210805 0.9991257464
-2.0702294425 -1.3896425061 1.0182951819
-2.1316041158 -1.4799400320 1.0242509081
-2.1922100204 -1.5553882307 1.0181304761
-2.2561714884 -1.6264140282 1.0017453573
-2.3217595073 -1.6929225052 0.9756949576
-2.3876372101 -1.7544929846 0.9400135312
-2.4527328324 -1.8107857079 0.8953325439
-2.5161936861 -1.8611805046 0.8420656602
-2.5771298738 -1.9048406320 0.7805584535
-2.6347410274 -1.9409566160 0.7114259845
-2.6883586367 -1.9690920197 0.6357019117
-2.7369464343 -1.9883913666 0.5540507946
-2.7798911867 -1.9986553260 0.4677323423
-2.8164786660 -1.9996625933 0.3779604287
-2.8423432750 -1.9930780604 0.2977787764
-2.8655211498 -1.9770836771 0.2050034982
-2.8811226723 -1.9525933303 0.1124869281
-2.8889493087 -1.9199433068 0.0214997490
-2.8891769725 -1.8798883046 -0.0668356588
-2.8834835634 -1.8398344537 -0.1410833335
-2.8702609206 -1.7876834200 -0.2218389268
-2.8503143115 -1.7299849576 -0.2972720282
-2.8240494434 -1.6674194313 -0.3666429024
-2.7917497065 -1.6006156345 -0.4291820997
-2.7591157470 -1.5396137714 -0.4779127423
-2.7161281093 -1.4668045918 -0.5256519735
-2.6674447692 -1.3920801241 -0.5640200557
-2.6132889224 -1.3166791111 -0.5923891012
-2.5615031058 -1.2515475074 -0.6076084269
-2.4977809746 -1.1788047306 -0.6148781387
-2.4298300964 -1.1097994657 -0.6098816607
-2.3681427374 -1.0538482683 -0.5955199226
-2.2959278658 -0.9949846015 -0.5686905178
-2.2235172345 -0.9423617384 -0.5313814888
-2.1520176921 -0.8958572195 -0.4851622521
-2.0911674064 -0.8601949749 -0.4385138507
-2.0229471391 -0.8248250402 -0.3792546449
-1.9561793582 -0.7954516244 -0.3152554121
-1.8899110127 -0.7724145253 -0.2482594711
-1.8321038212 -0.7575205809 -0.1883968962
-1.7625764310 -0.7486837002 -0.1214674161
-1.6986059343 -0.7490171677 -0.0665350797
-1.6303418298 -0.7569782617 -0.0179657377
-1.5576898125 -0.7729781960 0.0213850208
-1.4815328813 -0.7965990099 0.0490574803
-1.4039452990 -0.8279600915 0.0598640877
-1.3277544735 -0.8634902641 0.0552443232
-1.2548301835 -0.9008348874 0.0354674571
-1.1864867243 -0.9373612579 0.0018367795
-1.1231714954 -0.9701857454 -0.0436144599
-1.0523607038 -1.0028980480 -0.1012886770
-0.9789080524 -1.0293062458 -0.1589233053
-0.8985422911 -1.0493904713 -0.2092189086
-0.7979849976 -1.0649142477 -0.2488214750
-0.6898730782 -1.0732466030 -0.2609364959
-0.5819867377 -1.0778485585 -0.2464878734
-0.4803273222 -1.0809751024 -0.2073689124
-0.3986901188 -1.0843294418 -0.1556755307
-0.3176223170 -1.0893697625 -0.0825820275
-0.2551146251 -1.0969537480 -0.0088691773
-0.1997141058 -1.1079733999 0.0700054018
-0.1496718729 -1.1231541562 0.1517712317
-0.1032578629 -1.1431303760 0.2346617263
-0.0587434834 -1.1682539799 0.3171967002
-0.0149073635 -1.1988873746 0.3982130624
0.0233140828 -1.2308472978 0.4665632708
0.0681227500 -1.2721141225 0.5420063628
0.1140876230 -1.3192058075 0.6131350266
0.1612363944 -1.3719147851 0.6792516312
0.2022538301 -1.4234392616 0.7318097570
0.2503205605 -1.4868298273 0.7863998453
0.2978093835 -1.5557963824 0.8339007316
0.3434649249 -1.6303202515 0.8736003765
0.3859636963 -1.7101464581 0.9050678170
0.4298371112 -1.8053809374 0.9307163152
0.4680483801 -1.9188859586 0.9453896499
0.4877728647 -2.0386725158 0.9447574614
0.4876891405 -2.1593669690 0.9294400833
0.4754756164 -2.2650391925 0.9046016703
0.4557620020 -2.3668536869 0.8704303634
0.4345175944 -2.4535788415 0.8331250742
0.4097596096 -2.5363367408 0.7894062782
0.3819109024 -2.6146722533 0.7396926465
0.3511003909 -2.6880576974 0.6844004370
0.3174568754 -2.7559938737 0.6239801417
0.2809957732 -2.8179135651 0.5588878181
0.2417806240 -2.8733082796 0.4896139170
0.1998995814 -2.9215225409 0.4166237156
0.1555309243 -2.9620108836 0.3404597825
0.1090218309 -2.9945209654 0.2617785551
0.0607337725 -3.0182901777 0.1810626124
0.0111091034 -3.0332827644 0.0990628041
-0.0393251191 -3.0391366977 0.0163958291
-0.0899391850 -3.0360402015 -0.0663048992
-0.1402003342 -3.0239048946 -0.1483814054
-0.1896499619 -3.0029508572 -0.2291600907
-0.2377414371 -2.9735488680 -0.3080860171
-0.2785302354 -2.9415583828 -0.3748480713
-0.3233520573 -2.8974606164 -0.4486841524
-0.3661168194 -2.8463336853 -0.5190911824
-0.4021793797 -2.7969110969 -0.5773854427
-0.4410169235 -2.7339552560 -0.6400367642
-0.4778256734 -2.6655526746 -0.6979220691
-0.5092816742 -2.6026093055 -0.7445734347
-0.5425981130 -2.5254571650 -0.7925037758
-0.5711348535 -2.4554126101 -0.8294324488
-0.5986157377 -2.3830317180 -0.8620194524
-0.6249584255 -2.3085914882 -0.8901202020
-0.6499856578 -2.2324786177 -0.9140692219
-0.6720594165 -2.1546798144 -0.9332639355
-0.6900150212 -2.0756723353 -0.9503606166
-0.6946095753 -2.0073898149 -0.9689361962
-0.6684580469 -1.9307261359 -0.9820959329
-0.6334663438 -1.8706394467 -0.9859434205
-0.5919952422 -1.8003864699 -0.9816055158
-0.5503616436 -1.7443806147 -0.9715239224
-0.5034341829 -1.6786425536 -0.9538922743
-0.4547587072 -1.6154827936 -0.9301457355
-0.4045041508 -1.5560063108 -0.8994241106
-0.3541425960 -1.4994416953 -0.8633793583
-0.3040852338 -1.4458547080 -0.8222853260
-0.2485044367 -1.3877573429 -0.7686508337
-0.2003312449 -1.3411110211 -0.7174464267
-0.1474895757 -1.2915647273 -0.6530691741
-0.1024544006 -1.2528851744 -0.5929140321
-0.0529644236 -1.2121787110 -0.5201145357
-0.0105344840 -1.1809513938 -0.4539801669
0.0369049120 -1.1491469890 -0.3755473746
0.0844960092 -1.1221979346 -0.2954018439
0.1274994882 -1.1022183016 -0.2254041380
0.1789054642 -1.0833771851 -0.1453918143
0.2346937108 -1.0683278605 -0.0676377700
0.2967490458 -1.0565433662 0.0056337122
0.3667844666 -1.0473802474 0.0714416607
0.4558178372 -1.0397057373 0.1335146622
0.5553463061 -1.0331800378 0.1769854077
0.6746736513 -1.0256151998 0.1966020128
0.7825205788 -1.0152484028 0.1851071122
0.8842375195 -0.9993068707 0.1496007269
0.9766330183 -0.9759550864 0.0967493616
1.0530044938 -0.9485519433 0.0441412696
1.1284631535 -0.9146110898 -0.0062193329
1.2072071691 -0.8756419845 -0.0472065833
1.2697070096 -0.8453352657 -0.0663637408
1.3564920724 -0.8047328333 -0.0785220021
1.4341919415 -0.7725298734 -0.0737807287
1.5118631775 -0.7450187247 -0.0553259884
1.5979656990 -0.7224538436 -0.0168930693
1.6683816756 -0.7111592220 0.0284910846
1.7343546130 -0.7069226435 0.0810425890
1.7965376505 -0.7091029187 0.1382501131
1.8559814265 -0.7169209485 0.1979508806
1.9224401316 -0.7328034779 0.2669216388
1.9886972908 -0.7547235368 0.3343660823
2.0474200377 -0.7777928264 0.3906184910
2.1165638969 -0.8091416596 0.4508738703
2.1787298085 -0.8398292055 0.4990030341
2.2424770843 -0.8742117513 0.5422903592
2.3167868068 -0.9201960852 0.5838252300
2.3822256399 -0.9643628044 0.6136989678
2.4467969942 -1.0145355223 0.6346001268
2.5092310358 -1.0699037804 0.6473554014
2.5684536491 -1.1300148054 0.6515785209
2.6236579644 -1.1939573363 0.6472148972
2.6813587925 -1.2701994957 0.6306497072
2.7263573114 -1.3378839090 0.6073430062
2.7672336386 -1.4053920792 0.5771891134
2.8042266715 -1.4720180975 0.5407377045
2.8422161774 -1.5460718608 0.4910029338
2.8710315183 -1.6088112094 0.4421843639
2.8993607555 -1.6770916001 0.3793345585
2.9188754145 -1.7334272914 0.3193699314
2.9342030486 -1.7865139136 0.2554232869
2.9451686312 -1.8362071971 0.1879492153
2.9520356277 -1.8878479167 0.1061856661
2.9524162506 -1.9288672988 0.0322638244
2.9461081679 -1.9691041203 -0.0557348369
2.9340700858 -1.9989432808 -0.1338373843
2.9165857804 -2.0234417752 -0.2127035738
2.8937041856 -2.0423478899 -0.2917235484
2.8656151815 -2.0554798425 -0.3702896246
2.8270796182 -2.0615311058 -0.4589682612
2.7875947847 -2.0599679200 -0.5335416105
2.7440779087 -2.0523671395 -0.6053870103
2.6969193582 -2.0388691805 -0.6740130441
2.6464670454 -2.0194688012 -0.7388737357
2.5853391182 -1.9887437905 -0.8074520227
2.5288698298 -1.9565898300 -0.8613325364
2.4706395914 -1.9197890920 -0.9100675477
2.4110048271 -1.8786235248 -0.9533288888
2.3503252734 -1.8335085353 -0.9909448403
2.2890403702 -1.7841462858 -1.0215751926
2.2279020520 -1.7314215497 -1.0462085502
2.1676329280 -1.6751964848 -1.0644869849
2.1091360261 -1.6153666145 -1.0764368134
2.0546623962 -1.5508086331 -1.0803072225
2.0060613028 -1.4817523681 -1.0774006601
1.9654457831 -1.4084739829 -1.0677121250
1.9341829667 -1.3320679189 -1.0514582445
1.9135730131 -1.2541583352 -1.0278177150
1.9006614545 -1.1766099862 -0.9989508104
1.8942039732 -1.1003159565 -0.9650579244
1.8930374926 -1.0258752537 -0.9263323073
1.8960250559 -0.9437698940 -0.8756609989
1.9038862900 -0.8754009384 -0.8270351027
1.9142825008 -0.8099921788 -0.7749277778
1.9281990167 -0.7392535240 -0.7104532858
1.9450666240 -0.6730026217 -0.6420936417
1.9648549923 -0.6114019534 -0.5704567735
1.9930603684 -0.5427322916 -0.4749606208
2.0319467602 -0.4793982279 -0.3656040571
2.0809155274 -0.4237025291 -0.2579065346
2.1419520038 -0.3684214834 -0.1580287820
2.2153393984 -0.3021724667 -0.0761495299
2.2932328562 -0.2122540503 -0.0288461778
2.3541490974 -0.1002475566 -0.0266640439
2.3751887146 0.0217068483 -0.0656131369
2.3472226974 0.1365836066 -0.1275820200
2.2865913931 0.2363004502 -0.1930182149
2.2086262771 0.3263273742 -0.2530535267
2.1148554398 0.4083374064 -0.2994698281
2.0181004426 0.4767490139 -0.3210840173
1.9492423447 0.5243751463 -0.3255216791
1.8788978514 0.5705400426 -0.3218834536
1.8089371350 0.6166882013 -0.3117758739
1.7412758085 0.6648508306 -0.2960568808
1.6763177309 0.7154635441 -0.2769207456
1.6144718627 0.7689615390 -0.2553986939
1.5474376922 0.8333364906 -0.2273428314
1.4843748984 0.9000884397 -0.1960395419
1.4240452446 0.9681218246 -0.1629331806
1.3561921994 1.0450648719 -0.1273149484
1.2843489680 1.1180933987 -0.0955778152
1.1942917751 1.1873421163 -0.0725846631
1.1088793482 1.2369293653 -0.0579929895
1.0444091273 1.2727724109 -0.0406657011
0.9779263552 1.3052299198 -0.0239312835
0.9085576283 1.3337846898 -0.0071915755
0.8359599745 1.3582194769 0.0084186146
0.7598372761 1.3777308756 0.0217733090
0.6803744857 1.3915436192 0.0316136699
0.5861343118 1.4006144382 0.0348453030
0.4901980200 1.3906777100 0.1048035500
0.3971104268 1.3793531528 0.1155516180
0.3054455559 1.3675248826 0.1348168928
0.2150479978 1.3575298098 0.1602059232
0.1252952593 1.3507695005 0.1887573483
0.0356631283 1.3480862353 0.2183478908
-0.0542936549 1.3494215732 0.2470317027
-0.1449886016 1.3539794442 0.2729151636
-0.2367819017 1.3601936790 0.2941500486
-0.3299712268 1.3655911093 0.3082949283
-0.4242207186 1.3671822400 0.3131595208
-0.5182610028 1.3622954305 0.3071871448
-0.6104991583 1.3502519505 0.2913361111
-0.7001180219 1.3319573693 0.2680118627
-0.7874498108 1.3090675605 0.2403541883
-0.8732643002 1.2825780788 0.2111714495
-0.9582416317 1.2524307669 0.1831319787
-1.0424226250 1.2173532404 0.1587538777
-1.1248486978 1.1750063045 0.1409734814
-1.2030825581 1.1229298432 0.1329893823
-1.2745607063 1.0614724987 0.1363692366
-1.3396455584 0.9943239774 0.1490807584
-1.4010273622 0.9251805596 0.1682335083
-1.4620130728 0.8568039364 0.1910974185
-1.5251251450 0.7909489191 0.2155250542
-1.5920581774 0.7289276977 0.2397826812
-1.6631475234 0.6710400679 0.2623592209
-1.7384460873 0.6174347175 0.2816018805
-1.8171184385 0.5672463820 0.2959268004
-1.8980310713 0.5191725912 0.3032256612
-1.9793156896 0.4712680731 0.3011600478
-2.0581525889 0.4214452513 0.2869206810
-2.1310629990 0.3683492980 0.2592686859
-2.1955507190 0.3118535944 0.2198618013
-2.2519746779 0.2524123746 0.1730543906
-2.3008502850 0.1895555511 0.1223527590
-2.3410436729 0.1215978703 0.0706483317
-2.3680201426 0.0457057323 0.0216347391
-2.3731817800 -0.0395709821 -0.0174660389
-2.3486722442 -0.1284573486 -0.0340182412
-2.3016694382 -0.2086534244 -0.0206076418
-2.2471605567 -0.2746565436 0.0185808321
-2.1948720423 -0.3281723421 0.0759617906
-2.1485202207 -0.3739680775 0.1442113339
-2.1090884689 -0.4163202036 0.2187990928
-2.0759931821 -0.4587394781 0.2963834255
-2.0485526716 -0.5034719153 0.3748767152
-2.0263918251 -0.5521271809 0.4526987538
-2.0087540411 -0.6051825625 0.5287750849
-1.9953837107 -0.6629774734 0.6022212036
-1.9865816707 -0.7257272825 0.6722055092
-1.9825005863 -0.7932531879 0.7380494439
-1.9836819324 -0.8651785512 0.7991667307
-1.9910021243 -0.9410967509 0.8547789624
-2.0056150516 -1.0204094806 0.9038140427
-2.0284497009 -1.1019689086 0.9454130249
-2.0597607486 -1.1845439791 0.9786284802
-2.0994549886 -1.2667269381 1.0025562172
-2.1466856557 -1.3471963601 1.0165859623
-2.1997228388 -1.4251410851 1.0206437015
-2.2570330196 -1.4998935533 1.0147709039
-2.3171023767 -1.5709560737 0.9989685539
-2.3785560631 -1.6381106688 0.9740404198
-2.4403286795 -1.7006682825 0.9397031510
-2.5014741529 -1.7582892656 0.8967189232
-2.5611902395 -1.8102402923 0.8453111519
-2.6186578348 -1.8558452965 0.7859271133
-2.6730097346 -1.8940460997 0.7188918478
-2.7236984642 -1.9246808287 0.6454126019
-2.7696068651 -1.9467075690 0.5659501686
-2.8101847229 -1.9598778518 0.4817787646
-2.8449019084 -1.9641551676 0.3941376065
-2.8728532903 -1.9591718202 0.3041379279
-2.8938892854 -1.9457144742 0.2131327074
-2.9078058937 -1.9240329509 0.1223367996
-2.9144095111 -1.8942664629 0.0330052992
-2.9138672776 -1.8571806056 -0.0537827583
-2.9066574818 -1.8136412010 -0.1372164386
-2.8928292370 -1.7639575423 -0.2162744949
-2.8727533800 -1.7087203222 -0.2901364103
-2.8469451388 -1.6487187940 -0.3582707442
-2.8157046729 -1.5845125350 -0.4200094215
-2.7789940660 -1.5165951204 -0.4743164503
-2.7370760645 -1.4458869350 -0.5206994734
-2.6900074388 -1.3732662204 -0.5583265651
-2.6377679653 -1.2998628748 -0.5863799789
-2.5804485597 -1.2269873634 -0.6038627114
-2.5184413032 -1.1561595186 -0.6103267199
-2.4523058385 -1.0891097721 -0.6046772123
-2.3834189349 -1.0268976201 -0.5877792917
-2.3131567540 -0.9704593369 -0.5598103297
-2.2430070969 -0.9200878608 -0.5217624668
-2.1740737983 -0.8755038827 -0.4751964740
-2.1071648798 -0.8365023486 -0.4212255225
-2.0425142632 -0.8028919514 -0.3611987980
-1.9798563620 -0.7746876187 -0.2964512178
-1.9184159335 -0.7521509577 -0.2283962662
-1.8568969967 -0.7357334504 -0.1586823516
-1.7935535285 -0.7265877955 -0.0892860160
-1.7264241033 -0.7257514347 -0.0229566029
-1.6537779550 -0.7341240045 0.0366376256
-1.5749875827 -0.7525528962 0.0850136780
-1.4913800938 -0.7802271523 0.1184803096
-1.4055140468 -0.8156591000 0.1342464612
-1.3205403855 -0.8562303510 0.1307942423
-1.2394360362 -0.8985295579 0.1080347485
-1.1640669583 -0.9385892468 0.0679471155
-1.0937331924 -0.9736475640 0.0157036195
-1.0250929314 -1.0024816268 -0.0423528814
-0.9530000574 -1.0251773167 -0.0988846213
-0.8736856359 -1.0421035662 -0.1470381262
-0.7858104253 -1.0537376651 -0.1790817168
-0.6926726592 -1.0616706495 -0.1907092642
-0.5991434793 -1.0676667736 -0.1813798821
-0.5097854818 -1.0733370555 -0.1521182704
-0.4277952678 -1.0797194714 -0.1060287411
-0.3550892186 -1.0878134721 -0.0464801518
-0.2911848485 -1.0983751604 0.0221389191
-0.2349043713 -1.1121840548 0.0966505833
-0.1847997871 -1.1300266416 0.1746553396
-0.1389872255 -1.1525790626 0.2540782056
-0.0958305036 -1.1801619013 0.3333954961
-0.0541602644 -1.2131299779 0.4114430385
-0.0131216845 -1.2518007351 0.4871751735
0.0278531731 -1.2964072195 0.5596056547
0.0689271977 -1.3471586642 0.6278021761
0.1100116133 -1.4039356018 0.6910491026
0.1505996647 -1.4668923223 0.7484937156
0.1899466952 -1.5358717949 0.7995137107
0.2269659033 -1.6108982292 0.8432237227
0.2602388734 -1.6917644536 0.8787442362
0.2886916462 -1.7776223395 0.9056955291
0.3109602474 -1.8676320169 0.9233152684
0.3263273417 -1.9604049665 0.9313235032
0.3347145804 -2.0543847486 0.9299456466
0.3366315925 -2.1481793230 0.9196807028
0.3325779894 -2.2405877203 0.9008905702
0.3232837147 -2.3306384545 0.8741605775
0.3095525243 -2.4176475826 0.8402377916
0.2918403069 -2.5010382687 0.7997006002
0.2704693984 -2.5802197303 0.7529408086
0.2455249759 -2.6545633580 0.7003696971
0.2172355252 -2.7235842027 0.6425092758
0.1857050666 -2.7868506409 0.5799447964
0.1509738713 -2.8436900123 0.5130563302
0.1132220311 -2.8936399828 0.4424084260
0.0725754638 -2.9360097912 0.3684937775
0.0294376568 -2.9706594368 0.2920081620
-0.0158866636 -2.9967873314 0.2134298291
-0.0629506103 -3.0146140511 0.1335619956
-0.1112487059 -3.0235005961 0.0529394229
-0.1601859987 -3.0238463028 -0.0277822697
-0.2093564799 -3.0156314558 -0.1079541615
-0.2582872735 -2.9989326819 -0.1869499891
-0.3064543674 -2.9742258123 -0.2642998958
-0.3536541196 -2.9416979657 -0.3393119982
-0.3996421905 -2.9021126828 -0.4116350417
-0.4443495917 -2.8559749200 -0.4808157480
-0.4877372983 -2.8036315355 -0.5463309953
-0.5299110178 -2.7456877848 -0.6078056423
-0.5711261997 -2.6827309442 -0.6648394969
-0.6115873666 -2.6154159812 -0.7172487788
-0.6516497730 -2.5442004588 -0.7645626537
-0.6915448133 -2.4697522730 -0.8067640506
-0.7315553340 -2.3926675439 -0.8438153588
-0.7717618692 -2.3133448680 -0.8755556297
-0.8120551145 -2.2324022370 -0.9027821322
-0.8516949076 -2.1501192282 -0.9267786476
-0.8873612307 -2.0661539367 -0.9510480043
-0.8978080271 -1.9792003630 -0.9830727953
-0.8551728673 -1.9000750526 -1.0091883527
-0.7943054379 -1.8287396906 -1.0193206764
-0.7290432680 -1.7605457380 -1.0181608284
-0.6623634088 -1.6944969643 -1.0079929459
-0.5952617756 -1.6305458697 -0.9900815597
-0.5284086753 -1.5689126233 -0.9646582983
-0.4623941881 -1.5097904782 -0.9320993485
-0.3976571785 -1.4533012131 -0.8929744723
-0.3345850388 -1.3996094129 -0.8476652409
-0.2736375054 -1.3490335541 -0.7962688100
-0.2149410643 -1.3015251893 -0.7395969129
-0.1586161723 -1.2574253156 -0.6779731676
-0.1045537021 -1.2167476808 -0.6121125591
-0.0525128941 -1.1796666494 -0.5425938602
-0.0020324167 -1.1464114398 -0.4700502960
0.0476490460 -1.1167125866 -0.3954387956
0.0976110243 -1.0908189191 -0.3196036827
0.1490374146 -1.0683803917 -0.2436510420
0.2036285799 -1.0491569005 -0.1690464893
0.2628386252 -1.0326676353 -0.0973838131
0.3286239379 -1.0185671575 -0.0311895052
0.4025051244 -1.0064000916 0.0262031365
0.4843872401 -0.9956075079 0.0717041503
0.5731469467 -0.9858327296 0.1019666361
0.6662253737 -0.9763085176 0.1135732540
0.7595950587 -0.9656003513 0.1062191483
0.8494942054 -0.9519185010 0.0812955052
0.9339639360 -0.9336282944 0.0434671688
1.0137212641 -0.9096393743 -0.0009861643
1.0914271627 -0.8793010474 -0.0452031961
1.1704637611 -0.8438555367 -0.0826587487
1.2526769143 -0.8053392872 -0.1082575625
1.3381136698 -0.7667420841 -0.1182594472
1.4251875708 -0.7312362531 -0.1118284899
1.5115930587 -0.7013828018 -0.0888711870
1.5948344469 -0.6789790390 -0.0507196904
1.6731262554 -0.6647739311 -0.0000771979
1.7457555372 -0.6589090222 0.0598838922
1.8136622757 -0.6604767826 0.1254344487
1.8785814517 -0.6682938632 0.1935424503
1.9422401694 -0.6813720382 0.2620479167
2.0062085412 -0.6990536446 0.3292201636
2.0716537110 -0.7206301806 0.3937763577
2.1393690261 -0.7459132000 0.4545227729
2.2095563140 -0.7749301961 0.5106041659
2.2821061177 -0.8081213781 0.5610762927
2.3564741938 -0.8466413240 0.6046221968
2.4315165528 -0.8912528201 0.6404728630
2.5056213200 -0.9432025174 0.6671620617
2.5768301375 -1.0027681866 0.6838516352
2.6433392336 -1.0693949959 0.6898265545
2.7038793278 -1.1416111374 0.6850351565
2.7579630989 -1.2174224913 0.6697237427
2.8061156321 -1.2947743093 0.6451036946
2.8488874284 -1.3721313151 0.6120049176
2.8868368351 -1.4484273938 0.5714040353
2.9203271261 -1.5227598754 0.5238215407
2.9495273657 -1.5946340730 0.4700291377
2.9742986837 -1.6635423910 0.4104322835
2.9943942215 -1.7290343625 0.3454629675
3.0096018677 -1.7907577213 0.2756669879
3.0195845872 -1.8485277228 0.2016748050
3.0240382937 -1.9019910256 0.1239956684
3.0222674350 -1.9506137349 0.0430881957
3.0140336583 -1.9939096515 -0.0403936859
2.9993086173 -2.0317657080 -0.1256065879
2.9777938596 -2.0634708753 -0.2118878348
2.9495081532 -2.0885928260 -0.2983808450
2.9147521579 -2.1068390951 -0.3842333849
2.8737897459 -2.1179543686 -0.4685528000
2.8270876619 -2.1215538929 -0.5505020251
2.7753317581 -2.1179032470 -0.6293521214
2.7191058337 -2.1071540711 -0.7044089996
2.6589087763 -2.0891666891 -0.7748694511
2.5954235273 -2.0644741901 -0.8402295617
2.5291811974 -2.0335913719 -0.8999821355
2.4607382702 -1.9970120218 -0.9537486001
2.3905912621 -1.9551099384 -1.0010379023
2.3192433133 -1.9085258381 -1.0416718859
2.2472721616 -1.8576548747 -1.0754899403
2.1754106821 -1.8026233953 -1.1023074568
2.1047417798 -1.7430815570 -1.1215596735
2.0367091970 -1.6787462482 -1.1334503190
1.9739681364 -1.6083721653 -1.1373154204
1.9200701465 -1.5310987874 -1.1330828617
1.8785440287 -1.4473396647 -1.1209128144
1.8514267689 -1.3591449037 -1.1014087069
1.8380020781 -1.2695081118 -1.0751890572
1.8346053649 -1.1807108645 -1.0434055989
1.8387785997 -1.0939993644 -1.0063293664
1.8482262358 -1.0100316599 -0.9642171079
1.8613486366 -0.9290014376 -0.9175609688
1.8772704175 -0.8512145942 -0.8664595505
1.8953523971 -0.7765357564 -0.8115745946
1.9153927095 -0.7050386176 -0.7532367108
1.9371928435 -0.6363253010 -0.6922445512
1.9609862852 -0.5700795937 -0.6292940205
1.9869292749 -0.5055590861 -0.5654043220
2.0156464567 -0.4417590549 -0.5019799859
2.0474349487 -0.3768396431 -0.4412313796
2.0821939303 -0.3083151449 -0.3864195454
2.1183284954 -0.2318799988 -0.3448224745
2.1495023774 -0.1452552300 -0.3263731320
2.1637453741 -0.0535562214 -0.3403895628
2.1570224791 0.0326761305 -0.3776216303
2.1355605875 0.1122585388 -0.4234959072
2.1033170305 0.1877287711 -0.4700947062
2.0608892803 0.2605872586 -0.5124786115
2.0074937991 0.3305770971 -0.5464044345
1.9434084725 0.3962144864 -0.5683269287
1.8720808183 0.4571870556 -0.5780453141
1.7972955007 0.5147586185 -0.5770805247
1.7221298433 0.5711488501 -0.5679427135
1.6485508554 0.6282901835 -0.5525767496
1.5778702296 0.6875927080 -0.5324937890
1.5107417383 0.7498053794 -0.5092649633
1.4470328837 0.8135805465 -0.4811908774
1.3865155567 0.8772721780 -0.4466148979
1.3284991213 0.9401668750 -0.4066940506
1.2721639604 1.0017077906 -0.3624752408
1.2166167585 1.0614272874 -0.3148832637
1.1609028839 1.1188770454 -0.2647571027
1.1039940519 1.1735591330 -0.2129103589
1.0447683077 1.2248530143 -0.1602124821
0.9820064745 1.2719337521 -0.1076946335
0.9144455539 1.3136873070 -0.0566816008
0.8409524664 1.3486587174 -0.0089260364
0.7608771443 1.3751235393 0.0333429433
0.6745316609 1.3914136057 0.0676305028
0.5834716282 1.3964754948 0.0917378212
0.5153449864 1.4133091473 -0.0339477639
0.4170979072 1.4237056500 -0.0485096493
0.3184886651 1.4329558174 -0.0612972612
0.2443324239 1.4393103717 -0.0696760075
0.1452625386 1.4472893225 -0.0793860049
0.0708412407 1.4530398207 -0.0855609594
-0.0285215739 1.4605780669 -0.0921269321
-0.1279811321 1.4682455834 -0.0967976678
-0.2274800872 1.4763385355 -0.0994653761
-0.3269480219 1.4851846590 -0.0999870923
-0.4262920040 1.4951570680 -0.0981776882
-0.5006810200 1.5034453700 -0.0954159400
-0.5750821077 1.5112877623 -0.0954991302
-0.6490154366 1.5165003816 -0.1037355220
-0.7221298212 1.5194155536 -0.1188448215
-0.8176005485 1.5201726264 -0.1478980797
-0.9115555592 1.5192296251 -0.1817170349
-1.0520987771 1.5167323023 -0.2334996304
-1.2185809836 1.5088911965 -0.2855912805
-1.3861100277 1.4776881124 -0.3179993696
-1.5340181735 1.3897118038 -0.3157105831
-1.6347349366 1.2524693648 -0.2788551297
-1.7207802558 1.1089597411 -0.2286371485
-1.7867336702 1.0107079789 -0.1891297999
-1.8464460710 0.9374650405 -0.1571340826
-1.8959653793 0.8864390336 -0.1339175912
-1.9489860719 0.8384827259 -0.1119717604
-2.0055203124 0.7937256731 -0.0918061754
-2.0461727172 0.7666967688 -0.0814133887
-2.1081764373 0.7271010616 -0.0680481943
-2.1722303829 0.6894006527 -0.0591309715
-2.2374343041 0.6526572342 -0.0591982991
-2.3445350919 0.5902483286 -0.0716121496
-2.4648821725 0.5097640038 -0.1093211044
-2.5941704794 0.4082750828 -0.1681963328
-2.7097093918 0.2969199278 -0.2370365549
-2.7973166532 0.1682115796 -0.3148623681
-2.8279305188 0.0179630584 -0.3925617694
-2.7837639239 -0.1383782509 -0.4477664891
-2.6819817574 -0.2777558566 -0.4635857366
-2.5481221240 -0.3833018474 -0.4305754807
-2.4084947531 -0.4532313997 -0.3553709975
-2.2799542483 -0.4917511137 -0.2448246206
-2.1726165756 -0.5114360223 -0.1087736141
-2.0897596267 -0.5292703996 0.0438472006
-2.0336688985 -0.5541117551 0.1802732615
-1.9961014484 -0.5866915478 0.2945912961
-1.9704944165 -0.6216535746 0.3843925230
-1.9483974423 -0.6650868537 0.4713754903
-1.9294267822 -0.7168066779 0.5544825810
-1.9169843215 -0.7604486490 0.6139386209
-1.9030557641 -0.8252873433 0.6884341944
-1.8926319419 -0.8968612479 0.7571185990
-1.8864574123 -0.9742990439 0.8196514404
-1.8861044487 -1.0569729044 0.8753774057
-1.8933419474 -1.1436974636 0.9239132790
-1.9104540963 -1.2330593385 0.9643840689
-1.9395500845 -1.3229152229 0.9956952757
-1.9937732294 -1.4320886520 1.0200044014
-2.0634853928 -1.5347389790 1.0278581147
-2.1273870212 -1.6108829081 1.0214900484
-2.1952406002 -1.6818719826 1.0045221607
-2.2649629515 -1.7477343416 0.9773494953
-2.3349457407 -1.8083176868 0.9403239114
-2.4039915118 -1.8632821502 0.8939461646
-2.4711971326 -1.9121207170 0.8388201685
-2.5356019128 -1.9538359674 0.7751897938
-2.5964723203 -1.9878671323 0.7039601213
-2.6530188091 -2.0135032107 0.6259912216
-2.7042860036 -2.0300751642 0.5421514206
-2.7495976504 -2.0374328003 0.4536859201
-2.7880554235 -2.0351700190 0.3617832508
-2.8118332598 -2.0269843006 0.2914196250
-2.8371530142 -2.0084528800 0.1968742889
-2.8544394510 -1.9811537097 0.1026370566
-2.8634891063 -1.9456201507 0.0099941987
-2.8644866675 -1.9025960035 -0.0798885593
-2.8603096450 -1.8660277065 -0.1449502284
-2.8476926043 -1.8114092977 -0.2274033586
-2.8278752430 -1.7512495929 -0.3044076460
-2.8011537480 -1.6861200686 -0.3750150606
-2.7677947402 -1.6167187340 -0.4383547780
-2.7392374280 -1.5626324224 -0.4815090342
-2.6951801541 -1.4877222486 -0.5306044736
-2.6448820995 -1.4108940279 -0.5697135463
-2.5888098795 -1.3334953475 -0.5983982235
-2.5425576518 -1.2761076515 -0.6113541424
-2.4771206461 -1.2014499425 -0.6194295575
-2.4073543543 -1.1304891593 -0.6150861091
-2.3528665398 -1.0807989166 -0.6032605535
-2.2786989776 -1.0195098660 -0.5775707059
-2.2040273720 -0.9646356161 -0.5410005107
-2.1299615860 -0.9162105563 -0.4951280303
-2.0751699330 -0.8838876011 -0.4558021789
-2.0033800151 -0.8467581291 -0.3973104918
-1.9325023544 -0.8162156301 -0.3340596064
-1.8614060918 -0.7926780928 -0.2681226761
-1.8073106456 -0.7793077113 -0.2181114407
-1.7315993335 -0.7707796050 -0.1536488162
-1.6707877653 -0.7722829007 -0.1101135565
-1.6069057047 -0.7798325189 -0.0725691010
-1.5403920423 -0.7934034959 -0.0422436363
-1.4716856688 -0.8129708675 -0.0203653489
-1.4023765513 -0.8402610830 -0.0145182858
-1.3349685615 -0.8707501772 -0.0203055959
-1.2702243308 -0.9031402168 -0.0370998344
-1.2089064902 -0.9361332689 -0.0642735565
-1.1526097983 -0.9667239268 -0.1029325392
-1.0796284763 -1.0033144692 -0.1602244726
-1.0048160473 -1.0334351749 -0.2189619893
-0.9233989462 -1.0566773763 -0.2713996909
-0.8101595700 -1.0760908302 -0.3185612333
-0.6870734973 -1.0848225566 -0.3311637275
-0.5648299961 -1.0880303434 -0.3115958648
-0.4508691625 -1.0886131493 -0.2626195544
-0.3695849697 -1.0889394122 -0.2053223204
-0.2801554154 -1.0909260530 -0.1186839031
-0.2190444018 -1.0955323357 -0.0398772737
-0.1645238403 -1.1037627450 0.0433602204
-0.1145439586 -1.1162816709 0.1288871238
-0.0675285003 -1.1336816893 0.2152452471
-0.0216564633 -1.1563460585 0.3009979044
0.0243455375 -1.1846447712 0.3849830863
0.0597498501 -1.2098938604 0.4459513681
0.1083923269 -1.2478210256 0.5244070710
0.1592480483 -1.2912529507 0.5984678770
0.2124611756 -1.3398939683 0.6674541598
0.2539079955 -1.3799862008 0.7151257983
0.3106944259 -1.4377878596 0.7732859800
0.3686528638 -1.5006945356 0.8245777405
0.4266909764 -1.5688760494 0.8684565169
0.4832357464 -1.6426705767 0.9044401049
0.5487139750 -1.7431298579 0.9381173620
0.6097694185 -1.8773669506 0.9594557965
0.6408311489 -2.0229602829 0.9595692762
0.6387466884 -2.1705546150 0.9391994638
0.6183732433 -2.2894906646 0.9083127704
0.5882402893 -2.4030689193 0.8667001492
0.5594826646 -2.4895101003 0.8260123567
0.5276789123 -2.5716352129 0.7791119562
0.4933524064 -2.6491247763 0.7264444845
0.4566758058 -2.7215520368 0.6684311768
0.4176782257 -2.7884035448 0.6054510077
0.3762864798 -2.8489764893 0.5378308398
0.3325873767 -2.9029265469 0.4661715038
0.2865771317 -2.9494050990 0.3908390053
0.2384863848 -2.9880119760 0.3124257876
0.1886060050 -3.0183824940 0.2315489483
0.1373542086 -3.0397930241 0.1486953956
0.0851688172 -3.0519514777 0.0645636126
0.0325984677 -3.0547727993 -0.0201477647
-0.0196923713 -3.0482341003 -0.1048275287
-0.0710441886 -3.0321783335 -0.1888086494
-0.1210126502 -3.0069690325 -0.2713701924
-0.1690285068 -2.9728719236 -0.3518721385
-0.2034063513 -2.9414187998 -0.4103841443
-0.2470619241 -2.8928085500 -0.4857332630
-0.2878840472 -2.8366924505 -0.5573666168
-0.3166214611 -2.7901906582 -0.6084398900
-0.3521228293 -2.7222227272 -0.6722678861
-0.3845251472 -2.6483744051 -0.7310046412
-0.4069759818 -2.5898026299 -0.7718980907
-0.4335464530 -2.5067138711 -0.8204448979
-0.4507248938 -2.4410729472 -0.8521008470
-0.4656761414 -2.3733958922 -0.8802235460
-0.4781549818 -2.3038381084 -0.9046847743
-0.4879162011 -2.2325549984 -0.9253563116
-0.4924239253 -2.1592404005 -0.9397492235
-0.4926688118 -2.0851907340 -0.9496732290
-0.4914111234 -2.0355792668 -0.9547995972
-0.4817432266 -1.9613772191 -0.9550035130
-0.4726272498 -1.9125392029 -0.9525661646
-0.4549472164 -1.8402272018 -0.9450502033
-0.4383598785 -1.7942642652 -0.9350548988
-0.4116065902 -1.7267392374 -0.9177029889
-0.3811087390 -1.6620529639 -0.8956331726
-0.3466141136 -1.6022221434 -0.8667488727
-0.3106280136 -1.5455821774 -0.8337842443
-0.2735854288 -1.4921000031 -0.7969054110
-0.2233713679 -1.4264811316 -0.7410328574
-0.1857214254 -1.3806968528 -0.6952959405
-0.1363629792 -1.3257041391 -0.6281651806
-0.1003550991 -1.2890226680 -0.5737155051
-0.0534159531 -1.2446907726 -0.4976352112
-0.0190365513 -1.2154913478 -0.4379100378
0.0261607779 -1.1815813913 -0.3556559537
0.0713809942 -1.1535769501 -0.2712000051
0.1059615617 -1.1360562115 -0.2071572339
0.1541823485 -1.1175974697 -0.1217371393
0.2065487964 -1.1039880856 -0.0378917268
0.2648741536 -1.0945195749 0.0424569295
0.3310638088 -1.0883604032 0.1166801850
0.4272484343 -1.0838039667 0.1953251741
0.5375456655 -1.0805273461 0.2520041792
0.6831219289 -1.0749218819 0.2796307716
0.8054460989 -1.0648964544 0.2639950761
0.9189808336 -1.0466952403 0.2179059485
1.0193021006 -1.0182818785 0.1500315544
1.0922877236 -0.9874645123 0.0892687034
1.1654991443 -0.9499211322 0.0327645303
1.2439505771 -0.9074284323 -0.0117544179
1.2867371050 -0.8853312441 -0.0244699192
1.3748704751 -0.8427235825 -0.0387845570
1.4431963121 -0.8138234937 -0.0357329676
1.5121332964 -0.7886546476 -0.0217807898
1.6010969511 -0.7659286481 0.0169335519
1.6636370959 -0.7575445130 0.0570593671
1.7229536887 -0.7549362649 0.1022012858
1.7794130253 -0.7577290549 0.1510657774
1.8333814014 -0.7655480338 0.2023593109
1.9026400939 -0.7842349177 0.2717953608
1.9711860404 -0.8103934290 0.3395120011
2.0231863645 -0.8349554723 0.3874606244
2.0937587676 -0.8723701192 0.4472249676
2.1479033030 -0.9047282149 0.4874019023
2.2028480510 -0.9403021246 0.5235044256
2.2770994198 -0.9937508465 0.5630282632
2.3329347269 -1.0374727888 0.5869250726
2.3879726685 -1.0858685273 0.6020381919
2.4416319340 -1.1370393741 0.6108591677
2.4935680646 -1.1906346149 0.6133304873
2.5434366010 -1.2463035352 0.6093946380
2.6047544862 -1.3229765000 0.5915756716
2.6465989907 -1.3809935087 0.5695823178
2.6855798489 -1.4386528433 0.5423733092
2.7216165079 -1.4956088012 0.5100713737
2.7641052288 -1.5693838462 0.4581843269
2.7925356708 -1.6229883458 0.4143395901
2.8244228272 -1.6906408093 0.3482368336
2.8433566076 -1.7378202204 0.2932768954
2.8588042296 -1.7822701058 0.2351795860
2.8707526752 -1.8238866714 0.1742236256
2.8800329617 -1.8737048078 0.0883756639
2.8825650662 -1.9071208628 0.0214394531
2.8781826775 -1.9442985892 -0.0710759878
2.8688315543 -1.9661208535 -0.1420681806
2.8553777011 -1.9834126750 -0.2135193129
2.8379002179 -1.9961029538 -0.2850662518
2.8164782051 -2.0041205899 -0.3563458643
2.7803694906 -2.0051078429 -0.4493837224
2.7481019075 -1.9983819472 -0.5165811959
2.7128240593 -1.9868310320 -0.5814218993
2.6747328827 -1.9705842899 -0.6436170887
2.6340253146 -1.9497709133 -0.7028780203
2.5752547091 -1.9130133909 -0.7746744837
2.5285584623 -1.8795882881 -0.8226829373
2.4805409126 -1.8425661623 -0.8663864953
2.4314183922 -1.8021371111 -0.9056198753
2.3814072335 -1.7584912324 -0.9402177948
2.3308085787 -1.7106376969 -0.9676604448
2.2803934219 -1.6602197042 -0.9901096437
2.2305240763 -1.6073114126 -1.0074142963
2.1815628551 -1.5519869807 -1.0194233077
2.1353566560 -1.4932451008 -1.0232990246
2.0920524591 -1.4324059488 -1.0217184585
2.0523475375 -1.3696083011 -1.0145114355
2.0169391644 -1.3049909341 -1.0015077821
1.9891439481 -1.2388085586 -0.9804463729
1.9667175441 -1.1725091078 -0.9544960220
1.9496293466 -1.1066325486 -0.9237864823
1.9378487494 -1.0417188476 -0.8884475068
1.9307014752 -0.9585383504 -0.8337610289
1.9305021626 -0.8995872827 -0.7876106549
1.9332126046 -0.8434486012 -0.7382809611
1.9410053240 -0.7734684303 -0.6676698608
1.9529404044 -0.7096799425 -0.5919427322
1.9687236994 -0.6527243130 -0.5116195265
1.9991914618 -0.5799054972 -0.3845169196
2.0482470636 -0.5170374009 -0.2292281284
2.1143961062 -0.4705654151 -0.0745816895
2.2017100773 -0.4285278219 0.0703619814
2.3123503014 -0.3724649345 0.1925234147
2.4369633351 -0.2792528706 0.2686807764
2.5445528208 -0.1469388918 0.2870614750
2.5933549501 0.0107375660 0.2463953565
2.5588848073 0.1609086744 0.1683318673
2.4698657556 0.2848721292 0.0840582765
2.3563632739 0.3920674897 0.0063715582
2.2222170805 0.4860977158 -0.0525352218
2.0927924127 0.5572835415 -0.0738411060
2.0264038711 0.5915632370 -0.0729980441
1.9605002022 0.6263214668 -0.0666863825
1.8957444266 0.6622275525 -0.0556090344
1.8340007617 0.7014114776 -0.0395370120
1.7747652322 0.7433343802 -0.0213477023
1.7182019870 0.7881176985 -0.0015324245
1.6478425008 0.8530924347 0.0265052146
1.5822342401 0.9229047014 0.0545358142
1.5195913679 0.9960767742 0.0808276894
1.4402204385 1.0884219532 0.1078453441
1.3520811775 1.1747595100 0.1237276333
1.2276806662 1.2558071872 0.1195877766
1.1137646444 1.3002995976 0.0969243799
1.0440499470 1.3206918075 0.0788810798
0.9738462359 1.3385260875 0.0598320666
0.9026697027 1.3538820727 0.0422984498
0.8309674827 1.3677802364 0.0257632657
0.7587974079 1.3803382119 0.0102036747
0.6862173104 1.3916736327 -0.0044031629
0.5887969955 1.4047533815 -0.0220472151
