# Supplementary material for: The topology of the magnetically induced ring current of C13Cl2
Source: Chem Sci. 2026 Jun 27. Online ahead of print. doi: 10.1039/d6sc03398a (PMC13334967; doi:10.1039/d6sc03398a)
Supplement: SC-OLF-D6SC03398A-s002 [file SC-OLF-D6SC03398A-s002.zip › c13cl2/3loops/ribbon_traj_006_017.xyz]

300

0.5258542874 1.4230638858 -0.0921746986
0.4059061649 1.4216945888 -0.1037291529
0.2849744411 1.4150985599 -0.0950153618
0.1669389147 1.4045949937 -0.0637460148
0.0630227544 1.3975818001 -0.0277954907
-0.0285740272 1.3961353480 0.0057824485
-0.1202863328 1.3994828057 0.0388303151
-0.2009164143 1.4055346828 0.0648158105
-0.2824792922 1.4132376480 0.0870256090
-0.3652399409 1.4210114923 0.1036367215
-0.4491465698 1.4270178434 0.1129517331
-0.5211698079 1.4273361944 0.1109047558
-0.5922919817 1.4240762101 0.1039184497
-0.6745028155 1.4170576768 0.0874429178
-0.7550056272 1.4065562439 0.0656080283
-0.8342077047 1.3933106773 0.0405441620
-0.9242929572 1.3771633093 0.0099550959
-1.0255424276 1.3575946986 -0.0238564017
-1.1503962841 1.3315303462 -0.0602167106
-1.2742845977 1.2916877123 -0.0832935729
-1.3860307541 1.2186291325 -0.0823817610
-1.4736569157 1.1190229995 -0.0597855762
-1.5496661541 1.0128829142 -0.0256962825
-1.6142956265 0.9295825198 0.0054544864
-1.6763391965 0.8599148375 0.0336745761
-1.7347987685 0.8031344548 0.0574967824
-1.7971319572 0.7499986938 0.0799842491
-1.8640298579 0.7013191897 0.0993170299
-1.9235629553 0.6623092280 0.1120981228
-1.9953614184 0.6184017796 0.1228920008
-2.0686915329 0.5758223408 0.1253624803
-2.1409855680 0.5324300947 0.1186235664
-2.2207857418 0.4808707748 0.1000551485
-2.3048121219 0.4196681620 0.0666749548
-2.3994657474 0.3397147182 0.0145694606
-2.4831787913 0.2529517873 -0.0452452296
-2.5513114325 0.1561621939 -0.1097096433
-2.5858075355 0.0434788738 -0.1740588364
-2.5707756366 -0.0785765557 -0.2229686123
-2.5096588155 -0.1944415469 -0.2402479258
-2.4204666945 -0.2907098110 -0.2193386354
-2.3232310417 -0.3598504098 -0.1611419195
-2.2332886164 -0.4067069014 -0.0757007857
-2.1572782377 -0.4406207411 0.0278857551
-2.0963483913 -0.4718950578 0.1424129581
-2.0529660540 -0.5075342519 0.2503236219
-2.0244148220 -0.5437114711 0.3356522922
-2.0006575858 -0.5859613788 0.4198624460
-1.9810319639 -0.6346780906 0.5017640081
-1.9652380541 -0.6899619726 0.5803717186
-1.9550095798 -0.7435762242 0.6453142319
-1.9467133574 -0.8103565660 0.7157284953
-1.9430110329 -0.8827019495 0.7808226662
-1.9448493946 -0.9600171007 0.8399573848
-1.9536095155 -1.0415987901 0.8922654207
-1.9706623471 -1.1262276315 0.9370404203
-1.9971765712 -1.2124626158 0.9733189474
-2.0340137697 -1.2985013613 0.9999356713
-2.0804811885 -1.3824965051 1.0162441656
-2.1347705731 -1.4631974941 1.0218939353
-2.1948135345 -1.5398180525 1.0168569152
-2.2583803462 -1.6120802638 1.0013941488
-2.3237432006 -1.6797763531 0.9759343803
-2.3895000563 -1.7425800451 0.9408011617
-2.4545518431 -1.8000614830 0.8964707156
-2.5179754796 -1.8514731390 0.8432179917
-2.5789338165 -1.8962036097 0.7817040482
-2.6365549506 -1.9332902213 0.7123945968
-2.6901159359 -1.9622091805 0.6362888743
-2.7386268179 -1.9821679423 0.5541623997
-2.7814170727 -1.9929217636 0.4672797172
-2.8137764293 -1.9954651523 0.3887831124
-2.8439308306 -1.9884460340 0.2962873693
-2.8667174844 -1.9724650337 0.2028099611
-2.8818667877 -1.9479424836 0.1096212889
-2.8880766596 -1.9195388561 0.0297888595
-2.8887017725 -1.8801437643 -0.0593980871
-2.8818943988 -1.8338857249 -0.1449599793
-2.8678974936 -1.7813316086 -0.2259010914
-2.8500610525 -1.7309697737 -0.2919269065
-2.8237812610 -1.6684889065 -0.3620128789
-2.7914003308 -1.6016634708 -0.4252123673
-2.7531004460 -1.5311683999 -0.4806156234
-2.7152176594 -1.4675224525 -0.5221588857
-2.6663233044 -1.3926109922 -0.5609301798
-2.6118847686 -1.3169837857 -0.5895286122
-2.5603257178 -1.2514654863 -0.6058428220
-2.4962157201 -1.1783127505 -0.6132229439
-2.4278013092 -1.1089826930 -0.6078875167
-2.3657221956 -1.0529705707 -0.5928614110
-2.2931800218 -0.9939201052 -0.5655150789
-2.2205059841 -0.9411262579 -0.5276503043
-2.1580934895 -0.9003724080 -0.4869802771
-2.0879287336 -0.8590156773 -0.4333925544
-2.0196080638 -0.8236875419 -0.3734385652
-1.9615864744 -0.7977991510 -0.3170738787
-1.8952804836 -0.7740577146 -0.2496492354
-1.8375176746 -0.7586411759 -0.1893432080
-1.7681655900 -0.7491554366 -0.1215588430
-1.7043536677 -0.7490289519 -0.0657898696
-1.6362188149 -0.7565119188 -0.0161974232
-1.5635969039 -0.7721182042 0.0242089603
-1.4873011115 -0.7955325004 0.0528156183
-1.4093860382 -0.8267141840 0.0647966761
-1.3327771324 -0.8622755010 0.0611039535
-1.2593838242 -0.8998053949 0.0420267410
-1.1905600602 -0.9366147458 0.0088883490
-1.1269581422 -0.9698165728 -0.0365311381
-1.0560580764 -1.0029665055 -0.0946199659
-0.9829018402 -1.0299342865 -0.1531628203
-0.9027268999 -1.0504015337 -0.2044668125
-0.8023139396 -1.0664394621 -0.2457668544
-0.6937743204 -1.0750383268 -0.2592104189
-0.5851849217 -1.0796873385 -0.2453612134
-0.4827501298 -1.0828665537 -0.2065644033
-0.3906670574 -1.0863195191 -0.1470468084
-0.3191303208 -1.0913758902 -0.0812341152
-0.2564558706 -1.0991214972 -0.0070554912
-0.2008611481 -1.1103239387 0.0722494432
-0.1508624457 -1.1258844648 0.1545455482
-0.1044998145 -1.1463682368 0.2379153203
-0.0600344397 -1.1720956449 0.3208715757
-0.0220362657 -1.1997390161 0.3916777751
0.0217883859 -1.2361228390 0.4708332316
0.0663834364 -1.2783919451 0.5465239874
0.1120456230 -1.3267045263 0.6177705041
0.1521323841 -1.3742602790 0.6754201019
0.1992375081 -1.4336318891 0.7363685258
0.2463713473 -1.4988584016 0.7907906637
0.2925079979 -1.5700273001 0.8379031147
0.3362243539 -1.6470959371 0.8770442300
0.3760220368 -1.7297477590 0.9078003000
0.4151162644 -1.8288677859 0.9320442325
0.4434988853 -1.9340132429 0.9441399201
0.4574261796 -2.0430380524 0.9429036600
0.4585451104 -2.1522528583 0.9299609746
0.4491901247 -2.2592139973 0.9061731323
0.4347058676 -2.3509641823 0.8768496273
0.4155814815 -2.4392615146 0.8404111174
0.3925503767 -2.5235473622 0.7973026559
0.3661280145 -2.6033696531 0.7480261838
0.3365134634 -2.6782019219 0.6930206282
0.3038384565 -2.7474918779 0.6327232419
0.2681810370 -2.8107237459 0.5676395843
0.2296058432 -2.8673468802 0.4982593366
0.1882137758 -2.9167166235 0.4250676614
0.1442055470 -2.9583321090 0.3486400436
0.0979034075 -2.9917409634 0.2695894393
0.0497101690 -3.0163475654 0.1884614558
0.0000867879 -3.0321019589 0.1060121530
-0.0504426322 -3.0386160361 0.0228671988
-0.1012436939 -3.0360745240 -0.0603238344
-0.1517677223 -3.0243658603 -0.1428867989
-0.2015413605 -3.0037399282 -0.2241473944
-0.2500252706 -2.9746275099 -0.3035566034
-0.2911466905 -2.9427919623 -0.3706657239
-0.3364663689 -2.8988684895 -0.4449638692
-0.3797701838 -2.8478289032 -0.5157964384
-0.4162686364 -2.7984151880 -0.5743838501
-0.4557745609 -2.7354879575 -0.6374398966
-0.4893645099 -2.6768264104 -0.6887912586
-0.5253462408 -2.6040549609 -0.7426024597
-0.5595504043 -2.5268450189 -0.7909235600
-0.5887917856 -2.4566999071 -0.8281026236
-0.6169794524 -2.3841819568 -0.8609292213
-0.6440361417 -2.3095783596 -0.8892958264
-0.6697896713 -2.2332860044 -0.9135740209
-0.6923727627 -2.1551990990 -0.9330139637
-0.7105782494 -2.0758683241 -0.9503161412
-0.7152529079 -2.0073585418 -0.9690154741
-0.6888694592 -1.9303762173 -0.9824257944
-0.6535689663 -1.8701126921 -0.9864362746
-0.6114034156 -1.7996478522 -0.9823367640
-0.5645586730 -1.7321233125 -0.9699210833
-0.5155446867 -1.6671591596 -0.9512749160
-0.4650148811 -1.6049345533 -0.9265630141
-0.4135825671 -1.5456151957 -0.8960224083
-0.3617454766 -1.4900667224 -0.8590260936
-0.3105108915 -1.4374121014 -0.8170949873
-0.2602665908 -1.3878364459 -0.7703012139
-0.2048211717 -1.3344952646 -0.7106622895
-0.1574210560 -1.2919068989 -0.6546147246
-0.1055659556 -1.2471227194 -0.5852624640
-0.0616147168 -1.2125923285 -0.5213166522
-0.0130141037 -1.1768374530 -0.4447132357
0.0289835328 -1.1497039532 -0.3760632293
0.0767433109 -1.1228610717 -0.2954075383
0.1197501471 -1.1030126564 -0.2249541241
0.1709666043 -1.0843928895 -0.1442270628
0.2263700666 -1.0696924998 -0.0656075512
0.2878631270 -1.0583392204 0.0087136296
0.3571545749 -1.0497164306 0.0758613068
0.4452017556 -1.0428233218 0.1400832463
0.5438636128 -1.0371730422 0.1865291694
0.6631174201 -1.0306382054 0.2100783641
0.7842170901 -1.0200185729 0.1995759230
0.8968884609 -1.0011517964 0.1573886087
0.9880883621 -0.9757675185 0.1025491229
1.0646602667 -0.9470035452 0.0501743328
1.1312804568 -0.9173181764 0.0070519864
1.2102334001 -0.8781438071 -0.0340330332
1.2831017609 -0.8420798790 -0.0583272117
1.3598441829 -0.8068732958 -0.0665895056
1.4380039231 -0.7750813767 -0.0608065653
1.5158734602 -0.7483793200 -0.0412841621
1.5916502091 -0.7280604745 -0.0090408952
1.6628881099 -0.7165437217 0.0356692801
1.7296803154 -0.7121935277 0.0876967401
1.7926685093 -0.7143344168 0.1445019004
1.8528918744 -0.7221530040 0.2038937316
1.9202207121 -0.7383961688 0.2725817648
1.9785027827 -0.7574079655 0.3313464303
2.0465325500 -0.7842916458 0.3957420095
2.1073016175 -0.8112510872 0.4484078442
2.1789432630 -0.8475973668 0.5032802642
2.2430902131 -0.8826162451 0.5460673855
2.3084394003 -0.9218814488 0.5831515877
2.3834872348 -0.9743158177 0.6159816775
2.4481586164 -1.0251988938 0.6359471187
2.5106403687 -1.0811818224 0.6477883808
2.5698387477 -1.1418327280 0.6510506308
2.6249272549 -1.2062612473 0.6456107184
2.6748400305 -1.2732591583 0.6303390755
2.7203190945 -1.3411211265 0.6074364750
2.7616510776 -1.4088996708 0.5775179069
2.7991265336 -1.4758818914 0.5412717202
2.8373914133 -1.5503608607 0.4913267584
2.8657608532 -1.6130048231 0.4415093465
2.8903066614 -1.6731422872 0.3868711931
2.9138103549 -1.7382405916 0.3182756260
2.9293154054 -1.7917287849 0.2542265633
2.9403538010 -1.8417794233 0.1865120116
2.9469112478 -1.8936179888 0.1042066602
2.9462901375 -1.9341100488 0.0296070516
2.9403607931 -1.9699461069 -0.0470453227
2.9291298506 -2.0010251658 -0.1251608568
2.9124688933 -2.0269472473 -0.2042403013
2.8862081152 -2.0482209469 -0.2956093225
2.8567715973 -2.0603023721 -0.3742178914
2.8224144014 -2.0664065357 -0.4514494053
2.7834043337 -2.0662554361 -0.5266781199
2.7401187542 -2.0598962379 -0.5993323543
2.6859622870 -2.0437337578 -0.6786162618
2.6343732077 -2.0231159584 -0.7426688605
2.5801209558 -1.9970343321 -0.8023304979
2.5235749329 -1.9658405290 -0.8572428842
2.4651172271 -1.9298756934 -0.9071120414
2.4048785559 -1.8885877479 -0.9502876140
2.3436799346 -1.8434343580 -0.9877709248
2.2819447440 -1.7946850167 -1.0194247221
2.2201739340 -1.7424748136 -1.0450997552
2.1508396429 -1.6772614498 -1.0659719374
2.0923310526 -1.6166421118 -1.0762389580
2.0377470783 -1.5517742203 -1.0796409086
1.9891680954 -1.4823011204 -1.0761435960
1.9486631058 -1.4085031927 -1.0658289705
1.9190900767 -1.3312631878 -1.0476343653
1.8993172424 -1.2529222658 -1.0233968704
1.8874442185 -1.1749207021 -0.9938329896
1.8821739012 -1.0981810859 -0.9592188773
1.8832144401 -1.0238605039 -0.9189701489
1.8880864183 -0.9521082788 -0.8745480980
1.8961002892 -0.8831806923 -0.8261313416
1.9078174412 -0.8083246791 -0.7652244419
1.9228563037 -0.7382551013 -0.6995549097
1.9406823005 -0.6729992599 -0.6299118160
1.9637757156 -0.6066661089 -0.5461720436
1.9972729817 -0.5382590290 -0.4366277442
2.0389727339 -0.4817275927 -0.3248606231
2.0918749287 -0.4334045237 -0.2160918278
2.1577075450 -0.3840318492 -0.1167917679
2.2356386960 -0.3223962074 -0.0363492728
2.3180103946 -0.2392919277 0.0133489558
2.3866629871 -0.1326628585 0.0192948964
2.4234409665 -0.0139437246 -0.0122079472
2.4148319551 0.1053705038 -0.0686586823
2.3651503423 0.2131608142 -0.1326089026
2.2912323505 0.3085460562 -0.1926246074
2.2022110729 0.3956654890 -0.2435900666
2.0993046136 0.4748669032 -0.2781126251
1.9865015706 0.5472530676 -0.2884830945
1.9052025378 0.6000978424 -0.2823285221
1.8360601066 0.6476937824 -0.2702763001
1.7788849782 0.6898733568 -0.2568780423
1.7139473644 0.7409505177 -0.2371740508
1.6439481454 0.8036820728 -0.2109936755
1.5711497733 0.8794400904 -0.1778563363
1.4890644947 0.9778636207 -0.1348866208
1.3977295093 1.0680738125 -0.1176502768
1.2983678993 1.1375643680 -0.1291761427
1.2190284006 1.1883923292 -0.1348397375
1.1495287513 1.2312046595 -0.1344327986
1.0895322401 1.2679128004 -0.1271261031
1.0388117212 1.2995382801 -0.1131903743
0.9860179254 1.3283508981 -0.0991416320
0.9308245858 1.3544999247 -0.0858452976
0.8722556509 1.3765714854 -0.0737193064
0.7992653286 1.3963883769 -0.0698997944
0.7227017764 1.4105292853 -0.0694455756
0.6314949005 1.4197166628 -0.0776499748
0.4901980200 1.3906777100 0.1048035500
0.3971104268 1.3793531528 0.1155516180
0.3054455559 1.3675248826 0.1348168928
0.2150479978 1.3575298098 0.1602059232
0.1252952593 1.3507695005 0.1887573483
0.0356631283 1.3480862353 0.2183478908
-0.0542936549 1.3494215732 0.2470317027
-0.1449886016 1.3539794442 0.2729151636
-0.2367819017 1.3601936790 0.2941500486
-0.3299712268 1.3655911093 0.3082949283
-0.4242207186 1.3671822400 0.3131595208
-0.5182610028 1.3622954305 0.3071871448
-0.6104991583 1.3502519505 0.2913361111
-0.7001180219 1.3319573693 0.2680118627
-0.7874498108 1.3090675605 0.2403541883
-0.8732643002 1.2825780788 0.2111714495
-0.9582416317 1.2524307669 0.1831319787
-1.0424226250 1.2173532404 0.1587538777
-1.1248486978 1.1750063045 0.1409734814
-1.2030825581 1.1229298432 0.1329893823
-1.2745607063 1.0614724987 0.1363692366
-1.3396455584 0.9943239774 0.1490807584
-1.4010273622 0.9251805596 0.1682335083
-1.4620130728 0.8568039364 0.1910974185
-1.5251251450 0.7909489191 0.2155250542
-1.5920581774 0.7289276977 0.2397826812
-1.6631475234 0.6710400679 0.2623592209
-1.7384460873 0.6174347175 0.2816018805
-1.8171184385 0.5672463820 0.2959268004
-1.8980310713 0.5191725912 0.3032256612
-1.9793156896 0.4712680731 0.3011600478
-2.0581525889 0.4214452513 0.2869206810
-2.1310629990 0.3683492980 0.2592686859
-2.1955507190 0.3118535944 0.2198618013
-2.2519746779 0.2524123746 0.1730543906
-2.3008502850 0.1895555511 0.1223527590
-2.3410436729 0.1215978703 0.0706483317
-2.3680201426 0.0457057323 0.0216347391
-2.3731817800 -0.0395709821 -0.0174660389
-2.3486722442 -0.1284573486 -0.0340182412
-2.3016694382 -0.2086534244 -0.0206076418
-2.2471605567 -0.2746565436 0.0185808321
-2.1948720423 -0.3281723421 0.0759617906
-2.1485202207 -0.3739680775 0.1442113339
-2.1090884689 -0.4163202036 0.2187990928
-2.0759931821 -0.4587394781 0.2963834255
-2.0485526716 -0.5034719153 0.3748767152
-2.0263918251 -0.5521271809 0.4526987538
-2.0087540411 -0.6051825625 0.5287750849
-1.9953837107 -0.6629774734 0.6022212036
-1.9865816707 -0.7257272825 0.6722055092
-1.9825005863 -0.7932531879 0.7380494439
-1.9836819324 -0.8651785512 0.7991667307
-1.9910021243 -0.9410967509 0.8547789624
-2.0056150516 -1.0204094806 0.9038140427
-2.0284497009 -1.1019689086 0.9454130249
-2.0597607486 -1.1845439791 0.9786284802
-2.0994549886 -1.2667269381 1.0025562172
-2.1466856557 -1.3471963601 1.0165859623
-2.1997228388 -1.4251410851 1.0206437015
-2.2570330196 -1.4998935533 1.0147709039
-2.3171023767 -1.5709560737 0.9989685539
-2.3785560631 -1.6381106688 0.9740404198
-2.4403286795 -1.7006682825 0.9397031510
-2.5014741529 -1.7582892656 0.8967189232
-2.5611902395 -1.8102402923 0.8453111519
-2.6186578348 -1.8558452965 0.7859271133
-2.6730097346 -1.8940460997 0.7188918478
-2.7236984642 -1.9246808287 0.6454126019
-2.7696068651 -1.9467075690 0.5659501686
-2.8101847229 -1.9598778518 0.4817787646
-2.8449019084 -1.9641551676 0.3941376065
-2.8728532903 -1.9591718202 0.3041379279
-2.8938892854 -1.9457144742 0.2131327074
-2.9078058937 -1.9240329509 0.1223367996
-2.9144095111 -1.8942664629 0.0330052992
-2.9138672776 -1.8571806056 -0.0537827583
-2.9066574818 -1.8136412010 -0.1372164386
-2.8928292370 -1.7639575423 -0.2162744949
-2.8727533800 -1.7087203222 -0.2901364103
-2.8469451388 -1.6487187940 -0.3582707442
-2.8157046729 -1.5845125350 -0.4200094215
-2.7789940660 -1.5165951204 -0.4743164503
-2.7370760645 -1.4458869350 -0.5206994734
-2.6900074388 -1.3732662204 -0.5583265651
-2.6377679653 -1.2998628748 -0.5863799789
-2.5804485597 -1.2269873634 -0.6038627114
-2.5184413032 -1.1561595186 -0.6103267199
-2.4523058385 -1.0891097721 -0.6046772123
-2.3834189349 -1.0268976201 -0.5877792917
-2.3131567540 -0.9704593369 -0.5598103297
-2.2430070969 -0.9200878608 -0.5217624668
-2.1740737983 -0.8755038827 -0.4751964740
-2.1071648798 -0.8365023486 -0.4212255225
-2.0425142632 -0.8028919514 -0.3611987980
-1.9798563620 -0.7746876187 -0.2964512178
-1.9184159335 -0.7521509577 -0.2283962662
-1.8568969967 -0.7357334504 -0.1586823516
-1.7935535285 -0.7265877955 -0.0892860160
-1.7264241033 -0.7257514347 -0.0229566029
-1.6537779550 -0.7341240045 0.0366376256
-1.5749875827 -0.7525528962 0.0850136780
-1.4913800938 -0.7802271523 0.1184803096
-1.4055140468 -0.8156591000 0.1342464612
-1.3205403855 -0.8562303510 0.1307942423
-1.2394360362 -0.8985295579 0.1080347485
-1.1640669583 -0.9385892468 0.0679471155
-1.0937331924 -0.9736475640 0.0157036195
-1.0250929314 -1.0024816268 -0.0423528814
-0.9530000574 -1.0251773167 -0.0988846213
-0.8736856359 -1.0421035662 -0.1470381262
-0.7858104253 -1.0537376651 -0.1790817168
-0.6926726592 -1.0616706495 -0.1907092642
-0.5991434793 -1.0676667736 -0.1813798821
-0.5097854818 -1.0733370555 -0.1521182704
-0.4277952678 -1.0797194714 -0.1060287411
-0.3550892186 -1.0878134721 -0.0464801518
-0.2911848485 -1.0983751604 0.0221389191
-0.2349043713 -1.1121840548 0.0966505833
-0.1847997871 -1.1300266416 0.1746553396
-0.1389872255 -1.1525790626 0.2540782056
-0.0958305036 -1.1801619013 0.3333954961
-0.0541602644 -1.2131299779 0.4114430385
-0.0131216845 -1.2518007351 0.4871751735
0.0278531731 -1.2964072195 0.5596056547
0.0689271977 -1.3471586642 0.6278021761
0.1100116133 -1.4039356018 0.6910491026
0.1505996647 -1.4668923223 0.7484937156
0.1899466952 -1.5358717949 0.7995137107
0.2269659033 -1.6108982292 0.8432237227
0.2602388734 -1.6917644536 0.8787442362
0.2886916462 -1.7776223395 0.9056955291
0.3109602474 -1.8676320169 0.9233152684
0.3263273417 -1.9604049665 0.9313235032
0.3347145804 -2.0543847486 0.9299456466
0.3366315925 -2.1481793230 0.9196807028
0.3325779894 -2.2405877203 0.9008905702
0.3232837147 -2.3306384545 0.8741605775
0.3095525243 -2.4176475826 0.8402377916
0.2918403069 -2.5010382687 0.7997006002
0.2704693984 -2.5802197303 0.7529408086
0.2455249759 -2.6545633580 0.7003696971
0.2172355252 -2.7235842027 0.6425092758
0.1857050666 -2.7868506409 0.5799447964
0.1509738713 -2.8436900123 0.5130563302
0.1132220311 -2.8936399828 0.4424084260
0.0725754638 -2.9360097912 0.3684937775
0.0294376568 -2.9706594368 0.2920081620
-0.0158866636 -2.9967873314 0.2134298291
-0.0629506103 -3.0146140511 0.1335619956
-0.1112487059 -3.0235005961 0.0529394229
-0.1601859987 -3.0238463028 -0.0277822697
-0.2093564799 -3.0156314558 -0.1079541615
-0.2582872735 -2.9989326819 -0.1869499891
-0.3064543674 -2.9742258123 -0.2642998958
-0.3536541196 -2.9416979657 -0.3393119982
-0.3996421905 -2.9021126828 -0.4116350417
-0.4443495917 -2.8559749200 -0.4808157480
-0.4877372983 -2.8036315355 -0.5463309953
-0.5299110178 -2.7456877848 -0.6078056423
-0.5711261997 -2.6827309442 -0.6648394969
-0.6115873666 -2.6154159812 -0.7172487788
-0.6516497730 -2.5442004588 -0.7645626537
-0.6915448133 -2.4697522730 -0.8067640506
-0.7315553340 -2.3926675439 -0.8438153588
-0.7717618692 -2.3133448680 -0.8755556297
-0.8120551145 -2.2324022370 -0.9027821322
-0.8516949076 -2.1501192282 -0.9267786476
-0.8873612307 -2.0661539367 -0.9510480043
-0.8978080271 -1.9792003630 -0.9830727953
-0.8551728673 -1.9000750526 -1.0091883527
-0.7943054379 -1.8287396906 -1.0193206764
-0.7290432680 -1.7605457380 -1.0181608284
-0.6623634088 -1.6944969643 -1.0079929459
-0.5952617756 -1.6305458697 -0.9900815597
-0.5284086753 -1.5689126233 -0.9646582983
-0.4623941881 -1.5097904782 -0.9320993485
-0.3976571785 -1.4533012131 -0.8929744723
-0.3345850388 -1.3996094129 -0.8476652409
-0.2736375054 -1.3490335541 -0.7962688100
-0.2149410643 -1.3015251893 -0.7395969129
-0.1586161723 -1.2574253156 -0.6779731676
-0.1045537021 -1.2167476808 -0.6121125591
-0.0525128941 -1.1796666494 -0.5425938602
-0.0020324167 -1.1464114398 -0.4700502960
0.0476490460 -1.1167125866 -0.3954387956
0.0976110243 -1.0908189191 -0.3196036827
0.1490374146 -1.0683803917 -0.2436510420
0.2036285799 -1.0491569005 -0.1690464893
0.2628386252 -1.0326676353 -0.0973838131
0.3286239379 -1.0185671575 -0.0311895052
0.4025051244 -1.0064000916 0.0262031365
0.4843872401 -0.9956075079 0.0717041503
0.5731469467 -0.9858327296 0.1019666361
0.6662253737 -0.9763085176 0.1135732540
0.7595950587 -0.9656003513 0.1062191483
0.8494942054 -0.9519185010 0.0812955052
0.9339639360 -0.9336282944 0.0434671688
1.0137212641 -0.9096393743 -0.0009861643
1.0914271627 -0.8793010474 -0.0452031961
1.1704637611 -0.8438555367 -0.0826587487
1.2526769143 -0.8053392872 -0.1082575625
1.3381136698 -0.7667420841 -0.1182594472
1.4251875708 -0.7312362531 -0.1118284899
1.5115930587 -0.7013828018 -0.0888711870
1.5948344469 -0.6789790390 -0.0507196904
1.6731262554 -0.6647739311 -0.0000771979
1.7457555372 -0.6589090222 0.0598838922
1.8136622757 -0.6604767826 0.1254344487
1.8785814517 -0.6682938632 0.1935424503
1.9422401694 -0.6813720382 0.2620479167
2.0062085412 -0.6990536446 0.3292201636
2.0716537110 -0.7206301806 0.3937763577
2.1393690261 -0.7459132000 0.4545227729
2.2095563140 -0.7749301961 0.5106041659
2.2821061177 -0.8081213781 0.5610762927
2.3564741938 -0.8466413240 0.6046221968
2.4315165528 -0.8912528201 0.6404728630
2.5056213200 -0.9432025174 0.6671620617
2.5768301375 -1.0027681866 0.6838516352
2.6433392336 -1.0693949959 0.6898265545
2.7038793278 -1.1416111374 0.6850351565
2.7579630989 -1.2174224913 0.6697237427
2.8061156321 -1.2947743093 0.6451036946
2.8488874284 -1.3721313151 0.6120049176
2.8868368351 -1.4484273938 0.5714040353
2.9203271261 -1.5227598754 0.5238215407
2.9495273657 -1.5946340730 0.4700291377
2.9742986837 -1.6635423910 0.4104322835
2.9943942215 -1.7290343625 0.3454629675
3.0096018677 -1.7907577213 0.2756669879
3.0195845872 -1.8485277228 0.2016748050
3.0240382937 -1.9019910256 0.1239956684
3.0222674350 -1.9506137349 0.0430881957
3.0140336583 -1.9939096515 -0.0403936859
2.9993086173 -2.0317657080 -0.1256065879
2.9777938596 -2.0634708753 -0.2118878348
2.9495081532 -2.0885928260 -0.2983808450
2.9147521579 -2.1068390951 -0.3842333849
2.8737897459 -2.1179543686 -0.4685528000
2.8270876619 -2.1215538929 -0.5505020251
2.7753317581 -2.1179032470 -0.6293521214
2.7191058337 -2.1071540711 -0.7044089996
2.6589087763 -2.0891666891 -0.7748694511
2.5954235273 -2.0644741901 -0.8402295617
2.5291811974 -2.0335913719 -0.8999821355
2.4607382702 -1.9970120218 -0.9537486001
2.3905912621 -1.9551099384 -1.0010379023
2.3192433133 -1.9085258381 -1.0416718859
2.2472721616 -1.8576548747 -1.0754899403
2.1754106821 -1.8026233953 -1.1023074568
2.1047417798 -1.7430815570 -1.1215596735
2.0367091970 -1.6787462482 -1.1334503190
1.9739681364 -1.6083721653 -1.1373154204
1.9200701465 -1.5310987874 -1.1330828617
1.8785440287 -1.4473396647 -1.1209128144
1.8514267689 -1.3591449037 -1.1014087069
1.8380020781 -1.2695081118 -1.0751890572
1.8346053649 -1.1807108645 -1.0434055989
1.8387785997 -1.0939993644 -1.0063293664
1.8482262358 -1.0100316599 -0.9642171079
1.8613486366 -0.9290014376 -0.9175609688
1.8772704175 -0.8512145942 -0.8664595505
1.8953523971 -0.7765357564 -0.8115745946
1.9153927095 -0.7050386176 -0.7532367108
1.9371928435 -0.6363253010 -0.6922445512
1.9609862852 -0.5700795937 -0.6292940205
1.9869292749 -0.5055590861 -0.5654043220
2.0156464567 -0.4417590549 -0.5019799859
2.0474349487 -0.3768396431 -0.4412313796
2.0821939303 -0.3083151449 -0.3864195454
2.1183284954 -0.2318799988 -0.3448224745
2.1495023774 -0.1452552300 -0.3263731320
2.1637453741 -0.0535562214 -0.3403895628
2.1570224791 0.0326761305 -0.3776216303
2.1355605875 0.1122585388 -0.4234959072
2.1033170305 0.1877287711 -0.4700947062
2.0608892803 0.2605872586 -0.5124786115
2.0074937991 0.3305770971 -0.5464044345
1.9434084725 0.3962144864 -0.5683269287
1.8720808183 0.4571870556 -0.5780453141
1.7972955007 0.5147586185 -0.5770805247
1.7221298433 0.5711488501 -0.5679427135
1.6485508554 0.6282901835 -0.5525767496
1.5778702296 0.6875927080 -0.5324937890
1.5107417383 0.7498053794 -0.5092649633
1.4470328837 0.8135805465 -0.4811908774
1.3865155567 0.8772721780 -0.4466148979
1.3284991213 0.9401668750 -0.4066940506
1.2721639604 1.0017077906 -0.3624752408
1.2166167585 1.0614272874 -0.3148832637
1.1609028839 1.1188770454 -0.2647571027
1.1039940519 1.1735591330 -0.2129103589
1.0447683077 1.2248530143 -0.1602124821
0.9820064745 1.2719337521 -0.1076946335
0.9144455539 1.3136873070 -0.0566816008
0.8409524664 1.3486587174 -0.0089260364
0.7608771443 1.3751235393 0.0333429433
0.6745316609 1.3914136057 0.0676305028
0.5834716282 1.3964754948 0.0917378212
0.5615105547 1.4554500616 -0.2891529472
0.4147019029 1.4640360247 -0.3230099238
0.2645033263 1.4626722372 -0.3248476164
0.1188298317 1.4516601776 -0.2876979529
0.0007502495 1.4443940997 -0.2443483297
-0.0928111827 1.4441844607 -0.2067829939
-0.1862790106 1.4495440381 -0.1693710726
-0.2568442270 1.4570899214 -0.1432835425
-0.3281766827 1.4662816169 -0.1200988306
-0.4005086550 1.4764318752 -0.1010214852
-0.4740724210 1.4868534468 -0.0872560547
-0.5240786130 1.4923769583 -0.0853776332
-0.5740848050 1.4979004697 -0.0834992117
-0.6488876091 1.5021579843 -0.0931260272
-0.7225614436 1.5040449272 -0.1091381317
-0.7951511092 1.5040432758 -0.1300831254
-0.8903442826 1.5018958517 -0.1632217869
-1.0086622302 1.4978361569 -0.2064666811
-1.1759438705 1.4880543878 -0.2614069027
-1.3454866374 1.4604455814 -0.2995765282
-1.4975008019 1.3757857663 -0.3011327585
-1.6076682729 1.2437220217 -0.2686519107
-1.6983049459 1.1005852688 -0.2196260733
-1.7665781801 1.0023611032 -0.1801884457
-1.8275532480 0.9288807559 -0.1481759021
-1.8775393595 0.8773412119 -0.1247891165
-1.9311163911 0.8289573196 -0.1023907227
-1.9896136285 0.7852036618 -0.0829678207
-2.0300074721 0.7573720739 -0.0717305549
-2.0926917656 0.7176309681 -0.0574416595
-2.1580673762 0.6803766085 -0.0504350873
-2.2238185471 0.6434149382 -0.0496735482
-2.3105084846 0.5933922515 -0.0591583889
-2.4140735249 0.5274827296 -0.0865118916
-2.5469568169 0.4270170617 -0.1439154693
-2.6655072975 0.3163480235 -0.2128432182
-2.7615791921 0.1907265176 -0.2900676182
-2.8035949284 0.0412520153 -0.3697524120
-2.7683694933 -0.1175821293 -0.4284711856
-2.6706453867 -0.2604257452 -0.4464776104
-2.5392639508 -0.3727661976 -0.4180696290
-2.3993015267 -0.4450442759 -0.3408646711
-2.2717051906 -0.4852414607 -0.2273633620
-2.1660362547 -0.5072734047 -0.0884398237
-2.0836083136 -0.5274699121 0.0660268235
-2.0299389259 -0.5563290258 0.2042638184
-2.0002769724 -0.5839510268 0.2964278692
-1.9749233465 -0.6197955768 0.3870261381
-1.9533098867 -0.6641736188 0.4747529312
-1.9350923974 -0.7169464719 0.5585222336
-1.9234374889 -0.7614251660 0.6184229545
-1.9109261284 -0.8274599440 0.6934075466
-1.9023401334 -0.9002253477 0.7624786018
-1.8986966648 -0.9789374505 0.8251358073
-1.9016039794 -1.0627880997 0.8807167986
-1.9128749934 -1.1504863544 0.9286678156
-1.9345923939 -1.2403812524 0.9680094145
-1.9685725507 -1.3302757844 0.9973151255
-2.0142767213 -1.4177966500 1.0159023690
-2.0698183074 -1.5012539032 1.0231441691
-2.1325940493 -1.5797425518 1.0189429265
-2.1996583157 -1.6532044539 1.0038197437
-2.2689303381 -1.7214420374 0.9778283408
-2.3386714330 -1.7844918078 0.9418991723
-2.4076295334 -1.8418337004 0.8962225080
-2.4747607198 -1.8927059857 0.8411248314
-2.5392097982 -1.9365619228 0.7774809831
-2.6001001666 -1.9725343430 0.7058973459
-2.6565334075 -1.9997375322 0.6271651467
-2.7076467708 -2.0176283156 0.5423746307
-2.7526494224 -2.0259656754 0.4527806698
-2.7826509502 -2.0267751370 0.3834286183
-2.8150083710 -2.0177202478 0.2884368108
-2.8395456835 -1.9992155931 0.1924872147
-2.8559276817 -1.9718520162 0.0969057782
-2.8617438081 -1.9448112494 0.0265724198
-2.8635362674 -1.9031069230 -0.0650134159
-2.8571313158 -1.8541302489 -0.1527035200
-2.8429657502 -1.7987056750 -0.2355276879
-2.8273687249 -1.7532192253 -0.2937174026
-2.8006173832 -1.6882590189 -0.3657550135
-2.7670959888 -1.6188144066 -0.4304153131
-2.7272068260 -1.5457416793 -0.4869147965
-2.6933592543 -1.4891579699 -0.5236182979
-2.6426391701 -1.4119557639 -0.5635337945
-2.5860015718 -1.3341046967 -0.5926772456
-2.5402028759 -1.2759436092 -0.6078229326
-2.4739901371 -1.2004659825 -0.6161191679
-2.4032967799 -1.1288556140 -0.6110978212
-2.3480254563 -1.0790435214 -0.5979435304
-2.2732032895 -1.0173808734 -0.5712198280
-2.1980048714 -0.9621646551 -0.5335381417
-2.1421131806 -0.9252409333 -0.4987640802
-2.0686925873 -0.8815290060 -0.4455595863
-1.9967018644 -0.8444831323 -0.3856783325
-1.9433165868 -0.8209106833 -0.3376965395
-1.8721450338 -0.7959644714 -0.2709022047
-1.8181383525 -0.7815489014 -0.2200040644
-1.7427776515 -0.7717230777 -0.1538316700
-1.6822832322 -0.7723064690 -0.1086231362
-1.6186596748 -0.7788998331 -0.0690324720
-1.5522062251 -0.7916835122 -0.0365957575
-1.4832221291 -0.8108378485 -0.0128490730
-1.4132580297 -0.8377692680 -0.0046531090
-1.3450138794 -0.8683206510 -0.0085863353
-1.2793316122 -0.9010812318 -0.0239812665
-1.2170531622 -0.9346402448 -0.0501704174
-1.1601830919 -0.9659855816 -0.0887658957
-1.0870232214 -1.0034513842 -0.1468870505
-1.0128036229 -1.0346912563 -0.2074410192
-0.9317681638 -1.0586995011 -0.2618954988
-0.8188174540 -1.0791412592 -0.3124519921
-0.6948759816 -1.0884060041 -0.3277115735
-0.5712263640 -1.0917079034 -0.3093425448
-0.4557147779 -1.0923960519 -0.2610105361
-0.3535388470 -1.0929195667 -0.1880648758
-0.2831714230 -1.0949383084 -0.1159880786
-0.2217268926 -1.0998678339 -0.0362499015
-0.1668179249 -1.1084638226 0.0478483031
-0.1169251042 -1.1217422880 0.1344357569
-0.0700124036 -1.1401574109 0.2217524351
-0.0242383758 -1.1640293884 0.3083476552
0.0100877329 -1.1863480543 0.3719125116
0.0566984563 -1.2204449429 0.4544912898
0.1049136997 -1.2603766708 0.5334423201
0.1551640482 -1.3062503883 0.6077388320
0.1942531549 -1.3445849562 0.6597911013
0.2478753515 -1.4003714559 0.7242433360
0.3027959994 -1.4618450083 0.7820676168
0.3580500925 -1.5291563711 0.8325825066
0.4122098344 -1.6024274206 0.8753442238
0.4633524275 -1.6818731785 0.9099050710
0.5192722815 -1.7901035549 0.9407731967
0.5606704289 -1.9076215193 0.9569563371
0.5801377788 -2.0316913561 0.9558616734
0.5804586283 -2.1563263935 0.9402412465
0.5658022601 -2.2778402743 0.9114556943
0.5461280204 -2.3712899101 0.8795386772
0.5216104388 -2.4608754465 0.8405844431
0.4932604466 -2.5460564556 0.7949047115
0.4617866306 -2.6265195759 0.7431115591
0.4275019509 -2.7018404858 0.6856715594
0.3904413878 -2.7713995531 0.6229372081
0.3506570074 -2.8345968509 0.5553343721
0.3082378152 -2.8910037481 0.4834623430
0.2632055205 -2.9397932643 0.4077268968
0.2158356301 -2.9806544267 0.3287863098
0.1663691582 -3.0128224899 0.2471707167
0.1153070017 -3.0359077995 0.1634930825
0.0631241862 -3.0495898667 0.0784623104
0.0103634415 -3.0537314760 -0.0072050253
-0.0423013891 -3.0483027453 -0.0928653991
-0.0941789647 -3.0331002648 -0.1778194364
-0.1447954475 -3.0085471745 -0.2613447997
-0.1935961737 -2.9750292074 -0.3428133110
-0.2286392613 -2.9438859588 -0.4020194495
-0.2732905474 -2.8956242963 -0.4782926967
-0.3151907760 -2.8396828864 -0.5507771287
-0.3447999745 -2.7931988404 -0.6024367049
-0.3816381041 -2.7252881303 -0.6670741509
-0.4076028201 -2.6709218766 -0.7127430203
-0.4391051150 -2.5926939407 -0.7679561405
-0.4674510356 -2.5094895791 -0.8172844663
-0.4860387580 -2.4436475412 -0.8494411966
-0.5024035708 -2.3756963697 -0.8780430839
-0.5163104141 -2.3058118511 -0.9030360232
-0.5275242280 -2.2341697717 -0.9243659095
-0.5330506177 -2.1602789697 -0.9392492799
-0.5337952681 -2.0855827115 -0.9495842781
-0.5326977886 -2.0355167205 -0.9549581529
-0.5225660510 -1.9606773821 -0.9556632361
-0.5128324946 -1.9114856936 -0.9535518728
-0.4937635632 -1.8387499665 -0.9465126996
-0.4667539373 -1.7697496607 -0.9318492206
-0.4358275978 -1.7037724494 -0.9124682723
-0.4016210868 -1.6409564833 -0.8884677298
-0.3647709461 -1.5814399131 -0.8599454681
-0.3258337747 -1.5268322317 -0.8250777149
-0.2864367442 -1.4752147898 -0.7865247336
-0.2468956762 -1.4266393378 -0.7443336177
-0.1947012791 -1.3674653398 -0.6817276661
-0.1562259397 -1.3263884822 -0.6312562815
-0.1065782090 -1.2774977580 -0.5584123689
-0.0707165396 -1.2455180077 -0.5000394442
-0.0239957907 -1.2072634661 -0.4193761753
0.0103180195 -1.1826953198 -0.3566876631
0.0558755975 -1.1549032243 -0.2712113940
0.0904628797 -1.1376449212 -0.2062572062
0.1383046287 -1.1196288785 -0.1194076362
0.1899015080 -1.1067173643 -0.0338312894
0.2471023161 -1.0981112834 0.0486167643
0.3118040254 -1.0930327695 0.1255194771
0.4060162712 -1.0900391357 0.2084623423
0.5145802789 -1.0885133549 0.2710917028
0.6600094665 -1.0849678932 0.3065834742
0.8088391216 -1.0744367945 0.2929326978
0.9442827164 -1.0503850917 0.2334817122
1.0422127883 -1.0179067426 0.1616310769
1.1155992693 -0.9843677161 0.1013348298
1.1711337510 -0.9553353053 0.0593071690
1.2500030391 -0.9124320776 0.0145926823
1.3135266075 -0.8788204707 -0.0083968608
1.3815746959 -0.8470045075 -0.0149195640
1.4508202753 -0.8189265003 -0.0097846407
1.5201538618 -0.7953758381 0.0063028627
1.5884659714 -0.7771419099 0.0326379000
1.6526499644 -0.7683135124 0.0714157581
1.7136050935 -0.7654780331 0.1155095880
1.7716747430 -0.7681920510 0.1635693521
1.8272022970 -0.7760121447 0.2142450129
1.8982012548 -0.7954202995 0.2831156129
1.9507970242 -0.8157622864 0.3334726969
2.0214113890 -0.8479531110 0.3977076614
2.0752342090 -0.8765889744 0.4422929155
2.1483302121 -0.9202645376 0.4959563624
2.2040743085 -0.9571111120 0.5310584783
2.2604046067 -0.9971215735 0.5616809785
2.3354579167 -1.0573788153 0.5914904921
2.3906959128 -1.1071952702 0.6047321756
2.4444505999 -1.1595954581 0.6117251265
2.4963382617 -1.2142704600 0.6122747072
2.5459751820 -1.2709113572 0.6061862804
2.5917169622 -1.3290958253 0.5909544083
2.6345225570 -1.3874679436 0.5697692555
2.6744147268 -1.4456680266 0.5430308963
2.7114162320 -1.5033363891 0.5111394050
2.7544557005 -1.5779618460 0.4588319762
2.7819943406 -1.6313755732 0.4129895554
2.8063146390 -1.6827421834 0.3633101027
2.8332264883 -1.7474468206 0.2910882845
2.8490289431 -1.7926998485 0.2327861387
2.8611230148 -1.8350311239 0.1713492183
2.8697842019 -1.8852449521 0.0844176521
2.8703128401 -1.9176063627 0.0161259074
2.8666879279 -1.9459825623 -0.0536969596
2.8589510840 -1.9702846236 -0.1247151257
2.8471439269 -1.9904236192 -0.1965927679
2.8229080771 -2.0078490678 -0.2928377999
2.7987910367 -2.0137656491 -0.3642023980
2.7710390569 -2.0148587028 -0.4343460105
2.7397210054 -2.0109569793 -0.5028542146
2.7049057504 -2.0018892289 -0.5693125872
2.6528187402 -1.9803134445 -0.6528235240
2.6098376391 -1.9570652276 -0.7104682698
2.5648183844 -1.9295944742 -0.7644314340
2.5179686685 -1.8980896861 -0.8145036329
2.4694961839 -1.8627393650 -0.8604754827
2.4191658498 -1.8220655574 -0.8995373257
2.3681165558 -1.7783428779 -0.9338699637
2.3166173264 -1.7317151586 -0.9633595039
2.2649371859 -1.6823262320 -0.9878920537
2.1969375061 -1.6114413427 -1.0103842013
2.1479529082 -1.5545379753 -1.0190275970
2.1015260202 -1.4951762753 -1.0219663969
2.0582660443 -1.4335034535 -1.0192043303
2.0187821829 -1.3696667207 -1.0107451266
1.9867533845 -1.3033814719 -0.9938600237
1.9606324068 -1.2363364197 -0.9716046836
1.9402830721 -1.1691305397 -0.9442603803
1.9255692026 -1.1023628075 -0.9121083882
1.9182026444 -1.0376893479 -0.8737231899
1.9148242000 -0.9752151200 -0.8315352272
1.9149301610 -0.9151467905 -0.7858031326
1.9202824853 -0.8401136018 -0.7188742892
1.9303198979 -0.7714715849 -0.6458731087
1.9441717574 -0.7096732188 -0.5675790808
1.9665651461 -0.6432526242 -0.4630500666
2.0076166886 -0.5709589720 -0.3078511664
2.0622990111 -0.5216961305 -0.1477412603
2.1363149086 -0.4899694043 0.0090477240
2.2332211597 -0.4597485535 0.1528360096
2.3529488966 -0.4129124161 0.2721239290
2.4865184118 -0.3333286255 0.3530710435
2.6095806001 -0.2117694956 0.3789793557
2.6898594539 -0.0605635798 0.3532057359
2.6941033226 0.0984824688 0.2861785425
2.6269836540 0.2385928572 0.2048769010
2.5215754206 0.3565048537 0.1272293967
2.3969283468 0.4607538810 0.0592243012
2.2552007546 0.5535193200 0.0121016785
2.1009223229 0.6373190797 0.0010791251
2.0131095750 0.6854370664 0.0124234805
1.9499903700 0.7242387147 0.0273901132
1.9092191010 0.7514565300 0.0388206649
1.8500244992 0.7943083274 0.0581456874
1.7771545525 0.8575587662 0.0872776123
1.6952666629 0.9452996342 0.1254782049
1.5916134326 1.0784550635 0.1768416564
1.4669598972 1.1959807499 0.1713934969
1.3245718382 1.2734209454 0.1041229554
1.2214400427 1.3153573710 0.0452037886
1.1381546188 1.3435322735 -0.0041084945
1.0750704283 1.3622664678 -0.0413418473
1.0328551348 1.3742235459 -0.0661682665
0.9900293763 1.3847680442 -0.0905886304
0.9472036177 1.3953125424 -0.1150089944
0.9035588354 1.4044842535 -0.1385125763
0.8376535128 1.4176532146 -0.1731425321
0.7708718920 1.4296449649 -0.2065216540
0.6795181728 1.4429578308 -0.2470377708
