# Supplementary material for: The topology of the magnetically induced ring current of C13Cl2
Source: Chem Sci. 2026 Jun 27. Online ahead of print. doi: 10.1039/d6sc03398a (PMC13334967; doi:10.1039/d6sc03398a)
Supplement: SC-OLF-D6SC03398A-s002 [file SC-OLF-D6SC03398A-s002.zip › c13cl2/3loops/ribbon_traj_006_024.xyz]

300

0.4903877669 1.3922607711 0.0905874842
0.3948745436 1.3847454988 0.0946878703
0.3000867853 1.3763189415 0.1037553762
0.2181830675 1.3691716707 0.1164725314
0.1243751365 1.3628201519 0.1312515035
0.0306270688 1.3586430810 0.1470391269
-0.0632947736 1.3568990886 0.1627985978
-0.1453605724 1.3578108570 0.1770346876
-0.2402280005 1.3600236205 0.1896672372
-0.3357847045 1.3632385774 0.1990055343
-0.4318400752 1.3659230835 0.2033920163
-0.5155623399 1.3650204444 0.2008381758
-0.5981813095 1.3582366433 0.1888714825
-0.6789985581 1.3467348498 0.1706391505
-0.7698052173 1.3298518390 0.1447617540
-0.8589364944 1.3089618161 0.1158147338
-0.9471203265 1.2843973695 0.0868235212
-1.0346737434 1.2553151614 0.0604738950
-1.1322529960 1.2153590345 0.0369981509
-1.2257809970 1.1628809339 0.0245692606
-1.3099186802 1.0950001492 0.0276015065
-1.3849330567 1.0183252696 0.0426660580
-1.4471875697 0.9478059905 0.0628322769
-1.5091014423 0.8781319637 0.0867386928
-1.5734506823 0.8113356364 0.1122948246
-1.6419521308 0.7488005797 0.1377510276
-1.7150306836 0.6909799589 0.1615006836
-1.7823522986 0.6441823458 0.1794013748
-1.8525160095 0.6003790625 0.1936739428
-1.9357455826 0.5532260492 0.2034541705
-2.0091068446 0.5125752710 0.2033076324
-2.0809759205 0.4707356172 0.1939637519
-2.1492033506 0.4267602875 0.1747025262
-2.2214805367 0.3737258157 0.1418760387
-2.2861937958 0.3171173191 0.1000534738
-2.3435981457 0.2566829943 0.0530403887
-2.3997758596 0.1830360381 -0.0022718559
-2.4507143396 0.0811535349 -0.0688978045
-2.4620389481 -0.0374449664 -0.1246050180
-2.4140055494 -0.1574836717 -0.1430312139
-2.3340155602 -0.2564721745 -0.1151308035
-2.2487395055 -0.3291115659 -0.0477955806
-2.1867465079 -0.3751056901 0.0264777348
-2.1333316599 -0.4143727589 0.1112215235
-2.0934782673 -0.4489498615 0.1911087928
-2.0598395287 -0.4853313433 0.2732292615
-2.0315796509 -0.5254969389 0.3557336891
-2.0082416371 -0.5708775083 0.4371325729
-1.9891153357 -0.6218187534 0.5163587045
-1.9738809168 -0.6784000925 0.5925683570
-1.9642936918 -0.7327913746 0.6557017310
-1.9568942986 -0.7997869507 0.7241756922
-1.9541715452 -0.8717651983 0.7877273596
-1.9570697331 -0.9483119531 0.8456269247
-1.9668834762 -1.0287929620 0.8969853494
-1.9848072595 -1.1120866791 0.9410471756
-2.0117655460 -1.1968587133 0.9768659356
-2.0482719853 -1.2814830922 1.0034147201
-2.0998483505 -1.3748278720 1.0216140208
-2.1535685475 -1.4543219855 1.0265649042
-2.2124502522 -1.5300766312 1.0212480144
-2.2746387280 -1.6016884372 1.0057275335
-2.3384963626 -1.6690268803 0.9807205381
-2.4027951449 -1.7316351901 0.9463039676
-2.4665009211 -1.7890603190 0.9029246557
-2.5287204662 -1.8406077632 0.8508770527
-2.5886753343 -1.8856773281 0.7907784492
-2.6455085195 -1.9233497272 0.7230544957
-2.6985262772 -1.9531496603 0.6486484092
-2.7467242683 -1.9742250646 0.5682332810
-2.7895090597 -1.9863033688 0.4830548170
-2.8262425861 -1.9893119394 0.3943221811
-2.8561095945 -1.9830282942 0.3032104055
-2.8787845160 -1.9680286072 0.2110461257
-2.8940646888 -1.9446115598 0.1191056748
-2.9017916551 -1.9131209555 0.0286299508
-2.9021556018 -1.8743028529 -0.0593015096
-2.8954116040 -1.8288348092 -0.1437257492
-2.8817583230 -1.7772004072 -0.2236597639
-2.8616545603 -1.7200910136 -0.2983430798
-2.8354656340 -1.6581926853 -0.3670872134
-2.8034415793 -1.5920592689 -0.4290836400
-2.7707857326 -1.5313901773 -0.4769533966
-2.7284037490 -1.4592951406 -0.5243253783
-2.6805676089 -1.3853035296 -0.5626716569
-2.6273183389 -1.3105646197 -0.5911335821
-2.5688321711 -1.2364594975 -0.6088541168
-2.5054873505 -1.1645451909 -0.6151467325
-2.4380062334 -1.0964727638 -0.6092769251
-2.3768061514 -1.0410521272 -0.5947898072
-2.3051867486 -0.9831226001 -0.5674832978
-2.2334642859 -0.9313601183 -0.5298992970
-2.1627741743 -0.8856381371 -0.4834934291
-2.0938820118 -0.8457954811 -0.4295262374
-2.0269866512 -0.8116115168 -0.3694827671
-1.9617142937 -0.7831260025 -0.3048496182
-1.9057015558 -0.7628335129 -0.2457200153
-1.8407557580 -0.7461721263 -0.1767765659
-1.7734091717 -0.7372434873 -0.1087750577
-1.7112507425 -0.7371252313 -0.0525596401
-1.6345022645 -0.7457998911 0.0042378454
-1.5628803587 -0.7621876402 0.0440537963
-1.4878544953 -0.7858361573 0.0722258558
-1.4110411089 -0.8158547888 0.0868581894
-1.3239220093 -0.8560948906 0.0837068775
-1.2517203931 -0.8933737455 0.0631408824
-1.1839504942 -0.9291552974 0.0295575576
-1.1109668582 -0.9661861846 -0.0205617979
-1.0401710662 -0.9973293795 -0.0776619539
-0.9664968351 -1.0222296636 -0.1341539466
-0.8858544207 -1.0408658073 -0.1826992970
-0.7969397257 -1.0536685033 -0.2159585318
-0.6904010757 -1.0629017010 -0.2301215540
-0.5953369997 -1.0682654739 -0.2198173702
-0.4931020433 -1.0731931974 -0.1851768864
-0.4108106869 -1.0780505400 -0.1358670618
-0.3379443544 -1.0844250973 -0.0735362508
-0.2737936366 -1.0931210632 -0.0024578296
-0.2172523275 -1.1050599705 0.0744181410
-0.1664373142 -1.1209373953 0.1545340583
-0.1197268540 -1.1415127059 0.2360739088
-0.0753190051 -1.1670831580 0.3174798774
-0.0319828895 -1.1979619496 0.3976036187
0.0112656938 -1.2344767813 0.4753550748
0.0550264939 -1.2767271592 0.5498166458
0.0995859152 -1.3247540793 0.6201383657
0.1449496171 -1.3786295126 0.6854766599
0.1907364836 -1.4383451834 0.7451027651
0.2362645293 -1.5038635813 0.7983771790
0.2804832079 -1.5752852486 0.8445361037
0.3220308376 -1.6524965597 0.8829701300
0.3594033451 -1.7352608287 0.9131086422
0.3948707073 -1.8344621083 0.9363462444
0.4199697539 -1.9389055421 0.9477277056
0.4333765679 -2.0462556242 0.9472089437
0.4354015339 -2.1538996983 0.9352715734
0.4269694381 -2.2593053172 0.9117917143
0.4139559189 -2.3501338665 0.8832894145
0.3932023907 -2.4482690747 0.8424885423
0.3711859237 -2.5314297254 0.7997390579
0.3457328690 -2.6102255443 0.7510088918
0.3169955446 -2.6841103126 0.6966938496
0.2851664998 -2.7526460023 0.6373075112
0.2502963724 -2.8153128833 0.5733184361
0.2124146731 -2.8714670676 0.5051257061
0.1660749881 -2.9262698340 0.4239521859
0.1224056840 -2.9669930456 0.3486345430
0.0764226409 -2.9997142359 0.2708350611
0.0285047343 -3.0239238891 0.1911028350
-0.0209018921 -3.0396666806 0.1101605756
-0.0712502308 -3.0464213434 0.0285476199
-0.1219740968 -3.0444006669 -0.0530869905
-0.1726118736 -3.0337015321 -0.1341050402
-0.2226201630 -3.0143990728 -0.2139163891
-0.2715569464 -2.9869396224 -0.2919899940
-0.3191371992 -2.9516265389 -0.3677138400
-0.3650788376 -2.9090041909 -0.4406325438
-0.4092610397 -2.8595677336 -0.5102553299
-0.4516514629 -2.8038423275 -0.5761414057
-0.4874995236 -2.7507127432 -0.6302878207
-0.5268440869 -2.6847232485 -0.6880695898
-0.5646899915 -2.6140341146 -0.7410567591
-0.6012089449 -2.5391560881 -0.7888964436
-0.6363465474 -2.4605648287 -0.8313630488
-0.6667484698 -2.3897630746 -0.8640426369
-0.6988315033 -2.3054086836 -0.8959377482
-0.7264931303 -2.2304508927 -0.9197835404
-0.7508516841 -2.1536584101 -0.9394150639
-0.7702051438 -2.0755097717 -0.9571941270
-0.7735816648 -1.9956702443 -0.9767950083
-0.7467012161 -1.9198663667 -0.9913183564
-0.7087270083 -1.8609590637 -0.9950897389
-0.6632566104 -1.7927315857 -0.9914403813
-0.6140202212 -1.7270345592 -0.9810324775
-0.5615563709 -1.6647246321 -0.9635829664
-0.5010985862 -1.5957504429 -0.9364345233
-0.4468093493 -1.5395196459 -0.9066029275
-0.3855778040 -1.4778743756 -0.8658747407
-0.3323882848 -1.4275105277 -0.8251454622
-0.2734504806 -1.3730760153 -0.7722666303
-0.2164512559 -1.3225871047 -0.7136032493
-0.1680992896 -1.2818172572 -0.6584365411
-0.1153091761 -1.2390294916 -0.5903650671
-0.0646274493 -1.2005790697 -0.5182187197
-0.0215876381 -1.1709363744 -0.4525338215
0.0265148830 -1.1406434379 -0.3749625878
0.0744967868 -1.1148354910 -0.2957299889
0.1235041164 -1.0932513642 -0.2159012947
0.1751890955 -1.0756603177 -0.1368516507
0.2310070131 -1.0615367310 -0.0600435477
0.2929358838 -1.0504430016 0.0122834839
0.3626173837 -1.0417514968 0.0772568457
0.4501502332 -1.0343252255 0.1395274720
0.5489700139 -1.0280264582 0.1821472602
0.6668005657 -1.0206897770 0.2033085528
0.7856355028 -1.0094766243 0.1920245339
0.8861744865 -0.9930715156 0.1565755024
0.9782605361 -0.9694216058 0.1054869604
1.0550970434 -0.9419593971 0.0550852026
1.1310304853 -0.9083551837 0.0068493412
1.2099613275 -0.8700310677 -0.0320731966
1.2827239938 -0.8349896658 -0.0539313250
1.3583530664 -0.8004933609 -0.0629949553
1.4357467323 -0.7686826500 -0.0586419065
1.5128277086 -0.7430061731 -0.0380970259
1.5874405212 -0.7237386012 -0.0056359417
1.6584327186 -0.7113053982 0.0368411449
1.7251881159 -0.7058283166 0.0871994325
1.7967836746 -0.7086163441 0.1512704904
1.8559486085 -0.7173439738 0.2101128959
1.9139431117 -0.7306482855 0.2692395251
1.9803725472 -0.7514604120 0.3355268843
2.0476847832 -0.7773893673 0.3989966648
2.1078369577 -0.8032571361 0.4513375206
2.1786772945 -0.8381411271 0.5059124346
2.2422114993 -0.8717808919 0.5489561958
2.3162233347 -0.9167826270 0.5902660994
2.3813116510 -0.9608594224 0.6189616005
2.4545542457 -1.0181098855 0.6424939486
2.5164011260 -1.0732292977 0.6544558532
2.5749939128 -1.1330277325 0.6580784135
2.6295524274 -1.1965997599 0.6533343556
2.6863695647 -1.2723247703 0.6365505051
2.7307176351 -1.3396356755 0.6133332601
2.7709607784 -1.4067854165 0.5833768404
2.8073869464 -1.4731059071 0.5473117871
2.8447920364 -1.5469005339 0.4984816086
2.8732086025 -1.6095068844 0.4504085049
2.9010779747 -1.6778011470 0.3887348662
2.9203952719 -1.7343465184 0.3298312703
2.9379348563 -1.7951372498 0.2574961769
2.9480589714 -1.8446726851 0.1905930851
2.9541640411 -1.8965196332 0.1099433703
2.9538633266 -1.9376784120 0.0368924459
2.9484182807 -1.9744781332 -0.0382998296
2.9354558427 -2.0099767562 -0.1266667426
2.9175690317 -2.0352664504 -0.2045955668
2.8910761241 -2.0572686222 -0.2942357005
2.8618950430 -2.0704553112 -0.3716621970
2.8278306619 -2.0778078331 -0.4478574243
2.7891657681 -2.0790970797 -0.5222354783
2.7397353164 -2.0719516862 -0.6042913758
2.6919641051 -2.0593722772 -0.6720151552
2.6338807526 -2.0375502280 -0.7452764013
2.5797317466 -2.0127672478 -0.8042164652
2.5233341133 -1.9829931549 -0.8585767024
2.4567628683 -1.9424074030 -0.9146419688
2.3967670236 -1.9029119609 -0.9579195259
2.3270702823 -1.8518744050 -0.9999983529
2.2653378575 -1.8036952141 -1.0299538160
2.2037833984 -1.7521857265 -1.0540704142
2.1431367815 -1.6971746581 -1.0719761786
2.0843083016 -1.6385240906 -1.0836833850
2.0218694020 -1.5655695605 -1.0883418968
1.9739993331 -1.4967947742 -1.0844068101
1.9347384611 -1.4236295556 -1.0737756352
1.9052990977 -1.3473171785 -1.0568671507
1.8855169171 -1.2695726677 -1.0341076796
1.8723227215 -1.1809013700 -1.0007293929
1.8697684691 -1.1048892127 -0.9660196204
1.8719851058 -1.0310331106 -0.9269707732
1.8783016031 -0.9496310818 -0.8767652091
1.8879325126 -0.8815073476 -0.8290576381
1.9012598526 -0.8075390385 -0.7694000661
1.9173673097 -0.7379935831 -0.7053173339
1.9359329197 -0.6729730869 -0.6374177984
1.9595806282 -0.6064735616 -0.5560018354
1.9930380945 -0.5365686449 -0.4499267126
2.0338492362 -0.4776231988 -0.3413224211
2.0849039237 -0.4263430428 -0.2350837189
2.1477977065 -0.3742994767 -0.1374121500
2.2221168243 -0.3106678501 -0.0577465531
2.3006601716 -0.2258281299 -0.0089231142
2.3649250323 -0.1183430856 -0.0039099329
2.3946713907 0.0003422145 -0.0375367731
2.3786934549 0.1165017689 -0.0949658525
2.3261864649 0.2200491517 -0.1586662934
2.2523941561 0.3120109584 -0.2184777309
2.1636025082 0.3959549322 -0.2682238737
2.0605292674 0.4718524141 -0.2989988654
1.9707608041 0.5306499517 -0.3061420818
1.8903464051 0.5823314592 -0.3012578842
1.8213311293 0.6285413540 -0.2907027333
1.7540339312 0.6761044651 -0.2753027371
1.6900683492 0.7267828990 -0.2557983421
1.6292584915 0.7803494799 -0.2340803112
1.5715218249 0.8360824786 -0.2095182027
1.5090793702 0.9020293437 -0.1780193986
1.4423011546 0.9786801104 -0.1412295376
1.3764084451 1.0555295132 -0.1047762816
1.2972719247 1.1365492282 -0.0710026081
1.2076653100 1.2040778046 -0.0478680728
1.1228603575 1.2525663645 -0.0322439045
1.0466947036 1.2903894064 -0.0151910575
0.9796186392 1.3205535405 0.0052960320
0.9098134464 1.3466204071 0.0257584525
0.8367784138 1.3679649455 0.0452898432
0.7480412302 1.3842152584 0.0618074949
0.6804422773 1.3931361005 0.0770750424
0.5859905387 1.3960555620 0.0861333517
0.4901980200 1.3906777100 0.1048035500
0.3971104268 1.3793531528 0.1155516180
0.3054455559 1.3675248826 0.1348168928
0.2150479978 1.3575298098 0.1602059232
0.1252952593 1.3507695005 0.1887573483
0.0356631283 1.3480862353 0.2183478908
-0.0542936549 1.3494215732 0.2470317027
-0.1449886016 1.3539794442 0.2729151636
-0.2367819017 1.3601936790 0.2941500486
-0.3299712268 1.3655911093 0.3082949283
-0.4242207186 1.3671822400 0.3131595208
-0.5182610028 1.3622954305 0.3071871448
-0.6104991583 1.3502519505 0.2913361111
-0.7001180219 1.3319573693 0.2680118627
-0.7874498108 1.3090675605 0.2403541883
-0.8732643002 1.2825780788 0.2111714495
-0.9582416317 1.2524307669 0.1831319787
-1.0424226250 1.2173532404 0.1587538777
-1.1248486978 1.1750063045 0.1409734814
-1.2030825581 1.1229298432 0.1329893823
-1.2745607063 1.0614724987 0.1363692366
-1.3396455584 0.9943239774 0.1490807584
-1.4010273622 0.9251805596 0.1682335083
-1.4620130728 0.8568039364 0.1910974185
-1.5251251450 0.7909489191 0.2155250542
-1.5920581774 0.7289276977 0.2397826812
-1.6631475234 0.6710400679 0.2623592209
-1.7384460873 0.6174347175 0.2816018805
-1.8171184385 0.5672463820 0.2959268004
-1.8980310713 0.5191725912 0.3032256612
-1.9793156896 0.4712680731 0.3011600478
-2.0581525889 0.4214452513 0.2869206810
-2.1310629990 0.3683492980 0.2592686859
-2.1955507190 0.3118535944 0.2198618013
-2.2519746779 0.2524123746 0.1730543906
-2.3008502850 0.1895555511 0.1223527590
-2.3410436729 0.1215978703 0.0706483317
-2.3680201426 0.0457057323 0.0216347391
-2.3731817800 -0.0395709821 -0.0174660389
-2.3486722442 -0.1284573486 -0.0340182412
-2.3016694382 -0.2086534244 -0.0206076418
-2.2471605567 -0.2746565436 0.0185808321
-2.1948720423 -0.3281723421 0.0759617906
-2.1485202207 -0.3739680775 0.1442113339
-2.1090884689 -0.4163202036 0.2187990928
-2.0759931821 -0.4587394781 0.2963834255
-2.0485526716 -0.5034719153 0.3748767152
-2.0263918251 -0.5521271809 0.4526987538
-2.0087540411 -0.6051825625 0.5287750849
-1.9953837107 -0.6629774734 0.6022212036
-1.9865816707 -0.7257272825 0.6722055092
-1.9825005863 -0.7932531879 0.7380494439
-1.9836819324 -0.8651785512 0.7991667307
-1.9910021243 -0.9410967509 0.8547789624
-2.0056150516 -1.0204094806 0.9038140427
-2.0284497009 -1.1019689086 0.9454130249
-2.0597607486 -1.1845439791 0.9786284802
-2.0994549886 -1.2667269381 1.0025562172
-2.1466856557 -1.3471963601 1.0165859623
-2.1997228388 -1.4251410851 1.0206437015
-2.2570330196 -1.4998935533 1.0147709039
-2.3171023767 -1.5709560737 0.9989685539
-2.3785560631 -1.6381106688 0.9740404198
-2.4403286795 -1.7006682825 0.9397031510
-2.5014741529 -1.7582892656 0.8967189232
-2.5611902395 -1.8102402923 0.8453111519
-2.6186578348 -1.8558452965 0.7859271133
-2.6730097346 -1.8940460997 0.7188918478
-2.7236984642 -1.9246808287 0.6454126019
-2.7696068651 -1.9467075690 0.5659501686
-2.8101847229 -1.9598778518 0.4817787646
-2.8449019084 -1.9641551676 0.3941376065
-2.8728532903 -1.9591718202 0.3041379279
-2.8938892854 -1.9457144742 0.2131327074
-2.9078058937 -1.9240329509 0.1223367996
-2.9144095111 -1.8942664629 0.0330052992
-2.9138672776 -1.8571806056 -0.0537827583
-2.9066574818 -1.8136412010 -0.1372164386
-2.8928292370 -1.7639575423 -0.2162744949
-2.8727533800 -1.7087203222 -0.2901364103
-2.8469451388 -1.6487187940 -0.3582707442
-2.8157046729 -1.5845125350 -0.4200094215
-2.7789940660 -1.5165951204 -0.4743164503
-2.7370760645 -1.4458869350 -0.5206994734
-2.6900074388 -1.3732662204 -0.5583265651
-2.6377679653 -1.2998628748 -0.5863799789
-2.5804485597 -1.2269873634 -0.6038627114
-2.5184413032 -1.1561595186 -0.6103267199
-2.4523058385 -1.0891097721 -0.6046772123
-2.3834189349 -1.0268976201 -0.5877792917
-2.3131567540 -0.9704593369 -0.5598103297
-2.2430070969 -0.9200878608 -0.5217624668
-2.1740737983 -0.8755038827 -0.4751964740
-2.1071648798 -0.8365023486 -0.4212255225
-2.0425142632 -0.8028919514 -0.3611987980
-1.9798563620 -0.7746876187 -0.2964512178
-1.9184159335 -0.7521509577 -0.2283962662
-1.8568969967 -0.7357334504 -0.1586823516
-1.7935535285 -0.7265877955 -0.0892860160
-1.7264241033 -0.7257514347 -0.0229566029
-1.6537779550 -0.7341240045 0.0366376256
-1.5749875827 -0.7525528962 0.0850136780
-1.4913800938 -0.7802271523 0.1184803096
-1.4055140468 -0.8156591000 0.1342464612
-1.3205403855 -0.8562303510 0.1307942423
-1.2394360362 -0.8985295579 0.1080347485
-1.1640669583 -0.9385892468 0.0679471155
-1.0937331924 -0.9736475640 0.0157036195
-1.0250929314 -1.0024816268 -0.0423528814
-0.9530000574 -1.0251773167 -0.0988846213
-0.8736856359 -1.0421035662 -0.1470381262
-0.7858104253 -1.0537376651 -0.1790817168
-0.6926726592 -1.0616706495 -0.1907092642
-0.5991434793 -1.0676667736 -0.1813798821
-0.5097854818 -1.0733370555 -0.1521182704
-0.4277952678 -1.0797194714 -0.1060287411
-0.3550892186 -1.0878134721 -0.0464801518
-0.2911848485 -1.0983751604 0.0221389191
-0.2349043713 -1.1121840548 0.0966505833
-0.1847997871 -1.1300266416 0.1746553396
-0.1389872255 -1.1525790626 0.2540782056
-0.0958305036 -1.1801619013 0.3333954961
-0.0541602644 -1.2131299779 0.4114430385
-0.0131216845 -1.2518007351 0.4871751735
0.0278531731 -1.2964072195 0.5596056547
0.0689271977 -1.3471586642 0.6278021761
0.1100116133 -1.4039356018 0.6910491026
0.1505996647 -1.4668923223 0.7484937156
0.1899466952 -1.5358717949 0.7995137107
0.2269659033 -1.6108982292 0.8432237227
0.2602388734 -1.6917644536 0.8787442362
0.2886916462 -1.7776223395 0.9056955291
0.3109602474 -1.8676320169 0.9233152684
0.3263273417 -1.9604049665 0.9313235032
0.3347145804 -2.0543847486 0.9299456466
0.3366315925 -2.1481793230 0.9196807028
0.3325779894 -2.2405877203 0.9008905702
0.3232837147 -2.3306384545 0.8741605775
0.3095525243 -2.4176475826 0.8402377916
0.2918403069 -2.5010382687 0.7997006002
0.2704693984 -2.5802197303 0.7529408086
0.2455249759 -2.6545633580 0.7003696971
0.2172355252 -2.7235842027 0.6425092758
0.1857050666 -2.7868506409 0.5799447964
0.1509738713 -2.8436900123 0.5130563302
0.1132220311 -2.8936399828 0.4424084260
0.0725754638 -2.9360097912 0.3684937775
0.0294376568 -2.9706594368 0.2920081620
-0.0158866636 -2.9967873314 0.2134298291
-0.0629506103 -3.0146140511 0.1335619956
-0.1112487059 -3.0235005961 0.0529394229
-0.1601859987 -3.0238463028 -0.0277822697
-0.2093564799 -3.0156314558 -0.1079541615
-0.2582872735 -2.9989326819 -0.1869499891
-0.3064543674 -2.9742258123 -0.2642998958
-0.3536541196 -2.9416979657 -0.3393119982
-0.3996421905 -2.9021126828 -0.4116350417
-0.4443495917 -2.8559749200 -0.4808157480
-0.4877372983 -2.8036315355 -0.5463309953
-0.5299110178 -2.7456877848 -0.6078056423
-0.5711261997 -2.6827309442 -0.6648394969
-0.6115873666 -2.6154159812 -0.7172487788
-0.6516497730 -2.5442004588 -0.7645626537
-0.6915448133 -2.4697522730 -0.8067640506
-0.7315553340 -2.3926675439 -0.8438153588
-0.7717618692 -2.3133448680 -0.8755556297
-0.8120551145 -2.2324022370 -0.9027821322
-0.8516949076 -2.1501192282 -0.9267786476
-0.8873612307 -2.0661539367 -0.9510480043
-0.8978080271 -1.9792003630 -0.9830727953
-0.8551728673 -1.9000750526 -1.0091883527
-0.7943054379 -1.8287396906 -1.0193206764
-0.7290432680 -1.7605457380 -1.0181608284
-0.6623634088 -1.6944969643 -1.0079929459
-0.5952617756 -1.6305458697 -0.9900815597
-0.5284086753 -1.5689126233 -0.9646582983
-0.4623941881 -1.5097904782 -0.9320993485
-0.3976571785 -1.4533012131 -0.8929744723
-0.3345850388 -1.3996094129 -0.8476652409
-0.2736375054 -1.3490335541 -0.7962688100
-0.2149410643 -1.3015251893 -0.7395969129
-0.1586161723 -1.2574253156 -0.6779731676
-0.1045537021 -1.2167476808 -0.6121125591
-0.0525128941 -1.1796666494 -0.5425938602
-0.0020324167 -1.1464114398 -0.4700502960
0.0476490460 -1.1167125866 -0.3954387956
0.0976110243 -1.0908189191 -0.3196036827
0.1490374146 -1.0683803917 -0.2436510420
0.2036285799 -1.0491569005 -0.1690464893
0.2628386252 -1.0326676353 -0.0973838131
0.3286239379 -1.0185671575 -0.0311895052
0.4025051244 -1.0064000916 0.0262031365
0.4843872401 -0.9956075079 0.0717041503
0.5731469467 -0.9858327296 0.1019666361
0.6662253737 -0.9763085176 0.1135732540
0.7595950587 -0.9656003513 0.1062191483
0.8494942054 -0.9519185010 0.0812955052
0.9339639360 -0.9336282944 0.0434671688
1.0137212641 -0.9096393743 -0.0009861643
1.0914271627 -0.8793010474 -0.0452031961
1.1704637611 -0.8438555367 -0.0826587487
1.2526769143 -0.8053392872 -0.1082575625
1.3381136698 -0.7667420841 -0.1182594472
1.4251875708 -0.7312362531 -0.1118284899
1.5115930587 -0.7013828018 -0.0888711870
1.5948344469 -0.6789790390 -0.0507196904
1.6731262554 -0.6647739311 -0.0000771979
1.7457555372 -0.6589090222 0.0598838922
1.8136622757 -0.6604767826 0.1254344487
1.8785814517 -0.6682938632 0.1935424503
1.9422401694 -0.6813720382 0.2620479167
2.0062085412 -0.6990536446 0.3292201636
2.0716537110 -0.7206301806 0.3937763577
2.1393690261 -0.7459132000 0.4545227729
2.2095563140 -0.7749301961 0.5106041659
2.2821061177 -0.8081213781 0.5610762927
2.3564741938 -0.8466413240 0.6046221968
2.4315165528 -0.8912528201 0.6404728630
2.5056213200 -0.9432025174 0.6671620617
2.5768301375 -1.0027681866 0.6838516352
2.6433392336 -1.0693949959 0.6898265545
2.7038793278 -1.1416111374 0.6850351565
2.7579630989 -1.2174224913 0.6697237427
2.8061156321 -1.2947743093 0.6451036946
2.8488874284 -1.3721313151 0.6120049176
2.8868368351 -1.4484273938 0.5714040353
2.9203271261 -1.5227598754 0.5238215407
2.9495273657 -1.5946340730 0.4700291377
2.9742986837 -1.6635423910 0.4104322835
2.9943942215 -1.7290343625 0.3454629675
3.0096018677 -1.7907577213 0.2756669879
3.0195845872 -1.8485277228 0.2016748050
3.0240382937 -1.9019910256 0.1239956684
3.0222674350 -1.9506137349 0.0430881957
3.0140336583 -1.9939096515 -0.0403936859
2.9993086173 -2.0317657080 -0.1256065879
2.9777938596 -2.0634708753 -0.2118878348
2.9495081532 -2.0885928260 -0.2983808450
2.9147521579 -2.1068390951 -0.3842333849
2.8737897459 -2.1179543686 -0.4685528000
2.8270876619 -2.1215538929 -0.5505020251
2.7753317581 -2.1179032470 -0.6293521214
2.7191058337 -2.1071540711 -0.7044089996
2.6589087763 -2.0891666891 -0.7748694511
2.5954235273 -2.0644741901 -0.8402295617
2.5291811974 -2.0335913719 -0.8999821355
2.4607382702 -1.9970120218 -0.9537486001
2.3905912621 -1.9551099384 -1.0010379023
2.3192433133 -1.9085258381 -1.0416718859
2.2472721616 -1.8576548747 -1.0754899403
2.1754106821 -1.8026233953 -1.1023074568
2.1047417798 -1.7430815570 -1.1215596735
2.0367091970 -1.6787462482 -1.1334503190
1.9739681364 -1.6083721653 -1.1373154204
1.9200701465 -1.5310987874 -1.1330828617
1.8785440287 -1.4473396647 -1.1209128144
1.8514267689 -1.3591449037 -1.1014087069
1.8380020781 -1.2695081118 -1.0751890572
1.8346053649 -1.1807108645 -1.0434055989
1.8387785997 -1.0939993644 -1.0063293664
1.8482262358 -1.0100316599 -0.9642171079
1.8613486366 -0.9290014376 -0.9175609688
1.8772704175 -0.8512145942 -0.8664595505
1.8953523971 -0.7765357564 -0.8115745946
1.9153927095 -0.7050386176 -0.7532367108
1.9371928435 -0.6363253010 -0.6922445512
1.9609862852 -0.5700795937 -0.6292940205
1.9869292749 -0.5055590861 -0.5654043220
2.0156464567 -0.4417590549 -0.5019799859
2.0474349487 -0.3768396431 -0.4412313796
2.0821939303 -0.3083151449 -0.3864195454
2.1183284954 -0.2318799988 -0.3448224745
2.1495023774 -0.1452552300 -0.3263731320
2.1637453741 -0.0535562214 -0.3403895628
2.1570224791 0.0326761305 -0.3776216303
2.1355605875 0.1122585388 -0.4234959072
2.1033170305 0.1877287711 -0.4700947062
2.0608892803 0.2605872586 -0.5124786115
2.0074937991 0.3305770971 -0.5464044345
1.9434084725 0.3962144864 -0.5683269287
1.8720808183 0.4571870556 -0.5780453141
1.7972955007 0.5147586185 -0.5770805247
1.7221298433 0.5711488501 -0.5679427135
1.6485508554 0.6282901835 -0.5525767496
1.5778702296 0.6875927080 -0.5324937890
1.5107417383 0.7498053794 -0.5092649633
1.4470328837 0.8135805465 -0.4811908774
1.3865155567 0.8772721780 -0.4466148979
1.3284991213 0.9401668750 -0.4066940506
1.2721639604 1.0017077906 -0.3624752408
1.2166167585 1.0614272874 -0.3148832637
1.1609028839 1.1188770454 -0.2647571027
1.1039940519 1.1735591330 -0.2129103589
1.0447683077 1.2248530143 -0.1602124821
0.9820064745 1.2719337521 -0.1076946335
0.9144455539 1.3136873070 -0.0566816008
0.8409524664 1.3486587174 -0.0089260364
0.7608771443 1.3751235393 0.0333429433
0.6745316609 1.3914136057 0.0676305028
0.5834716282 1.3964754948 0.0917378212
0.4905775139 1.3938438321 0.0763714183
0.3926386603 1.3901378448 0.0738241226
0.2947280146 1.3851130003 0.0726938596
0.2213181371 1.3808135317 0.0727391397
0.1234550136 1.3748708032 0.0737456586
0.0255910094 1.3691999267 0.0757303631
-0.0722958924 1.3643766040 0.0785654930
-0.1457325433 1.3616422698 0.0811542117
-0.2436740993 1.3598535621 0.0851844258
-0.3415981822 1.3608860455 0.0897161403
-0.4394594317 1.3646639271 0.0936245117
-0.5128636770 1.3677454583 0.0944892068
-0.5858634608 1.3662213362 0.0864068540
-0.6578790943 1.3615123303 0.0732664382
-0.7521606239 1.3506361174 0.0491693198
-0.8446086885 1.3353455533 0.0204580182
-0.9359990213 1.3163639721 -0.0094849362
-1.0269248618 1.2932770825 -0.0378060877
-1.1396572943 1.2557117645 -0.0669771797
-1.2484794360 1.2028320247 -0.0838508612
-1.3452766541 1.1285277998 -0.0811662236
-1.4302205549 1.0423265618 -0.0637486424
-1.4933477772 0.9704314214 -0.0425689546
-1.5561898118 0.8994599909 -0.0176200329
-1.6217762196 0.8317223537 0.0090645950
-1.6918460842 0.7686734617 0.0357193740
-1.7669138437 0.7109198500 0.0606421462
-1.8262585099 0.6709299741 0.0772008692
-1.8879135804 0.6335117430 0.0914210851
-1.9734600940 0.5872795072 0.1036826797
-2.0388979996 0.5538824690 0.1054552169
-2.1037992521 0.5200259831 0.1010068228
-2.1673437022 0.4851712769 0.0901363664
-2.2474103543 0.4355980370 0.0638902761
-2.3204129137 0.3818222635 0.0270525569
-2.3863460065 0.3238104374 -0.0162719816
-2.4585080462 0.2444742058 -0.0751920435
-2.5334085366 0.1166013375 -0.1594303481
-2.5508961163 -0.0353189507 -0.2317439971
-2.4793388546 -0.1865099948 -0.2520441866
-2.3663616823 -0.3042909245 -0.2096539652
-2.2503184543 -0.3835665882 -0.1141719932
-2.1786209735 -0.4220390382 -0.0230063210
-2.1181430990 -0.4547774403 0.0782317131
-2.0778680656 -0.4815795195 0.1634184929
-2.0436858753 -0.5119232085 0.2500750975
-2.0146066303 -0.5475219626 0.3365906631
-1.9900914492 -0.5896278358 0.4215663919
-1.9694766302 -0.6384549444 0.5039423241
-1.9523781229 -0.6938227116 0.5829155104
-1.9420057130 -0.7398554668 0.6391979527
-1.9312880109 -0.8063207135 0.7103019406
-1.9246611579 -0.8783518453 0.7762879886
-1.9231373419 -0.9555271553 0.8364748871
-1.9281519008 -1.0371764434 0.8901566561
-1.9411648181 -1.1222044497 0.9366813263
-1.9637703434 -1.2091734476 0.9751033910
-1.9970889820 -1.2962392462 1.0042732230
-2.0530110453 -1.4024593838 1.0266420793
-2.1074142561 -1.4835028859 1.0324861069
-2.1678674847 -1.5602597091 1.0277251250
-2.2321750793 -1.6324208007 1.0124865131
-2.2984366622 -1.6999430917 0.9874006563
-2.3652616103 -1.7626020978 0.9529047842
-2.4315276894 -1.8198313724 0.9091303881
-2.4962506929 -1.8709752340 0.8564429535
-2.5586928338 -1.9155093596 0.7956297852
-2.6180073044 -1.9526533548 0.7272171436
-2.6733540902 -1.9816184918 0.6518842165
-2.7238416715 -2.0017425602 0.5705163934
-2.7688333965 -2.0127288859 0.4843308695
-2.8075832638 -2.0144687112 0.3945067558
-2.8393658986 -2.0068847682 0.3022828832
-2.8636797466 -1.9903427401 0.2089595440
-2.8803234839 -1.9651901687 0.1158745501
-2.8891737991 -1.9319754481 0.0242546024
-2.8904439261 -1.8914251003 -0.0648202608
-2.8841657261 -1.8440284175 -0.1502350597
-2.8706874090 -1.7904432720 -0.2310450329
-2.8505557405 -1.7314617050 -0.3065497492
-2.8239861291 -1.6676665767 -0.3759036825
-2.7911784857 -1.5996060029 -0.4381578586
-2.7625773992 -1.5461852342 -0.4795903428
-2.7197314335 -1.4727033462 -0.5279512831
-2.6711277790 -1.3973408387 -0.5670167487
-2.6168687125 -1.3212663647 -0.5958871853
-2.5572157825 -1.2459316316 -0.6138455222
-2.4925333978 -1.1729308633 -0.6199667450
-2.4237066283 -1.1038357555 -0.6138766380
-2.3701933679 -1.0552066343 -0.6018003228
-2.2972167432 -0.9957858632 -0.5751562660
-2.2239214749 -0.9426323757 -0.5380361272
-2.1514745503 -0.8957723915 -0.4917903842
-2.0805991438 -0.8550886135 -0.4378269523
-2.0114590393 -0.8203310822 -0.3777667362
-1.9435722255 -0.7915643863 -0.3132480186
-1.8929871781 -0.7735160681 -0.2630437644
-1.8246145192 -0.7566108022 -0.1948707803
-1.7532648149 -0.7478991791 -0.1282640993
-1.6960773817 -0.7484990279 -0.0821626773
-1.6152265740 -0.7574757778 -0.0281619347
-1.5507731347 -0.7718223843 0.0030939147
-1.4843288968 -0.7914451623 0.0259714019
-1.4165681711 -0.8160504775 0.0394699176
-1.3273036330 -0.8559594302 0.0366195127
-1.2640047501 -0.8882179330 0.0182470163
-1.2038340300 -0.9197213481 -0.0088320003
-1.1282005240 -0.9587248052 -0.0568272153
-1.0552492010 -0.9921771322 -0.1129710264
-0.9799936128 -1.0192820106 -0.1694232719
-0.8980232054 -1.0396280485 -0.2183604677
-0.8080690262 -1.0535993415 -0.2528353468
-0.6881294922 -1.0641327526 -0.2695338438
-0.5915305201 -1.0688641741 -0.2582548583
-0.4764186048 -1.0730493394 -0.2182355024
-0.3938261060 -1.0763816086 -0.1657053824
-0.3207994901 -1.0810367226 -0.1005923497
-0.2564024246 -1.0878669660 -0.0270545783
-0.1996002838 -1.0979358862 0.0521856988
-0.1480748413 -1.1118481490 0.1344127769
-0.1004664826 -1.1304463492 0.2180696121
-0.0548075066 -1.1540044148 0.3015642587
-0.0098055145 -1.1827939212 0.3837641989
0.0356530722 -1.2171528276 0.4635349761
0.0821998147 -1.2570470990 0.5400276369
0.1302446328 -1.3023494944 0.6124745553
0.1798876210 -1.3533234234 0.6799042172
0.2308733026 -1.4097980445 0.7417118145
0.2825823634 -1.4718553677 0.7972406473
0.3340005126 -1.5396722681 0.8458484846
0.3838228018 -1.6132286659 0.8871960239
0.4301150440 -1.6928993180 0.9205217554
0.4787811673 -1.8012921997 0.9493772205
0.5136121661 -1.9174061177 0.9641319080
0.5320385555 -2.0381264998 0.9644722407
0.5341714752 -2.1596200735 0.9508624441
0.5213608868 -2.2780229141 0.9226928584
0.5046281232 -2.3696292786 0.8924182515
0.4768522570 -2.4788905668 0.8447392929
0.4505315405 -2.5618211820 0.7997775156
0.4209963396 -2.6402313583 0.7490769750
0.3884661133 -2.7136572672 0.6930180022
0.3530974743 -2.7817078020 0.6321057467
0.3148876783 -2.8437751257 0.5666920757
0.2738554750 -2.8992441229 0.4971950819
0.2189279451 -2.9588996852 0.4054959459
0.1722359042 -2.9979763000 0.3287753086
0.1234076249 -3.0287690350 0.2496619602
0.0728961323 -3.0510604468 0.1687758410
0.0211468261 -3.0647193100 0.0867591555
-0.0312517557 -3.0693420907 0.0041558169
-0.0837621948 -3.0649550311 -0.0783917113
-0.1358672673 -3.0517716085 -0.1602559190
-0.1869530524 -3.0298654637 -0.2408827891
-0.2366595254 -2.9996534326 -0.3196800923
-0.2846202787 -2.9615551121 -0.3961156817
-0.3305154847 -2.9158956989 -0.4696300459
-0.3741724877 -2.8631605472 -0.5396949118
-0.4155656276 -2.8040531194 -0.6059518160
-0.4450880293 -2.7557377016 -0.6527699992
-0.4825619742 -2.6867155529 -0.7112996827
-0.5177926164 -2.6126522480 -0.7648647394
-0.5507681168 -2.5341117174 -0.8132302336
-0.5811482815 -2.4513773844 -0.8559620470
-0.6019416055 -2.3868586053 -0.8842699151
-0.6259011374 -2.2974724992 -0.9163198668
-0.6409311461 -2.2284995484 -0.9367849487
-0.6500084606 -2.1571975919 -0.9520514803
-0.6530490569 -2.0848656068 -0.9633402496
-0.6493553025 -2.0121401256 -0.9705172213
-0.6382295649 -1.9396576807 -0.9734483601
-0.6231485788 -1.8931784368 -0.9708588014
-0.5974699529 -1.8249174333 -0.9647199342
-0.5656770336 -1.7595721542 -0.9540720090
-0.5278509661 -1.6989033945 -0.9370843732
-0.4737884970 -1.6225882625 -0.9082107482
-0.4312245105 -1.5692488136 -0.8811065065
-0.3734984296 -1.5024475380 -0.8387750090
-0.3301915309 -1.4554116425 -0.8026256834
-0.2732634557 -1.3971184764 -0.7482644506
-0.2179614475 -1.3436490200 -0.6876095856
-0.1775824068 -1.3062091988 -0.6388999145
-0.1260646501 -1.2613113025 -0.5686175751
-0.0767420046 -1.2214914900 -0.4938435793
-0.0411428595 -1.1954613090 -0.4350173470
0.0053807199 -1.1645742892 -0.3544863801
0.0513825494 -1.1388520629 -0.2718562951
0.0979708181 -1.1181223367 -0.1881515475
0.1467496112 -1.1021637348 -0.1046568120
0.1991754010 -1.0904058267 -0.0227032823
0.2572478297 -1.0823188457 0.0557564730
0.3227296430 -1.0771029021 0.1283105549
0.4159132262 -1.0730429431 0.2073507938
0.5247930811 -1.0702201867 0.2623278842
0.6673757577 -1.0650710364 0.2930438516
0.8116759470 -1.0533528974 0.2778299195
0.9228547676 -1.0342245301 0.2318554996
1.0225571362 -1.0052149172 0.1675067521
1.0964728227 -0.9742794198 0.1111565696
1.1706338080 -0.9374093200 0.0589018785
1.2494588938 -0.8962065988 0.0185123555
1.3127710732 -0.8646400444 0.0003949126
1.3785924630 -0.8342446377 -0.0077304634
1.4463058938 -0.8061290469 -0.0054553232
1.5140623585 -0.7846295444 0.0126771351
1.5800465954 -0.7684981634 0.0394478070
1.6437391818 -0.7578368652 0.0737594878
1.7046206946 -0.7527476110 0.1145149728
1.7799050735 -0.7567559056 0.1771065320
1.8333157652 -0.7663940843 0.2266833416
1.8856460541 -0.7799245328 0.2764311336
1.9545365531 -0.8038671794 0.3418336050
2.0237158554 -0.8341485540 0.4042169720
2.0763048893 -0.8606010722 0.4481522683
2.1477982750 -0.9013520582 0.5012207032
2.2023168809 -0.9354404057 0.5368360988
2.2759724757 -0.9869239301 0.5759100021
2.3311067492 -1.0304660247 0.5974503381
2.4034871715 -1.0930172536 0.6178258354
2.4559721145 -1.1436904087 0.6250600712
2.5066485921 -1.1966604691 0.6263302725
2.5552255271 -1.2515883824 0.6216335547
2.6147760305 -1.3272270493 0.6033772675
2.6553196381 -1.3844970417 0.5815628256
2.6930341284 -1.4414395180 0.5547487632
2.7279370577 -1.4977844204 0.5232195388
2.7692569468 -1.5710411925 0.4731416765
2.7968898392 -1.6243796958 0.4307878722
2.8278572657 -1.6920599030 0.3670374490
2.8463963223 -1.7396586743 0.3141995732
2.8662678450 -1.7995167783 0.2393253659
2.8765333557 -1.8408176475 0.1795113652
2.8842897886 -1.8910482408 0.0958910722
2.8854592182 -1.9247430892 0.0306966960
2.8828029031 -1.9550466149 -0.0362059733
2.8716030680 -1.9881878045 -0.1277268972
2.8573442038 -2.0070620255 -0.1973032988
2.8326440950 -2.0259444183 -0.2900905560
2.8090379281 -2.0340715274 -0.3590910091
2.7818715780 -2.0376612976 -0.4271620487
2.7512438744 -2.0366402666 -0.4939689314
2.7041388748 -2.0260001254 -0.5792306302
2.6648223765 -2.0115904834 -0.6396213108
2.6088527290 -1.9859337670 -0.7156833515
2.5640399659 -1.9610603055 -0.7682033686
2.5174870292 -1.9323949380 -0.8171712693
2.4527874664 -1.8878027841 -0.8755353376
2.4029427851 -1.8507139834 -0.9148011496
2.3348972513 -1.7952229720 -0.9583248200
2.2834035534 -1.7497355535 -0.9844176917
2.2321561148 -1.7017480576 -1.0058333717
2.1815317831 -1.6512677592 -1.0223926836
2.1319074062 -1.5983019330 -1.0339164510
2.0697706676 -1.5227669556 -1.0393683733
2.0279285198 -1.4624907611 -1.0357307584
1.9909328935 -1.3999194465 -1.0266384561
1.9591714265 -1.3354894534 -1.0123255946
1.9330317560 -1.2696372235 -0.9930263020
1.9100400782 -1.1810918754 -0.9580531869
1.9007583385 -1.1157790611 -0.9257098744
1.8957439758 -1.0520345614 -0.8897244386
1.8952545696 -0.9702607260 -0.8359694493
1.8985946077 -0.9118001010 -0.7916557257
1.9071673082 -0.8385423207 -0.7272255375
1.9193419100 -0.7709485485 -0.6573979570
1.9346729958 -0.7096208728 -0.5825910457
1.9581749711 -0.6428675295 -0.4827096503
1.9991469140 -0.5675782037 -0.3344491031
2.0520520158 -0.5134873427 -0.1806648564
2.1223728987 -0.4758464425 -0.0289360582
2.2134014827 -0.4402838086 0.1115952454
2.3259051533 -0.3894557014 0.2293293683
2.4518179659 -0.3064010299 0.3085269036
2.5661046905 -0.1831299498 0.3325696970
2.6323203024 -0.0319917016 0.3025480841
2.6218263223 0.1207449990 0.2335642022
2.5490558992 0.2523695323 0.1527621195
2.4438990319 0.3634346581 0.0755231496
2.3197112174 0.4613327673 0.0099566871
2.1776500623 0.5474903418 -0.0296708021
2.0694407898 0.6041128478 -0.0342388495
1.9833973096 0.6499043000 -0.0254352437
1.9205324152 0.6859338579 -0.0134627531
1.8595170070 0.7239187467 0.0019712754
1.8022664688 0.7659730899 0.0208971047
1.7477752448 0.8108935803 0.0411043409
1.6960107661 0.8585844106 0.0621544719
1.6316431836 0.9267865094 0.0905761006
1.5561031879 1.0171933458 0.1242349753
1.4806529299 1.1093512358 0.1529226776
1.3779270909 1.2116711689 0.1728780475
1.2544277360 1.2892785638 0.1690209570
1.1417266632 1.3315735961 0.1484225499
1.0486210995 1.3559257984 0.1298303670
0.9772308038 1.3691733289 0.1182866974
0.9051813389 1.3795535072 0.1081985058
0.8326043612 1.3872711737 0.0995057228
0.7352053161 1.3933069776 0.0902720466
0.6863528938 1.3948585953 0.0865195820
0.5885094491 1.3956356292 0.0805288823
