# Supplementary material for: The topology of the magnetically induced ring current of C13Cl2
Source: Chem Sci. 2026 Jun 27. Online ahead of print. doi: 10.1039/d6sc03398a (PMC13334967; doi:10.1039/d6sc03398a)
Supplement: SC-OLF-D6SC03398A-s002 [file SC-OLF-D6SC03398A-s002.zip › c13cl2/3loops/ribbon_traj_007_009.xyz]

300

-0.3853147354 1.4201198284 0.0711985527
-0.4825452851 1.4254031447 0.0723020037
-0.5668697511 1.4259160351 0.0669016079
-0.6499187681 1.4223073384 0.0544457747
-0.7315721763 1.4148306511 0.0351504352
-0.8234676380 1.4040142545 0.0069157455
-0.9139614584 1.3903154949 -0.0241065158
-1.0155404266 1.3737330117 -0.0588395918
-1.1406274194 1.3522095447 -0.0970936079
-1.2655502460 1.3174680863 -0.1222383750
-1.3809735449 1.2525334399 -0.1261698848
-1.4722176075 1.1564347249 -0.1072749205
-1.5472623593 1.0498478772 -0.0750155460
-1.6098769778 0.9651891643 -0.0446069899
-1.6697717819 0.8938522109 -0.0164499491
-1.7347563067 0.8270018580 0.0117018084
-1.7960081786 0.7728763902 0.0348897900
-1.8620891817 0.7234695854 0.0553732002
-1.9213950871 0.6842768548 0.0695282712
-1.9930516350 0.6405564174 0.0822003622
-2.0668149016 0.5987871403 0.0871593892
-2.1402540445 0.5567750688 0.0830791011
-2.2220080085 0.5070640786 0.0678482395
-2.2987768952 0.4546559608 0.0409850840
-2.3888443148 0.3852358927 -0.0020053664
-2.4785648865 0.3026218846 -0.0580032772
-2.5561680567 0.2118127381 -0.1193470889
-2.6114182416 0.1080874018 -0.1838710093
-2.6258068290 -0.0103944480 -0.2436960773
-2.5860515710 -0.1316124209 -0.2799160756
-2.5088967954 -0.2392335914 -0.2822937212
-2.4126153691 -0.3242162626 -0.2490595955
-2.3135247725 -0.3843263749 -0.1842123750
-2.2244155297 -0.4230955407 -0.0936218983
-2.1499245565 -0.4517845268 0.0128805537
-2.0944181590 -0.4781661469 0.1173971203
-2.0538692564 -0.5076431850 0.2145283119
-2.0234445918 -0.5399811442 0.3008948699
-1.9976466810 -0.5784972711 0.3863710503
-1.9757880976 -0.6237109662 0.4697517647
-1.9597607340 -0.6688605969 0.5398806927
-1.9446381894 -0.7267359955 0.6167893194
-1.9328247660 -0.7908385497 0.6892369584
-1.9263376037 -0.8521335877 0.7477591414
-1.9226014116 -0.9267623404 0.8101558477
-1.9245557161 -1.0062100280 0.8662979851
-1.9335456237 -1.0895287105 0.9156442842
-1.9513732665 -1.1755417419 0.9572462327
-1.9794356310 -1.2625688692 0.9901508440
-2.0183378878 -1.3485806274 1.0133586199
-2.0731739538 -1.4425241999 1.0280160521
-2.1308393828 -1.5211221713 1.0289169642
-2.1934788062 -1.5952222693 1.0194729298
-2.2589863014 -1.6647197543 0.9998993729
-2.3257426298 -1.7294670413 0.9706489256
-2.3924373313 -1.7891689148 0.9320282828
-2.4580757634 -1.8433881259 0.8845309973
-2.5218018456 -1.8913727783 0.8284768294
-2.5827770656 -1.9323370746 0.7643872236
-2.6402737830 -1.9657279761 0.6931003967
-2.6935063686 -1.9908460582 0.6153952808
-2.7415467238 -2.0069976859 0.5321166060
-2.7836683112 -2.0140343859 0.4444826540
-2.8145911638 -2.0123712103 0.3653200398
-2.8439297920 -2.0021741152 0.2729831877
-2.8658787144 -1.9830901245 0.1799997291
-2.8800648924 -1.9556026568 0.0876097513
-2.8865137162 -1.9202676261 -0.0029675545
-2.8858195393 -1.8836657118 -0.0796672015
-2.8782765717 -1.8354241674 -0.1639940930
-2.8636526499 -1.7811840299 -0.2436259737
-2.8423710367 -1.7216490288 -0.3177874081
-2.8147180366 -1.6574010096 -0.3856405550
-2.7858198152 -1.5981678033 -0.4393223246
-2.7470524935 -1.5269488036 -0.4934088710
-2.7026217007 -1.4531675812 -0.5390134397
-2.6525136642 -1.3778151636 -0.5751650646
-2.6045728356 -1.3116899173 -0.5988017116
-2.5442318793 -1.2368368546 -0.6149413838
-2.4790568186 -1.1644776584 -0.6193322539
-2.4098830070 -1.0962217043 -0.6115448211
-2.3472262113 -1.0413665077 -0.5943739590
-2.2743681984 -0.9838096513 -0.5648851096
-2.2015606291 -0.9326159202 -0.5252385009
-2.1298458493 -0.8874862735 -0.4770814431
-2.0687732859 -0.8532339296 -0.4288870841
-2.0001449246 -0.8192780823 -0.3685689179
-1.9326473896 -0.7914570193 -0.3039723630
-1.8651251085 -0.7702282364 -0.2369766173
-1.8053051308 -0.7576805492 -0.1779787475
-1.7330075653 -0.7515540591 -0.1131307578
-1.6664676759 -0.7535616246 -0.0604033161
-1.5945903251 -0.7651822857 -0.0168946741
-1.5189379382 -0.7847512393 0.0157186893
-1.4410084277 -0.8117769813 0.0347113666
-1.3628906582 -0.8446428538 0.0390474182
-1.2767628221 -0.8869647534 0.0226068500
-1.2071349491 -0.9240385348 -0.0089063030
-1.1418255851 -0.9582431032 -0.0508915697
-1.0698382800 -0.9928072541 -0.1066942158
-0.9964712198 -1.0211958358 -0.1642254154
-0.9168564956 -1.0429449595 -0.2157410925
-0.8174740668 -1.0600538642 -0.2583555444
-0.7100765132 -1.0700209553 -0.2773268149
-0.6011536684 -1.0748922709 -0.2671912092
-0.4975482506 -1.0777710989 -0.2321124320
-0.4136057158 -1.0804444764 -0.1833604226
-0.3386517717 -1.0841460195 -0.1215366498
-0.2726074828 -1.0898649787 -0.0502553048
-0.2144487230 -1.0986646127 0.0274183579
-0.1621185454 -1.1111949342 0.1086989520
-0.1140145470 -1.1281872499 0.1917877026
-0.0683321330 -1.1500468748 0.2751202809
-0.0236716632 -1.1772204313 0.3574323759
0.0211113388 -1.2097633668 0.4376987372
0.0668201871 -1.2479203226 0.5148835599
0.1074905787 -1.2860443387 0.5790351184
0.1558564075 -1.3346513968 0.6482291946
0.2056481315 -1.3886748492 0.7121250189
0.2564260714 -1.4482550297 0.7699152778
0.3074213063 -1.5133775069 0.8209857071
0.3575220709 -1.5839986876 0.8648884665
0.4052310635 -1.6603011940 0.9009257827
0.4487058728 -1.7422072724 0.9286885517
0.4908264658 -1.8407636311 0.9493625377
0.5206558743 -1.9456081691 0.9583383815
0.5350740230 -2.0542905536 0.9553760005
0.5330200714 -2.1630209988 0.9402226375
0.5200550597 -2.2690483831 0.9151852551
0.5025164321 -2.3599466409 0.8852904419
0.4804956213 -2.4473977701 0.8487214492
0.4548475005 -2.5309288189 0.8058145345
0.4260882257 -2.6101059800 0.7569680793
0.3945030687 -2.6845465367 0.7026756776
0.3601301175 -2.7536976584 0.6432830832
0.3230032922 -2.8169702203 0.5791721986
0.2832161852 -2.8739593085 0.5108886657
0.2407759592 -2.9239711500 0.4388419441
0.1959017507 -2.9665604465 0.3635746567
0.1488457539 -3.0013378581 0.2856694230
0.1063655494 -3.0252228980 0.2160330979
0.0561885471 -3.0439702811 0.1346063112
0.0050181435 -3.0538432395 0.0522501782
-0.0466141983 -3.0547328924 -0.0303937245
-0.0980698250 -3.0467193164 -0.1127545240
-0.1425703497 -3.0331315177 -0.1839370418
-0.1923672036 -3.0085788165 -0.2640867836
-0.2406027301 -2.9757877145 -0.3421919214
-0.2869282989 -2.9350825592 -0.4176611562
-0.3258551403 -2.8936430495 -0.4808160111
-0.3681589441 -2.8396880890 -0.5500241513
-0.4036040051 -2.7876334022 -0.6070251786
-0.4417173714 -2.7222578840 -0.6683123535
-0.4776093637 -2.6516051686 -0.7248048944
-0.5079695356 -2.5865175094 -0.7699791435
-0.5399255840 -2.5073594026 -0.8164736531
-0.5672319229 -2.4358109115 -0.8527704379
-0.5923878921 -2.3612448636 -0.8838137102
-0.6154191830 -2.2844290494 -0.9103592605
-0.6353226660 -2.2054431276 -0.9325506323
-0.6498634254 -2.1240943707 -0.9506013416
-0.6532279178 -2.0404677858 -0.9635430931
-0.6395156716 -1.9574327273 -0.9711428625
-0.6110677787 -1.8787162363 -0.9718237887
-0.5741559910 -1.8042048818 -0.9655608963
-0.5309847918 -1.7339630693 -0.9514386501
-0.4848094588 -1.6671350643 -0.9309741253
-0.4367143173 -1.6035576298 -0.9044411095
-0.3874696657 -1.5432907834 -0.8720133684
-0.3376793040 -1.4870295083 -0.8331828026
-0.2821618877 -1.4256606188 -0.7824488294
-0.2338191871 -1.3767248831 -0.7328920892
-0.1806351344 -1.3242730876 -0.6705507664
-0.1292783576 -1.2768123648 -0.6027893480
-0.0856511639 -1.2397775612 -0.5399873931
-0.0377061360 -1.2017229439 -0.4641435087
0.0090025039 -1.1687167200 -0.3851925540
0.0495364771 -1.1439655159 -0.3146420504
0.0962359099 -1.1203171472 -0.2323504577
0.1447109053 -1.1013967315 -0.1498640096
0.1967181744 -1.0867270662 -0.0686858926
0.2540620265 -1.0757337759 0.0093984306
0.3186703854 -1.0677917036 0.0819338250
0.3919130895 -1.0620307192 0.1459056986
0.4741885293 -1.0575138888 0.1977818831
0.5646984896 -1.0533169151 0.2334191379
0.6605055095 -1.0484045550 0.2498343033
0.7694259847 -1.0398747826 0.2422240693
0.8618985571 -1.0278218097 0.2151045777
0.9470888482 -1.0099541353 0.1717837765
1.0249947713 -0.9855224631 0.1187236149
1.0991529574 -0.9546524909 0.0636052881
1.1743491094 -0.9177191111 0.0140279486
1.2543317871 -0.8766616858 -0.0228967772
1.3399733133 -0.8349979595 -0.0417996335
1.4177874156 -0.8011323492 -0.0429189445
1.5077836378 -0.7691090458 -0.0241827597
1.5949687800 -0.7468742635 0.0130478372
1.6665099624 -0.7366026997 0.0576876284
1.7432695491 -0.7339214506 0.1175068452
1.8149057700 -0.7408445489 0.1832168234
1.8747665646 -0.7532942559 0.2423073874
1.9421881781 -0.7740723765 0.3096163123
2.0097616979 -0.8010061589 0.3745337376
2.0697690179 -0.8289035532 0.4279168575
2.1401687150 -0.8664545640 0.4838950981
2.2123726410 -0.9098025972 0.5328774895
2.2764575319 -0.9519639561 0.5695370880
2.3501366662 -1.0069802186 0.6018570207
2.4227221101 -1.0683595678 0.6233280285
2.4838539689 -1.1267044361 0.6322653405
2.5418619720 -1.1887526502 0.6321642108
2.6039127842 -1.2630029014 0.6212531371
2.6535669851 -1.3293766808 0.6026298549
2.7053425992 -1.4057253186 0.5712849408
2.7460884429 -1.4718255176 0.5366620345
2.7874855220 -1.5455602940 0.4881109746
2.8232895450 -1.6165199747 0.4316191976
2.8494828600 -1.6755201112 0.3762595505
2.8744222316 -1.7393215603 0.3069293057
2.8930364587 -1.7983602220 0.2316610529
2.9037595775 -1.8457455558 0.1619338951
2.9098358804 -1.8945395442 0.0778398647
2.9092041494 -1.9322246526 0.0016863700
2.9015476072 -1.9686116977 -0.0883642460
2.8888399399 -1.9949044190 -0.1682082460
2.8668867305 -2.0166422908 -0.2606617918
2.8375247862 -2.0299071671 -0.3526442438
2.8056088904 -2.0342625917 -0.4312727743
2.7635011188 -2.0308663501 -0.5190048439
2.7216335263 -2.0208676282 -0.5921933528
2.6691802759 -2.0010658370 -0.6717846460
2.6194965091 -1.9773061844 -0.7364357327
2.5669481190 -1.9477256749 -0.7963277519
2.5039060846 -1.9063029475 -0.8580412332
2.4384496408 -1.8582274640 -0.9119244664
2.3796785444 -1.8114635973 -0.9517065098
2.3118785252 -1.7527794084 -0.9897813382
2.2525062941 -1.6976929151 -1.0154332560
2.1858530227 -1.6298201430 -1.0363143514
2.1296315698 -1.5670051584 -1.0468139675
2.0767244331 -1.5005318613 -1.0501119464
2.0229251533 -1.4194896403 -1.0437720531
1.9843575270 -1.3451826223 -1.0292156371
1.9495816582 -1.2578885280 -1.0041324704
1.9291232193 -1.1809907475 -0.9748363713
1.9163971538 -1.1049785097 -0.9396213767
1.9091839588 -1.0203616942 -0.8922344525
1.9090491803 -0.9492135567 -0.8459323321
1.9135978790 -0.8719149108 -0.7868321192
1.9227734040 -0.7996765487 -0.7220672270
1.9342790981 -0.7410622205 -0.6616015140
1.9497254582 -0.6788311614 -0.5882327198
1.9684075356 -0.6226439949 -0.5108637445
1.9877342834 -0.5782255886 -0.4410795821
2.0129477209 -0.5331301727 -0.3585409476
2.0424177570 -0.4935761591 -0.2746464036
2.0770078706 -0.4585318978 -0.1908045066
2.1175333713 -0.4260849422 -0.1087659791
2.1710214110 -0.3903930946 -0.0204472647
2.2336113247 -0.3493467779 0.0585927302
2.3219756885 -0.2838672904 0.1339058566
2.4093207865 -0.1914392270 0.1720500278
2.4718236176 -0.0749582831 0.1659175864
2.4815730914 0.0491446233 0.1192432984
2.4387016197 0.1580823056 0.0541684546
2.3777470817 0.2439105192 -0.0070578480
2.3120008786 0.3134863219 -0.0599479587
2.2466420837 0.3708910133 -0.1025762077
2.1738518855 0.4244433634 -0.1371024216
2.1052771690 0.4686949293 -0.1589569985
2.0324414058 0.5105151653 -0.1706578235
1.9468339758 0.5568303905 -0.1708367151
1.8730642765 0.5982257606 -0.1630289770
1.8012796015 0.6417074780 -0.1496194252
1.7322116137 0.6881089514 -0.1321738465
1.6663584055 0.7379714703 -0.1118809116
1.5958479070 0.8002983214 -0.0862375272
1.5298371153 0.8672271190 -0.0602161353
1.4669119535 0.9375643061 -0.0355832773
1.3961766173 1.0184410503 -0.0120852127
1.3200247346 1.0961040266 0.0031348360
1.2342264864 1.1641230438 0.0059976369
1.1394014468 1.2174629664 -0.0054797810
1.0398504502 1.2564526452 -0.0290319966
0.9498746051 1.2865043447 -0.0498711626
0.8575556382 1.3124378615 -0.0632452644
0.7639505163 1.3340417052 -0.0692724974
0.6700234018 1.3516248246 -0.0690826875
0.5885503772 1.3642842952 -0.0619894220
0.4952798544 1.3756266409 -0.0533637565
0.4146507153 1.3833185741 -0.0402182966
0.3343086078 1.3893681854 -0.0255271377
0.2416688482 1.3951268152 -0.0112746725
0.1611973555 1.3987543871 0.0047667627
0.0803203047 1.4016786742 0.0204610174
-0.0136094018 1.4050891124 0.0345571680
-0.1083615975 1.4083665698 0.0475044297
-0.1915959030 1.4108931393 0.0589414024
-0.2881480577 1.4149785994 0.0669340223
-0.3939830200 1.3502485700 0.2417916500
-0.4892058888 1.3501236867 0.2409405302
-0.5834577571 1.3431584387 0.2292746159
-0.6753885829 1.3294135395 0.2085227405
-0.7649959497 1.3105624320 0.1822450541
-0.8528611998 1.2876629053 0.1533782257
-0.9397429509 1.2610372953 0.1247390830
-1.0259263679 1.2297969782 0.0988285568
-1.1107566564 1.1915524819 0.0786150750
-1.1921117567 1.1434872362 0.0673990797
-1.2673635259 1.0852747332 0.0669527365
-1.3355266337 1.0195183351 0.0766819752
-1.3986509376 0.9503146140 0.0940589519
-1.4603849117 0.8811167745 0.1159521222
-1.5237842179 0.8142619475 0.1402192285
-1.5906352069 0.7510460375 0.1649331926
-1.6618750321 0.6923510369 0.1884732021
-1.7375027978 0.6382944800 0.2092744374
-1.8169436594 0.5883424886 0.2256663245
-1.8992781480 0.5414449703 0.2354213263
-1.9827507356 0.4956068251 0.2364221576
-2.0648084253 0.4486450973 0.2253340587
-2.1421639988 0.3987992788 0.2011129245
-2.2121791348 0.3454137548 0.1649344608
-2.2741385042 0.2884917831 0.1203150401
-2.3283765242 0.2276604026 0.0710211443
-2.3746872372 0.1619031997 0.0200447906
-2.4094001154 0.0887815038 -0.0299399772
-2.4258198393 0.0065364925 -0.0744686905
-2.4133363784 -0.0826575560 -0.1034811028
-2.3729427627 -0.1680468697 -0.1072545239
-2.3171446529 -0.2413000539 -0.0846699337
-2.2576357829 -0.3005972159 -0.0402579616
-2.2017826536 -0.3477455690 0.0206691737
-2.1523726390 -0.3875469730 0.0916549626
-2.1099356065 -0.4241744739 0.1686599412
-2.0740696143 -0.4611746149 0.2487833624
-2.0439217040 -0.5009604876 0.3299251714
-2.0188614607 -0.5451322338 0.4105234634
-1.9980677506 -0.5942604521 0.4894456370
-1.9813460302 -0.6487835934 0.5657506994
-1.9685982522 -0.7087962354 0.6386241627
-1.9597466261 -0.7739097702 0.7075828611
-1.9553137266 -0.8439398040 0.7719978108
-1.9563356758 -0.9186357079 0.8310831202
-1.9637086960 -0.9973285952 0.8842087755
-1.9785286979 -1.0791140464 0.9306664951
-2.0023038908 -1.1628483126 0.9692414425
-2.0354949520 -1.2469677725 0.9989892709
-2.0777003557 -1.3298661451 1.0191845951
-2.1274895362 -1.4103561489 1.0294746306
-2.1833176990 -1.4874897876 1.0295422668
-2.2432286065 -1.5608521794 1.0197230156
-2.3055614712 -1.6301409848 1.0001768127
-2.3690050348 -1.6950544684 0.9713725018
-2.4324404167 -1.7552074520 0.9335998002
-2.4949742598 -1.8101101775 0.8872860303
-2.5557332702 -1.8588066255 0.8324520889
-2.6140417211 -1.9008725030 0.7700219121
-2.6690886090 -1.9355669912 0.7005048099
-2.7201406441 -1.9623174891 0.6247009273
-2.7663361407 -1.9803533620 0.5433945293
-2.8067921909 -1.9893723747 0.4576636421
-2.8411269040 -1.9895724016 0.3688568288
-2.8687225714 -1.9808690593 0.2781421609
-2.8892482901 -1.9634879497 0.1868024269
-2.9024032399 -1.9379406082 0.0960238046
-2.9083005925 -1.9047928766 0.0069507628
-2.9071524110 -1.8647354200 -0.0794458438
-2.8989426149 -1.8181203282 -0.1620989056
-2.8841323869 -1.7656780707 -0.2402126145
-2.8631251172 -1.7080502435 -0.3130708058
-2.8362289597 -1.6458061387 -0.3799477276
-2.8038448902 -1.5796168727 -0.4402898712
-2.7658818774 -1.5099927283 -0.4930348479
-2.7226377610 -1.4378199689 -0.5376451377
-2.6741632839 -1.3640859695 -0.5734454136
-2.6203357918 -1.2898844872 -0.5992051998
-2.5613235159 -1.2166952897 -0.6142099856
-2.4976661899 -1.1460148665 -0.6179826917
-2.4301093574 -1.0794380130 -0.6098687687
-2.3599809412 -1.0180373384 -0.5904675246
-2.2887261419 -0.9626507223 -0.5600642771
-2.2177409662 -0.9134920635 -0.5198968249
-2.1481159256 -0.8700786813 -0.4715507623
-2.0803966656 -0.8322698320 -0.4162660280
-2.0146396714 -0.7998587859 -0.3554369150
-1.9504805739 -0.7730586564 -0.2903072924
-1.8868759406 -0.7522351739 -0.2225009702
-1.8222274441 -0.7381854136 -0.1539617103
-1.7546863198 -0.7318274146 -0.0871244526
-1.6824181093 -0.7343392499 -0.0252048291
-1.6040807145 -0.7470077926 0.0272634017
-1.5203859586 -0.7695765255 0.0663882524
-1.4334342258 -0.8014863566 0.0878390610
-1.3465078043 -0.8399278861 0.0906641012
-1.2628620331 -0.8817869740 0.0732556271
-1.1849241277 -0.9229414846 0.0374030430
-1.1122758078 -0.9599591656 -0.0117369278
-1.0419761643 -0.9910979245 -0.0679658277
-0.9692128891 -1.0160641034 -0.1241340576
-0.8894795124 -1.0345907409 -0.1726799893
-0.8016873527 -1.0475257122 -0.2067908673
-0.7082518361 -1.0561165286 -0.2217077068
-0.6135971297 -1.0620123297 -0.2156759155
-0.5221605348 -1.0669512295 -0.1900202981
-0.4378873323 -1.0720509011 -0.1461611173
-0.3623029156 -1.0783086260 -0.0886888916
-0.2956150570 -1.0865007630 -0.0212300212
-0.2371133250 -1.0976816851 0.0530952425
-0.1847031912 -1.1123676604 0.1312742320
-0.1369928646 -1.1313928196 0.2115092198
-0.0920717841 -1.1550798758 0.2921189860
-0.0486878636 -1.1839454477 0.3718742565
-0.0057257350 -1.2180492362 0.4497688669
0.0375283938 -1.2578565537 0.5247376963
0.0814500256 -1.3032323874 0.5960577989
0.1261547521 -1.3543706167 0.6628432717
0.1713858992 -1.4111691661 0.7245002983
0.2165533003 -1.4738173609 0.7802486078
0.2607733843 -1.5424186551 0.8293355218
0.3027885860 -1.6168539057 0.8713179562
0.3410633448 -1.6970964951 0.9054057144
0.3739006372 -1.7827046295 0.9310522409
0.3996904153 -1.8728452023 0.9476087893
0.4172227415 -1.9661640675 0.9547472947
0.4261227813 -2.0609323736 0.9523817342
0.4272934544 -2.1554873825 0.9412458113
0.4217368760 -2.2486061017 0.9220577399
0.4102645402 -2.3391722467 0.8948915820
0.3940987147 -2.4266498721 0.8608643284
0.3738847925 -2.5104759850 0.8204057171
0.3500923085 -2.5901658515 0.7739729822
0.3230153770 -2.6653239009 0.7220886398
0.2926878009 -2.7353479866 0.6650656152
0.2592209255 -2.7997028612 0.6033233494
0.2227783525 -2.8580624525 0.5374494517
0.1833269187 -2.9096732575 0.4677861754
0.1411694902 -2.9542658572 0.3949386891
0.0965079183 -2.9913644148 0.3194258969
0.0495940822 -3.0202123303 0.2417110989
0.0010122854 -3.0409082007 0.1624477215
-0.0488770831 -3.0531548553 0.0822409657
-0.0996249505 -3.0567921600 0.0017226221
-0.1506336979 -3.0520362964 -0.0785819931
-0.2013273926 -3.0386967034 -0.1581246368
-0.2513219757 -3.0170543671 -0.2362631262
-0.3003049284 -2.9877806194 -0.3125244718
-0.3479444273 -2.9511223282 -0.3864133948
-0.3940734797 -2.9075946691 -0.4574865866
-0.4385976561 -2.8576246573 -0.5252771816
-0.4815215049 -2.8016960790 -0.5893462024
-0.5230056780 -2.7404011731 -0.6493216191
-0.5632099686 -2.6743598571 -0.7049739977
-0.6023204717 -2.6040045786 -0.7559234945
-0.6405785680 -2.5298852420 -0.8019504252
-0.6780128051 -2.4524291838 -0.8428880457
-0.7144870926 -2.3719922086 -0.8786185163
-0.7494296445 -2.2887810271 -0.9091432343
-0.7812265561 -2.2027694561 -0.9349473156
-0.8058003508 -2.1133865403 -0.9566558223
-0.8144158680 -2.0205505713 -0.9748497731
-0.7940654844 -1.9287542197 -0.9873501839
-0.7495083076 -1.8448932697 -0.9910814128
-0.6933647656 -1.7681825619 -0.9860715893
-0.6319033740 -1.6966433417 -0.9728200537
-0.5681782777 -1.6290929823 -0.9516018672
-0.5038181040 -1.5650059026 -0.9228771464
-0.4398234263 -1.5043030301 -0.8869059640
-0.3769745402 -1.4468250188 -0.8442496251
-0.3158477333 -1.3927928646 -0.7950768575
-0.2568169872 -1.3422300608 -0.7399969599
-0.2002280666 -1.2953456792 -0.6793709722
-0.1461989894 -1.2523749046 -0.6137132990
-0.0945953619 -1.2134611910 -0.5437193069
-0.0450087730 -1.1787056172 -0.4701694599
0.0030759468 -1.1481459930 -0.3938096320
0.0504487425 -1.1217617517 -0.3154671919
0.0983340432 -1.0996496741 -0.2361178141
0.1479888937 -1.0815224776 -0.1568483875
0.2010057061 -1.0668772098 -0.0790621230
0.2592207955 -1.0552459771 -0.0045652178
0.3245539287 -1.0461698320 0.0641261691
0.3979314701 -1.0388605512 0.1243150998
0.4797748988 -1.0326207314 0.1724097154
0.5688701451 -1.0267330507 0.2052173870
0.6627246642 -1.0203468267 0.2191056283
0.7573145942 -1.0121509991 0.2140335250
0.8486278055 -1.0004170522 0.1901365053
0.9336872241 -0.9835156183 0.1509427161
1.0124410362 -0.9604673893 0.1026063881
1.0877153361 -0.9312263146 0.0520679160
1.1635862162 -0.8961402650 0.0064211040
1.2433197333 -0.8569435334 -0.0276813859
1.3277495726 -0.8170170997 -0.0456142782
1.4153575138 -0.7800515893 -0.0454541954
1.5034339793 -0.7495634441 -0.0265847296
1.5888406089 -0.7278198789 0.0091621224
1.6693828288 -0.7156608865 0.0583158896
1.7443504706 -0.7128134045 0.1169290810
1.8144195973 -0.7187473903 0.1811721803
1.8815223815 -0.7316970362 0.2475374390
1.9474632890 -0.7508305797 0.3135789437
2.0136704726 -0.7752441933 0.3775897252
2.0812719095 -0.8049218533 0.4377963933
2.1506332344 -0.8394887444 0.4931798497
2.2218972310 -0.8793030698 0.5422505534
2.2944274131 -0.9247510464 0.5840115159
2.3673386055 -0.9764876483 0.6167889689
2.4391255711 -1.0347186956 0.6395801586
2.5084193611 -1.0988500311 0.6517798787
2.5735330340 -1.1683143788 0.6523098841
2.6337300249 -1.2413657851 0.6420211194
2.6884313158 -1.3164378586 0.6210151561
2.7376216945 -1.3919579597 0.5902576270
2.7815643468 -1.4666778602 0.5508286504
2.8203426292 -1.5396049083 0.5034227099
2.8540434192 -1.6100516037 0.4488988050
2.8825146819 -1.6773125289 0.3877565782
2.9054878556 -1.7408229003 0.3205817159
2.9227005070 -1.8000886307 0.2480311847
2.9339543959 -1.8547112898 0.1708227951
2.9387947643 -1.9042355957 0.0896161357
2.9369388298 -1.9480340108 0.0050621472
2.9280295780 -1.9856507180 -0.0819884399
2.9119653666 -2.0164138964 -0.1706842473
2.8887325721 -2.0398541733 -0.2600172028
2.8585713673 -2.0556937443 -0.3489426232
2.8218211117 -2.0636641538 -0.4364212906
2.7789003300 -2.0633507531 -0.5214284919
2.7304429934 -2.0549042244 -0.6029648064
2.6771968584 -2.0384851764 -0.6801985595
2.6196603551 -2.0140308361 -0.7520443293
2.5586415289 -1.9824379589 -0.8179810200
2.4948191225 -1.9441593077 -0.8773967111
2.4288105032 -1.8997691907 -0.9297616975
2.3612794692 -1.8498873360 -0.9747278647
2.2929484717 -1.7949211198 -1.0119022315
2.2246191662 -1.7351661261 -1.0407568683
2.1575023762 -1.6707703506 -1.0612114027
2.0931023509 -1.6016039628 -1.0729127217
2.0334942766 -1.5273992484 -1.0756329624
1.9816999780 -1.4478318572 -1.0686981196
1.9399730985 -1.3638351883 -1.0525889410
1.9100193684 -1.2769684973 -1.0278185680
1.8915288945 -1.1894723871 -0.9951767206
1.8831649610 -1.1033244708 -0.9554562710
1.8823059868 -1.0197996651 -0.9096930177
1.8873968854 -0.9398887629 -0.8581036354
1.8967600329 -0.8638928948 -0.8014370416
1.9095573238 -0.7923928219 -0.7397997286
1.9250449523 -0.7254019333 -0.6738655994
1.9430508918 -0.6631307016 -0.6040538395
1.9636593447 -0.6058931702 -0.5307384333
1.9870789590 -0.5534657655 -0.4547214118
2.0137312074 -0.5057275449 -0.3767027555
2.0442918024 -0.4620740163 -0.2977269350
2.0797017421 -0.4214171092 -0.2191783496
2.1206706365 -0.3816044692 -0.1429502687
2.1678097998 -0.3395387341 -0.0716943585
2.2211997989 -0.2907381310 -0.0098707128
2.2782200992 -0.2308428459 0.0369513294
2.3313963051 -0.1559702749 0.0601914070
2.3678923757 -0.0689188896 0.0551596794
2.3742635346 0.0198521311 0.0230090199
2.3535179631 0.1000200017 -0.0236106151
2.3157485383 0.1707380257 -0.0749205105
2.2676384833 0.2349051541 -0.1262674755
2.2111457630 0.2944849637 -0.1745164867
2.1465581153 0.3505505632 -0.2163438105
2.0736216631 0.4030866387 -0.2476251919
1.9941605299 0.4522566283 -0.2656983906
1.9115824909 0.4993080094 -0.2712945984
1.8287988678 0.5461926640 -0.2667564702
1.7479772196 0.5950647868 -0.2543444975
1.6703308412 0.6473143196 -0.2365840062
1.5966058867 0.7037469661 -0.2152460899
1.5272206391 0.7647137720 -0.1918925566
1.4617297520 0.8297331115 -0.1682006224
1.3987203823 0.8976731857 -0.1460047560
1.3357155666 0.9667007154 -0.1274911741
1.2695333577 1.0340673501 -0.1151802618
1.1973802720 1.0960573581 -0.1119393338
1.1187247887 1.1490737851 -0.1195775710
1.0356509535 1.1922134829 -0.1369450731
0.9496284854 1.2293639401 -0.1537298528
0.8601554393 1.2614852375 -0.1575991171
0.7691036248 1.2877451985 -0.1487486694
0.6781845719 1.3083060793 -0.1293511991
0.5883037588 1.3238152089 -0.1019316288
0.4996987255 1.3350922127 -0.0688128994
0.4122035235 1.3429314981 -0.0319269439
0.3254547005 1.3480256557 0.0071576748
0.2390052725 1.3509432587 0.0471266626
0.1523384255 1.3521542011 0.0867112491
0.0649655648 1.3521985270 0.1247246018
-0.0235586327 1.3514954061 0.1599504724
-0.1136174124 1.3504693279 0.1910081790
-0.2054599749 1.3495771515 0.2162771693
-0.2990702148 1.3493233902 0.2338787474
-0.3766464509 1.4899910868 -0.0993945447
-0.4758846813 1.5006826027 -0.0963365227
-0.5502817451 1.5086736315 -0.0954714001
-0.6244489534 1.5152011374 -0.0996311912
-0.6981484029 1.5190988702 -0.1119441837
-0.7940740761 1.5203656037 -0.1395467347
-0.8881799659 1.5195936946 -0.1729521147
-1.0051544852 1.5176690451 -0.2165077404
-1.1704981824 1.5128666074 -0.2728022908
-1.3389887353 1.4914489364 -0.3118758298
-1.4945835639 1.4197921466 -0.3192925062
-1.6089085813 1.2933511147 -0.2912318161
-1.6958737809 1.1493811404 -0.2440900439
-1.7593690439 1.0492615542 -0.2051661020
-1.8157593459 0.9734424743 -0.1731191268
-1.8788774065 0.9029576786 -0.1415295759
-1.9301413251 0.8534017435 -0.1186936220
-1.9866755656 0.8086446907 -0.0985280370
-2.0258465148 0.7802112210 -0.0866097820
-2.0868251221 0.7396678645 -0.0710206019
-2.1508790677 0.7019674556 -0.0621033791
-2.2156996637 0.6649050404 -0.0591758566
-2.3018520182 0.6153288783 -0.0654164456
-2.3853746557 0.5638981669 -0.0829642928
-2.5035501254 0.4819800024 -0.1243257728
-2.6287532488 0.3775833665 -0.1870276987
-2.7376488762 0.2617222764 -0.2587389683
-2.8134363678 0.1273932997 -0.3378020414
-2.8257938186 -0.0273253884 -0.4129234641
-2.7587667636 -0.1805672857 -0.4563510483
-2.6448508281 -0.3104203132 -0.4573329184
-2.5080860854 -0.4071324713 -0.4134492573
-2.3694137621 -0.4680555338 -0.3281667884
-2.2470484058 -0.4984455124 -0.2079129702
-2.1474764740 -0.5160220806 -0.0658938551
-2.0789007115 -0.5321578198 0.0661342995
-2.0336688985 -0.5541117551 0.1802732615
-2.0029674796 -0.5790018007 0.2718645685
-1.9764319013 -0.6118623083 0.3622186371
-1.9535084446 -0.6531614804 0.4500578925
-1.9381754377 -0.6889376003 0.5140106860
-1.9206781267 -0.7446757556 0.5949544761
-1.9059029058 -0.8077673292 0.6708910556
-1.8973614808 -0.8603273713 0.7235204721
-1.8888671475 -0.9348889730 0.7892285752
-1.8854027362 -1.0150914608 0.8483871947
-1.8885625496 -1.0999433747 0.9006220733
-1.9004426421 -1.1882351711 0.9452510229
-1.9233763100 -1.2781699658 0.9813124171
-1.9589754198 -1.3672951097 1.0075326447
-2.0188583713 -1.4746922510 1.0265574737
-2.0783610666 -1.5547545550 1.0282916617
-2.1437290060 -1.6295923591 1.0192228440
-2.2124111316 -1.6992985238 0.9996219330
-2.2824802248 -1.7638796142 0.9699253494
-2.3524342459 -1.8231303777 0.9304567654
-2.4211772671 -1.8766660744 0.8817759643
-2.4878704211 -1.9239389312 0.8245015699
-2.5515124101 -1.9638016461 0.7587525351
-2.6114589570 -1.9958889610 0.6856959834
-2.6668720932 -2.0193746273 0.6060896343
-2.7167573070 -2.0336420099 0.5208386827
-2.7605444315 -2.0386963971 0.4313016659
-2.7880554235 -2.0351700190 0.3617832508
-2.8191370126 -2.0234791710 0.2678242146
-2.8425091386 -2.0026922993 0.1731970313
-2.8577265449 -1.9732647053 0.0791956980
-2.8647268399 -1.9357423756 -0.0128858717
-2.8644866675 -1.9025960035 -0.0798885593
-2.8576105286 -1.8527280065 -0.1658892803
-2.8431729128 -1.7966899891 -0.2470393330
-2.8216169562 -1.7352478142 -0.3225040103
-2.7932071134 -1.6689958806 -0.3913333823
-2.7677947402 -1.6167187340 -0.4383547780
-2.7282231095 -1.5439048789 -0.4937828941
-2.6826056404 -1.4685151934 -0.5403817418
-2.6308640445 -1.3915443578 -0.5768847156
-2.5888098795 -1.3334953475 -0.5983982235
-2.5271402426 -1.2569784195 -0.6156727820
-2.4604474473 -1.1829404502 -0.6206818161
-2.3896566566 -1.1130053957 -0.6132208735
-2.3344714815 -1.0646956770 -0.5982803934
-2.2600102548 -1.0049685803 -0.5697059422
-2.1853802920 -0.9517397768 -0.5305801769
-2.1115757730 -0.9048938657 -0.4826121240
-2.0571499061 -0.8741980272 -0.4415081401
-1.9856501779 -0.8386973787 -0.3817009209
-1.9148142054 -0.8098553823 -0.3176374336
-1.8433742764 -0.7882212990 -0.2514522643
-1.7883828176 -0.7771756848 -0.2019957846
-1.7113288108 -0.7712807035 -0.1391370630
-1.6505172426 -0.7727839992 -0.0956018032
-1.5850999357 -0.7833567788 -0.0610527499
-1.5174899178 -0.7999259531 -0.0349508739
-1.4485826297 -0.8220676060 -0.0184163279
-1.3792735121 -0.8493578215 -0.0125692648
-1.2906636110 -0.8921425328 -0.0280419270
-1.2293457704 -0.9251355849 -0.0552156491
-1.1713753623 -0.9565270408 -0.0900462117
-1.0977003957 -0.9945165837 -0.1454226040
-1.0237295506 -1.0263275682 -0.2043167732
-0.9442334789 -1.0512991781 -0.2588021957
-0.8332607809 -1.0725820163 -0.3099202215
-0.7119011903 -1.0839253819 -0.3329459230
-0.5887102071 -1.0877722121 -0.3187065029
-0.4729359664 -1.0885909683 -0.2742045658
-0.3893240994 -1.0888380516 -0.2205597279
-0.3150006277 -1.0899834129 -0.1543844080
-0.2495999086 -1.0932291943 -0.0792805884
-0.1917841210 -1.0996475403 0.0017414733
-0.1395338995 -1.1100222079 0.0861236721
-0.0910362295 -1.1249816801 0.1720661854
-0.0445924818 -1.1450138739 0.2581215757
0.0013445371 -1.1704954148 0.3429904953
0.0479484126 -1.2014774973 0.4256286075
0.0961119805 -1.2379840916 0.5050294235
0.1335311317 -1.2688562900 0.5620124379
0.1855580630 -1.3149321768 0.6336151176
0.2399103638 -1.3661805324 0.6997497396
0.2962988425 -1.4226926986 0.7595819479
0.3540692283 -1.4843363587 0.8126358923
0.4122555557 -1.5511434694 0.8584589768
0.4693987821 -1.6235058930 0.8964458510
0.5235111083 -1.7017099154 0.9263248625
0.5819625162 -1.8086820598 0.9511162861
0.6240890072 -1.9250522708 0.9619294683
0.6440252647 -2.0476487336 0.9583702669
0.6387466884 -2.1705546150 0.9391994638
0.6183732433 -2.2894906646 0.9083127704
0.5947683239 -2.3807210351 0.8756893018
0.5668925280 -2.4681456681 0.8365785700
0.5358102086 -2.5513816528 0.7912233519
0.5020841429 -2.6300461086 0.7399631765
0.4659907605 -2.7037691725 0.6832627154
0.4275724342 -2.7720473302 0.6215005512
0.3867856589 -2.8342375793 0.5550210479
0.3436540180 -2.8898561644 0.4843278798
0.2982249996 -2.9382690425 0.4098977128
0.2506340112 -2.9788550359 0.3322106243
0.2011835894 -3.0113113014 0.2519129492
0.1631370165 -3.0302334658 0.1903550968
0.1113648088 -3.0470323614 0.1067649009
0.0589133701 -3.0545316236 0.0222593908
0.0063965539 -3.0526736248 -0.0625100712
-0.0455059521 -3.0414023365 -0.1469270548
-0.0838133068 -3.0275663321 -0.2097494467
-0.1334124314 -3.0001032660 -0.2919104410
-0.1809005319 -2.9637948095 -0.3718593710
-0.2259121706 -2.9190427901 -0.4489089176
-0.2576368008 -2.8796914299 -0.5041454357
-0.2977202320 -2.8217515208 -0.5747711210
-0.3256865054 -2.7735707253 -0.6247041548
-0.3604290647 -2.7041145948 -0.6873030879
-0.3920087587 -2.6288504800 -0.7446357910
-0.4136185996 -2.5690304402 -0.7840347925
-0.4392725999 -2.4848335632 -0.8309968809
-0.4564510407 -2.4191926393 -0.8626528301
-0.4702886917 -2.3504975186 -0.8890089040
-0.4814087215 -2.2800770717 -0.9115752868
-0.4894187758 -2.2081167991 -0.9301539489
-0.4939265001 -2.1348022012 -0.9445468608
-0.4920399676 -2.0603850004 -0.9522364131
-0.4849658589 -1.9861112350 -0.9549355411
-0.4726272498 -1.9125392029 -0.9525661646
-0.4549472164 -1.8402272018 -0.9450502033
-0.4300662096 -1.7712827969 -0.9300572466
-0.4014406398 -1.7051771462 -0.9103463834
-0.3696105306 -1.6421093571 -0.8860050726
-0.3351159051 -1.5822785366 -0.8571207727
-0.2983840678 -1.5272339978 -0.8221159801
-0.2484760421 -1.4585283730 -0.7698208013
-0.2108213871 -1.4112197053 -0.7257872185
-0.1610422023 -1.3532004959 -0.6617305606
-0.1123577258 -1.3012498250 -0.5918653969
-0.0767069659 -1.2660939315 -0.5362554793
-0.0304034990 -1.2247402705 -0.4581175575
0.0149290610 -1.1892874469 -0.3765754760
0.0486242117 -1.1661692801 -0.3138169090
0.0941377766 -1.1409846202 -0.2285831013
0.1414329170 -1.1212709854 -0.1428796317
0.1924306427 -1.1065769226 -0.0583096621
0.2489032575 -1.0962215747 0.0233620790
0.3127868421 -1.0894135752 0.0997414808
0.3858947090 -1.0852008872 0.1674962975
0.4686021597 -1.0824070462 0.2231540507
0.5605268341 -1.0799007794 0.2616208888
0.6582863547 -1.0764622832 0.2805629783
0.7815373752 -1.0675985662 0.2704146137
0.8751693087 -1.0552265673 0.2400726502
0.9604904722 -1.0363926523 0.1926248369
1.0375485064 -1.0105775369 0.1348408416
1.1105905788 -0.9780786672 0.0751426601
1.1851120025 -0.9392979572 0.0216347932
1.2653438410 -0.8963798382 -0.0181121685
1.3521970540 -0.8529788192 -0.0379849887
1.4202173173 -0.8222131090 -0.0403836936
1.5121332964 -0.7886546476 -0.0217807898
1.6010969511 -0.7659286481 0.0169335519
1.6636370959 -0.7575445130 0.0570593671
1.7421886277 -0.7550294967 0.1180846094
1.8153919427 -0.7629417075 0.1852614664
1.8680107476 -0.7748914757 0.2370773359
1.9369130672 -0.7973141733 0.3056536810
2.0058529231 -0.8267681245 0.3714777499
2.0582661264 -0.8528852531 0.4180373217
2.1297041956 -0.8934203835 0.4746103464
2.2028480510 -0.9403021246 0.5235044256
2.2584876508 -0.9791768657 0.5550626601
2.3329347269 -1.0374727888 0.5869250726
2.4063186490 -1.1020004401 0.6070758983
2.4592885766 -1.1545588412 0.6127508024
2.5101909100 -1.2091909217 0.6120185375
2.5740955436 -1.2846400176 0.6004851548
2.6187026544 -1.3423155029 0.5842445537
2.6730635039 -1.4194926775 0.5523122545
2.7106125389 -1.4769731750 0.5224954186
2.7546284148 -1.5515156796 0.4727992392
2.7925356708 -1.6229883458 0.4143395901
2.8164510381 -1.6737276935 0.3647625227
2.8433566076 -1.7378202204 0.2932768954
2.8633724104 -1.7966318134 0.2152909210
2.8735647591 -1.8367798219 0.1530449951
2.8808769966 -1.8848434928 0.0660635936
2.8814694690 -1.9164152944 -0.0016894071
2.8750656365 -1.9515726773 -0.0947400521
2.8657145133 -1.9733949416 -0.1657322448
2.8450408889 -1.9934304084 -0.2613063809
2.8164782051 -2.0041205899 -0.3563458643
2.7893966692 -2.0048610297 -0.4261242579
2.7481019075 -1.9983819472 -0.5165811959
2.7128240593 -1.9868310320 -0.5814218993
2.6611636933 -1.9636464977 -0.6633707326
2.6193326632 -1.9405815327 -0.7208271361
2.5752547091 -1.9130133909 -0.7746744837
2.5129930467 -1.8684465872 -0.8386857552
2.4480887784 -1.8166857373 -0.8940872354
2.3980776197 -1.7730398587 -0.9286851549
2.3308085787 -1.7106376969 -0.9676604448
2.2803934219 -1.6602197042 -0.9901096437
2.2142036692 -1.5888699353 -1.0114173001
2.1661607888 -1.5324063541 -1.0207152134
2.1199545897 -1.4736644742 -1.0245909303
2.0641503286 -1.3911474234 -1.0188459867
2.0287419555 -1.3265300564 -1.0058423333
1.9891439481 -1.2388085586 -0.9804463729
1.9667175441 -1.1725091078 -0.9544960220
1.9496293466 -1.1066325486 -0.9237864823
1.9360619309 -1.0209237233 -0.8747758873
1.9307014752 -0.9585383504 -0.8337610289
1.9304357251 -0.8799369268 -0.7722271968
1.9359894842 -0.8069602755 -0.7043347253
1.9435132439 -0.7567225077 -0.6493374286
1.9564000247 -0.6945316212 -0.5724116000
1.9731557266 -0.6393948195 -0.4909890558
1.9883896078 -0.6029854116 -0.4274377523
2.0121642345 -0.5605328005 -0.3403791398
2.0405437115 -0.5250783019 -0.2515658722
2.0743139991 -0.4956466863 -0.1624306636
2.1143961062 -0.4705654151 -0.0745816895
2.1742330221 -0.4412474551 0.0307998291
2.2460228505 -0.4079554247 0.1270561731
2.3657312779 -0.3368917350 0.2308603838
2.4872452679 -0.2269081792 0.2839086485
2.5757548594 -0.0809976767 0.2766754934
2.5888826482 0.0784371155 0.2154775770
2.5238852763 0.2161446095 0.1319475244
2.4397456251 0.3170830127 0.0608048146
2.3563632739 0.3920674897 0.0063715582
2.2821384045 0.4472970628 -0.0306359286
2.2011456557 0.4983361635 -0.0578610327
2.1369326749 0.5343032198 -0.0702888051
2.0707222816 0.5687737023 -0.0756172564
1.9820854607 0.6143527716 -0.0703788319
1.9173296851 0.6502588573 -0.0593014838
1.8545819833 0.6883501692 -0.0448943528
1.7940923861 0.7289035831 -0.0277636867
1.7361109244 0.7721959744 -0.0085157333
1.6644751748 0.8358828708 0.0194175022
1.5979444786 0.9047211264 0.0477683517
1.5351035247 0.9774554265 0.0748382014
1.4566376680 1.0701813852 0.1033207486
1.3705161114 1.1581407031 0.1214499339
1.2710727009 1.2321887295 0.1239346075
1.1600781049 1.2858521477 0.1086180089
1.0440499470 1.3206918075 0.0788810798
0.9501207248 1.3436447492 0.0539875276
0.8549558371 1.3633904854 0.0311085883
0.7587974079 1.3803382119 0.0102036747
0.6618622317 1.3949435699 -0.0088141760
0.5887969955 1.4047533815 -0.0220472151
0.4908609834 1.4161610692 -0.0379146135
0.4170979072 1.4237056500 -0.0485096493
0.3431625151 1.4307107150 -0.0582119501
0.2443324239 1.4393103717 -0.0696760075
0.1700562856 1.4453545730 -0.0771777238
0.0956750446 1.4511588214 -0.0838025671
-0.0036601709 1.4586828187 -0.0908361363
-0.1031057826 1.4662638116 -0.0959993195
-0.1777318310 1.4722091271 -0.0983943645
-0.2772259007 1.4806338086 -0.1000107028
