# Supplementary material for: The topology of the magnetically induced ring current of C13Cl2
Source: Chem Sci. 2026 Jun 27. Online ahead of print. doi: 10.1039/d6sc03398a (PMC13334967; doi:10.1039/d6sc03398a)
Supplement: SC-OLF-D6SC03398A-s002 [file SC-OLF-D6SC03398A-s002.zip › c13cl2/3loops/ribbon_traj_007_010.xyz]

300

-0.3987203547 1.3596107690 0.1638162583
-0.4823048065 1.3581865449 0.1643582756
-0.5772464435 1.3528684194 0.1545875429
-0.6704018910 1.3432704002 0.1358305215
-0.7498101747 1.3298190872 0.1135641169
-0.8392286834 1.3114675307 0.0854114065
-0.9275814434 1.2894681944 0.0564665452
-1.0153156227 1.2632460570 0.0293455881
-1.1132236926 1.2272460986 0.0039196504
-1.2076046587 1.1784796072 -0.0108444035
-1.2944862377 1.1156882089 -0.0123559565
-1.3718766896 1.0420317197 -0.0010416330
-1.4349129264 0.9724369921 0.0170119323
-1.4965041754 0.9028005922 0.0395572147
-1.5597797542 0.8355320473 0.0644812080
-1.6266617291 0.7720983972 0.0899674106
-1.6981168440 0.7134356819 0.1143792066
-1.7741662375 0.6597108593 0.1361015817
-1.8440305993 0.6163547829 0.1512583733
-1.9267840398 0.5699384306 0.1627663283
-2.0003755335 0.5305008240 0.1656240818
-2.0735209725 0.4907580901 0.1599384632
-2.1541548780 0.4434537872 0.1414076900
-2.2287506871 0.3927640216 0.1106866343
-2.2959338945 0.3382628779 0.0706035271
-2.3557677493 0.2796978337 0.0249135923
-2.4147284623 0.2081905938 -0.0292479543
-2.4613146282 0.1285305746 -0.0837663898
-2.4907966002 0.0281908548 -0.1401516330
-2.4708235449 -0.0936416137 -0.1799720819
-2.4041699554 -0.2041952908 -0.1788288561
-2.3263087373 -0.2853912279 -0.1427811500
-2.2560156816 -0.3403893088 -0.0846483217
-2.1920057526 -0.3828955130 -0.0103322187
-2.1364742289 -0.4185353862 0.0741168501
-2.0944393938 -0.4493637786 0.1540192238
-2.0585659211 -0.4818688759 0.2363445285
-2.0279609596 -0.5181694002 0.3192641470
-2.0019169742 -0.5595888343 0.4013609706
-1.9797135128 -0.6066888346 0.4815139615
-1.9609735468 -0.6596587092 0.5588414994
-1.9455410942 -0.7185605056 0.6325081743
-1.9332854108 -0.7829171923 0.7020689392
-1.9246327052 -0.8524722779 0.7669625682
-1.9203462213 -0.9268786141 0.8266147643
-1.9214229840 -1.0056334267 0.8804208118
-1.9290907022 -1.0879147133 0.9278931440
-1.9450303700 -1.1726887936 0.9681885075
-1.9706269483 -1.2584848454 1.0004387410
-2.0107094693 -1.3543326682 1.0267927094
-2.0647227255 -1.4462407915 1.0400553548
-2.1284120936 -1.5327891611 1.0408787746
-2.1983508704 -1.6136057802 1.0295607682
-2.2632098595 -1.6807247844 1.0092943584
-2.3291690947 -1.7432627766 0.9799447709
-2.3950564484 -1.8009770211 0.9418459901
-2.4683578513 -1.8595511188 0.8893681137
-2.5312706420 -1.9052888732 0.8338667091
-2.5916316480 -1.9445224145 0.7710308615
-2.6486716825 -1.9763426926 0.7012819787
-2.7016626716 -2.0003697537 0.6254738111
-2.7554430866 -2.0165136007 0.5338214224
-2.7972771483 -2.0222693497 0.4481737751
-2.8329339779 -2.0193984897 0.3596311657
-2.8618308907 -2.0079343430 0.2693261251
-2.8835288178 -1.9880190243 0.1784601571
-2.8979246070 -1.9602570796 0.0881971669
-2.9050339388 -1.9251797776 -0.0003879087
-2.9049770635 -1.8833838896 -0.0863216423
-2.8978052420 -1.8352908981 -0.1686022651
-2.8839955529 -1.7815777658 -0.2464429362
-2.8639274749 -1.7228779971 -0.3191539455
-2.8379078969 -1.6597404830 -0.3860291027
-2.8018793793 -1.5839817683 -0.4533447011
-2.7639632448 -1.5133959636 -0.5054212058
-2.7207012190 -1.4404458944 -0.5494393241
-2.6721187618 -1.3661023291 -0.5846582520
-2.6181255995 -1.2914828736 -0.6099863548
-2.5588857470 -1.2180282581 -0.6246463879
-2.4948861410 -1.1472561517 -0.6280919218
-2.4269350603 -1.0806873400 -0.6199002987
-2.3563217039 -1.0194212187 -0.6004503165
-2.2844698704 -0.9641933479 -0.5702622870
-2.2127316978 -0.9151709222 -0.5305361922
-2.1421542503 -0.8719904435 -0.4827198988
-2.0732662172 -0.8344258591 -0.4281326942
-2.0060937392 -0.8023488118 -0.3681437007
-1.9401814006 -0.7759255508 -0.3041243308
-1.8744507839 -0.7554984900 -0.2377834881
-1.8073061414 -0.7419335378 -0.1711675050
-1.7369053588 -0.7363323997 -0.1069437625
-1.6717543451 -0.7386663979 -0.0548797649
-1.5914046039 -0.7510610709 -0.0051523777
-1.5172187154 -0.7698721863 0.0282011109
-1.4292566608 -0.8007358625 0.0487126264
-1.3416008411 -0.8385271237 0.0501752773
-1.2681276400 -0.8747779864 0.0339637371
-1.1988811486 -0.9105155520 0.0043243548
-1.1242169997 -0.9481451969 -0.0415992878
-1.0520248116 -0.9804130274 -0.0952251513
-0.9777800735 -1.0065059074 -0.1494327190
-0.8973212022 -1.0261493431 -0.1968591425
-0.8094200657 -1.0399714515 -0.2309496557
-0.7041007982 -1.0499715065 -0.2476110612
-0.6092675628 -1.0556493504 -0.2407214141
-0.5177324388 -1.0600847789 -0.2145836573
-0.4225902400 -1.0648504590 -0.1651109890
-0.3473823556 -1.0701118647 -0.1064155648
-0.2809295506 -1.0771097054 -0.0380521222
-0.2222777520 -1.0868005955 0.0368492472
-0.1694693916 -1.0998028240 0.1155191248
-0.1209578096 -1.1168894161 0.1961529743
-0.0748940379 -1.1383708887 0.2771620359
-0.0300089358 -1.1646428293 0.3573976132
0.0149266001 -1.1957577981 0.4358280026
0.0607037857 -1.2320874667 0.5114394328
0.1078395665 -1.2734355356 0.5834918866
0.1565835909 -1.3198216735 0.6511826976
0.2069255261 -1.3710955134 0.7138582225
0.2585497579 -1.4273277599 0.7707557805
0.3108445831 -1.4884204610 0.8213164738
0.3629905903 -1.5542344099 0.8650773903
0.4139190631 -1.6247586631 0.9013700645
0.4703011337 -1.7082316124 0.9328186209
0.5222484136 -1.7969488667 0.9538891112
0.5797773389 -1.9111675457 0.9649676514
0.6116139606 -2.0367981424 0.9581864223
0.6010586504 -2.1652786943 0.9363572905
0.5760874010 -2.2774383945 0.9073129209
0.5486694114 -2.3747138640 0.8730754974
0.5177366032 -2.4680996554 0.8313028906
0.4887643601 -2.5477615534 0.7881933103
0.4575006785 -2.6234322331 0.7395648819
0.4240262421 -2.6946204065 0.6857443701
0.3882769816 -2.7607696988 0.6270533948
0.3502112639 -2.8213018867 0.5638615121
0.3098827482 -2.8758655335 0.4967123547
0.2672440881 -2.9237513937 0.4259542619
0.2224814665 -2.9645440630 0.3521137282
0.1758092616 -2.9978070023 0.2757060607
0.1274830591 -3.0228434310 0.1972098843
0.0780285348 -3.0396216392 0.1172345466
0.0278434320 -3.0478577748 0.0363874023
-0.0226003878 -3.0473970527 -0.0447122873
-0.0727489910 -3.0383679358 -0.1254891174
-0.1161150002 -3.0236655321 -0.1953467288
-0.1643677241 -2.9985266803 -0.2738481520
-0.2109972008 -2.9654430396 -0.3503238802
-0.2556822772 -2.9247717452 -0.4242318644
-0.2935133012 -2.8839334688 -0.4864637747
-0.3340823438 -2.8303050758 -0.5542244704
-0.3684135979 -2.7790378156 -0.6105157435
-0.4046932561 -2.7142494952 -0.6704898126
-0.4386478681 -2.6442852288 -0.7256870729
-0.4673413885 -2.5795780907 -0.7696385823
-0.4973045925 -2.5014810729 -0.8150280052
-0.5228226708 -2.4305755201 -0.8500852232
-0.5468107053 -2.3572704681 -0.8808541552
-0.5689198404 -2.2817435723 -0.9072794186
-0.5874199239 -2.2037754542 -0.9284075935
-0.6007049687 -2.1236633558 -0.9453623766
-0.6043014804 -2.0415228405 -0.9583790198
-0.5915997332 -1.9597566608 -0.9663127737
-0.5638181615 -1.8823074521 -0.9663139014
-0.5282477684 -1.8090842588 -0.9595447090
-0.4881254472 -1.7392840767 -0.9462720421
-0.4450809056 -1.6725019653 -0.9266506068
-0.3994953165 -1.6094542236 -0.8998340899
-0.3530697616 -1.5495282399 -0.8673635166
-0.3063747665 -1.4926853054 -0.8295937268
-0.2598788523 -1.4390768828 -0.7866832716
-0.2084462076 -1.3814664820 -0.7312069767
-0.1580772337 -1.3287823331 -0.6698540680
-0.1146157906 -1.2876071322 -0.6117509504
-0.0670966483 -1.2441030760 -0.5413491795
-0.0208522458 -1.2056738549 -0.4671500350
0.0245400574 -1.1722943972 -0.3899699234
0.0697909651 -1.1437942806 -0.3107301622
0.1103992859 -1.1230876611 -0.2406317662
0.1585047757 -1.1032653280 -0.1604149702
0.2103330424 -1.0875426564 -0.0816283040
0.2677125610 -1.0753708106 -0.0061570573
0.3323847950 -1.0661005200 0.0635323172
0.4054281450 -1.0589232661 0.1245386418
0.4872763729 -1.0530499941 0.1730389256
0.5766519848 -1.0476416504 0.2055179908
0.6707013181 -1.0416898182 0.2187918598
0.7652584148 -1.0337573016 0.2120693359
0.8559582719 -1.0221012726 0.1857492834
0.9396992522 -1.0051806575 0.1435306183
1.0165543431 -0.9821192195 0.0918110134
1.0896890860 -0.9528160844 0.0377777110
1.1635856660 -0.9175267996 -0.0112748648
1.2417640309 -0.8777675596 -0.0485361565
1.3357404869 -0.8314746131 -0.0708769863
1.4230567766 -0.7934314339 -0.0701707650
1.5107174730 -0.7619070253 -0.0502644377
1.5954879154 -0.7392725429 -0.0130649756
1.6751190227 -0.7265606537 0.0378602487
1.7489440431 -0.7236528881 0.0983241258
1.8179200087 -0.7296924161 0.1641817232
1.8839588685 -0.7431532761 0.2319870202
1.9488788795 -0.7632341029 0.2992529235
2.0142065494 -0.7890286979 0.3641368167
2.0810008078 -0.8203089766 0.4249679065
2.1496863458 -0.8568542323 0.4804892949
2.2202841124 -0.8989092371 0.5292520788
2.2921808371 -0.9467558006 0.5700715323
2.3554415280 -0.9935764944 0.5980211523
2.4266929631 -1.0530873485 0.6203457780
2.4955654577 -1.1182434123 0.6315550858
2.5526782424 -1.1791952063 0.6318595858
2.6134753252 -1.2521189475 0.6213171729
2.6690416444 -1.3268151713 0.5998537739
2.7133327097 -1.3925565256 0.5732891888
2.7588391621 -1.4667398422 0.5337081191
2.7990609526 -1.5389772840 0.4856983174
2.8340135478 -1.6084932289 0.4301326702
2.8636149789 -1.6745642989 0.3676761417
2.8843824399 -1.7289422847 0.3076508662
2.9030181335 -1.7868215868 0.2339320829
2.9154836104 -1.8396517004 0.1552987144
2.9213873599 -1.8868885709 0.0724730603
2.9205929889 -1.9232703513 -0.0027127087
2.9132730291 -1.9583315701 -0.0912375758
2.8986888333 -1.9860752405 -0.1814195474
2.8798268939 -2.0044577797 -0.2606563328
2.8517224341 -2.0172015276 -0.3509964808
2.8215830971 -2.0222159110 -0.4287433477
2.7811999123 -2.0189067453 -0.5152457612
2.7350206289 -2.0069444536 -0.5979946727
2.6837905129 -1.9864368726 -0.6759460194
2.6349331964 -1.9618838589 -0.7390837233
2.5762670893 -1.9267018177 -0.8056651945
2.5221806664 -1.8904812509 -0.8579319598
2.4586366404 -1.8427554622 -0.9108174143
2.4014434979 -1.7967959506 -0.9506818052
2.3356022501 -1.7387910915 -0.9883678732
2.2775974943 -1.6846392342 -1.0145810121
2.2126758655 -1.6177534782 -1.0356621277
2.1501181726 -1.5464741597 -1.0475107493
2.0989294095 -1.4804210950 -1.0495333504
2.0465364568 -1.4008060506 -1.0431664621
2.0081536654 -1.3279837845 -1.0293523399
1.9776723917 -1.2532413232 -1.0086433369
1.9551044224 -1.1778566027 -0.9815092688
1.9377339289 -1.0926882968 -0.9427418641
1.9286811574 -1.0097313578 -0.8967777470
1.9277351363 -0.9400176092 -0.8510172618
1.9302826517 -0.8638487260 -0.7937237999
1.9375052806 -0.7921703735 -0.7311272462
1.9475738002 -0.7334102221 -0.6726453279
1.9615461708 -0.6707648439 -0.6019030810
1.9789661331 -0.6133890901 -0.5275015599
1.9999027658 -0.5611757241 -0.4502298727
2.0246440130 -0.5139573761 -0.3708789349
2.0537866304 -0.4711638617 -0.2905061429
2.0881813487 -0.4316592708 -0.2105245387
2.1285427267 -0.3933337201 -0.1328130585
2.1754583474 -0.3530701561 -0.0599941378
2.2289765206 -0.3065145200 0.0037234518
2.2867722116 -0.2493513218 0.0530399562
2.3492605891 -0.1687668644 0.0833171748
2.3941619628 -0.0725466440 0.0805025810
2.4000512701 0.0269495257 0.0431917075
2.3736725042 0.1160737345 -0.0098491230
2.3338649923 0.1861552358 -0.0609711992
2.2840784584 0.2499358610 -0.1117827334
2.2261600606 0.3092168325 -0.1593403680
2.1602570656 0.3649050257 -0.2002314711
2.0862802727 0.4170162830 -0.2304842753
2.0061032585 0.4658324290 -0.2476252304
1.9230017693 0.5126732315 -0.2522393540
1.8398939249 0.5595528061 -0.2467158771
1.7588904784 0.6085787709 -0.2334579433
1.6812481810 0.6611893122 -0.2148508298
1.6077199083 0.7181785456 -0.1927431264
1.5386119598 0.7797720550 -0.1687498069
1.4733720531 0.8454002893 -0.1445545416
1.4104978343 0.9138699842 -0.1219715049
1.3474281236 0.9832644787 -0.1031441605
1.2808413829 1.0506564939 -0.0907551803
1.2079880887 1.1121752849 -0.0876912374
1.1182196624 1.1702310869 -0.0971018033
1.0340620877 1.2113717072 -0.1155979156
0.9475924002 1.2458687654 -0.1366629572
0.8581346344 1.2753940806 -0.1495029776
0.7663912372 1.2999082479 -0.1504704646
0.6739095978 1.3195331515 -0.1405437368
0.5818138991 1.3347230647 -0.1220432183
0.4905860707 1.3460731307 -0.0971522529
0.4002568714 1.3542457593 -0.0678673700
0.3106134614 1.3598233001 -0.0358216433
0.2213311265 1.3632800441 -0.0023608875
0.1320186650 1.3650066935 0.0312828327
0.0422753415 1.3653784984 0.0639223222
-0.0482775764 1.3647336426 0.0943428089
-0.1282719572 1.3636374506 0.1184973950
-0.2211785524 1.3620462079 0.1409421716
-0.3154333365 1.3604240646 0.1568027906
-0.3939830200 1.3502485700 0.2417916500
-0.4892058888 1.3501236867 0.2409405302
-0.5834577571 1.3431584387 0.2292746159
-0.6753885829 1.3294135395 0.2085227405
-0.7649959497 1.3105624320 0.1822450541
-0.8528611998 1.2876629053 0.1533782257
-0.9397429509 1.2610372953 0.1247390830
-1.0259263679 1.2297969782 0.0988285568
-1.1107566564 1.1915524819 0.0786150750
-1.1921117567 1.1434872362 0.0673990797
-1.2673635259 1.0852747332 0.0669527365
-1.3355266337 1.0195183351 0.0766819752
-1.3986509376 0.9503146140 0.0940589519
-1.4603849117 0.8811167745 0.1159521222
-1.5237842179 0.8142619475 0.1402192285
-1.5906352069 0.7510460375 0.1649331926
-1.6618750321 0.6923510369 0.1884732021
-1.7375027978 0.6382944800 0.2092744374
-1.8169436594 0.5883424886 0.2256663245
-1.8992781480 0.5414449703 0.2354213263
-1.9827507356 0.4956068251 0.2364221576
-2.0648084253 0.4486450973 0.2253340587
-2.1421639988 0.3987992788 0.2011129245
-2.2121791348 0.3454137548 0.1649344608
-2.2741385042 0.2884917831 0.1203150401
-2.3283765242 0.2276604026 0.0710211443
-2.3746872372 0.1619031997 0.0200447906
-2.4094001154 0.0887815038 -0.0299399772
-2.4258198393 0.0065364925 -0.0744686905
-2.4133363784 -0.0826575560 -0.1034811028
-2.3729427627 -0.1680468697 -0.1072545239
-2.3171446529 -0.2413000539 -0.0846699337
-2.2576357829 -0.3005972159 -0.0402579616
-2.2017826536 -0.3477455690 0.0206691737
-2.1523726390 -0.3875469730 0.0916549626
-2.1099356065 -0.4241744739 0.1686599412
-2.0740696143 -0.4611746149 0.2487833624
-2.0439217040 -0.5009604876 0.3299251714
-2.0188614607 -0.5451322338 0.4105234634
-1.9980677506 -0.5942604521 0.4894456370
-1.9813460302 -0.6487835934 0.5657506994
-1.9685982522 -0.7087962354 0.6386241627
-1.9597466261 -0.7739097702 0.7075828611
-1.9553137266 -0.8439398040 0.7719978108
-1.9563356758 -0.9186357079 0.8310831202
-1.9637086960 -0.9973285952 0.8842087755
-1.9785286979 -1.0791140464 0.9306664951
-2.0023038908 -1.1628483126 0.9692414425
-2.0354949520 -1.2469677725 0.9989892709
-2.0777003557 -1.3298661451 1.0191845951
-2.1274895362 -1.4103561489 1.0294746306
-2.1833176990 -1.4874897876 1.0295422668
-2.2432286065 -1.5608521794 1.0197230156
-2.3055614712 -1.6301409848 1.0001768127
-2.3690050348 -1.6950544684 0.9713725018
-2.4324404167 -1.7552074520 0.9335998002
-2.4949742598 -1.8101101775 0.8872860303
-2.5557332702 -1.8588066255 0.8324520889
-2.6140417211 -1.9008725030 0.7700219121
-2.6690886090 -1.9355669912 0.7005048099
-2.7201406441 -1.9623174891 0.6247009273
-2.7663361407 -1.9803533620 0.5433945293
-2.8067921909 -1.9893723747 0.4576636421
-2.8411269040 -1.9895724016 0.3688568288
-2.8687225714 -1.9808690593 0.2781421609
-2.8892482901 -1.9634879497 0.1868024269
-2.9024032399 -1.9379406082 0.0960238046
-2.9083005925 -1.9047928766 0.0069507628
-2.9071524110 -1.8647354200 -0.0794458438
-2.8989426149 -1.8181203282 -0.1620989056
-2.8841323869 -1.7656780707 -0.2402126145
-2.8631251172 -1.7080502435 -0.3130708058
-2.8362289597 -1.6458061387 -0.3799477276
-2.8038448902 -1.5796168727 -0.4402898712
-2.7658818774 -1.5099927283 -0.4930348479
-2.7226377610 -1.4378199689 -0.5376451377
-2.6741632839 -1.3640859695 -0.5734454136
-2.6203357918 -1.2898844872 -0.5992051998
-2.5613235159 -1.2166952897 -0.6142099856
-2.4976661899 -1.1460148665 -0.6179826917
-2.4301093574 -1.0794380130 -0.6098687687
-2.3599809412 -1.0180373384 -0.5904675246
-2.2887261419 -0.9626507223 -0.5600642771
-2.2177409662 -0.9134920635 -0.5198968249
-2.1481159256 -0.8700786813 -0.4715507623
-2.0803966656 -0.8322698320 -0.4162660280
-2.0146396714 -0.7998587859 -0.3554369150
-1.9504805739 -0.7730586564 -0.2903072924
-1.8868759406 -0.7522351739 -0.2225009702
-1.8222274441 -0.7381854136 -0.1539617103
-1.7546863198 -0.7318274146 -0.0871244526
-1.6824181093 -0.7343392499 -0.0252048291
-1.6040807145 -0.7470077926 0.0272634017
-1.5203859586 -0.7695765255 0.0663882524
-1.4334342258 -0.8014863566 0.0878390610
-1.3465078043 -0.8399278861 0.0906641012
-1.2628620331 -0.8817869740 0.0732556271
-1.1849241277 -0.9229414846 0.0374030430
-1.1122758078 -0.9599591656 -0.0117369278
-1.0419761643 -0.9910979245 -0.0679658277
-0.9692128891 -1.0160641034 -0.1241340576
-0.8894795124 -1.0345907409 -0.1726799893
-0.8016873527 -1.0475257122 -0.2067908673
-0.7082518361 -1.0561165286 -0.2217077068
-0.6135971297 -1.0620123297 -0.2156759155
-0.5221605348 -1.0669512295 -0.1900202981
-0.4378873323 -1.0720509011 -0.1461611173
-0.3623029156 -1.0783086260 -0.0886888916
-0.2956150570 -1.0865007630 -0.0212300212
-0.2371133250 -1.0976816851 0.0530952425
-0.1847031912 -1.1123676604 0.1312742320
-0.1369928646 -1.1313928196 0.2115092198
-0.0920717841 -1.1550798758 0.2921189860
-0.0486878636 -1.1839454477 0.3718742565
-0.0057257350 -1.2180492362 0.4497688669
0.0375283938 -1.2578565537 0.5247376963
0.0814500256 -1.3032323874 0.5960577989
0.1261547521 -1.3543706167 0.6628432717
0.1713858992 -1.4111691661 0.7245002983
0.2165533003 -1.4738173609 0.7802486078
0.2607733843 -1.5424186551 0.8293355218
0.3027885860 -1.6168539057 0.8713179562
0.3410633448 -1.6970964951 0.9054057144
0.3739006372 -1.7827046295 0.9310522409
0.3996904153 -1.8728452023 0.9476087893
0.4172227415 -1.9661640675 0.9547472947
0.4261227813 -2.0609323736 0.9523817342
0.4272934544 -2.1554873825 0.9412458113
0.4217368760 -2.2486061017 0.9220577399
0.4102645402 -2.3391722467 0.8948915820
0.3940987147 -2.4266498721 0.8608643284
0.3738847925 -2.5104759850 0.8204057171
0.3500923085 -2.5901658515 0.7739729822
0.3230153770 -2.6653239009 0.7220886398
0.2926878009 -2.7353479866 0.6650656152
0.2592209255 -2.7997028612 0.6033233494
0.2227783525 -2.8580624525 0.5374494517
0.1833269187 -2.9096732575 0.4677861754
0.1411694902 -2.9542658572 0.3949386891
0.0965079183 -2.9913644148 0.3194258969
0.0495940822 -3.0202123303 0.2417110989
0.0010122854 -3.0409082007 0.1624477215
-0.0488770831 -3.0531548553 0.0822409657
-0.0996249505 -3.0567921600 0.0017226221
-0.1506336979 -3.0520362964 -0.0785819931
-0.2013273926 -3.0386967034 -0.1581246368
-0.2513219757 -3.0170543671 -0.2362631262
-0.3003049284 -2.9877806194 -0.3125244718
-0.3479444273 -2.9511223282 -0.3864133948
-0.3940734797 -2.9075946691 -0.4574865866
-0.4385976561 -2.8576246573 -0.5252771816
-0.4815215049 -2.8016960790 -0.5893462024
-0.5230056780 -2.7404011731 -0.6493216191
-0.5632099686 -2.6743598571 -0.7049739977
-0.6023204717 -2.6040045786 -0.7559234945
-0.6405785680 -2.5298852420 -0.8019504252
-0.6780128051 -2.4524291838 -0.8428880457
-0.7144870926 -2.3719922086 -0.8786185163
-0.7494296445 -2.2887810271 -0.9091432343
-0.7812265561 -2.2027694561 -0.9349473156
-0.8058003508 -2.1133865403 -0.9566558223
-0.8144158680 -2.0205505713 -0.9748497731
-0.7940654844 -1.9287542197 -0.9873501839
-0.7495083076 -1.8448932697 -0.9910814128
-0.6933647656 -1.7681825619 -0.9860715893
-0.6319033740 -1.6966433417 -0.9728200537
-0.5681782777 -1.6290929823 -0.9516018672
-0.5038181040 -1.5650059026 -0.9228771464
-0.4398234263 -1.5043030301 -0.8869059640
-0.3769745402 -1.4468250188 -0.8442496251
-0.3158477333 -1.3927928646 -0.7950768575
-0.2568169872 -1.3422300608 -0.7399969599
-0.2002280666 -1.2953456792 -0.6793709722
-0.1461989894 -1.2523749046 -0.6137132990
-0.0945953619 -1.2134611910 -0.5437193069
-0.0450087730 -1.1787056172 -0.4701694599
0.0030759468 -1.1481459930 -0.3938096320
0.0504487425 -1.1217617517 -0.3154671919
0.0983340432 -1.0996496741 -0.2361178141
0.1479888937 -1.0815224776 -0.1568483875
0.2010057061 -1.0668772098 -0.0790621230
0.2592207955 -1.0552459771 -0.0045652178
0.3245539287 -1.0461698320 0.0641261691
0.3979314701 -1.0388605512 0.1243150998
0.4797748988 -1.0326207314 0.1724097154
0.5688701451 -1.0267330507 0.2052173870
0.6627246642 -1.0203468267 0.2191056283
0.7573145942 -1.0121509991 0.2140335250
0.8486278055 -1.0004170522 0.1901365053
0.9336872241 -0.9835156183 0.1509427161
1.0124410362 -0.9604673893 0.1026063881
1.0877153361 -0.9312263146 0.0520679160
1.1635862162 -0.8961402650 0.0064211040
1.2433197333 -0.8569435334 -0.0276813859
1.3277495726 -0.8170170997 -0.0456142782
1.4153575138 -0.7800515893 -0.0454541954
1.5034339793 -0.7495634441 -0.0265847296
1.5888406089 -0.7278198789 0.0091621224
1.6693828288 -0.7156608865 0.0583158896
1.7443504706 -0.7128134045 0.1169290810
1.8144195973 -0.7187473903 0.1811721803
1.8815223815 -0.7316970362 0.2475374390
1.9474632890 -0.7508305797 0.3135789437
2.0136704726 -0.7752441933 0.3775897252
2.0812719095 -0.8049218533 0.4377963933
2.1506332344 -0.8394887444 0.4931798497
2.2218972310 -0.8793030698 0.5422505534
2.2944274131 -0.9247510464 0.5840115159
2.3673386055 -0.9764876483 0.6167889689
2.4391255711 -1.0347186956 0.6395801586
2.5084193611 -1.0988500311 0.6517798787
2.5735330340 -1.1683143788 0.6523098841
2.6337300249 -1.2413657851 0.6420211194
2.6884313158 -1.3164378586 0.6210151561
2.7376216945 -1.3919579597 0.5902576270
2.7815643468 -1.4666778602 0.5508286504
2.8203426292 -1.5396049083 0.5034227099
2.8540434192 -1.6100516037 0.4488988050
2.8825146819 -1.6773125289 0.3877565782
2.9054878556 -1.7408229003 0.3205817159
2.9227005070 -1.8000886307 0.2480311847
2.9339543959 -1.8547112898 0.1708227951
2.9387947643 -1.9042355957 0.0896161357
2.9369388298 -1.9480340108 0.0050621472
2.9280295780 -1.9856507180 -0.0819884399
2.9119653666 -2.0164138964 -0.1706842473
2.8887325721 -2.0398541733 -0.2600172028
2.8585713673 -2.0556937443 -0.3489426232
2.8218211117 -2.0636641538 -0.4364212906
2.7789003300 -2.0633507531 -0.5214284919
2.7304429934 -2.0549042244 -0.6029648064
2.6771968584 -2.0384851764 -0.6801985595
2.6196603551 -2.0140308361 -0.7520443293
2.5586415289 -1.9824379589 -0.8179810200
2.4948191225 -1.9441593077 -0.8773967111
2.4288105032 -1.8997691907 -0.9297616975
2.3612794692 -1.8498873360 -0.9747278647
2.2929484717 -1.7949211198 -1.0119022315
2.2246191662 -1.7351661261 -1.0407568683
2.1575023762 -1.6707703506 -1.0612114027
2.0931023509 -1.6016039628 -1.0729127217
2.0334942766 -1.5273992484 -1.0756329624
1.9816999780 -1.4478318572 -1.0686981196
1.9399730985 -1.3638351883 -1.0525889410
1.9100193684 -1.2769684973 -1.0278185680
1.8915288945 -1.1894723871 -0.9951767206
1.8831649610 -1.1033244708 -0.9554562710
1.8823059868 -1.0197996651 -0.9096930177
1.8873968854 -0.9398887629 -0.8581036354
1.8967600329 -0.8638928948 -0.8014370416
1.9095573238 -0.7923928219 -0.7397997286
1.9250449523 -0.7254019333 -0.6738655994
1.9430508918 -0.6631307016 -0.6040538395
1.9636593447 -0.6058931702 -0.5307384333
1.9870789590 -0.5534657655 -0.4547214118
2.0137312074 -0.5057275449 -0.3767027555
2.0442918024 -0.4620740163 -0.2977269350
2.0797017421 -0.4214171092 -0.2191783496
2.1206706365 -0.3816044692 -0.1429502687
2.1678097998 -0.3395387341 -0.0716943585
2.2211997989 -0.2907381310 -0.0098707128
2.2782200992 -0.2308428459 0.0369513294
2.3313963051 -0.1559702749 0.0601914070
2.3678923757 -0.0689188896 0.0551596794
2.3742635346 0.0198521311 0.0230090199
2.3535179631 0.1000200017 -0.0236106151
2.3157485383 0.1707380257 -0.0749205105
2.2676384833 0.2349051541 -0.1262674755
2.2111457630 0.2944849637 -0.1745164867
2.1465581153 0.3505505632 -0.2163438105
2.0736216631 0.4030866387 -0.2476251919
1.9941605299 0.4522566283 -0.2656983906
1.9115824909 0.4993080094 -0.2712945984
1.8287988678 0.5461926640 -0.2667564702
1.7479772196 0.5950647868 -0.2543444975
1.6703308412 0.6473143196 -0.2365840062
1.5966058867 0.7037469661 -0.2152460899
1.5272206391 0.7647137720 -0.1918925566
1.4617297520 0.8297331115 -0.1682006224
1.3987203823 0.8976731857 -0.1460047560
1.3357155666 0.9667007154 -0.1274911741
1.2695333577 1.0340673501 -0.1151802618
1.1973802720 1.0960573581 -0.1119393338
1.1187247887 1.1490737851 -0.1195775710
1.0356509535 1.1922134829 -0.1369450731
0.9496284854 1.2293639401 -0.1537298528
0.8601554393 1.2614852375 -0.1575991171
0.7691036248 1.2877451985 -0.1487486694
0.6781845719 1.3083060793 -0.1293511991
0.5883037588 1.3238152089 -0.1019316288
0.4996987255 1.3350922127 -0.0688128994
0.4122035235 1.3429314981 -0.0319269439
0.3254547005 1.3480256557 0.0071576748
0.2390052725 1.3509432587 0.0471266626
0.1523384255 1.3521542011 0.0867112491
0.0649655648 1.3521985270 0.1247246018
-0.0235586327 1.3514954061 0.1599504724
-0.1136174124 1.3504693279 0.1910081790
-0.2054599749 1.3495771515 0.2162771693
-0.2990702148 1.3493233902 0.2338787474
-0.4034576895 1.3689729680 0.0858408665
-0.4754037243 1.3662494031 0.0877760211
-0.5710351300 1.3625784000 0.0799004700
-0.6654151991 1.3571272609 0.0631383025
-0.7346243998 1.3490757425 0.0448831796
-0.8255961669 1.3352721561 0.0174445872
-0.9154199358 1.3178990935 -0.0118059926
-1.0047048775 1.2966951358 -0.0401373807
-1.1156907287 1.2629397153 -0.0707757742
-1.2230975607 1.2134719783 -0.0890878868
-1.3216089495 1.1461016845 -0.0916646495
-1.4082267454 1.0645451043 -0.0787652412
-1.4711749152 0.9945593703 -0.0600350873
-1.5326234391 0.9244844100 -0.0368376928
-1.5957752905 0.8568021471 -0.0112568126
-1.6626882514 0.7931507570 0.0150016287
-1.7343586558 0.7345203270 0.0402852111
-1.8108296771 0.6811272386 0.0629287259
-1.8711175392 0.6443670771 0.0768504220
-1.9542899316 0.5984318909 0.0901113303
-2.0180003315 0.5653948229 0.0948260060
-2.0822335197 0.5328710828 0.0945428677
-2.1661457573 0.4881082956 0.0817024554
-2.2453222393 0.4401142885 0.0564388078
-2.3177292848 0.3880339726 0.0208920141
-2.3831589745 0.3317352648 -0.0211939598
-2.4547696874 0.2544779879 -0.0785406992
-2.5132291409 0.1682796454 -0.1375928024
-2.5557733612 0.0498452172 -0.2058345755
-2.5283107114 -0.1046256713 -0.2564630609
-2.4353971480 -0.2403437119 -0.2504031883
-2.3354728218 -0.3294824019 -0.2008923663
-2.2543955803 -0.3801814016 -0.1290386817
-2.1822288515 -0.4180454571 -0.0413336111
-2.1205758187 -0.4495237994 0.0565787377
-2.0789431812 -0.4745530833 0.1393785063
-2.0430622279 -0.5025631370 0.2239056947
-2.0120002151 -0.5353783128 0.3086031225
-1.9849724878 -0.5740454347 0.3921984778
-1.9613592750 -0.6191172170 0.4735822860
-1.9406010634 -0.6705338249 0.5519322994
-1.9224839362 -0.7283247758 0.6263921858
-1.9068241955 -0.7919246144 0.6965550173
-1.8939516839 -0.8610047518 0.7619273256
-1.8843567668 -0.9351215203 0.8221464085
-1.8791372719 -1.0139382583 0.8766328482
-1.8796527065 -1.0967153803 0.9251197928
-1.8877568491 -1.1825292747 0.9671355726
-1.9057589446 -1.2700019182 1.0018882110
-1.9437185829 -1.3787991912 1.0344008237
-2.0019559147 -1.4821254342 1.0506360790
-2.0735064882 -1.5780885346 1.0522152825
-2.1534731344 -1.6663593809 1.0393985207
-2.2208582478 -1.7313085839 1.0184119041
-2.2893331546 -1.7914710848 0.9885170399
-2.3576724801 -1.8467465902 0.9500921800
-2.4417414429 -1.9089920602 0.8914501970
-2.5068080139 -1.9517711208 0.8352813294
-2.5692215749 -1.9881723260 0.7720398110
-2.6282547560 -2.0171183940 0.7020591476
-2.6831846990 -2.0384220182 0.6262466949
-2.7445500324 -2.0526738395 0.5242483154
-2.7877621057 -2.0551663247 0.4386839081
-2.8247410519 -2.0492245779 0.3504055026
-2.8549392101 -2.0349996267 0.2605100892
-2.8778093455 -2.0125500989 0.1701178873
-2.8934459741 -1.9825735509 0.0803705292
-2.9017672851 -1.9455666786 -0.0077265801
-2.9028017160 -1.9020323591 -0.0931974407
-2.8966678691 -1.8524614679 -0.1751056245
-2.8838587190 -1.7974774609 -0.2526732579
-2.8647298326 -1.7377057507 -0.3252370852
-2.8395868340 -1.6736748272 -0.3921104778
-2.7999138684 -1.5883466640 -0.4663995310
-2.7620446121 -1.5167991989 -0.5178075636
-2.7187646770 -1.4430718199 -0.5612335106
-2.6700742396 -1.3681186886 -0.5958710905
-2.6159154072 -1.2930812601 -0.6207675099
-2.5564479781 -1.2193612265 -0.6350827901
-2.4921060922 -1.1484974369 -0.6382011518
-2.4237607631 -1.0819366670 -0.6299318287
-2.3526624666 -1.0208050990 -0.6104331085
-2.2802135990 -0.9657359736 -0.5804602969
-2.2077224293 -0.9168497809 -0.5411755595
-2.1361925749 -0.8739022057 -0.4938890353
-2.0661357688 -0.8365818862 -0.4399993605
-1.9975478070 -0.8048388377 -0.3808504865
-1.9298822273 -0.7787924451 -0.3179413692
-1.8620256271 -0.7587618060 -0.2530660060
-1.7923848386 -0.7456816621 -0.1883732997
-1.7191243978 -0.7408373848 -0.1267630724
-1.6610905809 -0.7429935459 -0.0845547007
-1.5787284934 -0.7551143491 -0.0375681571
-1.5140514722 -0.7701678472 -0.0099860307
-1.4250790959 -0.7999853684 0.0095861918
-1.3366938780 -0.8371263612 0.0096864534
-1.2733932468 -0.8677689988 -0.0053281528
-1.2128381695 -0.8980896193 -0.0287543334
-1.1361581916 -0.9363312283 -0.0714616477
-1.0620734590 -0.9697281302 -0.1224844750
-0.9863472578 -0.9969477115 -0.1747313803
-0.9051628920 -1.0177079452 -0.2210382958
-0.8171527787 -1.0324171909 -0.2551084441
-0.6999497603 -1.0438264844 -0.2735144157
-0.6049379958 -1.0492863711 -0.2657669128
-0.5133043428 -1.0532183284 -0.2391470165
-0.4072931477 -1.0576500169 -0.1840608607
-0.3324617955 -1.0619151033 -0.1241422381
-0.2662440443 -1.0677186477 -0.0548742232
-0.2074421790 -1.0759195059 0.0206032519
-0.1542355920 -1.0872379875 0.0997640176
-0.1049227547 -1.1023860125 0.1807967288
-0.0577162916 -1.1216619017 0.2622050857
-0.0113300080 -1.1453402109 0.3429209698
0.0355789351 -1.1734663600 0.4218871384
0.0838791777 -1.2063183797 0.4981411693
0.1342291074 -1.2436386838 0.5709259742
0.1870124297 -1.2852727303 0.6395221235
0.2424651530 -1.3310218608 0.7032161467
0.3005462155 -1.3808381588 0.7612629531
0.3609157819 -1.4344222669 0.8132974258
0.4231925945 -1.4916149142 0.8588368245
0.4867747814 -1.5524208311 0.8973344147
0.5667016301 -1.6337585952 0.9345850008
0.6448064120 -1.7210525311 0.9601694331
0.7423319363 -1.8561710240 0.9751880080
0.7971051398 -2.0126639112 0.9639911105
0.7748238464 -2.1750700062 0.9314687697
0.7304379260 -2.3062706874 0.8925681019
0.6870742825 -2.4102554812 0.8512594127
0.6413744916 -2.5095494388 0.8017414528
0.6036439277 -2.5850471219 0.7559809035
0.5649090484 -2.6566986147 0.7051567815
0.5250371071 -2.7239169122 0.6494001003
0.4838661624 -2.7861914109 0.5890411745
0.4412016022 -2.8429009122 0.5243996749
0.3969871439 -2.8936686144 0.4559752577
0.3511612575 -2.9378295299 0.3841223485
0.3037934428 -2.9748222687 0.3092887672
0.2551106049 -3.0042495898 0.2319862245
0.2053720360 -3.0254745317 0.1527086697
0.1550447843 -3.0383350777 0.0720213718
0.1045639471 -3.0425606942 -0.0094661611
0.0544241749 -3.0380019454 -0.0911471968
0.0051357159 -3.0246995752 -0.1723962417
-0.0309026079 -3.0086343607 -0.2325688207
-0.0774134725 -2.9799989935 -0.3114331778
-0.1216894732 -2.9431054597 -0.3881232885
-0.1634201272 -2.8984211622 -0.4620503340
-0.1929531227 -2.8602722686 -0.5154409628
-0.2295670314 -2.8029854943 -0.5831717591
-0.2553056908 -2.7563795523 -0.6316852845
-0.2863808342 -2.6880978172 -0.6916580060
-0.3140857677 -2.6142106006 -0.7464001480
-0.3323623053 -2.5551516028 -0.7833536702
-0.3540306169 -2.4730769038 -0.8281055853
-0.3676325365 -2.4087218564 -0.8572824006
-0.3791343180 -2.3425487277 -0.8830897941
-0.3884100363 -2.2747061175 -0.9054156029
-0.3936132918 -2.2047814522 -0.9218678713
-0.3956095866 -2.1339401714 -0.9340689308
-0.3941870927 -2.0624951097 -0.9419082665
-0.3891339820 -1.9907591020 -0.9452753634
-0.3781280153 -1.9197216346 -0.9415463900
-0.3631307711 -1.8499859558 -0.9330178287
-0.3443475203 -1.7819248117 -0.9197240305
-0.3219835336 -1.7159109483 -0.9016993464
-0.2951725290 -1.6539025446 -0.8767910333
-0.2663160970 -1.5947534496 -0.8478210693
-0.2357749928 -1.5385455921 -0.8149378285
-0.2039099713 -1.4853609009 -0.7782896856
-0.1600754280 -1.4207029032 -0.7224169935
-0.1159264008 -1.3622189869 -0.6603371638
-0.0830325919 -1.3228393599 -0.6097886019
-0.0395979348 -1.2747449611 -0.5389790521
0.0033042814 -1.2326420925 -0.4641306102
0.0460041680 -1.1964428013 -0.3861302148
0.0891331876 -1.1658268096 -0.3059931324
0.1224645287 -1.1465256481 -0.2451457183
0.1690206578 -1.1250081785 -0.1639815529
0.2196603787 -1.1082081031 -0.0841944849
0.2762043265 -1.0954956441 -0.0077488969
0.3402156614 -1.0860312080 0.0629384652
0.4129248200 -1.0789859811 0.1247621837
0.4947778469 -1.0734792569 0.1736681357
0.5844338245 -1.0685502501 0.2058185947
0.6786779719 -1.0630328096 0.2184780913
0.7732022355 -1.0553636040 0.2101051468
0.8632887382 -1.0437854930 0.1813620615
0.9457112804 -1.0268456968 0.1361185205
1.0206676500 -1.0037710498 0.0810156387
1.0916628359 -0.9744058542 0.0234875060
1.1635851157 -0.9389133343 -0.0289708336
1.2402083286 -0.8985915858 -0.0693909271
1.3437314011 -0.8459321264 -0.0961396944
1.4307560394 -0.8068112786 -0.0948873346
1.5180009667 -0.7742506065 -0.0739441458
1.6021352219 -0.7507252070 -0.0352920736
1.6808552167 -0.7374604208 0.0174046077
1.7535376155 -0.7344923717 0.0797191705
1.8214204200 -0.7406374420 0.1471912662
1.8863953555 -0.7546095160 0.2164366015
1.9502944700 -0.7756376261 0.2849269034
2.0147426263 -0.8028132024 0.3506839082
2.0807297061 -0.8356960999 0.4121394197
2.1487394571 -0.8742197203 0.4677987401
2.2186709937 -0.9185154045 0.5162536042
2.2899342611 -0.9687605548 0.5561315487
2.3435444505 -1.0106653404 0.5792533357
2.4142603550 -1.0714560015 0.6011113974
2.4827115542 -1.1376367935 0.6113302929
2.5318234509 -1.1900760338 0.6114092876
2.5932206254 -1.2628721099 0.6006132264
2.6496519731 -1.3371924841 0.5786923917
2.6890437248 -1.3931550914 0.5563207507
2.7361139774 -1.4668018242 0.5165875878
2.7777792760 -1.5383496597 0.4679739248
2.8139836763 -1.6069348542 0.4113665355
2.8447152760 -1.6718160689 0.3475957052
2.8632770241 -1.7170616692 0.2947200165
2.8833357601 -1.7735545429 0.2198329811
2.8970128250 -1.8245921109 0.1397746338
2.9039799556 -1.8695415462 0.0553299849
2.9042471481 -1.8985066919 -0.0104875646
2.8985164802 -1.9310124221 -0.1004867118
2.8854123000 -1.9557365847 -0.1921548476
2.8709212156 -1.9690613861 -0.2612954628
2.8448735008 -1.9787093109 -0.3530503383
2.8213450825 -1.9807676683 -0.4210654048
2.7834994946 -1.9744627375 -0.5090630305
2.7395982643 -1.9589846828 -0.5930245390
2.6903841674 -1.9343885689 -0.6716934792
2.6502060377 -1.9097368817 -0.7261231173
2.5938926498 -1.8709656764 -0.7933493690
2.5495422102 -1.8368031941 -0.8384672084
2.4884627776 -1.7857417338 -0.8918731311
2.4416075266 -1.7437045653 -0.9266357457
2.3782560285 -1.6826610631 -0.9648335149
2.3305758223 -1.6341123423 -0.9884051559
2.2678493548 -1.5647366058 -1.0101128528
2.2071339943 -1.4913443565 -1.0221087769
2.1643645425 -1.4334429416 -1.0234337383
2.1113729355 -1.3537802440 -1.0176348046
2.0763342323 -1.2921323807 -1.0061157388
2.0453254151 -1.2295141491 -0.9894681059
2.0186799502 -1.1662408183 -0.9678418170
1.9923028968 -1.0820521228 -0.9300274571
1.9750563279 -0.9996630504 -0.8838624763
1.9680733873 -0.9401464555 -0.8439308882
1.9638052704 -0.8638045571 -0.7860105582
1.9654532374 -0.7919479251 -0.7224547638
1.9701026482 -0.7414185109 -0.6714250564
1.9800414499 -0.6783989862 -0.5997523224
1.9942729216 -0.6208850101 -0.5242646865
2.0127265726 -0.5688856826 -0.4457383337
2.0355568187 -0.5221872073 -0.3650551143
2.0632814583 -0.4802537071 -0.2832853509
2.0966609553 -0.4419014324 -0.2018707278
2.1364148169 -0.4050629711 -0.1226758483
2.1831068950 -0.3666015781 -0.0482939170
2.2367532423 -0.3222909090 0.0173176164
2.2953243241 -0.2678597978 0.0691285830
2.3671248730 -0.1815634539 0.1064429426
2.4204315500 -0.0761743983 0.1058454825
2.4258390055 0.0340469204 0.0633743951
2.3938270453 0.1321274674 0.0039123692
2.3519814463 0.2015724458 -0.0470218878
2.3005184335 0.2649665679 -0.0972979913
2.2411743583 0.3239487013 -0.1441642492
2.1739560159 0.3792594881 -0.1841191316
2.0989388823 0.4309459272 -0.2133433586
2.0180459871 0.4794082297 -0.2295520701
1.9344210476 0.5260384536 -0.2331841095
1.8509889820 0.5729129482 -0.2266752839
1.7698037372 0.6220927550 -0.2125713891
1.6921655209 0.6750643047 -0.1931176533
1.6188339300 0.7326101252 -0.1702401629
1.5500032806 0.7948303380 -0.1456070573
1.4850143542 0.8610674670 -0.1209084609
1.4222752862 0.9300667828 -0.0979382539
1.3591406806 0.9998282420 -0.0787971469
1.2921494081 1.0672456377 -0.0663300988
1.2185959054 1.1282932118 -0.0634431411
1.1177145360 1.1913883888 -0.0746260356
1.0324732219 1.2305299315 -0.0942507580
0.9455563150 1.2623735906 -0.1195960616
0.8561138296 1.2893029237 -0.1414068381
0.7636788496 1.3120712974 -0.1521922597
0.6696346236 1.3307602238 -0.1517362745
0.5753240394 1.3456309204 -0.1421548078
0.4814734158 1.3570540488 -0.1254916064
0.3883102193 1.3655600205 -0.1038077960
0.2957722223 1.3716209444 -0.0788009614
0.2036569804 1.3756168294 -0.0518484376
0.1116989044 1.3778591858 -0.0241455837
0.0195851182 1.3785584697 0.0031200426
-0.0729965200 1.3779718791 0.0287351454
-0.1429265019 1.3768055734 0.0459866110
-0.2368971300 1.3745152644 0.0656071739
-0.3317964581 1.3715247391 0.0797268337
