# Supplementary material for: The topology of the magnetically induced ring current of C13Cl2
Source: Chem Sci. 2026 Jun 27. Online ahead of print. doi: 10.1039/d6sc03398a (PMC13334967; doi:10.1039/d6sc03398a)
Supplement: SC-OLF-D6SC03398A-s002 [file SC-OLF-D6SC03398A-s002.zip › c13cl2/3loops/ribbon_traj_007_017.xyz]

300

-0.4095064652 1.4150771512 0.0726793208
-0.4941407029 1.4198694446 0.0773118431
-0.5787712810 1.4205294542 0.0728877021
-0.6621380960 1.4157857619 0.0576983566
-0.7437786966 1.4073036796 0.0365534612
-0.8240061545 1.3958530906 0.0116475502
-0.9150436168 1.3814665735 -0.0192413519
-1.0172942991 1.3638165675 -0.0538190622
-1.1312477427 1.3410630921 -0.0881293739
-1.2566832418 1.3044727667 -0.1137674260
-1.3725206624 1.2381901760 -0.1179849424
-1.4648852234 1.1418184830 -0.0990963966
-1.5419070639 1.0354758412 -0.0666745171
-1.6062695541 0.9512561307 -0.0361411340
-1.6676369577 0.8804242467 -0.0079585004
-1.7251577779 0.8222576067 0.0163389725
-1.7875662063 0.7687181603 0.0393081740
-1.8538086736 0.7190413472 0.0599161580
-1.9130281835 0.6794807989 0.0745864023
-1.9855375745 0.6361614868 0.0866083508
-2.0595131208 0.5942007767 0.0918257731
-2.1333236610 0.5521659054 0.0882237515
-2.2049709232 0.5088353332 0.0749326957
-2.2827091281 0.4566634351 0.0489326081
-2.3733902351 0.3870173567 0.0055353681
-2.4640986244 0.3043638427 -0.0506369910
-2.5428499914 0.2135378373 -0.1124012556
-2.5983400139 0.1088940967 -0.1774590529
-2.6117203351 -0.0103379165 -0.2366479128
-2.5730997618 -0.1323765319 -0.2728128237
-2.4951205881 -0.2407681420 -0.2741036927
-2.3979668575 -0.3244843635 -0.2370334007
-2.3000207943 -0.3830229613 -0.1681121384
-2.2125435562 -0.4219119230 -0.0749135865
-2.1399895515 -0.4512968279 0.0339233885
-2.0920631766 -0.4779563148 0.1288336414
-2.0560040500 -0.5058052856 0.2149448598
-2.0255150467 -0.5384967917 0.3017142382
-1.9998151016 -0.5774617333 0.3875875156
-1.9781694856 -0.6231246969 0.4713548710
-1.9623666246 -0.6686632832 0.5417406416
-1.9476979140 -0.7270731031 0.6189690230
-1.9365519271 -0.7917802608 0.6916665145
-1.9306888277 -0.8535090665 0.7503600575
-1.9280452088 -0.9287683539 0.8128797797
-1.9314372991 -1.0088316472 0.8690327407
-1.9422697972 -1.0927058490 0.9181912902
-1.9622500803 -1.1791012602 0.9594067160
-1.9927791587 -1.2662676304 0.9914846806
-2.0339101528 -1.3521861430 1.0135995575
-2.0842662006 -1.4352517301 1.0252266515
-2.1419603737 -1.5143031065 1.0259705629
-2.2045099582 -1.5889922310 1.0162496934
-2.2698782691 -1.6590500252 0.9961249284
-2.3364345819 -1.7243539188 0.9662290678
-2.4028963334 -1.7845824026 0.9269343782
-2.4682387713 -1.8391155135 0.8785229289
-2.5234072761 -1.8814770863 0.8290866322
-2.5843694555 -1.9234828392 0.7650350072
-2.6418084845 -1.9577399984 0.6935585806
-2.6949113562 -1.9835611113 0.6154944294
-2.7428251461 -2.0003354287 0.5318051449
-2.7797208067 -2.0076690250 0.4552221560
-2.8159336047 -2.0070419081 0.3642687476
-2.8449326352 -1.9969815717 0.2712957863
-2.8664447366 -1.9779313243 0.1776971412
-2.8791654608 -1.9548963122 0.0964647914
-2.8859915547 -1.9202952685 0.0050393649
-2.8853199643 -1.8784727152 -0.0835865270
-2.8769775984 -1.8297786616 -0.1682305978
-2.8635490685 -1.7821918728 -0.2378701512
-2.8423515674 -1.7228240653 -0.3128444164
-2.8146306897 -1.6586031963 -0.3814104611
-2.7808825727 -1.5902838691 -0.4429585765
-2.7465443517 -1.5278672038 -0.4899748222
-2.7018435695 -1.4538699372 -0.5359456956
-2.6515059993 -1.3782768604 -0.5725054188
-2.6031686818 -1.3119945919 -0.5959412227
-2.5424866036 -1.2368847461 -0.6120534885
-2.4769914939 -1.1642891284 -0.6164232615
-2.4167030687 -1.1041468135 -0.6104832949
-2.3447913115 -1.0402384144 -0.5920131457
-2.2715649836 -0.9825060283 -0.5619188961
-2.1984730931 -0.9311289128 -0.5216782544
-2.1358415433 -0.8917786001 -0.4789835203
-2.0654624880 -0.8518526444 -0.4237855846
-1.9967552256 -0.8179562654 -0.3627145328
-1.9380370260 -0.7936278329 -0.3056972013
-1.8705093736 -0.7716972276 -0.2382185641
-1.8013427231 -0.7574107016 -0.1704397887
-1.7386495824 -0.7518724780 -0.1129433057
-1.6722682675 -0.7534200913 -0.0593792270
-1.5896408191 -0.7661532631 -0.0086239586
-1.5133013932 -0.7870147976 0.0228118090
-1.4350068110 -0.8151392424 0.0402269820
-1.3569915378 -0.8487307078 0.0427051865
-1.2814765643 -0.8858409341 0.0290020388
-1.2009886449 -0.9287908647 -0.0063836872
-1.1362294499 -0.9629723736 -0.0502514118
-1.0644996928 -0.9972746543 -0.1074264391
-0.9910082560 -1.0253776798 -0.1657875384
-0.9106238381 -1.0466451210 -0.2172877440
-0.8217746517 -1.0614698027 -0.2549392958
-0.7141104971 -1.0718048835 -0.2754681390
-0.6045042688 -1.0767192159 -0.2659637390
-0.5001279061 -1.0796528830 -0.2312677460
-0.4156619475 -1.0823647341 -0.1824732472
-0.3403290253 -1.0861187818 -0.1203576844
-0.2740321074 -1.0919519171 -0.0486745056
-0.2156928669 -1.1009237567 0.0294472216
-0.1632873529 -1.1137353578 0.1112081310
-0.1152308092 -1.1311713346 0.1948016579
-0.0695985869 -1.1535866377 0.2785845156
-0.0250210834 -1.1814269733 0.3612992414
0.0196249128 -1.2148042007 0.4418983296
0.0590569308 -1.2487679622 0.5095941639
0.1056116260 -1.2928996987 0.5836314262
0.1536055296 -1.3428545667 0.6528708415
0.2028235002 -1.3984469057 0.7167051035
0.2527516131 -1.4597862018 0.7743687558
0.3025212519 -1.5270046553 0.8251196483
0.3508497613 -1.6001057586 0.8684800266
0.3960716869 -1.6791583019 0.9038662443
0.4361281071 -1.7640960134 0.9306755415
0.4685779989 -1.8545296537 0.9481778271
0.4912309313 -1.9492694383 0.9559911758
0.5037265706 -2.0588402039 0.9530169322
0.5038760414 -2.1559068880 0.9407435289
0.4956694805 -2.2512150417 0.9200556762
0.4808420161 -2.3436588545 0.8914349794
0.4610589284 -2.4326891445 0.8558101415
0.4372295010 -2.5177605570 0.8135732510
0.4099661450 -2.5984340814 0.7652017838
0.3796305520 -2.6743315858 0.7112335952
0.3462840588 -2.7448641278 0.6520059716
0.3099965417 -2.8094535204 0.5879278134
0.2708920908 -2.8676973960 0.5195682513
0.2289769331 -2.9188802430 0.4473416591
0.1844939707 -2.9626009542 0.3718242229
0.1376858134 -2.9983518378 0.2935803311
0.0888784763 -3.0254597182 0.2131210216
0.0451772180 -3.0424219091 0.1417859861
-0.0060395667 -3.0530050041 0.0589634254
-0.0578139777 -3.0545030834 -0.0241664156
-0.1094968701 -3.0469838972 -0.1070176933
-0.1542079092 -3.0336906758 -0.1785635474
-0.2043432152 -3.0094445251 -0.2591943533
-0.2529891709 -2.9769373341 -0.3377835132
-0.2940333063 -2.9419521210 -0.4039606459
-0.3391033731 -2.8950960896 -0.4772137297
-0.3819479137 -2.8411818125 -0.5468241751
-0.4178579438 -2.7891493554 -0.6041272019
-0.4566493437 -2.7237836094 -0.6658093632
-0.4932819681 -2.6530838829 -0.7226617891
-0.5242560334 -2.5879487144 -0.7681058582
-0.5571127556 -2.5087137376 -0.8149769008
-0.5851237353 -2.4370646895 -0.8515240762
-0.6135297844 -2.3508423764 -0.8872722887
-0.6366079673 -2.2734157460 -0.9131995908
-0.6562175220 -2.1938393466 -0.9346177360
-0.6700721793 -2.1120011236 -0.9517765815
-0.6735568283 -2.0280336459 -0.9649039630
-0.6583157677 -1.9447158009 -0.9715067100
-0.6311704011 -1.8781894816 -0.9723166428
-0.5935641644 -1.8034662642 -0.9662921444
-0.5493286556 -1.7331965012 -0.9523346371
-0.5020029377 -1.6664327159 -0.9320350698
-0.4527195954 -1.6029811930 -0.9056724381
-0.4022971862 -1.5428714716 -0.8734257161
-0.3449146289 -1.4777273450 -0.8288523778
-0.2945377454 -1.4256501069 -0.7840681963
-0.2387332370 -1.3692741286 -0.7269045699
-0.1846395597 -1.3177132237 -0.6637255243
-0.1388005319 -1.2771590123 -0.6042738121
-0.0886328956 -1.2348195577 -0.5316081963
-0.0402967584 -1.1975836458 -0.4549737555
0.0010157689 -1.1692631409 -0.3858203067
0.0474539898 -1.1414380274 -0.3041367011
0.0943984614 -1.1186472977 -0.2211875101
0.1368577286 -1.1023294807 -0.1489059642
0.1885222650 -1.0879916360 -0.0669010227
0.2453551779 -1.0773986238 0.0121646959
0.3092472560 -1.0699805771 0.0859546989
0.3816629109 -1.0648088315 0.1515216611
0.4632065448 -1.0609709455 0.2053030888
0.5652585358 -1.0572262233 0.2466350584
0.6613670654 -1.0526573599 0.2628445513
0.7708242579 -1.0444603646 0.2560296926
0.8749821511 -1.0302915779 0.2237577884
0.9592671317 -1.0111485949 0.1784683429
1.0365978092 -0.9854187988 0.1244639771
1.1107330260 -0.9531805259 0.0692820665
1.1865915721 -0.9151713322 0.0205137013
1.2572486476 -0.8790858710 -0.0103759423
1.3433207862 -0.8373134642 -0.0291798039
1.4214481738 -0.8038572163 -0.0294467075
1.5004085689 -0.7755086292 -0.0145301063
1.5886532901 -0.7524808944 0.0209000112
1.6717137288 -0.7405157998 0.0713288002
1.7388678983 -0.7391725488 0.1240113038
1.8115563548 -0.7460764185 0.1892626531
1.8721120787 -0.7587066291 0.2481088759
1.9403641950 -0.7799061019 0.3151329730
1.9998467836 -0.8031285980 0.3718322700
2.0692208911 -0.8357139616 0.4328524467
2.1402398907 -0.8739992025 0.4883444521
2.2035973867 -0.9115386807 0.5315507658
2.2774160099 -0.9609363100 0.5728462472
2.3420165974 -1.0094010766 0.6004135413
2.4149107420 -1.0709569829 0.6221561671
2.4764349805 -1.1292227446 0.6317525026
2.5432084679 -1.2007325689 0.6312775578
2.5974762335 -1.2658359825 0.6215650546
2.6545873527 -1.3422085772 0.5994191713
2.6998512931 -1.4092015994 0.5719595102
2.7464902894 -1.4850071246 0.5309840277
2.7820192313 -1.5494551951 0.4876657717
2.8180188799 -1.6207135884 0.4309441802
2.8444146604 -1.6800273561 0.3755333404
2.8693571719 -1.7441348604 0.3058350002
2.8858647251 -1.7963942396 0.2404086617
2.8986213537 -1.8511479354 0.1602195609
2.9042894831 -1.8947402739 0.0870168939
2.9037139413 -1.9382137551 -0.0007879301
2.8954581905 -1.9746111715 -0.0913721758
2.8815225063 -2.0000622585 -0.1716589005
2.8588498059 -2.0216734395 -0.2643968723
2.8327007087 -2.0337435998 -0.3446784109
2.7964300843 -2.0392614283 -0.4353836506
2.7593106677 -2.0371538662 -0.5121413532
2.7176743719 -2.0283967267 -0.5861386968
2.6650077993 -2.0093993104 -0.6665110418
2.6075854802 -1.9816733291 -0.7408637572
2.5540569014 -1.9510858796 -0.7998932893
2.4902364006 -1.9093410565 -0.8612741220
2.4323765655 -1.8676963420 -0.9081392044
2.3732661415 -1.8216562929 -0.9489709083
2.3047828990 -1.7633181392 -0.9876308677
2.2447781761 -1.7087461790 -1.0143244610
2.1772199411 -1.6411058466 -1.0357978020
2.1123635299 -1.5685870745 -1.0474107253
2.0599854762 -1.5011892841 -1.0488140966
2.0134023676 -1.4300281999 -1.0425413576
1.9687013746 -1.3446558716 -1.0260386661
1.9391870655 -1.2678899508 -1.0038683689
1.9183582948 -1.1904294188 -0.9750772158
1.9043670818 -1.1028436391 -0.9337823296
1.9002543156 -1.0287445065 -0.8917081038
1.9008798114 -0.9473228395 -0.8374712071
1.9063595399 -0.8799438819 -0.7854504881
1.9160527376 -0.8074644996 -0.7203813842
1.9293026320 -0.7404818873 -0.6502356379
1.9436113246 -0.6864019602 -0.5858164602
1.9626118617 -0.6306261945 -0.5076577053
1.9818228199 -0.5862526003 -0.4373588284
2.0071387001 -0.5423728732 -0.3536777966
2.0365599892 -0.5044276497 -0.2685865435
2.0710003766 -0.4715566199 -0.1834598049
2.1169164191 -0.4398764891 -0.0889590055
2.1782027409 -0.4065964845 0.0109370072
2.2602027345 -0.3634618134 0.1074831471
2.3534487479 -0.3011965975 0.1800864315
2.4459488614 -0.2124238203 0.2177448550
2.5158561881 -0.0985786183 0.2130127186
2.5382527579 0.0256555798 0.1706010768
2.5074238578 0.1405893860 0.1081292271
2.4428194985 0.2394673410 0.0423363474
2.3601152007 0.3262634004 -0.0198567337
2.2747752959 0.3982351879 -0.0696163435
2.2008794350 0.4520349416 -0.1021210660
2.1206624428 0.5025276509 -0.1230346462
2.0475414264 0.5447878540 -0.1323096328
1.9733226264 0.5863577896 -0.1308536034
1.8999144864 0.6287487480 -0.1221776173
1.8285981603 0.6732606584 -0.1077619163
1.7601776702 0.7208113235 -0.0892191594
1.6959889629 0.7727465613 -0.0676257294
1.6272033307 0.8370775862 -0.0408296847
1.5632350249 0.9060803953 -0.0137680494
1.4869829573 0.9973431375 0.0169020441
1.3914740763 1.0885563298 0.0190650095
1.2970525980 1.1537441477 -0.0055286532
1.2094101574 1.2057073646 -0.0333677726
1.1284397037 1.2463030293 -0.0618430327
1.0448068675 1.2802292449 -0.0953500650
0.9591224912 1.3097021167 -0.1282643326
0.8709459418 1.3352776733 -0.1539317421
0.7922482987 1.3546978316 -0.1665087877
0.7016898022 1.3723037386 -0.1780654557
0.6104438191 1.3860364741 -0.1832737525
0.5185351246 1.3962173440 -0.1824624062
0.4258513063 1.4029989744 -0.1753050873
0.3199173580 1.4062260151 -0.1608542929
0.2027735949 1.4034113423 -0.1281403409
0.1001002223 1.3995632638 -0.0876922722
0.0094675491 1.3982439036 -0.0504205300
-0.0815518647 1.3991798277 -0.0140632804
-0.1617090809 1.4012643302 0.0151664749
-0.2429129703 1.4045911837 0.0408447351
-0.3255761280 1.4094716038 0.0605121755
-0.3939830200 1.3502485700 0.2417916500
-0.4892058888 1.3501236867 0.2409405302
-0.5834577571 1.3431584387 0.2292746159
-0.6753885829 1.3294135395 0.2085227405
-0.7649959497 1.3105624320 0.1822450541
-0.8528611998 1.2876629053 0.1533782257
-0.9397429509 1.2610372953 0.1247390830
-1.0259263679 1.2297969782 0.0988285568
-1.1107566564 1.1915524819 0.0786150750
-1.1921117567 1.1434872362 0.0673990797
-1.2673635259 1.0852747332 0.0669527365
-1.3355266337 1.0195183351 0.0766819752
-1.3986509376 0.9503146140 0.0940589519
-1.4603849117 0.8811167745 0.1159521222
-1.5237842179 0.8142619475 0.1402192285
-1.5906352069 0.7510460375 0.1649331926
-1.6618750321 0.6923510369 0.1884732021
-1.7375027978 0.6382944800 0.2092744374
-1.8169436594 0.5883424886 0.2256663245
-1.8992781480 0.5414449703 0.2354213263
-1.9827507356 0.4956068251 0.2364221576
-2.0648084253 0.4486450973 0.2253340587
-2.1421639988 0.3987992788 0.2011129245
-2.2121791348 0.3454137548 0.1649344608
-2.2741385042 0.2884917831 0.1203150401
-2.3283765242 0.2276604026 0.0710211443
-2.3746872372 0.1619031997 0.0200447906
-2.4094001154 0.0887815038 -0.0299399772
-2.4258198393 0.0065364925 -0.0744686905
-2.4133363784 -0.0826575560 -0.1034811028
-2.3729427627 -0.1680468697 -0.1072545239
-2.3171446529 -0.2413000539 -0.0846699337
-2.2576357829 -0.3005972159 -0.0402579616
-2.2017826536 -0.3477455690 0.0206691737
-2.1523726390 -0.3875469730 0.0916549626
-2.1099356065 -0.4241744739 0.1686599412
-2.0740696143 -0.4611746149 0.2487833624
-2.0439217040 -0.5009604876 0.3299251714
-2.0188614607 -0.5451322338 0.4105234634
-1.9980677506 -0.5942604521 0.4894456370
-1.9813460302 -0.6487835934 0.5657506994
-1.9685982522 -0.7087962354 0.6386241627
-1.9597466261 -0.7739097702 0.7075828611
-1.9553137266 -0.8439398040 0.7719978108
-1.9563356758 -0.9186357079 0.8310831202
-1.9637086960 -0.9973285952 0.8842087755
-1.9785286979 -1.0791140464 0.9306664951
-2.0023038908 -1.1628483126 0.9692414425
-2.0354949520 -1.2469677725 0.9989892709
-2.0777003557 -1.3298661451 1.0191845951
-2.1274895362 -1.4103561489 1.0294746306
-2.1833176990 -1.4874897876 1.0295422668
-2.2432286065 -1.5608521794 1.0197230156
-2.3055614712 -1.6301409848 1.0001768127
-2.3690050348 -1.6950544684 0.9713725018
-2.4324404167 -1.7552074520 0.9335998002
-2.4949742598 -1.8101101775 0.8872860303
-2.5557332702 -1.8588066255 0.8324520889
-2.6140417211 -1.9008725030 0.7700219121
-2.6690886090 -1.9355669912 0.7005048099
-2.7201406441 -1.9623174891 0.6247009273
-2.7663361407 -1.9803533620 0.5433945293
-2.8067921909 -1.9893723747 0.4576636421
-2.8411269040 -1.9895724016 0.3688568288
-2.8687225714 -1.9808690593 0.2781421609
-2.8892482901 -1.9634879497 0.1868024269
-2.9024032399 -1.9379406082 0.0960238046
-2.9083005925 -1.9047928766 0.0069507628
-2.9071524110 -1.8647354200 -0.0794458438
-2.8989426149 -1.8181203282 -0.1620989056
-2.8841323869 -1.7656780707 -0.2402126145
-2.8631251172 -1.7080502435 -0.3130708058
-2.8362289597 -1.6458061387 -0.3799477276
-2.8038448902 -1.5796168727 -0.4402898712
-2.7658818774 -1.5099927283 -0.4930348479
-2.7226377610 -1.4378199689 -0.5376451377
-2.6741632839 -1.3640859695 -0.5734454136
-2.6203357918 -1.2898844872 -0.5992051998
-2.5613235159 -1.2166952897 -0.6142099856
-2.4976661899 -1.1460148665 -0.6179826917
-2.4301093574 -1.0794380130 -0.6098687687
-2.3599809412 -1.0180373384 -0.5904675246
-2.2887261419 -0.9626507223 -0.5600642771
-2.2177409662 -0.9134920635 -0.5198968249
-2.1481159256 -0.8700786813 -0.4715507623
-2.0803966656 -0.8322698320 -0.4162660280
-2.0146396714 -0.7998587859 -0.3554369150
-1.9504805739 -0.7730586564 -0.2903072924
-1.8868759406 -0.7522351739 -0.2225009702
-1.8222274441 -0.7381854136 -0.1539617103
-1.7546863198 -0.7318274146 -0.0871244526
-1.6824181093 -0.7343392499 -0.0252048291
-1.6040807145 -0.7470077926 0.0272634017
-1.5203859586 -0.7695765255 0.0663882524
-1.4334342258 -0.8014863566 0.0878390610
-1.3465078043 -0.8399278861 0.0906641012
-1.2628620331 -0.8817869740 0.0732556271
-1.1849241277 -0.9229414846 0.0374030430
-1.1122758078 -0.9599591656 -0.0117369278
-1.0419761643 -0.9910979245 -0.0679658277
-0.9692128891 -1.0160641034 -0.1241340576
-0.8894795124 -1.0345907409 -0.1726799893
-0.8016873527 -1.0475257122 -0.2067908673
-0.7082518361 -1.0561165286 -0.2217077068
-0.6135971297 -1.0620123297 -0.2156759155
-0.5221605348 -1.0669512295 -0.1900202981
-0.4378873323 -1.0720509011 -0.1461611173
-0.3623029156 -1.0783086260 -0.0886888916
-0.2956150570 -1.0865007630 -0.0212300212
-0.2371133250 -1.0976816851 0.0530952425
-0.1847031912 -1.1123676604 0.1312742320
-0.1369928646 -1.1313928196 0.2115092198
-0.0920717841 -1.1550798758 0.2921189860
-0.0486878636 -1.1839454477 0.3718742565
-0.0057257350 -1.2180492362 0.4497688669
0.0375283938 -1.2578565537 0.5247376963
0.0814500256 -1.3032323874 0.5960577989
0.1261547521 -1.3543706167 0.6628432717
0.1713858992 -1.4111691661 0.7245002983
0.2165533003 -1.4738173609 0.7802486078
0.2607733843 -1.5424186551 0.8293355218
0.3027885860 -1.6168539057 0.8713179562
0.3410633448 -1.6970964951 0.9054057144
0.3739006372 -1.7827046295 0.9310522409
0.3996904153 -1.8728452023 0.9476087893
0.4172227415 -1.9661640675 0.9547472947
0.4261227813 -2.0609323736 0.9523817342
0.4272934544 -2.1554873825 0.9412458113
0.4217368760 -2.2486061017 0.9220577399
0.4102645402 -2.3391722467 0.8948915820
0.3940987147 -2.4266498721 0.8608643284
0.3738847925 -2.5104759850 0.8204057171
0.3500923085 -2.5901658515 0.7739729822
0.3230153770 -2.6653239009 0.7220886398
0.2926878009 -2.7353479866 0.6650656152
0.2592209255 -2.7997028612 0.6033233494
0.2227783525 -2.8580624525 0.5374494517
0.1833269187 -2.9096732575 0.4677861754
0.1411694902 -2.9542658572 0.3949386891
0.0965079183 -2.9913644148 0.3194258969
0.0495940822 -3.0202123303 0.2417110989
0.0010122854 -3.0409082007 0.1624477215
-0.0488770831 -3.0531548553 0.0822409657
-0.0996249505 -3.0567921600 0.0017226221
-0.1506336979 -3.0520362964 -0.0785819931
-0.2013273926 -3.0386967034 -0.1581246368
-0.2513219757 -3.0170543671 -0.2362631262
-0.3003049284 -2.9877806194 -0.3125244718
-0.3479444273 -2.9511223282 -0.3864133948
-0.3940734797 -2.9075946691 -0.4574865866
-0.4385976561 -2.8576246573 -0.5252771816
-0.4815215049 -2.8016960790 -0.5893462024
-0.5230056780 -2.7404011731 -0.6493216191
-0.5632099686 -2.6743598571 -0.7049739977
-0.6023204717 -2.6040045786 -0.7559234945
-0.6405785680 -2.5298852420 -0.8019504252
-0.6780128051 -2.4524291838 -0.8428880457
-0.7144870926 -2.3719922086 -0.8786185163
-0.7494296445 -2.2887810271 -0.9091432343
-0.7812265561 -2.2027694561 -0.9349473156
-0.8058003508 -2.1133865403 -0.9566558223
-0.8144158680 -2.0205505713 -0.9748497731
-0.7940654844 -1.9287542197 -0.9873501839
-0.7495083076 -1.8448932697 -0.9910814128
-0.6933647656 -1.7681825619 -0.9860715893
-0.6319033740 -1.6966433417 -0.9728200537
-0.5681782777 -1.6290929823 -0.9516018672
-0.5038181040 -1.5650059026 -0.9228771464
-0.4398234263 -1.5043030301 -0.8869059640
-0.3769745402 -1.4468250188 -0.8442496251
-0.3158477333 -1.3927928646 -0.7950768575
-0.2568169872 -1.3422300608 -0.7399969599
-0.2002280666 -1.2953456792 -0.6793709722
-0.1461989894 -1.2523749046 -0.6137132990
-0.0945953619 -1.2134611910 -0.5437193069
-0.0450087730 -1.1787056172 -0.4701694599
0.0030759468 -1.1481459930 -0.3938096320
0.0504487425 -1.1217617517 -0.3154671919
0.0983340432 -1.0996496741 -0.2361178141
0.1479888937 -1.0815224776 -0.1568483875
0.2010057061 -1.0668772098 -0.0790621230
0.2592207955 -1.0552459771 -0.0045652178
0.3245539287 -1.0461698320 0.0641261691
0.3979314701 -1.0388605512 0.1243150998
0.4797748988 -1.0326207314 0.1724097154
0.5688701451 -1.0267330507 0.2052173870
0.6627246642 -1.0203468267 0.2191056283
0.7573145942 -1.0121509991 0.2140335250
0.8486278055 -1.0004170522 0.1901365053
0.9336872241 -0.9835156183 0.1509427161
1.0124410362 -0.9604673893 0.1026063881
1.0877153361 -0.9312263146 0.0520679160
1.1635862162 -0.8961402650 0.0064211040
1.2433197333 -0.8569435334 -0.0276813859
1.3277495726 -0.8170170997 -0.0456142782
1.4153575138 -0.7800515893 -0.0454541954
1.5034339793 -0.7495634441 -0.0265847296
1.5888406089 -0.7278198789 0.0091621224
1.6693828288 -0.7156608865 0.0583158896
1.7443504706 -0.7128134045 0.1169290810
1.8144195973 -0.7187473903 0.1811721803
1.8815223815 -0.7316970362 0.2475374390
1.9474632890 -0.7508305797 0.3135789437
2.0136704726 -0.7752441933 0.3775897252
2.0812719095 -0.8049218533 0.4377963933
2.1506332344 -0.8394887444 0.4931798497
2.2218972310 -0.8793030698 0.5422505534
2.2944274131 -0.9247510464 0.5840115159
2.3673386055 -0.9764876483 0.6167889689
2.4391255711 -1.0347186956 0.6395801586
2.5084193611 -1.0988500311 0.6517798787
2.5735330340 -1.1683143788 0.6523098841
2.6337300249 -1.2413657851 0.6420211194
2.6884313158 -1.3164378586 0.6210151561
2.7376216945 -1.3919579597 0.5902576270
2.7815643468 -1.4666778602 0.5508286504
2.8203426292 -1.5396049083 0.5034227099
2.8540434192 -1.6100516037 0.4488988050
2.8825146819 -1.6773125289 0.3877565782
2.9054878556 -1.7408229003 0.3205817159
2.9227005070 -1.8000886307 0.2480311847
2.9339543959 -1.8547112898 0.1708227951
2.9387947643 -1.9042355957 0.0896161357
2.9369388298 -1.9480340108 0.0050621472
2.9280295780 -1.9856507180 -0.0819884399
2.9119653666 -2.0164138964 -0.1706842473
2.8887325721 -2.0398541733 -0.2600172028
2.8585713673 -2.0556937443 -0.3489426232
2.8218211117 -2.0636641538 -0.4364212906
2.7789003300 -2.0633507531 -0.5214284919
2.7304429934 -2.0549042244 -0.6029648064
2.6771968584 -2.0384851764 -0.6801985595
2.6196603551 -2.0140308361 -0.7520443293
2.5586415289 -1.9824379589 -0.8179810200
2.4948191225 -1.9441593077 -0.8773967111
2.4288105032 -1.8997691907 -0.9297616975
2.3612794692 -1.8498873360 -0.9747278647
2.2929484717 -1.7949211198 -1.0119022315
2.2246191662 -1.7351661261 -1.0407568683
2.1575023762 -1.6707703506 -1.0612114027
2.0931023509 -1.6016039628 -1.0729127217
2.0334942766 -1.5273992484 -1.0756329624
1.9816999780 -1.4478318572 -1.0686981196
1.9399730985 -1.3638351883 -1.0525889410
1.9100193684 -1.2769684973 -1.0278185680
1.8915288945 -1.1894723871 -0.9951767206
1.8831649610 -1.1033244708 -0.9554562710
1.8823059868 -1.0197996651 -0.9096930177
1.8873968854 -0.9398887629 -0.8581036354
1.8967600329 -0.8638928948 -0.8014370416
1.9095573238 -0.7923928219 -0.7397997286
1.9250449523 -0.7254019333 -0.6738655994
1.9430508918 -0.6631307016 -0.6040538395
1.9636593447 -0.6058931702 -0.5307384333
1.9870789590 -0.5534657655 -0.4547214118
2.0137312074 -0.5057275449 -0.3767027555
2.0442918024 -0.4620740163 -0.2977269350
2.0797017421 -0.4214171092 -0.2191783496
2.1206706365 -0.3816044692 -0.1429502687
2.1678097998 -0.3395387341 -0.0716943585
2.2211997989 -0.2907381310 -0.0098707128
2.2782200992 -0.2308428459 0.0369513294
2.3313963051 -0.1559702749 0.0601914070
2.3678923757 -0.0689188896 0.0551596794
2.3742635346 0.0198521311 0.0230090199
2.3535179631 0.1000200017 -0.0236106151
2.3157485383 0.1707380257 -0.0749205105
2.2676384833 0.2349051541 -0.1262674755
2.2111457630 0.2944849637 -0.1745164867
2.1465581153 0.3505505632 -0.2163438105
2.0736216631 0.4030866387 -0.2476251919
1.9941605299 0.4522566283 -0.2656983906
1.9115824909 0.4993080094 -0.2712945984
1.8287988678 0.5461926640 -0.2667564702
1.7479772196 0.5950647868 -0.2543444975
1.6703308412 0.6473143196 -0.2365840062
1.5966058867 0.7037469661 -0.2152460899
1.5272206391 0.7647137720 -0.1918925566
1.4617297520 0.8297331115 -0.1682006224
1.3987203823 0.8976731857 -0.1460047560
1.3357155666 0.9667007154 -0.1274911741
1.2695333577 1.0340673501 -0.1151802618
1.1973802720 1.0960573581 -0.1119393338
1.1187247887 1.1490737851 -0.1195775710
1.0356509535 1.1922134829 -0.1369450731
0.9496284854 1.2293639401 -0.1537298528
0.8601554393 1.2614852375 -0.1575991171
0.7691036248 1.2877451985 -0.1487486694
0.6781845719 1.3083060793 -0.1293511991
0.5883037588 1.3238152089 -0.1019316288
0.4996987255 1.3350922127 -0.0688128994
0.4122035235 1.3429314981 -0.0319269439
0.3254547005 1.3480256557 0.0071576748
0.2390052725 1.3509432587 0.0471266626
0.1523384255 1.3521542011 0.0867112491
0.0649655648 1.3521985270 0.1247246018
-0.0235586327 1.3514954061 0.1599504724
-0.1136174124 1.3504693279 0.1910081790
-0.2054599749 1.3495771515 0.2162771693
-0.2990702148 1.3493233902 0.2338787474
-0.4250299104 1.4799057324 -0.0964330084
-0.4990755170 1.4896152026 -0.0863168439
-0.5740848050 1.4979004697 -0.0834992117
-0.6488876091 1.5021579843 -0.0931260272
-0.7225614436 1.5040449272 -0.1091381317
-0.7951511092 1.5040432758 -0.1300831254
-0.8903442826 1.5018958517 -0.1632217869
-1.0086622302 1.4978361569 -0.2064666811
-1.1517388289 1.4905737022 -0.2548738227
-1.3212547268 1.4654582972 -0.2949339318
-1.4776777989 1.3911056189 -0.3029226213
-1.5942438131 1.2641186310 -0.2748747683
-1.6851631901 1.1206370683 -0.2274079861
-1.7521541966 1.0213954868 -0.1882343902
-1.8114896975 0.9465865459 -0.1561362294
-1.8596803490 0.8934691760 -0.1322552477
-1.9132573806 0.8450852837 -0.1098568540
-1.9701145494 0.7997882144 -0.0894421214
-2.0091127076 0.7706191092 -0.0764935200
-2.0717970011 0.7308780033 -0.0622046246
-2.1362755060 0.6927947284 -0.0527706113
-2.2018388968 0.6556867134 -0.0488865557
-2.2677778477 0.6188713877 -0.0512475331
-2.3532391214 0.5679131153 -0.0670692447
-2.4726419660 0.4855429303 -0.1092443038
-2.5998207245 0.3810672829 -0.1722951263
-2.7110127455 0.2651724748 -0.2448473018
-2.7872799124 0.1290066896 -0.3249781286
-2.7976208308 -0.0272123255 -0.3988271352
-2.7328631451 -0.1820955078 -0.4421445446
-2.6172984134 -0.3134894144 -0.4409528615
-2.4787890621 -0.4076686731 -0.3893968677
-2.3424058056 -0.4654487067 -0.2959663153
-2.2233044589 -0.4960782771 -0.1704963468
-2.1276064640 -0.5150466829 -0.0238081857
-2.0741907466 -0.5317381558 0.0890073417
-2.0379384857 -0.5504359563 0.1811063573
-2.0071083893 -0.5760330958 0.2735033049
-1.9807687426 -0.6097912328 0.3646515678
-1.9582712206 -0.6519889417 0.4532641049
-1.9433872191 -0.6885429730 0.5177305837
-1.9267975758 -0.7453499708 0.5993138834
-1.9133572281 -0.8096507515 0.6757501678
-1.9060639289 -0.8630783290 0.7287223043
-1.8997547418 -0.9389010000 0.7946764392
-1.8991659022 -1.0203346993 0.8538567059
-1.9060108965 -1.1062976517 0.9057160852
-1.9221962699 -1.1953542078 0.9495719896
-1.9500633654 -1.2855674882 0.9839800903
-1.9901199498 -1.3745061410 1.0080145200
-2.0410428650 -1.4601473114 1.0209786724
-2.1006030485 -1.5411164254 1.0223988591
-2.1657913098 -1.6171322826 1.0127763712
-2.2341950670 -1.6879590657 0.9920730441
-2.3038641290 -1.7536533692 0.9610856338
-2.3733522501 -1.8139573532 0.9202689563
-2.4415032828 -1.8681208495 0.8697598275
-2.4910812820 -1.9041475472 0.8257211756
-2.5546971899 -1.9460931753 0.7600481022
-2.6145283600 -1.9799130057 0.6866123513
-2.6696820684 -2.0048047334 0.6062879314
-2.7193141516 -2.0203174953 0.5202157606
-2.7526494224 -2.0259656754 0.4527806698
-2.7907403054 -2.0245114147 0.3596806664
-2.8211426991 -2.0130940841 0.2644494118
-2.8436411830 -1.9923746989 0.1685918556
-2.8559276817 -1.9718520162 0.0969057782
-2.8636825169 -1.9357976604 0.0031279670
-2.8634875176 -1.8922100105 -0.0877272103
-2.8550125819 -1.8414369950 -0.1743622900
-2.8429657502 -1.7987056750 -0.2355276879
-2.8215780176 -1.7375978871 -0.3126180270
-2.7930324197 -1.6714002539 -0.3828731946
-2.7579202552 -1.6009508655 -0.4456272819
-2.7272068260 -1.5457416793 -0.4869147965
-2.6810493780 -1.4699199055 -0.5342462536
-2.6288487146 -1.3924677512 -0.5715654241
-2.5860015718 -1.3341046967 -0.5926772456
-2.5236496912 -1.2570742025 -0.6098969914
-2.4563167978 -1.1825633903 -0.6148638312
-2.4032967799 -1.1288556140 -0.6110978212
-2.3296016817 -1.0624394905 -0.5935587668
-2.2544038254 -1.0023613343 -0.5637735151
-2.1792052200 -0.9487657620 -0.5234596839
-2.1235671609 -0.9134785189 -0.4864162784
-2.0505283103 -0.8714354567 -0.4313051412
-1.9788707799 -0.8360537448 -0.3699921507
-1.9255934781 -0.8141970094 -0.3210871102
-1.8541428067 -0.7911592814 -0.2539361579
-1.7804580020 -0.7766359896 -0.1869178672
-1.7226128450 -0.7719175415 -0.1387621587
-1.6621184258 -0.7725009328 -0.0935536250
-1.5752009237 -0.7852987335 -0.0445113189
-1.5062168278 -0.8044530697 -0.0207646345
-1.4365793961 -0.8287921281 -0.0073850970
-1.3674752713 -0.8575335294 -0.0052537281
-1.3000910955 -0.8898948942 -0.0152515496
-1.2170531622 -0.9346402448 -0.0501704174
-1.1601830919 -0.9659855816 -0.0887658957
-1.0870232214 -1.0034513842 -0.1468870505
-1.0128036229 -1.0346912563 -0.2074410192
-0.9317681638 -1.0586995011 -0.2618954988
-0.8418619508 -1.0754138932 -0.3030877244
-0.7199691582 -1.0874932385 -0.3292285712
-0.5954114079 -1.0914261021 -0.3162515625
-0.4780952773 -1.0923545366 -0.2725151939
-0.3934365627 -1.0926785670 -0.2187853771
-0.3183551350 -1.0939289375 -0.1520264772
-0.2524491578 -1.0974030711 -0.0761189900
-0.1942724087 -1.1041658282 0.0057992008
-0.1418715145 -1.1151030553 0.0911420300
-0.0934687539 -1.1309498495 0.1780940960
-0.0471253897 -1.1520933997 0.2650500452
-0.0013543033 -1.1789084990 0.3507242262
0.0449755606 -1.2115591651 0.4340277922
0.0805854679 -1.2396793707 0.4944506316
0.1297732264 -1.2825670100 0.5712050536
0.1810563070 -1.3313385168 0.6428984113
0.2342611011 -1.3857246454 0.7089099087
0.2889499259 -1.4457550426 0.7684889037
0.3442691195 -1.5115906554 0.8209037748
0.3989109365 -1.5833576115 0.8656420971
0.4510800290 -1.6612201086 0.9023267742
0.4983555769 -1.7454873972 0.9302988420
0.5374655825 -1.8362141052 0.9487468648
0.5652391211 -1.9323748090 0.9572350569
0.5813303599 -2.0567480342 0.9536521302
0.5804586283 -2.1563263935 0.9402412465
0.5696020849 -2.2538239818 0.9180536126
0.5514194920 -2.3481454623 0.8879783768
0.5280191421 -2.4387284170 0.8507559546
0.5005742095 -2.5250451291 0.8067407849
0.4698399816 -2.6067023113 0.7564305855
0.4362457271 -2.6833392707 0.7003785505
0.3998803168 -2.7543802690 0.6389463281
0.3607721579 -2.8192041797 0.5725322774
0.3190058291 -2.8773323395 0.5016870510
0.2746269475 -2.9280872284 0.4268971429
0.2278184513 -2.9709360512 0.3487097567
0.1788637085 -3.0053392607 0.2677347654
0.1281628704 -3.0307071060 0.1845309444
0.0893421506 -3.0439356175 0.1211242506
0.0367979498 -3.0528551529 0.0356858851
-0.0160030048 -3.0522140068 -0.0500554534
-0.0683600424 -3.0419314980 -0.1354533934
-0.1070884259 -3.0286846482 -0.1990024579
-0.1573644547 -3.0018346832 -0.2821255804
-0.2056734134 -2.9660940488 -0.3630425545
-0.2401221852 -2.9327819138 -0.4215078970
-0.2841332665 -2.8825975101 -0.4969408729
-0.3252981712 -2.8247389677 -0.5683711686
-0.3541943826 -2.7766026319 -0.6189082014
-0.3902930094 -2.7071660457 -0.6822971073
-0.4233539675 -2.6318079087 -0.7403495804
-0.4461915951 -2.5718928503 -0.7802882220
-0.4736469431 -2.4875422331 -0.8280033764
-0.4922346655 -2.4217001952 -0.8601601067
-0.5125724761 -2.3296925442 -0.8959260611
-0.5237862901 -2.2580504649 -0.9172559474
-0.5312084878 -2.1849092371 -0.9342881564
-0.5343440079 -2.1106157069 -0.9468973408
-0.5326977886 -2.0355167205 -0.9549581529
-0.5225660510 -1.9606773821 -0.9556632361
-0.5128324946 -1.9114856936 -0.9535518728
-0.4937635632 -1.8387499665 -0.9465126996
-0.4667539373 -1.7697496607 -0.9318492206
-0.4358275978 -1.7037724494 -0.9124682723
-0.4016210868 -1.6409564833 -0.8884677298
-0.3647709461 -1.5814399131 -0.8599454681
-0.3128547176 -1.5086296712 -0.8134551305
-0.2732277575 -1.4585073491 -0.7730595351
-0.2206494869 -1.3963181964 -0.7138121799
-0.1690510528 -1.3400807681 -0.6480800764
-0.1314020744 -1.3019431201 -0.5948343252
-0.0826704294 -1.2561779244 -0.5194970858
-0.0355847437 -1.2164616744 -0.4397780511
-0.0010444090 -1.1903802888 -0.3778309813
0.0444592371 -1.1611143030 -0.2928062103
0.0904628797 -1.1376449212 -0.2062572062
0.1257265636 -1.1231364839 -0.1409635408
0.1760388239 -1.1091060623 -0.0547399223
0.2314895603 -1.0995512705 0.0288946096
0.2939405833 -1.0937913221 0.1077832286
0.3653943516 -1.0907571118 0.1787282224
0.4466381907 -1.0893211596 0.2381964622
0.5616469266 -1.0877193960 0.2880527299
0.6600094665 -1.0849678932 0.3065834742
0.7843339217 -1.0767697301 0.2980258602
0.9013364966 -1.0601661036 0.2573790714
0.9848470392 -1.0387815715 0.2059939697
1.0607545822 -1.0103702082 0.1463215662
1.1337507159 -0.9751347371 0.0864962170
1.2095969279 -0.9342023994 0.0346062985
1.2711775619 -0.9012282086 0.0069295013
1.3588919998 -0.8576098286 -0.0127453296
1.4275388337 -0.8276628434 -0.0134392196
1.4973831586 -0.8014538142 -0.0024754831
1.5884659714 -0.7771419099 0.0326379000
1.6740446288 -0.7653707132 0.0843417108
1.7333853259 -0.7655316931 0.1310935266
1.8086931123 -0.7734054468 0.1973531260
1.8627017759 -0.7857162221 0.2486803129
1.9332651011 -0.8089816241 0.3166870023
1.9860230946 -0.8310130028 0.3660748149
2.0571698726 -0.8665060698 0.4279085001
2.1298465469 -0.9085096606 0.4835090544
2.1852975424 -0.9437742915 0.5208509783
2.2604046067 -0.9971215735 0.5616809785
2.3166945892 -1.0423145049 0.5840381137
2.3906959128 -1.1071952702 0.6047321756
2.4444505999 -1.1595954581 0.6117251265
2.5128839018 -1.2331507591 0.6102452316
2.5612224421 -1.2903061799 0.6011089897
2.6207433896 -1.3679792958 0.5778231866
2.6620808917 -1.4264452391 0.5536613934
2.7114162320 -1.5033363891 0.5111394050
2.7436958334 -1.5593054818 0.4719088334
2.7819943406 -1.6313755732 0.4129895554
2.8063146390 -1.6827421834 0.3633101027
2.8332264883 -1.7474468206 0.2910882845
2.8490289431 -1.7926998485 0.2327861387
2.8632883116 -1.8475845809 0.1496163267
2.8697842019 -1.8852449521 0.0844176521
2.8704890529 -1.9283934995 -0.0066380075
2.8628868030 -1.9635716251 -0.1007559117
2.8510796459 -1.9837106207 -0.1726335538
2.8289670396 -2.0034927056 -0.2687765419
2.8068300502 -2.0117934553 -0.3404141986
2.7710390569 -2.0148587028 -0.4343460105
2.7397210054 -2.0109569793 -0.5028542146
2.7049057504 -2.0018892289 -0.5693125872
2.6528187402 -1.9803134445 -0.6528235240
2.5955106054 -1.9493158220 -0.7296831850
2.5494722739 -1.9197338004 -0.7818055585
2.4856536788 -1.8745228053 -0.8451515328
2.4359426278 -1.8356234933 -0.8865167114
2.3852528138 -1.7934252497 -0.9232139519
2.3166173264 -1.7317151586 -0.9633595039
2.2649371859 -1.6823262320 -0.9878920537
2.1969375061 -1.6114413427 -1.0103842013
2.1316247090 -1.5355701862 -1.0219087290
2.0864766758 -1.4749793199 -1.0219952309
2.0451047571 -1.4122245426 -1.0163845957
1.9974296506 -1.3254765548 -0.9994883913
1.9683547626 -1.2588114044 -0.9799181698
1.9451876952 -1.1913864504 -0.9549777111
1.9255692026 -1.1023628075 -0.9121083882
1.9182026444 -1.0376893479 -0.8737231899
1.9143627375 -0.9547569160 -0.8168387789
1.9159590470 -0.8959948691 -0.7694639346
1.9225481515 -0.8225361774 -0.7009630398
1.9335603117 -0.7555618413 -0.6266056763
1.9441717574 -0.7096732188 -0.5675790808
1.9615643787 -0.6553592187 -0.4845769774
1.9765666807 -0.6190394351 -0.4199962450
2.0005461927 -0.5790182016 -0.3306528378
2.0288281761 -0.5467812832 -0.2394461520
2.0622990111 -0.5216961305 -0.1477412603
2.1131622018 -0.4981485091 -0.0349677424
2.1885956819 -0.4736542349 0.0935683729
2.2992056702 -0.4361854957 0.2248370070
2.4286773966 -0.3715503491 0.3232215335
2.5605014177 -0.2688773658 0.3752983030
2.6638200006 -0.1282383470 0.3708657577
2.7022419812 0.0314590285 0.3181931337
2.6613297525 0.1811587702 0.2398690694
2.5698904588 0.3081966562 0.1595932053
2.4525919180 0.4176216468 0.0865540080
2.3384048288 0.5019854120 0.0352837998
2.2552007546 0.5535193200 0.0121016785
2.1677032225 0.6019686631 0.0015558996
2.1009223229 0.6373190797 0.0010791251
2.0350627620 0.6734075697 0.0095873916
1.9710301050 0.7113048319 0.0224012356
1.9092191010 0.7514565300 0.0388206649
1.8500244992 0.7943083274 0.0581456874
1.7953720391 0.8417461565 0.0799946311
1.7271860223 0.9094414003 0.1102331872
1.6647402978 0.9824276791 0.1406645236
1.5752455323 1.0970130894 0.1798088443
1.4472325859 1.2104119442 0.1656211931
1.3245718382 1.2734209454 0.1041229554
1.2214400427 1.3153573710 0.0452037886
1.1381546188 1.3435322735 -0.0041084945
1.0539627815 1.3682450068 -0.0537550569
0.9686164970 1.3900402933 -0.1027988124
0.8817364442 1.4090701090 -0.1502643672
0.8153929725 1.4216504647 -0.1842689061
0.7251950324 1.4363013978 -0.2267797124
0.6325838793 1.4482577393 -0.2646158761
0.5373715237 1.4573424753 -0.2961119130
0.4394990892 1.4630664507 -0.3186832307
0.3143800154 1.4644263744 -0.3288662606
0.1665419172 1.4558794259 -0.3034073443
0.0478620192 1.4469723265 -0.2620957934
-0.0460304666 1.4442892802 -0.2255656618
-0.1395450966 1.4468642494 -0.1880770332
-0.2098007494 1.4520593325 -0.1606752292
-0.2803659658 1.4596052158 -0.1345876991
-0.3520820412 1.4696198175 -0.1128543963
