# Supplementary material for: The topology of the magnetically induced ring current of C13Cl2
Source: Chem Sci. 2026 Jun 27. Online ahead of print. doi: 10.1039/d6sc03398a (PMC13334967; doi:10.1039/d6sc03398a)
Supplement: SC-OLF-D6SC03398A-s002 [file SC-OLF-D6SC03398A-s002.zip › c13cl2/3loops/ribbon_traj_007_021.xyz]

300

-0.4018301937 1.4309786393 0.0595531587
-0.4860028192 1.4362235583 0.0641534495
-0.5698645125 1.4375579420 0.0609205926
-0.6528525483 1.4345204158 0.0489441574
-0.7340912091 1.4271144899 0.0281703888
-0.8256730703 1.4171579964 -0.0002428517
-0.9158847959 1.4045351903 -0.0314871616
-1.0287306376 1.3898212607 -0.0709787847
-1.1535323132 1.3713896561 -0.1092073617
-1.2785610175 1.3403308946 -0.1341463132
-1.3944400122 1.2777824981 -0.1378968241
-1.4844560432 1.1812666174 -0.1188085586
-1.5564504513 1.0733024634 -0.0865115734
-1.6229111374 0.9774999526 -0.0520676241
-1.6886923598 0.8962268973 -0.0197044492
-1.7454231861 0.8380842039 0.0045474571
-1.8062158340 0.7837370596 0.0276992517
-1.8710655041 0.7333133057 0.0487355943
-1.9402543560 0.6871718558 0.0655838941
-2.0016740225 0.6501711003 0.0752403473
-2.0746991622 0.6077614927 0.0814252636
-2.1480012043 0.5656427765 0.0772589727
-2.2295050819 0.5157444538 0.0624546633
-2.3164841158 0.4567679482 0.0337514260
-2.4151166570 0.3797238934 -0.0137394484
-2.5043411624 0.2968287891 -0.0693502560
-2.5815630227 0.2060278621 -0.1304590756
-2.6357091803 0.1021481211 -0.1955386258
-2.6441532958 -0.0165675980 -0.2547455140
-2.6035257412 -0.1366988020 -0.2911552952
-2.5260044988 -0.2437102716 -0.2947658325
-2.4290621775 -0.3286652297 -0.2638960996
-2.3288935526 -0.3877363702 -0.2006590059
-2.2374697807 -0.4267134273 -0.1132659578
-2.1600774039 -0.4543486018 -0.0091675762
-2.0971476302 -0.4801210650 0.1052949758
-2.0559378704 -0.5080711608 0.2021994032
-2.0248910003 -0.5389504249 0.2885360591
-1.9985301656 -0.5760621763 0.3741433021
-1.9761298348 -0.6199045709 0.4578059613
-1.9572810488 -0.6706574718 0.5384760802
-1.9417394242 -0.7281624700 0.6152772523
-1.9294761403 -0.7920205568 0.6875566682
-1.9208883281 -0.8617032806 0.7547970754
-1.9168313771 -0.9368161007 0.8163170220
-1.9183039193 -1.0166142018 0.8716496859
-1.9267354847 -1.1002068820 0.9202210244
-1.9441634444 -1.1864649091 0.9610045762
-1.9719827071 -1.2736212972 0.9931643667
-2.0106949043 -1.3596424347 1.0158732783
-2.0663904713 -1.4529651287 1.0292752802
-2.1242183257 -1.5310685683 1.0298370141
-2.1871441908 -1.6045220870 1.0201095007
-2.2529345580 -1.6733283965 1.0004047432
-2.3199563744 -1.7373607370 0.9710862730
-2.3869127363 -1.7963520401 0.9324967460
-2.4527968316 -1.8499073446 0.8851296013
-2.5167525043 -1.8972414951 0.8292551114
-2.5780094137 -1.9377400274 0.7655526038
-2.6357669167 -1.9706703438 0.6946297137
-2.6892943208 -1.9954714623 0.6173608844
-2.7377198295 -2.0114584485 0.5345944703
-2.7802108315 -2.0182879358 0.4474277581
-2.8162707777 -2.0160835749 0.3571814838
-2.8452309588 -2.0048109992 0.2650750490
-2.8644287879 -1.9881252574 0.1841482436
-2.8793277663 -1.9608460961 0.0919959682
-2.8864754052 -1.9257611388 0.0015609868
-2.8860746465 -1.8835612769 -0.0860919228
-2.8783098748 -1.8348405931 -0.1699419812
-2.8634481120 -1.7801737956 -0.2490420320
-2.8453623259 -1.7285279906 -0.3139745012
-2.8184375561 -1.6645931452 -0.3822727665
-2.7854726616 -1.5966037550 -0.4436605515
-2.7466121133 -1.5252401061 -0.4972711466
-2.7021590965 -1.4513860382 -0.5424984969
-2.6585035716 -1.3856470556 -0.5738249938
-2.6035702198 -1.3099963121 -0.6006278465
-2.5432765523 -1.2353610069 -0.6164385425
-2.4781851897 -1.1632559998 -0.6206282138
-2.4180456331 -1.1038459256 -0.6139583904
-2.3466227914 -1.0405045578 -0.5957056562
-2.2738462184 -0.9831787330 -0.5662482996
-2.2010837749 -0.9321749659 -0.5267521408
-2.1293934317 -0.8872391361 -0.4787662062
-2.0682627216 -0.8529025819 -0.4309455131
-1.9995972886 -0.8190735915 -0.3708629619
-1.9320554622 -0.7913860448 -0.3065084477
-1.8644613052 -0.7702064541 -0.2398284153
-1.8047464853 -0.7573507790 -0.1809134508
-1.7324603442 -0.7510928157 -0.1161941806
-1.6653041805 -0.7541465079 -0.0646401971
-1.5936363488 -0.7653521648 -0.0211752387
-1.5181156724 -0.7845204799 0.0116339373
-1.4400952550 -0.8113108597 0.0310012364
-1.3508426214 -0.8495602282 0.0332135173
-1.2764436436 -0.8866724073 0.0166711195
-1.2066680330 -0.9234376371 -0.0139759814
-1.1411490023 -0.9576572772 -0.0553525196
-1.0691426420 -0.9921348693 -0.1109309950
-0.9957236534 -1.0204203052 -0.1681599249
-0.9160429183 -1.0420964436 -0.2192884277
-0.8163734681 -1.0588801536 -0.2608137123
-0.7091138041 -1.0686875395 -0.2787996477
-0.6002481473 -1.0738013110 -0.2703724794
-0.4969545287 -1.0765600802 -0.2348047439
-0.4130783984 -1.0791523758 -0.1861566089
-0.3381801753 -1.0827259273 -0.1244738111
-0.2721189752 -1.0882470589 -0.0533952080
-0.2139012872 -1.0967820988 0.0240581357
-0.1614866753 -1.1089890851 0.1051297877
-0.1132640196 -1.1255787564 0.1880242476
-0.0674888922 -1.1470187680 0.2712052638
-0.0226941135 -1.1736231801 0.3534142467
0.0222574205 -1.2054869942 0.4336280252
0.0682140342 -1.2429315568 0.5107770996
0.1156248359 -1.2857308663 0.5841194396
0.1577979636 -1.3278413389 0.6444469515
0.2081863192 -1.3807760654 0.7084591984
0.2597644963 -1.4389736396 0.7665251970
0.3119256040 -1.5025442612 0.8177989408
0.3635971268 -1.5712871438 0.8620273571
0.4135207330 -1.6453341961 0.8984384014
0.4600554814 -1.7245977739 0.9266633821
0.5074739053 -1.8195768886 0.9479386712
0.5438812171 -1.9212635334 0.9577668571
0.5667333760 -2.0404046743 0.9553976623
0.5631464509 -2.1609211359 0.9380044666
0.5477377101 -2.2662434279 0.9129797747
0.5244951159 -2.3675477217 0.8790078491
0.5002933615 -2.4538598797 0.8419398912
0.4728997542 -2.5363916203 0.7987734588
0.4427443462 -2.6145684171 0.7496323146
0.4100423808 -2.6881063291 0.6951525976
0.3747604193 -2.7563541512 0.6355751351
0.3369311612 -2.8188522656 0.5713846491
0.2965717388 -2.8749834987 0.5029805486
0.2537101387 -2.9242128270 0.4308618815
0.2085457839 -2.9660903769 0.3555721003
0.1675354273 -2.9961844161 0.2876590237
0.1186955774 -3.0228375044 0.2078535081
0.0685664052 -3.0407963793 0.1264579785
0.0175792097 -3.0499166887 0.0441344230
-0.0337534932 -3.0500534741 -0.0384671944
-0.0784628972 -3.0431670279 -0.1102354590
-0.1289059439 -3.0265735822 -0.1917207131
-0.1781120630 -3.0011946771 -0.2716591686
-0.2200585236 -2.9728650196 -0.3397363959
-0.2660001337 -2.9324728956 -0.4153304189
-0.3097561497 -2.8846790647 -0.4878061627
-0.3466579472 -2.8380055185 -0.5482931502
-0.3860254711 -2.7776163044 -0.6135276792
-0.4230611138 -2.7114652762 -0.6743095374
-0.4540833248 -2.6496048813 -0.7231297868
-0.4836861937 -2.5843021692 -0.7681218516
-0.5146769796 -2.5050563883 -0.8145601986
-0.5410527057 -2.4333107578 -0.8505277811
-0.5659032453 -2.3590623231 -0.8821725773
-0.5880043272 -2.2820597081 -0.9082538992
-0.6070104111 -2.2029816826 -0.9299183119
-0.6207154615 -2.1216729339 -0.9473890231
-0.6245846005 -2.0382227723 -0.9608672190
-0.6105874355 -1.9552388370 -0.9677140821
-0.5822180910 -1.8766518364 -0.9676910982
-0.5493295549 -1.8140018766 -0.9630987021
-0.5079550981 -1.7431919429 -0.9494442772
-0.4635731393 -1.6756897461 -0.9293131714
-0.4172408329 -1.6113368172 -0.9030407435
-0.3697013062 -1.5501979416 -0.8708623301
-0.3214051635 -1.4930819509 -0.8321762863
-0.2676607211 -1.4306070614 -0.7816244853
-0.2204440869 -1.3809843750 -0.7321124545
-0.1685353935 -1.3277348849 -0.6698087888
-0.1239842615 -1.2858452325 -0.6111782415
-0.0752205714 -1.2420949583 -0.5393806225
-0.0279207088 -1.2035653894 -0.4636391472
0.0128079952 -1.1741365932 -0.3952360547
0.0586947831 -1.1450767037 -0.3144663220
0.1053684037 -1.1211269634 -0.2324573104
0.1540364631 -1.1018135104 -0.1503767897
0.2000128135 -1.0887045956 -0.0801870364
0.2573825444 -1.0767807432 -0.0025056763
0.3219957825 -1.0679119944 0.0696375326
0.3952286126 -1.0612948573 0.1331714424
0.4776440484 -1.0560413545 0.1842074718
0.5679768598 -1.0512325620 0.2192613074
0.6635171600 -1.0457831137 0.2347273572
0.7600041542 -1.0382257895 0.2295953578
0.8527725189 -1.0266885945 0.2039835595
0.9383713558 -1.0095657779 0.1616375765
1.0166626372 -0.9860688491 0.1091033198
1.0908172455 -0.9560946170 0.0538007912
1.1656811762 -0.9199374007 0.0034535141
1.2450669367 -0.8792619480 -0.0347933430
1.3300251661 -0.8374531607 -0.0555706554
1.4188146348 -0.7986324391 -0.0563274345
1.5082488108 -0.7665770913 -0.0370952416
1.5948689677 -0.7438721542 0.0001199262
1.6762169954 -0.7316561443 0.0516270734
1.7516700950 -0.7296189356 0.1128400167
1.8222158046 -0.7368462944 0.1794326308
1.8813746193 -0.7494979446 0.2389890026
1.9480199074 -0.7704308171 0.3067696436
2.0150039081 -0.7973190673 0.3720558922
2.0746592554 -0.8251309769 0.4256715546
2.1447082136 -0.8625539464 0.4818815205
2.2166484854 -0.9057573687 0.5310527587
2.2805594666 -0.9477729562 0.5678895793
2.3540962276 -1.0025831713 0.6003832087
2.4265452533 -1.0637873639 0.6220713534
2.4875798122 -1.1220320828 0.6310967091
2.5537956684 -1.1932125639 0.6304847304
2.6074841289 -1.2580804425 0.6204014811
2.6640586020 -1.3339973929 0.5983377748
2.7088117067 -1.4005850857 0.5707748903
2.7550135919 -1.4758823076 0.5300833104
2.7909673296 -1.5402233807 0.4879529842
2.8268292009 -1.6110380391 0.4316203171
2.8570748739 -1.6783125580 0.3681142378
2.8781896614 -1.7335528306 0.3071970796
2.8970891972 -1.7924351576 0.2321114634
2.9080145499 -1.8396460248 0.1624693613
2.9144708313 -1.8882540559 0.0784994901
2.9137278855 -1.9303981424 -0.0091044100
2.9069138285 -1.9619223898 -0.0875508949
2.8921031523 -1.9904418491 -0.1793046650
2.8731604863 -2.0095560995 -0.2597811408
2.8443508997 -2.0225441147 -0.3517642403
2.8128550063 -2.0266478654 -0.4304091785
2.7714135509 -2.0230378531 -0.5182377428
2.7299808176 -2.0128593177 -0.5914804918
2.6780434534 -1.9927009831 -0.6710857191
2.6287463188 -1.9686299922 -0.7357250243
2.5689448941 -1.9331148923 -0.8036163115
2.5141030884 -1.8969936343 -0.8573383171
2.4492054121 -1.8485611317 -0.9112277845
2.3908547621 -1.8014940601 -0.9509510210
2.3236264676 -1.7424266160 -0.9889406314
2.2646840714 -1.6870824696 -1.0145244026
2.1985697161 -1.6189445875 -1.0353731417
2.1426957455 -1.5560065995 -1.0458930895
2.0900722366 -1.4894688487 -1.0492103080
2.0365716149 -1.4084385074 -1.0427323441
1.9978358095 -1.3343479685 -1.0282842930
1.9673657231 -1.2583469129 -1.0067879576
1.9451111199 -1.1817811201 -0.9787323393
1.9282747606 -1.0951349090 -0.9387393364
1.9211444967 -1.0211826100 -0.8982516720
1.9192023123 -0.9400011610 -0.8450102110
1.9231463620 -0.8727070584 -0.7936019518
1.9307470942 -0.7998501984 -0.7297533887
1.9422705712 -0.7320827114 -0.6609890689
1.9556618370 -0.6773520765 -0.5975642263
1.9735678103 -0.6199095382 -0.5211427678
1.9949915812 -0.5681698456 -0.4416173138
2.0170065559 -0.5272340830 -0.3706245131
2.0460941658 -0.4854852139 -0.2877315616
2.0803680626 -0.4478626358 -0.2048883682
2.1206821886 -0.4124211458 -0.1239136550
2.1677347394 -0.3761046899 -0.0472451204
2.2293680801 -0.3298549872 0.0299713090
2.2978593691 -0.2713766935 0.0909413703
2.3735577907 -0.1857088019 0.1284535017
2.4292309080 -0.0792502768 0.1262506211
2.4376681939 0.0439687138 0.0803785592
2.4028683429 0.1436070461 0.0203901599
2.3508642248 0.2210414625 -0.0367402558
2.2960797474 0.2839690433 -0.0863674871
2.2333409443 0.3423861860 -0.1318668975
2.1626029465 0.3969093777 -0.1695574804
2.0843200503 0.4477195457 -0.1956047870
2.0119063776 0.4898277361 -0.2084570684
1.9264892404 0.5362521174 -0.2100722572
1.8526755101 0.5775490463 -0.2031367248
1.7807029848 0.6207814253 -0.1906005188
1.7015201173 0.6738703741 -0.1710420718
1.6358849197 0.7239475262 -0.1511996577
1.5651493360 0.7860479628 -0.1263492326
1.4986899388 0.8526155007 -0.1011889490
1.4349427323 0.9223441379 -0.0775767091
1.3711966974 0.9931920355 -0.0576790410
1.3038537102 1.0620711213 -0.0442343581
1.2195955869 1.1318357677 -0.0406290917
1.1266012217 1.1883359198 -0.0512068634
1.0399610149 1.2278946548 -0.0703420028
0.9509981879 1.2618126582 -0.0900239392
0.8595961766 1.2913215383 -0.1027385390
0.7667909521 1.3162255862 -0.1083637288
0.6735470644 1.3368333062 -0.1078929730
0.5924800298 1.3514823489 -0.1004784580
0.4997119914 1.3654287084 -0.0914890250
0.4194244099 1.3750119673 -0.0780596491
0.3393749082 1.3828250663 -0.0629716676
0.2470330953 1.3906897158 -0.0477072638
0.1667381505 1.3957690902 -0.0304587897
0.0736872502 1.4015557743 -0.0137574025
-0.0200024229 1.4068317873 0.0030986623
-0.1144507385 1.4119863790 0.0195625842
-0.2096937723 1.4174303910 0.0349818222
-0.3056116048 1.4236057539 0.0485891957
-0.3939830200 1.3502485700 0.2417916500
-0.4892058888 1.3501236867 0.2409405302
-0.5834577571 1.3431584387 0.2292746159
-0.6753885829 1.3294135395 0.2085227405
-0.7649959497 1.3105624320 0.1822450541
-0.8528611998 1.2876629053 0.1533782257
-0.9397429509 1.2610372953 0.1247390830
-1.0259263679 1.2297969782 0.0988285568
-1.1107566564 1.1915524819 0.0786150750
-1.1921117567 1.1434872362 0.0673990797
-1.2673635259 1.0852747332 0.0669527365
-1.3355266337 1.0195183351 0.0766819752
-1.3986509376 0.9503146140 0.0940589519
-1.4603849117 0.8811167745 0.1159521222
-1.5237842179 0.8142619475 0.1402192285
-1.5906352069 0.7510460375 0.1649331926
-1.6618750321 0.6923510369 0.1884732021
-1.7375027978 0.6382944800 0.2092744374
-1.8169436594 0.5883424886 0.2256663245
-1.8992781480 0.5414449703 0.2354213263
-1.9827507356 0.4956068251 0.2364221576
-2.0648084253 0.4486450973 0.2253340587
-2.1421639988 0.3987992788 0.2011129245
-2.2121791348 0.3454137548 0.1649344608
-2.2741385042 0.2884917831 0.1203150401
-2.3283765242 0.2276604026 0.0710211443
-2.3746872372 0.1619031997 0.0200447906
-2.4094001154 0.0887815038 -0.0299399772
-2.4258198393 0.0065364925 -0.0744686905
-2.4133363784 -0.0826575560 -0.1034811028
-2.3729427627 -0.1680468697 -0.1072545239
-2.3171446529 -0.2413000539 -0.0846699337
-2.2576357829 -0.3005972159 -0.0402579616
-2.2017826536 -0.3477455690 0.0206691737
-2.1523726390 -0.3875469730 0.0916549626
-2.1099356065 -0.4241744739 0.1686599412
-2.0740696143 -0.4611746149 0.2487833624
-2.0439217040 -0.5009604876 0.3299251714
-2.0188614607 -0.5451322338 0.4105234634
-1.9980677506 -0.5942604521 0.4894456370
-1.9813460302 -0.6487835934 0.5657506994
-1.9685982522 -0.7087962354 0.6386241627
-1.9597466261 -0.7739097702 0.7075828611
-1.9553137266 -0.8439398040 0.7719978108
-1.9563356758 -0.9186357079 0.8310831202
-1.9637086960 -0.9973285952 0.8842087755
-1.9785286979 -1.0791140464 0.9306664951
-2.0023038908 -1.1628483126 0.9692414425
-2.0354949520 -1.2469677725 0.9989892709
-2.0777003557 -1.3298661451 1.0191845951
-2.1274895362 -1.4103561489 1.0294746306
-2.1833176990 -1.4874897876 1.0295422668
-2.2432286065 -1.5608521794 1.0197230156
-2.3055614712 -1.6301409848 1.0001768127
-2.3690050348 -1.6950544684 0.9713725018
-2.4324404167 -1.7552074520 0.9335998002
-2.4949742598 -1.8101101775 0.8872860303
-2.5557332702 -1.8588066255 0.8324520889
-2.6140417211 -1.9008725030 0.7700219121
-2.6690886090 -1.9355669912 0.7005048099
-2.7201406441 -1.9623174891 0.6247009273
-2.7663361407 -1.9803533620 0.5433945293
-2.8067921909 -1.9893723747 0.4576636421
-2.8411269040 -1.9895724016 0.3688568288
-2.8687225714 -1.9808690593 0.2781421609
-2.8892482901 -1.9634879497 0.1868024269
-2.9024032399 -1.9379406082 0.0960238046
-2.9083005925 -1.9047928766 0.0069507628
-2.9071524110 -1.8647354200 -0.0794458438
-2.8989426149 -1.8181203282 -0.1620989056
-2.8841323869 -1.7656780707 -0.2402126145
-2.8631251172 -1.7080502435 -0.3130708058
-2.8362289597 -1.6458061387 -0.3799477276
-2.8038448902 -1.5796168727 -0.4402898712
-2.7658818774 -1.5099927283 -0.4930348479
-2.7226377610 -1.4378199689 -0.5376451377
-2.6741632839 -1.3640859695 -0.5734454136
-2.6203357918 -1.2898844872 -0.5992051998
-2.5613235159 -1.2166952897 -0.6142099856
-2.4976661899 -1.1460148665 -0.6179826917
-2.4301093574 -1.0794380130 -0.6098687687
-2.3599809412 -1.0180373384 -0.5904675246
-2.2887261419 -0.9626507223 -0.5600642771
-2.2177409662 -0.9134920635 -0.5198968249
-2.1481159256 -0.8700786813 -0.4715507623
-2.0803966656 -0.8322698320 -0.4162660280
-2.0146396714 -0.7998587859 -0.3554369150
-1.9504805739 -0.7730586564 -0.2903072924
-1.8868759406 -0.7522351739 -0.2225009702
-1.8222274441 -0.7381854136 -0.1539617103
-1.7546863198 -0.7318274146 -0.0871244526
-1.6824181093 -0.7343392499 -0.0252048291
-1.6040807145 -0.7470077926 0.0272634017
-1.5203859586 -0.7695765255 0.0663882524
-1.4334342258 -0.8014863566 0.0878390610
-1.3465078043 -0.8399278861 0.0906641012
-1.2628620331 -0.8817869740 0.0732556271
-1.1849241277 -0.9229414846 0.0374030430
-1.1122758078 -0.9599591656 -0.0117369278
-1.0419761643 -0.9910979245 -0.0679658277
-0.9692128891 -1.0160641034 -0.1241340576
-0.8894795124 -1.0345907409 -0.1726799893
-0.8016873527 -1.0475257122 -0.2067908673
-0.7082518361 -1.0561165286 -0.2217077068
-0.6135971297 -1.0620123297 -0.2156759155
-0.5221605348 -1.0669512295 -0.1900202981
-0.4378873323 -1.0720509011 -0.1461611173
-0.3623029156 -1.0783086260 -0.0886888916
-0.2956150570 -1.0865007630 -0.0212300212
-0.2371133250 -1.0976816851 0.0530952425
-0.1847031912 -1.1123676604 0.1312742320
-0.1369928646 -1.1313928196 0.2115092198
-0.0920717841 -1.1550798758 0.2921189860
-0.0486878636 -1.1839454477 0.3718742565
-0.0057257350 -1.2180492362 0.4497688669
0.0375283938 -1.2578565537 0.5247376963
0.0814500256 -1.3032323874 0.5960577989
0.1261547521 -1.3543706167 0.6628432717
0.1713858992 -1.4111691661 0.7245002983
0.2165533003 -1.4738173609 0.7802486078
0.2607733843 -1.5424186551 0.8293355218
0.3027885860 -1.6168539057 0.8713179562
0.3410633448 -1.6970964951 0.9054057144
0.3739006372 -1.7827046295 0.9310522409
0.3996904153 -1.8728452023 0.9476087893
0.4172227415 -1.9661640675 0.9547472947
0.4261227813 -2.0609323736 0.9523817342
0.4272934544 -2.1554873825 0.9412458113
0.4217368760 -2.2486061017 0.9220577399
0.4102645402 -2.3391722467 0.8948915820
0.3940987147 -2.4266498721 0.8608643284
0.3738847925 -2.5104759850 0.8204057171
0.3500923085 -2.5901658515 0.7739729822
0.3230153770 -2.6653239009 0.7220886398
0.2926878009 -2.7353479866 0.6650656152
0.2592209255 -2.7997028612 0.6033233494
0.2227783525 -2.8580624525 0.5374494517
0.1833269187 -2.9096732575 0.4677861754
0.1411694902 -2.9542658572 0.3949386891
0.0965079183 -2.9913644148 0.3194258969
0.0495940822 -3.0202123303 0.2417110989
0.0010122854 -3.0409082007 0.1624477215
-0.0488770831 -3.0531548553 0.0822409657
-0.0996249505 -3.0567921600 0.0017226221
-0.1506336979 -3.0520362964 -0.0785819931
-0.2013273926 -3.0386967034 -0.1581246368
-0.2513219757 -3.0170543671 -0.2362631262
-0.3003049284 -2.9877806194 -0.3125244718
-0.3479444273 -2.9511223282 -0.3864133948
-0.3940734797 -2.9075946691 -0.4574865866
-0.4385976561 -2.8576246573 -0.5252771816
-0.4815215049 -2.8016960790 -0.5893462024
-0.5230056780 -2.7404011731 -0.6493216191
-0.5632099686 -2.6743598571 -0.7049739977
-0.6023204717 -2.6040045786 -0.7559234945
-0.6405785680 -2.5298852420 -0.8019504252
-0.6780128051 -2.4524291838 -0.8428880457
-0.7144870926 -2.3719922086 -0.8786185163
-0.7494296445 -2.2887810271 -0.9091432343
-0.7812265561 -2.2027694561 -0.9349473156
-0.8058003508 -2.1133865403 -0.9566558223
-0.8144158680 -2.0205505713 -0.9748497731
-0.7940654844 -1.9287542197 -0.9873501839
-0.7495083076 -1.8448932697 -0.9910814128
-0.6933647656 -1.7681825619 -0.9860715893
-0.6319033740 -1.6966433417 -0.9728200537
-0.5681782777 -1.6290929823 -0.9516018672
-0.5038181040 -1.5650059026 -0.9228771464
-0.4398234263 -1.5043030301 -0.8869059640
-0.3769745402 -1.4468250188 -0.8442496251
-0.3158477333 -1.3927928646 -0.7950768575
-0.2568169872 -1.3422300608 -0.7399969599
-0.2002280666 -1.2953456792 -0.6793709722
-0.1461989894 -1.2523749046 -0.6137132990
-0.0945953619 -1.2134611910 -0.5437193069
-0.0450087730 -1.1787056172 -0.4701694599
0.0030759468 -1.1481459930 -0.3938096320
0.0504487425 -1.1217617517 -0.3154671919
0.0983340432 -1.0996496741 -0.2361178141
0.1479888937 -1.0815224776 -0.1568483875
0.2010057061 -1.0668772098 -0.0790621230
0.2592207955 -1.0552459771 -0.0045652178
0.3245539287 -1.0461698320 0.0641261691
0.3979314701 -1.0388605512 0.1243150998
0.4797748988 -1.0326207314 0.1724097154
0.5688701451 -1.0267330507 0.2052173870
0.6627246642 -1.0203468267 0.2191056283
0.7573145942 -1.0121509991 0.2140335250
0.8486278055 -1.0004170522 0.1901365053
0.9336872241 -0.9835156183 0.1509427161
1.0124410362 -0.9604673893 0.1026063881
1.0877153361 -0.9312263146 0.0520679160
1.1635862162 -0.8961402650 0.0064211040
1.2433197333 -0.8569435334 -0.0276813859
1.3277495726 -0.8170170997 -0.0456142782
1.4153575138 -0.7800515893 -0.0454541954
1.5034339793 -0.7495634441 -0.0265847296
1.5888406089 -0.7278198789 0.0091621224
1.6693828288 -0.7156608865 0.0583158896
1.7443504706 -0.7128134045 0.1169290810
1.8144195973 -0.7187473903 0.1811721803
1.8815223815 -0.7316970362 0.2475374390
1.9474632890 -0.7508305797 0.3135789437
2.0136704726 -0.7752441933 0.3775897252
2.0812719095 -0.8049218533 0.4377963933
2.1506332344 -0.8394887444 0.4931798497
2.2218972310 -0.8793030698 0.5422505534
2.2944274131 -0.9247510464 0.5840115159
2.3673386055 -0.9764876483 0.6167889689
2.4391255711 -1.0347186956 0.6395801586
2.5084193611 -1.0988500311 0.6517798787
2.5735330340 -1.1683143788 0.6523098841
2.6337300249 -1.2413657851 0.6420211194
2.6884313158 -1.3164378586 0.6210151561
2.7376216945 -1.3919579597 0.5902576270
2.7815643468 -1.4666778602 0.5508286504
2.8203426292 -1.5396049083 0.5034227099
2.8540434192 -1.6100516037 0.4488988050
2.8825146819 -1.6773125289 0.3877565782
2.9054878556 -1.7408229003 0.3205817159
2.9227005070 -1.8000886307 0.2480311847
2.9339543959 -1.8547112898 0.1708227951
2.9387947643 -1.9042355957 0.0896161357
2.9369388298 -1.9480340108 0.0050621472
2.9280295780 -1.9856507180 -0.0819884399
2.9119653666 -2.0164138964 -0.1706842473
2.8887325721 -2.0398541733 -0.2600172028
2.8585713673 -2.0556937443 -0.3489426232
2.8218211117 -2.0636641538 -0.4364212906
2.7789003300 -2.0633507531 -0.5214284919
2.7304429934 -2.0549042244 -0.6029648064
2.6771968584 -2.0384851764 -0.6801985595
2.6196603551 -2.0140308361 -0.7520443293
2.5586415289 -1.9824379589 -0.8179810200
2.4948191225 -1.9441593077 -0.8773967111
2.4288105032 -1.8997691907 -0.9297616975
2.3612794692 -1.8498873360 -0.9747278647
2.2929484717 -1.7949211198 -1.0119022315
2.2246191662 -1.7351661261 -1.0407568683
2.1575023762 -1.6707703506 -1.0612114027
2.0931023509 -1.6016039628 -1.0729127217
2.0334942766 -1.5273992484 -1.0756329624
1.9816999780 -1.4478318572 -1.0686981196
1.9399730985 -1.3638351883 -1.0525889410
1.9100193684 -1.2769684973 -1.0278185680
1.8915288945 -1.1894723871 -0.9951767206
1.8831649610 -1.1033244708 -0.9554562710
1.8823059868 -1.0197996651 -0.9096930177
1.8873968854 -0.9398887629 -0.8581036354
1.8967600329 -0.8638928948 -0.8014370416
1.9095573238 -0.7923928219 -0.7397997286
1.9250449523 -0.7254019333 -0.6738655994
1.9430508918 -0.6631307016 -0.6040538395
1.9636593447 -0.6058931702 -0.5307384333
1.9870789590 -0.5534657655 -0.4547214118
2.0137312074 -0.5057275449 -0.3767027555
2.0442918024 -0.4620740163 -0.2977269350
2.0797017421 -0.4214171092 -0.2191783496
2.1206706365 -0.3816044692 -0.1429502687
2.1678097998 -0.3395387341 -0.0716943585
2.2211997989 -0.2907381310 -0.0098707128
2.2782200992 -0.2308428459 0.0369513294
2.3313963051 -0.1559702749 0.0601914070
2.3678923757 -0.0689188896 0.0551596794
2.3742635346 0.0198521311 0.0230090199
2.3535179631 0.1000200017 -0.0236106151
2.3157485383 0.1707380257 -0.0749205105
2.2676384833 0.2349051541 -0.1262674755
2.2111457630 0.2944849637 -0.1745164867
2.1465581153 0.3505505632 -0.2163438105
2.0736216631 0.4030866387 -0.2476251919
1.9941605299 0.4522566283 -0.2656983906
1.9115824909 0.4993080094 -0.2712945984
1.8287988678 0.5461926640 -0.2667564702
1.7479772196 0.5950647868 -0.2543444975
1.6703308412 0.6473143196 -0.2365840062
1.5966058867 0.7037469661 -0.2152460899
1.5272206391 0.7647137720 -0.1918925566
1.4617297520 0.8297331115 -0.1682006224
1.3987203823 0.8976731857 -0.1460047560
1.3357155666 0.9667007154 -0.1274911741
1.2695333577 1.0340673501 -0.1151802618
1.1973802720 1.0960573581 -0.1119393338
1.1187247887 1.1490737851 -0.1195775710
1.0356509535 1.1922134829 -0.1369450731
0.9496284854 1.2293639401 -0.1537298528
0.8601554393 1.2614852375 -0.1575991171
0.7691036248 1.2877451985 -0.1487486694
0.6781845719 1.3083060793 -0.1293511991
0.5883037588 1.3238152089 -0.1019316288
0.4996987255 1.3350922127 -0.0688128994
0.4122035235 1.3429314981 -0.0319269439
0.3254547005 1.3480256557 0.0071576748
0.2390052725 1.3509432587 0.0471266626
0.1523384255 1.3521542011 0.0867112491
0.0649655648 1.3521985270 0.1247246018
-0.0235586327 1.3514954061 0.1599504724
-0.1136174124 1.3504693279 0.1910081790
-0.2054599749 1.3495771515 0.2162771693
-0.2990702148 1.3493233902 0.2338787474
-0.4096773674 1.5117087087 -0.1226853325
-0.4827997496 1.5223234299 -0.1126336312
-0.5562712679 1.5319574453 -0.1074334308
-0.6303165138 1.5396272922 -0.1106344256
-0.7031864685 1.5436665479 -0.1259042764
-0.7984849408 1.5466530875 -0.1538639291
-0.8920266409 1.5480330853 -0.1877134062
-1.0315349072 1.5498455433 -0.2407861261
-1.1963079700 1.5512268303 -0.2970297983
-1.3650102783 1.5371745530 -0.3356917061
-1.5215164985 1.4702902629 -0.3427463848
-1.6333854527 1.3430148998 -0.3142990923
-1.7142499651 1.1962903129 -0.2670820987
-1.7854373631 1.0738831307 -0.2200873704
-1.8536005016 0.9781918472 -0.1796281268
-1.9002111654 0.9251223704 -0.1558382784
-1.9505566359 0.8751230823 -0.1330746987
-2.0046282104 0.8283321313 -0.1118032489
-2.0635650525 0.7860012231 -0.0944985364
-2.1040698971 0.7588972304 -0.0849406317
-2.1666475887 0.7199161604 -0.0735716304
-2.2311939833 0.6826404557 -0.0708161132
-2.3168461650 0.6326896287 -0.0762035979
-2.4207890967 0.5681221417 -0.0974316089
-2.5560948099 0.4709560037 -0.1477939369
-2.6803058005 0.3659971757 -0.2097216564
-2.7884388082 0.2501525245 -0.2809629417
-2.8620182452 0.1155147383 -0.3611372744
-2.8624867523 -0.0396716884 -0.4350223375
-2.7937151039 -0.1907400480 -0.4788294875
-2.6790662349 -0.3193736735 -0.4822771410
-2.5409797021 -0.4160304054 -0.4431222655
-2.4001513224 -0.4748755244 -0.3610600501
-2.2731569079 -0.5056812856 -0.2472010893
-2.1677821688 -0.5211502307 -0.1099901151
-2.0843596539 -0.5360676561 0.0419300104
-2.0378061264 -0.5549677068 0.1556154440
-2.0058602966 -0.5769403623 0.2471469469
-1.9781988704 -0.6069921188 0.3377631409
-1.9541919190 -0.6455486897 0.4261662856
-1.9332160674 -0.6925313502 0.5112014609
-1.9148805963 -0.7475287047 0.5919303419
-1.8992056546 -0.8101313434 0.6675304752
-1.8864629296 -0.8794667571 0.7375963400
-1.8773270785 -0.9549964935 0.8015509237
-1.8728991425 -1.0358998084 0.8590905963
-1.8749422715 -1.1212997177 0.9097755537
-1.8860229981 -1.2100815056 0.9527677098
-1.9084704622 -1.3002748218 0.9873394625
-1.9436894528 -1.3894187243 1.0125619616
-2.0052914064 -1.4955741085 1.0290759297
-2.0651189524 -1.5746473491 1.0301317615
-2.1310597750 -1.6481919946 1.0204959857
-2.2003076447 -1.7165158081 1.0006326736
-2.2709077140 -1.7796670057 0.9708000443
-2.3413850559 -1.8374966282 0.9313936918
-2.4106194035 -1.8897045118 0.8829731724
-2.4777717385 -1.9356763647 0.8260581339
-2.5419771063 -1.9746075519 0.7610832956
-2.6024452244 -2.0057736964 0.6887546175
-2.6584479975 -2.0286254355 0.6100208414
-2.7091035183 -2.0425635351 0.5257944112
-2.7536294720 -2.0472034969 0.4371918740
-2.7914146514 -2.0425947482 0.3455061388
-2.8217393462 -2.0287529391 0.2520079371
-2.8396092856 -2.0127625652 0.1814940602
-2.8562522926 -1.9837515840 0.0879681318
-2.8646502179 -1.9467294010 -0.0038287892
-2.8649968820 -1.9023871338 -0.0927380018
-2.8576771346 -1.8515608580 -0.1777850567
-2.8427638371 -1.7946695205 -0.2578714496
-2.8275995346 -1.7490057377 -0.3148781967
-2.8006461525 -1.6833801516 -0.3845978055
-2.7671004329 -1.6135906374 -0.4470312317
-2.7273423492 -1.5404874840 -0.5015074452
-2.6816804320 -1.4649521075 -0.5473518561
-2.6428438593 -1.4072081416 -0.5742045740
-2.5868046478 -1.3301081369 -0.6020504933
-2.5252295888 -1.2540267241 -0.6186670994
-2.4587041894 -1.1804971331 -0.6232737358
-2.4059819087 -1.1282538382 -0.6180480122
-2.3332646415 -1.0629717771 -0.6009437879
-2.2589662949 -1.0037067437 -0.5724323221
-2.1844265835 -0.9508578683 -0.5336074568
-2.1106709378 -0.9043995909 -0.4859816502
-2.0561287777 -0.8735353318 -0.4456249983
-1.9845549059 -0.8382883971 -0.3862890088
-1.9136303505 -0.8097134332 -0.3227096029
-1.8420466698 -0.7881777343 -0.2571558604
-1.7872655264 -0.7765161444 -0.2078651914
-1.7102343685 -0.7703582169 -0.1452639087
-1.6481902517 -0.7739537660 -0.1040755651
-1.5831919832 -0.7836965369 -0.0696138792
-1.5158453862 -0.7994644343 -0.0431203779
-1.4467562841 -0.8211353628 -0.0258365882
-1.3551774385 -0.8591925703 -0.0242370666
-1.2900252542 -0.8915578407 -0.0399133882
-1.2284119383 -0.9239337896 -0.0653550058
-1.1700221968 -0.9553553889 -0.0989681114
-1.0963091197 -0.9931718141 -0.1538961623
-1.0222344176 -1.0247765071 -0.2121857921
-0.9426063243 -1.0496021463 -0.2658968661
-0.8310595835 -1.0702345951 -0.3148365573
-0.7099757721 -1.0812585503 -0.3358915885
-0.5868991650 -1.0855902922 -0.3250690432
-0.4717485227 -1.0861689308 -0.2795891896
-0.3882694644 -1.0862538504 -0.2261521006
-0.3140574350 -1.0871432285 -0.1602587307
-0.2486228934 -1.0899933548 -0.0855603949
-0.1906892494 -1.0958825124 -0.0049789712
-0.1382701594 -1.1056105098 0.0789853434
-0.0895351747 -1.1197646932 0.1645392753
-0.0429060002 -1.1389576602 0.2502915415
0.0032996366 -1.1633009126 0.3349542370
0.0502405759 -1.1929247523 0.4174871836
0.0988996746 -1.2280065599 0.4968165029
0.1497996461 -1.2682293452 0.5721810802
0.1894411751 -1.3013120611 0.6260506314
0.2449867392 -1.3503829647 0.6924180986
0.3029756923 -1.4041299182 0.7528017861
0.3630778238 -1.4626698673 0.8062623599
0.4244056675 -1.5257203819 0.8527367580
0.4859781212 -1.5935718971 0.8914710884
0.5462103257 -1.6664909183 0.9222745232
0.6152573954 -1.7663085750 0.9482685531
0.6705396928 -1.8763629993 0.9607864195
0.7073439707 -2.0198769749 0.9584135903
0.6989994475 -2.1663548893 0.9347631219
0.6737385443 -2.2838807542 0.9039018095
0.6387256915 -2.3959231966 0.8631241162
0.6064880084 -2.4810698873 0.8230154539
0.5719147159 -2.5623072557 0.7771412006
0.5353963839 -2.6389709827 0.7252916470
0.4970693847 -2.7108887573 0.6682165555
0.4568330378 -2.7773603159 0.6060846550
0.4146413969 -2.8380016700 0.5394459489
0.3703651251 -2.8919045449 0.4685116456
0.3240933587 -2.9387523964 0.3939375876
0.2759220776 -2.9779148965 0.3162055115
0.2385629362 -3.0010044174 0.2558921505
0.1877970726 -3.0254626785 0.1739959172
0.1361205250 -3.0406845579 0.0904682354
0.0840355024 -3.0466785221 0.0060278803
0.0321179641 -3.0433147883 -0.0786570110
-0.0062920965 -3.0342977595 -0.1418889249
-0.0564844952 -3.0144504610 -0.2253167893
-0.1049021503 -2.9853349872 -0.3070552109
-0.1398121188 -2.9579494197 -0.3669483199
-0.1840558402 -2.9138234630 -0.4442474431
-0.2254388197 -2.8617634604 -0.5181257389
-0.2547182384 -2.8183863798 -0.5713091188
-0.2905294373 -2.7535365298 -0.6377091559
-0.3231165497 -2.6825293792 -0.6992974557
-0.3449566809 -2.6248499054 -0.7412855758
-0.3650519157 -2.5645997599 -0.7803202087
-0.3887753912 -2.4802275345 -0.8271699720
-0.4040926062 -2.4141923319 -0.8581675165
-0.4173193981 -2.3461324376 -0.8857266382
-0.4265790099 -2.2753383891 -0.9073645641
-0.4327942662 -2.2031939092 -0.9248893081
-0.4356305722 -2.1299593274 -0.9381222239
-0.4347533331 -2.0558949733 -0.9468846650
-0.4271093866 -1.9817234544 -0.9480779803
-0.4149278743 -1.9084104031 -0.9443007835
-0.4052943442 -1.8598211914 -0.9401258149
-0.3840068221 -1.7897405441 -0.9260685006
-0.3589680009 -1.7222865099 -0.9070244756
-0.3306635618 -1.6576677319 -0.8832043405
-0.2995791862 -1.5960928531 -0.8548186963
-0.2658357867 -1.5393388831 -0.8201029475
-0.2194737090 -1.4684212581 -0.7681721130
-0.1840711867 -1.4197386892 -0.7242279491
-0.1368427204 -1.3601240905 -0.6602466054
-0.1017695336 -1.3193155605 -0.6086431839
-0.0558457809 -1.2707287256 -0.5350419381
-0.0108326445 -1.2284251615 -0.4571088346
0.0225400436 -1.2001271934 -0.3966624774
0.0669408237 -1.1683916558 -0.3134654522
0.1124027643 -1.1426042526 -0.2287968067
0.1600840326 -1.1221045431 -0.1439051919
0.1990199209 -1.1105319815 -0.0813119497
0.2555442933 -1.0983155093 -0.0004461348
0.3194376364 -1.0896541569 0.0751488962
0.3925257552 -1.0837291633 0.1420277849
0.4755131981 -1.0794619777 0.1960052281
0.5670835746 -1.0757320733 0.2333052278
0.6643096558 -1.0712194008 0.2503490862
0.7626937142 -1.0643005799 0.2451571905
0.8569172323 -1.0529601367 0.2178306138
0.9430554875 -1.0356159374 0.1723324370
1.0208842381 -1.0116703090 0.1156002515
1.0939191550 -0.9809629193 0.0555336664
1.1677761363 -0.9437345364 0.0004859242
1.2468141402 -0.9015803626 -0.0419053001
1.3323007597 -0.8578892217 -0.0655270326
1.4222717558 -0.8172132889 -0.0672006736
1.5130636422 -0.7835907384 -0.0476057536
1.6008973265 -0.7599244295 -0.0089222700
1.6830511620 -0.7476514020 0.0449382572
1.7589897193 -0.7464244666 0.1087509525
1.8300120120 -0.7549451985 0.1776930813
1.8812268571 -0.7672988530 0.2304405663
1.9485765257 -0.7900310546 0.2999603436
2.0163373435 -0.8193939412 0.3665220592
2.0680466013 -0.8453401005 0.4135467159
2.1387831927 -0.8856191485 0.4705831912
2.2113997397 -0.9322116675 0.5198549640
2.2666915202 -0.9707948661 0.5517676426
2.3408538496 -1.0286786942 0.5839774485
2.4139649355 -1.0928560323 0.6045625481
2.4667402633 -1.1452141345 0.6104135395
2.5340583027 -1.2181107490 0.6086595767
2.5812382329 -1.2747950999 0.5987818428
2.6396858881 -1.3515569271 0.5756603934
2.6800017189 -1.4092122116 0.5512921536
2.7284628369 -1.4850867551 0.5093379704
2.7615920299 -1.5408418532 0.4724832586
2.7996149826 -1.6120244745 0.4143418293
2.8316350660 -1.6793125872 0.3484718973
2.8508914672 -1.7262827610 0.2938124432
2.8714778875 -1.7847816846 0.2161917422
2.8820747038 -1.8245807597 0.1541159274
2.8901468983 -1.8722725161 0.0673828445
2.8905169413 -1.9127622739 -0.0232709671
2.8857980790 -1.9381940617 -0.0931133499
2.8722409380 -1.9644698018 -0.1879250828
2.8575884004 -1.9792580258 -0.2595450789
2.8301304321 -1.9893944852 -0.3545858574
2.8038889009 -1.9896315770 -0.4243970664
2.7639267718 -1.9827249532 -0.5150469937
2.7295186417 -1.9708144109 -0.5799961772
2.6788900483 -1.9469167899 -0.6619728786
2.6378322826 -1.9232291483 -0.7194057193
2.5792482593 -1.8837918258 -0.7892516030
2.5333870543 -1.8498279609 -0.8372799231
2.4696003209 -1.7973530726 -0.8926938715
2.4204300551 -1.7531007842 -0.9271741774
2.3543044634 -1.6899321122 -0.9659790313
2.3047489766 -1.6389988131 -0.9882919370
2.2396370560 -1.5671188245 -1.0095348808
2.1922891401 -1.5104092363 -1.0188734573
2.1466501966 -1.4515384490 -1.0227876535
2.0914432517 -1.3690451576 -1.0167665685
2.0556985206 -1.3048607487 -1.0039796450
2.0247120779 -1.2397253285 -0.9857573472
1.9986933454 -1.1740898530 -0.9622879580
1.9733845602 -1.0869453472 -0.9220224017
1.9599830066 -1.0225655549 -0.8868103263
1.9510077393 -0.9401135591 -0.8319167867
1.9495326910 -0.8815212220 -0.7857668620
1.9519368646 -0.8073075749 -0.7197070488
1.9594961902 -0.7387634894 -0.6481125383
1.9682727823 -0.6915734514 -0.5910746131
1.9834762759 -0.6339259063 -0.5115471024
2.0029042034 -0.5828739256 -0.4285132159
2.0202819044 -0.5487406211 -0.3645462708
2.0478965292 -0.5088964116 -0.2777361882
2.0810343832 -0.4743081623 -0.1905983869
2.1206937407 -0.4432378224 -0.1048770413
2.1676596789 -0.4126706458 -0.0227958823
2.2375363614 -0.3689718434 0.0698133308
2.3174986391 -0.3119105411 0.1449314112
2.4157192763 -0.2154473290 0.1967155964
2.4905694403 -0.0895816641 0.1973415627
2.5010728531 0.0680852965 0.1377480985
2.4522187227 0.1871940906 0.0643909349
2.3859799114 0.2713448993 0.0014399990
2.3245210115 0.3330329326 -0.0464674987
2.2555361257 0.3902874083 -0.0892173082
2.1786477776 0.4432681923 -0.1227711504
2.0950184375 0.4923524527 -0.1435843821
2.0296522252 0.5273988440 -0.1512157463
1.9413959899 0.5731962253 -0.1488499159
1.8765521525 0.6089054286 -0.1395169795
1.8134287500 0.6464980638 -0.1268565401
1.7327093935 0.7004264286 -0.1055001373
1.6751639527 0.7441480864 -0.0871532255
1.6030780328 0.8073821535 -0.0608059087
1.5356501255 0.8754978899 -0.0341772756
1.4711650823 0.9470150901 -0.0091486621
1.4066778282 1.0196833557 0.0121330920
1.3381740628 1.0900748925 0.0267115455
1.2418109018 1.1676141774 0.0306811503
1.1344776547 1.2275980545 0.0171638442
1.0442710762 1.2635758267 -0.0037389325
0.9523678905 1.2942613762 -0.0263180255
0.8590369140 1.3211578390 -0.0478779609
0.7644782795 1.3447059739 -0.0679787882
0.6689095569 1.3653605330 -0.0864347469
0.5966563008 1.3791494890 -0.0990252872
0.4997252573 1.3957652042 -0.1141651505
0.4266452964 1.4070924365 -0.1241923544
0.3532951159 1.4176244770 -0.1331010101
0.2550609181 1.4304361729 -0.1425411902
0.1811378756 1.4393839792 -0.1476288285
0.0824089356 1.4509130216 -0.1522394069
-0.0164462131 1.4621681685 -0.1537531479
-0.1152840645 1.4735034301 -0.1518830105
-0.2139275697 1.4852836305 -0.1463135249
-0.3121529949 1.4978881176 -0.1367003559
