# Supplementary material for: The topology of the magnetically induced ring current of C13Cl2
Source: Chem Sci. 2026 Jun 27. Online ahead of print. doi: 10.1039/d6sc03398a (PMC13334967; doi:10.1039/d6sc03398a)
Supplement: SC-OLF-D6SC03398A-s002 [file SC-OLF-D6SC03398A-s002.zip › c13cl2/3loops/ribbon_traj_007_039.xyz]

300

-0.3930692310 1.3524353007 0.2474860582
-0.4883242307 1.3520144622 0.2465458214
-0.5825910086 1.3448225392 0.2349028834
-0.6746200333 1.3309975905 0.2143621369
-0.7642904798 1.3119200814 0.1881287628
-0.8522243785 1.2887932787 0.1592851715
-0.9391605424 1.2619348070 0.1306485184
-1.0253524411 1.2303451690 0.1048226201
-1.1101209361 1.1917265056 0.0847645297
-1.1914074914 1.1434966761 0.0735902755
-1.2665961072 1.0852110227 0.0731938950
-1.3347797184 1.0194429457 0.0829839410
-1.3980756798 0.9502703060 0.1003251824
-1.4599791277 0.8810775930 0.1222363790
-1.5234703967 0.8141453032 0.1464882935
-1.5904006483 0.7508471983 0.1711805805
-1.6616584125 0.6919989258 0.1946933846
-1.7373112898 0.6377766211 0.2154135013
-1.8167825352 0.5876342488 0.2316136301
-1.8990491947 0.5404115308 0.2412276815
-1.9823945007 0.4941943042 0.2419108972
-2.0642040069 0.4468027386 0.2305408960
-2.1412531843 0.3965501219 0.2061068663
-2.2108674599 0.3427598917 0.1697045253
-2.2724759706 0.2854779777 0.1249414198
-2.3263767465 0.2243133354 0.0755495833
-2.3720520436 0.1580876914 0.0244994745
-2.4058498650 0.0844826528 -0.0253488123
-2.4207536260 0.0018449471 -0.0691038922
-2.4072306887 -0.0870305021 -0.0968353685
-2.3724874728 -0.1614967254 -0.0998931969
-2.3183181090 -0.2358043748 -0.0790624876
-2.2595813648 -0.2962277022 -0.0357700488
-2.2039518823 -0.3446423314 0.0241920548
-2.1545795589 -0.3854968653 0.0946162596
-2.1121980109 -0.4229713405 0.1713250941
-2.0764526796 -0.4606527579 0.2512871159
-2.0465239849 -0.5010164659 0.3323290171
-2.0217076173 -0.5456112266 0.4128752011
-2.0013575119 -0.5951943030 0.4917295328
-1.9852173131 -0.6501476370 0.5679515937
-1.9731459084 -0.7104714683 0.6407845810
-1.9652329360 -0.7759354610 0.7096242873
-1.9620228656 -0.8463297001 0.7738028371
-1.9644046296 -0.9212747598 0.8326124052
-1.9733545660 -1.0001188629 0.8853256646
-1.9900294619 -1.0819526325 0.9310842540
-2.0115931005 -1.1550638805 0.9647520325
-2.0451944091 -1.2389841650 0.9947382136
-2.0876673419 -1.3217836041 1.0150198347
-2.1376101457 -1.4022540631 1.0252421747
-2.1933431502 -1.4795206810 1.0252991152
-2.2530800170 -1.5530833941 1.0153113736
-2.3151601935 -1.6226520445 0.9956404761
-2.3782961406 -1.6878522629 0.9665967906
-2.4413891583 -1.7482338547 0.9284492619
-2.5035339722 -1.8032937982 0.8816807068
-2.5638646408 -1.8521774075 0.8264408961
-2.6148152181 -1.8897680442 0.7721521944
-2.6697606520 -1.9254671147 0.7028991831
-2.7206772426 -1.9530627635 0.6271626510
-2.7667437382 -1.9719718124 0.5458576445
-2.8071691351 -1.9819415619 0.4600939495
-2.8414173362 -1.9829011192 0.3711269441
-2.8688599908 -1.9748569799 0.2801712591
-2.8891019039 -1.9579587994 0.1885485569
-2.9020113521 -1.9328903359 0.0974779785
-2.9076246655 -1.9001143538 0.0081233982
-2.9061179733 -1.8602690904 -0.0784889276
-2.8976304297 -1.8139104924 -0.1613877325
-2.8824653118 -1.7616070119 -0.2396683164
-2.8610926321 -1.7040372043 -0.3126196922
-2.8338557634 -1.6418186041 -0.3795537263
-2.8010376645 -1.5755743793 -0.4397880401
-2.7626931330 -1.5059330997 -0.4924520357
-2.7190088212 -1.4336944460 -0.5367822424
-2.6700567192 -1.3599019354 -0.5721148009
-2.6157960985 -1.2857123807 -0.5974119763
-2.5564418923 -1.2125420329 -0.6119354943
-2.5004516760 -1.1508000853 -0.6146462420
-2.4330830477 -1.0838940176 -0.6072112538
-2.3630937551 -1.0221054094 -0.5883328641
-2.2919461604 -0.9662712243 -0.5583875338
-2.2210449195 -0.9165714336 -0.5186135667
-2.1514693880 -0.8727024494 -0.4704767521
-2.0838019925 -0.8344676155 -0.4152867994
-2.0181554623 -0.8017240884 -0.3543863605
-1.9541284109 -0.7746018842 -0.2891306424
-1.8907213172 -0.7534714276 -0.2211051048
-1.8263952467 -0.7390991397 -0.1522030108
-1.7592857958 -0.7324407637 -0.0848469924
-1.6875331086 -0.7346564239 -0.0222418649
-1.6098026428 -0.7469482612 0.0312371553
-1.5265746088 -0.7692612236 0.0714148671
-1.4399384704 -0.8008860378 0.0941614857
-1.3422815494 -0.8441370174 0.0981152606
-1.2589418073 -0.8862939363 0.0795927321
-1.1813007843 -0.9274772967 0.0428571409
-1.1091147681 -0.9642862032 -0.0073543464
-1.0391902488 -0.9950437565 -0.0644558664
-0.9665331811 -1.0196451756 -0.1211134852
-0.8868123704 -1.0379526273 -0.1699926021
-0.7987297204 -1.0506108052 -0.2037937715
-0.7050641417 -1.0590169077 -0.2181202178
-0.6103515879 -1.0648344303 -0.2113054336
-0.5191388782 -1.0698003636 -0.1845438204
-0.4350489288 -1.0750065629 -0.1401046988
-0.3693333968 -1.0806832570 -0.0891361287
-0.3021004504 -1.0889968782 -0.0221983730
-0.2430461250 -1.1002521576 0.0517497053
-0.1903527445 -1.1151011429 0.1298086560
-0.1424861308 -1.1343099183 0.2100220465
-0.0975937280 -1.1582651759 0.2906906213
-0.0543977011 -1.1875128471 0.3705321579
-0.0117806615 -1.2221423203 0.4485057839
0.0309813726 -1.2624891873 0.5235886458
0.0742690841 -1.3086190385 0.5949322765
0.1181596209 -1.3606407395 0.6616929849
0.1623674992 -1.4185008554 0.7232175962
0.2062966884 -1.4823057458 0.7787553680
0.2489998158 -1.5521754427 0.8275042883
0.2892015264 -1.6280043573 0.8688574742
0.3254078548 -1.7095803630 0.9020988739
0.3526776813 -1.7851882379 0.9240214958
0.3772425943 -1.8756832836 0.9405690112
0.3939120348 -1.9691775869 0.9476126744
0.4024131902 -2.0640118587 0.9451430004
0.4034838226 -2.1585866200 0.9337654579
0.3990620082 -2.2401674981 0.9171428479
0.3885519925 -2.3310827516 0.8905248483
0.3733107958 -2.4189356789 0.8568300499
0.3539718225 -2.5031519227 0.8165658041
0.3309875068 -2.5832155080 0.7701986535
0.3045929296 -2.6586300493 0.7181827249
0.2748924168 -2.7288492974 0.6609351180
0.2420158069 -2.7933770085 0.5989308729
0.2107999136 -2.8450915069 0.5413846038
0.1721958704 -2.8975759851 0.4717450987
0.1307804232 -2.9429105409 0.3987779057
0.0867753016 -2.9805797755 0.3230156096
0.0405131851 -3.0100783539 0.2450145414
-0.0075526054 -3.0312755116 0.1654227960
-0.0569358308 -3.0438650438 0.0848104178
-0.1071758673 -3.0476730622 0.0038401407
-0.1577078664 -3.0430115161 -0.0769076423
-0.2080119981 -3.0297486512 -0.1568487109
-0.2576884905 -3.0081278548 -0.2353442076
-0.3063133234 -2.9786481585 -0.3119080020
-0.3536364699 -2.9417711476 -0.3860459762
-0.3937746546 -2.9034504099 -0.4483534174
-0.4382222384 -2.8539509408 -0.5166583458
-0.4811182675 -2.7984424883 -0.5812430311
-0.5225921184 -2.7374903668 -0.6417236835
-0.5627851511 -2.6716134832 -0.6977438584
-0.6019085097 -2.6013650366 -0.7490143737
-0.6401866052 -2.5273019743 -0.7953193185
-0.6776411456 -2.4498427905 -0.8364616408
-0.7141203000 -2.3693380621 -0.8722969970
-0.7490220353 -2.2860236581 -0.9028958266
-0.7806745920 -2.1998554769 -0.9287031530
-0.8049489117 -2.1103030960 -0.9503630270
-0.8123141829 -2.0174188496 -0.9682189197
-0.7916391929 -1.9259794251 -0.9802355342
-0.7474390759 -1.8420964525 -0.9836783281
-0.6912848956 -1.7653940896 -0.9782829834
-0.6297878812 -1.6938985906 -0.9644962464
-0.5660545247 -1.6263968674 -0.9428063066
-0.5017162240 -1.5623716930 -0.9136202813
-0.4457607925 -1.5092309303 -0.8819603424
-0.3828674721 -1.4515334360 -0.8394823374
-0.3216893836 -1.3972795795 -0.7904620986
-0.2626519538 -1.3465589230 -0.7353950853
-0.2060633997 -1.2995485858 -0.6747343327
-0.1520743053 -1.2565003331 -0.6089724546
-0.1005810632 -1.2175731749 -0.5387792716
-0.0511958498 -1.1828572470 -0.4649508024
-0.0033867142 -1.1524565717 -0.3882295368
0.0436084056 -1.1263661396 -0.3094371458
0.0909529390 -1.1046229565 -0.2295398416
0.1399377248 -1.0869812685 -0.1496240440
0.1920854358 -1.0729744329 -0.0710217030
0.2492443259 -1.0621557485 0.0044962307
0.3132579681 -1.0539666797 0.0745734116
0.3851983447 -1.0476111744 0.1365717038
0.4759474331 -1.0418746640 0.1929458894
0.5647718752 -1.0369549765 0.2265146006
0.6583998663 -1.0313721423 0.2418237715
0.7648525797 -1.0228482026 0.2369814369
0.8559331526 -1.0110450246 0.2118559257
0.9405466850 -0.9937959554 0.1716067326
1.0186463425 -0.9703779179 0.1221867850
1.0931209385 -0.9406014454 0.0705803267
1.1682799006 -0.9050851128 0.0238859970
1.2475031083 -0.8655509915 -0.0113080377
1.3318163461 -0.8253695114 -0.0298335977
1.4195578313 -0.7884435014 -0.0296021093
1.5078356453 -0.7582799044 -0.0106305965
1.5827030502 -0.7397997353 0.0208791637
1.6639489675 -0.7274868099 0.0687260264
1.7397135761 -0.7247794788 0.1263170630
1.8106409094 -0.7309439904 0.1896574925
1.8784768580 -0.7445355570 0.2552564538
1.9450334618 -0.7644835914 0.3205666410
2.0033473567 -0.7864883729 0.3760206932
2.0711576578 -0.8166821781 0.4358678838
2.1405767230 -0.8520259821 0.4908136127
2.2117155038 -0.8927643084 0.5394225048
2.2840283652 -0.9392544405 0.5804914126
2.3566056362 -0.9919441036 0.6125618404
2.4280669827 -1.0508842286 0.6346255847
2.4970095586 -1.1155761017 0.6458957041
2.5619363911 -1.1852345125 0.6456167486
2.6148409957 -1.2489859193 0.6365477895
2.6702237935 -1.3237196483 0.6159051969
2.7201901304 -1.3989311261 0.5854746392
2.7648204031 -1.4733607324 0.5460960694
2.8042285074 -1.5460434993 0.4986848425
2.8384189791 -1.6162145432 0.4439764503
2.8672314723 -1.6831603328 0.3825269946
2.8904265815 -1.7463037244 0.3149759275
2.9077214498 -1.8051444000 0.2419984176
2.9181312346 -1.8530514124 0.1744956778
2.9235688592 -1.9025790705 0.0931881883
2.9222704752 -1.9463757229 0.0084953722
2.9138241464 -1.9838459610 -0.0787853569
2.8982395716 -2.0145255079 -0.1677188446
2.8753126100 -2.0376420458 -0.2573422994
2.8454375864 -2.0530639986 -0.3465619269
2.8089032995 -2.0605225454 -0.4343053901
2.7660973770 -2.0596168412 -0.5194971349
2.7177902900 -2.0504871646 -0.6011870841
2.6646117880 -2.0332485057 -0.6784331658
2.6142807313 -2.0112637402 -0.7412213667
2.5537245221 -1.9797559548 -0.8077223128
2.4902668107 -1.9415349037 -0.8676830999
2.4245108732 -1.8970914492 -0.9204578078
2.3571505365 -1.8470614777 -0.9656829224
2.2889225017 -1.7919144936 -1.0029618659
2.2206868416 -1.7319719824 -1.0318735771
2.1536325085 -1.6673933663 -1.0522847730
2.0893516932 -1.5979982236 -1.0637519858
2.0300336642 -1.5235017381 -1.0659747866
1.9784476545 -1.4438149490 -1.0585832070
1.9370921889 -1.3597541317 -1.0418293371
1.9108021032 -1.2838639694 -1.0198485000
1.8913649361 -1.1965637424 -0.9872698720
1.8821093330 -1.1105293841 -0.9474497348
1.8805931349 -1.0271314925 -0.9013791118
1.8851226720 -0.9473898638 -0.8493676424
1.8941013726 -0.8717930144 -0.7919922983
1.9065385931 -0.8008177459 -0.7295644886
1.9217242725 -0.7347241751 -0.6625624554
1.9394515951 -0.6738181915 -0.5914048482
1.9597339404 -0.6183371001 -0.5165958766
1.9827837740 -0.5683033275 -0.4388304606
2.0090489267 -0.5236988049 -0.3588384717
2.0391993096 -0.4840706767 -0.2776470815
2.0740556234 -0.4483928286 -0.1965636777
2.1143738267 -0.4147335258 -0.1172795468
2.1608914523 -0.3803659321 -0.0420051052
2.2210612051 -0.3373983664 0.0345488686
2.2961420180 -0.2772712271 0.1025097901
2.3716983680 -0.1962877227 0.1413444127
2.4349001250 -0.0845891842 0.1420833202
2.4493209135 0.0360802562 0.1004121349
2.4133870547 0.1440883818 0.0369502097
2.3628689134 0.2202963306 -0.0184589811
2.3014244247 0.2892762096 -0.0723192792
2.2394151488 0.3461735947 -0.1163737813
2.1699101494 0.3993089090 -0.1531577954
2.0932257057 0.4488444465 -0.1790816841
2.0114697542 0.4954509788 -0.1921108601
1.9383632060 0.5352826538 -0.1942673496
1.8653432494 0.5752160692 -0.1888714776
1.7840731972 0.6230817434 -0.1748349646
1.7063146561 0.6748017102 -0.1555303548
1.6316495113 0.7302356105 -0.1343228971
1.5593168513 0.7888477485 -0.1141109628
1.4889847808 0.8500408677 -0.0955129728
1.4198015993 0.9128854852 -0.0791391471
1.3503634501 0.9761361436 -0.0658330970
1.2788927815 1.0380850006 -0.0566161298
1.2038283525 1.0965704078 -0.0526645116
1.1247277908 1.1494590551 -0.0546755412
1.0424557791 1.1959150324 -0.0618665130
0.9575787959 1.2374251297 -0.0688632620
0.8697073280 1.2739185916 -0.0692625018
0.7797060621 1.3043231479 -0.0629022539
0.6884830896 1.3279720557 -0.0505903249
0.5967324450 1.3444108982 -0.0333108816
0.5050462165 1.3533665002 -0.0119841922
0.4140181318 1.3548187391 0.0125803480
0.3355985199 1.3532213742 0.0382119516
0.2461619533 1.3494705748 0.0689331445
0.1571176674 1.3459678510 0.1018881431
0.0679563368 1.3436519189 0.1352724772
-0.0217900818 1.3430263529 0.1674229836
-0.1125395666 1.3441558906 0.1966287091
-0.2046212815 1.3466620755 0.2210964270
-0.2982060917 1.3497823958 0.2387890529
-0.3939830200 1.3502485700 0.2417916500
-0.4892058888 1.3501236867 0.2409405302
-0.5834577571 1.3431584387 0.2292746159
-0.6753885829 1.3294135395 0.2085227405
-0.7649959497 1.3105624320 0.1822450541
-0.8528611998 1.2876629053 0.1533782257
-0.9397429509 1.2610372953 0.1247390830
-1.0259263679 1.2297969782 0.0988285568
-1.1107566564 1.1915524819 0.0786150750
-1.1921117567 1.1434872362 0.0673990797
-1.2673635259 1.0852747332 0.0669527365
-1.3355266337 1.0195183351 0.0766819752
-1.3986509376 0.9503146140 0.0940589519
-1.4603849117 0.8811167745 0.1159521222
-1.5237842179 0.8142619475 0.1402192285
-1.5906352069 0.7510460375 0.1649331926
-1.6618750321 0.6923510369 0.1884732021
-1.7375027978 0.6382944800 0.2092744374
-1.8169436594 0.5883424886 0.2256663245
-1.8992781480 0.5414449703 0.2354213263
-1.9827507356 0.4956068251 0.2364221576
-2.0648084253 0.4486450973 0.2253340587
-2.1421639988 0.3987992788 0.2011129245
-2.2121791348 0.3454137548 0.1649344608
-2.2741385042 0.2884917831 0.1203150401
-2.3283765242 0.2276604026 0.0710211443
-2.3746872372 0.1619031997 0.0200447906
-2.4094001154 0.0887815038 -0.0299399772
-2.4258198393 0.0065364925 -0.0744686905
-2.4133363784 -0.0826575560 -0.1034811028
-2.3729427627 -0.1680468697 -0.1072545239
-2.3171446529 -0.2413000539 -0.0846699337
-2.2576357829 -0.3005972159 -0.0402579616
-2.2017826536 -0.3477455690 0.0206691737
-2.1523726390 -0.3875469730 0.0916549626
-2.1099356065 -0.4241744739 0.1686599412
-2.0740696143 -0.4611746149 0.2487833624
-2.0439217040 -0.5009604876 0.3299251714
-2.0188614607 -0.5451322338 0.4105234634
-1.9980677506 -0.5942604521 0.4894456370
-1.9813460302 -0.6487835934 0.5657506994
-1.9685982522 -0.7087962354 0.6386241627
-1.9597466261 -0.7739097702 0.7075828611
-1.9553137266 -0.8439398040 0.7719978108
-1.9563356758 -0.9186357079 0.8310831202
-1.9637086960 -0.9973285952 0.8842087755
-1.9785286979 -1.0791140464 0.9306664951
-2.0023038908 -1.1628483126 0.9692414425
-2.0354949520 -1.2469677725 0.9989892709
-2.0777003557 -1.3298661451 1.0191845951
-2.1274895362 -1.4103561489 1.0294746306
-2.1833176990 -1.4874897876 1.0295422668
-2.2432286065 -1.5608521794 1.0197230156
-2.3055614712 -1.6301409848 1.0001768127
-2.3690050348 -1.6950544684 0.9713725018
-2.4324404167 -1.7552074520 0.9335998002
-2.4949742598 -1.8101101775 0.8872860303
-2.5557332702 -1.8588066255 0.8324520889
-2.6140417211 -1.9008725030 0.7700219121
-2.6690886090 -1.9355669912 0.7005048099
-2.7201406441 -1.9623174891 0.6247009273
-2.7663361407 -1.9803533620 0.5433945293
-2.8067921909 -1.9893723747 0.4576636421
-2.8411269040 -1.9895724016 0.3688568288
-2.8687225714 -1.9808690593 0.2781421609
-2.8892482901 -1.9634879497 0.1868024269
-2.9024032399 -1.9379406082 0.0960238046
-2.9083005925 -1.9047928766 0.0069507628
-2.9071524110 -1.8647354200 -0.0794458438
-2.8989426149 -1.8181203282 -0.1620989056
-2.8841323869 -1.7656780707 -0.2402126145
-2.8631251172 -1.7080502435 -0.3130708058
-2.8362289597 -1.6458061387 -0.3799477276
-2.8038448902 -1.5796168727 -0.4402898712
-2.7658818774 -1.5099927283 -0.4930348479
-2.7226377610 -1.4378199689 -0.5376451377
-2.6741632839 -1.3640859695 -0.5734454136
-2.6203357918 -1.2898844872 -0.5992051998
-2.5613235159 -1.2166952897 -0.6142099856
-2.4976661899 -1.1460148665 -0.6179826917
-2.4301093574 -1.0794380130 -0.6098687687
-2.3599809412 -1.0180373384 -0.5904675246
-2.2887261419 -0.9626507223 -0.5600642771
-2.2177409662 -0.9134920635 -0.5198968249
-2.1481159256 -0.8700786813 -0.4715507623
-2.0803966656 -0.8322698320 -0.4162660280
-2.0146396714 -0.7998587859 -0.3554369150
-1.9504805739 -0.7730586564 -0.2903072924
-1.8868759406 -0.7522351739 -0.2225009702
-1.8222274441 -0.7381854136 -0.1539617103
-1.7546863198 -0.7318274146 -0.0871244526
-1.6824181093 -0.7343392499 -0.0252048291
-1.6040807145 -0.7470077926 0.0272634017
-1.5203859586 -0.7695765255 0.0663882524
-1.4334342258 -0.8014863566 0.0878390610
-1.3465078043 -0.8399278861 0.0906641012
-1.2628620331 -0.8817869740 0.0732556271
-1.1849241277 -0.9229414846 0.0374030430
-1.1122758078 -0.9599591656 -0.0117369278
-1.0419761643 -0.9910979245 -0.0679658277
-0.9692128891 -1.0160641034 -0.1241340576
-0.8894795124 -1.0345907409 -0.1726799893
-0.8016873527 -1.0475257122 -0.2067908673
-0.7082518361 -1.0561165286 -0.2217077068
-0.6135971297 -1.0620123297 -0.2156759155
-0.5221605348 -1.0669512295 -0.1900202981
-0.4378873323 -1.0720509011 -0.1461611173
-0.3623029156 -1.0783086260 -0.0886888916
-0.2956150570 -1.0865007630 -0.0212300212
-0.2371133250 -1.0976816851 0.0530952425
-0.1847031912 -1.1123676604 0.1312742320
-0.1369928646 -1.1313928196 0.2115092198
-0.0920717841 -1.1550798758 0.2921189860
-0.0486878636 -1.1839454477 0.3718742565
-0.0057257350 -1.2180492362 0.4497688669
0.0375283938 -1.2578565537 0.5247376963
0.0814500256 -1.3032323874 0.5960577989
0.1261547521 -1.3543706167 0.6628432717
0.1713858992 -1.4111691661 0.7245002983
0.2165533003 -1.4738173609 0.7802486078
0.2607733843 -1.5424186551 0.8293355218
0.3027885860 -1.6168539057 0.8713179562
0.3410633448 -1.6970964951 0.9054057144
0.3739006372 -1.7827046295 0.9310522409
0.3996904153 -1.8728452023 0.9476087893
0.4172227415 -1.9661640675 0.9547472947
0.4261227813 -2.0609323736 0.9523817342
0.4272934544 -2.1554873825 0.9412458113
0.4217368760 -2.2486061017 0.9220577399
0.4102645402 -2.3391722467 0.8948915820
0.3940987147 -2.4266498721 0.8608643284
0.3738847925 -2.5104759850 0.8204057171
0.3500923085 -2.5901658515 0.7739729822
0.3230153770 -2.6653239009 0.7220886398
0.2926878009 -2.7353479866 0.6650656152
0.2592209255 -2.7997028612 0.6033233494
0.2227783525 -2.8580624525 0.5374494517
0.1833269187 -2.9096732575 0.4677861754
0.1411694902 -2.9542658572 0.3949386891
0.0965079183 -2.9913644148 0.3194258969
0.0495940822 -3.0202123303 0.2417110989
0.0010122854 -3.0409082007 0.1624477215
-0.0488770831 -3.0531548553 0.0822409657
-0.0996249505 -3.0567921600 0.0017226221
-0.1506336979 -3.0520362964 -0.0785819931
-0.2013273926 -3.0386967034 -0.1581246368
-0.2513219757 -3.0170543671 -0.2362631262
-0.3003049284 -2.9877806194 -0.3125244718
-0.3479444273 -2.9511223282 -0.3864133948
-0.3940734797 -2.9075946691 -0.4574865866
-0.4385976561 -2.8576246573 -0.5252771816
-0.4815215049 -2.8016960790 -0.5893462024
-0.5230056780 -2.7404011731 -0.6493216191
-0.5632099686 -2.6743598571 -0.7049739977
-0.6023204717 -2.6040045786 -0.7559234945
-0.6405785680 -2.5298852420 -0.8019504252
-0.6780128051 -2.4524291838 -0.8428880457
-0.7144870926 -2.3719922086 -0.8786185163
-0.7494296445 -2.2887810271 -0.9091432343
-0.7812265561 -2.2027694561 -0.9349473156
-0.8058003508 -2.1133865403 -0.9566558223
-0.8144158680 -2.0205505713 -0.9748497731
-0.7940654844 -1.9287542197 -0.9873501839
-0.7495083076 -1.8448932697 -0.9910814128
-0.6933647656 -1.7681825619 -0.9860715893
-0.6319033740 -1.6966433417 -0.9728200537
-0.5681782777 -1.6290929823 -0.9516018672
-0.5038181040 -1.5650059026 -0.9228771464
-0.4398234263 -1.5043030301 -0.8869059640
-0.3769745402 -1.4468250188 -0.8442496251
-0.3158477333 -1.3927928646 -0.7950768575
-0.2568169872 -1.3422300608 -0.7399969599
-0.2002280666 -1.2953456792 -0.6793709722
-0.1461989894 -1.2523749046 -0.6137132990
-0.0945953619 -1.2134611910 -0.5437193069
-0.0450087730 -1.1787056172 -0.4701694599
0.0030759468 -1.1481459930 -0.3938096320
0.0504487425 -1.1217617517 -0.3154671919
0.0983340432 -1.0996496741 -0.2361178141
0.1479888937 -1.0815224776 -0.1568483875
0.2010057061 -1.0668772098 -0.0790621230
0.2592207955 -1.0552459771 -0.0045652178
0.3245539287 -1.0461698320 0.0641261691
0.3979314701 -1.0388605512 0.1243150998
0.4797748988 -1.0326207314 0.1724097154
0.5688701451 -1.0267330507 0.2052173870
0.6627246642 -1.0203468267 0.2191056283
0.7573145942 -1.0121509991 0.2140335250
0.8486278055 -1.0004170522 0.1901365053
0.9336872241 -0.9835156183 0.1509427161
1.0124410362 -0.9604673893 0.1026063881
1.0877153361 -0.9312263146 0.0520679160
1.1635862162 -0.8961402650 0.0064211040
1.2433197333 -0.8569435334 -0.0276813859
1.3277495726 -0.8170170997 -0.0456142782
1.4153575138 -0.7800515893 -0.0454541954
1.5034339793 -0.7495634441 -0.0265847296
1.5888406089 -0.7278198789 0.0091621224
1.6693828288 -0.7156608865 0.0583158896
1.7443504706 -0.7128134045 0.1169290810
1.8144195973 -0.7187473903 0.1811721803
1.8815223815 -0.7316970362 0.2475374390
1.9474632890 -0.7508305797 0.3135789437
2.0136704726 -0.7752441933 0.3775897252
2.0812719095 -0.8049218533 0.4377963933
2.1506332344 -0.8394887444 0.4931798497
2.2218972310 -0.8793030698 0.5422505534
2.2944274131 -0.9247510464 0.5840115159
2.3673386055 -0.9764876483 0.6167889689
2.4391255711 -1.0347186956 0.6395801586
2.5084193611 -1.0988500311 0.6517798787
2.5735330340 -1.1683143788 0.6523098841
2.6337300249 -1.2413657851 0.6420211194
2.6884313158 -1.3164378586 0.6210151561
2.7376216945 -1.3919579597 0.5902576270
2.7815643468 -1.4666778602 0.5508286504
2.8203426292 -1.5396049083 0.5034227099
2.8540434192 -1.6100516037 0.4488988050
2.8825146819 -1.6773125289 0.3877565782
2.9054878556 -1.7408229003 0.3205817159
2.9227005070 -1.8000886307 0.2480311847
2.9339543959 -1.8547112898 0.1708227951
2.9387947643 -1.9042355957 0.0896161357
2.9369388298 -1.9480340108 0.0050621472
2.9280295780 -1.9856507180 -0.0819884399
2.9119653666 -2.0164138964 -0.1706842473
2.8887325721 -2.0398541733 -0.2600172028
2.8585713673 -2.0556937443 -0.3489426232
2.8218211117 -2.0636641538 -0.4364212906
2.7789003300 -2.0633507531 -0.5214284919
2.7304429934 -2.0549042244 -0.6029648064
2.6771968584 -2.0384851764 -0.6801985595
2.6196603551 -2.0140308361 -0.7520443293
2.5586415289 -1.9824379589 -0.8179810200
2.4948191225 -1.9441593077 -0.8773967111
2.4288105032 -1.8997691907 -0.9297616975
2.3612794692 -1.8498873360 -0.9747278647
2.2929484717 -1.7949211198 -1.0119022315
2.2246191662 -1.7351661261 -1.0407568683
2.1575023762 -1.6707703506 -1.0612114027
2.0931023509 -1.6016039628 -1.0729127217
2.0334942766 -1.5273992484 -1.0756329624
1.9816999780 -1.4478318572 -1.0686981196
1.9399730985 -1.3638351883 -1.0525889410
1.9100193684 -1.2769684973 -1.0278185680
1.8915288945 -1.1894723871 -0.9951767206
1.8831649610 -1.1033244708 -0.9554562710
1.8823059868 -1.0197996651 -0.9096930177
1.8873968854 -0.9398887629 -0.8581036354
1.8967600329 -0.8638928948 -0.8014370416
1.9095573238 -0.7923928219 -0.7397997286
1.9250449523 -0.7254019333 -0.6738655994
1.9430508918 -0.6631307016 -0.6040538395
1.9636593447 -0.6058931702 -0.5307384333
1.9870789590 -0.5534657655 -0.4547214118
2.0137312074 -0.5057275449 -0.3767027555
2.0442918024 -0.4620740163 -0.2977269350
2.0797017421 -0.4214171092 -0.2191783496
2.1206706365 -0.3816044692 -0.1429502687
2.1678097998 -0.3395387341 -0.0716943585
2.2211997989 -0.2907381310 -0.0098707128
2.2782200992 -0.2308428459 0.0369513294
2.3313963051 -0.1559702749 0.0601914070
2.3678923757 -0.0689188896 0.0551596794
2.3742635346 0.0198521311 0.0230090199
2.3535179631 0.1000200017 -0.0236106151
2.3157485383 0.1707380257 -0.0749205105
2.2676384833 0.2349051541 -0.1262674755
2.2111457630 0.2944849637 -0.1745164867
2.1465581153 0.3505505632 -0.2163438105
2.0736216631 0.4030866387 -0.2476251919
1.9941605299 0.4522566283 -0.2656983906
1.9115824909 0.4993080094 -0.2712945984
1.8287988678 0.5461926640 -0.2667564702
1.7479772196 0.5950647868 -0.2543444975
1.6703308412 0.6473143196 -0.2365840062
1.5966058867 0.7037469661 -0.2152460899
1.5272206391 0.7647137720 -0.1918925566
1.4617297520 0.8297331115 -0.1682006224
1.3987203823 0.8976731857 -0.1460047560
1.3357155666 0.9667007154 -0.1274911741
1.2695333577 1.0340673501 -0.1151802618
1.1973802720 1.0960573581 -0.1119393338
1.1187247887 1.1490737851 -0.1195775710
1.0356509535 1.1922134829 -0.1369450731
0.9496284854 1.2293639401 -0.1537298528
0.8601554393 1.2614852375 -0.1575991171
0.7691036248 1.2877451985 -0.1487486694
0.6781845719 1.3083060793 -0.1293511991
0.5883037588 1.3238152089 -0.1019316288
0.4996987255 1.3350922127 -0.0688128994
0.4122035235 1.3429314981 -0.0319269439
0.3254547005 1.3480256557 0.0071576748
0.2390052725 1.3509432587 0.0471266626
0.1523384255 1.3521542011 0.0867112491
0.0649655648 1.3521985270 0.1247246018
-0.0235586327 1.3514954061 0.1599504724
-0.1136174124 1.3504693279 0.1910081790
-0.2054599749 1.3495771515 0.2162771693
-0.2990702148 1.3493233902 0.2338787474
-0.3921554419 1.3546220314 0.2531804663
-0.4874425725 1.3539052377 0.2521511127
-0.5817242601 1.3464866398 0.2405311509
-0.6738514838 1.3325816415 0.2202015333
-0.7635850099 1.3132777308 0.1940124715
-0.8515875572 1.2899236522 0.1651921172
-0.9385781339 1.2628323187 0.1365579537
-1.0247785143 1.2308933599 0.1108166834
-1.1094852158 1.1919005293 0.0909139844
-1.1907032261 1.1435061159 0.0797814714
-1.2658286886 1.0851473122 0.0794350535
-1.3340328032 1.0193675563 0.0892859068
-1.3975004220 0.9502259980 0.1065914130
-1.4595733436 0.8810384116 0.1285206358
-1.5231565754 0.8140286589 0.1527573586
-1.5901660897 0.7506483592 0.1774279684
-1.6614417929 0.6916468146 0.2009135672
-1.7371197817 0.6372587622 0.2215525651
-1.8166214109 0.5869260091 0.2375609357
-1.8988202414 0.5393780912 0.2470340367
-1.9820382659 0.4927817834 0.2473996368
-2.0635995884 0.4449603798 0.2357477333
-2.1403423699 0.3943009650 0.2111008081
-2.2095557849 0.3401060287 0.1744745898
-2.2708134369 0.2824641724 0.1295677995
-2.3243769688 0.2209662682 0.0800780223
-2.3694168500 0.1542721830 0.0289541583
-2.4022996146 0.0801838018 -0.0207576474
-2.4156874127 -0.0028465982 -0.0637390939
-2.4011249990 -0.0914034482 -0.0901896341
-2.3720321828 -0.1549465811 -0.0925318699
-2.3194915652 -0.2303086957 -0.0734550415
-2.2615269467 -0.2918581884 -0.0312821360
-2.2061211109 -0.3415390938 0.0277149358
-2.1567864788 -0.3834467576 0.0975775566
-2.1144604153 -0.4217682071 0.1739902469
-2.0788357449 -0.4601309010 0.2537908694
-2.0491262659 -0.5010724443 0.3347328629
-2.0245537739 -0.5460902194 0.4152269388
-2.0046472732 -0.5961281540 0.4940134286
-1.9890885960 -0.6515116806 0.5701524879
-1.9776935647 -0.7121467013 0.6429449993
-1.9707192459 -0.7779611519 0.7116657134
-1.9687320046 -0.8487195962 0.7756078634
-1.9724735835 -0.9239138116 0.8341416901
-1.9830004360 -1.0029091306 0.8864425538
-2.0015302259 -1.0847912186 0.9315020129
-2.0208823102 -1.1472794484 0.9602626225
-2.0548938662 -1.2310005574 0.9904871563
-2.0976343281 -1.3137010630 1.0108550742
-2.1477307553 -1.3941519773 1.0210097187
-2.2033686014 -1.4715515743 1.0210559636
-2.2629314276 -1.5453146087 1.0108997316
-2.3247589157 -1.6151631041 0.9911041394
-2.3875872463 -1.6806500573 0.9618210794
-2.4503378998 -1.7412602574 0.9232987236
-2.5120936847 -1.7964774188 0.8760753833
-2.5719960114 -1.8455481895 0.8204297034
-2.6155887151 -1.8786635854 0.7742824767
-2.6704326950 -1.9153672383 0.7052935562
-2.7212138411 -1.9438080380 0.6296243747
-2.7671513356 -1.9635902629 0.5483207596
-2.8075460793 -1.9745107491 0.4625242568
-2.8417077685 -1.9762298368 0.3733970593
-2.8689974102 -1.9688449005 0.2822003572
-2.8889555177 -1.9524296491 0.1902946868
-2.9016194642 -1.9278400636 0.0989321525
-2.9069487385 -1.8954358311 0.0092960335
-2.9050835355 -1.8558027608 -0.0775320113
-2.8963182444 -1.8097006566 -0.1606765593
-2.8807982366 -1.7575359531 -0.2391240184
-2.8590601471 -1.7000241652 -0.3121685786
-2.8314825670 -1.6378310695 -0.3791597251
-2.7982304388 -1.5715318859 -0.4392862090
-2.7595043886 -1.5018734711 -0.4918692235
-2.7153798814 -1.4295689232 -0.5359193472
-2.6659501545 -1.3557179014 -0.5707841882
-2.6112564053 -1.2815402743 -0.5956187528
-2.5515602686 -1.2083887761 -0.6096610029
-2.5032371621 -1.1555853040 -0.6113097923
-2.4360567379 -1.0883500222 -0.6045537388
-2.3662065689 -1.0261734803 -0.5861982036
-2.2951661789 -0.9698917263 -0.5567107905
-2.2243488727 -0.9196508036 -0.5173303085
-2.1548228503 -0.8753262174 -0.4694027420
-2.0872073195 -0.8366653989 -0.4143075707
-2.0216712533 -0.8035893909 -0.3533358061
-1.9577762480 -0.7761451119 -0.2879539923
-1.8945666938 -0.7547076813 -0.2197092394
-1.8305630493 -0.7400128658 -0.1504443113
-1.7638852719 -0.7330541127 -0.0825695323
-1.6926481079 -0.7349735980 -0.0192789007
-1.6155245712 -0.7468887297 0.0352109088
-1.5327632590 -0.7689459218 0.0764414817
-1.4464427151 -0.8002857190 0.1004839105
-1.3380552945 -0.8483461487 0.1055664200
-1.2550215814 -0.8908008985 0.0859298370
-1.1776774409 -0.9320131087 0.0483112388
-1.1059537284 -0.9686132409 -0.0029717651
-1.0364043333 -0.9989895885 -0.0609459051
-0.9638534730 -1.0232262478 -0.1180929127
-0.8841452283 -1.0413145136 -0.1673052148
-0.7957720882 -1.0536958982 -0.2007966758
-0.7018764473 -1.0619172868 -0.2145327287
-0.6071060460 -1.0676565309 -0.2069349518
-0.5161172216 -1.0726494977 -0.1790673428
-0.4322105252 -1.0779622247 -0.1340482804
-0.3763638779 -1.0830578880 -0.0895833658
-0.3085858437 -1.0914929934 -0.0231667249
-0.2489789250 -1.1028226301 0.0504041681
-0.1960022979 -1.1178346254 0.1283430800
-0.1479793971 -1.1372270169 0.2085348733
-0.1031156719 -1.1614504761 0.2892622565
-0.0601075387 -1.1910802466 0.3691900593
-0.0178355880 -1.2262354045 0.4472427010
0.0244343514 -1.2671218209 0.5224395954
0.0670881426 -1.3140056897 0.5938067541
0.1101644896 -1.3669108624 0.6605426981
0.1533490991 -1.4258325447 0.7219348940
0.1960400766 -1.4907941307 0.7772621283
0.2372262473 -1.5619322302 0.8256730549
0.2756144667 -1.6391548088 0.8663969922
0.3097523648 -1.7220642309 0.8987920334
0.3314547254 -1.7876718462 0.9169907506
0.3547947734 -1.8785213650 0.9335292330
0.3706013282 -1.9721911062 0.9404780542
0.3787035990 -2.0670913437 0.9379042665
0.3796741908 -2.1616858574 0.9262851045
0.3763871403 -2.2317288944 0.9122279560
0.3668394448 -2.3229932565 0.8861581145
0.3525228770 -2.4112214858 0.8527957714
0.3340588525 -2.4958278605 0.8127258911
0.3118827051 -2.5762651646 0.7664243247
0.2861704822 -2.6519361976 0.7142768101
0.2570970327 -2.7223506083 0.6568046208
0.2248106883 -2.7870511559 0.5945383965
0.1988214746 -2.8321205612 0.5453197559
0.1610648221 -2.8854787127 0.4757040219
0.1203913562 -2.9315552246 0.4026171222
0.0770426850 -2.9697951362 0.3266053223
0.0314322879 -2.9999443774 0.2483179839
-0.0161174961 -3.0216428225 0.1683978705
-0.0649945784 -3.0345752323 0.0873798699
-0.1147267841 -3.0385539644 0.0059576592
-0.1647820349 -3.0339867359 -0.0752332915
-0.2146966036 -3.0208005990 -0.1555727850
-0.2640550053 -2.9992013425 -0.2344252889
-0.3123217185 -2.9695156975 -0.3112915321
-0.3593285125 -2.9324199669 -0.3856785577
-0.3934758296 -2.8993061508 -0.4392202482
-0.4378468207 -2.8502772243 -0.5080395100
-0.4807150300 -2.7951888977 -0.5731398597
-0.5221785589 -2.7345795606 -0.6341257478
-0.5623603337 -2.6688671092 -0.6905137191
-0.6014965477 -2.5987254946 -0.7421052528
-0.6397946424 -2.5247187065 -0.7886882118
-0.6772694862 -2.4472563972 -0.8300352360
-0.7137535073 -2.3666839155 -0.8659754777
-0.7486144261 -2.2832662890 -0.8966484190
-0.7801226278 -2.1969414978 -0.9224589904
-0.8040974726 -2.1072196518 -0.9440702318
-0.8102124978 -2.0142871279 -0.9615880663
-0.7892129013 -1.9232046306 -0.9731208845
-0.7453698442 -1.8392996354 -0.9762752433
-0.6892050257 -1.7626056173 -0.9704943774
-0.6276723884 -1.6911538394 -0.9561724391
-0.5639307718 -1.6237007526 -0.9340107459
-0.4996143440 -1.5597374834 -0.9043634162
-0.4516981586 -1.5141588305 -0.8770147207
-0.3887604039 -1.4562418533 -0.8347150498
-0.3275310340 -1.4017662943 -0.7858473397
-0.2684869204 -1.3508877853 -0.7307932107
-0.2118987327 -1.3037514924 -0.6700976932
-0.1579496213 -1.2606257617 -0.6042316101
-0.1065667646 -1.2216851588 -0.5338392363
-0.0573829265 -1.1870088769 -0.4597321449
-0.0098493751 -1.1567671504 -0.3826494416
0.0367680686 -1.1309705276 -0.3034070996
0.0835718348 -1.1095962388 -0.2229618692
0.1318865559 -1.0924400595 -0.1423997005
0.1831651656 -1.0790716561 -0.0629812829
0.2392678563 -1.0690655199 0.0135576793
0.3019620076 -1.0617635274 0.0850206540
0.3724652192 -1.0563617976 0.1488283077
0.4721199673 -1.0511285966 0.2134820635
0.5606736053 -1.0471769024 0.2478118142
0.6540750683 -1.0423974579 0.2645419147
0.7723905652 -1.0335454061 0.2599293488
0.8632384998 -1.0216729969 0.2335753461
0.9474061458 -1.0040762926 0.1922707491
1.0248516489 -0.9802884465 0.1417671819
1.0985265410 -0.9499765762 0.0890927374
1.1729735849 -0.9140299606 0.0413508900
1.2516864833 -0.8741584496 0.0050653105
1.3358831195 -0.8337219231 -0.0140529173
1.4237581487 -0.7968354135 -0.0137500232
1.5122373113 -0.7669963646 0.0053235366
1.5765654916 -0.7517795918 0.0325962051
1.6585151062 -0.7393127333 0.0791361632
1.7350766817 -0.7367455530 0.1357050451
1.8068622214 -0.7431405905 0.1981428048
1.8754313346 -0.7573740778 0.2629754687
1.9426036347 -0.7781366031 0.3275543383
1.9930242407 -0.7977325524 0.3744516611
2.0610434062 -0.8284425029 0.4339393743
2.1305202116 -0.8645632198 0.4884473756
2.2015337766 -0.9062255469 0.5365944562
2.2736293172 -0.9537578346 0.5769713093
2.3458726669 -1.0074005589 0.6083347120
2.4170083943 -1.0670497616 0.6296710109
2.4855997561 -1.1323021722 0.6400115295
2.5503397481 -1.2021546461 0.6389236131
2.5959519664 -1.2566060535 0.6310744596
2.6520162711 -1.3310014379 0.6107952377
2.7027585664 -1.4059042926 0.5806916515
2.7480764594 -1.4800436046 0.5413634884
2.7881143857 -1.5524820903 0.4939469751
2.8227945390 -1.6223774828 0.4390540956
2.8519482627 -1.6890081368 0.3772974109
2.8753653074 -1.7517845486 0.3093701390
2.8927423926 -1.8102001693 0.2359656506
2.9023080734 -1.8513915350 0.1781685604
2.9083429542 -1.9009225454 0.0967602408
2.9076021206 -1.9447174350 0.0119285973
2.8996187149 -1.9820412040 -0.0755822738
2.8845137766 -2.0126371194 -0.1647534420
2.8618926479 -2.0354299182 -0.2546673960
2.8323038055 -2.0504342530 -0.3441812306
2.7959854873 -2.0573809370 -0.4321894896
2.7532944240 -2.0558829293 -0.5175657779
2.7051375866 -2.0460701048 -0.5994093618
2.6520267176 -2.0280118350 -0.6766677720
2.6089011076 -2.0084966443 -0.7303984042
2.5488075153 -1.9770739507 -0.7974636055
2.4857144988 -1.9389104998 -0.8579694886
2.4202112432 -1.8944137077 -0.9111539182
2.3530216038 -1.8442356195 -0.9566379802
2.2848965318 -1.7889078674 -0.9940215002
2.2167545169 -1.7287778388 -1.0229902858
2.1497626408 -1.6640163820 -1.0433581433
2.0856010356 -1.5943924845 -1.0545912499
2.0265730518 -1.5196042279 -1.0563166107
1.9751953309 -1.4397980408 -1.0484682943
1.9342112794 -1.3556730751 -1.0310697333
1.9115848380 -1.2907594416 -1.0118784320
1.8912009777 -1.2036550977 -0.9793630235
1.8810537049 -1.1177342975 -0.9394431986
1.8788802830 -1.0344633200 -0.8930652060
1.8828484586 -0.9548909648 -0.8406316495
1.8914427122 -0.8796931339 -0.7825475551
1.9035198623 -0.8092426699 -0.7193292485
1.9184035928 -0.7440464168 -0.6512593113
1.9358522984 -0.6845056815 -0.5787558570
1.9558085361 -0.6307810299 -0.5024533199
1.9784885890 -0.5831408894 -0.4229395094
2.0043666460 -0.5416700649 -0.3409741880
2.0341068168 -0.5060673371 -0.2575672281
2.0684095046 -0.4753685479 -0.1739490059
2.1080770169 -0.4478625823 -0.0916088249
2.1539731048 -0.4211931300 -0.0123158520
2.2209226113 -0.3840586017 0.0789684501
2.3140639368 -0.3236996084 0.1680682509
2.4120004310 -0.2366051704 0.2224974184
2.5019078744 -0.1002594789 0.2290069609
2.5243782925 0.0523083814 0.1778152499
2.4732561463 0.1881567619 0.0975110346
2.4099892886 0.2698546355 0.0380025484
2.3352103662 0.3436472650 -0.0183710830
2.2676845346 0.3978622256 -0.0582310758
2.1932621834 0.4480672548 -0.0899717803
2.1128297484 0.4946022543 -0.1105381763
2.0287789785 0.5386453293 -0.1185233296
1.9651439210 0.5712572982 -0.1172401007
1.9018876310 0.6042394744 -0.1109864851
1.8201691748 0.6510986999 -0.0953254317
1.7422984710 0.7022891007 -0.0744767034
1.6666931359 0.7567242549 -0.0533997043
1.5914130635 0.8129817250 -0.0363293691
1.5162398097 0.8703486239 -0.0228253232
1.4408828163 0.9280977847 -0.0122735381
1.3650113336 0.9855715718 -0.0041750199
1.2882522052 1.0421026511 0.0019480023
1.2102764330 1.0970834575 0.0066103105
1.1307307929 1.1498443250 0.0102264886
1.0492606047 1.1996165818 0.0132120471
0.9655291065 1.2454863193 0.0160033287
0.8792592167 1.2863519457 0.0190741135
0.7903084994 1.3209010974 0.0229441616
0.6987816072 1.3476380320 0.0281705494
0.6051611313 1.3650065875 0.0353098657
0.5103937075 1.3716407877 0.0448445150
0.4158327400 1.3667059800 0.0570876400
0.3457423393 1.3584170928 0.0692662284
0.2533186341 1.3479978909 0.0907396265
0.1618969092 1.3397815009 0.1170650372
0.0709471089 1.3351053107 0.1458203526
-0.0200215310 1.3345572997 0.1748954947
-0.1114617208 1.3378424533 0.2022492392
-0.2037825881 1.3437469994 0.2259156848
-0.2973419685 1.3502414014 0.2436993583
