# Supplementary material for: The topology of the magnetically induced ring current of C13Cl2
Source: Chem Sci. 2026 Jun 27. Online ahead of print. doi: 10.1039/d6sc03398a (PMC13334967; doi:10.1039/d6sc03398a)
Supplement: SC-OLF-D6SC03398A-s002 [file SC-OLF-D6SC03398A-s002.zip › c13cl2/3loops/ribbon_traj_007_052.xyz]

300

-0.4004417534 1.3570948361 0.1649958053
-0.4846244994 1.3578062834 0.1651883851
-0.5803883274 1.3545460852 0.1560473969
-0.6622385198 1.3454044077 0.1390159714
-0.7540695997 1.3309285694 0.1141742701
-0.8440876077 1.3121866508 0.0855746108
-0.9330672870 1.2897709835 0.0563383274
-1.0214594635 1.2630780072 0.0291151631
-1.1089312100 1.2300342019 0.0066974991
-1.2047010930 1.1825017478 -0.0095378255
-1.2925087059 1.1192760608 -0.0111967313
-1.3706538014 1.0450444120 0.0001401206
-1.4342360416 0.9749297069 0.0182389853
-1.4962268200 0.9046777683 0.0409756174
-1.5599017555 0.8368120510 0.0661302341
-1.6272323259 0.7728306240 0.0918547271
-1.6991692312 0.7136415693 0.1164969404
-1.7757894960 0.6594706399 0.1383823067
-1.8460239065 0.6157018897 0.1537600210
-1.9186848724 0.5745542367 0.1643545637
-2.0036416016 0.5293329167 0.1683321921
-2.0771927609 0.4892154638 0.1612763670
-2.1580986478 0.4412415179 0.1419984827
-2.2327600678 0.3898065341 0.1104532280
-2.3000065734 0.3345754780 0.0697701074
-2.3599173815 0.2752672763 0.0235982725
-2.4193568311 0.2031108139 -0.0310575373
-2.4648894133 0.1218559809 -0.0861029531
-2.4905318393 0.0190383660 -0.1420863110
-2.4663412808 -0.1032325026 -0.1793350675
-2.4051577162 -0.2052108387 -0.1785136515
-2.3263142525 -0.2854383431 -0.1395592751
-2.2554298866 -0.3414817074 -0.0815009762
-2.1908614758 -0.3844716633 -0.0065592792
-2.1413371963 -0.4170988309 0.0689362315
-2.0987762942 -0.4480087428 0.1494445036
-2.0625933635 -0.4805411799 0.2325050697
-2.0319730548 -0.5169079002 0.3162684448
-2.0060577076 -0.5584341424 0.3992463153
-1.9842561696 -0.6058637113 0.4802481314
-1.9661192415 -0.6592745856 0.5583868948
-1.9515488626 -0.7186839783 0.6328584538
-1.9404792227 -0.7836898512 0.7031343087
-1.9333005025 -0.8539838540 0.7686480185
-1.9310560317 -0.9292918693 0.8286802475
-1.9346809192 -1.0088949704 0.8827557376
-1.9454683192 -1.0919265856 0.9302803510
-1.9652957688 -1.1772955936 0.9701025048
-1.9952321913 -1.2633276683 1.0012471221
-2.0354535485 -1.3481001060 1.0228490452
-2.0916712514 -1.4400207545 1.0348393617
-2.1486480372 -1.5176210701 1.0349198122
-2.2103069031 -1.5908999340 1.0248660020
-2.2746168926 -1.6597883331 1.0050493211
-2.3401046043 -1.7241105224 0.9759234322
-2.4056024417 -1.7834739191 0.9376963537
-2.4701513104 -1.8374379051 0.8908360926
-2.5328962414 -1.8852276721 0.8355784690
-2.5931219706 -1.9263295862 0.7726885434
-2.6500351321 -1.9599989473 0.7027016429
-2.7028550515 -1.9855645932 0.6263635960
-2.7507859944 -2.0024557707 0.5445762589
-2.7930076930 -2.0104410011 0.4584132906
-2.8289632151 -2.0094637299 0.3691078946
-2.8580530303 -1.9995064969 0.2778648806
-2.8799777400 -1.9809289119 0.1859657306
-2.8944110695 -1.9541905785 0.0945927782
-2.9013412069 -1.9197640665 0.0049159483
-2.9009865695 -1.8783975844 -0.0820637706
-2.8933983097 -1.8305043813 -0.1652969610
-2.8790663900 -1.7768497274 -0.2440034767
-2.8583529829 -1.7180201438 -0.3174167648
-2.8315593494 -1.6545931220 -0.3847844316
-2.7989705073 -1.5871957646 -0.4454124372
-2.7607610184 -1.5164824067 -0.4985061285
-2.7170876663 -1.4432824775 -0.5433491346
-2.6679491189 -1.3685557094 -0.5790761596
-2.6133991070 -1.2934914827 -0.6047818220
-2.5535521243 -1.2195533450 -0.6195881473
-2.4889370913 -1.1482857931 -0.6229233405
-2.4203896194 -1.0812704977 -0.6142489147
-2.3583983947 -1.0268051087 -0.5977209154
-2.2861480240 -0.9704222826 -0.5679632882
-2.2139989029 -0.9203437648 -0.5283066387
-2.1430566660 -0.8762620797 -0.4802250921
-2.0738825786 -0.8379310364 -0.4251314330
-2.0065080034 -0.8051954790 -0.3644663723
-1.9404841914 -0.7782120108 -0.2996197229
-1.8747073311 -0.7574100511 -0.2323006216
-1.8075197007 -0.7436595294 -0.1646011699
-1.7369638777 -0.7380917626 -0.0992789654
-1.6712261068 -0.7411883774 -0.0469697320
-1.5903101810 -0.7542252848 0.0031320622
-1.5155513515 -0.7742019560 0.0354457496
-1.4272495965 -0.8057519366 0.0554991009
-1.3503128051 -0.8390449495 0.0575805307
-1.2756918281 -0.8753938873 0.0444017633
-1.1958508894 -0.9170715883 0.0104570267
-1.1215573164 -0.9551495475 -0.0375784958
-1.0498515429 -0.9876099352 -0.0932050101
-0.9758000747 -1.0136319625 -0.1491405920
-0.8949926996 -1.0331599361 -0.1977516434
-0.8062281111 -1.0467218438 -0.2323409638
-0.7116533112 -1.0554211736 -0.2475793125
-0.6040384976 -1.0615561634 -0.2388665797
-0.5121820046 -1.0658140766 -0.2111353022
-0.4275865795 -1.0700473204 -0.1656604751
-0.3517156496 -1.0752666280 -0.1067476150
-0.2847466333 -1.0823316382 -0.0379340111
-0.2257838765 -1.0922306882 0.0376107561
-0.1728398483 -1.1056140447 0.1170190095
-0.1242648292 -1.1231914919 0.1983894888
-0.0783718544 -1.1454280491 0.2801818712
-0.0337157563 -1.1727109419 0.3611162088
0.0108537344 -1.2051440225 0.4401635934
0.0561262242 -1.2429765000 0.5163339075
0.1025853198 -1.2861891458 0.5888079698
0.1504207395 -1.3348016698 0.6567831895
0.1994946787 -1.3887265487 0.7196141221
0.2493823781 -1.4480907884 0.7765371535
0.2993161490 -1.5128691256 0.8270043979
0.3482161006 -1.5830837905 0.8705306643
0.3946336030 -1.6588999810 0.9064221342
0.4367583929 -1.7402721800 0.9341892808
0.4775002239 -1.8378321301 0.9552874303
0.5068043255 -1.9412821778 0.9650652184
0.5221594223 -2.0484258112 0.9633347357
0.5220075536 -2.1559672087 0.9495290792
0.5111857003 -2.2612150844 0.9260117064
0.4923742112 -2.3627998656 0.8932702533
0.4712624562 -2.4495141868 0.8573174586
0.4465089446 -2.5324695100 0.8152507245
0.4186043873 -2.6112484068 0.7674564299
0.3877893921 -2.6854053152 0.7143161050
0.3541398337 -2.7544578853 0.6562143001
0.3177196895 -2.8179291008 0.5935763533
0.2733038398 -2.8822646994 0.5183178976
0.2311470529 -2.9320920391 0.4474520544
0.1865484687 -2.9748554434 0.3735277203
0.1397039882 -3.0100586729 0.2970401552
0.0909069028 -3.0369739100 0.2184312130
0.0406394952 -3.0556271575 0.1383738665
-0.0106053659 -3.0657483037 0.0573998758
-0.0623725055 -3.0671313366 -0.0238604801
-0.1141137314 -3.0599339035 -0.1048357591
-0.1653088537 -3.0441972510 -0.1849567442
-0.2154060537 -3.0199423646 -0.2636235969
-0.2641430816 -2.9878974562 -0.3403212535
-0.3053585420 -2.9536571081 -0.4052327185
-0.3507220476 -2.9079347844 -0.4768818673
-0.3940523304 -2.8555752768 -0.5451624904
-0.4353447513 -2.7971468174 -0.6096717692
-0.4746287731 -2.7331247938 -0.6699622307
-0.5119852912 -2.6640675734 -0.7257119572
-0.5475013327 -2.5904779015 -0.7766006558
-0.5776455518 -2.5231030710 -0.8168139802
-0.6097177599 -2.4422330892 -0.8577810399
-0.6393764954 -2.3579716492 -0.8930692671
-0.6638728314 -2.2822589980 -0.9193791925
-0.6861283716 -2.1923705789 -0.9437828198
-0.7008141922 -2.1117723578 -0.9610814382
-0.7035019262 -2.0290039838 -0.9735958894
-0.6884979211 -1.9470056944 -0.9810250410
-0.6581822263 -1.8695559169 -0.9817705392
-0.6188655515 -1.7965926067 -0.9757859157
-0.5730013848 -1.7282633581 -0.9622766660
-0.5242041397 -1.6634389013 -0.9426682626
-0.4671565977 -1.5924896728 -0.9128876363
-0.4154191102 -1.5347771867 -0.8808936454
-0.3568687150 -1.4720827631 -0.8375256520
-0.2990185770 -1.4137217277 -0.7874827816
-0.2425733716 -1.3597177603 -0.7312102956
-0.1880766857 -1.3101118033 -0.6691965473
-0.1418995373 -1.2704167837 -0.6110859808
-0.0914870832 -1.2292372353 -0.5400157250
-0.0429834075 -1.1927333370 -0.4651483954
0.0041276029 -1.1609719917 -0.3872770559
0.0506288736 -1.1339114002 -0.3072830780
0.0976028686 -1.1114404031 -0.2261506717
0.1464724985 -1.0933873613 -0.1450363564
0.1988404450 -1.0792966489 -0.0653433490
0.2563934806 -1.0685205412 0.0112072982
0.3211855454 -1.0605563164 0.0820671665
0.3943883640 -1.0545395633 0.1443516352
0.4763374844 -1.0496469666 0.1946134870
0.5660952644 -1.0450198096 0.2290684349
0.6609137966 -1.0396746558 0.2445558354
0.7684252347 -1.0308599563 0.2369107761
0.8600095487 -1.0188499537 0.2106728393
0.9447685143 -1.0012262989 0.1688381763
1.0227628523 -0.9771974862 0.1177333902
1.0971764386 -0.9468622311 0.0646004616
1.1725016552 -0.9106373133 0.0168477931
1.2522111516 -0.8704026374 -0.0187345754
1.3371238675 -0.8296031307 -0.0371942140
1.4142698720 -0.7963250731 -0.0383439791
1.5033626860 -0.7648456274 -0.0202819776
1.5899417870 -0.7425323947 0.0153235173
1.6714261775 -0.7306204998 0.0652215909
1.7375659230 -0.7288554178 0.1172220521
1.8089795542 -0.7348620988 0.1815587782
1.8771989505 -0.7485076520 0.2482318638
1.9440646935 -0.7688973710 0.3145754919
2.0111183577 -0.7950947034 0.3786485932
2.0707820413 -0.8224482300 0.4313492879
2.1406196424 -0.8588796681 0.4868003955
2.2122194369 -0.9008842718 0.5356230284
2.2849975516 -0.9487442145 0.5766162924
2.3488980128 -0.9954593173 0.6050158953
2.4209421566 -1.0552442779 0.6274168475
2.4905207500 -1.1207569978 0.6388071109
2.5482792387 -1.1819647290 0.6396113524
2.6096779765 -1.2554804751 0.6291878662
2.6657346101 -1.3308978043 0.6078457035
2.7161882615 -1.4066607288 0.5762201431
2.7554984332 -1.4721240961 0.5408001208
2.7958597934 -1.5452368871 0.4928309291
2.8308389245 -1.6157219225 0.4372741833
2.8603295823 -1.6828479973 0.3747900019
2.8811535927 -1.7382673870 0.3149870997
2.8995462088 -1.7974687723 0.2412728008
2.9115918195 -1.8516784159 0.1625892291
2.9169259401 -1.9003858897 0.0796868309
2.9159316867 -1.9382437068 0.0045596229
2.9079275142 -1.9751024825 -0.0840596068
2.8924615909 -2.0046683347 -0.1743984858
2.8731065968 -2.0247272993 -0.2538161082
2.8439705891 -2.0395447974 -0.3444429719
2.8080772159 -2.0460020239 -0.4336123530
2.7657253117 -2.0437116157 -0.5201216604
2.7235900343 -2.0344947888 -0.5923838778
2.6711400012 -2.0163156415 -0.6710646283
2.6142095236 -1.9898126989 -0.7440597207
2.5612932678 -1.9606073482 -0.8025562042
2.4982134049 -1.9205599642 -0.8632692159
2.4327830365 -1.8740832357 -0.9164523319
2.3741462974 -1.8290213699 -0.9565597578
2.3063861519 -1.7721868418 -0.9946914679
2.2386044413 -1.7103933458 -1.0240585916
2.1800724786 -1.6529063948 -1.0428770226
2.1157169993 -1.5822739088 -1.0553222957
2.0559995756 -1.5067077560 -1.0580893494
2.0034820178 -1.4262682882 -1.0509260423
1.9661279718 -1.3523526499 -1.0361622739
1.9332567087 -1.2655300543 -1.0110811780
1.9143364863 -1.1889821638 -0.9820880336
1.9016052917 -1.1025928979 -0.9418228275
1.8971861781 -1.0187873757 -0.8947388534
1.8990311827 -0.9484359618 -0.8486950644
1.9054708127 -0.8719308768 -0.7905605775
1.9160012575 -0.8002498787 -0.7270807549
1.9297682198 -0.7335790587 -0.6589254131
1.9442451429 -0.6791904988 -0.5963204055
1.9634592323 -0.6227916901 -0.5205800545
1.9856866371 -0.5720270737 -0.4417676189
2.0113367998 -0.5269152234 -0.3606233506
2.0410486237 -0.4869769098 -0.2782113580
2.0757329104 -0.4513231430 -0.1958580965
2.1160654983 -0.4179484499 -0.1152772042
2.1628697356 -0.3839596054 -0.0387765486
2.2240953165 -0.3411022327 0.0387049816
2.3005626974 -0.2811248660 0.1078947908
2.3852998429 -0.1908903907 0.1496201176
2.4473133227 -0.0764112954 0.1467576291
2.4573509927 0.0460590132 0.1014176477
2.4157797248 0.1531875048 0.0364930876
2.3641196038 0.2300943004 -0.0192510759
2.3005059751 0.2991084546 -0.0728810103
2.2368737351 0.3561475609 -0.1163924273
2.1657134585 0.4093921073 -0.1521309685
2.0983047301 0.4534780205 -0.1755806715
2.0154107463 0.5004246369 -0.1881764353
1.9416106093 0.5406004865 -0.1892436916
1.8576456547 0.5870468304 -0.1813239692
1.7863955466 0.6299322095 -0.1684769484
1.7177567914 0.6756449066 -0.1516536291
1.6433089589 0.7323710180 -0.1287310153
1.5735267015 0.7940303358 -0.1038906468
1.5079096842 0.8600432941 -0.0788199734
1.4449736723 0.9291875218 -0.0553173434
1.3820305218 0.9994393587 -0.0354917899
1.3066076770 1.0759374310 -0.0207614510
1.2224479498 1.1438709731 -0.0178895310
1.1297233136 1.1984045795 -0.0288151120
1.0321490951 1.2389626060 -0.0519666842
0.9438661690 1.2694016491 -0.0740702306
0.8531432944 1.2954071484 -0.0886706358
0.7723433352 1.3149786533 -0.0914151377
0.6788389410 1.3318270283 -0.0868177203
0.5853673563 1.3442342413 -0.0741542346
0.5045975051 1.3520862034 -0.0557955507
0.4123322444 1.3578882731 -0.0329004735
0.3206469184 1.3611167281 -0.0067118783
0.2293269535 1.3623527551 0.0214104732
0.1500261162 1.3623617828 0.0478858605
0.0584341125 1.3612661503 0.0760506593
-0.0337749323 1.3596442894 0.1025786229
-0.1268969174 1.3579604288 0.1261948732
-0.2090197875 1.3568367528 0.1440540054
-0.3043085478 1.3562926576 0.1581353631
-0.3939830200 1.3502485700 0.2417916500
-0.4892058888 1.3501236867 0.2409405302
-0.5834577571 1.3431584387 0.2292746159
-0.6753885829 1.3294135395 0.2085227405
-0.7649959497 1.3105624320 0.1822450541
-0.8528611998 1.2876629053 0.1533782257
-0.9397429509 1.2610372953 0.1247390830
-1.0259263679 1.2297969782 0.0988285568
-1.1107566564 1.1915524819 0.0786150750
-1.1921117567 1.1434872362 0.0673990797
-1.2673635259 1.0852747332 0.0669527365
-1.3355266337 1.0195183351 0.0766819752
-1.3986509376 0.9503146140 0.0940589519
-1.4603849117 0.8811167745 0.1159521222
-1.5237842179 0.8142619475 0.1402192285
-1.5906352069 0.7510460375 0.1649331926
-1.6618750321 0.6923510369 0.1884732021
-1.7375027978 0.6382944800 0.2092744374
-1.8169436594 0.5883424886 0.2256663245
-1.8992781480 0.5414449703 0.2354213263
-1.9827507356 0.4956068251 0.2364221576
-2.0648084253 0.4486450973 0.2253340587
-2.1421639988 0.3987992788 0.2011129245
-2.2121791348 0.3454137548 0.1649344608
-2.2741385042 0.2884917831 0.1203150401
-2.3283765242 0.2276604026 0.0710211443
-2.3746872372 0.1619031997 0.0200447906
-2.4094001154 0.0887815038 -0.0299399772
-2.4258198393 0.0065364925 -0.0744686905
-2.4133363784 -0.0826575560 -0.1034811028
-2.3729427627 -0.1680468697 -0.1072545239
-2.3171446529 -0.2413000539 -0.0846699337
-2.2576357829 -0.3005972159 -0.0402579616
-2.2017826536 -0.3477455690 0.0206691737
-2.1523726390 -0.3875469730 0.0916549626
-2.1099356065 -0.4241744739 0.1686599412
-2.0740696143 -0.4611746149 0.2487833624
-2.0439217040 -0.5009604876 0.3299251714
-2.0188614607 -0.5451322338 0.4105234634
-1.9980677506 -0.5942604521 0.4894456370
-1.9813460302 -0.6487835934 0.5657506994
-1.9685982522 -0.7087962354 0.6386241627
-1.9597466261 -0.7739097702 0.7075828611
-1.9553137266 -0.8439398040 0.7719978108
-1.9563356758 -0.9186357079 0.8310831202
-1.9637086960 -0.9973285952 0.8842087755
-1.9785286979 -1.0791140464 0.9306664951
-2.0023038908 -1.1628483126 0.9692414425
-2.0354949520 -1.2469677725 0.9989892709
-2.0777003557 -1.3298661451 1.0191845951
-2.1274895362 -1.4103561489 1.0294746306
-2.1833176990 -1.4874897876 1.0295422668
-2.2432286065 -1.5608521794 1.0197230156
-2.3055614712 -1.6301409848 1.0001768127
-2.3690050348 -1.6950544684 0.9713725018
-2.4324404167 -1.7552074520 0.9335998002
-2.4949742598 -1.8101101775 0.8872860303
-2.5557332702 -1.8588066255 0.8324520889
-2.6140417211 -1.9008725030 0.7700219121
-2.6690886090 -1.9355669912 0.7005048099
-2.7201406441 -1.9623174891 0.6247009273
-2.7663361407 -1.9803533620 0.5433945293
-2.8067921909 -1.9893723747 0.4576636421
-2.8411269040 -1.9895724016 0.3688568288
-2.8687225714 -1.9808690593 0.2781421609
-2.8892482901 -1.9634879497 0.1868024269
-2.9024032399 -1.9379406082 0.0960238046
-2.9083005925 -1.9047928766 0.0069507628
-2.9071524110 -1.8647354200 -0.0794458438
-2.8989426149 -1.8181203282 -0.1620989056
-2.8841323869 -1.7656780707 -0.2402126145
-2.8631251172 -1.7080502435 -0.3130708058
-2.8362289597 -1.6458061387 -0.3799477276
-2.8038448902 -1.5796168727 -0.4402898712
-2.7658818774 -1.5099927283 -0.4930348479
-2.7226377610 -1.4378199689 -0.5376451377
-2.6741632839 -1.3640859695 -0.5734454136
-2.6203357918 -1.2898844872 -0.5992051998
-2.5613235159 -1.2166952897 -0.6142099856
-2.4976661899 -1.1460148665 -0.6179826917
-2.4301093574 -1.0794380130 -0.6098687687
-2.3599809412 -1.0180373384 -0.5904675246
-2.2887261419 -0.9626507223 -0.5600642771
-2.2177409662 -0.9134920635 -0.5198968249
-2.1481159256 -0.8700786813 -0.4715507623
-2.0803966656 -0.8322698320 -0.4162660280
-2.0146396714 -0.7998587859 -0.3554369150
-1.9504805739 -0.7730586564 -0.2903072924
-1.8868759406 -0.7522351739 -0.2225009702
-1.8222274441 -0.7381854136 -0.1539617103
-1.7546863198 -0.7318274146 -0.0871244526
-1.6824181093 -0.7343392499 -0.0252048291
-1.6040807145 -0.7470077926 0.0272634017
-1.5203859586 -0.7695765255 0.0663882524
-1.4334342258 -0.8014863566 0.0878390610
-1.3465078043 -0.8399278861 0.0906641012
-1.2628620331 -0.8817869740 0.0732556271
-1.1849241277 -0.9229414846 0.0374030430
-1.1122758078 -0.9599591656 -0.0117369278
-1.0419761643 -0.9910979245 -0.0679658277
-0.9692128891 -1.0160641034 -0.1241340576
-0.8894795124 -1.0345907409 -0.1726799893
-0.8016873527 -1.0475257122 -0.2067908673
-0.7082518361 -1.0561165286 -0.2217077068
-0.6135971297 -1.0620123297 -0.2156759155
-0.5221605348 -1.0669512295 -0.1900202981
-0.4378873323 -1.0720509011 -0.1461611173
-0.3623029156 -1.0783086260 -0.0886888916
-0.2956150570 -1.0865007630 -0.0212300212
-0.2371133250 -1.0976816851 0.0530952425
-0.1847031912 -1.1123676604 0.1312742320
-0.1369928646 -1.1313928196 0.2115092198
-0.0920717841 -1.1550798758 0.2921189860
-0.0486878636 -1.1839454477 0.3718742565
-0.0057257350 -1.2180492362 0.4497688669
0.0375283938 -1.2578565537 0.5247376963
0.0814500256 -1.3032323874 0.5960577989
0.1261547521 -1.3543706167 0.6628432717
0.1713858992 -1.4111691661 0.7245002983
0.2165533003 -1.4738173609 0.7802486078
0.2607733843 -1.5424186551 0.8293355218
0.3027885860 -1.6168539057 0.8713179562
0.3410633448 -1.6970964951 0.9054057144
0.3739006372 -1.7827046295 0.9310522409
0.3996904153 -1.8728452023 0.9476087893
0.4172227415 -1.9661640675 0.9547472947
0.4261227813 -2.0609323736 0.9523817342
0.4272934544 -2.1554873825 0.9412458113
0.4217368760 -2.2486061017 0.9220577399
0.4102645402 -2.3391722467 0.8948915820
0.3940987147 -2.4266498721 0.8608643284
0.3738847925 -2.5104759850 0.8204057171
0.3500923085 -2.5901658515 0.7739729822
0.3230153770 -2.6653239009 0.7220886398
0.2926878009 -2.7353479866 0.6650656152
0.2592209255 -2.7997028612 0.6033233494
0.2227783525 -2.8580624525 0.5374494517
0.1833269187 -2.9096732575 0.4677861754
0.1411694902 -2.9542658572 0.3949386891
0.0965079183 -2.9913644148 0.3194258969
0.0495940822 -3.0202123303 0.2417110989
0.0010122854 -3.0409082007 0.1624477215
-0.0488770831 -3.0531548553 0.0822409657
-0.0996249505 -3.0567921600 0.0017226221
-0.1506336979 -3.0520362964 -0.0785819931
-0.2013273926 -3.0386967034 -0.1581246368
-0.2513219757 -3.0170543671 -0.2362631262
-0.3003049284 -2.9877806194 -0.3125244718
-0.3479444273 -2.9511223282 -0.3864133948
-0.3940734797 -2.9075946691 -0.4574865866
-0.4385976561 -2.8576246573 -0.5252771816
-0.4815215049 -2.8016960790 -0.5893462024
-0.5230056780 -2.7404011731 -0.6493216191
-0.5632099686 -2.6743598571 -0.7049739977
-0.6023204717 -2.6040045786 -0.7559234945
-0.6405785680 -2.5298852420 -0.8019504252
-0.6780128051 -2.4524291838 -0.8428880457
-0.7144870926 -2.3719922086 -0.8786185163
-0.7494296445 -2.2887810271 -0.9091432343
-0.7812265561 -2.2027694561 -0.9349473156
-0.8058003508 -2.1133865403 -0.9566558223
-0.8144158680 -2.0205505713 -0.9748497731
-0.7940654844 -1.9287542197 -0.9873501839
-0.7495083076 -1.8448932697 -0.9910814128
-0.6933647656 -1.7681825619 -0.9860715893
-0.6319033740 -1.6966433417 -0.9728200537
-0.5681782777 -1.6290929823 -0.9516018672
-0.5038181040 -1.5650059026 -0.9228771464
-0.4398234263 -1.5043030301 -0.8869059640
-0.3769745402 -1.4468250188 -0.8442496251
-0.3158477333 -1.3927928646 -0.7950768575
-0.2568169872 -1.3422300608 -0.7399969599
-0.2002280666 -1.2953456792 -0.6793709722
-0.1461989894 -1.2523749046 -0.6137132990
-0.0945953619 -1.2134611910 -0.5437193069
-0.0450087730 -1.1787056172 -0.4701694599
0.0030759468 -1.1481459930 -0.3938096320
0.0504487425 -1.1217617517 -0.3154671919
0.0983340432 -1.0996496741 -0.2361178141
0.1479888937 -1.0815224776 -0.1568483875
0.2010057061 -1.0668772098 -0.0790621230
0.2592207955 -1.0552459771 -0.0045652178
0.3245539287 -1.0461698320 0.0641261691
0.3979314701 -1.0388605512 0.1243150998
0.4797748988 -1.0326207314 0.1724097154
0.5688701451 -1.0267330507 0.2052173870
0.6627246642 -1.0203468267 0.2191056283
0.7573145942 -1.0121509991 0.2140335250
0.8486278055 -1.0004170522 0.1901365053
0.9336872241 -0.9835156183 0.1509427161
1.0124410362 -0.9604673893 0.1026063881
1.0877153361 -0.9312263146 0.0520679160
1.1635862162 -0.8961402650 0.0064211040
1.2433197333 -0.8569435334 -0.0276813859
1.3277495726 -0.8170170997 -0.0456142782
1.4153575138 -0.7800515893 -0.0454541954
1.5034339793 -0.7495634441 -0.0265847296
1.5888406089 -0.7278198789 0.0091621224
1.6693828288 -0.7156608865 0.0583158896
1.7443504706 -0.7128134045 0.1169290810
1.8144195973 -0.7187473903 0.1811721803
1.8815223815 -0.7316970362 0.2475374390
1.9474632890 -0.7508305797 0.3135789437
2.0136704726 -0.7752441933 0.3775897252
2.0812719095 -0.8049218533 0.4377963933
2.1506332344 -0.8394887444 0.4931798497
2.2218972310 -0.8793030698 0.5422505534
2.2944274131 -0.9247510464 0.5840115159
2.3673386055 -0.9764876483 0.6167889689
2.4391255711 -1.0347186956 0.6395801586
2.5084193611 -1.0988500311 0.6517798787
2.5735330340 -1.1683143788 0.6523098841
2.6337300249 -1.2413657851 0.6420211194
2.6884313158 -1.3164378586 0.6210151561
2.7376216945 -1.3919579597 0.5902576270
2.7815643468 -1.4666778602 0.5508286504
2.8203426292 -1.5396049083 0.5034227099
2.8540434192 -1.6100516037 0.4488988050
2.8825146819 -1.6773125289 0.3877565782
2.9054878556 -1.7408229003 0.3205817159
2.9227005070 -1.8000886307 0.2480311847
2.9339543959 -1.8547112898 0.1708227951
2.9387947643 -1.9042355957 0.0896161357
2.9369388298 -1.9480340108 0.0050621472
2.9280295780 -1.9856507180 -0.0819884399
2.9119653666 -2.0164138964 -0.1706842473
2.8887325721 -2.0398541733 -0.2600172028
2.8585713673 -2.0556937443 -0.3489426232
2.8218211117 -2.0636641538 -0.4364212906
2.7789003300 -2.0633507531 -0.5214284919
2.7304429934 -2.0549042244 -0.6029648064
2.6771968584 -2.0384851764 -0.6801985595
2.6196603551 -2.0140308361 -0.7520443293
2.5586415289 -1.9824379589 -0.8179810200
2.4948191225 -1.9441593077 -0.8773967111
2.4288105032 -1.8997691907 -0.9297616975
2.3612794692 -1.8498873360 -0.9747278647
2.2929484717 -1.7949211198 -1.0119022315
2.2246191662 -1.7351661261 -1.0407568683
2.1575023762 -1.6707703506 -1.0612114027
2.0931023509 -1.6016039628 -1.0729127217
2.0334942766 -1.5273992484 -1.0756329624
1.9816999780 -1.4478318572 -1.0686981196
1.9399730985 -1.3638351883 -1.0525889410
1.9100193684 -1.2769684973 -1.0278185680
1.8915288945 -1.1894723871 -0.9951767206
1.8831649610 -1.1033244708 -0.9554562710
1.8823059868 -1.0197996651 -0.9096930177
1.8873968854 -0.9398887629 -0.8581036354
1.8967600329 -0.8638928948 -0.8014370416
1.9095573238 -0.7923928219 -0.7397997286
1.9250449523 -0.7254019333 -0.6738655994
1.9430508918 -0.6631307016 -0.6040538395
1.9636593447 -0.6058931702 -0.5307384333
1.9870789590 -0.5534657655 -0.4547214118
2.0137312074 -0.5057275449 -0.3767027555
2.0442918024 -0.4620740163 -0.2977269350
2.0797017421 -0.4214171092 -0.2191783496
2.1206706365 -0.3816044692 -0.1429502687
2.1678097998 -0.3395387341 -0.0716943585
2.2211997989 -0.2907381310 -0.0098707128
2.2782200992 -0.2308428459 0.0369513294
2.3313963051 -0.1559702749 0.0601914070
2.3678923757 -0.0689188896 0.0551596794
2.3742635346 0.0198521311 0.0230090199
2.3535179631 0.1000200017 -0.0236106151
2.3157485383 0.1707380257 -0.0749205105
2.2676384833 0.2349051541 -0.1262674755
2.2111457630 0.2944849637 -0.1745164867
2.1465581153 0.3505505632 -0.2163438105
2.0736216631 0.4030866387 -0.2476251919
1.9941605299 0.4522566283 -0.2656983906
1.9115824909 0.4993080094 -0.2712945984
1.8287988678 0.5461926640 -0.2667564702
1.7479772196 0.5950647868 -0.2543444975
1.6703308412 0.6473143196 -0.2365840062
1.5966058867 0.7037469661 -0.2152460899
1.5272206391 0.7647137720 -0.1918925566
1.4617297520 0.8297331115 -0.1682006224
1.3987203823 0.8976731857 -0.1460047560
1.3357155666 0.9667007154 -0.1274911741
1.2695333577 1.0340673501 -0.1151802618
1.1973802720 1.0960573581 -0.1119393338
1.1187247887 1.1490737851 -0.1195775710
1.0356509535 1.1922134829 -0.1369450731
0.9496284854 1.2293639401 -0.1537298528
0.8601554393 1.2614852375 -0.1575991171
0.7691036248 1.2877451985 -0.1487486694
0.6781845719 1.3083060793 -0.1293511991
0.5883037588 1.3238152089 -0.1019316288
0.4996987255 1.3350922127 -0.0688128994
0.4122035235 1.3429314981 -0.0319269439
0.3254547005 1.3480256557 0.0071576748
0.2390052725 1.3509432587 0.0471266626
0.1523384255 1.3521542011 0.0867112491
0.0649655648 1.3521985270 0.1247246018
-0.0235586327 1.3514954061 0.1599504724
-0.1136174124 1.3504693279 0.1910081790
-0.2054599749 1.3495771515 0.2162771693
-0.2990702148 1.3493233902 0.2338787474
-0.4069004867 1.3639411022 0.0881999607
-0.4800431100 1.3654888800 0.0894362400
-0.5773188978 1.3659337317 0.0828201778
-0.6490884567 1.3613952760 0.0695092024
-0.7431432498 1.3512947068 0.0461034860
-0.8353140156 1.3367103963 0.0177709959
-0.9263916230 1.3185046718 -0.0120624282
-1.0169925591 1.2963590362 -0.0405982306
-1.1071057636 1.2685159220 -0.0652200767
-1.2172904292 1.2215162594 -0.0864747308
-1.3176538859 1.1532773884 -0.0893461991
-1.4057809692 1.0705704888 -0.0764017339
-1.4698211456 0.9995447997 -0.0575809813
-1.5320687283 0.9282387622 -0.0340008874
-1.5960192931 0.8593621545 -0.0079587602
-1.6638294450 0.7946152105 0.0187762615
-1.7364634304 0.7349321017 0.0445206786
-1.8140761942 0.6806467997 0.0674901760
-1.8751041536 0.6430612908 0.0818537175
-1.9380915969 0.6076635032 0.0932878011
-2.0245324675 0.5630590084 0.1002422267
-2.0895770965 0.5297858304 0.0972186754
-2.1740332968 0.4836837570 0.0828840408
-2.2533410008 0.4341993135 0.0559719952
-2.3258746426 0.3806591730 0.0192251747
-2.3914582388 0.3228741501 -0.0238245993
-2.4640264251 0.2443184281 -0.0821598652
-2.5203787112 0.1549304580 -0.1422659291
-2.5552438393 0.0315402396 -0.2097039316
-2.5193461832 -0.1238074491 -0.2551890322
-2.4373726697 -0.2423748077 -0.2497727790
-2.3354838522 -0.3295766323 -0.1944486165
-2.2532239903 -0.3823661988 -0.1227439908
-2.1799402980 -0.4211977576 -0.0337877321
-2.1303017536 -0.4466506889 0.0462175004
-2.0876169818 -0.4718430117 0.1302290660
-2.0511171126 -0.4999077449 0.2162267770
-2.0200244056 -0.5328553128 0.3026117181
-1.9932539545 -0.5717360510 0.3879691673
-1.9704445886 -0.6174669705 0.4710506259
-1.9508924527 -0.6697655779 0.5510230901
-1.9344994730 -0.7285717211 0.6270927449
-1.9212118193 -0.7934699321 0.6986857562
-1.9112872783 -0.8640279039 0.7652982261
-1.9057763875 -0.9399480307 0.8262773747
-1.9056531424 -1.0204613457 0.8813026997
-1.9124079404 -1.1047391248 0.9298942068
-1.9282876468 -1.1917428746 0.9709635671
-1.9549694306 -1.2796875640 1.0035049733
-1.9932067413 -1.3663340668 1.0265134954
-2.0558529666 -1.4696853602 1.0402040927
-2.1139783754 -1.5477523527 1.0402973577
-2.1773851998 -1.6209476886 1.0300089883
-2.2436723140 -1.6894356813 1.0099218295
-2.3112041737 -1.7531665764 0.9804743626
-2.3787644667 -1.8117403862 0.9417929072
-2.4453283610 -1.8647656327 0.8943861550
-2.5100592127 -1.9116487187 0.8387048491
-2.5722022201 -1.9517866693 0.7753551747
-2.6309816552 -1.9844309035 0.7048984760
-2.6855694589 -2.0088116973 0.6280262647
-2.7352358481 -2.0245581794 0.5457579884
-2.7792231950 -2.0315096275 0.4591629391
-2.8167995262 -2.0293550582 0.3693589603
-2.8473834892 -2.0181439346 0.2775876003
-2.8707071898 -1.9983698740 0.1851290342
-2.8864188992 -1.9704405489 0.0931617518
-2.8943818212 -1.9347352564 0.0028811339
-2.8948207281 -1.8920597488 -0.0846816974
-2.8878540044 -1.8428884344 -0.1684950164
-2.8740003931 -1.7880213841 -0.2477943389
-2.8535808486 -1.7279900442 -0.3217627237
-2.8268897391 -1.6633801053 -0.3896211356
-2.7940961244 -1.5947746565 -0.4505350033
-2.7556401594 -1.5229720852 -0.5039774092
-2.7115375716 -1.4487449861 -0.5490531316
-2.6617349539 -1.3730254492 -0.5847069056
-2.6064624222 -1.2970984783 -0.6103584442
-2.5457807326 -1.2224114003 -0.6249663089
-2.4802079928 -1.1505567197 -0.6278639893
-2.4106698814 -1.0831029823 -0.6186290607
-2.3568158482 -1.0355728790 -0.6049743063
-2.2835699060 -0.9781938430 -0.5758622994
-2.2102568396 -0.9271954661 -0.5367164526
-2.1379974064 -0.8824454781 -0.4888994219
-2.0673684917 -0.8435922408 -0.4339968380
-1.9983763355 -0.8105321721 -0.3734958295
-1.9304878089 -0.7833653652 -0.3089321534
-1.8625387215 -0.7625849284 -0.2421002729
-1.7928119573 -0.7491336451 -0.1752406294
-1.7192414355 -0.7443561106 -0.1114334783
-1.6600341044 -0.7480375050 -0.0687346349
-1.5765396475 -0.7614427769 -0.0209992773
-1.5107167443 -0.7788273866 0.0045032469
-1.4210649673 -0.8100175166 0.0231591408
-1.3541178060 -0.8381620129 0.0244969603
-1.2885216231 -0.8690008005 0.0155478996
-1.2067776510 -0.9112016919 -0.0164889896
-1.1308388249 -0.9503399295 -0.0634200639
-1.0577269216 -0.9841219460 -0.1184441925
-0.9823872602 -1.0111998216 -0.1741471263
-0.9005058867 -1.0317291312 -0.2228232975
-0.8107688695 -1.0459179755 -0.2578910602
-0.7150547863 -1.0547258186 -0.2734509181
-0.5944798656 -1.0610999970 -0.2620572438
-0.5022034744 -1.0646769238 -0.2322503064
-0.4172858268 -1.0680437397 -0.1851598328
-0.3411283836 -1.0722246300 -0.1248063383
-0.2738782096 -1.0781625133 -0.0546380009
-0.2144544280 -1.0867796913 0.0221262697
-0.1609765054 -1.0988604290 0.1027637870
-0.1115367939 -1.1149901641 0.1852697579
-0.0646719247 -1.1357762225 0.2682447563
-0.0187436490 -1.1614764362 0.3503581611
0.0274332038 -1.1922388088 0.4305583199
0.0747240546 -1.2280964463 0.5079301187
0.1237206140 -1.2691459043 0.5815581407
0.1746867270 -1.3152327230 0.6507231074
0.2276034582 -1.3662839313 0.7147279459
0.2822114558 -1.4223642159 0.7728256992
0.3378589138 -1.4833195960 0.8246732740
0.3936436152 -1.5493136753 0.8697433725
0.4482038611 -1.6207034669 0.9074385540
0.4996161485 -1.6978397306 0.9373263206
0.5553100326 -1.8028190578 0.9629660712
0.5963859095 -1.9164002881 0.9753831420
0.6181960632 -2.0359192488 0.9742877371
0.6167216529 -2.1564470349 0.9578123472
0.6006345246 -2.2738240671 0.9299656730
0.5744838822 -2.3864274845 0.8916489245
0.5484261976 -2.4723785015 0.8537705888
0.5191330968 -2.5544630350 0.8100957319
0.4871164662 -2.6323309622 0.7609398776
0.4525634072 -2.7054867295 0.7065435703
0.4155918665 -2.7735677841 0.6473629850
0.3762184534 -2.8361553403 0.5838293572
0.3238293272 -2.9064669462 0.4991863434
0.2789671870 -2.9545108207 0.4271179333
0.2319274471 -2.9954450296 0.3521167515
0.1829000581 -3.0287529310 0.2746544135
0.1322197234 -3.0537354897 0.1951513271
0.0802667051 -3.0703461143 0.1143000115
0.0276663514 -3.0783417521 0.0325587860
-0.0251200606 -3.0774705132 -0.0494435824
-0.0775937650 -3.0678315106 -0.1310895251
-0.1292903148 -3.0496977986 -0.2117888515
-0.1794901317 -3.0228303622 -0.2909840676
-0.2279812348 -2.9880142930 -0.3681180352
-0.2627726567 -2.9561918880 -0.4240520422
-0.3073706156 -2.9082748997 -0.4962771481
-0.3495070047 -2.8535258964 -0.5650477992
-0.3891679976 -2.7925975558 -0.6299973360
-0.4262518682 -2.7258484145 -0.6906028423
-0.4607606137 -2.6537752897 -0.7464499167
-0.4926821936 -2.5769512244 -0.7972778171
-0.5147125356 -2.5163209000 -0.8316775353
-0.5414227147 -2.4320369946 -0.8726740341
-0.5642658982 -2.3439510899 -0.9075200179
-0.5783160183 -2.2757369689 -0.9296151508
-0.5910301871 -2.1819717018 -0.9526183240
-0.5958280336 -2.1101581754 -0.9655070540
-0.5925879843 -2.0374573963 -0.9723420058
-0.5829303577 -1.9652571691 -0.9746998982
-0.5668561450 -1.8942185641 -0.9724596655
-0.5443663375 -1.8250026516 -0.9655002422
-0.5140993955 -1.7598833746 -0.9517332784
-0.4802300017 -1.6977848204 -0.9337346579
-0.4304950914 -1.6199734430 -0.9028981262
-0.3910147941 -1.5652513432 -0.8748813267
-0.3367628898 -1.4973405075 -0.8308016789
-0.2821894208 -1.4346505908 -0.7798887056
-0.2283297560 -1.3772054598 -0.7224236314
-0.1759253048 -1.3248779274 -0.6590221224
-0.1376000853 -1.2884586627 -0.6084586625
-0.0883788045 -1.2450132796 -0.5363121432
-0.0409580420 -1.2067610568 -0.4601273309
0.0051792591 -1.1737979904 -0.3807444798
0.0508090047 -1.1460610487 -0.2990989641
0.0968716941 -1.1232311321 -0.2161835294
0.1449561033 -1.1052522449 -0.1332243252
0.1966751839 -1.0917160880 -0.0516245749
0.2535661658 -1.0817951053 0.0269798143
0.3178171622 -1.0749428008 0.1000081638
0.3908452580 -1.0702185753 0.1643881706
0.4729000699 -1.0666732019 0.2168172585
0.5633203838 -1.0633065685 0.2529194828
0.6591029289 -1.0590024849 0.2700060426
0.7795358751 -1.0495689135 0.2597880271
0.8713912919 -1.0372828552 0.2312091732
0.9558498046 -1.0189369794 0.1867336365
1.0330846684 -0.9939275831 0.1328603923
1.1066375410 -0.9624981475 0.0771330072
1.1814170941 -0.9251343615 0.0272744822
1.2611025699 -0.8838617413 -0.0097877649
1.3464981625 -0.8421891617 -0.0287741499
1.4131822302 -0.8125985570 -0.0312337628
1.5032913927 -0.7801278107 -0.0139792256
1.5910429652 -0.7572449104 0.0214849121
1.6734695263 -0.7455801131 0.0721272922
1.7307813754 -0.7448974310 0.1175150232
1.8035395110 -0.7509768073 0.1819453761
1.8728755194 -0.7653182678 0.2489262886
1.9406660980 -0.7869641623 0.3155720402
2.0085662428 -0.8149452134 0.3797074612
2.0602921732 -0.8399746068 0.4249021826
2.1306060504 -0.8782705919 0.4804209412
2.2025416428 -0.9224654738 0.5289955034
2.2755676901 -0.9727373827 0.5692210688
2.3304574200 -1.0144309863 0.5932428217
2.4027587421 -1.0757698602 0.6152535363
2.4726221388 -1.1426639645 0.6258343432
2.5230254433 -1.1956150792 0.6269128208
2.5856259282 -1.2695951650 0.6163546129
2.6430379044 -1.3453577499 0.5946762508
2.6947548286 -1.4213634978 0.5621826592
2.7294325196 -1.4775703321 0.5307715913
2.7713769576 -1.5508688659 0.4822391484
2.8076344299 -1.6213922414 0.4256495617
2.8381444828 -1.6883834657 0.3618234257
2.8568193299 -1.7357118738 0.3093924834
2.8763919106 -1.7948489139 0.2345144170
2.8892292431 -1.8486455420 0.1543556631
2.8950571160 -1.8965361837 0.0697575260
2.8949245436 -1.9284534029 0.0040570987
2.8878254504 -1.9645542470 -0.0861307737
2.8729578152 -1.9929227730 -0.1781127244
2.8574806214 -2.0096004253 -0.2476150137
2.8293698109 -2.0233958506 -0.3399433205
2.7943333202 -2.0283398940 -0.4308034154
2.7525502934 -2.0240724782 -0.5188148289
2.7167370751 -2.0140853532 -0.5818029492
2.6650831439 -1.9941461066 -0.6619306970
2.6087586921 -1.9655945617 -0.7360751122
2.5639450067 -1.9387767375 -0.7871313883
2.5016076872 -1.8969606207 -0.8491417207
2.4367555697 -1.8483972808 -0.9031429664
2.3870131257 -1.8081554037 -0.9383916508
2.3198238321 -1.7494525638 -0.9774807043
2.2525897164 -1.6856205655 -1.0073603149
2.2026425810 -1.6350424391 -1.0245426426
2.1383316476 -1.5629438549 -1.0377318697
2.0785048746 -1.4860162637 -1.0405457363
2.0252640576 -1.4047047193 -1.0331539650
1.9922828451 -1.3408701115 -1.0197356069
1.9564940491 -1.2540916112 -0.9943437881
1.9371440782 -1.1884919405 -0.9689993467
1.9200456225 -1.1018613250 -0.9281893839
1.9120663693 -1.0177750864 -0.8797846891
1.9106654800 -0.9569831607 -0.8392864935
1.9141815924 -0.8799688587 -0.7796841135
1.9224451912 -0.8081069356 -0.7143617811
1.9344914873 -0.7417561840 -0.6439852269
1.9454393939 -0.6952502960 -0.5885869715
1.9632591199 -0.6396902100 -0.5104216758
1.9842943153 -0.5905883819 -0.4288138261
2.0089423923 -0.5481029019 -0.3445439458
2.0378054451 -0.5118798034 -0.2586957810
2.0717640787 -0.4812291767 -0.1725378434
2.1114603602 -0.4542924306 -0.0876041398
2.1579296714 -0.4283804766 -0.0058587386
2.2269908341 -0.3914663343 0.0872806759
2.3229052957 -0.3314068862 0.1788382522
2.4392033807 -0.2258105065 0.2390488282
2.5267342697 -0.0839037012 0.2383555788
2.5404384509 0.0722658953 0.1798262755
2.4780414866 0.2063550079 0.0965967903
2.4124906693 0.2894505751 0.0364183588
2.3333734668 0.3633117550 -0.0194945452
2.2626017072 0.4178101581 -0.0582683679
2.1848688017 0.4682336513 -0.0879181264
2.1229877970 0.5038694022 -0.1035361510
2.0366609626 0.5485926455 -0.1106544800
1.9716387277 0.5818929636 -0.1071927847
1.8864924417 0.6279009968 -0.0958914682
1.8248138736 0.6647996323 -0.0826093992
1.7651827417 0.7039754936 -0.0667232520
1.6900120311 0.7609950700 -0.0422159407
1.6198327639 0.8233468995 -0.0158887370
1.5540896165 0.8903534767 0.0105606756
1.4912269623 0.9607018580 0.0353700692
1.4283454770 1.0321780021 0.0565075943
1.3436819964 1.1178075118 0.0736573598
1.2475156277 1.1916845881 0.0761602718
1.1407218384 1.2477353739 0.0619473469
1.0286472366 1.2857117291 0.0330117047
0.9381038525 1.3094393580 0.0055893916
0.8461311496 1.3293290592 -0.0197421544
0.7755830456 1.3422121081 -0.0340816060
0.6794933101 1.3553479774 -0.0442842415
0.5824309537 1.3646532737 -0.0463768404
0.5094962847 1.3690801940 -0.0427782021
0.4124609654 1.3728450481 -0.0338740030
0.3158391364 1.3742078004 -0.0205814314
0.2196486346 1.3737622515 -0.0043057161
0.1477138068 1.3725693645 0.0090604719
0.0519026601 1.3703337736 0.0273767169
-0.0439912318 1.3677931726 0.0452067734
-0.1401764224 1.3654515297 0.0613815674
-0.2125796002 1.3640963541 0.0718308415
-0.3095468809 1.3632619250 0.0823919788
