# Supplementary material for: The topology of the magnetically induced ring current of C13Cl2
Source: Chem Sci. 2026 Jun 27. Online ahead of print. doi: 10.1039/d6sc03398a (PMC13334967; doi:10.1039/d6sc03398a)
Supplement: SC-OLF-D6SC03398A-s002 [file SC-OLF-D6SC03398A-s002.zip › c13cl2/3loops/ribbon_traj_007_069.xyz]

300

-0.3971329409 1.3540092982 0.1808743428
-0.4814398781 1.3558954659 0.1823657580
-0.5774990146 1.3520694762 0.1730690591
-0.6715713522 1.3414869057 0.1537476963
-0.7515590746 1.3270963308 0.1309599468
-0.8417436800 1.3074919624 0.1022629710
-0.9308494769 1.2841462494 0.0729591236
-1.0193171044 1.2563849587 0.0457514899
-1.1067712728 1.2220733235 0.0235378047
-1.2023754815 1.1730152984 0.0076602465
-1.2896533870 1.1082616591 0.0068014811
-1.3592524332 1.0420478749 0.0167337634
-1.4233196481 0.9718240947 0.0344866413
-1.4856475176 0.9013697438 0.0570543204
-1.5495693142 0.8332483751 0.0821379668
-1.6170969788 0.7689595925 0.1078003185
-1.6892474004 0.7094738019 0.1323889493
-1.7660606170 0.6549725415 0.1542416321
-1.8363371333 0.6108466424 0.1698687375
-1.9200606916 0.5638609948 0.1814505075
-1.9944822392 0.5240850123 0.1835037707
-2.0788889838 0.4779479007 0.1755768895
-2.1490633795 0.4352873513 0.1571372585
-2.2237148869 0.3834749309 0.1252546898
-2.2907362248 0.3278338402 0.0839503408
-2.3502375743 0.2681176221 0.0370212840
-2.4021035891 0.2035651597 -0.0124706126
-2.4490381697 0.1231629150 -0.0683024130
-2.4758186151 0.0207639820 -0.1250176707
-2.4587117675 -0.0914078841 -0.1618443152
-2.4003998319 -0.1952690511 -0.1627180916
-2.3312879729 -0.2717754366 -0.1313618417
-2.2604584461 -0.3314740828 -0.0756880134
-2.1955662225 -0.3772580420 -0.0018354906
-2.1457898322 -0.4115445664 0.0733223028
-2.1031477694 -0.4438241080 0.1537270747
-2.0671954976 -0.4775258519 0.2368524722
-2.0369090421 -0.5148631678 0.3207170777
-2.0116450796 -0.5574190615 0.4037803400
-1.9906744499 -0.6057055959 0.4848966810
-1.9758231885 -0.6531977074 0.5531190882
-1.9622399705 -0.7126471136 0.6281227501
-1.9525641431 -0.7777157207 0.6989566120
-1.9472931873 -0.8481038868 0.7650056023
-1.9474305798 -0.9234879663 0.8254989596
-1.9539372437 -1.0031317667 0.8798453252
-1.9681424087 -1.0860990220 0.9272622246
-1.9915560378 -1.1711359516 0.9666078814
-2.0246876038 -1.2566117320 0.9969567907
-2.0674272266 -1.3407528258 1.0173259693
-2.1181971888 -1.4222769058 1.0274084075
-2.1677390959 -1.4905272556 1.0274681258
-2.2284685290 -1.5650600406 1.0181855052
-2.2918745698 -1.6353275743 0.9988390749
-2.3565009842 -1.7010413938 0.9698681384
-2.4211403266 -1.7618366287 0.9316565538
-2.4848461004 -1.8172063143 0.8846320289
-2.5467113781 -1.8662659994 0.8289554775
-2.6059666329 -1.9083927882 0.7653436692
-2.6618297524 -1.9429415634 0.6945136125
-2.7134766782 -1.9692155829 0.6172394448
-2.7545355881 -1.9850494339 0.5452639517
-2.7960613629 -1.9944272035 0.4585375774
-2.8312599166 -1.9946347673 0.3685743880
-2.8594485141 -1.9856243095 0.2766012405
-2.8803800696 -1.9678053500 0.1839818283
-2.8937026702 -1.9415097533 0.0919695873
-2.8995042660 -1.9074274289 0.0017363209
-2.8989467322 -1.8722019388 -0.0749878003
-2.8909855595 -1.8250409551 -0.1590349811
-2.8762723082 -1.7719527719 -0.2385093692
-2.8550627836 -1.7135039930 -0.3125686669
-2.8276645253 -1.6502656456 -0.3804008868
-2.7945490658 -1.5830072192 -0.4414809363
-2.7556849223 -1.5122801784 -0.4947627410
-2.7169560186 -1.4482707843 -0.5338793198
-2.6678016576 -1.3736233112 -0.5705971182
-2.6131899872 -1.2984745140 -0.5971107723
-2.5533037062 -1.2242980960 -0.6126411888
-2.4886481096 -1.1526701231 -0.6164899793
-2.4200725970 -1.0851899253 -0.6081863514
-2.3580139758 -1.0306903930 -0.5911847423
-2.2858698914 -0.9737537589 -0.5615263946
-2.2138667512 -0.9231251119 -0.5217445464
-2.1430979374 -0.8785289910 -0.4733719493
-2.0741400903 -0.8397181964 -0.4178703608
-2.0070571381 -0.8066289552 -0.3566235636
-1.9413698022 -0.7794585267 -0.2910751898
-1.8843983599 -0.7607703975 -0.2316370324
-1.8179402219 -0.7460581902 -0.1629852655
-1.7484184792 -0.7394019555 -0.0962184131
-1.6739130724 -0.7421865809 -0.0349248722
-1.6041854593 -0.7527974212 0.0113147883
-1.5188169387 -0.7752643461 0.0503787209
-1.4302834005 -0.8074087474 0.0714887080
-1.3532841337 -0.8416263685 0.0725581771
-1.2683716154 -0.8837674434 0.0554925293
-1.1892576086 -0.9255283355 0.0195876319
-1.1156648013 -0.9633470412 -0.0301767777
-1.0444423316 -0.9952715230 -0.0872355820
-0.9704429918 -1.0207997691 -0.1439568896
-0.8893412064 -1.0398075267 -0.1927049622
-0.8001222780 -1.0529392078 -0.2266190615
-0.7052888723 -1.0613645947 -0.2406642027
-0.6094357117 -1.0668672354 -0.2335383589
-0.5171420808 -1.0711761396 -0.2062996898
-0.4321443444 -1.0755116394 -0.1610038891
-0.3559991153 -1.0809158657 -0.1019735244
-0.2889928240 -1.0883034161 -0.0328112011
-0.2301327810 -1.0987220593 0.0431400564
-0.1774068495 -1.1127911960 0.1229558671
-0.1292859700 -1.1313074708 0.2047702755
-0.0838799023 -1.1546271419 0.2869222549
-0.0398848944 -1.1833102884 0.3681344192
0.0038527225 -1.2174124253 0.4473641714
0.0480814841 -1.2572701649 0.5235663578
0.0931845609 -1.3027867256 0.5959843343
0.1333022827 -1.3475207866 0.6552782157
0.1800169473 -1.4039741323 0.7183220825
0.2269312812 -1.4663041415 0.7753807565
0.2731390396 -1.5346295215 0.8257144500
0.3173739712 -1.6089412089 0.8687791796
0.3579908519 -1.6892216908 0.9038760634
0.3931101747 -1.7751762180 0.9303302784
0.4209246636 -1.8659882723 0.9475653758
0.4400177225 -1.9602961568 0.9552217874
0.4498970632 -2.0563129352 0.9532137281
0.4512942847 -2.1522426518 0.9421255118
0.4453473069 -2.2466873301 0.9226370034
0.4331930511 -2.3385282751 0.8951239669
0.4161169227 -2.4271545435 0.8605400043
0.3949101353 -2.5120173039 0.8194034317
0.3700531156 -2.5925886212 0.7721298206
0.3418854486 -2.6684712062 0.7192663998
0.3105126630 -2.7391156751 0.6612048050
0.2760056338 -2.8039314930 0.5983287973
0.2385061886 -2.8625431976 0.5312203343
0.1980515554 -2.9142895611 0.4603000091
0.1548626720 -2.9586916046 0.3860980385
0.1092001798 -2.9953271646 0.3091865277
0.0613949689 -3.0236499716 0.2301006784
0.0119487103 -3.0434513850 0.1494585707
-0.0322366028 -3.0538256717 0.0783000573
-0.0835948441 -3.0571943878 -0.0035248644
-0.1351290439 -3.0518434083 -0.0851407044
-0.1862396981 -3.0376988522 -0.1659739951
-0.2365072503 -3.0150008865 -0.2453722212
-0.2855979265 -2.9843491034 -0.3228027176
-0.3273945220 -2.9517439584 -0.3885293857
-0.3734905588 -2.9072529840 -0.4609832205
-0.4177259319 -2.8559487231 -0.5300134785
-0.4601233804 -2.7984787261 -0.5952302276
-0.5007810089 -2.7354430818 -0.6562759887
-0.5397835779 -2.6672791189 -0.7127039545
-0.5772624568 -2.5945680849 -0.7642592840
-0.6133267770 -2.5178015530 -0.8106513552
-0.6438701396 -2.4477854304 -0.8465112784
-0.6767416921 -2.3644677796 -0.8826968941
-0.7066970952 -2.2779187009 -0.9131301716
-0.7296625789 -2.2000175535 -0.9351748993
-0.7472363948 -2.1075840407 -0.9553578406
-0.7512890848 -2.0248307688 -0.9690993872
-0.7367689968 -1.9425203650 -0.9779510549
-0.7034213369 -1.8655303249 -0.9790370382
-0.6553254492 -1.7827936179 -0.9720652260
-0.6060827467 -1.7159571474 -0.9591004801
-0.5468506737 -1.6433339644 -0.9365713009
-0.4929381760 -1.5839242358 -0.9107586617
-0.4311601844 -1.5194540582 -0.8739347291
-0.3698607558 -1.4590446821 -0.8299989165
-0.3170859999 -1.4095434068 -0.7865302713
-0.2587532443 -1.3565859231 -0.7304678811
-0.2027075520 -1.3077691166 -0.6685918244
-0.1491950719 -1.2633768663 -0.6013626265
-0.0980980628 -1.2234173413 -0.5296237048
-0.0551645106 -1.1925592457 -0.4637788555
-0.0075810630 -1.1612641360 -0.3856238987
0.0391520226 -1.1346533050 -0.3052465882
0.0861212208 -1.1126898449 -0.2236157895
0.1346841774 -1.0951681036 -0.1418560267
0.1863916364 -1.0816177346 -0.0613045052
0.2430744772 -1.0715808277 0.0163101956
0.3065927193 -1.0644543371 0.0886876658
0.3781633543 -1.0593837376 0.1531673281
0.4585244034 -1.0555093348 0.2061980888
0.5581432207 -1.0517745025 0.2491081685
0.6651375362 -1.0467198223 0.2666917662
0.7729506787 -1.0382755100 0.2592088272
0.8756929850 -1.0240440123 0.2275991469
0.9594155272 -1.0050884085 0.1838241125
1.0365796461 -0.9796000199 0.1317166152
1.1107195443 -0.9478424106 0.0784930911
1.1863658804 -0.9105310162 0.0314069401
1.2565694125 -0.8750895550 0.0013305651
1.3417695232 -0.8342520055 -0.0170323720
1.4191542804 -0.8014522578 -0.0174782639
1.4973626826 -0.7736426491 -0.0031751321
1.5848070245 -0.7511046002 0.0309505276
1.6673559075 -0.7392430811 0.0796894872
1.7343388054 -0.7376358741 0.1309907654
1.8068032159 -0.7441299407 0.1945422346
1.8671910860 -0.7562799352 0.2522298716
1.9351514537 -0.7765534665 0.3179311453
2.0030443758 -0.8028675280 0.3815225339
2.0720245624 -0.8350069621 0.4411070583
2.1335005470 -0.8671596907 0.4891430453
2.2054857462 -0.9096576619 0.5375971733
2.2785556980 -0.9581556153 0.5780630520
2.3426728752 -1.0051318078 0.6064396759
2.4149298550 -1.0654799585 0.6283005764
2.4846815880 -1.1314942611 0.6391483157
2.5420799352 -1.1933598381 0.6383086972
2.6035026797 -1.2670925375 0.6272745246
2.6525313847 -1.3331031958 0.6084504192
2.7037023974 -1.4089609736 0.5775024480
2.7493788200 -1.4839649979 0.5372455788
2.7847438784 -1.5480795619 0.4953276720
2.8202365351 -1.6189532790 0.4400435050
2.8500654605 -1.6864775725 0.3776573490
2.8714970677 -1.7425356129 0.3182732296
2.8901697315 -1.8023055734 0.2445863197
2.9023524829 -1.8570582660 0.1658123704
2.9076544343 -1.9062808804 0.0827540198
2.9060706297 -1.9440884721 0.0072909736
2.8978269137 -1.9814372917 -0.0814528598
2.8820854614 -2.0115110192 -0.1719197614
2.8620030771 -2.0314162367 -0.2513956598
2.8324804958 -2.0466481210 -0.3420896368
2.7960671212 -2.0534956010 -0.4312807777
2.7589808268 -2.0526674717 -0.5070377763
2.7110703483 -2.0433660809 -0.5904119214
2.6579561566 -2.0255619772 -0.6691381769
2.6079596245 -2.0037899600 -0.7335695186
2.5471375727 -1.9712742143 -0.8013246273
2.4831911492 -1.9316569902 -0.8620660005
2.4168850813 -1.8856703846 -0.9153324776
2.3574644288 -1.8406390748 -0.9549352707
2.2887459713 -1.7843578749 -0.9930168935
2.2199768168 -1.7231165527 -1.0223472959
2.1608674652 -1.6657052375 -1.0404809099
2.0957848607 -1.5953832190 -1.0526770146
2.0355553105 -1.5199467735 -1.0552295645
1.9891354147 -1.4498323739 -1.0494113952
1.9454725277 -1.3652959968 -1.0333609464
1.9137122361 -1.2778039865 -1.0078712471
1.8936686939 -1.1896710358 -0.9739487096
1.8846062713 -1.1136378766 -0.9384740207
1.8820947206 -1.0293663850 -0.8911612196
1.8859620294 -0.9489842761 -0.8375639118
1.8945309111 -0.8731357435 -0.7782200630
1.9052567695 -0.8110997412 -0.7219920691
1.9198737304 -0.7448704225 -0.6531451295
1.9371842885 -0.6844040769 -0.5798138798
1.9546776708 -0.6362904104 -0.5128064854
1.9771537093 -0.5872241157 -0.4327705898
2.0028534085 -0.5443673002 -0.3502770343
2.0324412361 -0.5074100395 -0.2663895854
2.0711529623 -0.4728503193 -0.1712931064
2.1168273055 -0.4426866517 -0.0782030269
2.1852375864 -0.4096879327 0.0296114514
2.2678454463 -0.3682076134 0.1230190796
2.3608325100 -0.3080334860 0.1933552694
2.4530664422 -0.2227000376 0.2310099164
2.5250085465 -0.1130696997 0.2286503538
2.5550924145 0.0080551742 0.1904231055
2.5339777394 0.1235114948 0.1305928635
2.4755006369 0.2238842276 0.0658549256
2.3968358920 0.3115282965 0.0041333925
2.3059491318 0.3911101482 -0.0509668219
2.2141137277 0.4578575075 -0.0909141826
2.1350857844 0.5079177017 -0.1120148820
2.0629319068 0.5499071079 -0.1205435732
1.9896293465 0.5911855818 -0.1200500282
1.9169142461 0.6330319114 -0.1120930641
1.8461508673 0.6768260408 -0.0981904164
1.7789175526 0.7242682439 -0.0796319016
1.7064625944 0.7831473774 -0.0548730419
1.6383462103 0.8465586669 -0.0288038659
1.5504380641 0.9254834530 -0.0037843058
1.4567510650 0.9985275444 0.0080980910
1.3707859488 1.0605515437 0.0114597969
1.2818123963 1.1171916937 0.0069502532
1.2005385723 1.1641679502 -0.0019870040
1.1156903800 1.2046853805 -0.0177131608
1.0283717790 1.2385417422 -0.0391863974
0.9393121022 1.2677583914 -0.0608843301
0.8482101899 1.2928240209 -0.0762337919
0.7559401099 1.3134052797 -0.0848435403
0.6751634870 1.3283617931 -0.0844716828
0.5825222779 1.3405101055 -0.0815185704
0.5018722574 1.3477032819 -0.0705566996
0.4092877718 1.3509147454 -0.0539359023
0.3175296920 1.3496050735 -0.0282666703
0.2266760532 1.3465760864 0.0026319775
0.1362721949 1.3437205369 0.0359136556
0.0458081997 1.3420820838 0.0697248744
-0.0451893580 1.3422719282 0.1023565232
-0.1254046213 1.3435511513 0.1285739244
-0.2185897220 1.3467208406 0.1539378896
-0.3133012736 1.3507963290 0.1724049036
-0.3939830200 1.3502485700 0.2417916500
-0.4892058888 1.3501236867 0.2409405302
-0.5834577571 1.3431584387 0.2292746159
-0.6753885829 1.3294135395 0.2085227405
-0.7649959497 1.3105624320 0.1822450541
-0.8528611998 1.2876629053 0.1533782257
-0.9397429509 1.2610372953 0.1247390830
-1.0259263679 1.2297969782 0.0988285568
-1.1107566564 1.1915524819 0.0786150750
-1.1921117567 1.1434872362 0.0673990797
-1.2673635259 1.0852747332 0.0669527365
-1.3355266337 1.0195183351 0.0766819752
-1.3986509376 0.9503146140 0.0940589519
-1.4603849117 0.8811167745 0.1159521222
-1.5237842179 0.8142619475 0.1402192285
-1.5906352069 0.7510460375 0.1649331926
-1.6618750321 0.6923510369 0.1884732021
-1.7375027978 0.6382944800 0.2092744374
-1.8169436594 0.5883424886 0.2256663245
-1.8992781480 0.5414449703 0.2354213263
-1.9827507356 0.4956068251 0.2364221576
-2.0648084253 0.4486450973 0.2253340587
-2.1421639988 0.3987992788 0.2011129245
-2.2121791348 0.3454137548 0.1649344608
-2.2741385042 0.2884917831 0.1203150401
-2.3283765242 0.2276604026 0.0710211443
-2.3746872372 0.1619031997 0.0200447906
-2.4094001154 0.0887815038 -0.0299399772
-2.4258198393 0.0065364925 -0.0744686905
-2.4133363784 -0.0826575560 -0.1034811028
-2.3729427627 -0.1680468697 -0.1072545239
-2.3171446529 -0.2413000539 -0.0846699337
-2.2576357829 -0.3005972159 -0.0402579616
-2.2017826536 -0.3477455690 0.0206691737
-2.1523726390 -0.3875469730 0.0916549626
-2.1099356065 -0.4241744739 0.1686599412
-2.0740696143 -0.4611746149 0.2487833624
-2.0439217040 -0.5009604876 0.3299251714
-2.0188614607 -0.5451322338 0.4105234634
-1.9980677506 -0.5942604521 0.4894456370
-1.9813460302 -0.6487835934 0.5657506994
-1.9685982522 -0.7087962354 0.6386241627
-1.9597466261 -0.7739097702 0.7075828611
-1.9553137266 -0.8439398040 0.7719978108
-1.9563356758 -0.9186357079 0.8310831202
-1.9637086960 -0.9973285952 0.8842087755
-1.9785286979 -1.0791140464 0.9306664951
-2.0023038908 -1.1628483126 0.9692414425
-2.0354949520 -1.2469677725 0.9989892709
-2.0777003557 -1.3298661451 1.0191845951
-2.1274895362 -1.4103561489 1.0294746306
-2.1833176990 -1.4874897876 1.0295422668
-2.2432286065 -1.5608521794 1.0197230156
-2.3055614712 -1.6301409848 1.0001768127
-2.3690050348 -1.6950544684 0.9713725018
-2.4324404167 -1.7552074520 0.9335998002
-2.4949742598 -1.8101101775 0.8872860303
-2.5557332702 -1.8588066255 0.8324520889
-2.6140417211 -1.9008725030 0.7700219121
-2.6690886090 -1.9355669912 0.7005048099
-2.7201406441 -1.9623174891 0.6247009273
-2.7663361407 -1.9803533620 0.5433945293
-2.8067921909 -1.9893723747 0.4576636421
-2.8411269040 -1.9895724016 0.3688568288
-2.8687225714 -1.9808690593 0.2781421609
-2.8892482901 -1.9634879497 0.1868024269
-2.9024032399 -1.9379406082 0.0960238046
-2.9083005925 -1.9047928766 0.0069507628
-2.9071524110 -1.8647354200 -0.0794458438
-2.8989426149 -1.8181203282 -0.1620989056
-2.8841323869 -1.7656780707 -0.2402126145
-2.8631251172 -1.7080502435 -0.3130708058
-2.8362289597 -1.6458061387 -0.3799477276
-2.8038448902 -1.5796168727 -0.4402898712
-2.7658818774 -1.5099927283 -0.4930348479
-2.7226377610 -1.4378199689 -0.5376451377
-2.6741632839 -1.3640859695 -0.5734454136
-2.6203357918 -1.2898844872 -0.5992051998
-2.5613235159 -1.2166952897 -0.6142099856
-2.4976661899 -1.1460148665 -0.6179826917
-2.4301093574 -1.0794380130 -0.6098687687
-2.3599809412 -1.0180373384 -0.5904675246
-2.2887261419 -0.9626507223 -0.5600642771
-2.2177409662 -0.9134920635 -0.5198968249
-2.1481159256 -0.8700786813 -0.4715507623
-2.0803966656 -0.8322698320 -0.4162660280
-2.0146396714 -0.7998587859 -0.3554369150
-1.9504805739 -0.7730586564 -0.2903072924
-1.8868759406 -0.7522351739 -0.2225009702
-1.8222274441 -0.7381854136 -0.1539617103
-1.7546863198 -0.7318274146 -0.0871244526
-1.6824181093 -0.7343392499 -0.0252048291
-1.6040807145 -0.7470077926 0.0272634017
-1.5203859586 -0.7695765255 0.0663882524
-1.4334342258 -0.8014863566 0.0878390610
-1.3465078043 -0.8399278861 0.0906641012
-1.2628620331 -0.8817869740 0.0732556271
-1.1849241277 -0.9229414846 0.0374030430
-1.1122758078 -0.9599591656 -0.0117369278
-1.0419761643 -0.9910979245 -0.0679658277
-0.9692128891 -1.0160641034 -0.1241340576
-0.8894795124 -1.0345907409 -0.1726799893
-0.8016873527 -1.0475257122 -0.2067908673
-0.7082518361 -1.0561165286 -0.2217077068
-0.6135971297 -1.0620123297 -0.2156759155
-0.5221605348 -1.0669512295 -0.1900202981
-0.4378873323 -1.0720509011 -0.1461611173
-0.3623029156 -1.0783086260 -0.0886888916
-0.2956150570 -1.0865007630 -0.0212300212
-0.2371133250 -1.0976816851 0.0530952425
-0.1847031912 -1.1123676604 0.1312742320
-0.1369928646 -1.1313928196 0.2115092198
-0.0920717841 -1.1550798758 0.2921189860
-0.0486878636 -1.1839454477 0.3718742565
-0.0057257350 -1.2180492362 0.4497688669
0.0375283938 -1.2578565537 0.5247376963
0.0814500256 -1.3032323874 0.5960577989
0.1261547521 -1.3543706167 0.6628432717
0.1713858992 -1.4111691661 0.7245002983
0.2165533003 -1.4738173609 0.7802486078
0.2607733843 -1.5424186551 0.8293355218
0.3027885860 -1.6168539057 0.8713179562
0.3410633448 -1.6970964951 0.9054057144
0.3739006372 -1.7827046295 0.9310522409
0.3996904153 -1.8728452023 0.9476087893
0.4172227415 -1.9661640675 0.9547472947
0.4261227813 -2.0609323736 0.9523817342
0.4272934544 -2.1554873825 0.9412458113
0.4217368760 -2.2486061017 0.9220577399
0.4102645402 -2.3391722467 0.8948915820
0.3940987147 -2.4266498721 0.8608643284
0.3738847925 -2.5104759850 0.8204057171
0.3500923085 -2.5901658515 0.7739729822
0.3230153770 -2.6653239009 0.7220886398
0.2926878009 -2.7353479866 0.6650656152
0.2592209255 -2.7997028612 0.6033233494
0.2227783525 -2.8580624525 0.5374494517
0.1833269187 -2.9096732575 0.4677861754
0.1411694902 -2.9542658572 0.3949386891
0.0965079183 -2.9913644148 0.3194258969
0.0495940822 -3.0202123303 0.2417110989
0.0010122854 -3.0409082007 0.1624477215
-0.0488770831 -3.0531548553 0.0822409657
-0.0996249505 -3.0567921600 0.0017226221
-0.1506336979 -3.0520362964 -0.0785819931
-0.2013273926 -3.0386967034 -0.1581246368
-0.2513219757 -3.0170543671 -0.2362631262
-0.3003049284 -2.9877806194 -0.3125244718
-0.3479444273 -2.9511223282 -0.3864133948
-0.3940734797 -2.9075946691 -0.4574865866
-0.4385976561 -2.8576246573 -0.5252771816
-0.4815215049 -2.8016960790 -0.5893462024
-0.5230056780 -2.7404011731 -0.6493216191
-0.5632099686 -2.6743598571 -0.7049739977
-0.6023204717 -2.6040045786 -0.7559234945
-0.6405785680 -2.5298852420 -0.8019504252
-0.6780128051 -2.4524291838 -0.8428880457
-0.7144870926 -2.3719922086 -0.8786185163
-0.7494296445 -2.2887810271 -0.9091432343
-0.7812265561 -2.2027694561 -0.9349473156
-0.8058003508 -2.1133865403 -0.9566558223
-0.8144158680 -2.0205505713 -0.9748497731
-0.7940654844 -1.9287542197 -0.9873501839
-0.7495083076 -1.8448932697 -0.9910814128
-0.6933647656 -1.7681825619 -0.9860715893
-0.6319033740 -1.6966433417 -0.9728200537
-0.5681782777 -1.6290929823 -0.9516018672
-0.5038181040 -1.5650059026 -0.9228771464
-0.4398234263 -1.5043030301 -0.8869059640
-0.3769745402 -1.4468250188 -0.8442496251
-0.3158477333 -1.3927928646 -0.7950768575
-0.2568169872 -1.3422300608 -0.7399969599
-0.2002280666 -1.2953456792 -0.6793709722
-0.1461989894 -1.2523749046 -0.6137132990
-0.0945953619 -1.2134611910 -0.5437193069
-0.0450087730 -1.1787056172 -0.4701694599
0.0030759468 -1.1481459930 -0.3938096320
0.0504487425 -1.1217617517 -0.3154671919
0.0983340432 -1.0996496741 -0.2361178141
0.1479888937 -1.0815224776 -0.1568483875
0.2010057061 -1.0668772098 -0.0790621230
0.2592207955 -1.0552459771 -0.0045652178
0.3245539287 -1.0461698320 0.0641261691
0.3979314701 -1.0388605512 0.1243150998
0.4797748988 -1.0326207314 0.1724097154
0.5688701451 -1.0267330507 0.2052173870
0.6627246642 -1.0203468267 0.2191056283
0.7573145942 -1.0121509991 0.2140335250
0.8486278055 -1.0004170522 0.1901365053
0.9336872241 -0.9835156183 0.1509427161
1.0124410362 -0.9604673893 0.1026063881
1.0877153361 -0.9312263146 0.0520679160
1.1635862162 -0.8961402650 0.0064211040
1.2433197333 -0.8569435334 -0.0276813859
1.3277495726 -0.8170170997 -0.0456142782
1.4153575138 -0.7800515893 -0.0454541954
1.5034339793 -0.7495634441 -0.0265847296
1.5888406089 -0.7278198789 0.0091621224
1.6693828288 -0.7156608865 0.0583158896
1.7443504706 -0.7128134045 0.1169290810
1.8144195973 -0.7187473903 0.1811721803
1.8815223815 -0.7316970362 0.2475374390
1.9474632890 -0.7508305797 0.3135789437
2.0136704726 -0.7752441933 0.3775897252
2.0812719095 -0.8049218533 0.4377963933
2.1506332344 -0.8394887444 0.4931798497
2.2218972310 -0.8793030698 0.5422505534
2.2944274131 -0.9247510464 0.5840115159
2.3673386055 -0.9764876483 0.6167889689
2.4391255711 -1.0347186956 0.6395801586
2.5084193611 -1.0988500311 0.6517798787
2.5735330340 -1.1683143788 0.6523098841
2.6337300249 -1.2413657851 0.6420211194
2.6884313158 -1.3164378586 0.6210151561
2.7376216945 -1.3919579597 0.5902576270
2.7815643468 -1.4666778602 0.5508286504
2.8203426292 -1.5396049083 0.5034227099
2.8540434192 -1.6100516037 0.4488988050
2.8825146819 -1.6773125289 0.3877565782
2.9054878556 -1.7408229003 0.3205817159
2.9227005070 -1.8000886307 0.2480311847
2.9339543959 -1.8547112898 0.1708227951
2.9387947643 -1.9042355957 0.0896161357
2.9369388298 -1.9480340108 0.0050621472
2.9280295780 -1.9856507180 -0.0819884399
2.9119653666 -2.0164138964 -0.1706842473
2.8887325721 -2.0398541733 -0.2600172028
2.8585713673 -2.0556937443 -0.3489426232
2.8218211117 -2.0636641538 -0.4364212906
2.7789003300 -2.0633507531 -0.5214284919
2.7304429934 -2.0549042244 -0.6029648064
2.6771968584 -2.0384851764 -0.6801985595
2.6196603551 -2.0140308361 -0.7520443293
2.5586415289 -1.9824379589 -0.8179810200
2.4948191225 -1.9441593077 -0.8773967111
2.4288105032 -1.8997691907 -0.9297616975
2.3612794692 -1.8498873360 -0.9747278647
2.2929484717 -1.7949211198 -1.0119022315
2.2246191662 -1.7351661261 -1.0407568683
2.1575023762 -1.6707703506 -1.0612114027
2.0931023509 -1.6016039628 -1.0729127217
2.0334942766 -1.5273992484 -1.0756329624
1.9816999780 -1.4478318572 -1.0686981196
1.9399730985 -1.3638351883 -1.0525889410
1.9100193684 -1.2769684973 -1.0278185680
1.8915288945 -1.1894723871 -0.9951767206
1.8831649610 -1.1033244708 -0.9554562710
1.8823059868 -1.0197996651 -0.9096930177
1.8873968854 -0.9398887629 -0.8581036354
1.8967600329 -0.8638928948 -0.8014370416
1.9095573238 -0.7923928219 -0.7397997286
1.9250449523 -0.7254019333 -0.6738655994
1.9430508918 -0.6631307016 -0.6040538395
1.9636593447 -0.6058931702 -0.5307384333
1.9870789590 -0.5534657655 -0.4547214118
2.0137312074 -0.5057275449 -0.3767027555
2.0442918024 -0.4620740163 -0.2977269350
2.0797017421 -0.4214171092 -0.2191783496
2.1206706365 -0.3816044692 -0.1429502687
2.1678097998 -0.3395387341 -0.0716943585
2.2211997989 -0.2907381310 -0.0098707128
2.2782200992 -0.2308428459 0.0369513294
2.3313963051 -0.1559702749 0.0601914070
2.3678923757 -0.0689188896 0.0551596794
2.3742635346 0.0198521311 0.0230090199
2.3535179631 0.1000200017 -0.0236106151
2.3157485383 0.1707380257 -0.0749205105
2.2676384833 0.2349051541 -0.1262674755
2.2111457630 0.2944849637 -0.1745164867
2.1465581153 0.3505505632 -0.2163438105
2.0736216631 0.4030866387 -0.2476251919
1.9941605299 0.4522566283 -0.2656983906
1.9115824909 0.4993080094 -0.2712945984
1.8287988678 0.5461926640 -0.2667564702
1.7479772196 0.5950647868 -0.2543444975
1.6703308412 0.6473143196 -0.2365840062
1.5966058867 0.7037469661 -0.2152460899
1.5272206391 0.7647137720 -0.1918925566
1.4617297520 0.8297331115 -0.1682006224
1.3987203823 0.8976731857 -0.1460047560
1.3357155666 0.9667007154 -0.1274911741
1.2695333577 1.0340673501 -0.1151802618
1.1973802720 1.0960573581 -0.1119393338
1.1187247887 1.1490737851 -0.1195775710
1.0356509535 1.1922134829 -0.1369450731
0.9496284854 1.2293639401 -0.1537298528
0.8601554393 1.2614852375 -0.1575991171
0.7691036248 1.2877451985 -0.1487486694
0.6781845719 1.3083060793 -0.1293511991
0.5883037588 1.3238152089 -0.1019316288
0.4996987255 1.3350922127 -0.0688128994
0.4122035235 1.3429314981 -0.0319269439
0.3254547005 1.3480256557 0.0071576748
0.2390052725 1.3509432587 0.0471266626
0.1523384255 1.3521542011 0.0867112491
0.0649655648 1.3521985270 0.1247246018
-0.0235586327 1.3514954061 0.1599504724
-0.1136174124 1.3504693279 0.1910081790
-0.2054599749 1.3495771515 0.2162771693
-0.2990702148 1.3493233902 0.2338787474
-0.4002828619 1.3577700265 0.1199570356
-0.4736738674 1.3616672450 0.1237909859
-0.5715402721 1.3609805137 0.1168635022
-0.6677541215 1.3535602720 0.0989726522
-0.7381221995 1.3436302297 0.0796748396
-0.8306261602 1.3273210195 0.0511477163
-0.9219560028 1.3072552036 0.0211791642
-1.0127078410 1.2829729393 -0.0073255769
-1.1027858892 1.2525941650 -0.0315394655
-1.2126392062 1.2025433607 -0.0520785867
-1.3119432481 1.1312485850 -0.0533497744
-1.3829782326 1.0645774146 -0.0432144485
-1.4479883586 0.9933335755 -0.0250856692
-1.5109101234 0.9216227132 -0.0018434814
-1.5753544105 0.8522348028 0.0240567051
-1.6435587507 0.7868731475 0.0506674444
-1.7166197688 0.7265965669 0.0763046965
-1.7946184362 0.6716506030 0.0992088268
-1.8557306072 0.6333507962 0.1140711506
-1.9408432353 0.5862770194 0.1274796887
-2.0062137427 0.5525631996 0.1305853838
-2.0929695422 0.5072507041 0.1258197202
-2.1559627602 0.4717754238 0.1131615925
-2.2352506390 0.4215361071 0.0855749187
-2.3073339455 0.3671758974 0.0475856415
-2.3720986244 0.3085748417 0.0030214236
-2.4295199409 0.2452271198 -0.0449860158
-2.4886762239 0.1575443261 -0.1066648489
-2.5258173909 0.0349914716 -0.1755666509
-2.5040871567 -0.1001582121 -0.2202075277
-2.4278569010 -0.2224912325 -0.2181816593
-2.3454312929 -0.3022508194 -0.1780537497
-2.2632811092 -0.3623509496 -0.1111180652
-2.1893497914 -0.4067705150 -0.0243401548
-2.1392070254 -0.4355421599 0.0549896431
-2.0963599322 -0.4634737422 0.1387942082
-2.0603213810 -0.4938770890 0.2249215821
-2.0298963801 -0.5287658480 0.3115089841
-2.0044286985 -0.5697058892 0.3970372165
-1.9832811491 -0.6171507397 0.4803477250
-1.9703003468 -0.6576118215 0.5404874770
-1.9558816887 -0.7164979918 0.6176213374
-1.9453816601 -0.7815216713 0.6903303629
-1.9392726480 -0.8522679696 0.7580133938
-1.9385254838 -0.9283402246 0.8199147991
-1.9441657914 -1.0089349382 0.8754818749
-1.9577561194 -1.0930839976 0.9238579541
-1.9808081847 -1.1794235906 0.9639743203
-2.0138802557 -1.2662556915 0.9949243105
-2.0571540975 -1.3516395065 1.0154673435
-2.1089048413 -1.4341976627 1.0253421845
-2.1521604927 -1.4935647236 1.0253939849
-2.2137084515 -1.5692679018 1.0166479948
-2.2781876683 -1.6405141638 0.9975013370
-2.3439969335 -1.7070283192 0.9683637751
-2.4098402365 -1.7684658053 0.9297133074
-2.4747179411 -1.8243024511 0.8819780275
-2.5376894860 -1.8737253733 0.8254588661
-2.5978915446 -1.9159130733 0.7606654264
-2.6545708958 -1.9503161357 0.6885224151
-2.7068127123 -1.9761136767 0.6097779622
-2.7427350356 -1.9897455058 0.5471333740
-2.7853305348 -1.9994820324 0.4594115126
-2.8213929293 -1.9996971330 0.3682919472
-2.8501744568 -1.9903795596 0.2750603201
-2.8715118492 -1.9721227504 0.1811612296
-2.8850021005 -1.9450788983 0.0879153701
-2.8907079394 -1.9100619813 -0.0034781210
-2.8907410534 -1.8796684577 -0.0705297568
-2.8830285041 -1.8319615819 -0.1559710566
-2.8684122295 -1.7782274732 -0.2368061239
-2.8470004499 -1.7189577425 -0.3120665280
-2.8191000909 -1.6547251524 -0.3808540459
-2.7852532414 -1.5863975657 -0.4426720013
-2.7454879672 -1.5145676286 -0.4964906341
-2.7112742762 -1.4587215998 -0.5301135019
-2.6614400312 -1.3831606530 -0.5677488228
-2.6060441826 -1.3070645409 -0.5950163448
-2.5452838965 -1.2319009023 -0.6110723919
-2.4796300292 -1.1593253796 -0.6149972669
-2.4100358365 -1.0909418376 -0.6065039340
-2.3560470104 -1.0433434476 -0.5919019600
-2.2830136410 -0.9848567955 -0.5629885122
-2.2099925362 -0.9327581603 -0.5235922678
-2.1380799491 -0.8869793008 -0.4751931364
-2.0678835150 -0.8471665608 -0.4194746936
-1.9994746048 -0.8133991245 -0.3578102122
-1.9322590305 -0.7858583970 -0.2918430873
-1.8819207792 -0.7693056210 -0.2407730946
-1.8136529996 -0.7539309667 -0.1720088208
-1.7421506386 -0.7469764965 -0.1053123737
-1.6654080356 -0.7500339119 -0.0446449153
-1.6042902041 -0.7585870497 -0.0046338250
-1.5172479188 -0.7809521668 0.0343691893
-1.4271325752 -0.8133311382 0.0551383550
-1.3600604632 -0.8433248508 0.0544522530
-1.2738811977 -0.8857479128 0.0377294315
-1.1935910894 -0.9281151863 0.0017722209
-1.1190537948 -0.9667349168 -0.0486166277
-1.0469084988 -0.9994451215 -0.1065053363
-0.9716730945 -1.0255354349 -0.1637797215
-0.8892029003 -1.0450243124 -0.2127299351
-0.7985572033 -1.0583527034 -0.2464472556
-0.7023259085 -1.0666126607 -0.2596206985
-0.6052742936 -1.0717221411 -0.2514008023
-0.5121236267 -1.0754010497 -0.2225790816
-0.4264013566 -1.0789723776 -0.1758466608
-0.3496953149 -1.0835231053 -0.1152581571
-0.2823705909 -1.0901060691 -0.0443923809
-0.2231522369 -1.0997624335 0.0331848702
-0.1701105078 -1.1132147316 0.1146375022
-0.1215790754 -1.1312221219 0.1980313313
-0.0756880206 -1.1541744080 0.2817255238
-0.0310819252 -1.1826751292 0.3643945819
0.0134311799 -1.2167756143 0.4449594760
0.0586345744 -1.2566837760 0.5223950194
0.1049190962 -1.3023410638 0.5959108697
0.1404498132 -1.3406709565 0.6477131597
0.1886479955 -1.3967790985 0.7121438667
0.2373092621 -1.4587909221 0.7705129052
0.2855046948 -1.5268403879 0.8220933782
0.3319593564 -1.6010285120 0.8662404030
0.3749183590 -1.6813468865 0.9023464124
0.4123197122 -1.7676478065 0.9296083158
0.4421589119 -1.8591313423 0.9475219623
0.4628127036 -1.9544282461 0.9556962802
0.4736713450 -2.0516934968 0.9540457220
0.4752951150 -2.1489979210 0.9430052123
0.4689577378 -2.2447685586 0.9232162669
0.4561215620 -2.3378843035 0.8953563518
0.4381351308 -2.4276592148 0.8602156801
0.4159354782 -2.5135586228 0.8184011464
0.3900139226 -2.5950113910 0.7702866589
0.3607555203 -2.6716185114 0.7164441599
0.3283375252 -2.7428833636 0.6573439949
0.2927903421 -2.8081601247 0.5933342453
0.2542340247 -2.8670239426 0.5249912170
0.2127761921 -2.9189058646 0.4528138428
0.1685558538 -2.9631173521 0.3772573879
0.1218924413 -2.9992899144 0.2989471586
0.0731958556 -3.0270876130 0.2184902579
0.0228851352 -3.0459945692 0.1364694199
-0.0155961224 -3.0544964881 0.0743591490
-0.0675647377 -3.0575966156 -0.0087723510
-0.1196243898 -3.0516505203 -0.0916994157
-0.1711520037 -3.0367010009 -0.1738233533
-0.2216925250 -3.0129474059 -0.2544813163
-0.2708909247 -2.9809175873 -0.3330809633
-0.3068446168 -2.9523655885 -0.3906453766
-0.3529076378 -2.9069112990 -0.4644798545
-0.3968542076 -2.8542727889 -0.5347497755
-0.4387252559 -2.7952613732 -0.6011142528
-0.4785563398 -2.7304849905 -0.6632303583
-0.5163571871 -2.6601983807 -0.7204339113
-0.5522044418 -2.5851315912 -0.7725950735
-0.5860749861 -2.5057178640 -0.8193522851
-0.6097274741 -2.4431416771 -0.8501345110
-0.6389962915 -2.3569433507 -0.8867752719
-0.6639645460 -2.2670563747 -0.9171171089
-0.6780986016 -2.1972656510 -0.9354024829
-0.6886724387 -2.1017815411 -0.9540598588
-0.6881623016 -2.0291109663 -0.9633490013
-0.6794725091 -1.9562865104 -0.9685519260
-0.6573343662 -1.8861673801 -0.9669926635
-0.6172861329 -1.7974046740 -0.9580588627
-0.5802621193 -1.7352709530 -0.9453809066
-0.5255230697 -1.6575749465 -0.9215407347
-0.4820582480 -1.6028425691 -0.8986401770
-0.4224969426 -1.5346050862 -0.8609634943
-0.3627469714 -1.4712643454 -0.8157482080
-0.3183242664 -1.4262939489 -0.7779836851
-0.2606895015 -1.3709417855 -0.7209388023
-0.2051870375 -1.3201925540 -0.6578126766
-0.1521911544 -1.2743788281 -0.5890119539
-0.1016007637 -1.2333734916 -0.5155281028
-0.0653202482 -1.2064128742 -0.4573882511
-0.0182380728 -1.1743822790 -0.3774381654
0.0278553026 -1.1475448583 -0.2950259845
0.0739083984 -1.1257300157 -0.2111137649
0.1213794612 -1.1088137297 -0.1268636659
0.1717775668 -1.0963582594 -0.0435468873
0.2269281589 -1.0879156783 0.0371856090
0.2886315099 -1.0827388422 0.1132491624
0.3583952385 -1.0799069240 0.1820195564
0.4372739081 -1.0783979383 0.2399864622
0.5474162964 -1.0768159542 0.2929989500
0.6675504081 -1.0730928179 0.3142779042
0.7885867632 -1.0644000209 0.3043841293
0.9027581646 -1.0476709724 0.2650617885
0.9851438302 -1.0266611987 0.2167055090
1.0607182560 -0.9987326506 0.1608268424
1.1337237525 -0.9644585067 0.1049182661
1.2091455446 -0.9249217675 0.0563927762
1.2698190918 -0.8932355766 0.0303425160
1.3557894737 -0.8514869112 0.0115495343
1.4229510470 -0.8228529263 0.0104976677
1.4912913860 -0.7977218541 0.0202344653
1.5807734402 -0.7743893216 0.0527389327
1.6653289863 -0.7628252757 0.1010630848
1.7243271401 -0.7624583436 0.1450524498
1.7991868346 -0.7695124912 0.2079122889
1.8528597904 -0.7808628342 0.2569223042
1.9228396184 -0.8022763533 0.3222833469
1.9924182790 -0.8304908628 0.3854553425
2.0627772152 -0.8650920708 0.4444177233
2.1163678595 -0.8948306370 0.4851062409
2.1890742615 -0.9400122539 0.5329437933
2.2626839830 -0.9915601842 0.5721145881
2.3180071449 -1.0337759673 0.5960903829
2.3907341388 -1.0962412214 0.6170209942
2.4609438148 -1.1641384912 0.6265167526
2.5106268364 -1.2184052974 0.6243075103
2.5732753345 -1.2928192899 0.6125279298
2.6166314535 -1.3497685330 0.5958856823
2.6697831003 -1.4259639875 0.5647472690
2.7171932933 -1.5012521356 0.5236625073
2.7491451276 -1.5565542155 0.4872326341
2.7864296510 -1.6278549544 0.4311882049
2.8176162392 -1.6956426161 0.3675581198
2.8375062799 -1.7442483255 0.3159647433
2.8576389559 -1.8045225161 0.2411414548
2.8707505699 -1.8594052423 0.1608019457
2.8765141044 -1.9083261651 0.0758919039
2.8752024296 -1.9401429335 0.0095198000
2.8676242494 -1.9772238655 -0.0809172796
2.8522055562 -2.0066081420 -0.1731552756
2.8352735821 -2.0229783001 -0.2427741169
2.8063896242 -2.0376024978 -0.3352366504
2.7703131306 -2.0433270482 -0.4261402648
2.7390613236 -2.0419841904 -0.4926470607
2.6916977033 -2.0318279373 -0.5778590364
2.6387154548 -2.0126387781 -0.6580777943
2.5962588940 -1.9935490838 -0.7150947080
2.5356336165 -1.9601104697 -0.7846682346
2.4715631759 -1.9191546728 -0.8467352898
2.4049596594 -1.8715715785 -0.9009032577
2.3536493883 -1.8313908136 -0.9351426767
2.2845434710 -1.7737946299 -0.9741315554
2.2153344674 -1.7110669792 -1.0039377234
2.1642325542 -1.6606401245 -1.0197504172
2.0984673704 -1.5891624752 -1.0324413076
2.0376163443 -1.5124942986 -1.0348261667
1.9965708513 -1.4518328906 -1.0301246708
1.9509719569 -1.3667568054 -1.0141329517
1.9174051038 -1.2786394757 -0.9879239262
1.8958084933 -1.1898696844 -0.9527206986
1.8860475815 -1.1239512824 -0.9214917705
1.8818834544 -1.0389331049 -0.8726294215
1.8845271734 -0.9580797892 -0.8170241883
1.8923017893 -0.8823785922 -0.7550030844
1.9009562152 -0.8298066606 -0.7041844095
1.9147025086 -0.7643389117 -0.6324246597
1.9313176852 -0.7056774522 -0.5555739201
1.9456959969 -0.6666876505 -0.4948745376
1.9672284596 -0.6209824659 -0.4108197679
1.9919756096 -0.5830070556 -0.3238513132
2.0205906699 -0.5527460627 -0.2350522358
2.0626041825 -0.5242835293 -0.1234078633
2.1129839746 -0.5037688342 -0.0134557852
2.2026653730 -0.4798371313 0.1309172613
2.3144910937 -0.4456770957 0.2559088719
2.4434449209 -0.3852241261 0.3497592094
2.5747365792 -0.2894298003 0.4018284258
2.6821247173 -0.1572205098 0.4021410282
2.7359212944 -0.0037417826 0.3578371910
2.7144375156 0.1470029879 0.2847963422
2.6352527355 0.2770304295 0.2066303618
2.5260333006 0.3881514389 0.1345342605
2.4007525007 0.4877353328 0.0725828428
2.2816693402 0.5651644518 0.0345154453
2.1965499056 0.6127487648 0.0235954279
2.1317032836 0.6475575875 0.0246112443
2.0676762020 0.6830631543 0.0311945421
2.0050296245 0.7198711587 0.0425703420
1.9443245149 0.7585872947 0.0579636647
1.8875042640 0.8012221681 0.0773202031
1.8163193022 0.8625477887 0.1055000062
1.7494717816 0.9284035617 0.1342848247
1.6391463761 1.0212337945 0.1606320109
1.5147817477 1.0993819032 0.1622009380
1.4058563310 1.1544023721 0.1504107678
1.2940914350 1.2003160372 0.1290807683
1.2036968727 1.2322785423 0.1079653259
1.1126559712 1.2602969758 0.0841512494
1.0210926044 1.2848700014 0.0585722784
0.9289957190 1.3061528426 0.0319611925
0.8362649405 1.3241628044 0.0051315332
0.7427765951 1.3390653609 -0.0209384111
0.6721424021 1.3484175068 -0.0395921665
0.5767407969 1.3572050021 -0.0611055120
0.5040457894 1.3603143511 -0.0723004998
0.4063720201 1.3588979927 -0.0759448606
0.3096046834 1.3511844913 -0.0636910154
0.2143468338 1.3422089140 -0.0418627076
0.1202059644 1.3352868728 -0.0148839379
0.0266508345 1.3319656405 0.0147251470
-0.0668200833 1.3330484503 0.0447625740
-0.1371918301 1.3366329747 0.0661396698
-0.2317194692 1.3438645296 0.0915986099
-0.3275323324 1.3522692678 0.1109310599
