# Supplementary material for: The topology of the magnetically induced ring current of C13Cl2
Source: Chem Sci. 2026 Jun 27. Online ahead of print. doi: 10.1039/d6sc03398a (PMC13334967; doi:10.1039/d6sc03398a)
Supplement: SC-OLF-D6SC03398A-s002 [file SC-OLF-D6SC03398A-s002.zip › c13cl2/3loops/ribbon_traj_008_009.xyz]

300

-0.2535970770 1.4127269210 -0.0011212147
-0.3518647532 1.4216845012 0.0078787344
-0.4507923695 1.4300280492 0.0130830618
-0.5498721624 1.4358174920 0.0118828472
-0.6357562045 1.4360588113 0.0018429904
-0.7202307555 1.4319201909 -0.0165973596
-0.8148069383 1.4241758862 -0.0450460103
-0.9079131582 1.4136112391 -0.0770256946
-1.0121955693 1.4003285765 -0.1132390586
-1.1284974822 1.3829473929 -0.1497080059
-1.2569767963 1.3537928869 -0.1791022822
-1.3786389623 1.2966893806 -0.1887007786
-1.4765327176 1.2038128174 -0.1735901758
-1.5540220686 1.0963731567 -0.1425642115
-1.6166803293 1.0091580530 -0.1125082465
-1.6759279600 0.9348615752 -0.0836768033
-1.7401471879 0.8649674736 -0.0541748808
-1.8017636771 0.8088119095 -0.0294391689
-1.8676867450 0.7569729152 -0.0066645397
-1.9376235764 0.7092845647 0.0128751656
-2.0109395516 0.6651022521 0.0277468318
-2.0869022836 0.6234894862 0.0347969871
-2.1631195101 0.5820751741 0.0328882386
-2.2480496627 0.5329969699 0.0192227413
-2.3282315885 0.4809505395 -0.0064024263
-2.4026812884 0.4254998307 -0.0406969215
-2.4804330956 0.3590572444 -0.0847791331
-2.5592109652 0.2796126479 -0.1377716471
-2.6328921461 0.1831639108 -0.1996590842
-2.6759379725 0.0710245826 -0.2635764359
-2.6694396951 -0.0528019422 -0.3167296570
-2.6136015228 -0.1726313187 -0.3436625226
-2.5256002244 -0.2752565977 -0.3376104592
-2.4228290592 -0.3524877232 -0.2960088652
-2.3212854528 -0.4054490549 -0.2249642874
-2.2376712481 -0.4387132308 -0.1412540444
-2.1734795547 -0.4614215332 -0.0536211795
-2.1187000874 -0.4821800086 0.0410644700
-2.0772461916 -0.5032558362 0.1286234950
-2.0420772397 -0.5285412126 0.2179203343
-2.0122089174 -0.5598016125 0.3073277452
-1.9869461285 -0.5983379532 0.3953344956
-1.9655722997 -0.6443731195 0.4807588190
-1.9477711233 -0.6978991482 0.5625871494
-1.9334109359 -0.7586201815 0.6399518005
-1.9226618641 -0.8259415365 0.7122636006
-1.9161393121 -0.8993248415 0.7789547560
-1.9149724785 -0.9782019012 0.8393221393
-1.9205819475 -1.0616609583 0.8928103266
-1.9345872025 -1.1484805613 0.9387851542
-1.9590357090 -1.2371262955 0.9759326137
-1.9947498252 -1.3254509360 1.0034164894
-2.0412823407 -1.4114297101 1.0203139444
-2.1042629962 -1.5034864796 1.0262397686
-2.1669284032 -1.5802844087 1.0197121815
-2.2331902097 -1.6523021513 1.0025543818
-2.3099195632 -1.7274662940 0.9714010687
-2.3780977580 -1.7887183270 0.9328899353
-2.4452308446 -1.8443149174 0.8850840198
-2.5104267326 -1.8935013360 0.8283771678
-2.5727870520 -1.9354897800 0.7633156579
-2.6314468801 -1.9694909101 0.6906021913
-2.6856578236 -1.9948442067 0.6112211034
-2.7344815608 -2.0110158960 0.5261412532
-2.7771631203 -2.0177325363 0.4366004462
-2.8128429521 -2.0146392952 0.3438525800
-2.8411265854 -2.0021667791 0.2493583225
-2.8615572313 -1.9804372107 0.1545085880
-2.8739624979 -1.9502305431 0.0605849207
-2.8782101606 -1.9118868055 -0.0310772281
-2.8745541551 -1.8663042651 -0.1193891671
-2.8633551066 -1.8141191841 -0.2033036174
-2.8449987306 -1.7560852289 -0.2819606583
-2.8196965935 -1.6927676465 -0.3543687456
-2.7879488034 -1.6249517859 -0.4198277443
-2.7499625668 -1.5533625730 -0.4774727034
-2.7060425607 -1.4788610356 -0.5265813030
-2.6561348873 -1.4023924076 -0.5659792971
-2.6004324672 -1.3252521815 -0.5948502755
-2.5391670481 -1.2489026431 -0.6122547725
-2.4729206525 -1.1749562748 -0.6175311934
-2.4024858450 -1.1051676663 -0.6100898456
-2.3292981149 -1.0408237931 -0.5902877669
-2.2549658383 -0.9827824099 -0.5587397627
-2.1808533588 -0.9312496127 -0.5170049724
-2.1079568671 -0.8860136942 -0.4666805009
-2.0457617071 -0.8519774005 -0.4162641020
-1.9759271824 -0.8186698811 -0.3538116780
-1.9068251064 -0.7918180686 -0.2875436510
-1.8370796686 -0.7722250560 -0.2194556189
-1.7646972960 -0.7610547770 -0.1523105770
-1.6876825006 -0.7596219645 -0.0897217971
-1.6154510157 -0.7678241759 -0.0425088667
-1.5274082820 -0.7879924525 -0.0020780560
-1.4476746341 -0.8145702922 0.0186355322
-1.3676494221 -0.8477613071 0.0236398082
-1.2798722134 -0.8909079874 0.0068243720
-1.1987450981 -0.9344660031 -0.0303636654
-1.1240036891 -0.9743131508 -0.0824199970
-1.0518500963 -1.0081583133 -0.1419609133
-0.9762433918 -1.0353432431 -0.2005750624
-0.8927980711 -1.0556753358 -0.2505391224
-0.8003410488 -1.0690323056 -0.2841505626
-0.6898608127 -1.0772813124 -0.2963215583
-0.5796317334 -1.0812221775 -0.2811594442
-0.4868671982 -1.0832275891 -0.2465785385
-0.4023009981 -1.0851092576 -0.1948904238
-0.3184615114 -1.0882979464 -0.1211883753
-0.2535920558 -1.0937583546 -0.0461429236
-0.1962652407 -1.1025438647 0.0346043677
-0.1445385183 -1.1154399564 0.1185623333
-0.0966942098 -1.1331610650 0.2039484614
-0.0507789406 -1.1560187139 0.2891794715
-0.0055242345 -1.1845807740 0.3730200678
0.0402562096 -1.2187582513 0.4544234891
0.0872833463 -1.2586775930 0.5324107803
0.1359913088 -1.3044960462 0.6059636130
0.1864096373 -1.3558995670 0.6744565367
0.2383027870 -1.4130093728 0.7370036251
0.2910301277 -1.4758269486 0.7929378040
0.3436013637 -1.5443594150 0.8416875983
0.3946253364 -1.6187234900 0.8826775625
0.4421761949 -1.6991206875 0.9151825040
0.4905013803 -1.7956417629 0.9418900733
0.5264804695 -1.9001651251 0.9554837523
0.5472281492 -2.0096779872 0.9568996220
0.5517572172 -2.1207223514 0.9463495322
0.5429085880 -2.2300596357 0.9250588422
0.5236261530 -2.3352765203 0.8929471039
0.5019575055 -2.4253975891 0.8574185580
0.4762657381 -2.5114822188 0.8150772288
0.4472981289 -2.5931780776 0.7665443316
0.4153700941 -2.6699718807 0.7121644195
0.3806578404 -2.7414762767 0.6525016629
0.3431197553 -2.8069913147 0.5878550232
0.3028080793 -2.8659367439 0.5186987670
0.2598644477 -2.9179001573 0.4456369347
0.2143739478 -2.9621483348 0.3691114047
0.1665907195 -2.9981637745 0.2897148841
0.1169162992 -3.0256188420 0.2080937697
0.0658421527 -3.0439816553 0.1248016493
0.0138312029 -3.0530728754 0.0405687184
-0.0385393297 -3.0527848712 -0.0439305128
-0.0905868480 -3.0431728429 -0.1280824660
-0.1417212613 -3.0241877364 -0.2111997517
-0.1915402354 -2.9963617136 -0.2925996696
-0.2394931739 -2.9599485661 -0.3716977234
-0.2852658220 -2.9153848173 -0.4478588057
-0.3286605442 -2.8633662662 -0.5206013744
-0.3694940647 -2.8042998233 -0.5893269573
-0.4077155145 -2.7387710477 -0.6535316318
-0.4396442301 -2.6772965235 -0.7060903219
-0.4730804048 -2.6013349197 -0.7607939173
-0.5038445793 -2.5205314184 -0.8097661497
-0.5316941445 -2.4354118210 -0.8527122669
-0.5559129353 -2.3462930978 -0.8891192385
-0.5738115951 -2.2654838548 -0.9151606222
-0.5874267551 -2.1699611995 -0.9381456302
-0.5921436419 -2.0844295666 -0.9519231984
-0.5869356763 -1.9980957247 -0.9594054971
-0.5698140457 -1.9130515810 -0.9598225860
-0.5377824657 -1.8198734038 -0.9504348290
-0.4999932582 -1.7437702400 -0.9341436697
-0.4572956047 -1.6722571066 -0.9112407066
-0.4058414309 -1.5950040487 -0.8772066863
-0.3518328604 -1.5235962503 -0.8348484074
-0.3033087289 -1.4660680949 -0.7917452961
-0.2489286300 -1.4048293813 -0.7356783963
-0.1957401331 -1.3490234713 -0.6730563803
-0.1442186765 -1.2986363246 -0.6046349764
-0.0947309500 -1.2538752655 -0.5309516640
-0.0470686868 -1.2146647778 -0.4529882739
-0.0008212295 -1.1810427686 -0.3716146580
0.0447706523 -1.1532079261 -0.2877054778
0.0907994355 -1.1306933843 -0.2024422831
0.1386858498 -1.1133609620 -0.1169939072
0.1902728940 -1.1008306157 -0.0328903165
0.2393040520 -1.0932413157 0.0385662927
0.3024844446 -1.0877597037 0.1151624755
0.3744324036 -1.0847438966 0.1836923815
0.4560080264 -1.0830682704 0.2404123543
0.5465966976 -1.0815792705 0.2810408718
0.6311691807 -1.0794778408 0.3004045090
0.7300196409 -1.0745942916 0.3032636656
0.8148605170 -1.0667675340 0.2877457340
0.9059317882 -1.0522074155 0.2517111204
0.9883773392 -1.0307684018 0.2008903564
1.0637055575 -1.0024640665 0.1425284634
1.1365206581 -0.9674788978 0.0845555718
1.2123995872 -0.9269955186 0.0349552879
1.2946716186 -0.8835261871 0.0010018215
1.3946287499 -0.8363551753 -0.0120940284
1.4864169327 -0.8013382639 -0.0000805650
1.5877699392 -0.7735251061 0.0369990469
1.6724495271 -0.7617597112 0.0875325036
1.7508746861 -0.7616563929 0.1485824295
1.8242231656 -0.7717185126 0.2149544043
1.8946441892 -0.7901869035 0.2827203999
1.9640902544 -0.8160594240 0.3490777968
2.0340968142 -0.8486684370 0.4117743466
2.1055000568 -0.8875023167 0.4691060015
2.1785281404 -0.9325439420 0.5194091212
2.2527539032 -0.9841281347 0.5608703226
2.3271531968 -1.0421579044 0.5922285848
2.4003892273 -1.1064074526 0.6120547054
2.4708717197 -1.1761209619 0.6196108785
2.5372559463 -1.2499816751 0.6146251732
2.5984847699 -1.3263572276 0.5971633572
2.6541936306 -1.4035259114 0.5683843241
2.7041624881 -1.4800740319 0.5292323965
2.7481302966 -1.5547126997 0.4803780759
2.7860822129 -1.6264633181 0.4229115722
2.8178817901 -1.6945311858 0.3577427451
2.8399723663 -1.7502348258 0.2946996072
2.8592133111 -1.8093253158 0.2171180516
2.8713605420 -1.8627480621 0.1341762580
2.8758568157 -1.9096447505 0.0466647294
2.8726439210 -1.9495467809 -0.0443024849
2.8612721827 -1.9815529439 -0.1376965142
2.8418730426 -2.0051994325 -0.2322399627
2.8145681963 -2.0197803702 -0.3266585044
2.7797411554 -2.0250456579 -0.4195639322
2.7378348703 -2.0206638109 -0.5095367979
2.6896699522 -2.0067236815 -0.5952948646
2.6428637322 -1.9872210135 -0.6658474082
2.5851272556 -1.9565693661 -0.7406328876
2.5234392899 -1.9177136134 -0.8081123753
2.4586964140 -1.8716056010 -0.8677082778
2.3916371905 -1.8187290366 -0.9184688696
2.3232287906 -1.7600091110 -0.9601962526
2.2628398966 -1.7045894350 -0.9890809738
2.1947880492 -1.6360751672 -1.0124893587
2.1291435630 -1.5626690131 -1.0256181169
2.0681235822 -1.4843183637 -1.0279502469
2.0201465237 -1.4120965904 -1.0216527267
1.9752083629 -1.3254012330 -1.0032670148
1.9416923225 -1.2364401678 -0.9745112996
1.9229829370 -1.1584689947 -0.9411281676
1.9100620280 -1.0713181181 -0.8955685883
1.9055623838 -0.9875762431 -0.8424517646
1.9076613079 -0.9084642248 -0.7824298642
1.9149365925 -0.8348191136 -0.7161153351
1.9262527289 -0.7673032209 -0.6440491098
1.9409227591 -0.7063979393 -0.5668596278
1.9588913869 -0.6527165292 -0.4851322438
1.9802331787 -0.6068056683 -0.3995743775
2.0053254820 -0.5686861925 -0.3112654313
2.0346927486 -0.5379079807 -0.2214294368
2.0693053887 -0.5138372833 -0.1314478247
2.1098939514 -0.4944028602 -0.0429027659
2.1508589933 -0.4802181698 0.0322736343
2.2048766826 -0.4627011449 0.1134159339
2.2582268188 -0.4456749844 0.1792932459
2.3171813112 -0.4240466446 0.2388174785
2.3811490219 -0.3939361006 0.2881652141
2.4471742785 -0.3552126390 0.3273610964
2.5128846495 -0.3069852134 0.3549338408
2.5754753390 -0.2494910314 0.3703577174
2.6226436311 -0.1929444794 0.3713865219
2.6638114358 -0.1315108024 0.3648365806
2.6903640905 -0.0648556822 0.3464820174
2.7050848214 0.0034864346 0.3219394303
2.6982785384 0.0814699379 0.2847694369
2.6771929148 0.1436436466 0.2507898427
2.6412462948 0.2112918867 0.2108720126
2.5940888728 0.2726157827 0.1717046975
2.5412472920 0.3300564860 0.1340898342
2.4838210264 0.3842448348 0.0983644638
2.4135471181 0.4427508180 0.0600641913
2.3377815303 0.4976613208 0.0272727841
2.2564433595 0.5490296115 0.0033830739
2.1707473736 0.5974550393 -0.0084533578
2.0835182156 0.6447039079 -0.0072089325
1.9871266441 0.6994082805 0.0068213291
1.8955375810 0.7589369745 0.0304838281
1.8203464016 0.8181311591 0.0570872386
1.7423967362 0.8912688971 0.0897689247
1.6799895186 0.9625036738 0.1198092221
1.6222287433 1.0378678550 0.1489225664
1.5664819719 1.1154923561 0.1756000263
1.5167149448 1.1835003226 0.1955504950
1.4615211877 1.2483030454 0.2106809417
1.4076122890 1.2987741233 0.2190959069
1.3331950007 1.3431052472 0.2178657941
1.2525814700 1.3716491261 0.2078445296
1.1698791782 1.3891746982 0.1923994000
1.0866114822 1.3996620396 0.1735633174
1.0031683320 1.4056125965 0.1534512189
0.9195784508 1.4089108748 0.1336931305
0.8238006263 1.4125155328 0.1118699267
0.7275948500 1.4140134730 0.0912947154
0.6309951167 1.4139061834 0.0721143123
0.5340245545 1.4126504442 0.0544045086
0.4366740349 1.4106379870 0.0383739180
0.3389504299 1.4082233369 0.0241397213
0.2408258927 1.4058317664 0.0120434063
0.1423283320 1.4038236495 0.0022340656
0.0434459081 1.4028349304 -0.0046216210
-0.0557033594 1.4033547740 -0.0081491393
-0.1549093464 1.4062364884 -0.0074362238
-0.2548411600 1.3469676700 0.0974956100
-0.3519322700 1.3557811295 0.1154482872
-0.4504963963 1.3621362631 0.1234232291
-0.5494625797 1.3629613524 0.1192370946
-0.6470634555 1.3569164852 0.1033171719
-0.7423131082 1.3447415116 0.0787494645
-0.8355398004 1.3279861686 0.0494547141
-0.9276463505 1.3076287835 0.0189007256
-1.0192366534 1.2829881080 -0.0099703769
-1.1102285968 1.2521788475 -0.0343153998
-1.1990731740 1.2116478876 -0.0508272545
-1.2824116654 1.1585464433 -0.0563180894
-1.3570700317 1.0938336452 -0.0497601924
-1.4242267729 1.0227033357 -0.0338941935
-1.4876739279 0.9497777642 -0.0118322399
-1.5514399366 0.8782919591 0.0137580422
-1.6185049422 0.8104586236 0.0407917989
-1.6904740019 0.7477034305 0.0674272689
-1.7675426712 0.6903821221 0.0919208194
-1.8494006380 0.6383579085 0.1123601132
-1.9350539811 0.5905366396 0.1265142655
-2.0229254995 0.5450115168 0.1316973533
-2.1105393565 0.4992453078 0.1249523337
-2.1942473073 0.4506650615 0.1038619283
-2.2710885212 0.3980029120 0.0701594402
-2.3404804042 0.3412356577 0.0279272614
-2.4023193388 0.2799037824 -0.0193913355
-2.4564611073 0.2133171825 -0.0689516192
-2.5001959316 0.1398031965 -0.1188767867
-2.5273523430 0.0574170618 -0.1664188081
-2.5278512290 -0.0332993234 -0.2052604773
-2.4970064686 -0.1245773209 -0.2259461151
-2.4434805500 -0.2074284256 -0.2241408184
-2.3779122606 -0.2769931122 -0.1991511736
-2.3096604397 -0.3326683857 -0.1542049577
-2.2447470116 -0.3756337498 -0.0930509437
-2.1869125846 -0.4091140150 -0.0199086243
-2.1367816328 -0.4379770378 0.0605688383
-2.0942350137 -0.4662436014 0.1455206395
-2.0584307102 -0.4972372373 0.2326125472
-2.0283163864 -0.5329116772 0.3200641943
-2.0033978405 -0.5750223318 0.4062764683
-1.9827471572 -0.6236593853 0.4901421477
-1.9661154645 -0.6789916184 0.5706917177
-1.9535313556 -0.7410188206 0.6469808353
-1.9451151058 -0.8090757157 0.7185498680
-1.9415290795 -0.8827745726 0.7847359249
-1.9440148828 -0.9617085500 0.8446249610
-1.9538303958 -1.0448637771 0.8976209137
-1.9722821102 -1.1309948052 0.9429881575
-2.0011562148 -1.2186379389 0.9790169844
-2.0402368983 -1.3057967057 1.0052190186
-2.0887914521 -1.3907707682 1.0206234874
-2.1450405996 -1.4722339801 1.0246214225
-2.2064697853 -1.5496859094 1.0179343146
-2.2711398193 -1.6227323200 1.0005866028
-2.3373589016 -1.6910529738 0.9728767880
-2.4037612701 -1.7543062764 0.9353231052
-2.4692844220 -1.8119637605 0.8883920752
-2.5329830440 -1.8630637409 0.8322527657
-2.5940616939 -1.9071779138 0.7678787808
-2.6514348032 -1.9430928593 0.6955083992
-2.7044435540 -1.9703137861 0.6163525725
-2.7522058146 -1.9883897821 0.5314438236
-2.7937818090 -1.9967686756 0.4418992266
-2.8284601499 -1.9952840307 0.3490947141
-2.8558124055 -1.9843595167 0.2544878409
-2.8752491996 -1.9639427028 0.1594974022
-2.8869113570 -1.9350853853 0.0654155020
-2.8904557475 -1.8979090105 -0.0263885140
-2.8860995489 -1.8532811236 -0.1147671578
-2.8744979175 -1.8021097619 -0.1988398507
-2.8558639313 -1.7449190860 -0.2776100349
-2.8302928044 -1.6822910364 -0.3500407523
-2.7985837624 -1.6151560673 -0.4156854628
-2.7606877055 -1.5440927237 -0.4734363726
-2.7169049673 -1.4699998225 -0.5225581324
-2.6673876750 -1.3938907874 -0.5622450478
-2.6120550548 -1.3170090156 -0.5913023275
-2.5511938535 -1.2408268667 -0.6088367631
-2.4853938577 -1.1669720993 -0.6143805707
-2.4153150335 -1.0973299369 -0.6069588178
-2.3425198066 -1.0330551488 -0.5872753005
-2.2686101446 -0.9751375252 -0.5556383470
-2.1949735056 -0.9236552877 -0.5138501018
-2.1227237743 -0.8784502133 -0.4632647841
-2.0523935350 -0.8394463476 -0.4053141026
-1.9839340241 -0.8067031340 -0.3415320059
-1.9165241565 -0.7801410027 -0.2738720414
-1.8488168761 -0.7606856069 -0.2041293852
-1.7788674306 -0.7491979224 -0.1348566816
-1.7045772359 -0.7469610284 -0.0693300377
-1.6239963267 -0.7558158329 -0.0124486325
-1.5373266461 -0.7760589520 0.0307947619
-1.4467666386 -0.8070729785 0.0556873923
-1.3560253322 -0.8461647926 0.0598488811
-1.2690808158 -0.8896734420 0.0416906709
-1.1885837060 -0.9327987372 0.0035462257
-1.1141631439 -0.9717054888 -0.0490211271
-1.0421436356 -1.0042042720 -0.1088954854
-0.9665842394 -1.0301437046 -0.1675429195
-0.8830317286 -1.0492950971 -0.2170810586
-0.7905225276 -1.0619737809 -0.2497398918
-0.6926481281 -1.0697400681 -0.2614793890
-0.5944334706 -1.0744140115 -0.2507230236
-0.5007984299 -1.0778642100 -0.2189525112
-0.4152778968 -1.0813804637 -0.1692211196
-0.3393450012 -1.0861411599 -0.1058425952
-0.2728619564 -1.0931359442 -0.0327069163
-0.2143765007 -1.1033825867 0.0466578886
-0.1620381075 -1.1177279734 0.1296192687
-0.1141060546 -1.1369904453 0.2142412065
-0.0684334087 -1.1613574616 0.2987992030
-0.0238935063 -1.1915914550 0.3820533448
0.0207625690 -1.2276226422 0.4628956102
0.0661743656 -1.2695341604 0.5404144896
0.1127345694 -1.3177391416 0.6134593490
0.1603580990 -1.3719051657 0.6814589136
0.2086999467 -1.4322268765 0.7435053931
0.2569702460 -1.4987708765 0.7988855958
0.3039662281 -1.5716661174 0.8468556080
0.3481242757 -1.6508383507 0.8869010680
0.3872796791 -1.7364061147 0.9179306492
0.4196873523 -1.8274436966 0.9397665349
0.4431915205 -1.9229632995 0.9515117081
0.4568192652 -2.0210841422 0.9530309586
0.4609919532 -2.1197169199 0.9446465173
0.4568950822 -2.2171632089 0.9271597504
0.4459559476 -2.3121798898 0.9012157535
0.4296126196 -2.4040139424 0.8676923326
0.4085899712 -2.4918363449 0.8268197100
0.3837803784 -2.5753887144 0.7796067948
0.3554344730 -2.6539574531 0.7262345851
0.3238490381 -2.7272614378 0.6674532311
0.2889546725 -2.7944839600 0.6034987903
0.2508954992 -2.8550877060 0.5349132782
0.2098560280 -2.9086673286 0.4623174491
0.1659662581 -2.9545985739 0.3862273485
0.1194202651 -2.9920874402 0.3071528181
0.0706955818 -3.0210042183 0.2258324425
0.0203194966 -3.0409309492 0.1428383977
-0.0312509642 -3.0516141272 0.0588780460
-0.0834752133 -3.0528961177 -0.0253509544
-0.1356677440 -3.0449433493 -0.1092378771
-0.1872294347 -3.0276749073 -0.1921098082
-0.2377960143 -3.0016972753 -0.2733016657
-0.2868329061 -2.9672903277 -0.3522736892
-0.3340445967 -2.9248439646 -0.4283965210
-0.3792732260 -2.8750991522 -0.5012406362
-0.4223666682 -2.8184089884 -0.5702140247
-0.4633081998 -2.7553193683 -0.6347953775
-0.5022469245 -2.6866947169 -0.6948071524
-0.5391848279 -2.6128672096 -0.7496897438
-0.5741427056 -2.5343489657 -0.7990874016
-0.6069372482 -2.4516310027 -0.8427717038
-0.6369246285 -2.3649870504 -0.8804442150
-0.6629607288 -2.2746516745 -0.9118554452
-0.6824295848 -2.1806819984 -0.9365420368
-0.6916184721 -2.0836683992 -0.9541731678
-0.6856828614 -1.9853461986 -0.9639434252
-0.6611074971 -1.8894599588 -0.9645736869
-0.6206177150 -1.7995196058 -0.9558194547
-0.5699203069 -1.7162576832 -0.9382300929
-0.5131505696 -1.6393370669 -0.9121350298
-0.4535705397 -1.5678423472 -0.8780363999
-0.3930377072 -1.5016103233 -0.8359125705
-0.3330320291 -1.4400361867 -0.7865851811
-0.2744858921 -1.3831776310 -0.7303239352
-0.2180984523 -1.3310982682 -0.6675995101
-0.1640770006 -1.2837956671 -0.5992546641
-0.1127549341 -1.2416565994 -0.5256478486
-0.0637338747 -1.2045892850 -0.4478589903
-0.0165715201 -1.1727980902 -0.3666538401
0.0295387017 -1.1465427372 -0.2829024986
0.0756373093 -1.1253305572 -0.1977273323
0.1231893512 -1.1091244544 -0.1122506750
0.1739969916 -1.0976731458 -0.0278889061
0.2297048464 -1.0902610567 0.0537705064
0.2921820471 -1.0861058322 0.1305834702
0.3629700982 -1.0842869060 0.1998884655
0.4434138931 -1.0837294947 0.2576706579
0.5326665611 -1.0832577616 0.3004608548
0.6284918867 -1.0816337743 0.3249815621
0.7272462045 -1.0773475039 0.3287609732
0.8242749351 -1.0686386137 0.3114963920
0.9147885053 -1.0534539272 0.2744329415
0.9966603301 -1.0311810760 0.2233536367
1.0716162028 -1.0020549375 0.1654067979
1.1441478822 -0.9662649733 0.1080945267
1.2200743136 -0.9253162550 0.0594055196
1.3026061323 -0.8817211302 0.0264735622
1.3917136037 -0.8402420048 0.0153960685
1.4836795639 -0.8056322649 0.0262703856
1.5744429272 -0.7811215640 0.0570645418
1.6604152433 -0.7687696211 0.1046303683
1.7403258056 -0.7681900573 0.1631969262
1.8150649299 -0.7778889915 0.2275494977
1.8866482846 -0.7961388894 0.2936454390
1.9569944684 -0.8217254191 0.3586435924
2.0276738226 -0.8541940539 0.4201051944
2.0994950254 -0.8928920812 0.4763932125
2.1727547631 -0.9377440065 0.5258332284
2.2470201555 -0.9890794037 0.5666779851
2.3213716667 -1.0468430201 0.5975320971
2.3944598056 -1.1108144651 0.6170335125
2.4647982203 -1.1801636156 0.6245793200
2.5310752915 -1.2536598151 0.6198557083
2.5922150536 -1.3297379551 0.6027510427
2.6478401023 -1.4067193112 0.5745174484
2.6977124373 -1.4831748887 0.5359693745
2.7416321785 -1.5579097197 0.4879569125
2.7796287549 -1.6299382905 0.4314835542
2.8113407529 -1.6984215622 0.3672486566
2.8365881251 -1.7626494312 0.2961223190
2.8550542118 -1.8220188181 0.2189451821
2.8663442410 -1.8758231519 0.1364861513
2.8699926000 -1.9233073233 0.0495779355
2.8660095673 -1.9640894042 -0.0406578421
2.8537128110 -1.9969850343 -0.1333248478
2.8335367902 -2.0219773233 -0.2270670785
2.8055175166 -2.0381126958 -0.3207310153
2.7700856415 -2.0452302860 -0.4130036066
2.7275678330 -2.0429456746 -0.5024923998
2.6787768387 -2.0312708059 -0.5879470572
2.6245637710 -2.0107955292 -0.6683240838
2.5656144994 -1.9817465801 -0.7424895232
2.5027547019 -1.9446972378 -0.8095446311
2.4368519153 -1.9006450398 -0.8690300603
2.3685263750 -1.8498695883 -0.9197852242
2.2987827843 -1.7934293466 -0.9618796105
2.2285119020 -1.7317257588 -0.9947031283
2.1590520221 -1.6648389218 -1.0175644211
2.0921263372 -1.5929316721 -1.0305210204
2.0302436400 -1.5156015159 -1.0327457994
1.9761427188 -1.4330457574 -1.0244594667
1.9334775615 -1.3458115320 -1.0050262475
1.9035057691 -1.2561325688 -0.9755966962
1.8858289957 -1.1665482110 -0.9372252537
1.8783484409 -1.0792794882 -0.8909100114
1.8786364738 -0.9958190114 -0.8374708808
1.8848204532 -0.9173411669 -0.7772490736
1.8952721405 -0.8444337889 -0.7109228270
1.9089922139 -0.7778839340 -0.6387607911
1.9254454935 -0.7182642575 -0.5613076556
1.9446270472 -0.6660382388 -0.4792754317
1.9666758225 -0.6221658822 -0.3931714189
1.9920003431 -0.5865259327 -0.3042206127
2.0211384336 -0.5587785604 -0.2136307453
2.0551149867 -0.5387027872 -0.1226948463
2.0945325348 -0.5241060340 -0.0329184688
2.1401910952 -0.5133267169 0.0544115281
2.1932723636 -0.5037319337 0.1375718225
2.2538489243 -0.4922671668 0.2151635082
2.3220123211 -0.4756283547 0.2851115423
2.3965667658 -0.4509804663 0.3454700444
2.4751980214 -0.4159120303 0.3943885507
2.5547585978 -0.3685200904 0.4293994019
2.6312362767 -0.3091581978 0.4499260484
2.7007344414 -0.2389500670 0.4557115687
2.7582316314 -0.1589676861 0.4463395977
2.7986097022 -0.0717699299 0.4229466114
2.8153239255 0.0188018196 0.3871775776
2.8061836613 0.1070692768 0.3437553702
2.7730026416 0.1882322881 0.2978885358
2.7236077823 0.2616750989 0.2534121580
2.6642924694 0.3290869559 0.2114618706
2.5985111583 0.3920126899 0.1722010141
2.5278964276 0.4514066568 0.1359241131
2.4530434773 0.5077678302 0.1035398222
2.3739997066 0.5613066813 0.0768947557
2.2906696385 0.6119615073 0.0593013695
2.2045620723 0.6606068589 0.0533820894
2.1184733548 0.7092393461 0.0598897852
2.0353383445 0.7605263989 0.0766365914
1.9570744003 0.8164624713 0.1005046683
1.8852547249 0.8784971409 0.1291061949
1.8203182976 0.9466549235 0.1601203472
1.7620345585 1.0202862212 0.1918500926
1.7093539619 1.0982802834 0.2230069314
1.6599090462 1.1790438951 0.2524038996
1.6096266807 1.2603381240 0.2787310504
1.5525262640 1.3384653878 0.2999119495
1.4815783343 1.4061699296 0.3121864812
1.3953173005 1.4540217648 0.3117969806
1.3000164609 1.4774760782 0.2997578719
1.2028369818 1.4852735238 0.2820276056
1.1057717805 1.4845770317 0.2618958838
1.0090891911 1.4786438656 0.2407207001
0.9127616878 1.4690583387 0.2192432722
0.8166337699 1.4572508292 0.1979765876
0.7205856579 1.4439102604 0.1772547020
0.6244830804 1.4295988597 0.1574538137
0.5282201196 1.4148436631 0.1387899315
0.4316624705 1.4000851843 0.1217258066
0.3347383446 1.3857359587 0.1064913928
0.2373193615 1.3723531611 0.0937628201
0.1393941254 1.3603579766 0.0838541361
0.0408843793 1.3507490408 0.0780761097
-0.0580237420 1.3442362329 0.0771194493
-0.1569622113 1.3422456215 0.0827235686
-0.2523529940 1.4784861720 -0.0997380395
-0.3517972364 1.4875878729 -0.0996908185
-0.4510883427 1.4979198353 -0.0972571054
-0.5502817451 1.5086736315 -0.0954714001
-0.6244489534 1.5152011374 -0.0996311912
-0.6981484029 1.5190988702 -0.1119441837
-0.7940740761 1.5203656037 -0.1395467347
-0.8881799659 1.5195936946 -0.1729521147
-1.0051544852 1.5176690451 -0.2165077404
-1.1467663676 1.5137159383 -0.2651006120
-1.3148804185 1.4959378861 -0.3073773099
-1.4748662591 1.4348323180 -0.3210834678
-1.5959954036 1.3137919897 -0.2974201593
-1.6838173643 1.1700429777 -0.2512342296
-1.7456867307 1.0685383418 -0.2131842531
-1.8004159834 0.9914311913 -0.1811116489
-1.8617894336 0.9194763236 -0.1491415605
-1.9130533522 0.8699203886 -0.1263056066
-1.9678308188 0.8235637083 -0.1052498987
-2.0258465148 0.7802112210 -0.0866097820
-2.0868251221 0.7396678645 -0.0710206019
-2.1508790677 0.7019674556 -0.0621033791
-2.2156996637 0.6649050404 -0.0591758566
-2.3018520182 0.6153288783 -0.0654164456
-2.3853746557 0.5638981669 -0.0829642928
-2.4648821725 0.5097640038 -0.1093211044
-2.5585468524 0.4382107063 -0.1501669306
-2.6619608231 0.3459081132 -0.2065916750
-2.7655883606 0.2265246251 -0.2804413817
-2.8245236020 0.0846321034 -0.3607340637
-2.8110281613 -0.0723045610 -0.4281988368
-2.7301965769 -0.2206853165 -0.4613789301
-2.6077198987 -0.3430847698 -0.4510801001
-2.4677458579 -0.4279823342 -0.3928665568
-2.3329104658 -0.4782297241 -0.2957236171
-2.2305954846 -0.5017927118 -0.1894571451
-2.1600465248 -0.5137290515 -0.0873337346
-2.1006185420 -0.5263829794 0.0215601017
-2.0602573696 -0.5402680710 0.1117263506
-2.0257237693 -0.5598451879 0.2032281213
-1.9961014484 -0.5866915478 0.2945912961
-1.9704944165 -0.6216535746 0.3843925230
-1.9483974423 -0.6650868537 0.4713754903
-1.9294267822 -0.7168066779 0.5544825810
-1.9132905163 -0.7762215424 0.6329227658
-1.9002086225 -0.8428073573 0.7059773332
-1.8907495447 -0.9158751104 0.7731735871
-1.8859300742 -0.9946952523 0.8340193176
-1.8873334991 -1.0784581395 0.8879997395
-1.8968922947 -1.1659663174 0.9345821509
-1.9169152031 -1.2556146522 0.9728482430
-1.9492627521 -1.3451051663 1.0016139602
-1.9937732294 -1.4320886520 1.0200044014
-2.0634853928 -1.5347389790 1.0278581147
-2.1273870212 -1.6108829081 1.0214900484
-2.1952406002 -1.6818719826 1.0045221607
-2.2824802248 -1.7638796142 0.9699253494
-2.3524342459 -1.8231303777 0.9304567654
-2.4211772671 -1.8766660744 0.8817759643
-2.4878704211 -1.9239389312 0.8245015699
-2.5515124101 -1.9638016461 0.7587525351
-2.6114589570 -1.9958889610 0.6856959834
-2.6668720932 -2.0193746273 0.6060896343
-2.7167573070 -2.0336420099 0.5208386827
-2.7605444315 -2.0386963971 0.4313016659
-2.7972257542 -2.0339945597 0.3386104458
-2.8264407654 -2.0199740414 0.2442288041
-2.8478652631 -1.9969317186 0.1495197737
-2.8610136389 -1.9653757009 0.0557543395
-2.8659645736 -1.9258646004 -0.0357659421
-2.8630087614 -1.8793274066 -0.1240111764
-2.8522122958 -1.8261286064 -0.2077673842
-2.8341335298 -1.7672513717 -0.2863112817
-2.8091003826 -1.7032442566 -0.3586967388
-2.7773138443 -1.6347475046 -0.4239700259
-2.7392374280 -1.5626324224 -0.4815090342
-2.6951801541 -1.4877222486 -0.5306044736
-2.6448820995 -1.4108940279 -0.5697135463
-2.5888098795 -1.3334953475 -0.5983982235
-2.5271402426 -1.2569784195 -0.6156727820
-2.4604474473 -1.1829404502 -0.6206818161
-2.3896566566 -1.1130053957 -0.6132208735
-2.3160764231 -1.0485924375 -0.5933002334
-2.2413215321 -0.9904272945 -0.5618411785
-2.1667332120 -0.9388439376 -0.5201598430
-2.0931899599 -0.8935771750 -0.4700962176
-2.0391298793 -0.8645084534 -0.4272141014
-1.9679203407 -0.8306366283 -0.3660913501
-1.8971260563 -0.8034951344 -0.3012152607
-1.8253424610 -0.7837645052 -0.2347818525
-1.7505271615 -0.7729116316 -0.1697644724
-1.6707877653 -0.7722829007 -0.1101135565
-1.6069057047 -0.7798325189 -0.0725691010
-1.5174899178 -0.7999259531 -0.0349508739
-1.4485826297 -0.8220676060 -0.0184163279
-1.3792735121 -0.8493578215 -0.0125692648
-1.2906636110 -0.8921425328 -0.0280419270
-1.2089064902 -0.9361332689 -0.0642735565
-1.1338442343 -0.9769208128 -0.1158188668
-1.0615565570 -1.0121123547 -0.1750263411
-0.9859025441 -1.0405427817 -0.2336072053
-0.9025644136 -1.0620555745 -0.2839971861
-0.8101595700 -1.0760908302 -0.3185612333
-0.6870734973 -1.0848225566 -0.3311637275
-0.5648299961 -1.0880303434 -0.3115958648
-0.4729359664 -1.0885909683 -0.2742045658
-0.3893240994 -1.0888380516 -0.2205597279
-0.2975780215 -1.0904547329 -0.1365341555
-0.2343221552 -1.0943807650 -0.0595789310
-0.1781539807 -1.1017051427 0.0225508469
-0.1270389291 -1.1131519394 0.1075053980
-0.0792823649 -1.1293316847 0.1936557162
-0.0331244725 -1.1506799662 0.2795597400
0.0128450373 -1.1775700930 0.3639867908
0.0597498501 -1.2098938604 0.4459513681
0.1083923269 -1.2478210256 0.5244070710
0.1592480483 -1.2912529507 0.5984678770
0.2124611756 -1.3398939683 0.6674541598
0.2679056273 -1.3937918691 0.7305018570
0.3250900093 -1.4528830207 0.7869900121
0.3832364994 -1.5170527126 0.8365195886
0.4411263971 -1.5866086293 0.8784540569
0.4970727107 -1.6618352604 0.9124343589
0.5613154084 -1.7638398292 0.9440136117
0.6097694185 -1.8773669506 0.9594557965
0.6376370331 -1.9982718323 0.9607682855
0.6425224812 -2.1217277828 0.9480525470
0.6289220937 -2.2429560626 0.9229579341
0.6012963584 -2.3583731509 0.8846784543
0.5743023914 -2.4467812358 0.8471447834
0.5439415049 -2.5311280927 0.8033347476
0.5108158795 -2.6109674408 0.7534818685
0.4753057151 -2.6859863083 0.6980942539
0.4374666427 -2.7556911156 0.6375500948
0.3972848380 -2.8194986693 0.5722112560
0.3547206593 -2.8767857818 0.5024842557
0.3098728675 -2.9271329860 0.4289564203
0.2627816375 -2.9696980957 0.3519954610
0.2137611739 -3.0042401088 0.2722769500
0.1631370165 -3.0302334658 0.1903550968
0.1113648088 -3.0470323614 0.1067649009
0.0589133701 -3.0545316236 0.0222593908
0.0063965539 -3.0526736248 -0.0625100712
-0.0455059521 -3.0414023365 -0.1469270548
-0.0962130880 -3.0207005655 -0.2302896953
-0.1452844565 -2.9910261519 -0.3118976735
-0.1921534416 -2.9526068046 -0.3911217577
-0.2364870473 -2.9059256700 -0.4673210903
-0.2780478624 -2.8516333802 -0.5399621126
-0.3166214611 -2.7901906582 -0.6084398900
-0.3521228293 -2.7222227272 -0.6722678861
-0.3770415356 -2.6678983301 -0.7173734914
-0.4069759818 -2.5898026299 -0.7718980907
-0.4335464530 -2.5067138711 -0.8204448979
-0.4564510407 -2.4191926393 -0.8626528301
-0.4749012420 -2.3275991451 -0.8977942619
-0.4846624613 -2.2563160350 -0.9184657992
-0.4924239253 -2.1592404005 -0.9397492235
-0.4926688118 -2.0851907340 -0.9496732290
-0.4881884911 -2.0108452509 -0.9548675691
-0.4785205943 -1.9366432032 -0.9550714850
-0.4549472164 -1.8402272018 -0.9450502033
-0.4300662096 -1.7712827969 -0.9300572466
-0.4014406398 -1.7051771462 -0.9103463834
-0.3581123221 -1.6221657502 -0.8763769726
-0.3106280136 -1.5455821774 -0.8337842443
-0.2735854288 -1.4921000031 -0.7969054110
-0.2233713679 -1.4264811316 -0.7410328574
-0.1733818138 -1.3669486743 -0.6785132505
-0.1243603525 -1.3134769820 -0.6100152888
-0.0767069659 -1.2660939315 -0.5362554793
-0.0304034990 -1.2247402705 -0.4581175575
0.0149290610 -1.1892874469 -0.3765754760
0.0600026029 -1.1598731151 -0.2925084571
0.1059615617 -1.1360562115 -0.2071572339
0.1541823485 -1.1175974697 -0.1217371393
0.2065487964 -1.1039880856 -0.0378917268
0.2489032575 -1.0962215747 0.0233620790
0.3127868421 -1.0894135752 0.0997414808
0.3858947090 -1.0852008872 0.1674962975
0.4686021597 -1.0824070462 0.2231540507
0.5605268341 -1.0799007794 0.2616208888
0.6338464746 -1.0773219073 0.2758274559
0.7327930773 -1.0718410793 0.2777663580
0.8054460989 -1.0648964544 0.2639950761
0.8970750712 -1.0509609038 0.2289892993
0.9800943484 -1.0303557277 0.1784270760
1.0557949121 -1.0028731954 0.1196501289
1.1288934340 -0.9686928222 0.0610166168
1.2047248607 -0.9286747822 0.0105050562
1.2867371050 -0.8853312441 -0.0244699192
1.3975438962 -0.8324683458 -0.0395841253
1.4891543016 -0.7970442630 -0.0264315157
1.6010969511 -0.7659286481 0.0169335519
1.6844838109 -0.7547498013 0.0704346388
1.7614235666 -0.7551227286 0.1339679329
1.8333814014 -0.7655480338 0.2023593109
1.9026400939 -0.7842349177 0.2717953608
1.9711860404 -0.8103934290 0.3395120011
2.0405198058 -0.8431428201 0.4034434988
2.1115050882 -0.8821125522 0.4618187905
2.1843015177 -0.9273438775 0.5129850141
2.2584876508 -0.9791768657 0.5550626601
2.3329347269 -1.0374727888 0.5869250726
2.4063186490 -1.1020004401 0.6070758983
2.4769452191 -1.1720783082 0.6146424370
2.5434366010 -1.2463035352 0.6093946380
2.6047544862 -1.3229765000 0.5915756716
2.6605471589 -1.4003325116 0.5622511998
2.7106125389 -1.4769731750 0.5224954186
2.7546284148 -1.5515156796 0.4727992392
2.7925356708 -1.6229883458 0.4143395901
2.8244228272 -1.6906408093 0.3482368336
2.8433566076 -1.7378202204 0.2932768954
2.8633724104 -1.7966318134 0.2152909210
2.8763768430 -1.8496729723 0.1318663646
2.8817210314 -1.8959821778 0.0437515234
2.8792782747 -1.9350041576 -0.0479471276
2.8688315543 -1.9661208535 -0.1420681806
2.8502092950 -1.9884215417 -0.2374128469
2.8236188760 -2.0014480446 -0.3325859934
2.7893966692 -2.0048610297 -0.4261242579
2.7481019075 -1.9983819472 -0.5165811959
2.7005630657 -1.9821765570 -0.6026426720
2.6611636933 -1.9636464977 -0.6633707326
2.6046400118 -1.9313921521 -0.7387762520
2.5441238779 -1.8907299890 -0.8066801194
2.4805409126 -1.8425661623 -0.8663864953
2.4147480059 -1.7875884849 -0.9171525151
2.3476747970 -1.7265888754 -0.9585128948
2.2971678912 -1.6774531113 -0.9834588193
2.2305240763 -1.6073114126 -1.0074142963
2.1661607888 -1.5324063541 -1.0207152134
2.1060035244 -1.4530352115 -1.0231546944
2.0641503286 -1.3911474234 -1.0188459867
2.0169391644 -1.3049909341 -1.0015077821
1.9798788759 -1.2167477667 -0.9734259031
1.9601368782 -1.1503897784 -0.9450310814
1.9417756151 -1.0633567479 -0.9002271653
1.9324882938 -0.9793334747 -0.8474326484
1.9305021626 -0.8995872827 -0.7876106549
1.9346010444 -0.8252044384 -0.7213078432
1.9435132439 -0.7567225077 -0.6493374286
1.9564000247 -0.6945316212 -0.5724116000
1.9731557266 -0.6393948195 -0.4909890558
1.9937905348 -0.5914454544 -0.4059773360
2.0186506209 -0.5508464522 -0.3183102498
2.0482470636 -0.5170374009 -0.2292281284
2.0834957907 -0.4889717794 -0.1402008032
2.1252553680 -0.4646996864 -0.0528870630
2.1615268914 -0.4471096226 0.0101357406
2.2164810017 -0.4216703562 0.0892600453
2.2626047132 -0.3990828021 0.1434229835
2.3123503014 -0.3724649345 0.1925234147
2.3657312779 -0.3368917350 0.2308603838
2.4191505356 -0.2945132476 0.2603336421
2.4710107012 -0.2454503364 0.2804682796
2.5197144014 -0.1898238649 0.2907893864
2.5445528208 -0.1469388918 0.2870614750
2.5693912401 -0.1040539187 0.2833335636
2.5821184787 -0.0579414346 0.2700174233
2.5948457174 -0.0118289505 0.2567012830
2.5903734155 0.0558705990 0.2257835035
2.5813831879 0.0990550052 0.2036911496
2.5588848073 0.1609086744 0.1683318673
2.5238852763 0.2161446095 0.1319475244
2.4839834257 0.2681002821 0.0959786543
2.4397456251 0.3170830127 0.0608048146
2.3740507590 0.3777338057 0.0165885604
2.3015633540 0.4340159602 -0.0223491875
2.2222170805 0.4860977158 -0.0525352218
2.1369326749 0.5343032198 -0.0702888051
2.0485630763 0.5801684697 -0.0743076503
1.9389149437 0.6382901620 -0.0629939331
1.8340007617 0.7014114776 -0.0395370120
1.7554380783 0.7577651773 -0.0149317178
1.6644751748 0.8358828708 0.0194175022
1.5979444786 0.9047211264 0.0477683517
1.5351035247 0.9774554265 0.0748382014
1.4730548976 1.0519408172 0.0987961531
1.4238032089 1.1066625212 0.1123699396
1.3705161114 1.1581407031 0.1214499339
1.3336462436 1.1913783170 0.1260053327
1.2710727009 1.2321887295 0.1239346075
1.2051464791 1.2658221740 0.1159311874
1.1369213747 1.2930758727 0.1027711944
1.0674511840 1.3147470475 0.0852307509
0.9972474729 1.3325813275 0.0661817377
0.9263952138 1.3487634109 0.0481429887
0.8309674827 1.3677802364 0.0257632657
0.7346040421 1.3841166855 0.0053347288
0.6375071530 1.3982135071 -0.0132251890
0.5398289895 1.4104572253 -0.0299809143
0.4416855992 1.4211907897 -0.0449779707
0.3431625151 1.4307107150 -0.0582119501
0.2443324239 1.4393103717 -0.0696760075
0.1452625386 1.4472893225 -0.0793860049
0.0460074368 1.4549208201 -0.0873193517
-0.0533829768 1.4624733151 -0.0934177279
-0.1528564815 1.4702273553 -0.0975960162
