# Supplementary material for: The topology of the magnetically induced ring current of C13Cl2
Source: Chem Sci. 2026 Jun 27. Online ahead of print. doi: 10.1039/d6sc03398a (PMC13334967; doi:10.1039/d6sc03398a)
Supplement: SC-OLF-D6SC03398A-s002 [file SC-OLF-D6SC03398A-s002.zip › c13cl2/3loops/ribbon_traj_008_010.xyz]

300

-0.2576741721 1.3604048149 0.0837140616
-0.3537841690 1.3632419552 0.0989548058
-0.4509590545 1.3646467605 0.1052770993
-0.5482949291 1.3632287516 0.1005532262
-0.6444418187 1.3577032654 0.0853230081
-0.7384687540 1.3469086271 0.0618163221
-0.8305679836 1.3316291624 0.0334496507
-0.9215331431 1.3127639385 0.0035473665
-1.0231188247 1.2870668778 -0.0285461807
-1.1129596628 1.2575592814 -0.0525455870
-1.2008240408 1.2187048883 -0.0691280398
-1.2927744501 1.1599492044 -0.0745914751
-1.3660902664 1.0962080475 -0.0677623787
-1.4322374948 1.0262870400 -0.0520414710
-1.5024844877 0.9458676327 -0.0273550603
-1.5656370369 0.8759152484 -0.0020061672
-1.6321012955 0.8096238569 0.0246059010
-1.7033030285 0.7482772282 0.0507392472
-1.7794787707 0.6922650786 0.0746898511
-1.8602590886 0.6413624928 0.0946052676
-1.9446719563 0.5944842652 0.1083127979
-2.0311684469 0.5497825465 0.1132144899
-2.1173644975 0.5048674985 0.1065374976
-2.1999906528 0.4573881768 0.0864662799
-2.2763071416 0.4060385213 0.0544124256
-2.3454622669 0.3505601382 0.0138881443
-2.4074422201 0.2906367334 -0.0316789758
-2.4620146270 0.2256345271 -0.0796468726
-2.5117285552 0.1448864224 -0.1341467503
-2.5387528340 0.0638579437 -0.1805524480
-2.5399956563 -0.0360007679 -0.2234813622
-2.5020695044 -0.1355480447 -0.2435749547
-2.4474464118 -0.2153687911 -0.2398375013
-2.3736660600 -0.2894703622 -0.2098339775
-2.3060819737 -0.3416995929 -0.1637612427
-2.2420019893 -0.3820086775 -0.1026928090
-2.1778829959 -0.4168940972 -0.0212228556
-2.1286787258 -0.4437504186 0.0585737880
-2.0865890974 -0.4703983424 0.1424495729
-2.0507464690 -0.4999001872 0.2282591210
-2.0201583008 -0.5341449950 0.3143336584
-1.9941851641 -0.5745338833 0.3992374730
-1.9692037605 -0.6272258817 0.4919576953
-1.9508483806 -0.6813862961 0.5710051846
-1.9358247525 -0.7420957652 0.6458654329
-1.9240873250 -0.8086254825 0.7161866071
-1.9162224050 -0.8806945793 0.7813489552
-1.9130926642 -0.9578328576 0.8407497553
-1.9162327203 -1.0498617706 0.8996256271
-1.9274877091 -1.1351333445 0.9449715138
-1.9508791922 -1.2333459372 0.9863422165
-1.9837770247 -1.3205856259 1.0137369586
-2.0329848106 -1.4161426855 1.0331233722
-2.0939350823 -1.5067382483 1.0395367673
-2.1635415522 -1.5908810358 1.0321930618
-2.2375064992 -1.6690525197 1.0124092489
-2.3047643884 -1.7338909232 0.9847093929
-2.3807168751 -1.8005264333 0.9427076426
-2.4471366474 -1.8543861138 0.8959847214
-2.5117622076 -1.9020700483 0.8407881560
-2.5816416344 -1.9476751199 0.7699592959
-2.6398447796 -1.9801056266 0.6987837734
-2.6938141265 -2.0043679022 0.6212996337
-2.7483779235 -2.0205318108 0.5278460695
-2.7907719573 -2.0259675001 0.4402915673
-2.8266006009 -2.0222543043 0.3497501084
-2.8584596537 -2.0071124185 0.2461877199
-2.8787128024 -1.9847230967 0.1535452792
-2.8914463901 -1.9544111065 0.0618064333
-2.8968264799 -1.9112411419 -0.0386351628
-2.8933401727 -1.8656125297 -0.1247203126
-2.8827804258 -1.8138473586 -0.2066668814
-2.8654595774 -1.7565290353 -0.2836268483
-2.8386258536 -1.6863523998 -0.3633012510
-2.8080271951 -1.6193070433 -0.4272210624
-2.7715224073 -1.5486640162 -0.4837393863
-2.7235766817 -1.4658586385 -0.5369806257
-2.6751617071 -1.3904202035 -0.5753138700
-2.6210941893 -1.3143890295 -0.6035550130
-2.5615788147 -1.2391801634 -0.6208608623
-2.4887499749 -1.1577347681 -0.6262908613
-2.4195378983 -1.0896333020 -0.6184453232
-2.3475911366 -1.0269301239 -0.5988542045
-2.2653154693 -0.9639419983 -0.5636827922
-2.1923215775 -0.9145257373 -0.5220581760
-2.1206021009 -0.8711661128 -0.4722099333
-2.0506065241 -0.8336941338 -0.4155512892
-1.9822520529 -0.8021552068 -0.3535094700
-1.9063481274 -0.7736750856 -0.2798156989
-1.8383480161 -0.7555000252 -0.2122510204
-1.7678789758 -0.7451234015 -0.1456153126
-1.6929677552 -0.7437934587 -0.0832411194
-1.6121419136 -0.7529561747 -0.0296054159
-1.5256890592 -0.7731133996 0.0104043656
-1.4359228673 -0.8035291734 0.0326367921
-1.3574077573 -0.8370029528 0.0347551345
-1.2712370313 -0.8787212204 0.0181812590
-1.1908472210 -0.9204707802 -0.0172093818
-1.1158543901 -0.9585521589 -0.0663128880
-1.0428936418 -0.9907816263 -0.1223741864
-0.9667491037 -1.0165351782 -0.1775146700
-0.8835178637 -1.0357021095 -0.2242588859
-0.7924145714 -1.0486722090 -0.2557424963
-0.6962989442 -1.0567832763 -0.2674969023
-0.5878232553 -1.0624544835 -0.2566685700
-0.4957332701 -1.0659951646 -0.2251385805
-0.4112855222 -1.0695152403 -0.1766409902
-0.3359033983 -1.0740281316 -0.1149924166
-0.2622027672 -1.0814524032 -0.0343558853
-0.2042585165 -1.0910658565 0.0435256659
-0.1519727451 -1.1043764836 0.1248207320
-0.1036135968 -1.1220977151 0.2076950123
-0.0572765647 -1.1444694703 0.2905916298
-0.0058845214 -1.1754973703 0.3822286995
0.0402458127 -1.2087575061 0.4614548820
0.0876142541 -1.2472563461 0.5374740307
0.1366776690 -1.2910974243 0.6093416989
0.1875484452 -1.3400262306 0.6764140243
0.2401028155 -1.3940784432 0.7378724715
0.2938506224 -1.4532005447 0.7930828927
0.3557948097 -1.5244914349 0.8471537914
0.4095017552 -1.5940288513 0.8873055426
0.4690632334 -1.6765664130 0.9233030124
0.5246118185 -1.7651985427 0.9480040948
0.5802444329 -1.8692247783 0.9625918851
0.6215571752 -1.9937055197 0.9610354504
0.6235034541 -2.1246665178 0.9433572690
0.6016942576 -2.2402464170 0.9169601968
0.5754811058 -2.3408705453 0.8853073662
0.5447494920 -2.4372484648 0.8451763572
0.5108627207 -2.5291143239 0.7972838209
0.4792186028 -2.6072108856 0.7488913038
0.4452564838 -2.6806783927 0.6949402844
0.4090458598 -2.7491002712 0.6359327099
0.3704594776 -2.8117829036 0.5721609802
0.3295166179 -2.8682200540 0.5041110883
0.2805086428 -2.9232484292 0.4232198988
0.2348798505 -2.9647104213 0.3477580578
0.1872654350 -2.9981685150 0.2695695213
0.1380338089 -3.0232393750 0.1892705561
0.0876821404 -3.0396330134 0.1074298848
0.0366564914 -3.0470874107 0.0247059425
-0.0145255192 -3.0454490315 -0.0582490756
-0.0652660141 -3.0348214622 -0.1408170594
-0.1150103482 -3.0151060363 -0.2223136154
-0.1632881327 -2.9867378903 -0.3021092101
-0.2096468006 -2.9500847544 -0.3796292281
-0.2537794145 -2.9055746284 -0.4542744496
-0.2954579596 -2.8537685569 -0.5255273399
-0.3345464030 -2.7951619273 -0.5928640670
-0.3709601241 -2.7302438096 -0.6557301016
-0.4047032294 -2.6596885608 -0.7137608825
-0.4327274770 -2.5938525725 -0.7603627866
-0.4614906392 -2.5141109959 -0.8081908144
-0.4872848924 -2.4301764296 -0.8500270522
-0.5080294732 -2.3537678891 -0.8817670046
-0.5265525918 -2.2630247851 -0.9113775688
-0.5388886475 -2.1810776145 -0.9319469988
-0.5437449676 -2.0850377557 -0.9474795343
-0.5382506068 -2.0000086515 -0.9540482115
-0.5214520840 -1.9164303746 -0.9536815340
-0.4947063902 -1.8362669115 -0.9462400343
-0.4608612447 -1.7600935580 -0.9319811757
-0.4175670516 -1.6776240076 -0.9069171881
-0.3743715343 -1.6108724459 -0.8774137166
-0.3246970445 -1.5385619797 -0.8367000216
-0.2737818371 -1.4715626590 -0.7885454572
-0.2227599780 -1.4100225168 -0.7333545509
-0.1725310550 -1.3539691171 -0.6717283157
-0.1235547962 -1.3033175135 -0.6045216330
-0.0761764345 -1.2582007803 -0.5323134504
-0.0302147966 -1.2186156888 -0.4559948003
0.0147163240 -1.1846204457 -0.3763920274
0.0593359446 -1.1561847734 -0.2944478155
0.1046787508 -1.1329305249 -0.2112625821
0.1521162051 -1.1146845267 -0.1279990157
0.2034774149 -1.1011223953 -0.0462120267
0.2604418437 -1.0915184648 0.0322925330
0.3161988543 -1.0860685201 0.0967609677
0.3879474591 -1.0816364435 0.1623253246
0.4582943264 -1.0792259735 0.2105087261
0.5469377420 -1.0765146598 0.2502627807
0.6296877573 -1.0738707044 0.2711539665
0.7268592603 -1.0686527444 0.2741953924
0.8104210651 -1.0608525136 0.2584196032
0.8890386217 -1.0486197101 0.2278975015
0.9711858052 -1.0290133864 0.1797360786
1.0461419264 -1.0029129937 0.1232112183
1.1179053590 -0.9703354138 0.0657910164
1.2010340909 -0.9273033183 0.0092153509
1.2913100844 -0.8796184365 -0.0296647450
1.3893063160 -0.8330576336 -0.0413116021
1.4899541950 -0.7937797157 -0.0270664167
1.5882890745 -0.7659233855 0.0108862341
1.6802906672 -0.7517847143 0.0680117683
1.7641756807 -0.7523312334 0.1380729534
1.8346376416 -0.7622860678 0.2046183187
1.9105036084 -0.7830441037 0.2807669093
1.9777831109 -0.8086880994 0.3465440035
2.0458990632 -0.8406583311 0.4085863041
2.1155498498 -0.8785642126 0.4653314239
2.1869134194 -0.9224109875 0.5152224564
2.2595331501 -0.9724520269 0.5566987628
2.3324580586 -1.0287541803 0.5883927164
2.4043600803 -1.0911352333 0.6090724550
2.4821192292 -1.1674899575 0.6184724596
2.5471039001 -1.2399481530 0.6136408799
2.6071514274 -1.3148604231 0.5968609276
2.6618766216 -1.3906101001 0.5691477064
2.7110294258 -1.4657825149 0.5312451265
2.7544975649 -1.5391862103 0.4840421265
2.7922806656 -1.6098634230 0.4285009685
2.8280280145 -1.6851188155 0.3574221809
2.8530261993 -1.7473964836 0.2866085530
2.8715069004 -1.8046885150 0.2098454473
2.8831874057 -1.8564132812 0.1279685461
2.8876445087 -1.9018474573 0.0417671342
2.8846037231 -1.9403575983 -0.0477946521
2.8737739463 -1.9711920431 -0.1396834046
2.8552631543 -1.9940257204 -0.2326674062
2.8291169118 -2.0080679438 -0.3255548324
2.7957153620 -2.0129989772 -0.4170345057
2.7555336638 -2.0087042061 -0.5057777152
2.7091875515 -1.9951277443 -0.5904857981
2.6574739692 -1.9725920491 -0.6700087815
2.6012139136 -1.9416331164 -0.7433779266
2.5411702295 -1.9027391277 -0.8096275065
2.4781752894 -1.8567352051 -0.8681270476
2.4129766334 -1.8042638427 -0.9181537257
2.3464661074 -1.7461366583 -0.9594279558
2.2795438621 -1.6829190506 -0.9915541421
2.2134506885 -1.6147877638 -1.0138386369
2.1496301657 -1.5421380143 -1.0263148987
2.0973040912 -1.4745222288 -1.0280897689
2.0437578272 -1.3934130007 -1.0210471356
1.9993741480 -1.3085901760 -1.0032112757
1.9699746813 -1.2322778038 -0.9789280195
1.9456602096 -1.1453473408 -0.9430799454
1.9310140266 -1.0600685374 -0.8989274890
1.9245187540 -0.9779021659 -0.8473561492
1.9246362735 -0.8999900342 -0.7890647826
1.9299802239 -0.8270279049 -0.7248031055
1.9395474310 -0.7596512224 -0.6550929237
1.9527434717 -0.6983316218 -0.5805299890
1.9694499844 -0.6434616244 -0.5017700591
1.9897011976 -0.5955257824 -0.4194548763
2.0137785809 -0.5543565700 -0.3346378635
2.0422099459 -0.5195161338 -0.2484580481
2.0758879710 -0.4903021098 -0.1622827870
2.1154736759 -0.4645845025 -0.0777971586
2.1553622903 -0.4449868035 -0.0058423862
2.2007630390 -0.4251214440 0.0624413362
2.2524259653 -0.4012240266 0.1237422539
2.3011504341 -0.3792968428 0.1716690126
2.3534634335 -0.3518673655 0.2127503638
2.4072517822 -0.3174328347 0.2452456935
2.4609417354 -0.2750417722 0.2679211723
2.5061354073 -0.2360132796 0.2807695220
2.5507337427 -0.1792357234 0.2822204039
2.5844069642 -0.1284077876 0.2768134792
2.6095206261 -0.0739721641 0.2643960470
2.6203811000 -0.0062652544 0.2387415420
2.6183143300 0.0602895091 0.2092604503
2.5994208236 0.1111396042 0.1806314655
2.5701174007 0.1683981887 0.1470021413
2.5336082525 0.2214899591 0.1140092750
2.4870721115 0.2803045837 0.0754123816
2.4340260323 0.3347335434 0.0380397034
2.3767809554 0.3863671991 0.0031209154
2.3154702027 0.4354866964 -0.0280757989
2.2412342426 0.4889237960 -0.0579791083
2.1517504773 0.5457763930 -0.0799806346
2.0578693152 0.6002044556 -0.0860070363
1.9535058006 0.6607779382 -0.0763786686
1.8634390687 0.7192776131 -0.0560333604
1.7792547427 0.7836703939 -0.0293089466
1.7018210788 0.8546260924 0.0009852722
1.6314415431 0.9321758310 0.0324318531
1.5735823043 1.0054247172 0.0598307498
1.5175408346 1.0807445196 0.0847216886
1.4683517384 1.1474662808 0.1041303272
1.4136059890 1.2110183128 0.1178259996
1.3597436485 1.2601324772 0.1246850049
1.2973000743 1.2982565817 0.1238635849
1.2296172500 1.3228659658 0.1158757698
1.1498998831 1.3441140901 0.1020458592
1.0798707616 1.3529576024 0.0865417080
0.9991295484 1.3629580945 0.0671979904
0.9069829887 1.3727210647 0.0439765855
0.8134528930 1.3792247942 0.0248011816
0.7069014146 1.3851264659 0.0123650466
0.5999035599 1.3876148901 0.0076495029
0.5048467677 1.3859488560 0.0066491626
0.4099863449 1.3828226024 0.0089590053
0.3152552834 1.3786784516 0.0138452157
0.2204881710 1.3739849952 0.0209571913
0.1255465149 1.3691085812 0.0298542762
0.0302347487 1.3646537553 0.0405980761
-0.0655101310 1.3611040560 0.0529272974
-0.1616319865 1.3592896725 0.0670975609
-0.2548411600 1.3469676700 0.0974956100
-0.3519322700 1.3557811295 0.1154482872
-0.4504963963 1.3621362631 0.1234232291
-0.5494625797 1.3629613524 0.1192370946
-0.6470634555 1.3569164852 0.1033171719
-0.7423131082 1.3447415116 0.0787494645
-0.8355398004 1.3279861686 0.0494547141
-0.9276463505 1.3076287835 0.0189007256
-1.0192366534 1.2829881080 -0.0099703769
-1.1102285968 1.2521788475 -0.0343153998
-1.1990731740 1.2116478876 -0.0508272545
-1.2824116654 1.1585464433 -0.0563180894
-1.3570700317 1.0938336452 -0.0497601924
-1.4242267729 1.0227033357 -0.0338941935
-1.4876739279 0.9497777642 -0.0118322399
-1.5514399366 0.8782919591 0.0137580422
-1.6185049422 0.8104586236 0.0407917989
-1.6904740019 0.7477034305 0.0674272689
-1.7675426712 0.6903821221 0.0919208194
-1.8494006380 0.6383579085 0.1123601132
-1.9350539811 0.5905366396 0.1265142655
-2.0229254995 0.5450115168 0.1316973533
-2.1105393565 0.4992453078 0.1249523337
-2.1942473073 0.4506650615 0.1038619283
-2.2710885212 0.3980029120 0.0701594402
-2.3404804042 0.3412356577 0.0279272614
-2.4023193388 0.2799037824 -0.0193913355
-2.4564611073 0.2133171825 -0.0689516192
-2.5001959316 0.1398031965 -0.1188767867
-2.5273523430 0.0574170618 -0.1664188081
-2.5278512290 -0.0332993234 -0.2052604773
-2.4970064686 -0.1245773209 -0.2259461151
-2.4434805500 -0.2074284256 -0.2241408184
-2.3779122606 -0.2769931122 -0.1991511736
-2.3096604397 -0.3326683857 -0.1542049577
-2.2447470116 -0.3756337498 -0.0930509437
-2.1869125846 -0.4091140150 -0.0199086243
-2.1367816328 -0.4379770378 0.0605688383
-2.0942350137 -0.4662436014 0.1455206395
-2.0584307102 -0.4972372373 0.2326125472
-2.0283163864 -0.5329116772 0.3200641943
-2.0033978405 -0.5750223318 0.4062764683
-1.9827471572 -0.6236593853 0.4901421477
-1.9661154645 -0.6789916184 0.5706917177
-1.9535313556 -0.7410188206 0.6469808353
-1.9451151058 -0.8090757157 0.7185498680
-1.9415290795 -0.8827745726 0.7847359249
-1.9440148828 -0.9617085500 0.8446249610
-1.9538303958 -1.0448637771 0.8976209137
-1.9722821102 -1.1309948052 0.9429881575
-2.0011562148 -1.2186379389 0.9790169844
-2.0402368983 -1.3057967057 1.0052190186
-2.0887914521 -1.3907707682 1.0206234874
-2.1450405996 -1.4722339801 1.0246214225
-2.2064697853 -1.5496859094 1.0179343146
-2.2711398193 -1.6227323200 1.0005866028
-2.3373589016 -1.6910529738 0.9728767880
-2.4037612701 -1.7543062764 0.9353231052
-2.4692844220 -1.8119637605 0.8883920752
-2.5329830440 -1.8630637409 0.8322527657
-2.5940616939 -1.9071779138 0.7678787808
-2.6514348032 -1.9430928593 0.6955083992
-2.7044435540 -1.9703137861 0.6163525725
-2.7522058146 -1.9883897821 0.5314438236
-2.7937818090 -1.9967686756 0.4418992266
-2.8284601499 -1.9952840307 0.3490947141
-2.8558124055 -1.9843595167 0.2544878409
-2.8752491996 -1.9639427028 0.1594974022
-2.8869113570 -1.9350853853 0.0654155020
-2.8904557475 -1.8979090105 -0.0263885140
-2.8860995489 -1.8532811236 -0.1147671578
-2.8744979175 -1.8021097619 -0.1988398507
-2.8558639313 -1.7449190860 -0.2776100349
-2.8302928044 -1.6822910364 -0.3500407523
-2.7985837624 -1.6151560673 -0.4156854628
-2.7606877055 -1.5440927237 -0.4734363726
-2.7169049673 -1.4699998225 -0.5225581324
-2.6673876750 -1.3938907874 -0.5622450478
-2.6120550548 -1.3170090156 -0.5913023275
-2.5511938535 -1.2408268667 -0.6088367631
-2.4853938577 -1.1669720993 -0.6143805707
-2.4153150335 -1.0973299369 -0.6069588178
-2.3425198066 -1.0330551488 -0.5872753005
-2.2686101446 -0.9751375252 -0.5556383470
-2.1949735056 -0.9236552877 -0.5138501018
-2.1227237743 -0.8784502133 -0.4632647841
-2.0523935350 -0.8394463476 -0.4053141026
-1.9839340241 -0.8067031340 -0.3415320059
-1.9165241565 -0.7801410027 -0.2738720414
-1.8488168761 -0.7606856069 -0.2041293852
-1.7788674306 -0.7491979224 -0.1348566816
-1.7045772359 -0.7469610284 -0.0693300377
-1.6239963267 -0.7558158329 -0.0124486325
-1.5373266461 -0.7760589520 0.0307947619
-1.4467666386 -0.8070729785 0.0556873923
-1.3560253322 -0.8461647926 0.0598488811
-1.2690808158 -0.8896734420 0.0416906709
-1.1885837060 -0.9327987372 0.0035462257
-1.1141631439 -0.9717054888 -0.0490211271
-1.0421436356 -1.0042042720 -0.1088954854
-0.9665842394 -1.0301437046 -0.1675429195
-0.8830317286 -1.0492950971 -0.2170810586
-0.7905225276 -1.0619737809 -0.2497398918
-0.6926481281 -1.0697400681 -0.2614793890
-0.5944334706 -1.0744140115 -0.2507230236
-0.5007984299 -1.0778642100 -0.2189525112
-0.4152778968 -1.0813804637 -0.1692211196
-0.3393450012 -1.0861411599 -0.1058425952
-0.2728619564 -1.0931359442 -0.0327069163
-0.2143765007 -1.1033825867 0.0466578886
-0.1620381075 -1.1177279734 0.1296192687
-0.1141060546 -1.1369904453 0.2142412065
-0.0684334087 -1.1613574616 0.2987992030
-0.0238935063 -1.1915914550 0.3820533448
0.0207625690 -1.2276226422 0.4628956102
0.0661743656 -1.2695341604 0.5404144896
0.1127345694 -1.3177391416 0.6134593490
0.1603580990 -1.3719051657 0.6814589136
0.2086999467 -1.4322268765 0.7435053931
0.2569702460 -1.4987708765 0.7988855958
0.3039662281 -1.5716661174 0.8468556080
0.3481242757 -1.6508383507 0.8869010680
0.3872796791 -1.7364061147 0.9179306492
0.4196873523 -1.8274436966 0.9397665349
0.4431915205 -1.9229632995 0.9515117081
0.4568192652 -2.0210841422 0.9530309586
0.4609919532 -2.1197169199 0.9446465173
0.4568950822 -2.2171632089 0.9271597504
0.4459559476 -2.3121798898 0.9012157535
0.4296126196 -2.4040139424 0.8676923326
0.4085899712 -2.4918363449 0.8268197100
0.3837803784 -2.5753887144 0.7796067948
0.3554344730 -2.6539574531 0.7262345851
0.3238490381 -2.7272614378 0.6674532311
0.2889546725 -2.7944839600 0.6034987903
0.2508954992 -2.8550877060 0.5349132782
0.2098560280 -2.9086673286 0.4623174491
0.1659662581 -2.9545985739 0.3862273485
0.1194202651 -2.9920874402 0.3071528181
0.0706955818 -3.0210042183 0.2258324425
0.0203194966 -3.0409309492 0.1428383977
-0.0312509642 -3.0516141272 0.0588780460
-0.0834752133 -3.0528961177 -0.0253509544
-0.1356677440 -3.0449433493 -0.1092378771
-0.1872294347 -3.0276749073 -0.1921098082
-0.2377960143 -3.0016972753 -0.2733016657
-0.2868329061 -2.9672903277 -0.3522736892
-0.3340445967 -2.9248439646 -0.4283965210
-0.3792732260 -2.8750991522 -0.5012406362
-0.4223666682 -2.8184089884 -0.5702140247
-0.4633081998 -2.7553193683 -0.6347953775
-0.5022469245 -2.6866947169 -0.6948071524
-0.5391848279 -2.6128672096 -0.7496897438
-0.5741427056 -2.5343489657 -0.7990874016
-0.6069372482 -2.4516310027 -0.8427717038
-0.6369246285 -2.3649870504 -0.8804442150
-0.6629607288 -2.2746516745 -0.9118554452
-0.6824295848 -2.1806819984 -0.9365420368
-0.6916184721 -2.0836683992 -0.9541731678
-0.6856828614 -1.9853461986 -0.9639434252
-0.6611074971 -1.8894599588 -0.9645736869
-0.6206177150 -1.7995196058 -0.9558194547
-0.5699203069 -1.7162576832 -0.9382300929
-0.5131505696 -1.6393370669 -0.9121350298
-0.4535705397 -1.5678423472 -0.8780363999
-0.3930377072 -1.5016103233 -0.8359125705
-0.3330320291 -1.4400361867 -0.7865851811
-0.2744858921 -1.3831776310 -0.7303239352
-0.2180984523 -1.3310982682 -0.6675995101
-0.1640770006 -1.2837956671 -0.5992546641
-0.1127549341 -1.2416565994 -0.5256478486
-0.0637338747 -1.2045892850 -0.4478589903
-0.0165715201 -1.1727980902 -0.3666538401
0.0295387017 -1.1465427372 -0.2829024986
0.0756373093 -1.1253305572 -0.1977273323
0.1231893512 -1.1091244544 -0.1122506750
0.1739969916 -1.0976731458 -0.0278889061
0.2297048464 -1.0902610567 0.0537705064
0.2921820471 -1.0861058322 0.1305834702
0.3629700982 -1.0842869060 0.1998884655
0.4434138931 -1.0837294947 0.2576706579
0.5326665611 -1.0832577616 0.3004608548
0.6284918867 -1.0816337743 0.3249815621
0.7272462045 -1.0773475039 0.3287609732
0.8242749351 -1.0686386137 0.3114963920
0.9147885053 -1.0534539272 0.2744329415
0.9966603301 -1.0311810760 0.2233536367
1.0716162028 -1.0020549375 0.1654067979
1.1441478822 -0.9662649733 0.1080945267
1.2200743136 -0.9253162550 0.0594055196
1.3026061323 -0.8817211302 0.0264735622
1.3917136037 -0.8402420048 0.0153960685
1.4836795639 -0.8056322649 0.0262703856
1.5744429272 -0.7811215640 0.0570645418
1.6604152433 -0.7687696211 0.1046303683
1.7403258056 -0.7681900573 0.1631969262
1.8150649299 -0.7778889915 0.2275494977
1.8866482846 -0.7961388894 0.2936454390
1.9569944684 -0.8217254191 0.3586435924
2.0276738226 -0.8541940539 0.4201051944
2.0994950254 -0.8928920812 0.4763932125
2.1727547631 -0.9377440065 0.5258332284
2.2470201555 -0.9890794037 0.5666779851
2.3213716667 -1.0468430201 0.5975320971
2.3944598056 -1.1108144651 0.6170335125
2.4647982203 -1.1801636156 0.6245793200
2.5310752915 -1.2536598151 0.6198557083
2.5922150536 -1.3297379551 0.6027510427
2.6478401023 -1.4067193112 0.5745174484
2.6977124373 -1.4831748887 0.5359693745
2.7416321785 -1.5579097197 0.4879569125
2.7796287549 -1.6299382905 0.4314835542
2.8113407529 -1.6984215622 0.3672486566
2.8365881251 -1.7626494312 0.2961223190
2.8550542118 -1.8220188181 0.2189451821
2.8663442410 -1.8758231519 0.1364861513
2.8699926000 -1.9233073233 0.0495779355
2.8660095673 -1.9640894042 -0.0406578421
2.8537128110 -1.9969850343 -0.1333248478
2.8335367902 -2.0219773233 -0.2270670785
2.8055175166 -2.0381126958 -0.3207310153
2.7700856415 -2.0452302860 -0.4130036066
2.7275678330 -2.0429456746 -0.5024923998
2.6787768387 -2.0312708059 -0.5879470572
2.6245637710 -2.0107955292 -0.6683240838
2.5656144994 -1.9817465801 -0.7424895232
2.5027547019 -1.9446972378 -0.8095446311
2.4368519153 -1.9006450398 -0.8690300603
2.3685263750 -1.8498695883 -0.9197852242
2.2987827843 -1.7934293466 -0.9618796105
2.2285119020 -1.7317257588 -0.9947031283
2.1590520221 -1.6648389218 -1.0175644211
2.0921263372 -1.5929316721 -1.0305210204
2.0302436400 -1.5156015159 -1.0327457994
1.9761427188 -1.4330457574 -1.0244594667
1.9334775615 -1.3458115320 -1.0050262475
1.9035057691 -1.2561325688 -0.9755966962
1.8858289957 -1.1665482110 -0.9372252537
1.8783484409 -1.0792794882 -0.8909100114
1.8786364738 -0.9958190114 -0.8374708808
1.8848204532 -0.9173411669 -0.7772490736
1.8952721405 -0.8444337889 -0.7109228270
1.9089922139 -0.7778839340 -0.6387607911
1.9254454935 -0.7182642575 -0.5613076556
1.9446270472 -0.6660382388 -0.4792754317
1.9666758225 -0.6221658822 -0.3931714189
1.9920003431 -0.5865259327 -0.3042206127
2.0211384336 -0.5587785604 -0.2136307453
2.0551149867 -0.5387027872 -0.1226948463
2.0945325348 -0.5241060340 -0.0329184688
2.1401910952 -0.5133267169 0.0544115281
2.1932723636 -0.5037319337 0.1375718225
2.2538489243 -0.4922671668 0.2151635082
2.3220123211 -0.4756283547 0.2851115423
2.3965667658 -0.4509804663 0.3454700444
2.4751980214 -0.4159120303 0.3943885507
2.5547585978 -0.3685200904 0.4293994019
2.6312362767 -0.3091581978 0.4499260484
2.7007344414 -0.2389500670 0.4557115687
2.7582316314 -0.1589676861 0.4463395977
2.7986097022 -0.0717699299 0.4229466114
2.8153239255 0.0188018196 0.3871775776
2.8061836613 0.1070692768 0.3437553702
2.7730026416 0.1882322881 0.2978885358
2.7236077823 0.2616750989 0.2534121580
2.6642924694 0.3290869559 0.2114618706
2.5985111583 0.3920126899 0.1722010141
2.5278964276 0.4514066568 0.1359241131
2.4530434773 0.5077678302 0.1035398222
2.3739997066 0.5613066813 0.0768947557
2.2906696385 0.6119615073 0.0593013695
2.2045620723 0.6606068589 0.0533820894
2.1184733548 0.7092393461 0.0598897852
2.0353383445 0.7605263989 0.0766365914
1.9570744003 0.8164624713 0.1005046683
1.8852547249 0.8784971409 0.1291061949
1.8203182976 0.9466549235 0.1601203472
1.7620345585 1.0202862212 0.1918500926
1.7093539619 1.0982802834 0.2230069314
1.6599090462 1.1790438951 0.2524038996
1.6096266807 1.2603381240 0.2787310504
1.5525262640 1.3384653878 0.2999119495
1.4815783343 1.4061699296 0.3121864812
1.3953173005 1.4540217648 0.3117969806
1.3000164609 1.4774760782 0.2997578719
1.2028369818 1.4852735238 0.2820276056
1.1057717805 1.4845770317 0.2618958838
1.0090891911 1.4786438656 0.2407207001
0.9127616878 1.4690583387 0.2192432722
0.8166337699 1.4572508292 0.1979765876
0.7205856579 1.4439102604 0.1772547020
0.6244830804 1.4295988597 0.1574538137
0.5282201196 1.4148436631 0.1387899315
0.4316624705 1.4000851843 0.1217258066
0.3347383446 1.3857359587 0.1064913928
0.2373193615 1.3723531611 0.0937628201
0.1393941254 1.3603579766 0.0838541361
0.0408843793 1.3507490408 0.0780761097
-0.0580237420 1.3442362329 0.0771194493
-0.1569622113 1.3422456215 0.0827235686
-0.2605071842 1.3738419598 0.0699325131
-0.3556360680 1.3707027810 0.0824613244
-0.4514217127 1.3671572580 0.0871309695
-0.5471272786 1.3634961508 0.0818693578
-0.6418201819 1.3584900457 0.0673288444
-0.7346243998 1.3490757425 0.0448831796
-0.8255961669 1.3352721561 0.0174445872
-0.9154199358 1.3178990935 -0.0118059926
-1.0270009961 1.2911456477 -0.0471219846
-1.1156907287 1.2629397153 -0.0707757742
-1.2025749075 1.2257618889 -0.0874288250
-1.3031372349 1.1613519655 -0.0928648608
-1.3751105010 1.0985824499 -0.0857645651
-1.4402482168 1.0298707444 -0.0701887486
-1.5172950475 0.9419575011 -0.0428778808
-1.5798341372 0.8735385377 -0.0177703767
-1.6456976489 0.8087890901 0.0084200030
-1.7161320552 0.7488510259 0.0340512255
-1.7914148702 0.6941480351 0.0574588828
-1.8711175392 0.6443670771 0.0768504220
-1.9542899316 0.5984318909 0.0901113303
-2.0394113942 0.5545535762 0.0947316265
-2.1241896385 0.5104896892 0.0881226615
-2.2057339983 0.4641112921 0.0690706316
-2.2815257620 0.4140741306 0.0386654109
-2.3504441296 0.3598846187 -0.0001509729
-2.4125651013 0.3013696844 -0.0439666161
-2.4675681466 0.2379518718 -0.0903421261
-2.5232611789 0.1499696483 -0.1494167138
-2.5501533251 0.0702988257 -0.1946860879
-2.5521400837 -0.0387022124 -0.2417022471
-2.5071325403 -0.1465187685 -0.2612037942
-2.4514122735 -0.2233091567 -0.2555341843
-2.3694198593 -0.3019476122 -0.2205167814
-2.3025035077 -0.3507308000 -0.1733175277
-2.2392569669 -0.3883836052 -0.1123346744
-2.1688534072 -0.4246741795 -0.0225370869
-2.1205758187 -0.4495237994 0.0565787377
-2.0789431812 -0.4745530833 0.1393785063
-2.0430622279 -0.5025631370 0.2239056947
-2.0120002151 -0.5353783128 0.3086031225
-1.9849724878 -0.5740454347 0.3921984778
-1.9556603638 -0.6307923781 0.4937732428
-1.9355812966 -0.6837809739 0.5713186516
-1.9181181494 -0.7431727098 0.6447500306
-1.9030595442 -0.8081752493 0.7138233463
-1.8909157305 -0.8786145860 0.7779619854
-1.8821704456 -0.9539571651 0.8368745495
-1.8786350448 -1.0548597641 0.9016303405
-1.8826933080 -1.1392718838 0.9469548702
-1.9006021696 -1.2480539355 0.9936674486
-1.9273171512 -1.3353745461 1.0222548986
-1.9771781692 -1.4415146029 1.0456232569
-2.0428295650 -1.5412425164 1.0544521120
-2.1206133191 -1.6320761622 1.0464518089
-2.2038731792 -1.7153727193 1.0242318949
-2.2721698752 -1.7767288727 0.9965419977
-2.3576724801 -1.8467465902 0.9500921800
-2.4249888727 -1.8968084671 0.9035773676
-2.4905413712 -1.9410763557 0.8493235463
-2.5692215749 -1.9881723260 0.7720398110
-2.6282547560 -2.0171183940 0.7020591476
-2.6831846990 -2.0384220182 0.6262466949
-2.7445500324 -2.0526738395 0.5242483154
-2.7877621057 -2.0551663247 0.4386839081
-2.8247410519 -2.0492245779 0.3504055026
-2.8611069020 -2.0298653202 0.2378875990
-2.8821764053 -2.0055034906 0.1475931561
-2.8959814232 -1.9737368277 0.0581973647
-2.9031972123 -1.9245732734 -0.0508818116
-2.9005807964 -1.8779439358 -0.1346734674
-2.8910629341 -1.8255849553 -0.2144939121
-2.8750552236 -1.7681389847 -0.2896436617
-2.8469589028 -1.6904137632 -0.3765617497
-2.8174706277 -1.6234580192 -0.4387566621
-2.7823571090 -1.5532353087 -0.4940424000
-2.7302483961 -1.4617174545 -0.5514031189
-2.6829357392 -1.3869496196 -0.5883826922
-2.6301333239 -1.3117690434 -0.6158076985
-2.5719637759 -1.2375334600 -0.6328849614
-2.4921060922 -1.1484974369 -0.6382011518
-2.4237607631 -1.0819366670 -0.6299318287
-2.3526624666 -1.0208050990 -0.6104331085
-2.2620207940 -0.9527464714 -0.5717272375
-2.1896696495 -0.9053961868 -0.5302662501
-2.1184804276 -0.8638820122 -0.4811550826
-2.0488195131 -0.8279419199 -0.4257884757
-1.9805700817 -0.7976072797 -0.3654869342
-1.8961720982 -0.7672091686 -0.2857593564
-1.8278791561 -0.7503144435 -0.2203726556
-1.7568905211 -0.7410488806 -0.1563739437
-1.6813582744 -0.7406258890 -0.0971522011
-1.6002875005 -0.7500965164 -0.0467621993
-1.5140514722 -0.7701678472 -0.0099860307
-1.4250790959 -0.7999853684 0.0095861918
-1.3587901824 -0.8278411130 0.0096613880
-1.2733932468 -0.8677689988 -0.0053281528
-1.1931107359 -0.9081428232 -0.0379649893
-1.1175456362 -0.9453988289 -0.0836046490
-1.0436436480 -0.9773589806 -0.1358528874
-0.9669139681 -1.0029266517 -0.1874864206
-0.8840039988 -1.0221091218 -0.2314367132
-0.7943066153 -1.0353706371 -0.2617451008
-0.6999497603 -1.0438264844 -0.2735144157
-0.5812130401 -1.0504949555 -0.2626141165
-0.4906681104 -1.0541261193 -0.2313246498
-0.4072931477 -1.0576500169 -0.1840608607
-0.3324617955 -1.0619151033 -0.1241422381
-0.2515435779 -1.0697688622 -0.0360048544
-0.1941405322 -1.0787491263 0.0403934433
-0.1419073827 -1.0910249938 0.1200221954
-0.0931211389 -1.1072049848 0.2011488180
-0.0461197207 -1.1275814790 0.2823840567
0.0121244636 -1.1594032855 0.3824040541
0.0597290564 -1.1898923699 0.4600141538
0.1090541425 -1.2249785317 0.5345335718
0.1606207686 -1.2644557070 0.6052240489
0.2147387913 -1.3081472956 0.6713691351
0.2715056843 -1.3559300098 0.7322395499
0.3307309987 -1.4076302129 0.7872801895
0.4076233913 -1.4773167523 0.8474519748
0.4708792347 -1.5372193519 0.8877100171
0.5508467876 -1.6167267114 0.9286753757
0.6295362848 -1.7029533888 0.9562416546
0.7172973452 -1.8154862570 0.9736720620
0.7862950852 -1.9663268972 0.9690399421
0.7860149550 -2.1296161156 0.9420680208
0.7464934330 -2.2633296250 0.9067606432
0.7050062640 -2.3695612008 0.8693989789
0.6598863645 -2.4704829873 0.8226603819
0.6131354702 -2.5663923028 0.7677479317
0.5746568273 -2.6390330568 0.7181758128
0.5350784946 -2.7073993323 0.6636459837
0.4942426815 -2.7709391046 0.6044121887
0.4519642826 -2.8290818472 0.5408231701
0.4081377366 -2.8813524020 0.4733088983
0.3511612575 -2.9378295299 0.3841223485
0.3037934428 -2.9748222687 0.3092887672
0.2551106049 -3.0042495898 0.2319862245
0.2053720360 -3.0254745317 0.1527086697
0.1550447843 -3.0383350777 0.0720213718
0.1045639471 -3.0425606942 -0.0094661611
0.0544241749 -3.0380019454 -0.0911471968
0.0051357159 -3.0246995752 -0.1723962417
-0.0427912617 -3.0025371653 -0.2525174225
-0.0887802510 -2.9717785053 -0.3309167546
-0.1324606950 -2.9328791811 -0.4069847670
-0.1735142324 -2.8863052922 -0.4801523782
-0.2116426931 -2.8324379617 -0.5498140436
-0.2467261377 -2.7719148663 -0.6155141094
-0.2786120484 -2.7051682510 -0.6766648256
-0.3071595343 -2.6326824048 -0.7327146125
-0.3262701261 -2.5748379354 -0.7710358295
-0.3488385728 -2.4938730260 -0.8172942271
-0.3676325365 -2.4087218564 -0.8572824006
-0.3791343180 -2.3425487277 -0.8830897941
-0.3901444548 -2.2513978958 -0.9108996923
-0.3953477102 -2.1814732305 -0.9273519608
-0.3958714630 -2.0864071122 -0.9407859008
-0.3908183523 -2.0146711045 -0.9441529978
-0.3817966709 -1.9434007904 -0.9427893811
-0.3687950654 -1.8730142173 -0.9366606138
-0.3518021825 -1.8039294328 -0.9257322585
-0.3219835336 -1.7159109483 -0.9016993464
-0.2951725290 -1.6539025446 -0.8767910333
-0.2563563818 -1.5755136360 -0.8374874727
-0.2145316451 -1.5030891313 -0.7905057332
-0.1710340638 -1.4368674026 -0.7363851665
-0.1269636576 -1.3768399660 -0.6758571212
-0.0830325919 -1.3228393599 -0.6097886019
-0.0395979348 -1.2747449611 -0.5389790521
0.0033042814 -1.2326420925 -0.4641306102
0.0460041680 -1.1964428013 -0.3861302148
0.0891331876 -1.1658268096 -0.3059931324
0.1337201922 -1.1405304927 -0.2247978320
0.1810430589 -1.1202445991 -0.1437473565
0.2329578382 -1.1045716448 -0.0645351473
0.2911788409 -1.0927758729 0.0108145595
0.3402156614 -1.0860312080 0.0629384652
0.4129248200 -1.0789859811 0.1247621837
0.4731747597 -1.0747224524 0.1633467944
0.5612089229 -1.0697715580 0.2000647065
0.6308836278 -1.0661076345 0.2173263709
0.7264723160 -1.0599579848 0.2196298117
0.7965671952 -1.0530664136 0.2053428144
0.8632887382 -1.0437854930 0.1813620615
0.9457112804 -1.0268456968 0.1361185205
1.0206676500 -1.0037710498 0.0810156387
1.0916628359 -0.9744058542 0.0234875060
1.1819938681 -0.9292903816 -0.0409748178
1.2800140366 -0.8775157428 -0.0858030522
1.3868990282 -0.8258732624 -0.0980192728
1.4962288261 -0.7819271665 -0.0804032190
1.6021352219 -0.7507252070 -0.0352920736
1.7001660911 -0.7347998076 0.0313931683
1.7880255558 -0.7364724094 0.1129489807
1.8542103533 -0.7466831442 0.1816871398
1.9343589322 -0.7699493180 0.2678883797
1.9985717535 -0.7956507797 0.3344444145
2.0641243038 -0.8271226083 0.3970674138
2.1316046742 -0.8642363440 0.4542696353
2.2010720758 -0.9070779685 0.5046116845
2.2720461446 -0.9558246500 0.5467195405
2.3435444505 -1.0106653404 0.5792533357
2.4142603550 -1.0714560015 0.6011113974
2.4994402381 -1.1548162994 0.6123655993
2.5631325086 -1.2262364908 0.6074260515
2.6220878012 -1.2999828911 0.5909708124
2.6759131409 -1.3745008890 0.5637779644
2.7243464143 -1.4483901410 0.5265208785
2.7673629514 -1.5204627008 0.4801273405
2.8049325763 -1.5897885556 0.4255183828
2.8447152760 -1.6718160689 0.3475957052
2.8694642735 -1.7321435360 0.2770947870
2.8879595889 -1.7873582119 0.2007457125
2.9000305704 -1.8370034106 0.1194509409
2.9052964173 -1.8803875914 0.0339563329
2.9031978789 -1.9166257924 -0.0549314621
2.8938350815 -1.9453990518 -0.1460419614
2.8769895184 -1.9660741175 -0.2382677339
2.8527163070 -1.9780231918 -0.3303786495
2.8213450825 -1.9807676683 -0.4210654048
2.7834994946 -1.9744627375 -0.5090630305
2.7395982643 -1.9589846828 -0.5930245390
2.6903841674 -1.9343885689 -0.6716934792
2.6368133278 -1.9015196526 -0.7442663299
2.5795857571 -1.8607810177 -0.8097103820
2.5194986634 -1.8128253705 -0.8672240349
2.4574268919 -1.7586580970 -0.9165222272
2.3941494306 -1.6988439700 -0.9569763012
2.3305758223 -1.6341123423 -0.9884051559
2.2678493548 -1.5647366058 -1.0101128528
2.2071339943 -1.4913443565 -1.0221087769
2.1643645425 -1.4334429416 -1.0234337383
2.1113729355 -1.3537802440 -1.0176348046
2.0652707345 -1.2713688200 -1.0013963038
2.0364435935 -1.2084230388 -0.9822593429
2.0054914235 -1.1241464706 -0.9489346371
1.9836796124 -1.0408575866 -0.9069449667
1.9704010342 -0.9599853205 -0.8572414176
1.9644520937 -0.8826389016 -0.8008804917
1.9646883073 -0.8096220209 -0.7386833841
1.9701026482 -0.7414185109 -0.6714250564
1.9800414499 -0.6783989862 -0.5997523224
1.9942729216 -0.6208850101 -0.5242646865
2.0127265726 -0.5688856826 -0.4457383337
2.0355568187 -0.5221872073 -0.3650551143
2.0632814583 -0.4802537071 -0.2832853509
2.0966609553 -0.4419014324 -0.2018707278
2.1364148169 -0.4050629711 -0.1226758483
2.1705334853 -0.3766468900 -0.0660963005
2.2082537145 -0.3465109542 -0.0126891500
2.2510030062 -0.3101808864 0.0323209996
2.2802885471 -0.2829653308 0.0582264829
2.3103601011 -0.2527542648 0.0800306832
2.3393055431 -0.2189536392 0.0961028364
2.3671248730 -0.1815634539 0.1064429426
2.3810345380 -0.1628683613 0.1116129957
2.4007330440 -0.1195213798 0.1087292391
2.4105822970 -0.0978478891 0.1072873608
2.4204315500 -0.0761743983 0.1058454825
2.4254382744 -0.0313323285 0.0903055065
2.4304449987 0.0135097414 0.0747655304
2.4258390055 0.0340469204 0.0633743951
2.4166270192 0.0751212784 0.0405921246
2.4029240356 0.1138929624 0.0165566793
2.3756330647 0.1685964774 -0.0213762509
2.3401556371 0.2180604300 -0.0598447063
2.3005184335 0.2649665679 -0.0972979913
2.2569406987 0.3096667115 -0.1330463536
2.1917988466 0.3658860846 -0.1752595861
2.0989388823 0.4309459272 -0.2133433586
1.9972652755 0.4911695650 -0.2319038579
1.8716732567 0.5610294776 -0.2293939287
1.7698037372 0.6220927550 -0.2125713891
1.6732547604 0.6888436469 -0.1877240881
1.5833238599 0.7625972613 -0.1581498029
1.5008485277 0.8440654408 -0.1269863864
1.4378106466 0.9125691510 -0.1033454319
1.3751726230 0.9824451442 -0.0829605224
1.3270767960 1.0345944375 -0.0704703960
1.2746857141 1.0835712379 -0.0642599502
1.2379089628 1.1140950249 -0.0628164713
1.1992828481 1.1424913987 -0.0640698108
1.1592180392 1.1682558533 -0.0680063323
1.0969627844 1.2029546565 -0.0779358873
1.0539697428 1.2213381732 -0.0888124678
0.9891699057 1.2472723235 -0.1063247194
0.9012042896 1.2763837907 -0.1312901012
0.8102720162 1.3011987593 -0.1483742243
0.6932171712 1.3263426713 -0.1525246088
0.5753240394 1.3456309204 -0.1421548078
0.4814734158 1.3570540488 -0.1254916064
0.3883102193 1.3655600205 -0.1038077960
0.2957722223 1.3716209444 -0.0788009614
0.2036569804 1.3756168294 -0.0518484376
0.1116989044 1.3778591858 -0.0241455837
0.0195851182 1.3785584697 0.0031200426
-0.0729965200 1.3779718791 0.0287351454
-0.1663017617 1.3763337235 0.0514715531
