# Supplementary material for: The topology of the magnetically induced ring current of C13Cl2
Source: Chem Sci. 2026 Jun 27. Online ahead of print. doi: 10.1039/d6sc03398a (PMC13334967; doi:10.1039/d6sc03398a)
Supplement: SC-OLF-D6SC03398A-s002 [file SC-OLF-D6SC03398A-s002.zip › c13cl2/3loops/ribbon_traj_008_011.xyz]

300

-0.2590303808 1.3419165968 0.1100608100
-0.3551853973 1.3503079876 0.1269448886
-0.4527127637 1.3560512060 0.1339659986
-0.5505187160 1.3562557475 0.1291704545
-0.6469085992 1.3496758072 0.1131009614
-0.7409905647 1.3371001433 0.0887894759
-0.8330884443 1.3199945071 0.0599572086
-0.9240331543 1.2991917524 0.0299013394
-1.0144302248 1.2741458884 0.0015118504
-1.1041760352 1.2430380756 -0.0224980032
-1.1917294009 1.2023323570 -0.0387509348
-1.2739583242 1.1495913364 -0.0443526205
-1.3479376636 1.0857620719 -0.0382971271
-1.4146479669 1.0156568403 -0.0230157981
-1.4777548267 0.9437818113 -0.0016190341
-1.5411677084 0.8733297723 0.0233261079
-1.6076636893 0.8063445407 0.0497199576
-1.6882082291 0.7371689426 0.0787569586
-1.7649128865 0.6810002520 0.1023517729
-1.8461549377 0.6298655005 0.1218375039
-1.9309618090 0.5826849728 0.1350556899
-2.0177444312 0.5375751618 0.1393837508
-2.1040751063 0.4921396123 0.1318492054
-2.1865580664 0.4440164838 0.1107007372
-2.2623652389 0.3919585813 0.0772736146
-2.3307251484 0.3358046917 0.0353143101
-2.3915870229 0.2751565297 -0.0116957157
-2.4446767957 0.2092695803 -0.0609415321
-2.4871896727 0.1364529030 -0.1104254821
-2.5130806332 0.0549646600 -0.1571767714
-2.5132009166 -0.0343159408 -0.1949298289
-2.4830181051 -0.1241871790 -0.2146456979
-2.4382323196 -0.1969116954 -0.2144825691
-2.3746506981 -0.2673286767 -0.1915811053
-2.3076613986 -0.3239967735 -0.1485477674
-2.2436208673 -0.3677813436 -0.0889186651
-2.1861416761 -0.4022232637 -0.0175268465
-2.1361607003 -0.4317651209 0.0613753684
-2.0934729560 -0.4604601259 0.1447747091
-2.0573217945 -0.4914939545 0.2304077429
-2.0234071718 -0.5321306588 0.3269190607
-1.9981406569 -0.5743567345 0.4116246091
-1.9768820445 -0.6228907491 0.4940146819
-1.9593164835 -0.6778783838 0.5731536738
-1.9454395972 -0.7392828537 0.6481952462
-1.9352874412 -0.8064975817 0.7186986659
-1.9294180275 -0.8791948261 0.7840426377
-1.9288593925 -0.9569296763 0.8435361183
-1.9358769216 -1.0494111073 0.9025477158
-1.9511271131 -1.1349478772 0.9474688942
-1.9763639240 -1.2221011741 0.9838494029
-2.0167926323 -1.3197131208 1.0137983860
-2.0638028939 -1.4040832948 1.0293124894
-2.1188625179 -1.4848257520 1.0340760723
-2.1873004427 -1.5706481776 1.0275136767
-2.2520943037 -1.6420620677 1.0102982470
-2.3268457561 -1.7163456646 0.9787886380
-2.3934396457 -1.7774586894 0.9411839924
-2.4591537387 -1.8330716533 0.8945644937
-2.5231062534 -1.8824151177 0.8392531908
-2.5844958543 -1.9248534974 0.7758926901
-2.6493965241 -1.9629893268 0.6957520913
-2.7025960938 -1.9882953950 0.6176153329
-2.7506930553 -2.0047230594 0.5339981192
-2.7928193681 -2.0118403215 0.4459634656
-2.8324541138 -2.0086547893 0.3434691588
-2.8600207695 -1.9962033066 0.2503869819
-2.8798717440 -1.9747665036 0.1569691928
-2.8921263687 -1.9451860257 0.0644557596
-2.8965457652 -1.9077603675 -0.0259066909
-2.8928274450 -1.8574506201 -0.1236677874
-2.8816341494 -1.8058621401 -0.2061900046
-2.8635716961 -1.7485624102 -0.2835765358
-2.8388966601 -1.6861292613 -0.3549298410
-2.8081970703 -1.6193498355 -0.4197057430
-2.7664384667 -1.5397421953 -0.4831306126
-2.7233490073 -1.4660462865 -0.5310686970
-2.6746486693 -1.3904862894 -0.5698369295
-2.6203021373 -1.3142642560 -0.5984121576
-2.5604866586 -1.2388093804 -0.6158891497
-2.4873021538 -1.1570088273 -0.6213543927
-2.4178269153 -1.0886319703 -0.6132490397
-2.3456508163 -1.0256861824 -0.5932415039
-2.2723229283 -0.9689819951 -0.5618923784
-2.1992246310 -0.9186284321 -0.5206400400
-2.1185739075 -0.8693896942 -0.4643261163
-2.0487726371 -0.8318793863 -0.4067573477
-1.9806720643 -0.8002927488 -0.3438125256
-1.9135043656 -0.7748237310 -0.2771914870
-1.8459197319 -0.7561445399 -0.2087717787
-1.7760645898 -0.7451249979 -0.1410108854
-1.7019175393 -0.7431458850 -0.0771379878
-1.6217650916 -0.7518127285 -0.0218057685
-1.5358473317 -0.7714323969 0.0202802983
-1.4462709254 -0.8013853305 0.0447997223
-1.3565010835 -0.8393011080 0.0490973151
-1.2702018878 -0.8815556111 0.0322048308
-1.1897747343 -0.9236858525 -0.0037560021
-1.1149476044 -0.9619917388 -0.0537760864
-1.0422429817 -0.9942165836 -0.1109262495
-0.9663204175 -1.0199684341 -0.1671307195
-0.8831073997 -1.0390985082 -0.2147589978
-0.7917560042 -1.0520067439 -0.2467053458
-0.6952736834 -1.0601420191 -0.2587621168
-0.5982901140 -1.0652582609 -0.2491965932
-0.5054156220 -1.0690886197 -0.2193275332
-0.4201107144 -1.0728945008 -0.1718607931
-0.3439664238 -1.0777385721 -0.1107273612
-0.2769488356 -1.0845508824 -0.0397461498
-0.2106827791 -1.0955649507 0.0473921833
-0.1583452451 -1.1094698200 0.1290694001
-0.1101332868 -1.1279501856 0.2123687150
-0.0641868219 -1.1513296121 0.2957189249
-0.0191300299 -1.1800359629 0.3778699693
0.0320075961 -1.2188107541 0.4673052085
0.0784347519 -1.2591326457 0.5435642539
0.1262724311 -1.3051042581 0.6156103746
0.1755470262 -1.3565911682 0.6827640851
0.2259953655 -1.4136402824 0.7442678073
0.2770062455 -1.4763561889 0.7993989627
0.3275704061 -1.5447701282 0.8476188314
0.3828345266 -1.6280920261 0.8929719501
0.4274302775 -1.7089991620 0.9245604145
0.4712435772 -1.8062246004 0.9500388886
0.5041536437 -1.9099596192 0.9639659997
0.5219945067 -2.0183480871 0.9649571970
0.5257916979 -2.1276345569 0.9543533018
0.5195679325 -2.2235471364 0.9361037901
0.5037970910 -2.3281864883 0.9062979830
0.4843713971 -2.4178980043 0.8723055121
0.4606992635 -2.5037734879 0.8316604821
0.4297697389 -2.5952852355 0.7789955431
0.3991816070 -2.6717622356 0.7259860065
0.3656601017 -2.7430836846 0.6677983452
0.3241657006 -2.8159720054 0.5965738138
0.2845800070 -2.8745870683 0.5288389065
0.2422409204 -2.9263621187 0.4572960706
0.1973032398 -2.9708045109 0.3824784469
0.1437966817 -3.0110331226 0.2951699842
0.0942852010 -3.0383247617 0.2152238125
0.0432916283 -3.0569748216 0.1337366691
-0.0086959321 -3.0667045104 0.0513273137
-0.0677540895 -3.0669571009 -0.0415027109
-0.1200548412 -3.0577181500 -0.1237859934
-0.1716487515 -3.0395889097 -0.2050398058
-0.2220756788 -3.0129815606 -0.2846759665
-0.2709096149 -2.9782953770 -0.3621780912
-0.3178503710 -2.9358902156 -0.4369676121
-0.3682094623 -2.8799896502 -0.5173020861
-0.4105809666 -2.8229845385 -0.5848115525
-0.4507059793 -2.7598342091 -0.6480918183
-0.4887293391 -2.6913266124 -0.7069413491
-0.5246138391 -2.6177808395 -0.7608467442
-0.5583590007 -2.5396752162 -0.8094607979
-0.5897631466 -2.4574602732 -0.8525385863
-0.6182554357 -2.3714399381 -0.8898168078
-0.6426222803 -2.2817640368 -0.9208634898
-0.6606721209 -2.1886509971 -0.9453369240
-0.6690832621 -2.0926712292 -0.9627530025
-0.6638076441 -1.9954209997 -0.9724184909
-0.6416071754 -1.9001384838 -0.9730784445
-0.6045603878 -1.8099891487 -0.9646407731
-0.5571024934 -1.7261341599 -0.9474847897
-0.5031932681 -1.6484808050 -0.9219618723
-0.4459381452 -1.5763429997 -0.8886064184
-0.3873086018 -1.5094735380 -0.8475141363
-0.3217724024 -1.4401425597 -0.7926492883
-0.2645701801 -1.3833043983 -0.7370345668
-0.2092480704 -1.3312223366 -0.6751968551
-0.1561073214 -1.2839010875 -0.6078555261
-0.1053528608 -1.2415454785 -0.5355429309
-0.0566848647 -1.2041388466 -0.4591745861
-0.0096712965 -1.1718854873 -0.3794831765
0.0364608480 -1.1448653355 -0.2973652723
0.0827579087 -1.1227371933 -0.2138885847
0.1306436066 -1.1054042076 -0.1301818129
0.1817775883 -1.0925411317 -0.0476122773
0.2378252869 -1.0834923461 0.0321851033
0.3007453594 -1.0775940048 0.1069310043
0.3719796057 -1.0738992815 0.1738450929
0.4525693412 -1.0714501175 0.2290726475
0.5414961613 -1.0691971570 0.2692981904
0.6244678737 -1.0667821702 0.2906730688
0.7220456709 -1.0617238216 0.2947850060
0.8179727066 -1.0527688700 0.2779656697
0.8966932687 -1.0398755300 0.2465122538
0.9793593363 -1.0193028019 0.1986773115
1.0552492908 -0.9920310638 0.1432213551
1.1284732024 -0.9582465834 0.0876407007
1.2042283415 -0.9190588980 0.0396301274
1.2857479399 -0.8767813411 0.0061961133
1.3840741658 -0.8305423421 -0.0087202748
1.4859158137 -0.7924038278 0.0050835416
1.5750283607 -0.7681740826 0.0367106465
1.6692757393 -0.7545244907 0.0912163027
1.7471083308 -0.7539291095 0.1504501200
1.8200626464 -0.7629447481 0.2151066657
1.8984527176 -0.7826083474 0.2897949857
1.9672811042 -0.8076050205 0.3548846100
2.0366473936 -0.8389313852 0.4165654636
2.1073549345 -0.8762525481 0.4731416698
2.1796247182 -0.9194822818 0.5231193804
2.2530529224 -0.9688926001 0.5649535188
2.3358737154 -1.0316226967 0.6009780209
2.4083336706 -1.0944266739 0.6208671188
2.4780769830 -1.1626719711 0.6291341385
2.5437296217 -1.2352423144 0.6252246760
2.6112134263 -1.3199817798 0.6062501705
2.6656753509 -1.3963227027 0.5781735858
2.7144752735 -1.4721351525 0.5400112206
2.7575797254 -1.5462744148 0.4927709239
2.7949726455 -1.6177929936 0.4373159983
2.8297211535 -1.6939791274 0.3659791663
2.8541805710 -1.7573918018 0.2954993701
2.8721359289 -1.8160447538 0.2191854120
2.8831955575 -1.8692715544 0.1377594599
2.8869737603 -1.9164307210 0.0520457612
2.8833241416 -1.9570081123 -0.0369690838
2.8699319836 -1.9937687019 -0.1397522837
2.8497619927 -2.0181437436 -0.2324025446
2.8219939454 -2.0339301449 -0.3249407717
2.7869785651 -2.0408546274 -0.4161021371
2.7451493732 -2.0386338343 -0.5045881724
2.6972556986 -2.0273459346 -0.5892185994
2.6373768137 -2.0047456802 -0.6786828179
2.5789926837 -1.9752554413 -0.7516056446
2.5169244971 -1.9380500331 -0.8176310698
2.4519847990 -1.8939331930 -0.8762334602
2.3847940590 -1.8432982856 -0.9264308891
2.3162808186 -1.7870460709 -0.9681335956
2.2473328673 -1.7256107292 -1.0008412005
2.1791458878 -1.6592243196 -1.0240932150
2.1058142896 -1.5784524391 -1.0380273586
2.0454503644 -1.5014676132 -1.0399788079
1.9925613958 -1.4196014636 -1.0316342892
1.9501386807 -1.3335368782 -1.0127193732
1.9197027821 -1.2451452042 -0.9839580425
1.9009139749 -1.1567733419 -0.9464211334
1.8919694587 -1.0704517398 -0.9011680926
1.8908146037 -0.9876154100 -0.8489872359
1.8957054198 -0.9093839025 -0.7902780463
1.9050119277 -0.8362919831 -0.7257604798
1.9177987097 -0.7689553224 -0.6558155793
1.9335864023 -0.7079369658 -0.5808784849
1.9547691054 -0.6470742160 -0.4917280257
1.9768051142 -0.6007214632 -0.4083738631
2.0022625431 -0.5615629315 -0.3223893651
2.0317566012 -0.5292720432 -0.2348995435
2.0661775914 -0.5032151713 -0.1472126780
2.1062015665 -0.4813188691 -0.0608901080
2.1527010318 -0.4613851648 0.0223750221
2.1992450720 -0.4447066578 0.0917445553
2.2513373498 -0.4256971236 0.1563373032
2.3093954713 -0.4005424329 0.2126963992
2.3712092929 -0.3681156012 0.2600122009
2.4270693789 -0.3360902572 0.2944796452
2.4822403181 -0.2944557004 0.3168326724
2.5358698085 -0.2468361673 0.3319435971
2.5825767476 -0.1908341876 0.3341347571
2.6232831993 -0.1299450828 0.3287471713
2.6492190314 -0.0638158771 0.3108440764
2.6633229398 0.0040003252 0.2867529577
2.6569015366 0.0699296372 0.2548563054
2.6384597556 0.1323067263 0.2217373396
2.6060770363 0.1886234866 0.1876044779
2.5687340901 0.2419247699 0.1547346615
2.5188605742 0.2996228519 0.1166371594
2.4642745445 0.3539867836 0.0802135298
2.3977658263 0.4127796123 0.0404332532
2.3254273630 0.4678260950 0.0056382350
2.2472380289 0.5193280049 -0.0208724812
2.1643087685 0.5678959399 -0.0360827045
2.0683597509 0.6205191372 -0.0393463955
1.9731758124 0.6739865902 -0.0285181836
1.8823075801 0.7318132119 -0.0069911490
1.7976149233 0.7959951425 0.0206997408
1.7198781731 0.8670922639 0.0517066018
1.6572106867 0.9363750013 0.0804519805
1.5986035236 1.0093515776 0.1082662942
1.5481994736 1.0742151003 0.1304107249
1.4956014687 1.1377716221 0.1493077815
1.4376979634 1.1978317204 0.1637692400
1.3812841685 1.2437791197 0.1709532830
1.3062679733 1.2849693373 0.1717426885
1.2257800092 1.3122040089 0.1655352700
1.1433708618 1.3292749141 0.1552280783
1.0605622305 1.3407438541 0.1431731273
0.9775440444 1.3482937503 0.1301700793
0.8943583029 1.3527710491 0.1167102085
0.7991183806 1.3572002995 0.1023338822
0.7035439607 1.3590947130 0.0885044312
0.6076424910 1.3589391603 0.0757844582
0.5114128054 1.3570726060 0.0647901270
0.4148850797 1.3539703596 0.0561498109
0.3181309691 1.3499655597 0.0504747597
0.2212570172 1.3454455047 0.0487092675
0.1245443174 1.3407316656 0.0517408287
0.0284314446 1.3364491504 0.0610721999
-0.0672305884 1.3339819706 0.0751098215
-0.1631491384 1.3356775424 0.0913874896
-0.2548411600 1.3469676700 0.0974956100
-0.3519322700 1.3557811295 0.1154482872
-0.4504963963 1.3621362631 0.1234232291
-0.5494625797 1.3629613524 0.1192370946
-0.6470634555 1.3569164852 0.1033171719
-0.7423131082 1.3447415116 0.0787494645
-0.8355398004 1.3279861686 0.0494547141
-0.9276463505 1.3076287835 0.0189007256
-1.0192366534 1.2829881080 -0.0099703769
-1.1102285968 1.2521788475 -0.0343153998
-1.1990731740 1.2116478876 -0.0508272545
-1.2824116654 1.1585464433 -0.0563180894
-1.3570700317 1.0938336452 -0.0497601924
-1.4242267729 1.0227033357 -0.0338941935
-1.4876739279 0.9497777642 -0.0118322399
-1.5514399366 0.8782919591 0.0137580422
-1.6185049422 0.8104586236 0.0407917989
-1.6904740019 0.7477034305 0.0674272689
-1.7675426712 0.6903821221 0.0919208194
-1.8494006380 0.6383579085 0.1123601132
-1.9350539811 0.5905366396 0.1265142655
-2.0229254995 0.5450115168 0.1316973533
-2.1105393565 0.4992453078 0.1249523337
-2.1942473073 0.4506650615 0.1038619283
-2.2710885212 0.3980029120 0.0701594402
-2.3404804042 0.3412356577 0.0279272614
-2.4023193388 0.2799037824 -0.0193913355
-2.4564611073 0.2133171825 -0.0689516192
-2.5001959316 0.1398031965 -0.1188767867
-2.5273523430 0.0574170618 -0.1664188081
-2.5278512290 -0.0332993234 -0.2052604773
-2.4970064686 -0.1245773209 -0.2259461151
-2.4434805500 -0.2074284256 -0.2241408184
-2.3779122606 -0.2769931122 -0.1991511736
-2.3096604397 -0.3326683857 -0.1542049577
-2.2447470116 -0.3756337498 -0.0930509437
-2.1869125846 -0.4091140150 -0.0199086243
-2.1367816328 -0.4379770378 0.0605688383
-2.0942350137 -0.4662436014 0.1455206395
-2.0584307102 -0.4972372373 0.2326125472
-2.0283163864 -0.5329116772 0.3200641943
-2.0033978405 -0.5750223318 0.4062764683
-1.9827471572 -0.6236593853 0.4901421477
-1.9661154645 -0.6789916184 0.5706917177
-1.9535313556 -0.7410188206 0.6469808353
-1.9451151058 -0.8090757157 0.7185498680
-1.9415290795 -0.8827745726 0.7847359249
-1.9440148828 -0.9617085500 0.8446249610
-1.9538303958 -1.0448637771 0.8976209137
-1.9722821102 -1.1309948052 0.9429881575
-2.0011562148 -1.2186379389 0.9790169844
-2.0402368983 -1.3057967057 1.0052190186
-2.0887914521 -1.3907707682 1.0206234874
-2.1450405996 -1.4722339801 1.0246214225
-2.2064697853 -1.5496859094 1.0179343146
-2.2711398193 -1.6227323200 1.0005866028
-2.3373589016 -1.6910529738 0.9728767880
-2.4037612701 -1.7543062764 0.9353231052
-2.4692844220 -1.8119637605 0.8883920752
-2.5329830440 -1.8630637409 0.8322527657
-2.5940616939 -1.9071779138 0.7678787808
-2.6514348032 -1.9430928593 0.6955083992
-2.7044435540 -1.9703137861 0.6163525725
-2.7522058146 -1.9883897821 0.5314438236
-2.7937818090 -1.9967686756 0.4418992266
-2.8284601499 -1.9952840307 0.3490947141
-2.8558124055 -1.9843595167 0.2544878409
-2.8752491996 -1.9639427028 0.1594974022
-2.8869113570 -1.9350853853 0.0654155020
-2.8904557475 -1.8979090105 -0.0263885140
-2.8860995489 -1.8532811236 -0.1147671578
-2.8744979175 -1.8021097619 -0.1988398507
-2.8558639313 -1.7449190860 -0.2776100349
-2.8302928044 -1.6822910364 -0.3500407523
-2.7985837624 -1.6151560673 -0.4156854628
-2.7606877055 -1.5440927237 -0.4734363726
-2.7169049673 -1.4699998225 -0.5225581324
-2.6673876750 -1.3938907874 -0.5622450478
-2.6120550548 -1.3170090156 -0.5913023275
-2.5511938535 -1.2408268667 -0.6088367631
-2.4853938577 -1.1669720993 -0.6143805707
-2.4153150335 -1.0973299369 -0.6069588178
-2.3425198066 -1.0330551488 -0.5872753005
-2.2686101446 -0.9751375252 -0.5556383470
-2.1949735056 -0.9236552877 -0.5138501018
-2.1227237743 -0.8784502133 -0.4632647841
-2.0523935350 -0.8394463476 -0.4053141026
-1.9839340241 -0.8067031340 -0.3415320059
-1.9165241565 -0.7801410027 -0.2738720414
-1.8488168761 -0.7606856069 -0.2041293852
-1.7788674306 -0.7491979224 -0.1348566816
-1.7045772359 -0.7469610284 -0.0693300377
-1.6239963267 -0.7558158329 -0.0124486325
-1.5373266461 -0.7760589520 0.0307947619
-1.4467666386 -0.8070729785 0.0556873923
-1.3560253322 -0.8461647926 0.0598488811
-1.2690808158 -0.8896734420 0.0416906709
-1.1885837060 -0.9327987372 0.0035462257
-1.1141631439 -0.9717054888 -0.0490211271
-1.0421436356 -1.0042042720 -0.1088954854
-0.9665842394 -1.0301437046 -0.1675429195
-0.8830317286 -1.0492950971 -0.2170810586
-0.7905225276 -1.0619737809 -0.2497398918
-0.6926481281 -1.0697400681 -0.2614793890
-0.5944334706 -1.0744140115 -0.2507230236
-0.5007984299 -1.0778642100 -0.2189525112
-0.4152778968 -1.0813804637 -0.1692211196
-0.3393450012 -1.0861411599 -0.1058425952
-0.2728619564 -1.0931359442 -0.0327069163
-0.2143765007 -1.1033825867 0.0466578886
-0.1620381075 -1.1177279734 0.1296192687
-0.1141060546 -1.1369904453 0.2142412065
-0.0684334087 -1.1613574616 0.2987992030
-0.0238935063 -1.1915914550 0.3820533448
0.0207625690 -1.2276226422 0.4628956102
0.0661743656 -1.2695341604 0.5404144896
0.1127345694 -1.3177391416 0.6134593490
0.1603580990 -1.3719051657 0.6814589136
0.2086999467 -1.4322268765 0.7435053931
0.2569702460 -1.4987708765 0.7988855958
0.3039662281 -1.5716661174 0.8468556080
0.3481242757 -1.6508383507 0.8869010680
0.3872796791 -1.7364061147 0.9179306492
0.4196873523 -1.8274436966 0.9397665349
0.4431915205 -1.9229632995 0.9515117081
0.4568192652 -2.0210841422 0.9530309586
0.4609919532 -2.1197169199 0.9446465173
0.4568950822 -2.2171632089 0.9271597504
0.4459559476 -2.3121798898 0.9012157535
0.4296126196 -2.4040139424 0.8676923326
0.4085899712 -2.4918363449 0.8268197100
0.3837803784 -2.5753887144 0.7796067948
0.3554344730 -2.6539574531 0.7262345851
0.3238490381 -2.7272614378 0.6674532311
0.2889546725 -2.7944839600 0.6034987903
0.2508954992 -2.8550877060 0.5349132782
0.2098560280 -2.9086673286 0.4623174491
0.1659662581 -2.9545985739 0.3862273485
0.1194202651 -2.9920874402 0.3071528181
0.0706955818 -3.0210042183 0.2258324425
0.0203194966 -3.0409309492 0.1428383977
-0.0312509642 -3.0516141272 0.0588780460
-0.0834752133 -3.0528961177 -0.0253509544
-0.1356677440 -3.0449433493 -0.1092378771
-0.1872294347 -3.0276749073 -0.1921098082
-0.2377960143 -3.0016972753 -0.2733016657
-0.2868329061 -2.9672903277 -0.3522736892
-0.3340445967 -2.9248439646 -0.4283965210
-0.3792732260 -2.8750991522 -0.5012406362
-0.4223666682 -2.8184089884 -0.5702140247
-0.4633081998 -2.7553193683 -0.6347953775
-0.5022469245 -2.6866947169 -0.6948071524
-0.5391848279 -2.6128672096 -0.7496897438
-0.5741427056 -2.5343489657 -0.7990874016
-0.6069372482 -2.4516310027 -0.8427717038
-0.6369246285 -2.3649870504 -0.8804442150
-0.6629607288 -2.2746516745 -0.9118554452
-0.6824295848 -2.1806819984 -0.9365420368
-0.6916184721 -2.0836683992 -0.9541731678
-0.6856828614 -1.9853461986 -0.9639434252
-0.6611074971 -1.8894599588 -0.9645736869
-0.6206177150 -1.7995196058 -0.9558194547
-0.5699203069 -1.7162576832 -0.9382300929
-0.5131505696 -1.6393370669 -0.9121350298
-0.4535705397 -1.5678423472 -0.8780363999
-0.3930377072 -1.5016103233 -0.8359125705
-0.3330320291 -1.4400361867 -0.7865851811
-0.2744858921 -1.3831776310 -0.7303239352
-0.2180984523 -1.3310982682 -0.6675995101
-0.1640770006 -1.2837956671 -0.5992546641
-0.1127549341 -1.2416565994 -0.5256478486
-0.0637338747 -1.2045892850 -0.4478589903
-0.0165715201 -1.1727980902 -0.3666538401
0.0295387017 -1.1465427372 -0.2829024986
0.0756373093 -1.1253305572 -0.1977273323
0.1231893512 -1.1091244544 -0.1122506750
0.1739969916 -1.0976731458 -0.0278889061
0.2297048464 -1.0902610567 0.0537705064
0.2921820471 -1.0861058322 0.1305834702
0.3629700982 -1.0842869060 0.1998884655
0.4434138931 -1.0837294947 0.2576706579
0.5326665611 -1.0832577616 0.3004608548
0.6284918867 -1.0816337743 0.3249815621
0.7272462045 -1.0773475039 0.3287609732
0.8242749351 -1.0686386137 0.3114963920
0.9147885053 -1.0534539272 0.2744329415
0.9966603301 -1.0311810760 0.2233536367
1.0716162028 -1.0020549375 0.1654067979
1.1441478822 -0.9662649733 0.1080945267
1.2200743136 -0.9253162550 0.0594055196
1.3026061323 -0.8817211302 0.0264735622
1.3917136037 -0.8402420048 0.0153960685
1.4836795639 -0.8056322649 0.0262703856
1.5744429272 -0.7811215640 0.0570645418
1.6604152433 -0.7687696211 0.1046303683
1.7403258056 -0.7681900573 0.1631969262
1.8150649299 -0.7778889915 0.2275494977
1.8866482846 -0.7961388894 0.2936454390
1.9569944684 -0.8217254191 0.3586435924
2.0276738226 -0.8541940539 0.4201051944
2.0994950254 -0.8928920812 0.4763932125
2.1727547631 -0.9377440065 0.5258332284
2.2470201555 -0.9890794037 0.5666779851
2.3213716667 -1.0468430201 0.5975320971
2.3944598056 -1.1108144651 0.6170335125
2.4647982203 -1.1801636156 0.6245793200
2.5310752915 -1.2536598151 0.6198557083
2.5922150536 -1.3297379551 0.6027510427
2.6478401023 -1.4067193112 0.5745174484
2.6977124373 -1.4831748887 0.5359693745
2.7416321785 -1.5579097197 0.4879569125
2.7796287549 -1.6299382905 0.4314835542
2.8113407529 -1.6984215622 0.3672486566
2.8365881251 -1.7626494312 0.2961223190
2.8550542118 -1.8220188181 0.2189451821
2.8663442410 -1.8758231519 0.1364861513
2.8699926000 -1.9233073233 0.0495779355
2.8660095673 -1.9640894042 -0.0406578421
2.8537128110 -1.9969850343 -0.1333248478
2.8335367902 -2.0219773233 -0.2270670785
2.8055175166 -2.0381126958 -0.3207310153
2.7700856415 -2.0452302860 -0.4130036066
2.7275678330 -2.0429456746 -0.5024923998
2.6787768387 -2.0312708059 -0.5879470572
2.6245637710 -2.0107955292 -0.6683240838
2.5656144994 -1.9817465801 -0.7424895232
2.5027547019 -1.9446972378 -0.8095446311
2.4368519153 -1.9006450398 -0.8690300603
2.3685263750 -1.8498695883 -0.9197852242
2.2987827843 -1.7934293466 -0.9618796105
2.2285119020 -1.7317257588 -0.9947031283
2.1590520221 -1.6648389218 -1.0175644211
2.0921263372 -1.5929316721 -1.0305210204
2.0302436400 -1.5156015159 -1.0327457994
1.9761427188 -1.4330457574 -1.0244594667
1.9334775615 -1.3458115320 -1.0050262475
1.9035057691 -1.2561325688 -0.9755966962
1.8858289957 -1.1665482110 -0.9372252537
1.8783484409 -1.0792794882 -0.8909100114
1.8786364738 -0.9958190114 -0.8374708808
1.8848204532 -0.9173411669 -0.7772490736
1.8952721405 -0.8444337889 -0.7109228270
1.9089922139 -0.7778839340 -0.6387607911
1.9254454935 -0.7182642575 -0.5613076556
1.9446270472 -0.6660382388 -0.4792754317
1.9666758225 -0.6221658822 -0.3931714189
1.9920003431 -0.5865259327 -0.3042206127
2.0211384336 -0.5587785604 -0.2136307453
2.0551149867 -0.5387027872 -0.1226948463
2.0945325348 -0.5241060340 -0.0329184688
2.1401910952 -0.5133267169 0.0544115281
2.1932723636 -0.5037319337 0.1375718225
2.2538489243 -0.4922671668 0.2151635082
2.3220123211 -0.4756283547 0.2851115423
2.3965667658 -0.4509804663 0.3454700444
2.4751980214 -0.4159120303 0.3943885507
2.5547585978 -0.3685200904 0.4293994019
2.6312362767 -0.3091581978 0.4499260484
2.7007344414 -0.2389500670 0.4557115687
2.7582316314 -0.1589676861 0.4463395977
2.7986097022 -0.0717699299 0.4229466114
2.8153239255 0.0188018196 0.3871775776
2.8061836613 0.1070692768 0.3437553702
2.7730026416 0.1882322881 0.2978885358
2.7236077823 0.2616750989 0.2534121580
2.6642924694 0.3290869559 0.2114618706
2.5985111583 0.3920126899 0.1722010141
2.5278964276 0.4514066568 0.1359241131
2.4530434773 0.5077678302 0.1035398222
2.3739997066 0.5613066813 0.0768947557
2.2906696385 0.6119615073 0.0593013695
2.2045620723 0.6606068589 0.0533820894
2.1184733548 0.7092393461 0.0598897852
2.0353383445 0.7605263989 0.0766365914
1.9570744003 0.8164624713 0.1005046683
1.8852547249 0.8784971409 0.1291061949
1.8203182976 0.9466549235 0.1601203472
1.7620345585 1.0202862212 0.1918500926
1.7093539619 1.0982802834 0.2230069314
1.6599090462 1.1790438951 0.2524038996
1.6096266807 1.2603381240 0.2787310504
1.5525262640 1.3384653878 0.2999119495
1.4815783343 1.4061699296 0.3121864812
1.3953173005 1.4540217648 0.3117969806
1.3000164609 1.4774760782 0.2997578719
1.2028369818 1.4852735238 0.2820276056
1.1057717805 1.4845770317 0.2618958838
1.0090891911 1.4786438656 0.2407207001
0.9127616878 1.4690583387 0.2192432722
0.8166337699 1.4572508292 0.1979765876
0.7205856579 1.4439102604 0.1772547020
0.6244830804 1.4295988597 0.1574538137
0.5282201196 1.4148436631 0.1387899315
0.4316624705 1.4000851843 0.1217258066
0.3347383446 1.3857359587 0.1064913928
0.2373193615 1.3723531611 0.0937628201
0.1393941254 1.3603579766 0.0838541361
0.0408843793 1.3507490408 0.0780761097
-0.0580237420 1.3442362329 0.0771194493
-0.1569622113 1.3422456215 0.0827235686
-0.2632196016 1.3368655236 0.1226260101
-0.3584385246 1.3448348458 0.1384414900
-0.4549291310 1.3499661490 0.1445087681
-0.5515748523 1.3495501425 0.1391038144
-0.6467537428 1.3424351292 0.1228847509
-0.7396680211 1.3294587751 0.0988294874
-0.8306370882 1.3120028455 0.0704597031
-0.9204199581 1.2907547213 0.0409019533
-1.0096237963 1.2653036688 0.0129940778
-1.0981234736 1.2338973037 -0.0106806066
-1.1843856277 1.1930168264 -0.0266746151
-1.2655049830 1.1406362296 -0.0323871516
-1.3388052955 1.0776904987 -0.0268340618
-1.4050691608 1.0086103449 -0.0121374027
-1.4678357254 0.9377858584 0.0085941717
-1.5308954801 0.8683675855 0.0328941736
-1.5968224365 0.8022304578 0.0586481163
-1.6859424563 0.7266344547 0.0900866482
-1.7622831018 0.6716183819 0.1127827264
-1.8429092374 0.6213730925 0.1313148946
-1.9268696370 0.5748333059 0.1435971142
-2.0125633629 0.5301388068 0.1470701482
-2.0976108561 0.4850339167 0.1387460771
-2.1788688255 0.4373679061 0.1175395461
-2.2536419565 0.3859142507 0.0843877889
-2.3209698926 0.3303737258 0.0427013588
-2.3808547070 0.2704092771 -0.0040000959
-2.4328924840 0.2052219781 -0.0529314450
-2.4741834138 0.1331026096 -0.1019741775
-2.4988089235 0.0525122581 -0.1479347347
-2.4985506042 -0.0353325581 -0.1845991805
-2.4690297417 -0.1237970370 -0.2033452806
-2.4329840892 -0.1863949653 -0.2048243198
-2.3713891356 -0.2576642411 -0.1840110370
-2.3056623576 -0.3153251613 -0.1428905772
-2.2424947229 -0.3599289374 -0.0847863864
-2.1853707676 -0.3953325124 -0.0151450686
-2.1355397677 -0.4255532039 0.0621818984
-2.0927108983 -0.4546766504 0.1440287786
-2.0562128788 -0.4857506717 0.2282029385
-2.0184979571 -0.5313496405 0.3337739271
-1.9928834734 -0.5736911372 0.4169727500
-1.9710169318 -0.6221221129 0.4978872161
-1.9525175026 -0.6767651492 0.5756156299
-1.9373478388 -0.7375468868 0.6494096571
-1.9254597766 -0.8039194476 0.7188474639
-1.9173069756 -0.8756150797 0.7833493505
-1.9137039023 -0.9521508026 0.8424472756
-1.9179234473 -1.0539584375 0.9074745179
-1.9299721160 -1.1389009492 0.9519496309
-1.9515716332 -1.2255644093 0.9886818214
-1.9933483663 -1.3336295358 1.0223777534
-2.0388143358 -1.4173958215 1.0380014913
-2.0926844361 -1.4974175239 1.0435307221
-2.1681311000 -1.5916104457 1.0370930388
-2.2330487881 -1.6613918154 1.0200098911
-2.3163326106 -1.7416383554 0.9847004881
-2.3831180212 -1.8006111025 0.9470448797
-2.4490230555 -1.8541795462 0.9007369121
-2.5132294628 -1.9017664945 0.8462536160
-2.5749300147 -1.9425290809 0.7839065994
-2.6473582450 -1.9828857944 0.6959957834
-2.7007486335 -2.0062770039 0.6188780933
-2.7491802960 -2.0210563366 0.5365524147
-2.7918569273 -2.0269119675 0.4500277046
-2.8364480777 -2.0220255479 0.3378436035
-2.8642291335 -2.0080470965 0.2462861230
-2.8844942884 -1.9855903044 0.1544409833
-2.8973413804 -1.9552866661 0.0634960172
-2.9026357829 -1.9176117246 -0.0254248678
-2.8995553411 -1.8616201166 -0.1325684170
-2.8887703813 -1.8096145183 -0.2135401584
-2.8712794609 -1.7522057344 -0.2895430367
-2.8475005157 -1.6899674862 -0.3598189298
-2.8178103782 -1.6235436037 -0.4237260232
-2.7721892279 -1.5353916668 -0.4928248527
-2.7297930472 -1.4620927505 -0.5395792617
-2.6819096635 -1.3870817915 -0.5774288112
-2.6285492199 -1.3115194964 -0.6055219876
-2.5697794638 -1.2367918940 -0.6229415364
-2.4892104499 -1.1470455554 -0.6283282147
-2.4203387971 -1.0799340038 -0.6195392616
-2.3487818260 -1.0183172159 -0.5992077072
-2.2760357121 -0.9628264650 -0.5681464098
-2.2034757565 -0.9136015765 -0.5274299781
-2.1144240406 -0.8603291750 -0.4653874484
-2.0451517392 -0.8243124251 -0.4082005927
-1.9774101045 -0.7938823637 -0.3460930453
-1.9104845747 -0.7695064594 -0.2805109326
-1.8430225876 -0.7516034729 -0.2134141722
-1.7732617491 -0.7410520734 -0.1471650893
-1.6992578426 -0.7393307417 -0.0849459380
-1.6195338566 -0.7478096240 -0.0311629046
-1.5343680172 -0.7668058418 0.0097658348
-1.4457752121 -0.7956976826 0.0339120522
-1.3569768348 -0.8324374235 0.0383457491
-1.2713229598 -0.8734377801 0.0227189907
-1.1909657626 -0.9145729678 -0.0110582299
-1.1157320649 -0.9522779888 -0.0585310457
-1.0423423279 -0.9842288952 -0.1129570136
-0.9660565957 -1.0097931637 -0.1667185196
-0.8831830708 -1.0289019192 -0.2124369369
-0.7929894809 -1.0420397068 -0.2436707998
-0.6978992387 -1.0505439701 -0.2560448445
-0.6021467573 -1.0561025103 -0.2476701628
-0.5100328140 -1.0603130295 -0.2197025553
-0.4249435320 -1.0644085380 -0.1745004666
-0.3485878464 -1.0693359843 -0.1156121273
-0.2810357149 -1.0759658207 -0.0467853834
-0.2069890574 -1.0877473148 0.0481264781
-0.1546523827 -1.1012116665 0.1285195315
-0.1061605191 -1.1189099258 0.2104962234
-0.0599402351 -1.1413017627 0.2926386469
-0.0143665535 -1.1684804708 0.3736865938
0.0432526232 -1.2099988660 0.4717148069
0.0906951383 -1.2487311311 0.5467140183
0.1398102928 -1.2924693747 0.6177614003
0.1907359533 -1.3412771707 0.6840692567
0.2432907843 -1.3950536883 0.7450302215
0.2970422450 -1.4539415013 0.7999123296
0.3511745842 -1.5178741391 0.8483820548
0.4175447775 -1.6053457016 0.8990428323
0.4675808759 -1.6815922094 0.9311901798
0.5227998022 -1.7850055042 0.9603112422
0.5651157669 -1.8969559390 0.9764202912
0.5871697483 -2.0156120319 0.9768834354
0.5905914426 -2.1355521938 0.9640600863
0.5822407829 -2.2299310640 0.9450478299
0.5616382345 -2.3441930868 0.9113802124
0.5391301747 -2.4317820662 0.8769186916
0.5128085558 -2.5157106309 0.8365012543
0.4757590995 -2.6151817567 0.7783842914
0.4429287410 -2.6895670181 0.7257374280
0.4074711653 -2.7589059315 0.6681434592
0.3593767286 -2.8374600509 0.5896488373
0.3182645148 -2.8940864306 0.5227645348
0.2746258127 -2.9440569088 0.4522746921
0.2286402216 -2.9870104480 0.3787295453
0.1681730983 -3.0299788050 0.2831871504
0.1178748203 -3.0556453051 0.2046151824
0.0662637601 -3.0730186941 0.1246349404
0.0138591000 -3.0817948937 0.0437765814
-0.0520329658 -3.0810180842 -0.0576544675
-0.1044419384 -3.0704929507 -0.1383341097
-0.1560680682 -3.0515029121 -0.2179698034
-0.2063553432 -3.0242658459 -0.2960502673
-0.2549863237 -2.9893004264 -0.3720824933
-0.3016561452 -2.9469364667 -0.4455387033
-0.3571456985 -2.8848801482 -0.5333635359
-0.3987952650 -2.8275600885 -0.5994090804
-0.4381037589 -2.7643490500 -0.6613882591
-0.4752117537 -2.6959585079 -0.7190755458
-0.5100428502 -2.6226944694 -0.7720037446
-0.5425752958 -2.5450014666 -0.8198341942
-0.5725890449 -2.4632895436 -0.8623054689
-0.5995862429 -2.3778928257 -0.8991894007
-0.6222838317 -2.2888763991 -0.9298715343
-0.6389146570 -2.1966199958 -0.9541318112
-0.6465480520 -2.1016740592 -0.9713328371
-0.6419324268 -2.0054958007 -0.9808935566
-0.6221068537 -1.9108170088 -0.9815832020
-0.5885030606 -1.8204586917 -0.9734620914
-0.5442846799 -1.7360106365 -0.9567394864
-0.4932359666 -1.6576245431 -0.9317887148
-0.4383057506 -1.5848436522 -0.8991764368
-0.3815794964 -1.5173367526 -0.8591157021
-0.3105127757 -1.4402489327 -0.7987133954
-0.2546544680 -1.3834311657 -0.7437451984
-0.2003976885 -1.3313464050 -0.6827942000
-0.1481376421 -1.2840065079 -0.6164563881
-0.0979507875 -1.2414343575 -0.5454380131
-0.0496358547 -1.2036884081 -0.4704901819
-0.0027710730 -1.1709728843 -0.3923125130
0.0433829943 -1.1431879338 -0.3118280459
0.0898785082 -1.1201438295 -0.2300498371
0.1380978619 -1.1016839608 -0.1481129507
0.1895581851 -1.0874091176 -0.0673356485
0.2459457273 -1.0767236354 0.0105997002
0.3093086716 -1.0690821773 0.0832785383
0.3809891131 -1.0635116569 0.1478017203
0.4617247892 -1.0591707404 0.2004746370
0.5503257615 -1.0551365524 0.2381355261
0.6204438606 -1.0519305661 0.2563645756
0.7168451373 -1.0461001392 0.2608090387
0.8116704781 -1.0368991264 0.2444349474
0.8785980321 -1.0262971328 0.2185915661
0.9620583426 -1.0074245278 0.1740009862
1.0388823788 -0.9820071901 0.1210359123
1.1127985226 -0.9502281935 0.0671868746
1.1883823693 -0.9128015410 0.0198547352
1.2688897476 -0.8718415520 -0.0140813355
1.3764347280 -0.8208426794 -0.0328366181
1.4881520634 -0.7791753907 -0.0161033025
1.5756137941 -0.7552266011 0.0163567512
1.6781362353 -0.7402793604 0.0778022370
1.7538908559 -0.7396681618 0.1377033139
1.8250603630 -0.7480005048 0.2026638337
1.9102571507 -0.7690778054 0.2859445324
1.9775677401 -0.7934846220 0.3511256275
2.0456209647 -0.8236687165 0.4130257328
2.1152148437 -0.8596130150 0.4698901272
2.1864946733 -0.9012205572 0.5204055324
2.2590856893 -0.9487057965 0.5632290525
2.3503757641 -1.0164023733 0.6044239446
2.4222075356 -1.0780388827 0.6247007250
2.4913557458 -1.1451803266 0.6336889570
2.5563839519 -1.2168248137 0.6305936438
2.6302117989 -1.3102256044 0.6097492983
2.6835105996 -1.3859260943 0.5818297231
2.7312381098 -1.4610954162 0.5440530667
2.7735272724 -1.5346391099 0.4975849353
2.8103165361 -1.6056476968 0.4431484424
2.8481015541 -1.6895366927 0.3647096761
2.8717730170 -1.7521341724 0.2948764213
2.8892176460 -1.8100706894 0.2194256419
2.9000468740 -1.8627199568 0.1390327685
2.9039549206 -1.9095541188 0.0545135868
2.9006387159 -1.9499268204 -0.0332803255
2.8861511562 -1.9905523695 -0.1461797196
2.8659871952 -2.0143101640 -0.2377380108
2.8384703742 -2.0297475939 -0.3291505281
2.8038714886 -2.0364789687 -0.4192006676
2.7627309135 -2.0343219940 -0.5066839449
2.7157345584 -2.0234210633 -0.5904901416
2.6501898564 -1.9986958312 -0.6890415519
2.5923708679 -1.9687643024 -0.7607217659
2.5310942924 -1.9314028284 -0.8257175085
2.4671176826 -1.8872213463 -0.8834368601
2.4010617431 -1.8367269829 -0.9330765540
2.3337788529 -1.7806627952 -0.9743875808
2.2661538325 -1.7194956996 -1.0069792727
2.1992397534 -1.6536097174 -1.0306220090
2.1195022419 -1.5639732060 -1.0455336967
2.0606570887 -1.4873337105 -1.0472118163
2.0089800727 -1.4061571699 -1.0388091116
1.9667998000 -1.3212622243 -1.0204124989
1.9358997951 -1.2341578397 -0.9923193889
1.9159989541 -1.1469984728 -0.9556170130
1.9055904766 -1.0616239913 -0.9114261737
1.9029927336 -0.9794118087 -0.8605035909
1.9065903864 -0.9014266382 -0.8033070191
1.9147517149 -0.8281501773 -0.7405981326
1.9266052056 -0.7600267107 -0.6728703675
1.9417273111 -0.6976096741 -0.6004493141
1.9649111635 -0.6281101933 -0.5041806196
1.9869344058 -0.5792770443 -0.4235763072
2.0125247430 -0.5365999303 -0.3405581175
2.0423747687 -0.4997655260 -0.2561683416
2.0772401962 -0.4677275554 -0.1717305097
2.1178705981 -0.4385317042 -0.0888617471
2.1652109684 -0.4094436128 -0.0096614838
2.2052177804 -0.3856813819 0.0459172881
2.2488257753 -0.3591270804 0.0975110981
2.2967786216 -0.3254565111 0.1402812560
2.3458518200 -0.2852507361 0.1745543575
2.3789407363 -0.2562684842 0.1945707397
2.4097220384 -0.2203913105 0.2042659428
2.4405033404 -0.1845141367 0.2139611458
2.4644190537 -0.1427183081 0.2125579454
2.4883347671 -0.1009224795 0.2111547449
2.4998283606 -0.0558618243 0.1987415414
2.5113219541 -0.0108011691 0.1863283378
2.5076194119 0.0327899977 0.1659572406
2.5039168697 0.0763811646 0.1455861434
2.4885462903 0.1155718743 0.1217967978
2.4731757108 0.1547625840 0.0980074523
2.4392099902 0.2072330139 0.0610733047
2.4006526615 0.2565669103 0.0245029465
2.3424881753 0.3177913945 -0.0226733157
2.2768550194 0.3743455087 -0.0656182856
2.2038064193 0.4266945025 -0.1010463320
2.1240554647 0.4751850209 -0.1255474983
2.0182461470 0.5317989282 -0.1385825763
1.9110132803 0.5874467814 -0.1336729585
1.8075407598 0.6471639526 -0.1144869663
1.7099751218 0.7134931441 -0.0877067134
1.6194380486 0.7875296042 -0.0567071436
1.5523868149 0.8524637813 -0.0309461315
1.4878530852 0.9204228718 -0.0064743430
1.4364899010 0.9693863056 0.0084175502
1.3815762567 1.0152051202 0.0198845125
1.3228696628 1.0571980531 0.0276265306
1.2809900026 1.0813883098 0.0297200849
1.2172186461 1.1159169098 0.0316883964
1.1515435576 1.1469319396 0.0313126681
1.0839047418 1.1732763044 0.0284285510
1.0153526805 1.1969106765 0.0244503708
0.9459988978 1.2179436351 0.0196194585
0.8759549180 1.2364837595 0.0141771448
0.7816029914 1.2571497698 0.0066911769
0.6865022635 1.2742791655 -0.0002458396
0.5908019016 1.2882794610 -0.0058848973
0.4946054913 1.2993015489 -0.0092096775
0.3981076889 1.3078555349 -0.0094261848
0.3015235936 1.3141951606 -0.0055418735
0.2051946730 1.3185378483 0.0036557150
0.1096945095 1.3211053546 0.0196275214
0.0159785100 1.3221492600 0.0440682900
-0.0764374347 1.3237277084 0.0731001938
-0.1693360655 1.3291094632 0.1000514105
