# Supplementary material for: The topology of the magnetically induced ring current of C13Cl2
Source: Chem Sci. 2026 Jun 27. Online ahead of print. doi: 10.1039/d6sc03398a (PMC13334967; doi:10.1039/d6sc03398a)
Supplement: SC-OLF-D6SC03398A-s002 [file SC-OLF-D6SC03398A-s002.zip › c13cl2/3loops/ribbon_traj_008_017.xyz]

300

-0.2795562421 1.4049555432 -0.0149238274
-0.3639598349 1.4143695737 0.0049191626
-0.4622844087 1.4244948550 0.0180835872
-0.5492721443 1.4290500332 0.0173993361
-0.6355083983 1.4288276490 0.0067000416
-0.7202523842 1.4242762766 -0.0119935421
-0.8153454548 1.4160147222 -0.0403142056
-0.9089953166 1.4047623176 -0.0721605307
-1.0139494418 1.3904121324 -0.1082185290
-1.1190228029 1.3720538033 -0.1406818883
-1.2480479951 1.3410594503 -0.1705592950
-1.3701332307 1.2824859573 -0.1805152868
-1.4689446925 1.1891744427 -0.1654289091
-1.5420334821 1.0922431357 -0.1378506422
-1.6061311927 1.0051297171 -0.1079472437
-1.6662210501 0.9308093393 -0.0791922295
-1.7230290951 0.8696696898 -0.0536920516
-1.7840066807 0.8125223212 -0.0286809238
-1.8493295311 0.7596697209 -0.0052349517
-1.9292566728 0.7044885089 0.0179332966
-2.0034254911 0.6607073215 0.0321548205
-2.0796005027 0.6189031226 0.0394633710
-2.1561891266 0.5774660106 0.0380328890
-2.2310125775 0.5347682246 0.0263071976
-2.3121638213 0.4829580137 0.0015450978
-2.3874160318 0.4276207960 -0.0325327563
-2.4656319418 0.3609761382 -0.0770484935
-2.5365605977 0.2892487755 -0.1256033834
-2.6119251444 0.1931820910 -0.1875145838
-2.6615995811 0.0829252377 -0.2515168868
-2.6605968297 -0.0417734598 -0.3065510332
-2.6075289012 -0.1634434723 -0.3350744379
-2.5206351739 -0.2678685179 -0.3296864359
-2.4182715132 -0.3481479719 -0.2894952271
-2.3167532957 -0.4020145335 -0.2171089317
-2.2340257353 -0.4358560135 -0.1317736452
-2.1700694545 -0.4594892562 -0.0434022843
-2.1211945108 -0.4796176676 0.0408390786
-2.0795040966 -0.5011250005 0.1287542497
-2.0441848180 -0.5267831316 0.2184381828
-2.0142966794 -0.5584313520 0.3082460317
-1.9891605935 -0.5974089543 0.3966513032
-1.9705091889 -0.6378241635 0.4717031263
-1.9526776364 -0.6908681704 0.5544090632
-1.9384844222 -0.7512219933 0.6327018949
-1.9280206171 -0.8182678299 0.7059787073
-1.9219346064 -0.8914999601 0.7736072633
-1.9213557738 -0.9703230003 0.8348803841
-1.9277171876 -1.0538259384 0.8891688561
-1.9425785518 -1.1407405798 0.9358279865
-1.9678743043 -1.2295095956 0.9735131995
-2.0044047245 -1.3180362451 1.0012670720
-2.0582256226 -1.4148713745 1.0195320041
-2.1151256388 -1.4967095722 1.0236964683
-2.1778312324 -1.5740616633 1.0168969817
-2.2440332553 -1.6466570399 0.9992664984
-2.3118780676 -1.7143003386 0.9711668877
-2.3798865559 -1.7767654284 0.9332035847
-2.4469254151 -1.8334705177 0.8856916215
-2.5120321630 -1.8836056441 0.8289869706
-2.5743794419 -1.9266355446 0.7639634415
-2.6329815816 -1.9615029325 0.6910603752
-2.6870628112 -1.9875592598 0.6113202519
-2.7357599831 -2.0043536387 0.5258297921
-2.7782158703 -2.0115020857 0.4357812729
-2.8136449053 -2.0087658615 0.3425137143
-2.8415447164 -1.9964137186 0.2474749268
-2.8614929411 -1.9747382537 0.1520969494
-2.8733582281 -1.9444551118 0.0577161873
-2.8770203824 -1.9059564230 -0.0343440678
-2.8726747993 -1.8600523132 -0.1229059540
-2.8627474444 -1.8146514918 -0.1967953033
-2.8445116818 -1.7568798247 -0.2762134066
-2.8192475756 -1.6937044102 -0.3493387924
-2.7874277425 -1.6259170075 -0.4154444036
-2.7493316896 -1.5542536127 -0.4736566981
-2.7051321108 -1.4795788962 -0.5230882151
-2.6550134225 -1.4029232756 -0.5628894211
-2.5990283133 -1.3255568561 -0.5919897866
-2.5374217723 -1.2489505346 -0.6093668772
-2.4708553277 -1.1747677448 -0.6146222010
-2.4093059067 -1.1130927754 -0.6090283195
-2.3360607442 -1.0477473196 -0.5904170336
-2.2615069850 -0.9887494298 -0.5597059310
-2.1870893628 -0.9362105249 -0.5186548928
-2.1138724577 -0.8900831589 -0.4686666303
-2.0423787842 -0.8503941275 -0.4111823993
-1.9724868597 -0.8171637456 -0.3479189874
-1.9033357087 -0.7904553321 -0.2808701464
-1.8334776143 -0.7711172541 -0.2120667248
-1.7702426286 -0.7616887280 -0.1526157251
-1.6934302341 -0.7596337487 -0.0889765869
-1.6104633130 -0.7689575581 -0.0346102640
-1.5332690863 -0.7870636215 0.0010572829
-1.4416730174 -0.8179325533 0.0241511477
-1.3617503017 -0.8518491610 0.0272975765
-1.2845859557 -0.8897841681 0.0132195607
-1.2028184341 -0.9337194910 -0.0233120959
-1.1276947729 -0.9740697580 -0.0753260911
-1.0555495650 -1.0083307209 -0.1354339338
-0.9803352859 -1.0361231615 -0.1950700755
-0.8970135848 -1.0567634462 -0.2460379899
-0.7923139538 -1.0716015175 -0.2831930144
-0.6937620548 -1.0790730361 -0.2945954812
-0.5828299173 -1.0830609574 -0.2800327842
-0.4894468536 -1.0851093733 -0.2457338525
-0.4043572298 -1.0870295153 -0.1940032484
-0.3200541401 -1.0902873914 -0.1199249365
-0.2549749908 -1.0958856984 -0.0444456810
-0.1974608338 -1.1048487061 0.0367408202
-0.1457182084 -1.1180753225 0.1212040811
-0.0979233167 -1.1362720378 0.2070822360
-0.0520576457 -1.1597094278 0.2927490266
-0.0069028867 -1.1889697547 0.3769829282
0.0387305126 -1.2240337926 0.4586934500
0.0855440326 -1.2649554156 0.5369284049
0.1339493088 -1.3119947649 0.6105990905
0.1839040509 -1.3648682806 0.6790713525
0.2350947743 -1.4236225715 0.7415410782
0.2868061595 -1.4883529253 0.7972659628
0.3378986468 -1.5591941021 0.8455584233
0.3868165041 -1.6361677901 0.8859737093
0.4314522526 -1.7194661816 0.9177070085
0.4694798169 -1.8087736257 0.9402698658
0.4980635003 -1.9033911737 0.9528657772
0.5178822314 -2.0138594102 0.9555510876
0.5215395142 -2.1256554059 0.9446918312
0.5151484960 -2.2234854491 0.9259056406
0.5013334556 -2.3185904521 0.8988169150
0.4820202325 -2.4102976649 0.8643098993
0.4582389719 -2.4979350738 0.8226982841
0.4308368555 -2.5811368806 0.7746782033
0.4002119882 -2.6593977544 0.7206600634
0.3665841419 -2.7323112114 0.6612043396
0.3299209904 -2.7991477342 0.5966144865
0.2903346711 -2.8593743184 0.5274125185
0.2479522012 -2.9125242606 0.4541924191
0.2028837653 -2.9579081247 0.3774302761
0.1553892619 -2.9949717359 0.2977258161
0.1058571605 -3.0232553154 0.2157006244
0.0548308236 -3.0424332833 0.1319813242
0.0027734928 -3.0522346400 0.0472819656
-0.0497391090 -3.0525550622 -0.0377032039
-0.1020138932 -3.0434374236 -0.1223456353
-0.1534434339 -3.0248235321 -0.2059465234
-0.2036188543 -2.9972984000 -0.2878282448
-0.2519946217 -2.9611401657 -0.3674023456
-0.2982462125 -2.9167475235 -0.4440205208
-0.3421783034 -2.8648629786 -0.5172118625
-0.3835833214 -2.8058039144 -0.5863253648
-0.4181456993 -2.7493647916 -0.6433232859
-0.4549248723 -2.6788082968 -0.7037750864
-0.4891449715 -2.6027805751 -0.7588229422
-0.5207968706 -2.5219192724 -0.8081859340
-0.5495859569 -2.4366655990 -0.8514659052
-0.5722063260 -2.3588407537 -0.8837143937
-0.5933735095 -2.2663510697 -0.9145556963
-0.6077401013 -2.1704804841 -0.9378956584
-0.6127068701 -2.0846255553 -0.9518787230
-0.6075017021 -1.9979582365 -0.9595683029
-0.5901481511 -1.9125954474 -0.9602359754
-0.5571906391 -1.8191347861 -0.9511660772
-0.5183371221 -1.7430036720 -0.9350396568
-0.4690083010 -1.6608104808 -0.9086783706
-0.4214541232 -1.5944799869 -0.8784983546
-0.3659252695 -1.5233225577 -0.8363064349
-0.3097343867 -1.4576254883 -0.7865549573
-0.2541292368 -1.3973281990 -0.7296984170
-0.1999873091 -1.3424356611 -0.6662516907
-0.1477395375 -1.2928693936 -0.5970444946
-0.1036896267 -1.2542472203 -0.5323012880
-0.0554537857 -1.2151245838 -0.4540194586
-0.0088079646 -1.1815891895 -0.3722424107
0.0369989694 -1.1538285201 -0.2878543544
0.0830500945 -1.1314877392 -0.2019922692
0.1307469899 -1.1143766664 -0.1158291556
0.1819492498 -1.1021952551 -0.0308600977
0.2384035812 -1.0941861700 0.0511936354
0.3019930362 -1.0895693009 0.1280514736
0.3641822249 -1.0875220089 0.1893083440
0.4450260419 -1.0865253271 0.2479335601
0.5349471014 -1.0857509241 0.2912588189
0.6316983341 -1.0838895491 0.3155110663
0.7312848632 -1.0793915526 0.3184865792
0.8165570283 -1.0715377041 0.3022145449
0.9080625010 -1.0568100154 0.2659060065
0.9907536847 -1.0349813237 0.2146738032
1.0661853925 -1.0062125729 0.1558641821
1.1389492990 -0.9706998552 0.0972953718
1.2148356208 -0.9297593272 0.0470059091
1.2974791085 -0.8858727349 0.0128699412
1.3866441498 -0.8436232562 0.0002382522
1.4905313612 -0.8035430396 0.0118974513
1.5814544493 -0.7791317370 0.0448512209
1.6672299360 -0.7670701671 0.0944860396
1.7467456820 -0.7668877052 0.1549371957
1.8211336134 -0.7769505681 0.2208972553
1.8924247697 -0.7957795944 0.2883805259
1.9626617079 -0.8221341839 0.3544509920
2.0245426058 -0.8510735825 0.4089064279
2.0963967854 -0.8897819801 0.4665352717
2.1697843202 -0.9348817105 0.5171184493
2.2443239981 -0.9864320784 0.5590757318
2.3190331280 -1.0445787625 0.5907851054
2.3925778592 -1.1090048677 0.6108828441
2.4634599155 -1.1788282126 0.6187969873
2.5302524167 -1.2528454366 0.6140357322
2.5919660079 -1.3294168902 0.5968527255
2.6480709133 -1.4068379513 0.5681163864
2.6983974171 -1.4836442452 0.5288696383
2.7426640059 -1.5586076008 0.4799328729
2.7762217744 -1.6217546440 0.4298769582
2.8088276960 -1.6905818728 0.3652793796
2.8349073067 -1.7550481259 0.2936053017
2.8540572561 -1.8144145459 0.2156261736
2.8658989247 -1.8679805949 0.1321847932
2.8700646137 -1.9150632745 0.0442338789
2.8663487476 -1.9550359832 -0.0471774008
2.8543640880 -1.9869913282 -0.1409995938
2.8342813961 -2.0105568334 -0.2358911812
2.8101932902 -2.0239669787 -0.3186785073
2.7754905908 -2.0302642794 -0.4120859552
2.7336444192 -2.0269513270 -0.5026733072
2.6853304183 -2.0138830444 -0.5890686893
2.6315277388 -1.9916797840 -0.6701812615
2.5728894971 -1.9606008641 -0.7447734164
2.5184404326 -1.9272851821 -0.8043621570
2.4531740496 -1.8816922024 -0.8647527715
2.3854577234 -1.8291886049 -0.9161715821
2.3163134121 -1.7708037404 -0.9585307989
2.2467245440 -1.7070259954 -0.9912975910
2.1779947641 -1.6381401322 -1.0139743112
2.1200396227 -1.5737348237 -1.0247743087
2.0583601579 -1.4952904179 -1.0273705152
2.0040430944 -1.4119956945 -1.0190121639
1.9654536061 -1.3356440434 -1.0022573194
1.9320690879 -1.2462344942 -0.9736006899
1.9106037223 -1.1567114200 -0.9353841517
1.9007310621 -1.0800422379 -0.8951116667
1.8969610681 -0.9957461677 -0.8418512782
1.8998753071 -0.9162439787 -0.7815261031
1.9077773129 -0.8422736953 -0.7148985581
1.9196560559 -0.7746777595 -0.6423169499
1.9348086255 -0.7139687382 -0.5644433682
1.9530957130 -0.6606987287 -0.4819262046
1.9746186906 -0.6156000044 -0.3954159061
1.9998085158 -0.5787424524 -0.3060358895
2.0291671592 -0.5496442777 -0.2150753372
2.0636178535 -0.5277672002 -0.1238723302
2.1038473683 -0.5111272715 -0.0339431056
2.1508252486 -0.4975656816 0.0531523119
2.1977180927 -0.4866554815 0.1259889170
2.2590637109 -0.4710926223 0.2032147579
2.3280725820 -0.4490406341 0.2717597743
2.3935738851 -0.4224059437 0.3225129093
2.4712180474 -0.3809906151 0.3687548788
2.5391342563 -0.3348115430 0.3967920376
2.6040487109 -0.2794998035 0.4132256845
2.6633373845 -0.2158418030 0.4179589710
2.7110258160 -0.1436030165 0.4086026777
2.7442345780 -0.0661667549 0.3880761737
2.7590405455 0.0136688644 0.3578018854
2.7536976371 0.0921872718 0.3207411925
2.7264446919 0.1645345803 0.2804850668
2.6867444176 0.2309892824 0.2408085856
2.6313647629 0.3012408563 0.1968484619
2.5761483022 0.3581560393 0.1605031416
2.5078703361 0.4195094650 0.1212015447
2.4344952640 0.4772289687 0.0857238674
2.3562022677 0.5316460467 0.0560892777
2.2729351966 0.5827404137 0.0357015240
2.1861326474 0.6312877610 0.0274689945
2.0987212454 0.6792939612 0.0319024996
2.0137040922 0.7294486740 0.0470244747
1.9232809837 0.7911014669 0.0728835037
1.8494221253 0.8522153439 0.1009089224
1.7820802483 0.9194010562 0.1313508381
1.7210190194 0.9920749389 0.1624607284
1.6649496179 1.0690018330 0.1927783005
1.6175772893 1.1380284922 0.2161063719
1.5678842560 1.2065126455 0.2337207293
1.5097430806 1.2672230688 0.2356527232
1.4542098163 1.3138663417 0.2340471474
1.3804923679 1.3545184737 0.2192823279
1.3020202503 1.3800499525 0.1962792337
1.2224778787 1.3963936703 0.1696614383
1.1428320967 1.4072775365 0.1413006283
1.0631874564 1.4144766276 0.1121026360
0.9728084113 1.4216409423 0.0765375029
0.8819186938 1.4262816858 0.0414837966
0.7902498555 1.4287831125 0.0076192719
0.6862582713 1.4312860205 -0.0295984348
0.5804019995 1.4315507012 -0.0629129723
0.4603779661 1.4306062435 -0.0941520190
0.3371466302 1.4251777040 -0.1109324932
0.2019306394 1.4141162935 -0.1048222621
0.0936280723 1.4036651516 -0.0891208287
-0.0025730437 1.3975191605 -0.0737447760
-0.0987844193 1.3955502411 -0.0554787920
-0.1951423497 1.3984101242 -0.0346279086
-0.2548411600 1.3469676700 0.0974956100
-0.3519322700 1.3557811295 0.1154482872
-0.4504963963 1.3621362631 0.1234232291
-0.5494625797 1.3629613524 0.1192370946
-0.6470634555 1.3569164852 0.1033171719
-0.7423131082 1.3447415116 0.0787494645
-0.8355398004 1.3279861686 0.0494547141
-0.9276463505 1.3076287835 0.0189007256
-1.0192366534 1.2829881080 -0.0099703769
-1.1102285968 1.2521788475 -0.0343153998
-1.1990731740 1.2116478876 -0.0508272545
-1.2824116654 1.1585464433 -0.0563180894
-1.3570700317 1.0938336452 -0.0497601924
-1.4242267729 1.0227033357 -0.0338941935
-1.4876739279 0.9497777642 -0.0118322399
-1.5514399366 0.8782919591 0.0137580422
-1.6185049422 0.8104586236 0.0407917989
-1.6904740019 0.7477034305 0.0674272689
-1.7675426712 0.6903821221 0.0919208194
-1.8494006380 0.6383579085 0.1123601132
-1.9350539811 0.5905366396 0.1265142655
-2.0229254995 0.5450115168 0.1316973533
-2.1105393565 0.4992453078 0.1249523337
-2.1942473073 0.4506650615 0.1038619283
-2.2710885212 0.3980029120 0.0701594402
-2.3404804042 0.3412356577 0.0279272614
-2.4023193388 0.2799037824 -0.0193913355
-2.4564611073 0.2133171825 -0.0689516192
-2.5001959316 0.1398031965 -0.1188767867
-2.5273523430 0.0574170618 -0.1664188081
-2.5278512290 -0.0332993234 -0.2052604773
-2.4970064686 -0.1245773209 -0.2259461151
-2.4434805500 -0.2074284256 -0.2241408184
-2.3779122606 -0.2769931122 -0.1991511736
-2.3096604397 -0.3326683857 -0.1542049577
-2.2447470116 -0.3756337498 -0.0930509437
-2.1869125846 -0.4091140150 -0.0199086243
-2.1367816328 -0.4379770378 0.0605688383
-2.0942350137 -0.4662436014 0.1455206395
-2.0584307102 -0.4972372373 0.2326125472
-2.0283163864 -0.5329116772 0.3200641943
-2.0033978405 -0.5750223318 0.4062764683
-1.9827471572 -0.6236593853 0.4901421477
-1.9661154645 -0.6789916184 0.5706917177
-1.9535313556 -0.7410188206 0.6469808353
-1.9451151058 -0.8090757157 0.7185498680
-1.9415290795 -0.8827745726 0.7847359249
-1.9440148828 -0.9617085500 0.8446249610
-1.9538303958 -1.0448637771 0.8976209137
-1.9722821102 -1.1309948052 0.9429881575
-2.0011562148 -1.2186379389 0.9790169844
-2.0402368983 -1.3057967057 1.0052190186
-2.0887914521 -1.3907707682 1.0206234874
-2.1450405996 -1.4722339801 1.0246214225
-2.2064697853 -1.5496859094 1.0179343146
-2.2711398193 -1.6227323200 1.0005866028
-2.3373589016 -1.6910529738 0.9728767880
-2.4037612701 -1.7543062764 0.9353231052
-2.4692844220 -1.8119637605 0.8883920752
-2.5329830440 -1.8630637409 0.8322527657
-2.5940616939 -1.9071779138 0.7678787808
-2.6514348032 -1.9430928593 0.6955083992
-2.7044435540 -1.9703137861 0.6163525725
-2.7522058146 -1.9883897821 0.5314438236
-2.7937818090 -1.9967686756 0.4418992266
-2.8284601499 -1.9952840307 0.3490947141
-2.8558124055 -1.9843595167 0.2544878409
-2.8752491996 -1.9639427028 0.1594974022
-2.8869113570 -1.9350853853 0.0654155020
-2.8904557475 -1.8979090105 -0.0263885140
-2.8860995489 -1.8532811236 -0.1147671578
-2.8744979175 -1.8021097619 -0.1988398507
-2.8558639313 -1.7449190860 -0.2776100349
-2.8302928044 -1.6822910364 -0.3500407523
-2.7985837624 -1.6151560673 -0.4156854628
-2.7606877055 -1.5440927237 -0.4734363726
-2.7169049673 -1.4699998225 -0.5225581324
-2.6673876750 -1.3938907874 -0.5622450478
-2.6120550548 -1.3170090156 -0.5913023275
-2.5511938535 -1.2408268667 -0.6088367631
-2.4853938577 -1.1669720993 -0.6143805707
-2.4153150335 -1.0973299369 -0.6069588178
-2.3425198066 -1.0330551488 -0.5872753005
-2.2686101446 -0.9751375252 -0.5556383470
-2.1949735056 -0.9236552877 -0.5138501018
-2.1227237743 -0.8784502133 -0.4632647841
-2.0523935350 -0.8394463476 -0.4053141026
-1.9839340241 -0.8067031340 -0.3415320059
-1.9165241565 -0.7801410027 -0.2738720414
-1.8488168761 -0.7606856069 -0.2041293852
-1.7788674306 -0.7491979224 -0.1348566816
-1.7045772359 -0.7469610284 -0.0693300377
-1.6239963267 -0.7558158329 -0.0124486325
-1.5373266461 -0.7760589520 0.0307947619
-1.4467666386 -0.8070729785 0.0556873923
-1.3560253322 -0.8461647926 0.0598488811
-1.2690808158 -0.8896734420 0.0416906709
-1.1885837060 -0.9327987372 0.0035462257
-1.1141631439 -0.9717054888 -0.0490211271
-1.0421436356 -1.0042042720 -0.1088954854
-0.9665842394 -1.0301437046 -0.1675429195
-0.8830317286 -1.0492950971 -0.2170810586
-0.7905225276 -1.0619737809 -0.2497398918
-0.6926481281 -1.0697400681 -0.2614793890
-0.5944334706 -1.0744140115 -0.2507230236
-0.5007984299 -1.0778642100 -0.2189525112
-0.4152778968 -1.0813804637 -0.1692211196
-0.3393450012 -1.0861411599 -0.1058425952
-0.2728619564 -1.0931359442 -0.0327069163
-0.2143765007 -1.1033825867 0.0466578886
-0.1620381075 -1.1177279734 0.1296192687
-0.1141060546 -1.1369904453 0.2142412065
-0.0684334087 -1.1613574616 0.2987992030
-0.0238935063 -1.1915914550 0.3820533448
0.0207625690 -1.2276226422 0.4628956102
0.0661743656 -1.2695341604 0.5404144896
0.1127345694 -1.3177391416 0.6134593490
0.1603580990 -1.3719051657 0.6814589136
0.2086999467 -1.4322268765 0.7435053931
0.2569702460 -1.4987708765 0.7988855958
0.3039662281 -1.5716661174 0.8468556080
0.3481242757 -1.6508383507 0.8869010680
0.3872796791 -1.7364061147 0.9179306492
0.4196873523 -1.8274436966 0.9397665349
0.4431915205 -1.9229632995 0.9515117081
0.4568192652 -2.0210841422 0.9530309586
0.4609919532 -2.1197169199 0.9446465173
0.4568950822 -2.2171632089 0.9271597504
0.4459559476 -2.3121798898 0.9012157535
0.4296126196 -2.4040139424 0.8676923326
0.4085899712 -2.4918363449 0.8268197100
0.3837803784 -2.5753887144 0.7796067948
0.3554344730 -2.6539574531 0.7262345851
0.3238490381 -2.7272614378 0.6674532311
0.2889546725 -2.7944839600 0.6034987903
0.2508954992 -2.8550877060 0.5349132782
0.2098560280 -2.9086673286 0.4623174491
0.1659662581 -2.9545985739 0.3862273485
0.1194202651 -2.9920874402 0.3071528181
0.0706955818 -3.0210042183 0.2258324425
0.0203194966 -3.0409309492 0.1428383977
-0.0312509642 -3.0516141272 0.0588780460
-0.0834752133 -3.0528961177 -0.0253509544
-0.1356677440 -3.0449433493 -0.1092378771
-0.1872294347 -3.0276749073 -0.1921098082
-0.2377960143 -3.0016972753 -0.2733016657
-0.2868329061 -2.9672903277 -0.3522736892
-0.3340445967 -2.9248439646 -0.4283965210
-0.3792732260 -2.8750991522 -0.5012406362
-0.4223666682 -2.8184089884 -0.5702140247
-0.4633081998 -2.7553193683 -0.6347953775
-0.5022469245 -2.6866947169 -0.6948071524
-0.5391848279 -2.6128672096 -0.7496897438
-0.5741427056 -2.5343489657 -0.7990874016
-0.6069372482 -2.4516310027 -0.8427717038
-0.6369246285 -2.3649870504 -0.8804442150
-0.6629607288 -2.2746516745 -0.9118554452
-0.6824295848 -2.1806819984 -0.9365420368
-0.6916184721 -2.0836683992 -0.9541731678
-0.6856828614 -1.9853461986 -0.9639434252
-0.6611074971 -1.8894599588 -0.9645736869
-0.6206177150 -1.7995196058 -0.9558194547
-0.5699203069 -1.7162576832 -0.9382300929
-0.5131505696 -1.6393370669 -0.9121350298
-0.4535705397 -1.5678423472 -0.8780363999
-0.3930377072 -1.5016103233 -0.8359125705
-0.3330320291 -1.4400361867 -0.7865851811
-0.2744858921 -1.3831776310 -0.7303239352
-0.2180984523 -1.3310982682 -0.6675995101
-0.1640770006 -1.2837956671 -0.5992546641
-0.1127549341 -1.2416565994 -0.5256478486
-0.0637338747 -1.2045892850 -0.4478589903
-0.0165715201 -1.1727980902 -0.3666538401
0.0295387017 -1.1465427372 -0.2829024986
0.0756373093 -1.1253305572 -0.1977273323
0.1231893512 -1.1091244544 -0.1122506750
0.1739969916 -1.0976731458 -0.0278889061
0.2297048464 -1.0902610567 0.0537705064
0.2921820471 -1.0861058322 0.1305834702
0.3629700982 -1.0842869060 0.1998884655
0.4434138931 -1.0837294947 0.2576706579
0.5326665611 -1.0832577616 0.3004608548
0.6284918867 -1.0816337743 0.3249815621
0.7272462045 -1.0773475039 0.3287609732
0.8242749351 -1.0686386137 0.3114963920
0.9147885053 -1.0534539272 0.2744329415
0.9966603301 -1.0311810760 0.2233536367
1.0716162028 -1.0020549375 0.1654067979
1.1441478822 -0.9662649733 0.1080945267
1.2200743136 -0.9253162550 0.0594055196
1.3026061323 -0.8817211302 0.0264735622
1.3917136037 -0.8402420048 0.0153960685
1.4836795639 -0.8056322649 0.0262703856
1.5744429272 -0.7811215640 0.0570645418
1.6604152433 -0.7687696211 0.1046303683
1.7403258056 -0.7681900573 0.1631969262
1.8150649299 -0.7778889915 0.2275494977
1.8866482846 -0.7961388894 0.2936454390
1.9569944684 -0.8217254191 0.3586435924
2.0276738226 -0.8541940539 0.4201051944
2.0994950254 -0.8928920812 0.4763932125
2.1727547631 -0.9377440065 0.5258332284
2.2470201555 -0.9890794037 0.5666779851
2.3213716667 -1.0468430201 0.5975320971
2.3944598056 -1.1108144651 0.6170335125
2.4647982203 -1.1801636156 0.6245793200
2.5310752915 -1.2536598151 0.6198557083
2.5922150536 -1.3297379551 0.6027510427
2.6478401023 -1.4067193112 0.5745174484
2.6977124373 -1.4831748887 0.5359693745
2.7416321785 -1.5579097197 0.4879569125
2.7796287549 -1.6299382905 0.4314835542
2.8113407529 -1.6984215622 0.3672486566
2.8365881251 -1.7626494312 0.2961223190
2.8550542118 -1.8220188181 0.2189451821
2.8663442410 -1.8758231519 0.1364861513
2.8699926000 -1.9233073233 0.0495779355
2.8660095673 -1.9640894042 -0.0406578421
2.8537128110 -1.9969850343 -0.1333248478
2.8335367902 -2.0219773233 -0.2270670785
2.8055175166 -2.0381126958 -0.3207310153
2.7700856415 -2.0452302860 -0.4130036066
2.7275678330 -2.0429456746 -0.5024923998
2.6787768387 -2.0312708059 -0.5879470572
2.6245637710 -2.0107955292 -0.6683240838
2.5656144994 -1.9817465801 -0.7424895232
2.5027547019 -1.9446972378 -0.8095446311
2.4368519153 -1.9006450398 -0.8690300603
2.3685263750 -1.8498695883 -0.9197852242
2.2987827843 -1.7934293466 -0.9618796105
2.2285119020 -1.7317257588 -0.9947031283
2.1590520221 -1.6648389218 -1.0175644211
2.0921263372 -1.5929316721 -1.0305210204
2.0302436400 -1.5156015159 -1.0327457994
1.9761427188 -1.4330457574 -1.0244594667
1.9334775615 -1.3458115320 -1.0050262475
1.9035057691 -1.2561325688 -0.9755966962
1.8858289957 -1.1665482110 -0.9372252537
1.8783484409 -1.0792794882 -0.8909100114
1.8786364738 -0.9958190114 -0.8374708808
1.8848204532 -0.9173411669 -0.7772490736
1.8952721405 -0.8444337889 -0.7109228270
1.9089922139 -0.7778839340 -0.6387607911
1.9254454935 -0.7182642575 -0.5613076556
1.9446270472 -0.6660382388 -0.4792754317
1.9666758225 -0.6221658822 -0.3931714189
1.9920003431 -0.5865259327 -0.3042206127
2.0211384336 -0.5587785604 -0.2136307453
2.0551149867 -0.5387027872 -0.1226948463
2.0945325348 -0.5241060340 -0.0329184688
2.1401910952 -0.5133267169 0.0544115281
2.1932723636 -0.5037319337 0.1375718225
2.2538489243 -0.4922671668 0.2151635082
2.3220123211 -0.4756283547 0.2851115423
2.3965667658 -0.4509804663 0.3454700444
2.4751980214 -0.4159120303 0.3943885507
2.5547585978 -0.3685200904 0.4293994019
2.6312362767 -0.3091581978 0.4499260484
2.7007344414 -0.2389500670 0.4557115687
2.7582316314 -0.1589676861 0.4463395977
2.7986097022 -0.0717699299 0.4229466114
2.8153239255 0.0188018196 0.3871775776
2.8061836613 0.1070692768 0.3437553702
2.7730026416 0.1882322881 0.2978885358
2.7236077823 0.2616750989 0.2534121580
2.6642924694 0.3290869559 0.2114618706
2.5985111583 0.3920126899 0.1722010141
2.5278964276 0.4514066568 0.1359241131
2.4530434773 0.5077678302 0.1035398222
2.3739997066 0.5613066813 0.0768947557
2.2906696385 0.6119615073 0.0593013695
2.2045620723 0.6606068589 0.0533820894
2.1184733548 0.7092393461 0.0598897852
2.0353383445 0.7605263989 0.0766365914
1.9570744003 0.8164624713 0.1005046683
1.8852547249 0.8784971409 0.1291061949
1.8203182976 0.9466549235 0.1601203472
1.7620345585 1.0202862212 0.1918500926
1.7093539619 1.0982802834 0.2230069314
1.6599090462 1.1790438951 0.2524038996
1.6096266807 1.2603381240 0.2787310504
1.5525262640 1.3384653878 0.2999119495
1.4815783343 1.4061699296 0.3121864812
1.3953173005 1.4540217648 0.3117969806
1.3000164609 1.4774760782 0.2997578719
1.2028369818 1.4852735238 0.2820276056
1.1057717805 1.4845770317 0.2618958838
1.0090891911 1.4786438656 0.2407207001
0.9127616878 1.4690583387 0.2192432722
0.8166337699 1.4572508292 0.1979765876
0.7205856579 1.4439102604 0.1772547020
0.6244830804 1.4295988597 0.1574538137
0.5282201196 1.4148436631 0.1387899315
0.4316624705 1.4000851843 0.1217258066
0.3347383446 1.3857359587 0.1064913928
0.2373193615 1.3723531611 0.0937628201
0.1393941254 1.3603579766 0.0838541361
0.0408843793 1.3507490408 0.0780761097
-0.0580237420 1.3442362329 0.0771194493
-0.1569622113 1.3422456215 0.0827235686
-0.3042713242 1.4629434164 -0.1273432648
-0.3759873997 1.4729580180 -0.1056099621
-0.4740724210 1.4868534468 -0.0872560547
-0.5490817090 1.4951387140 -0.0844384224
-0.6239533410 1.5007388128 -0.0899170887
-0.6981916603 1.5038110415 -0.1027365487
-0.7951511092 1.5040432758 -0.1300831254
-0.8903442826 1.5018958517 -0.1632217869
-1.0086622302 1.4978361569 -0.2064666811
-1.1278170090 1.4919287591 -0.2470483768
-1.2970228163 1.4704710130 -0.2902913354
-1.4578547959 1.4064254714 -0.3047124842
-1.5808193532 1.2845152402 -0.2810976258
-1.6598401914 1.1617829357 -0.2418070909
-1.7245884574 1.0604816700 -0.2040622476
-1.7810021635 0.9833267195 -0.1721425011
-1.8275532480 0.9288807559 -0.1481759021
-1.8775393595 0.8773412119 -0.1247891165
-1.9311163911 0.8289573196 -0.1023907227
-2.0091127076 0.7706191092 -0.0764935200
-2.0717970011 0.7308780033 -0.0622046246
-2.1362755060 0.6927947284 -0.0527706113
-2.2018388968 0.6556867134 -0.0488865557
-2.2677778477 0.6188713877 -0.0512475331
-2.3532391214 0.5679131153 -0.0670692447
-2.4343516593 0.5140059344 -0.0929927739
-2.5289445448 0.4420484940 -0.1347056515
-2.6166600880 0.3651803685 -0.1822551476
-2.7236543572 0.2465609855 -0.2561523809
-2.7958468192 0.1084334137 -0.3366149654
-2.7933424304 -0.0502475961 -0.4078415891
-2.7180513338 -0.2023096237 -0.4442027608
-2.5977897978 -0.3283086102 -0.4352320534
-2.4586307658 -0.4193028316 -0.3798392805
-2.3238461516 -0.4713606813 -0.2800129056
-2.2233044589 -0.4960782771 -0.1704963468
-2.1532263245 -0.5098644974 -0.0668959443
-2.1056073888 -0.5212582975 0.0211093189
-2.0647731796 -0.5360063995 0.1119878598
-2.0299389259 -0.5563290258 0.2042638184
-2.0002769724 -0.5839510268 0.2964278692
-1.9749233465 -0.6197955768 0.3870261381
-1.9582712206 -0.6519889417 0.4532641049
-1.9392398082 -0.7027447224 0.5381264086
-1.9234374889 -0.7614251660 0.6184229545
-1.9109261284 -0.8274599440 0.6934075466
-1.9023401334 -0.9002253477 0.7624786018
-1.8986966648 -0.9789374505 0.8251358073
-1.9016039794 -1.0627880997 0.8807167986
-1.9128749934 -1.1504863544 0.9286678156
-1.9345923939 -1.2403812524 0.9680094145
-1.9685725507 -1.3302757844 0.9973151255
-2.0276597931 -1.4389719807 1.0184405207
-2.0852106779 -1.5211851643 1.0227715141
-2.1491926796 -1.5984374172 1.0158596488
-2.2169266914 -1.6705817598 0.9979463939
-2.2863972335 -1.7375477033 0.9694569873
-2.3560118416 -1.7992245805 0.9310840643
-2.4245664081 -1.8549772750 0.8829911678
-2.4910812820 -1.9041475472 0.8257211756
-2.5546971899 -1.9460931753 0.7600481022
-2.6145283600 -1.9799130057 0.6866123513
-2.6696820684 -2.0048047334 0.6062879314
-2.7193141516 -2.0203174953 0.5202157606
-2.7626499317 -2.0262354959 0.4296633193
-2.7988296606 -2.0222476924 0.3359327145
-2.8272770272 -2.0084679204 0.2404620128
-2.8477366826 -1.9855338047 0.1446964965
-2.8598050993 -1.9538248383 0.0500168726
-2.8635850172 -1.9140038355 -0.0422996216
-2.8592500497 -1.8668235027 -0.1310447501
-2.8509969713 -1.8271932217 -0.1947507559
-2.8331594323 -1.7688405635 -0.2748167782
-2.8082023467 -1.7051177839 -0.3486368324
-2.7762717225 -1.6366779478 -0.4152033444
-2.7379756738 -1.5644145018 -0.4738770236
-2.6933592543 -1.4891579699 -0.5236182979
-2.6426391701 -1.4119557639 -0.5635337945
-2.5860015718 -1.3341046967 -0.5926772456
-2.5236496912 -1.2570742025 -0.6098969914
-2.4563167978 -1.1825633903 -0.6148638312
-2.4032967799 -1.1288556140 -0.6110978212
-2.3296016817 -1.0624394905 -0.5935587668
-2.2544038254 -1.0023613343 -0.5637735151
-2.1792052200 -0.9487657620 -0.5234596839
-2.1050211412 -0.9017161045 -0.4740684765
-2.0323640334 -0.8613419074 -0.4170506960
-1.9610396954 -0.8276243573 -0.3543059689
-1.8901472608 -0.8007696615 -0.2878682514
-1.8181383525 -0.7815489014 -0.2200040644
-1.7616178267 -0.7741795336 -0.1703747686
-1.6822832322 -0.7723064690 -0.1086231362
-1.5969302993 -0.7820992833 -0.0567718954
-1.5292115264 -0.7980682910 -0.0286801960
-1.4365793961 -0.8287921281 -0.0073850970
-1.3674752713 -0.8575335294 -0.0052537281
-1.3000910955 -0.8898948942 -0.0152515496
-1.2170531622 -0.9346402448 -0.0501704174
-1.1412264019 -0.9764340271 -0.1016310552
-1.0689554945 -1.0124571698 -0.1619723822
-0.9940863323 -1.0421026184 -0.2225972315
-0.9109954409 -1.0642317954 -0.2749949212
-0.7941053801 -1.0812292540 -0.3166461369
-0.6948759816 -1.0884060041 -0.3277115735
-0.5712263640 -1.0917079034 -0.3093425448
-0.4780952773 -1.0923545366 -0.2725151939
-0.3934365627 -1.0926785670 -0.2187853771
-0.3007632790 -1.0944336230 -0.1340072779
-0.2370880252 -1.0986354525 -0.0561844458
-0.1805451668 -1.1063148254 0.0268237519
-0.1293983094 -1.1184226716 0.1127888934
-0.0817405788 -1.1355536302 0.1999232656
-0.0356818828 -1.1580613941 0.2866988502
0.0100877329 -1.1863480543 0.3719125116
0.0566984563 -1.2204449429 0.4544912898
0.1049136997 -1.2603766708 0.5334423201
0.1551640482 -1.3062503883 0.6077388320
0.2074500028 -1.3578313955 0.6766837914
0.2614896019 -1.4150182664 0.7395767633
0.3166420730 -1.4779349740 0.7956463299
0.3718310655 -1.5467220868 0.8442612385
0.4255087324 -1.6214972296 0.8850463506
0.4756248261 -1.7025262485 0.9174833678
0.5192722815 -1.7901035549 0.9407731967
0.5529354801 -1.8838190479 0.9542198463
0.5789451977 -2.0066346781 0.9580712166
0.5820870752 -2.1315938918 0.9447371451
0.5734019098 -2.2298076893 0.9246515309
0.5567109636 -2.3250010145 0.8964180764
0.5344278455 -2.4165813875 0.8609274661
0.5078879725 -2.5040338026 0.8185768583
0.4778933326 -2.5868850467 0.7697496118
0.4449895033 -2.6648380556 0.7150855416
0.4093192457 -2.7373609850 0.6549554482
0.3708873083 -2.8038115085 0.5897301827
0.3297738430 -2.8636609308 0.5199117589
0.2860483744 -2.9163811926 0.4460673890
0.2398012724 -2.9612176756 0.3686332037
0.1913582587 -2.9978560315 0.2882988141
0.1410187392 -3.0255064126 0.2055688062
0.0893421506 -3.0439356175 0.1211242506
0.0367979498 -3.0528551529 0.0356858851
-0.0160030048 -3.0522140068 -0.0500554534
-0.0683600424 -3.0419314980 -0.1354533934
-0.1196574331 -3.0219721569 -0.2197832385
-0.1694416944 -2.9928995246 -0.3023548239
-0.2171563373 -2.9549900038 -0.3825310020
-0.2624478283 -2.9086510825 -0.4596445206
-0.3050833808 -2.8546268051 -0.5331830888
-0.3447999745 -2.7931988404 -0.6024367049
-0.3729831988 -2.7434102148 -0.6518511944
-0.4076028201 -2.6709218766 -0.7127430203
-0.4391051150 -2.5926939407 -0.7679561405
-0.4674510356 -2.5094895791 -0.8172844663
-0.4922346655 -2.4217001952 -0.8601601067
-0.5074880235 -2.3526944570 -0.8869845725
-0.5237862901 -2.2580504649 -0.9172559474
-0.5330506177 -2.1602789697 -0.9392492799
-0.5337952681 -2.0855827115 -0.9495842781
-0.5293205427 -2.0105702744 -0.9551931806
-0.5191888051 -1.9357309359 -0.9558982638
-0.4937635632 -1.8387499665 -0.9465126996
-0.4667539373 -1.7697496607 -0.9318492206
-0.4248660324 -1.6822838948 -0.9052217114
-0.3893377066 -1.6211176266 -0.8789603093
-0.3388128318 -1.5450347922 -0.8367002993
-0.2864367442 -1.4752147898 -0.7865247336
-0.2337725815 -1.4114787671 -0.7290728988
-0.1818761660 -1.3537730539 -0.6649038712
-0.1314020744 -1.3019431201 -0.5948343252
-0.0946243192 -1.2668378412 -0.5389547273
-0.0471736967 -1.2256598826 -0.4601799269
-0.0010444090 -1.1903802888 -0.3778309813
0.0444592371 -1.1611143030 -0.2928062103
0.0904628797 -1.1376449212 -0.2062572062
0.1383046287 -1.1196288785 -0.1194076362
0.1899015080 -1.1067173643 -0.0338312894
0.2471023161 -1.0981112834 0.0486167643
0.3118040254 -1.0930327695 0.1255194771
0.3653943516 -1.0907571118 0.1787282224
0.4466381907 -1.0893211596 0.2381964622
0.5372276417 -1.0882440866 0.2820567830
0.6349047814 -1.0861453239 0.3060405706
0.7353235218 -1.0814356013 0.3082121852
0.8088391216 -1.0744367945 0.2929326978
0.9013364966 -1.0601661036 0.2573790714
0.9848470392 -1.0387815715 0.2059939697
1.0607545822 -1.0103702082 0.1463215662
1.1337507159 -0.9751347371 0.0864962170
1.2095969279 -0.9342023994 0.0346062985
1.2923520847 -0.8900243396 -0.0007336798
1.3815746959 -0.8470045075 -0.0149195640
1.4973831586 -0.8014538142 -0.0024754831
1.5884659714 -0.7771419099 0.0326379000
1.6740446288 -0.7653707132 0.0843417108
1.7531655583 -0.7655853531 0.1466774652
1.8272022970 -0.7760121447 0.2142450129
1.8982012548 -0.7954202995 0.2831156129
1.9683289474 -0.8225429486 0.3502583916
2.0214113890 -0.8479531110 0.3977076614
2.0932985454 -0.8866718791 0.4566773310
2.1668138772 -0.9320194146 0.5084036703
2.2416278407 -0.9837847530 0.5514734785
2.3166945892 -1.0423145049 0.5840381137
2.3906959128 -1.1071952702 0.6047321756
2.4621216108 -1.1774928095 0.6130146546
2.5294295419 -1.2520310581 0.6082157560
2.5917169622 -1.3290958253 0.5909544083
2.6483017244 -1.4069565913 0.5617153244
2.6990823970 -1.4841136016 0.5217699021
2.7436958334 -1.5593054818 0.4719088334
2.7728147939 -1.6135709975 0.4282703623
2.8063146390 -1.6827421834 0.3633101027
2.8332264883 -1.7474468206 0.2910882845
2.8530603004 -1.8068102736 0.2123071652
2.8654536083 -1.8601380380 0.1278834352
2.8701366274 -1.9068192258 0.0388898223
2.8666879279 -1.9459825623 -0.0536969596
2.8550153650 -1.9769976221 -0.1486743398
2.8350260020 -1.9991363435 -0.2447152839
2.8148690637 -2.0098212616 -0.3166259993
2.7808955400 -2.0152982728 -0.4111683039
2.7397210054 -2.0109569793 -0.5028542146
2.6918839979 -1.9964952828 -0.5901903214
2.6384917065 -1.9725640389 -0.6720384393
2.5801644949 -1.9394551481 -0.7470573095
2.5341261634 -1.9098731265 -0.7991796830
2.4694961839 -1.8627393650 -0.8604754827
2.4023890718 -1.8085076216 -0.9125579401
2.3338440399 -1.7481781342 -0.9551819873
2.2649371859 -1.6823262320 -0.9878920537
2.1969375061 -1.6114413427 -1.0103842013
2.1479529082 -1.5545379753 -1.0190275970
2.0864766758 -1.4749793199 -1.0219952309
2.0319434700 -1.3909456316 -1.0135648611
1.9974296506 -1.3254765548 -0.9994883913
1.9606324068 -1.2363364197 -0.9716046836
1.9353784489 -1.1468746289 -0.9335430496
1.9231136832 -1.0808049876 -0.8993133221
1.9152856625 -0.9956733241 -0.8462316756
1.9149301610 -0.9151467905 -0.7858031326
1.9202824853 -0.8401136018 -0.7188742892
1.9303198979 -0.7714715849 -0.6458731087
1.9441717574 -0.7096732188 -0.5675790808
1.9615643787 -0.6553592187 -0.4845769774
1.9825615587 -0.6090341267 -0.3976603932
2.0076166886 -0.5709589720 -0.3078511664
2.0371958848 -0.5405099950 -0.2165199291
2.0721207204 -0.5168316133 -0.1250498141
2.1131622018 -0.4981485091 -0.0349677424
2.1614594020 -0.4818046463 0.0518930957
2.2021638218 -0.4695790293 0.1144060116
2.2642784976 -0.4499180778 0.1912660076
2.3341328428 -0.4224529135 0.2584080063
2.3905810043 -0.3938314211 0.2995557742
2.4672380734 -0.3460692000 0.3431212068
2.5235099148 -0.3011029956 0.3641846732
2.5768611452 -0.2498414091 0.3765253206
2.6259403276 -0.1927335389 0.3802063733
2.6638200006 -0.1282383470 0.3708657577
2.6898594539 -0.0605635798 0.3532057359
2.7027571654 0.0085359093 0.3284261932
2.7012116128 0.0773052669 0.2977270149
2.6798867422 0.1408368726 0.2630815979
2.6498810530 0.2003034659 0.2282050133
2.5984370564 0.2733947567 0.1822350532
2.5537854461 0.3242993887 0.1488052691
2.4878442446 0.3876122731 0.1064789764
2.4159470508 0.4466901073 0.0679079126
2.3384048288 0.5019854120 0.0352837998
2.2552007546 0.5535193200 0.0121016785
2.1677032225 0.6019686631 0.0015558996
2.0789691359 0.6493485764 0.0039152139
1.9920698400 0.6983709492 0.0174123581
1.8894875671 0.7657404624 0.0452623391
1.8135895258 0.8259335468 0.0727116499
1.7438421990 0.8921471890 0.1025813289
1.6800034804 0.9638636567 0.1330713642
1.6205452739 1.0397233825 0.1625496697
1.5752455323 1.0970130894 0.1798088443
1.5261418313 1.1526871670 0.1887104081
1.4669598972 1.1959807499 0.1713934969
1.4268412982 1.2215627538 0.1559078137
1.3656674352 1.2550151826 0.1267676753
1.3040240397 1.2826238268 0.0928005955
1.2421187756 1.3075138168 0.0572952709
1.1798924129 1.3299780414 0.0207053727
1.1172857217 1.3503093896 -0.0165154281
1.0328551348 1.3742235459 -0.0661682665
0.9472036177 1.3953125424 -0.1150089944
0.8599140531 1.4136559645 -0.1620161581
0.7480334622 1.4329731813 -0.2166506832
0.6325838793 1.4482577393 -0.2646158761
0.4890934617 1.4611273028 -0.3100298447
0.3395549159 1.4646194492 -0.3283563793
0.1665419172 1.4558794259 -0.3034073443
0.0478620192 1.4469723265 -0.2620957934
-0.0460304666 1.4442892802 -0.2255656618
-0.1395450966 1.4468642494 -0.1880770332
-0.2333224882 1.4545746269 -0.1519793858
