# Supplementary material for: The topology of the magnetically induced ring current of C13Cl2
Source: Chem Sci. 2026 Jun 27. Online ahead of print. doi: 10.1039/d6sc03398a (PMC13334967; doi:10.1039/d6sc03398a)
Supplement: SC-OLF-D6SC03398A-s002 [file SC-OLF-D6SC03398A-s002.zip › c13cl2/3loops/ribbon_traj_008_021.xyz]

300

-0.2589705427 1.4192192666 -0.0222638888
-0.3564722061 1.4302075978 -0.0074030252
-0.4544506306 1.4404604965 0.0038279992
-0.5405260495 1.4461810911 0.0064353311
-0.6386899846 1.4482718887 -0.0036586269
-0.7227497883 1.4442040298 -0.0235774060
-0.8170123706 1.4373196281 -0.0522046075
-0.9098364957 1.4278309344 -0.0844063403
-1.0137008063 1.4162462561 -0.1211153962
-1.1414353810 1.4016581051 -0.1618392815
-1.2699418029 1.3761591005 -0.1910615216
-1.3921604454 1.3219027845 -0.2005045429
-1.4891699977 1.2288295575 -0.1851381127
-1.5636736133 1.1200334338 -0.1540589175
-1.6239076537 1.0316753307 -0.1240142989
-1.6810866417 0.9562426617 -0.0951101703
-1.7431972477 0.8849916492 -0.0653597879
-1.8115033898 0.8192117482 -0.0363689565
-1.8770735117 0.7671556185 -0.0134864564
-1.9466600382 0.7192347172 0.0060466696
-2.0195619391 0.6747169350 0.0207868169
-2.0947865441 0.6324638386 0.0290628615
-2.1708666699 0.5909428818 0.0270681103
-2.2555467361 0.5416773451 0.0138291652
-2.3356183057 0.4895698964 -0.0112453326
-2.4102002546 0.4342481533 -0.0447709085
-2.4975703068 0.3608765377 -0.0919170952
-2.5852682037 0.2740491128 -0.1488255126
-2.6571788909 0.1768543266 -0.2110527344
-2.6976481916 0.0646077393 -0.2751084703
-2.6886050278 -0.0587558040 -0.3283150627
-2.6315392720 -0.1779885636 -0.3558784286
-2.5422172175 -0.2789421421 -0.3497156012
-2.4390498967 -0.3561081369 -0.3107055203
-2.3358067527 -0.4094593982 -0.2429011232
-2.2422292452 -0.4435404290 -0.1519533499
-2.1708885554 -0.4660476836 -0.0543624408
-2.1161543418 -0.4858443394 0.0401996053
-2.0749387289 -0.5063693463 0.1277625622
-2.0398545040 -0.5310992760 0.2170334633
-2.0099342546 -0.5619082634 0.3063786705
-1.9845991899 -0.6001122508 0.3943166989
-1.9630600834 -0.6458455319 0.4796666785
-1.9449182784 -0.6990196615 0.5614443790
-1.9301129674 -0.7594965855 0.6386911005
-1.9187644640 -0.8265376999 0.7109337693
-1.9114410280 -0.8996535676 0.7775512042
-1.9092000591 -0.9782835499 0.8378873107
-1.9133495978 -1.0614920232 0.8914973225
-1.9257008338 -1.1482164793 0.9376421106
-1.9484044042 -1.2369338564 0.9751037383
-1.9823567510 -1.3255066774 1.0032168196
-2.0330551200 -1.4226914885 1.0232073672
-2.0971160442 -1.5139128294 1.0279338048
-2.1602433064 -1.5900806258 1.0210668813
-2.2357237320 -1.6696240641 1.0006096382
-2.3041333078 -1.7353599897 0.9718384162
-2.3725731630 -1.7959014523 0.9333583985
-2.4399519128 -1.8508341361 0.8856826238
-2.5053773912 -1.8993700528 0.8291554498
-2.5680194001 -1.9408927328 0.7644810382
-2.6269400138 -1.9744332778 0.6921315083
-2.6814457758 -1.9994696108 0.6131867070
-2.7306546664 -2.0154766586 0.5286191174
-2.7737056405 -2.0219860862 0.4395455503
-2.8142203902 -2.0177907671 0.3356868460
-2.8420740600 -2.0042443980 0.2414869190
-2.8621064453 -1.9816095797 0.1470257344
-2.8741932235 -1.9506366663 0.0535758790
-2.8781167119 -1.9116424778 -0.0375577587
-2.8742036919 -1.8655220452 -0.1253144710
-2.8628013494 -1.8129452845 -0.2086738350
-2.8442591167 -1.7545730423 -0.2867429913
-2.8188386512 -1.6910387923 -0.3586043278
-2.7870353126 -1.6230970416 -0.4235541690
-2.7489847878 -1.5514279980 -0.4806623822
-2.7050004393 -1.4769178871 -0.5292244429
-2.6551157672 -1.4005494645 -0.5682248109
-2.5994298513 -1.3235585763 -0.5966764104
-2.5382117211 -1.2474267954 -0.6137519312
-2.4720490235 -1.1737346162 -0.6188271533
-2.4017002815 -1.1042808240 -0.6110997163
-2.3286610968 -1.0402040113 -0.5912371868
-2.2544447603 -0.9824153278 -0.5597798255
-2.1804085761 -0.9310511658 -0.5182780720
-2.1075499130 -0.8860157450 -0.4681674727
-2.0363087682 -0.8472632092 -0.4109358761
-1.9665277576 -0.8149317222 -0.3481755409
-1.9061900369 -0.7919858009 -0.2901035689
-1.8363015824 -0.7724880723 -0.2224275113
-1.7638086890 -0.7613175515 -0.1557106158
-1.6867244299 -0.7598581390 -0.0935675253
-1.6146733790 -0.7676201213 -0.0462143154
-1.5265860162 -0.7877616932 -0.0061628080
-1.4467614614 -0.8141041706 0.0149254021
-1.3556013853 -0.8526786814 0.0178059072
-1.2795530350 -0.8906156413 0.0008886414
-1.2084978221 -0.9283662634 -0.0309043901
-1.1328457601 -0.9684474758 -0.0806930834
-1.0601105698 -1.0028451448 -0.1387644567
-0.9847194009 -1.0307911470 -0.1969032721
-0.9020747626 -1.0518683179 -0.2472277504
-0.7990207660 -1.0676327560 -0.2859149652
-0.6889781745 -1.0763175898 -0.2997768335
-0.5789542075 -1.0800758442 -0.2837760897
-0.4862734763 -1.0820165704 -0.2492708504
-0.3922147912 -1.0838759673 -0.1897485218
-0.3182718717 -1.0869104527 -0.1239182429
-0.2533131934 -1.0921849374 -0.0491817476
-0.1958537476 -1.1007162648 0.0312744466
-0.1439819709 -1.1132820946 0.1149794995
-0.0959696101 -1.1306161019 0.2001356265
-0.0499081309 -1.1530384465 0.2851853485
-0.0044788369 -1.1809751532 0.3689152098
0.0415177484 -1.2144987089 0.4502236134
0.0888180415 -1.2536362290 0.5281835063
0.1378740292 -1.2984980294 0.6017984731
0.1887860281 -1.3488763393 0.6703466393
0.2413405812 -1.4047416590 0.7330576677
0.2949985020 -1.4660853846 0.7892088344
0.3488539868 -1.5329306210 0.8381775835
0.4016580850 -1.6052422451 0.8795024956
0.4592159768 -1.6923336389 0.9162521568
0.5113193404 -1.7862145121 0.9423192946
0.5522745824 -1.8881419788 0.9555669714
0.5774715727 -1.9961232353 0.9568975742
0.5837382881 -2.1190177462 0.9448794999
0.5712420558 -2.2273587989 0.9223680972
0.5496127221 -2.3318317282 0.8906550289
0.5220800244 -2.4318985785 0.8503674760
0.4945740051 -2.5169171293 0.8077147369
0.4641531726 -2.5975968827 0.7589304151
0.4310428037 -2.6734333834 0.7043599567
0.3953705813 -2.7440019320 0.6445354306
0.3570719898 -2.8086626457 0.5798022079
0.3161648461 -2.8667582661 0.5105792498
0.2727586642 -2.9178538811 0.4374492756
0.2269655780 -2.9613614227 0.3609329395
0.1789916007 -2.9965459288 0.2815224843
0.1292463272 -3.0232334484 0.1999141799
0.0782200108 -3.0408077535 0.1166533166
0.0263922691 -3.0491463246 0.0324529632
-0.0256786246 -3.0481054530 -0.0520039827
-0.0773425430 -3.0377238978 -0.1360771816
-0.1280424419 -3.0179975161 -0.2190564843
-0.1772680191 -2.9893024309 -0.3002698581
-0.2245567337 -2.9520891076 -0.3791384342
-0.2695912762 -2.9068000552 -0.4550388162
-0.3121158291 -2.8539722794 -0.5274109809
-0.3474952530 -2.8021852216 -0.5873615810
-0.3850655966 -2.7366761614 -0.6516493416
-0.4199617809 -2.6653855568 -0.7110483441
-0.4489145741 -2.5989893983 -0.7587453280
-0.4787319773 -2.5181253929 -0.8076758942
-0.5055149272 -2.4329116673 -0.8504696101
-0.5271220133 -2.3555597440 -0.8830854266
-0.5463131380 -2.2631960237 -0.9132163256
-0.5591762850 -2.1676647219 -0.9358717235
-0.5633321091 -2.0821257453 -0.9490685096
-0.5576701151 -1.9958967463 -0.9558118169
-0.5404260683 -1.9110824838 -0.9554809774
-0.5129560296 -1.8296703986 -0.9479726348
-0.4734156441 -1.7413190058 -0.9298064111
-0.4315735401 -1.6697883338 -0.9059901893
-0.3869363215 -1.6024925598 -0.8758894295
-0.3350606469 -1.5299335982 -0.8337937171
-0.2879576284 -1.4715619341 -0.7908316198
-0.2352029802 -1.4092954994 -0.7348987400
-0.1833532622 -1.3526774898 -0.6722955959
-0.1329232671 -1.3015556138 -0.6039489240
-0.0843003575 -1.2561926625 -0.5303448934
-0.0372832596 -1.2165072233 -0.4524839124
0.0085343593 -1.1824956996 -0.3712585306
0.0539225053 -1.1542437711 -0.2876003947
0.0940200368 -1.1339674049 -0.2132620695
0.1416366919 -1.1156144987 -0.1280779335
0.1929977710 -1.1021738034 -0.0441682209
0.2498821937 -1.0928951244 0.0366624193
0.3140395243 -1.0869008220 0.1121319438
0.3871860523 -1.0833469266 0.1790160198
0.4594635456 -1.0815957362 0.2268379430
0.5498750678 -1.0794949174 0.2668830413
0.6340964233 -1.0770260192 0.2861957615
0.7203781719 -1.0727306944 0.2896694221
0.8057802184 -1.0655162705 0.2769716211
0.8974581572 -1.0516347335 0.2420290716
0.9803458552 -1.0310319063 0.1916275761
1.0557256968 -1.0036605520 0.1331199807
1.1280475126 -0.9695634051 0.0742641804
1.2032300571 -0.9296708456 0.0232877369
1.2956721661 -0.8807638814 -0.0148834082
1.3956277270 -0.8336805181 -0.0263972502
1.4870279396 -0.7985643030 -0.0137685214
1.5876701269 -0.7705229968 0.0240711359
1.6818062665 -0.7570406018 0.0819565224
1.7589565008 -0.7574927426 0.1442186520
1.8312759402 -0.7677753901 0.2113634067
1.9008075241 -0.7865374033 0.2796746279
1.9695903781 -0.8124258056 0.3464302314
2.0390811108 -0.8449278721 0.4094662212
2.1101081168 -0.8836337060 0.4670491663
2.1828619547 -0.9285473039 0.5175253164
2.2568558378 -0.9799371349 0.5592228139
2.3311127581 -1.0377608571 0.5907547728
2.4042123706 -1.1018352487 0.6107980303
2.4745651297 -1.1714152254 0.6184715950
2.5408545077 -1.2451259343 0.6136402603
2.6020288978 -1.3213680506 0.5964449581
2.6576845683 -1.3984175096 0.5678496809
2.7075661050 -1.4748383056 0.5287961244
2.7516121042 -1.5493757865 0.4802200855
2.7896218687 -1.6209813825 0.4229126917
2.8214879094 -1.6888670747 0.3578602770
2.8469491963 -1.7522944584 0.2858574721
2.8656273196 -1.8105406179 0.2076683149
2.8771466106 -1.8629611269 0.1241632791
2.8811687082 -1.9088766268 0.0362516088
2.8778062856 -1.9430049250 -0.0435134669
2.8668644578 -1.9747049921 -0.1368652325
2.8480046849 -1.9981529705 -0.2313694127
2.8212562204 -2.0124865331 -0.3257783390
2.7869872712 -2.0174309315 -0.4187003365
2.7457473024 -2.0128353139 -0.5087696968
2.6981469537 -1.9986471107 -0.5945939527
2.6450705478 -1.9752772520 -0.6750203211
2.5945072319 -1.9478018585 -0.7399203619
2.5333579464 -1.9085838876 -0.8074028371
2.4691728015 -1.8621177783 -0.8670084788
2.4026732593 -1.8088605677 -0.9177329831
2.3348328744 -1.7497503810 -0.9593774178
2.2666304393 -1.6853622859 -0.9914975326
2.2073782727 -1.6252503713 -1.0115411899
2.1422077386 -1.5516704542 -1.0246972388
2.0884469183 -1.4835699825 -1.0277667265
2.0337929853 -1.4010454575 -1.0206130176
1.9886305858 -1.3146387389 -1.0023717923
1.9593410404 -1.2369937944 -0.9771870242
1.9353139704 -1.1484241737 -0.9402472066
1.9213993160 -1.0616524869 -0.8947288481
1.9170659234 -0.9885792842 -0.8484172186
1.9174224135 -0.9091965840 -0.7891996219
1.9231218599 -0.8349844933 -0.7237610220
1.9331451954 -0.7667097889 -0.6525537217
1.9468591379 -0.7049188544 -0.5761911344
1.9640516616 -0.6499820725 -0.4954112671
1.9847900130 -0.6025199039 -0.4108423174
2.0094284680 -0.5624777843 -0.3235550626
2.0384627610 -0.5293818591 -0.2347635628
2.0728077729 -0.5025782307 -0.1458374277
2.1132435524 -0.4799184903 -0.0584646488
2.1539253871 -0.4629986813 0.0158078229
2.2002411963 -0.4461314658 0.0866117526
2.2532742259 -0.4257297165 0.1510288315
2.3114828225 -0.4000198059 0.2081954047
2.3736638134 -0.3671497007 0.2564030818
2.4296963479 -0.3335245926 0.2896148989
2.4852389370 -0.2919837097 0.3130574992
2.5382854717 -0.2427038275 0.3264426078
2.5855095814 -0.1866221513 0.3294396957
2.6244005358 -0.1242746751 0.3218405802
2.6496607510 -0.0694976541 0.3086875221
2.6605613060 -0.0010827630 0.2823971217
2.6585346172 0.0661799820 0.2522801345
2.6370377474 0.1281587923 0.2178183171
2.6074339577 0.1862775024 0.1840517281
2.5631357724 0.2486012501 0.1442139482
2.5125316289 0.3067157010 0.1056173338
2.4569381695 0.3613757781 0.0686820560
2.3971533468 0.4131087136 0.0341353507
2.3241470518 0.4690448102 -0.0015839383
2.2449654752 0.5213811615 -0.0286899831
2.1606846236 0.5706385906 -0.0438292523
2.0630307606 0.6240437677 -0.0453672517
1.9667525547 0.6787643799 -0.0329956834
1.8748743777 0.7379026594 -0.0107885708
1.7893767759 0.8035811835 0.0177064999
1.7116981652 0.8770185385 0.0496572193
1.6488423420 0.9478920555 0.0788364085
1.5902595221 1.0226476868 0.1069291346
1.5416375704 1.0903885393 0.1301616989
1.4914639881 1.1579609119 0.1496456650
1.4361306802 1.2225406505 0.1642805836
1.3822177491 1.2729339420 0.1723555218
1.3083025356 1.3177970268 0.1707782125
1.2393427195 1.3418478483 0.1623521561
1.1576094874 1.3617803982 0.1476500759
1.0750214284 1.3740764292 0.1290784756
0.9922617986 1.3827432823 0.1100194373
0.9093207878 1.3886154936 0.0909905674
0.8261245984 1.3924506317 0.0723953575
0.7306757774 1.3971507071 0.0521724710
0.6347202620 1.3999745929 0.0332553689
0.5382876388 1.4013961576 0.0158412164
0.4413789135 1.4018334703 0.0002515021
0.3440167302 1.4016802178 -0.0133048086
0.2461901398 1.4013946670 -0.0243891851
0.1479454934 1.4013622789 -0.0327352859
0.0369388076 1.4036564935 -0.0376577942
-0.0619478610 1.4060254480 -0.0380654014
-0.1607990695 1.4107860204 -0.0334235998
-0.2548411600 1.3469676700 0.0974956100
-0.3519322700 1.3557811295 0.1154482872
-0.4504963963 1.3621362631 0.1234232291
-0.5494625797 1.3629613524 0.1192370946
-0.6470634555 1.3569164852 0.1033171719
-0.7423131082 1.3447415116 0.0787494645
-0.8355398004 1.3279861686 0.0494547141
-0.9276463505 1.3076287835 0.0189007256
-1.0192366534 1.2829881080 -0.0099703769
-1.1102285968 1.2521788475 -0.0343153998
-1.1990731740 1.2116478876 -0.0508272545
-1.2824116654 1.1585464433 -0.0563180894
-1.3570700317 1.0938336452 -0.0497601924
-1.4242267729 1.0227033357 -0.0338941935
-1.4876739279 0.9497777642 -0.0118322399
-1.5514399366 0.8782919591 0.0137580422
-1.6185049422 0.8104586236 0.0407917989
-1.6904740019 0.7477034305 0.0674272689
-1.7675426712 0.6903821221 0.0919208194
-1.8494006380 0.6383579085 0.1123601132
-1.9350539811 0.5905366396 0.1265142655
-2.0229254995 0.5450115168 0.1316973533
-2.1105393565 0.4992453078 0.1249523337
-2.1942473073 0.4506650615 0.1038619283
-2.2710885212 0.3980029120 0.0701594402
-2.3404804042 0.3412356577 0.0279272614
-2.4023193388 0.2799037824 -0.0193913355
-2.4564611073 0.2133171825 -0.0689516192
-2.5001959316 0.1398031965 -0.1188767867
-2.5273523430 0.0574170618 -0.1664188081
-2.5278512290 -0.0332993234 -0.2052604773
-2.4970064686 -0.1245773209 -0.2259461151
-2.4434805500 -0.2074284256 -0.2241408184
-2.3779122606 -0.2769931122 -0.1991511736
-2.3096604397 -0.3326683857 -0.1542049577
-2.2447470116 -0.3756337498 -0.0930509437
-2.1869125846 -0.4091140150 -0.0199086243
-2.1367816328 -0.4379770378 0.0605688383
-2.0942350137 -0.4662436014 0.1455206395
-2.0584307102 -0.4972372373 0.2326125472
-2.0283163864 -0.5329116772 0.3200641943
-2.0033978405 -0.5750223318 0.4062764683
-1.9827471572 -0.6236593853 0.4901421477
-1.9661154645 -0.6789916184 0.5706917177
-1.9535313556 -0.7410188206 0.6469808353
-1.9451151058 -0.8090757157 0.7185498680
-1.9415290795 -0.8827745726 0.7847359249
-1.9440148828 -0.9617085500 0.8446249610
-1.9538303958 -1.0448637771 0.8976209137
-1.9722821102 -1.1309948052 0.9429881575
-2.0011562148 -1.2186379389 0.9790169844
-2.0402368983 -1.3057967057 1.0052190186
-2.0887914521 -1.3907707682 1.0206234874
-2.1450405996 -1.4722339801 1.0246214225
-2.2064697853 -1.5496859094 1.0179343146
-2.2711398193 -1.6227323200 1.0005866028
-2.3373589016 -1.6910529738 0.9728767880
-2.4037612701 -1.7543062764 0.9353231052
-2.4692844220 -1.8119637605 0.8883920752
-2.5329830440 -1.8630637409 0.8322527657
-2.5940616939 -1.9071779138 0.7678787808
-2.6514348032 -1.9430928593 0.6955083992
-2.7044435540 -1.9703137861 0.6163525725
-2.7522058146 -1.9883897821 0.5314438236
-2.7937818090 -1.9967686756 0.4418992266
-2.8284601499 -1.9952840307 0.3490947141
-2.8558124055 -1.9843595167 0.2544878409
-2.8752491996 -1.9639427028 0.1594974022
-2.8869113570 -1.9350853853 0.0654155020
-2.8904557475 -1.8979090105 -0.0263885140
-2.8860995489 -1.8532811236 -0.1147671578
-2.8744979175 -1.8021097619 -0.1988398507
-2.8558639313 -1.7449190860 -0.2776100349
-2.8302928044 -1.6822910364 -0.3500407523
-2.7985837624 -1.6151560673 -0.4156854628
-2.7606877055 -1.5440927237 -0.4734363726
-2.7169049673 -1.4699998225 -0.5225581324
-2.6673876750 -1.3938907874 -0.5622450478
-2.6120550548 -1.3170090156 -0.5913023275
-2.5511938535 -1.2408268667 -0.6088367631
-2.4853938577 -1.1669720993 -0.6143805707
-2.4153150335 -1.0973299369 -0.6069588178
-2.3425198066 -1.0330551488 -0.5872753005
-2.2686101446 -0.9751375252 -0.5556383470
-2.1949735056 -0.9236552877 -0.5138501018
-2.1227237743 -0.8784502133 -0.4632647841
-2.0523935350 -0.8394463476 -0.4053141026
-1.9839340241 -0.8067031340 -0.3415320059
-1.9165241565 -0.7801410027 -0.2738720414
-1.8488168761 -0.7606856069 -0.2041293852
-1.7788674306 -0.7491979224 -0.1348566816
-1.7045772359 -0.7469610284 -0.0693300377
-1.6239963267 -0.7558158329 -0.0124486325
-1.5373266461 -0.7760589520 0.0307947619
-1.4467666386 -0.8070729785 0.0556873923
-1.3560253322 -0.8461647926 0.0598488811
-1.2690808158 -0.8896734420 0.0416906709
-1.1885837060 -0.9327987372 0.0035462257
-1.1141631439 -0.9717054888 -0.0490211271
-1.0421436356 -1.0042042720 -0.1088954854
-0.9665842394 -1.0301437046 -0.1675429195
-0.8830317286 -1.0492950971 -0.2170810586
-0.7905225276 -1.0619737809 -0.2497398918
-0.6926481281 -1.0697400681 -0.2614793890
-0.5944334706 -1.0744140115 -0.2507230236
-0.5007984299 -1.0778642100 -0.2189525112
-0.4152778968 -1.0813804637 -0.1692211196
-0.3393450012 -1.0861411599 -0.1058425952
-0.2728619564 -1.0931359442 -0.0327069163
-0.2143765007 -1.1033825867 0.0466578886
-0.1620381075 -1.1177279734 0.1296192687
-0.1141060546 -1.1369904453 0.2142412065
-0.0684334087 -1.1613574616 0.2987992030
-0.0238935063 -1.1915914550 0.3820533448
0.0207625690 -1.2276226422 0.4628956102
0.0661743656 -1.2695341604 0.5404144896
0.1127345694 -1.3177391416 0.6134593490
0.1603580990 -1.3719051657 0.6814589136
0.2086999467 -1.4322268765 0.7435053931
0.2569702460 -1.4987708765 0.7988855958
0.3039662281 -1.5716661174 0.8468556080
0.3481242757 -1.6508383507 0.8869010680
0.3872796791 -1.7364061147 0.9179306492
0.4196873523 -1.8274436966 0.9397665349
0.4431915205 -1.9229632995 0.9515117081
0.4568192652 -2.0210841422 0.9530309586
0.4609919532 -2.1197169199 0.9446465173
0.4568950822 -2.2171632089 0.9271597504
0.4459559476 -2.3121798898 0.9012157535
0.4296126196 -2.4040139424 0.8676923326
0.4085899712 -2.4918363449 0.8268197100
0.3837803784 -2.5753887144 0.7796067948
0.3554344730 -2.6539574531 0.7262345851
0.3238490381 -2.7272614378 0.6674532311
0.2889546725 -2.7944839600 0.6034987903
0.2508954992 -2.8550877060 0.5349132782
0.2098560280 -2.9086673286 0.4623174491
0.1659662581 -2.9545985739 0.3862273485
0.1194202651 -2.9920874402 0.3071528181
0.0706955818 -3.0210042183 0.2258324425
0.0203194966 -3.0409309492 0.1428383977
-0.0312509642 -3.0516141272 0.0588780460
-0.0834752133 -3.0528961177 -0.0253509544
-0.1356677440 -3.0449433493 -0.1092378771
-0.1872294347 -3.0276749073 -0.1921098082
-0.2377960143 -3.0016972753 -0.2733016657
-0.2868329061 -2.9672903277 -0.3522736892
-0.3340445967 -2.9248439646 -0.4283965210
-0.3792732260 -2.8750991522 -0.5012406362
-0.4223666682 -2.8184089884 -0.5702140247
-0.4633081998 -2.7553193683 -0.6347953775
-0.5022469245 -2.6866947169 -0.6948071524
-0.5391848279 -2.6128672096 -0.7496897438
-0.5741427056 -2.5343489657 -0.7990874016
-0.6069372482 -2.4516310027 -0.8427717038
-0.6369246285 -2.3649870504 -0.8804442150
-0.6629607288 -2.2746516745 -0.9118554452
-0.6824295848 -2.1806819984 -0.9365420368
-0.6916184721 -2.0836683992 -0.9541731678
-0.6856828614 -1.9853461986 -0.9639434252
-0.6611074971 -1.8894599588 -0.9645736869
-0.6206177150 -1.7995196058 -0.9558194547
-0.5699203069 -1.7162576832 -0.9382300929
-0.5131505696 -1.6393370669 -0.9121350298
-0.4535705397 -1.5678423472 -0.8780363999
-0.3930377072 -1.5016103233 -0.8359125705
-0.3330320291 -1.4400361867 -0.7865851811
-0.2744858921 -1.3831776310 -0.7303239352
-0.2180984523 -1.3310982682 -0.6675995101
-0.1640770006 -1.2837956671 -0.5992546641
-0.1127549341 -1.2416565994 -0.5256478486
-0.0637338747 -1.2045892850 -0.4478589903
-0.0165715201 -1.1727980902 -0.3666538401
0.0295387017 -1.1465427372 -0.2829024986
0.0756373093 -1.1253305572 -0.1977273323
0.1231893512 -1.1091244544 -0.1122506750
0.1739969916 -1.0976731458 -0.0278889061
0.2297048464 -1.0902610567 0.0537705064
0.2921820471 -1.0861058322 0.1305834702
0.3629700982 -1.0842869060 0.1998884655
0.4434138931 -1.0837294947 0.2576706579
0.5326665611 -1.0832577616 0.3004608548
0.6284918867 -1.0816337743 0.3249815621
0.7272462045 -1.0773475039 0.3287609732
0.8242749351 -1.0686386137 0.3114963920
0.9147885053 -1.0534539272 0.2744329415
0.9966603301 -1.0311810760 0.2233536367
1.0716162028 -1.0020549375 0.1654067979
1.1441478822 -0.9662649733 0.1080945267
1.2200743136 -0.9253162550 0.0594055196
1.3026061323 -0.8817211302 0.0264735622
1.3917136037 -0.8402420048 0.0153960685
1.4836795639 -0.8056322649 0.0262703856
1.5744429272 -0.7811215640 0.0570645418
1.6604152433 -0.7687696211 0.1046303683
1.7403258056 -0.7681900573 0.1631969262
1.8150649299 -0.7778889915 0.2275494977
1.8866482846 -0.7961388894 0.2936454390
1.9569944684 -0.8217254191 0.3586435924
2.0276738226 -0.8541940539 0.4201051944
2.0994950254 -0.8928920812 0.4763932125
2.1727547631 -0.9377440065 0.5258332284
2.2470201555 -0.9890794037 0.5666779851
2.3213716667 -1.0468430201 0.5975320971
2.3944598056 -1.1108144651 0.6170335125
2.4647982203 -1.1801636156 0.6245793200
2.5310752915 -1.2536598151 0.6198557083
2.5922150536 -1.3297379551 0.6027510427
2.6478401023 -1.4067193112 0.5745174484
2.6977124373 -1.4831748887 0.5359693745
2.7416321785 -1.5579097197 0.4879569125
2.7796287549 -1.6299382905 0.4314835542
2.8113407529 -1.6984215622 0.3672486566
2.8365881251 -1.7626494312 0.2961223190
2.8550542118 -1.8220188181 0.2189451821
2.8663442410 -1.8758231519 0.1364861513
2.8699926000 -1.9233073233 0.0495779355
2.8660095673 -1.9640894042 -0.0406578421
2.8537128110 -1.9969850343 -0.1333248478
2.8335367902 -2.0219773233 -0.2270670785
2.8055175166 -2.0381126958 -0.3207310153
2.7700856415 -2.0452302860 -0.4130036066
2.7275678330 -2.0429456746 -0.5024923998
2.6787768387 -2.0312708059 -0.5879470572
2.6245637710 -2.0107955292 -0.6683240838
2.5656144994 -1.9817465801 -0.7424895232
2.5027547019 -1.9446972378 -0.8095446311
2.4368519153 -1.9006450398 -0.8690300603
2.3685263750 -1.8498695883 -0.9197852242
2.2987827843 -1.7934293466 -0.9618796105
2.2285119020 -1.7317257588 -0.9947031283
2.1590520221 -1.6648389218 -1.0175644211
2.0921263372 -1.5929316721 -1.0305210204
2.0302436400 -1.5156015159 -1.0327457994
1.9761427188 -1.4330457574 -1.0244594667
1.9334775615 -1.3458115320 -1.0050262475
1.9035057691 -1.2561325688 -0.9755966962
1.8858289957 -1.1665482110 -0.9372252537
1.8783484409 -1.0792794882 -0.8909100114
1.8786364738 -0.9958190114 -0.8374708808
1.8848204532 -0.9173411669 -0.7772490736
1.8952721405 -0.8444337889 -0.7109228270
1.9089922139 -0.7778839340 -0.6387607911
1.9254454935 -0.7182642575 -0.5613076556
1.9446270472 -0.6660382388 -0.4792754317
1.9666758225 -0.6221658822 -0.3931714189
1.9920003431 -0.5865259327 -0.3042206127
2.0211384336 -0.5587785604 -0.2136307453
2.0551149867 -0.5387027872 -0.1226948463
2.0945325348 -0.5241060340 -0.0329184688
2.1401910952 -0.5133267169 0.0544115281
2.1932723636 -0.5037319337 0.1375718225
2.2538489243 -0.4922671668 0.2151635082
2.3220123211 -0.4756283547 0.2851115423
2.3965667658 -0.4509804663 0.3454700444
2.4751980214 -0.4159120303 0.3943885507
2.5547585978 -0.3685200904 0.4293994019
2.6312362767 -0.3091581978 0.4499260484
2.7007344414 -0.2389500670 0.4557115687
2.7582316314 -0.1589676861 0.4463395977
2.7986097022 -0.0717699299 0.4229466114
2.8153239255 0.0188018196 0.3871775776
2.8061836613 0.1070692768 0.3437553702
2.7730026416 0.1882322881 0.2978885358
2.7236077823 0.2616750989 0.2534121580
2.6642924694 0.3290869559 0.2114618706
2.5985111583 0.3920126899 0.1722010141
2.5278964276 0.4514066568 0.1359241131
2.4530434773 0.5077678302 0.1035398222
2.3739997066 0.5613066813 0.0768947557
2.2906696385 0.6119615073 0.0593013695
2.2045620723 0.6606068589 0.0533820894
2.1184733548 0.7092393461 0.0598897852
2.0353383445 0.7605263989 0.0766365914
1.9570744003 0.8164624713 0.1005046683
1.8852547249 0.8784971409 0.1291061949
1.8203182976 0.9466549235 0.1601203472
1.7620345585 1.0202862212 0.1918500926
1.7093539619 1.0982802834 0.2230069314
1.6599090462 1.1790438951 0.2524038996
1.6096266807 1.2603381240 0.2787310504
1.5525262640 1.3384653878 0.2999119495
1.4815783343 1.4061699296 0.3121864812
1.3953173005 1.4540217648 0.3117969806
1.3000164609 1.4774760782 0.2997578719
1.2028369818 1.4852735238 0.2820276056
1.1057717805 1.4845770317 0.2618958838
1.0090891911 1.4786438656 0.2407207001
0.9127616878 1.4690583387 0.2192432722
0.8166337699 1.4572508292 0.1979765876
0.7205856579 1.4439102604 0.1772547020
0.6244830804 1.4295988597 0.1574538137
0.5282201196 1.4148436631 0.1387899315
0.4316624705 1.4000851843 0.1217258066
0.3347383446 1.3857359587 0.1064913928
0.2373193615 1.3723531611 0.0937628201
0.1393941254 1.3603579766 0.0838541361
0.0408843793 1.3507490408 0.0780761097
-0.0580237420 1.3442362329 0.0771194493
-0.1569622113 1.3422456215 0.0827235686
-0.2630999254 1.4914708633 -0.1420233875
-0.3610121422 1.5046340661 -0.1302543376
-0.4584048648 1.5187847299 -0.1157672306
-0.5315895193 1.5294008297 -0.1063664325
-0.6303165138 1.5396272922 -0.1106344256
-0.7031864685 1.5436665479 -0.1259042764
-0.7984849408 1.5466530875 -0.1538639291
-0.8920266409 1.5480330853 -0.1877134062
-1.0081649593 1.5495044043 -0.2322604155
-1.1726421653 1.5511373628 -0.2893631632
-1.3408104318 1.5406703135 -0.3312957886
-1.5019092253 1.4852591257 -0.3446909964
-1.6212699637 1.3638254699 -0.3205160330
-1.7031204538 1.2173635320 -0.2742236416
-1.7601413794 1.1135728971 -0.2361963579
-1.8107333468 1.0341933643 -0.2039783829
-1.8678895532 0.9595246748 -0.1715113748
-1.9325327777 0.8907200659 -0.1401651820
-1.9866043522 0.8439291150 -0.1188937322
-2.0439194385 0.8001115258 -0.1002667739
-2.1040698971 0.7588972304 -0.0849406317
-2.1666475887 0.7199161604 -0.0735716304
-2.2311939833 0.6826404557 -0.0708161132
-2.3168461650 0.6326896287 -0.0762035979
-2.4001480902 0.5811368808 -0.0926501054
-2.4799201049 0.5272606489 -0.1174690783
-2.5928212749 0.4418492929 -0.1644428549
-2.7140753001 0.3347810432 -0.2286994059
-2.8141618502 0.2139054568 -0.3032286821
-2.8679440403 0.0717984168 -0.3837981324
-2.8493588266 -0.0842122846 -0.4513696481
-2.7660720754 -0.2313998062 -0.4858107422
-2.6409538849 -0.3504558587 -0.4752903841
-2.5001875328 -0.4352231616 -0.4222598670
-2.3619530657 -0.4862504107 -0.3315972887
-2.2397114788 -0.5114471081 -0.2108557561
-2.1548645262 -0.5229813523 -0.0888162573
-2.0955270507 -0.5337116409 0.0198303723
-2.0556424441 -0.5464950912 0.1100044848
-2.0212782978 -0.5649613147 0.2014543793
-1.9915521229 -0.5909048496 0.2926931467
-1.9658005393 -0.6252021698 0.3823569295
-1.9433730096 -0.6680316786 0.4691912093
-1.9237210923 -0.7190477046 0.5521970403
-1.9066945792 -0.7779743503 0.6304013657
-1.8924138223 -0.8439996841 0.7033176705
-1.8813529766 -0.9165325626 0.7703664836
-1.8743852354 -0.9948585498 0.8311496604
-1.8728687999 -1.0781202693 0.8853737313
-1.8791195573 -1.1654381535 0.9322960636
-1.8956525937 -1.2552297739 0.9711904922
-1.9244766037 -1.3452166491 1.0012146207
-1.9773187879 -1.4546122088 1.0257912470
-2.0491914887 -1.5555916786 1.0312461870
-2.1140168275 -1.6304753422 1.0241994481
-2.2003076447 -1.7165158081 1.0006326736
-2.2709077140 -1.7796670057 0.9708000443
-2.3413850559 -1.8374966282 0.9313936918
-2.4106194035 -1.8897045118 0.8829731724
-2.4777717385 -1.9356763647 0.8260581339
-2.5419771063 -1.9746075519 0.7610832956
-2.6024452244 -2.0057736964 0.6887546175
-2.6584479975 -2.0286254355 0.6100208414
-2.7091035183 -2.0425635351 0.5257944112
-2.7536294720 -2.0472034969 0.4371918740
-2.7999806305 -2.0402975035 0.3222789780
-2.8283357146 -2.0241292793 0.2284859971
-2.8489636911 -1.9992764566 0.1345540666
-2.8614750899 -1.9661879473 0.0417362559
-2.8657776763 -1.9253759451 -0.0487270035
-2.8623078349 -1.8777629669 -0.1358617842
-2.8511047813 -1.8237808070 -0.2185078193
-2.8326543021 -1.7642269986 -0.2958759476
-2.8073844980 -1.6997865481 -0.3671679033
-2.7754868628 -1.6310380160 -0.4314228752
-2.7372818701 -1.5587632724 -0.4878883919
-2.6930959113 -1.4838359516 -0.5358907534
-2.6428438593 -1.4072081416 -0.5742045740
-2.5868046478 -1.3301081369 -0.6020504933
-2.5252295888 -1.2540267241 -0.6186670994
-2.4587041894 -1.1804971331 -0.6232737358
-2.3880855296 -1.1112317110 -0.6152406148
-2.3148023870 -1.0473528738 -0.5951990731
-2.2402793761 -0.9896931304 -0.5639213039
-2.1658436467 -0.9384470439 -0.5227060423
-2.0923760518 -0.8935812766 -0.4730701614
-2.0202240014 -0.8550800708 -0.4165576496
-1.9491214911 -0.8231603105 -0.3548190759
-1.8958559173 -0.8038305991 -0.3063350964
-1.8237862887 -0.7842905377 -0.2407256374
-1.7487499474 -0.7734371806 -0.1765645500
-1.6688716239 -0.7727552496 -0.1178050130
-1.6053504313 -0.7794244096 -0.0799799982
-1.5158453862 -0.7994644343 -0.0431203779
-1.4467562841 -0.8211353628 -0.0258365882
-1.3551774385 -0.8591925703 -0.0242370666
-1.2900252542 -0.8915578407 -0.0399133882
-1.2284119383 -0.9239337896 -0.0653550058
-1.1515283763 -0.9651894628 -0.1123650398
-1.0780775041 -1.0014860177 -0.1686334280
-1.0028545623 -1.0314385894 -0.2262636247
-0.9211177966 -1.0544415387 -0.2773744422
-0.8075190045 -1.0732917310 -0.3220900386
-0.6853082210 -1.0828951115 -0.3380742780
-0.5634749443 -1.0857376769 -0.3168291559
-0.4717485227 -1.0861689308 -0.2795891896
-0.3691516856 -1.0863714708 -0.2102759239
-0.2971987421 -1.0876797454 -0.1419938907
-0.2337644304 -1.0912339306 -0.0656565790
-0.1773309945 -1.0980499429 0.0158910047
-0.1259258343 -1.1088362158 0.1003397303
-0.0778331656 -1.1242417585 0.1860300466
-0.0313828532 -1.1447194314 0.2715714940
0.0149358324 -1.1703588514 0.3557770748
0.0622729279 -1.2013747755 0.4375516167
0.1114617175 -1.2377382976 0.5159525229
0.1630134891 -1.2792569171 0.5901375973
0.2172139571 -1.3258475129 0.6592343650
0.2739812157 -1.3772564415 0.7226099423
0.3330267580 -1.4333998927 0.7795320730
0.3937417456 -1.4941951246 0.8294995590
0.4551918944 -1.5596461395 0.8721039232
0.5311522745 -1.6482611630 0.9145736645
0.6029513286 -1.7449853277 0.9448720543
0.6613576443 -1.8533206581 0.9596222346
0.6981238802 -1.9711623284 0.9607641898
0.7064846230 -2.1183185724 0.9451124826
0.6855890295 -2.2375543889 0.9175764440
0.6532694966 -2.3514835667 0.8800943042
0.6145474292 -2.4597832146 0.8330426195
0.5805580390 -2.5419979136 0.7886097639
0.5445259669 -2.6198050510 0.7382540354
0.5066511345 -2.6929093137 0.6824853284
0.4668921245 -2.7607424263 0.6216176301
0.4251893071 -2.8228413314 0.5561056254
0.3814341930 -2.8784288262 0.4862452214
0.3356613003 -2.9270404335 0.4125811021
0.2879648979 -2.9681242715 0.3356385305
0.2385629362 -3.0010044174 0.2558921505
0.1877970726 -3.0254626785 0.1739959172
0.1361205250 -3.0406845579 0.0904682354
0.0840355024 -3.0466785221 0.0060278803
0.0321179641 -3.0433147883 -0.0786570110
-0.0190173419 -3.0305044463 -0.1629164860
-0.0688554491 -3.0083201248 -0.2460031605
-0.1167400239 -2.9769075865 -0.3272380506
-0.1622805612 -2.9368878876 -0.4060031793
-0.2051379557 -2.8887561458 -0.4816811114
-0.2449584322 -2.8328454066 -0.5535813255
-0.2726238378 -2.7859614548 -0.6045091373
-0.3068229935 -2.7180329545 -0.6685033058
-0.3376766372 -2.6440763967 -0.7272895358
-0.3586443202 -2.5851115870 -0.7678009123
-0.3833212490 -2.5019018200 -0.8162643867
-0.4040926062 -2.4141923319 -0.8581675165
-0.4173193981 -2.3461324376 -0.8857266382
-0.4296655471 -2.2517403729 -0.9145772060
-0.4359229852 -2.1546474455 -0.9352014102
-0.4350457461 -2.0805830914 -0.9439638513
-0.4296573688 -2.0064472940 -0.9476802085
-0.4197446394 -1.9327050089 -0.9463882678
-0.4052943442 -1.8598211914 -0.9401258149
-0.3769109814 -1.7663803283 -0.9213827292
-0.3499965106 -1.7002396007 -0.8998453487
-0.3203021033 -1.6371427723 -0.8737424591
-0.2770835866 -1.5582568731 -0.8316748637
-0.2428832276 -1.5030876814 -0.7950780585
-0.1959200682 -1.4354133678 -0.7394735447
-0.1486080720 -1.3742567113 -0.6769916817
-0.1017695336 -1.3193155605 -0.6086431839
-0.0558457809 -1.2707287256 -0.5350419381
-0.0108326445 -1.2284251615 -0.4571088346
0.0336402386 -1.1921933090 -0.3758632211
0.0783063088 -1.1619448050 -0.2922982908
0.1124027643 -1.1426042526 -0.2287968067
0.1600840326 -1.1221045431 -0.1439051919
0.2119985503 -1.1066744609 -0.0604475356
0.2700595409 -1.0955291921 0.0195543322
0.3358970015 -1.0876958118 0.0936804175
0.4114020064 -1.0824069472 0.1581435740
0.4755131981 -1.0794619777 0.1960052281
0.5670835746 -1.0757320733 0.2333052278
0.6397009598 -1.0724182641 0.2474099610
0.7135101393 -1.0681138850 0.2505778711
0.7872855017 -1.0623939274 0.2424468502
0.8801278092 -1.0498155399 0.2096252016
0.9640313802 -1.0308827366 0.1599015155
1.0398351908 -1.0052661664 0.1008331636
1.1119471431 -0.9728618370 0.0404338340
1.1863858006 -0.9340254362 -0.0128300458
1.2887381999 -0.8798066326 -0.0562403785
1.3995418504 -0.8271190313 -0.0681905690
1.4903763153 -0.7914963411 -0.0538074285
1.6008973265 -0.7599244295 -0.0089222700
1.7031972897 -0.7453115824 0.0592826764
1.7775871959 -0.7467954280 0.1252403779
1.8474869506 -0.7576617887 0.1951773158
1.9149667636 -0.7769359173 0.2657038167
1.9821862879 -0.8031261920 0.3342168704
2.0504883990 -0.8356616904 0.3988272479
2.1207212082 -0.8743753309 0.4577051201
2.1929691462 -0.9193506013 0.5092174045
2.2666915202 -0.9707948661 0.5517676426
2.3408538496 -1.0286786942 0.5839774485
2.4139649355 -1.0928560323 0.6045625481
2.4843320392 -1.1626668353 0.6123638700
2.5506337239 -1.2365920536 0.6074248122
2.6118427420 -1.3129981461 0.5901388734
2.6675290343 -1.3901157081 0.5611819133
2.7174197726 -1.4665017224 0.5216228744
2.7615920299 -1.5408418532 0.4724832586
2.7996149826 -1.6120244745 0.4143418293
2.8316350660 -1.6793125872 0.3484718973
2.8573102675 -1.7419394856 0.2755926252
2.8762004275 -1.7990624176 0.1963914478
2.8879489802 -1.8500991019 0.1118404070
2.8923448163 -1.8944459303 0.0229252821
2.8896030038 -1.9219204458 -0.0463690917
2.8800161045 -1.9524249498 -0.1404056171
2.8624725796 -1.9743286178 -0.2356717469
2.8369949241 -1.9868603703 -0.3308256628
2.8038889009 -1.9896315770 -0.4243970664
2.7639267718 -1.9827249532 -0.5150469937
2.7175170687 -1.9660234155 -0.6012408482
2.6655773246 -1.9397589748 -0.6817165584
2.6233999643 -1.9138571369 -0.7373512005
2.5639611910 -1.8724705375 -0.8052610430
2.5014936876 -1.8235905168 -0.8649868973
2.4368201437 -1.7678515470 -0.9156807421
2.3708829645 -1.7060714153 -0.9568752251
2.3047489766 -1.6389988131 -0.9882919370
2.2557045234 -1.5856618207 -1.0055179586
2.1922891401 -1.5104092363 -1.0188734573
2.1466501966 -1.4515384490 -1.0227876535
2.0914432517 -1.3690451576 -1.0167665685
2.0437836102 -1.2834659457 -0.9997173371
2.0151763118 -1.2178550199 -0.9787773523
1.9847989450 -1.1303001363 -0.9432691595
1.9644501911 -1.0440254856 -0.8985476847
1.9554953730 -0.9813395570 -0.8593635565
1.9500243738 -0.9010520010 -0.8011501703
1.9509715792 -0.8255351976 -0.7365992171
1.9572981768 -0.7555356437 -0.6663466524
1.9682727823 -0.6915734514 -0.5910746131
1.9834762759 -0.6339259063 -0.5115471024
2.0029042034 -0.5828739256 -0.4285132159
2.0268565929 -0.5384296358 -0.3428895126
2.0557870885 -0.4999851578 -0.2558963804
2.0905005592 -0.4664536742 -0.1689800092
2.1319545701 -0.4357309466 -0.0840108289
2.1676596789 -0.4126706458 -0.0227958823
2.2072100291 -0.3885309979 0.0356516827
2.2526995276 -0.3591922662 0.0868941549
2.3009533239 -0.3244112570 0.1312792671
2.3507608609 -0.2833189351 0.1673361192
2.3841946744 -0.2511371549 0.1848412471
2.4157192763 -0.2154473290 0.1967155964
2.4453346667 -0.1762494572 0.2029591672
2.4702847213 -0.1342942355 0.2031678226
2.4905694403 -0.0895816641 0.1973415627
2.5007117997 -0.0672253783 0.1944284328
2.5057986864 -0.0209673456 0.1776166658
2.5108855730 0.0252906872 0.1608048988
2.5010728531 0.0680852965 0.1377480985
2.4912601332 0.1108799059 0.1146912982
2.4619790753 0.1681155444 0.0769660257
2.4265520996 0.2214187120 0.0390336536
2.3859799114 0.2713448993 0.0014399990
2.3412632163 0.3184495971 -0.0352691208
2.2742943969 0.3767829392 -0.0800626324
2.1992613118 0.4308008156 -0.1166813358
2.1168071750 0.4806703223 -0.1410405941
2.0075881664 0.5388481893 -0.1506242887
1.8981667649 0.5970023608 -0.1426279583
1.7926743551 0.6593428475 -0.1220818099
1.6934988269 0.7286652260 -0.0936931950
1.6030780328 0.8073821535 -0.0608059087
1.5356501255 0.8754978899 -0.0341772756
1.4711650823 0.9470150901 -0.0091486621
1.4233660946 1.0017331836 0.0079194982
1.3733012955 1.0555836998 0.0205602795
1.3197350965 1.1066159132 0.0286492178
1.2828571638 1.1396979545 0.0325245623
1.2212877708 1.1815722889 0.0297594443
1.1786689780 1.2062196184 0.0249464403
1.1123819930 1.2382872726 0.0132725461
1.0442710762 1.2635758267 -0.0037389325
0.9754344061 1.2868426991 -0.0206818255
0.9058798879 1.3081726486 -0.0372621373
0.8356154270 1.3276504343 -0.0531858726
0.7407658970 1.3503911538 -0.0729097601
0.6449574435 1.3703503260 -0.0909430758
0.5483551580 1.3879486520 -0.1071074986
0.4510953565 1.4035817564 -0.1212228024
0.3532951159 1.4176244770 -0.1331010101
0.2550609181 1.4304361729 -0.1425411902
0.1564968614 1.4423665813 -0.1493247080
0.0329932358 1.4565639462 -0.1533916981
-0.0658719799 1.4678146631 -0.1532502520
-0.1646359277 1.4793264192 -0.1495707681
