# Supplementary material for: The topology of the magnetically induced ring current of C13Cl2
Source: Chem Sci. 2026 Jun 27. Online ahead of print. doi: 10.1039/d6sc03398a (PMC13334967; doi:10.1039/d6sc03398a)
Supplement: SC-OLF-D6SC03398A-s002 [file SC-OLF-D6SC03398A-s002.zip › c13cl2/3loops/ribbon_traj_008_024.xyz]

300

-0.2615009119 1.3534298797 0.0918941848
-0.3589974207 1.3587920382 0.1031855704
-0.4572119549 1.3639136836 0.1086679862
-0.5554963896 1.3648453647 0.1041690331
-0.6524712749 1.3592144077 0.0882918050
-0.7472368660 1.3476888145 0.0639593922
-0.8400742445 1.3316658610 0.0349563661
-0.9318226859 1.3119963778 0.0047078947
-1.0230807576 1.2881325952 -0.0238882323
-1.1137182760 1.2580860882 -0.0480242209
-1.2021831044 1.2183895000 -0.0644316719
-1.2852392397 1.1663092030 -0.0700843863
-1.3687958051 1.0943966213 -0.0627789264
-1.4352427924 1.0235527151 -0.0464802338
-1.4982735296 0.9510930414 -0.0242468594
-1.5617627059 0.8801446688 0.0013524972
-1.6285893512 0.8128873856 0.0283158614
-1.7002287389 0.7506293262 0.0548493518
-1.7769265014 0.6937717030 0.0792361456
-1.8583812641 0.6421711976 0.0995205632
-1.9435637234 0.5946871029 0.1135657733
-2.0309117495 0.5494469929 0.1185762851
-2.1179414587 0.5039546105 0.1117197683
-2.2012513375 0.4557876028 0.0911679308
-2.2779485918 0.4036189339 0.0582724174
-2.3473517564 0.3472978090 0.0169095122
-2.4095504731 0.2865387385 -0.0294150062
-2.4641117363 0.2205504148 -0.0781143361
-2.5084633460 0.1477715069 -0.1273353511
-2.5364868575 0.0663218101 -0.1744170598
-2.5393736726 -0.0343091370 -0.2185022372
-2.5014926312 -0.1351085365 -0.2390642123
-2.4465974912 -0.2158706911 -0.2353526879
-2.3807468195 -0.2836734068 -0.2095722917
-2.3041681553 -0.3431935911 -0.1572363280
-2.2399772343 -0.3837473520 -0.0949173048
-2.1827667790 -0.4155765266 -0.0214574727
-2.1331479302 -0.4431857307 0.0590273850
-2.0908688571 -0.4705083834 0.1437293998
-2.0551495520 -0.5006573338 0.2304811104
-2.0249442961 -0.5355913239 0.3175290717
-1.9996695791 -0.5768492702 0.4033582609
-1.9785727187 -0.6247445846 0.4868339703
-1.9612762699 -0.6792833972 0.5670441716
-1.9477685343 -0.7404371437 0.6430893940
-1.9382015583 -0.8076982146 0.7144259043
-1.9330951187 -0.8805632089 0.7805119567
-1.9335761123 -0.9586178527 0.8405499240
-1.9420700899 -1.0514763810 0.9001739069
-1.9588977519 -1.1374003584 0.9451807875
-1.9859403727 -1.2248472118 0.9813196583
-2.0235155061 -1.3118429071 1.0077791082
-2.0709012487 -1.3966150760 1.0236327834
-2.1332661964 -1.4878801048 1.0289590523
-2.1948979169 -1.5644283892 1.0219011270
-2.2597989544 -1.6364515490 1.0043063203
-2.3262275440 -1.7037934184 0.9767011586
-2.3928723442 -1.7661322262 0.9395104872
-2.4586634342 -1.8228764325 0.8929999848
-2.5226515762 -1.8732171757 0.8374870361
-2.5914155340 -1.9211052747 0.7651197848
-2.6488185065 -1.9556374164 0.6929500093
-2.7018387324 -1.9815595701 0.6141391901
-2.7496236573 -1.9983867598 0.5297142855
-2.7913978967 -2.0057629430 0.4408687161
-2.8264136926 -2.0035642972 0.3488748479
-2.8541412373 -1.9920385052 0.2551027891
-2.8741067089 -1.9713881673 0.1609212752
-2.8863190172 -1.9423280797 0.0676299351
-2.8906009814 -1.9052512837 -0.0235110606
-2.8861538134 -1.8547901796 -0.1219475301
-2.8744986575 -1.8031622382 -0.2049919725
-2.8559297826 -1.7457254163 -0.2828125958
-2.8306610865 -1.6830996543 -0.3545023273
-2.7991751914 -1.6160175148 -0.4193692614
-2.7616325524 -1.5451389789 -0.4765133577
-2.7183182004 -1.4713515843 -0.5252547078
-2.6692577270 -1.3956158130 -0.5646308982
-2.6144618837 -1.3191376901 -0.5935947564
-2.5542048180 -1.2433792492 -0.6113411426
-2.4889636278 -1.1699514813 -0.6171736579
-2.4195108309 -1.1005828462 -0.6104177279
-2.3381522161 -1.0288847976 -0.5885527150
-2.2645499326 -0.9717792049 -0.5567085394
-2.1912427558 -0.9210378123 -0.5148892768
-2.1192664409 -0.8765693766 -0.4644433543
-2.0491190969 -0.8382094801 -0.4068597850
-1.9806881546 -0.8059335782 -0.3437213823
-1.9131865086 -0.7798365884 -0.2768252786
-1.8452622800 -0.7607613628 -0.2080217058
-1.7749848358 -0.7496375036 -0.1398862256
-1.7003273088 -0.7477300281 -0.0757463575
-1.6196114504 -0.7566458054 -0.0203052836
-1.5330855581 -0.7767959197 0.0215388338
-1.4429608591 -0.8074608421 0.0453289024
-1.3528225498 -0.8460734923 0.0485904975
-1.2665427829 -0.8889456875 0.0299688436
-1.1864410949 -0.9314476879 -0.0078816001
-1.1120412305 -0.9697783661 -0.0596842622
-1.0395991910 -1.0019905647 -0.1182091177
-0.9635722563 -1.0276892145 -0.1753202953
-0.8797515349 -1.0465717253 -0.2231178625
-0.7875831641 -1.0591692319 -0.2545092397
-0.6903888101 -1.0669364104 -0.2655066164
-0.5929819954 -1.0716390928 -0.2544889409
-0.4999876758 -1.0750612892 -0.2230735239
-0.4148760638 -1.0784645025 -0.1740295160
-0.3392005726 -1.0830070520 -0.1113566015
-0.2726818237 -1.0896476747 -0.0390729687
-0.2140886599 -1.0994006214 0.0395167590
-0.1614971547 -1.1130490283 0.1217376381
-0.1072862686 -1.1337183973 0.2161554093
-0.0616204576 -1.1576809382 0.3001817309
-0.0168495104 -1.1871926881 0.3829087718
0.0282078206 -1.2223877349 0.4632152931
0.0741870902 -1.2632906297 0.5402210633
0.1214896011 -1.3100443180 0.6129669522
0.1701228600 -1.3626142945 0.6806815654
0.2197866246 -1.4210124605 0.7426086038
0.2697763047 -1.4853131221 0.7980631215
0.3189833703 -1.5556691927 0.8463520463
0.3717600690 -1.6419923398 0.8912142624
0.4137782061 -1.7253507820 0.9223433654
0.4492342598 -1.8143679481 0.9445718777
0.4784018433 -1.9201847086 0.9578218081
0.4931533286 -2.0174333986 0.9591949120
0.4976862751 -2.1153810645 0.9509352737
0.4921773941 -2.2241230452 0.9311215175
0.4797968544 -2.3182204987 0.9048235995
0.4619722962 -2.4090706847 0.8711728044
0.4396382039 -2.4959919723 0.8305216276
0.4101614216 -2.5888132229 0.7777270143
0.3804423437 -2.6660912191 0.7242706507
0.3476655251 -2.7381754935 0.6655912596
0.3118338045 -2.8044050074 0.6019904978
0.2729789596 -2.8641559514 0.5339076122
0.2312522789 -2.9169656889 0.4619028334
0.1809183631 -2.9669991916 0.3768535108
0.1337509441 -3.0032600744 0.2983277779
0.0845206882 -3.0309912497 0.2176260519
0.0337413197 -3.0499525361 0.1353637017
-0.0181212188 -3.0598947132 0.0521964026
-0.0704919381 -3.0605823929 -0.0312486472
-0.1227747368 -3.0521996803 -0.1143330574
-0.1743935714 -3.0347915000 -0.1964252888
-0.2248915029 -3.0087389262 -0.2769154479
-0.2797891780 -2.9694285113 -0.3647179924
-0.3266099779 -2.9263111368 -0.4399197871
-0.3713367107 -2.8759386066 -0.5118214618
-0.4138626733 -2.8188127062 -0.5799222071
-0.4541981145 -2.7555285350 -0.6437826883
-0.4924044494 -2.6867051349 -0.7030534175
-0.5284887221 -2.6127597288 -0.7572772416
-0.5624554112 -2.5342303416 -0.8061588176
-0.5940427649 -2.4515041936 -0.8493668754
-0.6225913718 -2.3648569741 -0.8865617747
-0.6469359345 -2.2745665950 -0.9174985030
-0.6647061369 -2.1808234546 -0.9417523366
-0.6723337645 -2.0842670030 -0.9587567087
-0.6656647924 -1.9866627546 -0.9677188464
-0.6421280380 -1.8913191978 -0.9677162442
-0.6037450140 -1.8013276397 -0.9584950403
-0.5551899811 -1.7176919988 -0.9404885057
-0.5003784966 -1.6403113667 -0.9140414023
-0.4423975251 -1.5685455804 -0.8795714532
-0.3832680684 -1.5020289306 -0.8373437898
-0.3244483412 -1.4402855823 -0.7880129106
-0.2669009526 -1.3833164677 -0.7318911416
-0.2113001098 -1.3311336739 -0.6694862693
-0.1579502645 -1.2837779589 -0.6015067044
-0.1070791307 -1.2415289979 -0.5284392129
-0.0583715579 -1.2043636605 -0.4512425407
-0.0113715997 -1.1723879052 -0.3707238139
0.0347190538 -1.1457505326 -0.2877665097
0.0809532095 -1.1241636905 -0.2034278602
0.1287899671 -1.1074914471 -0.1188733926
0.1799084027 -1.0953833535 -0.0354817994
0.2360235312 -1.0871898256 0.0450820989
0.2990264785 -1.0821737329 0.1205817958
0.3703604497 -1.0793952314 0.1882921783
0.4510729735 -1.0778443713 0.2443553519
0.5403509209 -1.0764112912 0.2851936626
0.6236484630 -1.0744134228 0.3063726373
0.7215790409 -1.0697459510 0.3109478838
0.8179754410 -1.0609957555 0.2946631557
0.9082857728 -1.0462253422 0.2588947050
0.9904224284 -1.0246863828 0.2092124643
1.0658013855 -0.9963162158 0.1524709879
1.1387515591 -0.9614108342 0.0961866649
1.2147046705 -0.9213044381 0.0481926244
1.2968760412 -0.8784364731 0.0156551764
1.3851530333 -0.8372433212 0.0038328025
1.4875782171 -0.7987141551 0.0164516840
1.5772447613 -0.7748098637 0.0482561744
1.6622241313 -0.7624550341 0.0959875089
1.7412943448 -0.7614709078 0.1545038393
1.8152885656 -0.7705351748 0.2188536181
1.8947788506 -0.7906111417 0.2933438334
1.9643564543 -0.8162025303 0.3582836694
2.0343987210 -0.8483354165 0.4197118543
2.1056734630 -0.8865426445 0.4760049525
2.1784493877 -0.9309108148 0.5253987643
2.2522893663 -0.9815662263 0.5664097557
2.3262392079 -1.0386545224 0.5974912176
2.3989734886 -1.1019158593 0.6174296740
2.4690062089 -1.1705922011 0.6255286391
2.5350542535 -1.2434694465 0.6215274178
2.5960517291 -1.3190276688 0.6053461910
2.6583371381 -1.4051531752 0.5744043967
2.7074732600 -1.4812334427 0.5355877779
2.7508390806 -1.5555857055 0.4876082619
2.7882592971 -1.6271589931 0.4311357132
2.8195990093 -1.6952407326 0.3671430528
2.8445820664 -1.7590871813 0.2963546334
2.8629430012 -1.8180997727 0.2195916770
2.8742895809 -1.8716388597 0.1376353549
2.8781686283 -1.9189746186 0.0512877607
2.8744062352 -1.9595680095 -0.0384319077
2.8626579395 -1.9925864194 -0.1305258725
2.8430640196 -2.0176653779 -0.2237812556
2.8115170013 -2.0351095832 -0.3284604925
2.7759786098 -2.0414457918 -0.4200828276
2.7335177287 -2.0384629530 -0.5088883780
2.6849051070 -2.0262338586 -0.5936539571
2.6309962994 -2.0053158156 -0.6733597797
2.5724584111 -1.9758840163 -0.7468774261
2.5101208655 -1.9385460879 -0.8133579502
2.4448196909 -1.8942239119 -0.8722826990
2.3772288883 -1.8433554094 -0.9227336457
2.3082577348 -1.7867449229 -0.9644510272
2.2388547265 -1.7249431640 -0.9970887360
2.1702919026 -1.6580533405 -1.0199785524
2.1042497794 -1.5861749304 -1.0329002260
2.0430334625 -1.5091382034 -1.0354508172
1.9892998671 -1.4271024144 -1.0275189024
1.9463244940 -1.3406504927 -1.0086759210
1.9153948028 -1.2518167276 -0.9799398597
1.8963875804 -1.1629345741 -0.9422486682
1.8875263207 -1.0761504152 -0.8966183079
1.8865877609 -0.9929899371 -0.8438578294
1.8917075305 -0.9145706339 -0.7844523996
1.9012197243 -0.8414880548 -0.7190741822
1.9141670620 -0.7744162413 -0.6480793740
1.9300592447 -0.7139425651 -0.5719493506
1.9488395593 -0.6606135450 -0.4912680811
1.9705252064 -0.6149463772 -0.4067269745
1.9955736286 -0.5770520682 -0.3193348579
2.0245305348 -0.5466805685 -0.2302260268
2.0582614112 -0.5232377887 -0.1407215402
2.0974868491 -0.5049038016 -0.0522813664
2.1431192324 -0.4897109616 0.0336072626
2.1960298473 -0.4748429660 0.1151741863
2.2564299917 -0.4569261561 0.1905201794
2.3239587372 -0.4325420280 0.2572204553
2.3878613715 -0.4051361955 0.3076795185
2.4544252451 -0.3677678919 0.3466279883
2.5206497572 -0.3211267215 0.3743986228
2.5837235425 -0.2654559823 0.3904809016
2.6408930365 -0.2013840542 0.3945241184
2.6856187922 -0.1289538250 0.3841560269
2.7132992751 -0.0632113749 0.3666564231
2.7281535684 0.0160661772 0.3370446801
2.7208802704 0.0820760324 0.3048690195
2.6974144819 0.1544886435 0.2657263690
2.6602007144 0.2210749852 0.2262541510
2.6126414027 0.2817414115 0.1879037481
2.5594840944 0.3385785679 0.1512037826
2.4938909181 0.3998347743 0.1110782702
2.4229562255 0.4573015403 0.0744766146
2.3468554620 0.5113197243 0.0434257214
2.2655376386 0.5619037884 0.0212534121
2.1803240311 0.6097484307 0.0107650038
2.0939570723 0.6566760970 0.0128254679
1.9987362208 0.7110573315 0.0273076275
1.9082957037 0.7701906090 0.0512379718
1.8253669126 0.8369697666 0.0816306113
1.7581645319 0.9026196670 0.1111374096
1.6968388711 0.9735363653 0.1412130966
1.6401406134 1.0485126574 0.1704315709
1.5855483560 1.1257771450 0.1973532310
1.5375061214 1.1940548901 0.2184818928
1.4834675209 1.2590525799 0.2342460949
1.4200079999 1.3162915617 0.2429565838
1.3465495444 1.3605230575 0.2425433045
1.2663835854 1.3889408744 0.2333222466
1.1836598283 1.4045275693 0.2175330867
1.1004728309 1.4141633645 0.2005111711
1.0050583800 1.4217006755 0.1814276437
0.9089715133 1.4243059229 0.1637208890
0.8124569265 1.4231376673 0.1475149145
0.7156823814 1.4189965234 0.1328252582
0.6187324704 1.4126170403 0.1196770925
0.5216420708 1.4046424485 0.1080450040
0.4243926230 1.3956296121 0.0980447375
0.3269709347 1.3860892544 0.0896910791
0.2293187493 1.3765833464 0.0832509799
0.1314245695 1.3676143899 0.0787998974
0.0332376943 1.3599744838 0.0769032364
-0.0651598172 1.3543064184 0.0778424711
-0.1635898759 1.3516394065 0.0824258702
-0.2548411600 1.3469676700 0.0974956100
-0.3519322700 1.3557811295 0.1154482872
-0.4504963963 1.3621362631 0.1234232291
-0.5494625797 1.3629613524 0.1192370946
-0.6470634555 1.3569164852 0.1033171719
-0.7423131082 1.3447415116 0.0787494645
-0.8355398004 1.3279861686 0.0494547141
-0.9276463505 1.3076287835 0.0189007256
-1.0192366534 1.2829881080 -0.0099703769
-1.1102285968 1.2521788475 -0.0343153998
-1.1990731740 1.2116478876 -0.0508272545
-1.2824116654 1.1585464433 -0.0563180894
-1.3570700317 1.0938336452 -0.0497601924
-1.4242267729 1.0227033357 -0.0338941935
-1.4876739279 0.9497777642 -0.0118322399
-1.5514399366 0.8782919591 0.0137580422
-1.6185049422 0.8104586236 0.0407917989
-1.6904740019 0.7477034305 0.0674272689
-1.7675426712 0.6903821221 0.0919208194
-1.8494006380 0.6383579085 0.1123601132
-1.9350539811 0.5905366396 0.1265142655
-2.0229254995 0.5450115168 0.1316973533
-2.1105393565 0.4992453078 0.1249523337
-2.1942473073 0.4506650615 0.1038619283
-2.2710885212 0.3980029120 0.0701594402
-2.3404804042 0.3412356577 0.0279272614
-2.4023193388 0.2799037824 -0.0193913355
-2.4564611073 0.2133171825 -0.0689516192
-2.5001959316 0.1398031965 -0.1188767867
-2.5273523430 0.0574170618 -0.1664188081
-2.5278512290 -0.0332993234 -0.2052604773
-2.4970064686 -0.1245773209 -0.2259461151
-2.4434805500 -0.2074284256 -0.2241408184
-2.3779122606 -0.2769931122 -0.1991511736
-2.3096604397 -0.3326683857 -0.1542049577
-2.2447470116 -0.3756337498 -0.0930509437
-2.1869125846 -0.4091140150 -0.0199086243
-2.1367816328 -0.4379770378 0.0605688383
-2.0942350137 -0.4662436014 0.1455206395
-2.0584307102 -0.4972372373 0.2326125472
-2.0283163864 -0.5329116772 0.3200641943
-2.0033978405 -0.5750223318 0.4062764683
-1.9827471572 -0.6236593853 0.4901421477
-1.9661154645 -0.6789916184 0.5706917177
-1.9535313556 -0.7410188206 0.6469808353
-1.9451151058 -0.8090757157 0.7185498680
-1.9415290795 -0.8827745726 0.7847359249
-1.9440148828 -0.9617085500 0.8446249610
-1.9538303958 -1.0448637771 0.8976209137
-1.9722821102 -1.1309948052 0.9429881575
-2.0011562148 -1.2186379389 0.9790169844
-2.0402368983 -1.3057967057 1.0052190186
-2.0887914521 -1.3907707682 1.0206234874
-2.1450405996 -1.4722339801 1.0246214225
-2.2064697853 -1.5496859094 1.0179343146
-2.2711398193 -1.6227323200 1.0005866028
-2.3373589016 -1.6910529738 0.9728767880
-2.4037612701 -1.7543062764 0.9353231052
-2.4692844220 -1.8119637605 0.8883920752
-2.5329830440 -1.8630637409 0.8322527657
-2.5940616939 -1.9071779138 0.7678787808
-2.6514348032 -1.9430928593 0.6955083992
-2.7044435540 -1.9703137861 0.6163525725
-2.7522058146 -1.9883897821 0.5314438236
-2.7937818090 -1.9967686756 0.4418992266
-2.8284601499 -1.9952840307 0.3490947141
-2.8558124055 -1.9843595167 0.2544878409
-2.8752491996 -1.9639427028 0.1594974022
-2.8869113570 -1.9350853853 0.0654155020
-2.8904557475 -1.8979090105 -0.0263885140
-2.8860995489 -1.8532811236 -0.1147671578
-2.8744979175 -1.8021097619 -0.1988398507
-2.8558639313 -1.7449190860 -0.2776100349
-2.8302928044 -1.6822910364 -0.3500407523
-2.7985837624 -1.6151560673 -0.4156854628
-2.7606877055 -1.5440927237 -0.4734363726
-2.7169049673 -1.4699998225 -0.5225581324
-2.6673876750 -1.3938907874 -0.5622450478
-2.6120550548 -1.3170090156 -0.5913023275
-2.5511938535 -1.2408268667 -0.6088367631
-2.4853938577 -1.1669720993 -0.6143805707
-2.4153150335 -1.0973299369 -0.6069588178
-2.3425198066 -1.0330551488 -0.5872753005
-2.2686101446 -0.9751375252 -0.5556383470
-2.1949735056 -0.9236552877 -0.5138501018
-2.1227237743 -0.8784502133 -0.4632647841
-2.0523935350 -0.8394463476 -0.4053141026
-1.9839340241 -0.8067031340 -0.3415320059
-1.9165241565 -0.7801410027 -0.2738720414
-1.8488168761 -0.7606856069 -0.2041293852
-1.7788674306 -0.7491979224 -0.1348566816
-1.7045772359 -0.7469610284 -0.0693300377
-1.6239963267 -0.7558158329 -0.0124486325
-1.5373266461 -0.7760589520 0.0307947619
-1.4467666386 -0.8070729785 0.0556873923
-1.3560253322 -0.8461647926 0.0598488811
-1.2690808158 -0.8896734420 0.0416906709
-1.1885837060 -0.9327987372 0.0035462257
-1.1141631439 -0.9717054888 -0.0490211271
-1.0421436356 -1.0042042720 -0.1088954854
-0.9665842394 -1.0301437046 -0.1675429195
-0.8830317286 -1.0492950971 -0.2170810586
-0.7905225276 -1.0619737809 -0.2497398918
-0.6926481281 -1.0697400681 -0.2614793890
-0.5944334706 -1.0744140115 -0.2507230236
-0.5007984299 -1.0778642100 -0.2189525112
-0.4152778968 -1.0813804637 -0.1692211196
-0.3393450012 -1.0861411599 -0.1058425952
-0.2728619564 -1.0931359442 -0.0327069163
-0.2143765007 -1.1033825867 0.0466578886
-0.1620381075 -1.1177279734 0.1296192687
-0.1141060546 -1.1369904453 0.2142412065
-0.0684334087 -1.1613574616 0.2987992030
-0.0238935063 -1.1915914550 0.3820533448
0.0207625690 -1.2276226422 0.4628956102
0.0661743656 -1.2695341604 0.5404144896
0.1127345694 -1.3177391416 0.6134593490
0.1603580990 -1.3719051657 0.6814589136
0.2086999467 -1.4322268765 0.7435053931
0.2569702460 -1.4987708765 0.7988855958
0.3039662281 -1.5716661174 0.8468556080
0.3481242757 -1.6508383507 0.8869010680
0.3872796791 -1.7364061147 0.9179306492
0.4196873523 -1.8274436966 0.9397665349
0.4431915205 -1.9229632995 0.9515117081
0.4568192652 -2.0210841422 0.9530309586
0.4609919532 -2.1197169199 0.9446465173
0.4568950822 -2.2171632089 0.9271597504
0.4459559476 -2.3121798898 0.9012157535
0.4296126196 -2.4040139424 0.8676923326
0.4085899712 -2.4918363449 0.8268197100
0.3837803784 -2.5753887144 0.7796067948
0.3554344730 -2.6539574531 0.7262345851
0.3238490381 -2.7272614378 0.6674532311
0.2889546725 -2.7944839600 0.6034987903
0.2508954992 -2.8550877060 0.5349132782
0.2098560280 -2.9086673286 0.4623174491
0.1659662581 -2.9545985739 0.3862273485
0.1194202651 -2.9920874402 0.3071528181
0.0706955818 -3.0210042183 0.2258324425
0.0203194966 -3.0409309492 0.1428383977
-0.0312509642 -3.0516141272 0.0588780460
-0.0834752133 -3.0528961177 -0.0253509544
-0.1356677440 -3.0449433493 -0.1092378771
-0.1872294347 -3.0276749073 -0.1921098082
-0.2377960143 -3.0016972753 -0.2733016657
-0.2868329061 -2.9672903277 -0.3522736892
-0.3340445967 -2.9248439646 -0.4283965210
-0.3792732260 -2.8750991522 -0.5012406362
-0.4223666682 -2.8184089884 -0.5702140247
-0.4633081998 -2.7553193683 -0.6347953775
-0.5022469245 -2.6866947169 -0.6948071524
-0.5391848279 -2.6128672096 -0.7496897438
-0.5741427056 -2.5343489657 -0.7990874016
-0.6069372482 -2.4516310027 -0.8427717038
-0.6369246285 -2.3649870504 -0.8804442150
-0.6629607288 -2.2746516745 -0.9118554452
-0.6824295848 -2.1806819984 -0.9365420368
-0.6916184721 -2.0836683992 -0.9541731678
-0.6856828614 -1.9853461986 -0.9639434252
-0.6611074971 -1.8894599588 -0.9645736869
-0.6206177150 -1.7995196058 -0.9558194547
-0.5699203069 -1.7162576832 -0.9382300929
-0.5131505696 -1.6393370669 -0.9121350298
-0.4535705397 -1.5678423472 -0.8780363999
-0.3930377072 -1.5016103233 -0.8359125705
-0.3330320291 -1.4400361867 -0.7865851811
-0.2744858921 -1.3831776310 -0.7303239352
-0.2180984523 -1.3310982682 -0.6675995101
-0.1640770006 -1.2837956671 -0.5992546641
-0.1127549341 -1.2416565994 -0.5256478486
-0.0637338747 -1.2045892850 -0.4478589903
-0.0165715201 -1.1727980902 -0.3666538401
0.0295387017 -1.1465427372 -0.2829024986
0.0756373093 -1.1253305572 -0.1977273323
0.1231893512 -1.1091244544 -0.1122506750
0.1739969916 -1.0976731458 -0.0278889061
0.2297048464 -1.0902610567 0.0537705064
0.2921820471 -1.0861058322 0.1305834702
0.3629700982 -1.0842869060 0.1998884655
0.4434138931 -1.0837294947 0.2576706579
0.5326665611 -1.0832577616 0.3004608548
0.6284918867 -1.0816337743 0.3249815621
0.7272462045 -1.0773475039 0.3287609732
0.8242749351 -1.0686386137 0.3114963920
0.9147885053 -1.0534539272 0.2744329415
0.9966603301 -1.0311810760 0.2233536367
1.0716162028 -1.0020549375 0.1654067979
1.1441478822 -0.9662649733 0.1080945267
1.2200743136 -0.9253162550 0.0594055196
1.3026061323 -0.8817211302 0.0264735622
1.3917136037 -0.8402420048 0.0153960685
1.4836795639 -0.8056322649 0.0262703856
1.5744429272 -0.7811215640 0.0570645418
1.6604152433 -0.7687696211 0.1046303683
1.7403258056 -0.7681900573 0.1631969262
1.8150649299 -0.7778889915 0.2275494977
1.8866482846 -0.7961388894 0.2936454390
1.9569944684 -0.8217254191 0.3586435924
2.0276738226 -0.8541940539 0.4201051944
2.0994950254 -0.8928920812 0.4763932125
2.1727547631 -0.9377440065 0.5258332284
2.2470201555 -0.9890794037 0.5666779851
2.3213716667 -1.0468430201 0.5975320971
2.3944598056 -1.1108144651 0.6170335125
2.4647982203 -1.1801636156 0.6245793200
2.5310752915 -1.2536598151 0.6198557083
2.5922150536 -1.3297379551 0.6027510427
2.6478401023 -1.4067193112 0.5745174484
2.6977124373 -1.4831748887 0.5359693745
2.7416321785 -1.5579097197 0.4879569125
2.7796287549 -1.6299382905 0.4314835542
2.8113407529 -1.6984215622 0.3672486566
2.8365881251 -1.7626494312 0.2961223190
2.8550542118 -1.8220188181 0.2189451821
2.8663442410 -1.8758231519 0.1364861513
2.8699926000 -1.9233073233 0.0495779355
2.8660095673 -1.9640894042 -0.0406578421
2.8537128110 -1.9969850343 -0.1333248478
2.8335367902 -2.0219773233 -0.2270670785
2.8055175166 -2.0381126958 -0.3207310153
2.7700856415 -2.0452302860 -0.4130036066
2.7275678330 -2.0429456746 -0.5024923998
2.6787768387 -2.0312708059 -0.5879470572
2.6245637710 -2.0107955292 -0.6683240838
2.5656144994 -1.9817465801 -0.7424895232
2.5027547019 -1.9446972378 -0.8095446311
2.4368519153 -1.9006450398 -0.8690300603
2.3685263750 -1.8498695883 -0.9197852242
2.2987827843 -1.7934293466 -0.9618796105
2.2285119020 -1.7317257588 -0.9947031283
2.1590520221 -1.6648389218 -1.0175644211
2.0921263372 -1.5929316721 -1.0305210204
2.0302436400 -1.5156015159 -1.0327457994
1.9761427188 -1.4330457574 -1.0244594667
1.9334775615 -1.3458115320 -1.0050262475
1.9035057691 -1.2561325688 -0.9755966962
1.8858289957 -1.1665482110 -0.9372252537
1.8783484409 -1.0792794882 -0.8909100114
1.8786364738 -0.9958190114 -0.8374708808
1.8848204532 -0.9173411669 -0.7772490736
1.8952721405 -0.8444337889 -0.7109228270
1.9089922139 -0.7778839340 -0.6387607911
1.9254454935 -0.7182642575 -0.5613076556
1.9446270472 -0.6660382388 -0.4792754317
1.9666758225 -0.6221658822 -0.3931714189
1.9920003431 -0.5865259327 -0.3042206127
2.0211384336 -0.5587785604 -0.2136307453
2.0551149867 -0.5387027872 -0.1226948463
2.0945325348 -0.5241060340 -0.0329184688
2.1401910952 -0.5133267169 0.0544115281
2.1932723636 -0.5037319337 0.1375718225
2.2538489243 -0.4922671668 0.2151635082
2.3220123211 -0.4756283547 0.2851115423
2.3965667658 -0.4509804663 0.3454700444
2.4751980214 -0.4159120303 0.3943885507
2.5547585978 -0.3685200904 0.4293994019
2.6312362767 -0.3091581978 0.4499260484
2.7007344414 -0.2389500670 0.4557115687
2.7582316314 -0.1589676861 0.4463395977
2.7986097022 -0.0717699299 0.4229466114
2.8153239255 0.0188018196 0.3871775776
2.8061836613 0.1070692768 0.3437553702
2.7730026416 0.1882322881 0.2978885358
2.7236077823 0.2616750989 0.2534121580
2.6642924694 0.3290869559 0.2114618706
2.5985111583 0.3920126899 0.1722010141
2.5278964276 0.4514066568 0.1359241131
2.4530434773 0.5077678302 0.1035398222
2.3739997066 0.5613066813 0.0768947557
2.2906696385 0.6119615073 0.0593013695
2.2045620723 0.6606068589 0.0533820894
2.1184733548 0.7092393461 0.0598897852
2.0353383445 0.7605263989 0.0766365914
1.9570744003 0.8164624713 0.1005046683
1.8852547249 0.8784971409 0.1291061949
1.8203182976 0.9466549235 0.1601203472
1.7620345585 1.0202862212 0.1918500926
1.7093539619 1.0982802834 0.2230069314
1.6599090462 1.1790438951 0.2524038996
1.6096266807 1.2603381240 0.2787310504
1.5525262640 1.3384653878 0.2999119495
1.4815783343 1.4061699296 0.3121864812
1.3953173005 1.4540217648 0.3117969806
1.3000164609 1.4774760782 0.2997578719
1.2028369818 1.4852735238 0.2820276056
1.1057717805 1.4845770317 0.2618958838
1.0090891911 1.4786438656 0.2407207001
0.9127616878 1.4690583387 0.2192432722
0.8166337699 1.4572508292 0.1979765876
0.7205856579 1.4439102604 0.1772547020
0.6244830804 1.4295988597 0.1574538137
0.5282201196 1.4148436631 0.1387899315
0.4316624705 1.4000851843 0.1217258066
0.3347383446 1.3857359587 0.1064913928
0.2373193615 1.3723531611 0.0937628201
0.1393941254 1.3603579766 0.0838541361
0.0408843793 1.3507490408 0.0780761097
-0.0580237420 1.3442362329 0.0771194493
-0.1569622113 1.3422456215 0.0827235686
-0.2681606639 1.3598920894 0.0862927596
-0.3660625715 1.3618029470 0.0909228535
-0.4639275135 1.3656911042 0.0939127434
-0.5615301995 1.3667293769 0.0891009716
-0.6578790943 1.3615123303 0.0732664382
-0.7521606239 1.3506361174 0.0491693198
-0.8446086885 1.3353455533 0.0204580182
-0.9359990213 1.3163639721 -0.0094849362
-1.0269248618 1.2932770825 -0.0378060877
-1.1172079552 1.2639933288 -0.0617330419
-1.2052930347 1.2251311124 -0.0780360893
-1.2880668139 1.1740719628 -0.0838506832
-1.3805215785 1.0949595975 -0.0757976604
-1.4462588120 1.0244020944 -0.0590662742
-1.5088731312 0.9524083185 -0.0366614789
-1.5720854751 0.8819973786 -0.0110530478
-1.6386737602 0.8153161475 0.0158399239
-1.7099834759 0.7535552219 0.0422714346
-1.7863103317 0.6971612839 0.0665514718
-1.8673618903 0.6459844867 0.0866810132
-1.9520734656 0.5988375661 0.1006172811
-2.0388979996 0.5538824690 0.1054552169
-2.1253435608 0.5086639132 0.0984872028
-2.2082553677 0.4609101441 0.0784739334
-2.2848086623 0.4092349557 0.0463853946
-2.3542231085 0.3533599604 0.0058917630
-2.4167816075 0.2931736947 -0.0394386769
-2.4717623654 0.2277836471 -0.0872770530
-2.5167307603 0.1557398174 -0.1357939154
-2.5456213721 0.0752265584 -0.1824153114
-2.5508961163 -0.0353189507 -0.2317439971
-2.5059787937 -0.1456397521 -0.2521823096
-2.4497144324 -0.2243129567 -0.2465645575
-2.3835813784 -0.2903537013 -0.2199934098
-2.2986758709 -0.3537187966 -0.1602676982
-2.2352074569 -0.3918609542 -0.0967836659
-2.1786209735 -0.4220390382 -0.0230063210
-2.1295142276 -0.4483944236 0.0574859318
-2.0875027006 -0.4747731653 0.1419381601
-2.0518683938 -0.5040774302 0.2283496736
-2.0215722058 -0.5382709706 0.3149939492
-1.9959413177 -0.5786762087 0.4004400536
-1.9743982803 -0.6258297839 0.4835257929
-1.9564370753 -0.6795751760 0.5633966254
-1.9420057130 -0.7398554668 0.6391979527
-1.9312880109 -0.8063207135 0.7103019406
-1.9246611579 -0.8783518453 0.7762879886
-1.9231373419 -0.9555271553 0.8364748871
-1.9303097840 -1.0580889848 0.9027269000
-1.9455133936 -1.1438059115 0.9473734175
-1.9707245307 -1.2310564847 0.9836223322
-2.0067941140 -1.3178891084 1.0103391979
-2.0530110453 -1.4024593838 1.0266420793
-2.1214917932 -1.5035262295 1.0332966820
-2.1833260485 -1.5791708689 1.0258679393
-2.2484580896 -1.6501707779 1.0080260377
-2.3150961864 -1.7165338630 0.9805255291
-2.3819834182 -1.7779581760 0.9436978693
-2.4480424464 -1.8337891045 0.8976078944
-2.5123201083 -1.8833706106 0.8427213065
-2.5887693741 -1.9350326356 0.7623607888
-2.6462022098 -1.9681819735 0.6903916195
-2.6992339107 -1.9928053540 0.6119258078
-2.7470415001 -2.0083837375 0.5279847473
-2.7890139844 -2.0147572105 0.4398382057
-2.8243672352 -2.0118445638 0.3486549816
-2.8524700691 -1.9997174936 0.2557177373
-2.8729642182 -1.9788336318 0.1623451482
-2.8857266775 -1.9495707741 0.0698443681
-2.8907462153 -1.9125935569 -0.0206336072
-2.8862080779 -1.8562992357 -0.1291279023
-2.8744993974 -1.8042147145 -0.2111440943
-2.8559956339 -1.7465317466 -0.2880151566
-2.8310293685 -1.6839082723 -0.3589639023
-2.7997666204 -1.6168789623 -0.4230530600
-2.7625773992 -1.5461852342 -0.4795903428
-2.7197314335 -1.4727033462 -0.5279512831
-2.6711277790 -1.3973408387 -0.5670167487
-2.6168687125 -1.3212663647 -0.5958871853
-2.5572157825 -1.2459316316 -0.6138455222
-2.4925333978 -1.1729308633 -0.6199667450
-2.4237066283 -1.1038357555 -0.6138766380
-2.3337846256 -1.0247144465 -0.5898301296
-2.2604897206 -0.9684208846 -0.5577787319
-2.1875120060 -0.9184203368 -0.5159284518
-2.1158091076 -0.8746885398 -0.4656219246
-2.0458446589 -0.8369726126 -0.4084054674
-1.9774422851 -0.8051640223 -0.3459107588
-1.9098488606 -0.7795321742 -0.2797785158
-1.8417076839 -0.7608371187 -0.2119140263
-1.7711022409 -0.7500770849 -0.1449157695
-1.6960773817 -0.7484990279 -0.0821626773
-1.6152265740 -0.7574757778 -0.0281619347
-1.5288444700 -0.7775328874 0.0122829057
-1.4391550796 -0.8078487058 0.0349704124
-1.3496197675 -0.8459821921 0.0373321140
-1.2640047501 -0.8882179330 0.0182470163
-1.1842984838 -0.9300966385 -0.0193094258
-1.1099193171 -0.9678512434 -0.0703473973
-1.0370547464 -0.9997768575 -0.1275227499
-0.9605602732 -1.0252347245 -0.1830976711
-0.8764713412 -1.0438483535 -0.2291546664
-0.7846438007 -1.0563646829 -0.2592785877
-0.6881294922 -1.0641327526 -0.2695338438
-0.5915305201 -1.0688641741 -0.2582548583
-0.4991769216 -1.0722583685 -0.2271945366
-0.4144742307 -1.0755485413 -0.1788379124
-0.3390561441 -1.0798729441 -0.1168706079
-0.2725016910 -1.0861594051 -0.0454390211
-0.2138008190 -1.0954186561 0.0323756295
-0.1609562019 -1.1083700833 0.1138560074
-0.1004664826 -1.1304463492 0.2180696121
-0.0548075066 -1.1540044148 0.3015642587
-0.0098055145 -1.1827939212 0.3837641989
0.0356530722 -1.2171528276 0.4635349761
0.0821998147 -1.2570470990 0.5400276369
0.1302446328 -1.3023494944 0.6124745553
0.1798876210 -1.3533234234 0.6799042172
0.2308733026 -1.4097980445 0.7417118145
0.2825823634 -1.4718553677 0.7972406473
0.3340005126 -1.5396722681 0.8458484846
0.3953958623 -1.6331463289 0.8955274568
0.4402767332 -1.7142954492 0.9267560816
0.4787811673 -1.8012921997 0.9493772205
0.5136121661 -1.9174061177 0.9641319080
0.5294873921 -2.0137826549 0.9653588653
0.5343805970 -2.1110452091 0.9572240301
0.5274597060 -2.2310828814 0.9350832847
0.5136377612 -2.3242611076 0.9084314455
0.4943319729 -2.4141274269 0.8746532762
0.4706864366 -2.5001475997 0.8342235451
0.4365424649 -2.6022377314 0.7758472338
0.4054502144 -2.6782249851 0.7223067163
0.3714820121 -2.7490895492 0.6637292882
0.3347129366 -2.8143260548 0.6004822052
0.2950624201 -2.8732241967 0.5329019462
0.2526485299 -2.9252640491 0.4614882176
0.1958704681 -2.9793998093 0.3674796730
0.1480816231 -3.0144327085 0.2895027377
0.0983457946 -3.0409782811 0.2094196613
0.0471631428 -3.0589741231 0.1278890057
-0.0049914734 -3.0681752992 0.0455147592
-0.0575086629 -3.0682686680 -0.0371463399
-0.1098817296 -3.0594560113 -0.1194282376
-0.1615577082 -3.0419080926 -0.2007407695
-0.2119869915 -3.0157805770 -0.2805292300
-0.2727454499 -2.9715666949 -0.3771622956
-0.3191753590 -2.9277783091 -0.4514430532
-0.3634001953 -2.8767780611 -0.5224022874
-0.4053586784 -2.8192164241 -0.5896303894
-0.4450880293 -2.7557377016 -0.6527699992
-0.4825619742 -2.6867155529 -0.7112996827
-0.5177926164 -2.6126522480 -0.7648647394
-0.5507681168 -2.5341117174 -0.8132302336
-0.5811482815 -2.4513773844 -0.8559620470
-0.6082581152 -2.3647268978 -0.8926793343
-0.6309111403 -2.2744815156 -0.9231415608
-0.6469826891 -2.1809649107 -0.9469626364
-0.6530490569 -2.0848656068 -0.9633402496
-0.6456467233 -1.9879793106 -0.9714942676
-0.6231485788 -1.8931784368 -0.9708588014
-0.5868723131 -1.8031356736 -0.9611706258
-0.5404596552 -1.7191263144 -0.9427469184
-0.4876064236 -1.6412856665 -0.9159477748
-0.4312245105 -1.5692488136 -0.8811065065
-0.3734984296 -1.5024475380 -0.8387750090
-0.3158646534 -1.4405349778 -0.7894406400
-0.2593160130 -1.3834553044 -0.7334583479
-0.2045017673 -1.3311690796 -0.6713730286
-0.1518235285 -1.2837602507 -0.6037587448
-0.1014033273 -1.2414013963 -0.5312305772
-0.0530092412 -1.2041380360 -0.4546260911
-0.0061716793 -1.1719777201 -0.3747937877
0.0398994060 -1.1449583280 -0.2926305209
0.0862691097 -1.1229968237 -0.2091283881
0.1343905830 -1.1058584398 -0.1254961103
0.1858198138 -1.0930935611 -0.0430746928
0.2423422159 -1.0841185946 0.0363936914
0.3058709099 -1.0782416337 0.1105801214
0.3777508012 -1.0745035568 0.1766958911
0.4587320538 -1.0719592479 0.2310400459
0.5480352808 -1.0695648208 0.2699264704
0.6188050393 -1.0671930714 0.2877637125
0.7159118772 -1.0621443980 0.2931347943
0.8116759470 -1.0533528974 0.2778299195
0.9017830404 -1.0389967572 0.2433564684
0.9841845268 -1.0181916896 0.1950712919
1.0599865681 -0.9905774940 0.1395351780
1.1333552360 -0.9565566952 0.0842788031
1.2093350273 -0.9172926212 0.0369797293
1.2911459501 -0.8751518160 0.0048367906
1.3785924630 -0.8342446377 -0.0077304634
1.4914768703 -0.7917960452 0.0066329823
1.5800465954 -0.7684981634 0.0394478070
1.6640330194 -0.7561404472 0.0873446495
1.7422628841 -0.7547517583 0.1458107524
1.8155122013 -0.7631813581 0.2101577384
1.9029094166 -0.7850833939 0.2930422279
1.9717184401 -0.8106796415 0.3579237464
2.0411236195 -0.8424767792 0.4193185141
2.1118519007 -0.8801932078 0.4756166926
2.1841440123 -0.9240776232 0.5249643003
2.2575585770 -0.9740530490 0.5661415263
2.3311067492 -1.0304660247 0.5974503381
2.4034871715 -1.0930172536 0.6178258354
2.4732141974 -1.1610207867 0.6264779581
2.5390332154 -1.2332790780 0.6231991273
2.5998884046 -1.3083173826 0.6079413393
2.6688341740 -1.4035870392 0.5742913449
2.7172340828 -1.4792919967 0.5352061814
2.7600459827 -1.5532616913 0.4872596113
2.7968898392 -1.6243796958 0.4307878722
2.8278572657 -1.6920599030 0.3670374490
2.8525760078 -1.7555249314 0.2965869479
2.8708317907 -1.8141807273 0.2202381719
2.8822349207 -1.8674545676 0.1387845586
2.8863446565 -1.9146419139 0.0529975858
2.8828029031 -1.9550466149 -0.0362059733
2.8716030680 -1.9881878045 -0.1277268972
2.8525912491 -2.0133534325 -0.2204954326
2.8175164859 -2.0321064705 -0.3361899698
2.7818715780 -2.0376612976 -0.4271620487
2.7394676245 -2.0339802313 -0.5152843561
2.6910333754 -2.0211969114 -0.5993608571
2.6374288277 -1.9998361019 -0.6783954757
2.5793023228 -1.9700214525 -0.7512653290
2.5174870292 -1.9323949380 -0.8171712693
2.4527874664 -1.8878027841 -0.8755353376
2.3859314017 -1.8368412305 -0.9256820672
2.3177326853 -1.7800604991 -0.9670224439
2.2491975511 -1.7181605692 -0.9994743437
2.1815317831 -1.6512677592 -1.0223926836
2.1163732216 -1.5794181886 -1.0352794316
2.0558232850 -1.5026748908 -1.0381558350
2.0024570153 -1.4211590714 -1.0305783381
1.9591714265 -1.3354894534 -1.0123255946
1.9272838366 -1.2475008864 -0.9842830232
1.9069461650 -1.1593209373 -0.9472720827
1.8967042005 -1.0730213422 -0.9023266044
1.8945390480 -0.9901608629 -0.8502447781
1.8985946077 -0.9118001010 -0.7916557257
1.9071673082 -0.8385423207 -0.7272255375
1.9193419100 -0.7709485485 -0.6573979570
1.9346729958 -0.7096208728 -0.5825910457
1.9530520713 -0.6551888513 -0.5032607305
1.9743745902 -0.6077268723 -0.4202825301
1.9991469140 -0.5675782037 -0.3344491031
2.0279226361 -0.5345825766 -0.2468213082
2.0614078358 -0.5077727901 -0.1587482340
2.1004411635 -0.4857015692 -0.0716442640
2.1460473695 -0.4660952063 0.0128029971
2.1987873310 -0.4459539983 0.0927765500
2.2590110591 -0.4215851454 0.1658768506
2.3259051533 -0.3894557014 0.2293293683
2.3791559772 -0.3592919247 0.2698889927
2.4336524687 -0.3196237536 0.2988674259
2.4865409166 -0.2737333525 0.3193978436
2.5362108084 -0.2217537667 0.3310357547
2.5810516315 -0.1638180413 0.3333366681
2.6130059530 -0.0989399638 0.3219724561
2.6279888479 -0.0546528198 0.3103662348
2.6409832113 0.0133305348 0.2869117827
2.6355768794 0.0570827881 0.2659826688
2.6218263223 0.1207449990 0.2335642022
2.5967936465 0.1804748715 0.1990961441
2.5609903360 0.2343958671 0.1643456256
2.5204570305 0.2851444458 0.1302065511
2.4598854086 0.3482628919 0.0862324273
2.3928689737 0.4068352504 0.0454134070
2.3197112174 0.4613327673 0.0099566871
2.2404056387 0.5118460696 -0.0167945452
2.1560859899 0.5588900026 -0.0318520817
2.0694407898 0.6041128478 -0.0342388495
1.9621340971 0.6615882641 -0.0220213365
1.8595170070 0.7239187467 0.0019712754
1.7654791004 0.7954423923 0.0341550277
1.6960107661 0.8585844106 0.0621544719
1.6316431836 0.9267865094 0.0905761006
1.5709272650 0.9987450314 0.1178562105
1.5111876658 1.0725103949 0.1423025625
1.4653855620 1.1277716562 0.1582327351
1.4144087778 1.1796397720 0.1685802402
1.3584376654 1.2264131938 0.1737266864
1.2977817883 1.2670243503 0.1732896285
1.2327507098 1.3004056706 0.1668866213
1.1644826749 1.3237816147 0.1530385678
1.0951738814 1.3437496972 0.1391264585
1.0010275690 1.3647574854 0.1221345873
0.9051813389 1.3795535072 0.1081985058
0.8082800832 1.3890245054 0.0970532415
0.7107791049 1.3940827865 0.0883958143
0.6129818603 1.3956352209 0.0819003714
0.5150640219 1.3944412339 0.0773000766
0.4171227755 1.3911740400 0.0743636684
0.3192035248 1.3864425501 0.0728907653
0.2213181371 1.3808135317 0.0727391397
0.1234550136 1.3748708032 0.0737456586
0.0255910094 1.3691999267 0.0757303631
-0.0722958924 1.3643766040 0.0785654930
-0.1702175405 1.3610331915 0.0821281718
