# Supplementary material for: The topology of the magnetically induced ring current of C13Cl2
Source: Chem Sci. 2026 Jun 27. Online ahead of print. doi: 10.1039/d6sc03398a (PMC13334967; doi:10.1039/d6sc03398a)
Supplement: SC-OLF-D6SC03398A-s002 [file SC-OLF-D6SC03398A-s002.zip › c13cl2/3loops/ribbon_traj_008_039.xyz]

300

-0.2408826048 1.3461659793 0.1645335530
-0.3482635781 1.3542832719 0.1825015477
-0.4570516756 1.3582932674 0.1882608680
-0.5538524082 1.3558695901 0.1816628840
-0.6604574697 1.3447490633 0.1617593526
-0.7529490590 1.3290096212 0.1363809680
-0.8435636788 1.3089549104 0.1073234157
-0.9331122422 1.2852305511 0.0777293396
-1.0220075838 1.2569407339 0.0504231533
-1.1098569063 1.2220396884 0.0282992923
-1.1848632449 1.1839381696 0.0155719312
-1.2557616596 1.1370590338 0.0109440729
-1.3289362184 1.0734564673 0.0166840425
-1.3952461242 1.0038932307 0.0316063793
-1.4581384863 0.9326610954 0.0526152005
-1.5212655619 0.8627458907 0.0770884586
-1.5873432425 0.7961517307 0.1029427610
-1.6578634208 0.7341428910 0.1283975927
-1.7427339744 0.6704738228 0.1542589968
-1.8229598369 0.6188129574 0.1731183611
-1.9169371112 0.5649573654 0.1867741511
-2.0129017504 0.5130864833 0.1892878298
-2.1066067791 0.4596372669 0.1750054823
-2.1851084358 0.4091624803 0.1490506947
-2.2561294652 0.3548551825 0.1115384048
-2.3195146805 0.2967263842 0.0666076393
-2.3751594693 0.2341108707 0.0176210336
-2.4182932912 0.1752832388 -0.0264185415
-2.4512477731 0.1099934991 -0.0698172171
-2.4705204748 0.0379533266 -0.1099638312
-2.4700085206 -0.0399444990 -0.1423182888
-2.4463055305 -0.1191938279 -0.1607712580
-2.4077563664 -0.1811875033 -0.1583363441
-2.3559439649 -0.2450944369 -0.1403061819
-2.3000918984 -0.2986014749 -0.1058238509
-2.2458878765 -0.3405768752 -0.0556263878
-2.1899144914 -0.3809158747 0.0121122716
-2.1410527541 -0.4155994934 0.0883297367
-2.0994975003 -0.4486986709 0.1696020765
-2.0645772741 -0.4835819760 0.2533052307
-2.0353499098 -0.5223295397 0.3375305046
-2.0112041005 -0.5664732404 0.4207432465
-1.9914922967 -0.6164862885 0.5017828677
-1.9759172794 -0.6725050122 0.5797517882
-1.9644484532 -0.7344881534 0.6538313598
-1.9573376031 -0.8020666540 0.7234195267
-1.9552133045 -0.8748884752 0.7878456956
-1.9599494978 -0.9621255068 0.8533026360
-1.9719735775 -1.0440697874 0.9042628551
-1.9926129014 -1.1286507224 0.9475436933
-2.0229271888 -1.2144179067 0.9818848935
-2.0628589373 -1.2996026561 1.0064546180
-2.1114429179 -1.3826746005 1.0204865660
-2.1668402348 -1.4625532955 1.0238056818
-2.2270122905 -1.5386371870 1.0165941729
-2.2901005714 -1.6106126805 0.9992117179
-2.3546052971 -1.6781131337 0.9718914235
-2.4192775889 -1.7406933125 0.9349446227
-2.4831271491 -1.7978818721 0.8889442745
-2.5452240771 -1.8487867326 0.8340324390
-2.6048252045 -1.8929207496 0.7710806287
-2.6609337491 -1.9292300488 0.7004009777
-2.7128286976 -1.9570609121 0.6229884736
-2.7647279181 -1.9773550833 0.5291577288
-2.8049341553 -1.9858545983 0.4410708420
-2.8384951644 -1.9848338167 0.3498462990
-2.8648996713 -1.9745503022 0.2568558903
-2.8836853519 -1.9551124778 0.1634757277
-2.8949315699 -1.9274121954 0.0709693124
-2.8984690926 -1.8917182870 -0.0193997459
-2.8934002194 -1.8430164161 -0.1169357216
-2.8815280790 -1.7928640334 -0.1993700698
-2.8628965616 -1.7368495726 -0.2766281667
-2.8377820807 -1.6756093269 -0.3478524521
-2.8067201327 -1.6099187725 -0.4124542149
-2.7697775596 -1.5403977011 -0.4695070444
-2.7271735512 -1.4678605098 -0.5182262088
-2.6728476306 -1.3840357221 -0.5621565129
-2.6184924487 -1.3085468483 -0.5903562196
-2.5588390781 -1.2337517587 -0.6074936017
-2.4943155099 -1.1612787017 -0.6128451815
-2.4256858857 -1.0928399795 -0.6057562783
-2.3455588664 -1.0220090089 -0.5840833656
-2.2729828706 -0.9656694353 -0.5521444620
-2.2008267351 -0.9155612887 -0.5103701604
-2.1301304599 -0.8715313700 -0.4600858502
-2.0614121229 -0.8333980186 -0.4027109458
-1.9946760624 -0.8011862126 -0.3396385755
-1.9213217374 -0.7724007990 -0.2640065411
-1.8557657402 -0.7535886892 -0.1946365241
-1.7882436845 -0.7423657843 -0.1255548080
-1.7167359488 -0.7399142292 -0.0597874460
-1.6295938256 -0.7495419400 0.0048799994
-1.5455607124 -0.7694296853 0.0489134059
-1.4466046768 -0.8036793487 0.0780856514
-1.3578683649 -0.8422976792 0.0826820451
-1.2620511986 -0.8902371702 0.0638102540
-1.1741651094 -0.9369809395 0.0195183568
-1.1013647618 -0.9739564083 -0.0332432136
-1.0302051269 -1.0046265127 -0.0920640712
-0.9552553256 -1.0289460094 -0.1489694539
-0.8725418359 -1.0468524784 -0.1963795693
-0.7814103528 -1.0588625131 -0.2269852904
-0.6972622877 -1.0658286775 -0.2380060588
-0.6007697583 -1.0710352712 -0.2288289877
-0.5084578258 -1.0752568539 -0.1990099270
-0.4237442110 -1.0796713442 -0.1516347000
-0.3485466650 -1.0854488012 -0.0903021614
-0.2825301526 -1.0934372273 -0.0193376534
-0.2244744756 -1.1046166283 0.0579264548
-0.1725918439 -1.1197786253 0.1388391842
-0.1251816953 -1.1396750211 0.2214673355
-0.0802509296 -1.1645857821 0.3041255284
-0.0366737038 -1.1952135415 0.3855780696
0.0067332094 -1.2314956528 0.4647591400
0.0505927755 -1.2736201836 0.5407298634
0.0952575155 -1.3219223294 0.6124266377
0.1406586323 -1.3762089049 0.6791922677
0.1864228452 -1.4365830274 0.7402216889
0.2318208835 -1.5030916623 0.7947945526
0.2756886921 -1.5758858041 0.8420925891
0.3165699230 -1.6548381327 0.8814936005
0.3526388210 -1.7397728922 0.9121456580
0.3822994200 -1.8298238597 0.9336936847
0.4039347898 -1.9239010033 0.9454746699
0.4166719313 -2.0203138238 0.9472747176
0.4209372769 -2.1171780510 0.9394682868
0.4176804316 -2.2129478708 0.9227199515
0.4080535830 -2.3064489345 0.8976435597
0.3932583716 -2.3969165153 0.8650553464
0.3739845541 -2.4836325118 0.8253738574
0.3509391886 -2.5662070603 0.7793631723
0.3243356484 -2.6439709464 0.7272866174
0.2944102476 -2.7165264543 0.6697722611
0.2612142160 -2.7832559904 0.6072217002
0.2248584869 -2.8436041336 0.5401165170
0.1854604250 -2.8970730207 0.4690107355
0.1431788072 -2.9430768992 0.3944222353
0.0982314751 -2.9809412882 0.3168790702
0.0510639349 -3.0104742979 0.2370752132
0.0021010002 -3.0312868858 0.1556181341
-0.0481227713 -3.0430946797 0.0731289580
-0.0991009987 -3.0457250410 -0.0096966476
-0.1502248895 -3.0394650426 -0.0922355843
-0.2071328194 -3.0215378461 -0.1836978596
-0.2569588489 -2.9967386033 -0.2634717577
-0.3054531616 -2.9637660463 -0.3410809888
-0.3523777741 -2.9231129964 -0.4159611544
-0.3975638394 -2.8753518508 -0.4876493959
-0.4409168407 -2.8209404977 -0.5556403847
-0.4824635392 -2.7604387252 -0.6194774525
-0.5273199734 -2.6861514448 -0.6857596256
-0.5654792041 -2.6146964439 -0.7395991794
-0.6022061528 -2.5389016035 -0.7882234198
-0.6374450670 -2.4592314957 -0.8314004281
-0.6708111645 -2.3760016313 -0.8688874867
-0.7014867255 -2.2894732034 -0.9005805618
-0.7312761063 -2.1888117481 -0.9295005136
-0.7505811966 -2.0841179594 -0.9516975828
-0.7445220332 -1.9768273146 -0.9660618897
-0.7093668215 -1.8746053130 -0.9703104495
-0.6549113703 -1.7810626115 -0.9631569161
-0.5909802701 -1.6949217420 -0.9451481039
-0.5305224271 -1.6232047350 -0.9200636597
-0.4685457851 -1.5559007620 -0.8872617625
-0.3986777763 -1.4859552460 -0.8410206268
-0.3378101533 -1.4274909725 -0.7927263713
-0.2787188129 -1.3731626034 -0.7378119943
-0.2219132328 -1.3230790583 -0.6767690597
-0.1675859485 -1.2773379691 -0.6102891998
-0.1096608494 -1.2316708791 -0.5297435425
-0.0605584006 -1.1957990810 -0.4537955676
-0.0132104476 -1.1647826203 -0.3746516408
0.0331533851 -1.1387566324 -0.2931547991
0.0796045720 -1.1174633980 -0.2103446008
0.1275379536 -1.1007822569 -0.1273251877
0.1785810786 -1.0883724010 -0.0454350945
0.2344863514 -1.0796632883 0.0336640928
0.2970720273 -1.0739346798 0.1078020621
0.3677176587 -1.0703243518 0.1743583866
0.4473777256 -1.0679147533 0.2297408629
0.5353742117 -1.0657140451 0.2703598753
0.6294818575 -1.0626466191 0.2932322080
0.7261403206 -1.0573439664 0.2962630677
0.8096887420 -1.0496079587 0.2824186200
0.8995344583 -1.0353638740 0.2488410692
0.9817139258 -1.0146552035 0.2014992470
1.0574432874 -0.9873827082 0.1470026843
1.1306430921 -0.9536274478 0.0926259011
1.2063630616 -0.9146891689 0.0458425074
1.2876708873 -0.8728852241 0.0133796579
1.3857671189 -0.8277603366 0.0007472991
1.4758386469 -0.7937740770 0.0110285712
1.5755042094 -0.7664505779 0.0448303734
1.6594651747 -0.7540411772 0.0918832658
1.7471000125 -0.7524507530 0.1567986288
1.8197949093 -0.7615863146 0.2208032301
1.8895242172 -0.7787715569 0.2864635382
1.9665878268 -0.8062243633 0.3588460211
2.0357753508 -0.8371454132 0.4198519617
2.1062216808 -0.8738703364 0.4759636164
2.1781768163 -0.9164265090 0.5256337498
2.2603247364 -0.9714186192 0.5718246472
2.3336221668 -1.0271217895 0.6029334045
2.4057341000 -1.0889321133 0.6233522617
2.4835673026 -1.1647195728 0.6328732096
2.5485242034 -1.2368836702 0.6285398967
2.6084289940 -1.3117176534 0.6124626535
2.6694699659 -1.3969980301 0.5822629496
2.7177236072 -1.4724809060 0.5443553141
2.7603668423 -1.5463616842 0.4975935525
2.8012116469 -1.6261578866 0.4352688249
2.8316445078 -1.6937148495 0.3722730338
2.8559767162 -1.7572169899 0.3027462290
2.8738983022 -1.8161094937 0.2274554163
2.8858348774 -1.8759900961 0.1369752760
2.8889825687 -1.9230636568 0.0519611773
2.8848099925 -1.9637343618 -0.0362423402
2.8710014111 -2.0009865874 -0.1378927488
2.8505423601 -2.0258545209 -0.2296279930
2.8226092664 -2.0423979326 -0.3212668936
2.7875753542 -2.0504372760 -0.4115955157
2.7404311285 -2.0494143019 -0.5100290889
2.6919572127 -2.0386704553 -0.5936782095
2.6382952443 -2.0194036821 -0.6724959279
2.5724504703 -1.9877161420 -0.7535915675
2.5101857848 -1.9517563935 -0.8190500978
2.4450489363 -1.9090441295 -0.8772661667
2.3776647502 -1.8599403814 -0.9273255223
2.3003787099 -1.7982419361 -0.9735343153
2.2311438613 -1.7379156939 -1.0054906561
2.1627357602 -1.6726665964 -1.0281853229
2.0888636864 -1.5936620783 -1.0425561352
2.0284083459 -1.5176028719 -1.0445312051
1.9756690249 -1.4364218991 -1.0364638805
1.9338444204 -1.3507423035 -1.0180479904
1.9010083119 -1.2516332449 -0.9866149469
1.8848600482 -1.1633622427 -0.9491590516
1.8782823751 -1.0772859044 -0.9043517796
1.8790903653 -0.9947266654 -0.8529038725
1.8868090698 -0.9076307695 -0.7874930343
1.8976992268 -0.8353372264 -0.7233358945
1.9116737453 -0.7687652417 -0.6538176788
1.9283108776 -0.7084700870 -0.5793499923
1.9502177916 -0.6484096344 -0.4908643758
1.9725822058 -0.6026533858 -0.4080554642
1.9981834946 -0.5640979988 -0.3225974004
2.0276226252 -0.5324229487 -0.2355989867
2.0617622457 -0.5070356675 -0.1483219261
2.1013047758 -0.4859843082 -0.0622636469
2.1470821000 -0.4672599235 0.0210478381
2.2000381131 -0.4478386201 0.0994969457
2.2522564338 -0.4292728697 0.1633688284
2.3097720073 -0.4061134774 0.2209318212
2.3718475946 -0.3744410456 0.2680852983
2.4355425988 -0.3343248441 0.3050295320
2.4914361417 -0.2944963866 0.3293618627
2.5435225251 -0.2455679374 0.3413385218
2.5921191513 -0.1912163691 0.3459446178
2.6300697529 -0.1296135825 0.3376732793
2.6594607948 -0.0644031082 0.3223914332
2.6699878651 0.0030547378 0.2962346339
2.6675876917 0.0693604377 0.2662512479
2.6463837523 0.1305987261 0.2323859550
2.6170728931 0.1879769142 0.1992158904
2.5734345401 0.2493871048 0.1604250262
2.5236289503 0.3067031224 0.1228848854
2.4689428581 0.3606306462 0.0869633307
2.4021356149 0.4186776060 0.0479598297
2.3297148853 0.4730606549 0.0139213780
2.2516987341 0.5239869223 -0.0119895674
2.1690711959 0.5719982654 -0.0267820825
2.0736261667 0.6239423377 -0.0293167722
1.9791557028 0.6768859073 -0.0182172161
1.8886217876 0.7337805856 0.0025896183
1.8137765979 0.7903931208 0.0273147458
1.7435057168 0.8516895892 0.0533603215
1.6767238110 0.9166339731 0.0777603617
1.6127968858 0.9843144537 0.1000908041
1.5503959313 1.0535708399 0.1200651807
1.4873190072 1.1229548479 0.1372780153
1.4299841257 1.1832176345 0.1501645981
1.3556743552 1.2447540927 0.1588156073
1.2829104567 1.2887428280 0.1601076901
1.2051898534 1.3198817337 0.1553653751
1.1260487933 1.3424450528 0.1476198263
1.0356504435 1.3650316755 0.1389496063
0.9549579401 1.3773897023 0.1295135587
0.8737727729 1.3863424301 0.1201262049
0.7920302731 1.3924180801 0.1111136731
0.7096836326 1.3957741462 0.1027126257
0.6148221058 1.3973027236 0.0963818397
0.5193069135 1.3932422254 0.0918172233
0.4237476053 1.3833955821 0.0894067233
0.3285586085 1.3706950445 0.0899085753
0.2338089581 1.3588994861 0.0951535347
0.1392452431 1.3491256871 0.1038797179
0.0445575354 1.3424624947 0.1156007400
-0.0503980069 1.3394603248 0.1296358261
-0.1456602075 1.3405703768 0.1458359100
-0.2548411600 1.3469676700 0.0974956100
-0.3519322700 1.3557811295 0.1154482872
-0.4504963963 1.3621362631 0.1234232291
-0.5494625797 1.3629613524 0.1192370946
-0.6470634555 1.3569164852 0.1033171719
-0.7423131082 1.3447415116 0.0787494645
-0.8355398004 1.3279861686 0.0494547141
-0.9276463505 1.3076287835 0.0189007256
-1.0192366534 1.2829881080 -0.0099703769
-1.1102285968 1.2521788475 -0.0343153998
-1.1990731740 1.2116478876 -0.0508272545
-1.2824116654 1.1585464433 -0.0563180894
-1.3570700317 1.0938336452 -0.0497601924
-1.4242267729 1.0227033357 -0.0338941935
-1.4876739279 0.9497777642 -0.0118322399
-1.5514399366 0.8782919591 0.0137580422
-1.6185049422 0.8104586236 0.0407917989
-1.6904740019 0.7477034305 0.0674272689
-1.7675426712 0.6903821221 0.0919208194
-1.8494006380 0.6383579085 0.1123601132
-1.9350539811 0.5905366396 0.1265142655
-2.0229254995 0.5450115168 0.1316973533
-2.1105393565 0.4992453078 0.1249523337
-2.1942473073 0.4506650615 0.1038619283
-2.2710885212 0.3980029120 0.0701594402
-2.3404804042 0.3412356577 0.0279272614
-2.4023193388 0.2799037824 -0.0193913355
-2.4564611073 0.2133171825 -0.0689516192
-2.5001959316 0.1398031965 -0.1188767867
-2.5273523430 0.0574170618 -0.1664188081
-2.5278512290 -0.0332993234 -0.2052604773
-2.4970064686 -0.1245773209 -0.2259461151
-2.4434805500 -0.2074284256 -0.2241408184
-2.3779122606 -0.2769931122 -0.1991511736
-2.3096604397 -0.3326683857 -0.1542049577
-2.2447470116 -0.3756337498 -0.0930509437
-2.1869125846 -0.4091140150 -0.0199086243
-2.1367816328 -0.4379770378 0.0605688383
-2.0942350137 -0.4662436014 0.1455206395
-2.0584307102 -0.4972372373 0.2326125472
-2.0283163864 -0.5329116772 0.3200641943
-2.0033978405 -0.5750223318 0.4062764683
-1.9827471572 -0.6236593853 0.4901421477
-1.9661154645 -0.6789916184 0.5706917177
-1.9535313556 -0.7410188206 0.6469808353
-1.9451151058 -0.8090757157 0.7185498680
-1.9415290795 -0.8827745726 0.7847359249
-1.9440148828 -0.9617085500 0.8446249610
-1.9538303958 -1.0448637771 0.8976209137
-1.9722821102 -1.1309948052 0.9429881575
-2.0011562148 -1.2186379389 0.9790169844
-2.0402368983 -1.3057967057 1.0052190186
-2.0887914521 -1.3907707682 1.0206234874
-2.1450405996 -1.4722339801 1.0246214225
-2.2064697853 -1.5496859094 1.0179343146
-2.2711398193 -1.6227323200 1.0005866028
-2.3373589016 -1.6910529738 0.9728767880
-2.4037612701 -1.7543062764 0.9353231052
-2.4692844220 -1.8119637605 0.8883920752
-2.5329830440 -1.8630637409 0.8322527657
-2.5940616939 -1.9071779138 0.7678787808
-2.6514348032 -1.9430928593 0.6955083992
-2.7044435540 -1.9703137861 0.6163525725
-2.7522058146 -1.9883897821 0.5314438236
-2.7937818090 -1.9967686756 0.4418992266
-2.8284601499 -1.9952840307 0.3490947141
-2.8558124055 -1.9843595167 0.2544878409
-2.8752491996 -1.9639427028 0.1594974022
-2.8869113570 -1.9350853853 0.0654155020
-2.8904557475 -1.8979090105 -0.0263885140
-2.8860995489 -1.8532811236 -0.1147671578
-2.8744979175 -1.8021097619 -0.1988398507
-2.8558639313 -1.7449190860 -0.2776100349
-2.8302928044 -1.6822910364 -0.3500407523
-2.7985837624 -1.6151560673 -0.4156854628
-2.7606877055 -1.5440927237 -0.4734363726
-2.7169049673 -1.4699998225 -0.5225581324
-2.6673876750 -1.3938907874 -0.5622450478
-2.6120550548 -1.3170090156 -0.5913023275
-2.5511938535 -1.2408268667 -0.6088367631
-2.4853938577 -1.1669720993 -0.6143805707
-2.4153150335 -1.0973299369 -0.6069588178
-2.3425198066 -1.0330551488 -0.5872753005
-2.2686101446 -0.9751375252 -0.5556383470
-2.1949735056 -0.9236552877 -0.5138501018
-2.1227237743 -0.8784502133 -0.4632647841
-2.0523935350 -0.8394463476 -0.4053141026
-1.9839340241 -0.8067031340 -0.3415320059
-1.9165241565 -0.7801410027 -0.2738720414
-1.8488168761 -0.7606856069 -0.2041293852
-1.7788674306 -0.7491979224 -0.1348566816
-1.7045772359 -0.7469610284 -0.0693300377
-1.6239963267 -0.7558158329 -0.0124486325
-1.5373266461 -0.7760589520 0.0307947619
-1.4467666386 -0.8070729785 0.0556873923
-1.3560253322 -0.8461647926 0.0598488811
-1.2690808158 -0.8896734420 0.0416906709
-1.1885837060 -0.9327987372 0.0035462257
-1.1141631439 -0.9717054888 -0.0490211271
-1.0421436356 -1.0042042720 -0.1088954854
-0.9665842394 -1.0301437046 -0.1675429195
-0.8830317286 -1.0492950971 -0.2170810586
-0.7905225276 -1.0619737809 -0.2497398918
-0.6926481281 -1.0697400681 -0.2614793890
-0.5944334706 -1.0744140115 -0.2507230236
-0.5007984299 -1.0778642100 -0.2189525112
-0.4152778968 -1.0813804637 -0.1692211196
-0.3393450012 -1.0861411599 -0.1058425952
-0.2728619564 -1.0931359442 -0.0327069163
-0.2143765007 -1.1033825867 0.0466578886
-0.1620381075 -1.1177279734 0.1296192687
-0.1141060546 -1.1369904453 0.2142412065
-0.0684334087 -1.1613574616 0.2987992030
-0.0238935063 -1.1915914550 0.3820533448
0.0207625690 -1.2276226422 0.4628956102
0.0661743656 -1.2695341604 0.5404144896
0.1127345694 -1.3177391416 0.6134593490
0.1603580990 -1.3719051657 0.6814589136
0.2086999467 -1.4322268765 0.7435053931
0.2569702460 -1.4987708765 0.7988855958
0.3039662281 -1.5716661174 0.8468556080
0.3481242757 -1.6508383507 0.8869010680
0.3872796791 -1.7364061147 0.9179306492
0.4196873523 -1.8274436966 0.9397665349
0.4431915205 -1.9229632995 0.9515117081
0.4568192652 -2.0210841422 0.9530309586
0.4609919532 -2.1197169199 0.9446465173
0.4568950822 -2.2171632089 0.9271597504
0.4459559476 -2.3121798898 0.9012157535
0.4296126196 -2.4040139424 0.8676923326
0.4085899712 -2.4918363449 0.8268197100
0.3837803784 -2.5753887144 0.7796067948
0.3554344730 -2.6539574531 0.7262345851
0.3238490381 -2.7272614378 0.6674532311
0.2889546725 -2.7944839600 0.6034987903
0.2508954992 -2.8550877060 0.5349132782
0.2098560280 -2.9086673286 0.4623174491
0.1659662581 -2.9545985739 0.3862273485
0.1194202651 -2.9920874402 0.3071528181
0.0706955818 -3.0210042183 0.2258324425
0.0203194966 -3.0409309492 0.1428383977
-0.0312509642 -3.0516141272 0.0588780460
-0.0834752133 -3.0528961177 -0.0253509544
-0.1356677440 -3.0449433493 -0.1092378771
-0.1872294347 -3.0276749073 -0.1921098082
-0.2377960143 -3.0016972753 -0.2733016657
-0.2868329061 -2.9672903277 -0.3522736892
-0.3340445967 -2.9248439646 -0.4283965210
-0.3792732260 -2.8750991522 -0.5012406362
-0.4223666682 -2.8184089884 -0.5702140247
-0.4633081998 -2.7553193683 -0.6347953775
-0.5022469245 -2.6866947169 -0.6948071524
-0.5391848279 -2.6128672096 -0.7496897438
-0.5741427056 -2.5343489657 -0.7990874016
-0.6069372482 -2.4516310027 -0.8427717038
-0.6369246285 -2.3649870504 -0.8804442150
-0.6629607288 -2.2746516745 -0.9118554452
-0.6824295848 -2.1806819984 -0.9365420368
-0.6916184721 -2.0836683992 -0.9541731678
-0.6856828614 -1.9853461986 -0.9639434252
-0.6611074971 -1.8894599588 -0.9645736869
-0.6206177150 -1.7995196058 -0.9558194547
-0.5699203069 -1.7162576832 -0.9382300929
-0.5131505696 -1.6393370669 -0.9121350298
-0.4535705397 -1.5678423472 -0.8780363999
-0.3930377072 -1.5016103233 -0.8359125705
-0.3330320291 -1.4400361867 -0.7865851811
-0.2744858921 -1.3831776310 -0.7303239352
-0.2180984523 -1.3310982682 -0.6675995101
-0.1640770006 -1.2837956671 -0.5992546641
-0.1127549341 -1.2416565994 -0.5256478486
-0.0637338747 -1.2045892850 -0.4478589903
-0.0165715201 -1.1727980902 -0.3666538401
0.0295387017 -1.1465427372 -0.2829024986
0.0756373093 -1.1253305572 -0.1977273323
0.1231893512 -1.1091244544 -0.1122506750
0.1739969916 -1.0976731458 -0.0278889061
0.2297048464 -1.0902610567 0.0537705064
0.2921820471 -1.0861058322 0.1305834702
0.3629700982 -1.0842869060 0.1998884655
0.4434138931 -1.0837294947 0.2576706579
0.5326665611 -1.0832577616 0.3004608548
0.6284918867 -1.0816337743 0.3249815621
0.7272462045 -1.0773475039 0.3287609732
0.8242749351 -1.0686386137 0.3114963920
0.9147885053 -1.0534539272 0.2744329415
0.9966603301 -1.0311810760 0.2233536367
1.0716162028 -1.0020549375 0.1654067979
1.1441478822 -0.9662649733 0.1080945267
1.2200743136 -0.9253162550 0.0594055196
1.3026061323 -0.8817211302 0.0264735622
1.3917136037 -0.8402420048 0.0153960685
1.4836795639 -0.8056322649 0.0262703856
1.5744429272 -0.7811215640 0.0570645418
1.6604152433 -0.7687696211 0.1046303683
1.7403258056 -0.7681900573 0.1631969262
1.8150649299 -0.7778889915 0.2275494977
1.8866482846 -0.7961388894 0.2936454390
1.9569944684 -0.8217254191 0.3586435924
2.0276738226 -0.8541940539 0.4201051944
2.0994950254 -0.8928920812 0.4763932125
2.1727547631 -0.9377440065 0.5258332284
2.2470201555 -0.9890794037 0.5666779851
2.3213716667 -1.0468430201 0.5975320971
2.3944598056 -1.1108144651 0.6170335125
2.4647982203 -1.1801636156 0.6245793200
2.5310752915 -1.2536598151 0.6198557083
2.5922150536 -1.3297379551 0.6027510427
2.6478401023 -1.4067193112 0.5745174484
2.6977124373 -1.4831748887 0.5359693745
2.7416321785 -1.5579097197 0.4879569125
2.7796287549 -1.6299382905 0.4314835542
2.8113407529 -1.6984215622 0.3672486566
2.8365881251 -1.7626494312 0.2961223190
2.8550542118 -1.8220188181 0.2189451821
2.8663442410 -1.8758231519 0.1364861513
2.8699926000 -1.9233073233 0.0495779355
2.8660095673 -1.9640894042 -0.0406578421
2.8537128110 -1.9969850343 -0.1333248478
2.8335367902 -2.0219773233 -0.2270670785
2.8055175166 -2.0381126958 -0.3207310153
2.7700856415 -2.0452302860 -0.4130036066
2.7275678330 -2.0429456746 -0.5024923998
2.6787768387 -2.0312708059 -0.5879470572
2.6245637710 -2.0107955292 -0.6683240838
2.5656144994 -1.9817465801 -0.7424895232
2.5027547019 -1.9446972378 -0.8095446311
2.4368519153 -1.9006450398 -0.8690300603
2.3685263750 -1.8498695883 -0.9197852242
2.2987827843 -1.7934293466 -0.9618796105
2.2285119020 -1.7317257588 -0.9947031283
2.1590520221 -1.6648389218 -1.0175644211
2.0921263372 -1.5929316721 -1.0305210204
2.0302436400 -1.5156015159 -1.0327457994
1.9761427188 -1.4330457574 -1.0244594667
1.9334775615 -1.3458115320 -1.0050262475
1.9035057691 -1.2561325688 -0.9755966962
1.8858289957 -1.1665482110 -0.9372252537
1.8783484409 -1.0792794882 -0.8909100114
1.8786364738 -0.9958190114 -0.8374708808
1.8848204532 -0.9173411669 -0.7772490736
1.8952721405 -0.8444337889 -0.7109228270
1.9089922139 -0.7778839340 -0.6387607911
1.9254454935 -0.7182642575 -0.5613076556
1.9446270472 -0.6660382388 -0.4792754317
1.9666758225 -0.6221658822 -0.3931714189
1.9920003431 -0.5865259327 -0.3042206127
2.0211384336 -0.5587785604 -0.2136307453
2.0551149867 -0.5387027872 -0.1226948463
2.0945325348 -0.5241060340 -0.0329184688
2.1401910952 -0.5133267169 0.0544115281
2.1932723636 -0.5037319337 0.1375718225
2.2538489243 -0.4922671668 0.2151635082
2.3220123211 -0.4756283547 0.2851115423
2.3965667658 -0.4509804663 0.3454700444
2.4751980214 -0.4159120303 0.3943885507
2.5547585978 -0.3685200904 0.4293994019
2.6312362767 -0.3091581978 0.4499260484
2.7007344414 -0.2389500670 0.4557115687
2.7582316314 -0.1589676861 0.4463395977
2.7986097022 -0.0717699299 0.4229466114
2.8153239255 0.0188018196 0.3871775776
2.8061836613 0.1070692768 0.3437553702
2.7730026416 0.1882322881 0.2978885358
2.7236077823 0.2616750989 0.2534121580
2.6642924694 0.3290869559 0.2114618706
2.5985111583 0.3920126899 0.1722010141
2.5278964276 0.4514066568 0.1359241131
2.4530434773 0.5077678302 0.1035398222
2.3739997066 0.5613066813 0.0768947557
2.2906696385 0.6119615073 0.0593013695
2.2045620723 0.6606068589 0.0533820894
2.1184733548 0.7092393461 0.0598897852
2.0353383445 0.7605263989 0.0766365914
1.9570744003 0.8164624713 0.1005046683
1.8852547249 0.8784971409 0.1291061949
1.8203182976 0.9466549235 0.1601203472
1.7620345585 1.0202862212 0.1918500926
1.7093539619 1.0982802834 0.2230069314
1.6599090462 1.1790438951 0.2524038996
1.6096266807 1.2603381240 0.2787310504
1.5525262640 1.3384653878 0.2999119495
1.4815783343 1.4061699296 0.3121864812
1.3953173005 1.4540217648 0.3117969806
1.3000164609 1.4774760782 0.2997578719
1.2028369818 1.4852735238 0.2820276056
1.1057717805 1.4845770317 0.2618958838
1.0090891911 1.4786438656 0.2407207001
0.9127616878 1.4690583387 0.2192432722
0.8166337699 1.4572508292 0.1979765876
0.7205856579 1.4439102604 0.1772547020
0.6244830804 1.4295988597 0.1574538137
0.5282201196 1.4148436631 0.1387899315
0.4316624705 1.4000851843 0.1217258066
0.3347383446 1.3857359587 0.1064913928
0.2373193615 1.3723531611 0.0937628201
0.1393941254 1.3603579766 0.0838541361
0.0408843793 1.3507490408 0.0780761097
-0.0580237420 1.3442362329 0.0771194493
-0.1569622113 1.3422456215 0.0827235686
-0.2269240496 1.3453642885 0.2315714959
-0.3445948861 1.3527854143 0.2495548082
-0.4636069550 1.3544502718 0.2530985069
-0.5582422368 1.3487778277 0.2440886734
-0.6738514838 1.3325816415 0.2202015333
-0.7635850099 1.3132777308 0.1940124715
-0.8515875572 1.2899236522 0.1651921172
-0.9385781339 1.2628323187 0.1365579537
-1.0247785143 1.2308933599 0.1108166834
-1.1094852158 1.1919005293 0.0909139844
-1.1706533158 1.1562284515 0.0819711169
-1.2291116538 1.1155716243 0.0782062351
-1.3008024050 1.0530792895 0.0831282774
-1.3662654755 0.9850831258 0.0971069520
-1.4286030447 0.9155444266 0.1170626409
-1.4910911872 0.8471998223 0.1404188750
-1.5561815429 0.7818448378 0.1650937230
-1.6252528397 0.7205823514 0.1893679165
-1.7179252777 0.6505655236 0.2165971743
-1.7965190359 0.5992680064 0.2338766091
-1.8988202414 0.5393780912 0.2470340367
-2.0028780013 0.4811614498 0.2468783063
-2.1026742016 0.4200292260 0.2250586309
-2.1759695643 0.3676598992 0.1942394610
-2.2411704091 0.3117074531 0.1529173693
-2.2985489568 0.2522171108 0.1052880172
-2.3479995999 0.1883179589 0.0546334027
-2.3801254750 0.1372492951 0.0161145362
-2.4022996146 0.0801838018 -0.0207576474
-2.4136886066 0.0184895914 -0.0535088543
-2.4121658122 -0.0465896746 -0.0793761003
-2.3956045925 -0.1138103349 -0.0955964010
-2.3720321828 -0.1549465811 -0.0925318699
-2.3339756692 -0.2131957615 -0.0814611902
-2.2905233571 -0.2645345642 -0.0574427442
-2.2470287414 -0.3055200006 -0.0182018319
-2.1929163983 -0.3527177344 0.0441331676
-2.1453238754 -0.3932219490 0.1160906352
-2.1047599870 -0.4311537404 0.1936835135
-2.0707238380 -0.4699267146 0.2739979141
-2.0423834332 -0.5117474023 0.3549968149
-2.0190103605 -0.5579241489 0.4352100248
-2.0002374362 -0.6093131918 0.5134235876
-1.9857190943 -0.6660184061 0.5888118586
-1.9753655507 -0.7279574862 0.6606818843
-1.9695601005 -0.7950575923 0.7282891854
-1.9688975294 -0.8670023779 0.7909554663
-1.9758841128 -0.9625424637 0.8619803110
-1.9901167593 -1.0432757976 0.9109047965
-2.0129436926 -1.1263066397 0.9520992292
-2.0446981629 -1.2101978744 0.9847528026
-2.0854809763 -1.2934086064 1.0076902174
-2.1340943837 -1.3745784327 1.0203496446
-2.1886398700 -1.4528726109 1.0229899410
-2.2475547956 -1.5275884646 1.0152540312
-2.3090613234 -1.5984930410 0.9978368329
-2.3718516925 -1.6651732935 0.9709060590
-2.4347939077 -1.7270803486 0.9345661403
-2.4969698761 -1.7837999837 0.8894964737
-2.5574651102 -1.8345097242 0.8358121123
-2.6155887151 -1.8786635854 0.7742824767
-2.6704326950 -1.9153672383 0.7052935562
-2.7212138411 -1.9438080380 0.6296243747
-2.7772500215 -1.9663203845 0.5268716339
-2.8160865016 -1.9749405210 0.4402424574
-2.8485301789 -1.9743836027 0.3505978838
-2.8739869371 -1.9647410877 0.2592239396
-2.8921215043 -1.9462822528 0.1674540533
-2.9029517828 -1.9197390055 0.0765231227
-2.9064824377 -1.8855275635 -0.0124109777
-2.9007008899 -1.8327517087 -0.1191042853
-2.8885582405 -1.7836183048 -0.1999002889
-2.8699291918 -1.7287800591 -0.2756462985
-2.8452713570 -1.6689276173 -0.3456641519
-2.8148565029 -1.6046814777 -0.4092229671
-2.7788674137 -1.5367026785 -0.4655777162
-2.7374421350 -1.4657211971 -0.5138942853
-2.6783075862 -1.3741806568 -0.5620679780
-2.6249298426 -1.3000846811 -0.5894101116
-2.5664843028 -1.2266766506 -0.6061504404
-2.5032371621 -1.1555853040 -0.6113097923
-2.4360567379 -1.0883500222 -0.6045537388
-2.3485979261 -1.0109628691 -0.5808914308
-2.2773555965 -0.9562013453 -0.5486505771
-2.2066799647 -0.9074672897 -0.5068902189
-2.1375371455 -0.8646125267 -0.4569069163
-2.0704307108 -0.8273496897 -0.4001077889
-2.0054181008 -0.7956692913 -0.3377451452
-1.9261193182 -0.7646605952 -0.2541410407
-1.8627146042 -0.7464917715 -0.1851436630
-1.7976199385 -0.7355336462 -0.1162529344
-1.7288946617 -0.7328674300 -0.0502448544
-1.6351913245 -0.7432680471 0.0222086312
-1.5537947786 -0.7628004186 0.0670320499
-1.4464427151 -0.8002857190 0.1004839105
-1.3597113976 -0.8384305657 0.1055152090
-1.2550215814 -0.8908008985 0.0859298370
-1.1597465128 -0.9411631418 0.0354904879
-1.0885663796 -0.9762073278 -0.0174653001
-1.0182666182 -1.0050487533 -0.0752326570
-0.9439264118 -1.0277483142 -0.1303959882
-0.8620519433 -1.0444098597 -0.1756780800
-0.7722981780 -1.0557512453 -0.2042306890
-0.7018764473 -1.0619172868 -0.2145327287
-0.6071060460 -1.0676565309 -0.2069349518
-0.5161172216 -1.0726494977 -0.1790673428
-0.4322105252 -1.0779622247 -0.1340482804
-0.3577483288 -1.0847564424 -0.0747617276
-0.2921983487 -1.0937385104 -0.0059683906
-0.2345724504 -1.1058506699 0.0691950211
-0.1831455803 -1.1218292773 0.1480590997
-0.1362573360 -1.1423595968 0.2286934645
-0.0920684505 -1.1678141025 0.3094518539
-0.0494539014 -1.1988356280 0.3891027944
-0.0072961502 -1.2353686633 0.4666226698
0.0350111853 -1.2777062067 0.5410452372
0.0777804617 -1.3261055173 0.6113939264
0.1209591656 -1.3805126441 0.6769256219
0.1641457436 -1.4409391783 0.7369379847
0.2066715209 -1.5074124481 0.7907035094
0.2474111561 -1.5801054909 0.8373295701
0.2850155702 -1.6588379148 0.8760861330
0.3179979629 -1.7431396697 0.9063606668
0.3449114878 -1.8322040228 0.9276208345
0.3646780590 -1.9248387071 0.9394376316
0.3765245974 -2.0195435054 0.9415184767
0.3808826007 -2.1146391821 0.9342900563
0.3784657809 -2.2087325328 0.9182801527
0.3701512185 -2.3007179793 0.8940713660
0.3569041237 -2.3898190882 0.8624183603
0.3393791371 -2.4754286786 0.8239280048
0.3180979989 -2.5570254062 0.7791195497
0.2932368239 -2.6339844398 0.7283386497
0.2649714571 -2.7057914708 0.6720912911
0.2334737595 -2.7720280208 0.6109446100
0.1988214746 -2.8321205612 0.5453197559
0.1610648221 -2.8854787127 0.4757040219
0.1203913562 -2.9315552246 0.4026171222
0.0770426850 -2.9697951362 0.3266053223
0.0314322879 -2.9999443774 0.2483179839
-0.0161174961 -3.0216428225 0.1683978705
-0.0649945784 -3.0345752323 0.0873798699
-0.1147267841 -3.0385539644 0.0059576592
-0.1647820349 -3.0339867359 -0.0752332915
-0.2270362040 -3.0154007849 -0.1752859110
-0.2761216836 -2.9917799313 -0.2536418497
-0.3240734170 -2.9602417649 -0.3298882885
-0.3707109515 -2.9213820282 -0.4035257878
-0.4158544527 -2.8756045495 -0.4740581556
-0.4594670132 -2.8234720071 -0.5410667447
-0.5016188786 -2.7655580822 -0.6041595274
-0.5523930222 -2.6856081728 -0.6767120987
-0.5917735802 -2.6165256783 -0.7295086151
-0.6302696000 -2.5434542413 -0.7773594380
-0.6679528857 -2.4668319887 -0.8200291525
-0.7046977004 -2.3870162122 -0.8573307583
-0.7400127221 -2.3042947323 -0.8893056784
-0.7801226278 -2.1969414978 -0.9224589904
-0.8095439210 -2.0845675195 -0.9492219977
-0.8033612049 -1.9683084307 -0.9681803543
-0.7576261459 -1.8597506671 -0.9760472121
-0.6892050257 -1.7626056173 -0.9704943774
-0.6120402334 -1.6735858008 -0.9520661149
-0.5478942846 -1.6070724031 -0.9279922895
-0.4835210304 -1.5439591768 -0.8964871251
-0.4043178454 -1.4703001687 -0.8461286831
-0.3425882775 -1.4149457584 -0.7988675615
-0.2829517337 -1.3631475758 -0.7453000533
-0.2257280132 -1.3150598484 -0.6859386093
-0.1710948965 -1.2708802711 -0.6213237356
-0.1065667646 -1.2216851588 -0.5338392363
-0.0573829265 -1.1870088769 -0.4597321449
-0.0098493751 -1.1567671504 -0.3826494416
0.0367680686 -1.1309705276 -0.3034070996
0.0835718348 -1.1095962388 -0.2229618692
0.1318865559 -1.0924400595 -0.1423997005
0.1831651656 -1.0790716561 -0.0629812829
0.2392678563 -1.0690655199 0.0135576793
0.3019620076 -1.0617635274 0.0850206540
0.3724652192 -1.0563617976 0.1488283077
0.4513415581 -1.0521000120 0.2018110678
0.5380818624 -1.0481703287 0.2402588958
0.6304718283 -1.0436594639 0.2614828540
0.7250344368 -1.0373404289 0.2637651621
0.7951025488 -1.0305773038 0.2533408481
0.8842804113 -1.0172738208 0.2232491968
0.9667675216 -0.9981293311 0.1796448573
1.0432703719 -0.9727104789 0.1285985708
1.1171383020 -0.9409899223 0.0771572756
1.1926518095 -0.9040620828 0.0322794952
1.2727356424 -0.8640493180 0.0002857536
1.3798206341 -0.8152786683 -0.0139014702
1.4679977300 -0.7819158890 -0.0042132433
1.5765654916 -0.7517795918 0.0325962051
1.6585151062 -0.7393127333 0.0791361632
1.7538742194 -0.7367114486 0.1504003314
1.8245248888 -0.7452836378 0.2140569626
1.8924001498 -0.7614042244 0.2792816374
1.9761811852 -0.7907233075 0.3590484498
2.0438768789 -0.8200967726 0.4195987289
2.1129483362 -0.8548485917 0.4755340203
2.1835988696 -0.8951090114 0.5254342712
2.2736293172 -0.9537578346 0.5769713093
2.3458726669 -1.0074005589 0.6083347120
2.4170083943 -1.0670497616 0.6296710109
2.5023363849 -1.1492755300 0.6411670993
2.5659731153 -1.2201075253 0.6372240852
2.6246429344 -1.2936973518 0.6221742644
2.6910998294 -1.3872767490 0.5900084507
2.7377347771 -1.4617869232 0.5527412536
2.7791015062 -1.5348136486 0.5072301925
2.8227945390 -1.6223774828 0.4390540956
2.8519482627 -1.6890081368 0.3772974109
2.8753653074 -1.7517845486 0.3093701390
2.8927423926 -1.8102001693 0.2359656506
2.9053255138 -1.8761570402 0.1374644006
2.9079725374 -1.9228199902 0.0543444190
2.9036104177 -1.9633793195 -0.0318268383
2.8882900112 -2.0049881405 -0.1424606499
2.8675479301 -2.0297317185 -0.2321889075
2.8397010161 -2.0466831693 -0.3218027719
2.8050650669 -2.0556442660 -0.4101874248
2.7532944240 -2.0558829293 -0.5175657779
2.7051375866 -2.0460701048 -0.5994093618
2.6520267176 -2.0280118350 -0.6766677720
2.5792864413 -1.9936857040 -0.7646936118
2.5176168678 -1.9588155493 -0.8285555645
2.4532459572 -1.9174432193 -0.8855022731
2.3868031254 -1.8700111745 -0.9348658205
2.3019746355 -1.8030545256 -0.9851890201
2.2337758206 -1.7441056289 -1.0162781840
2.1664194982 -1.6804942709 -1.0388062248
2.0856010356 -1.5943924845 -1.0545912499
2.0265730518 -1.5196042279 -1.0563166107
1.9751953309 -1.4397980408 -1.0484682943
1.9342112794 -1.3556730751 -1.0310697333
1.8985108547 -1.2471339211 -0.9976331975
1.8838911006 -1.1601762743 -0.9610928494
1.8782163093 -1.0752923206 -0.9177935478
1.8795442567 -0.9936343194 -0.8683368641
1.8887976863 -0.8979203720 -0.7977369950
1.9001263132 -0.8262406638 -0.7357489620
1.9143552767 -0.7596465494 -0.6688745665
1.9311762616 -0.6986759165 -0.5973923289
1.9558085361 -0.6307810299 -0.5024533199
1.9784885890 -0.5831408894 -0.4229395094
2.0043666460 -0.5416700649 -0.3409741880
2.0341068168 -0.5060673371 -0.2575672281
2.0684095046 -0.4753685479 -0.1739490059
2.1080770169 -0.4478625823 -0.0916088249
2.1539731048 -0.4211931300 -0.0123158520
2.2068038627 -0.3919453065 0.0614220688
2.2506639432 -0.3662785727 0.1115741485
2.2975316934 -0.3365986001 0.1567521001
2.3471284235 -0.2979016249 0.1907005523
2.3958871763 -0.2527376580 0.2156705133
2.4281136857 -0.2204726829 0.2293243235
2.4558087735 -0.1819776770 0.2327509952
2.4835038613 -0.1434826711 0.2361776669
2.5019078744 -0.1002594789 0.2290069609
2.5203118874 -0.0570362866 0.2218362549
2.5246518047 -0.0126923440 0.2052916903
2.5289917220 0.0316515987 0.1887471256
2.5197648630 0.0729651641 0.1668833742
2.5105380039 0.1142787295 0.1450196228
2.4825766107 0.1696872538 0.1093881817
2.4487467424 0.2213935548 0.0735687567
2.4099892886 0.2698546355 0.0380025484
2.3512277526 0.3295873819 -0.0076201627
2.2854300639 0.3848146285 -0.0490519997
2.2127278296 0.4360123373 -0.0832805042
2.1335803196 0.4833896720 -0.1069462544
2.0287789785 0.5386453293 -0.1185233296
1.9229730610 0.5932454157 -0.1130710236
1.8201691748 0.6510986999 -0.0953254317
1.7422984710 0.7022891007 -0.0744767034
1.6666931359 0.7567242549 -0.0533997043
1.5914130635 0.8129817250 -0.0363293691
1.5162398097 0.8703486239 -0.0228253232
1.4408828163 0.9280977847 -0.0122735381
1.3650113336 0.9855715718 -0.0041750199
1.3074419873 1.0279698812 0.0004172467
1.2297703761 1.0833382559 0.0054447334
1.1705036130 1.1234638912 0.0084183996
1.1103632459 1.1622873892 0.0109728782
1.0492606047 1.1996165818 0.0132120471
0.9655291065 1.2454863193 0.0160033287
0.9008266891 1.2761355391 0.0183064173
0.8347838580 1.3036265216 0.0210091375
0.7674267763 1.3275853311 0.0242507585
0.6987816072 1.3476380320 0.0281705494
0.6051611313 1.3650065875 0.0353098657
0.5103937075 1.3716407877 0.0448445150
0.4158327400 1.3667059800 0.0570876400
0.3223788724 1.3556541303 0.0733257578
0.2302985547 1.3454458111 0.0965442493
0.1390963607 1.3378933976 0.1239052998
0.0482306916 1.3341759485 0.1531253703
-0.0427722718 1.3346844168 0.1821522029
-0.1343582038 1.3388951321 0.2089482513
