# Supplementary material for: The topology of the magnetically induced ring current of C13Cl2
Source: Chem Sci. 2026 Jun 27. Online ahead of print. doi: 10.1039/d6sc03398a (PMC13334967; doi:10.1039/d6sc03398a)
Supplement: SC-OLF-D6SC03398A-s002 [file SC-OLF-D6SC03398A-s002.zip › c13cl2/3loops/ribbon_traj_008_052.xyz]

300

-0.2579247257 1.3552357300 0.0875840617
-0.3550638193 1.3595759443 0.1007187626
-0.4530793159 1.3635546086 0.1062236880
-0.5512312653 1.3643919356 0.1018556440
-0.6480759561 1.3591558806 0.0864131871
-0.7427281790 1.3480181092 0.0624264753
-0.8354269080 1.3323482825 0.0336128550
-0.9270189868 1.3130667276 0.0034191487
-1.0181146062 1.2896735721 -0.0252843037
-1.1086671802 1.2603473847 -0.0497677383
-1.1972205816 1.2215382832 -0.0667278929
-1.2908426573 1.1638575043 -0.0736770777
-1.3649323138 1.0997187513 -0.0670183951
-1.4314970576 1.0291202279 -0.0512105316
-1.4942744384 0.9566651217 -0.0292336663
-1.5573512222 0.8856085022 -0.0038043199
-1.6236405103 0.8181289437 0.0231204802
-1.6946784067 0.7555672939 0.0497653152
-1.7707933602 0.6984075841 0.0744294076
-1.8517544885 0.6466092310 0.0952012347
-1.9365727890 0.5991000714 0.1099010333
-2.0237289835 0.5540352626 0.1159697900
-2.1108989980 0.5089700394 0.1105815793
-2.1946027449 0.4613392402 0.0911518539
-2.2719452307 0.4097987618 0.0593207537
-2.3420229738 0.3541248422 0.0187000693
-2.4048709047 0.2940323201 -0.0271575468
-2.4662288141 0.2200831194 -0.0815890644
-2.5102873214 0.1473668272 -0.1305713579
-2.5381482848 0.0660982399 -0.1774215218
-2.5388057076 -0.0343631896 -0.2202118848
-2.5081763259 -0.1241923850 -0.2405675736
-2.4479507311 -0.2154597827 -0.2382846088
-2.3822478041 -0.2831888353 -0.2129072797
-2.3054872852 -0.3433835876 -0.1620709680
-2.2409704776 -0.3837112092 -0.1000319693
-2.1834264413 -0.4151558863 -0.0268481782
-2.1335416932 -0.4423138634 0.0533931693
-2.0863635141 -0.4725513982 0.1486245666
-2.0508873230 -0.5026909371 0.2352177798
-2.0208240896 -0.5377435873 0.3220076373
-1.9954747267 -0.5790955563 0.4075080001
-1.9741518559 -0.6271005038 0.4905929448
-1.9564548361 -0.6817293661 0.5703661108
-1.9423544576 -0.7429075473 0.6459859165
-1.9319228949 -0.8100925704 0.7169443708
-1.9257193176 -0.8828912541 0.7826394691
-1.9248802295 -0.9608924547 0.8423293335
-1.9305861189 -1.0431972838 0.8955357451
-1.9463149519 -1.1396179024 0.9467085222
-1.9713923767 -1.2271765791 0.9831256273
-2.0071624921 -1.3144037606 1.0101141264
-2.0591812785 -1.4098750567 1.0284469998
-2.1146071901 -1.4907839255 1.0330939993
-2.1836903621 -1.5766104705 1.0261901460
-2.2489739008 -1.6479589898 1.0086423120
-2.3158121055 -1.7146193602 0.9812350215
-2.3912628684 -1.7830233313 0.9385580062
-2.4573063915 -1.8383646966 0.8913891151
-2.5215211284 -1.8873562298 0.8354788074
-2.5831319570 -1.9294822916 0.7716169777
-2.6412082292 -1.9637618814 0.7002034376
-2.7013864670 -1.9918029175 0.6120495776
-2.7494141442 -2.0076266945 0.5278862907
-2.7914162368 -2.0141567343 0.4393774041
-2.8266767993 -2.0111895116 0.3477858841
-2.8547490452 -1.9990362625 0.2544749000
-2.8751867515 -1.9779156478 0.1607723970
-2.8891254968 -1.9442774859 0.0565662720
-2.8930006002 -1.9060732847 -0.0338672433
-2.8891535977 -1.8607414748 -0.1209465992
-2.8781288596 -1.8091146680 -0.2038142379
-2.8602198549 -1.7517564753 -0.2815610962
-2.8356542039 -1.6892504795 -0.3532933949
-2.8048935092 -1.6223283297 -0.4183367403
-2.7634960802 -1.5427544214 -0.4827810047
-2.7202761201 -1.4688199028 -0.5310454292
-2.6712980713 -1.3929753910 -0.5699296980
-2.6166847340 -1.3164654142 -0.5986434526
-2.5565501515 -1.2407276708 -0.6161584035
-2.4913987197 -1.1673661378 -0.6219028373
-2.4129924574 -1.0902164596 -0.6127939393
-2.3405120847 -1.0271416344 -0.5924858025
-2.2669258920 -0.9702908870 -0.5608570923
-2.1935827434 -0.9198316284 -0.5193061484
-2.1215319760 -0.8755911911 -0.4692192800
-2.0512569938 -0.8373867856 -0.4120928442
-1.9826691140 -0.8052218022 -0.3494434582
-1.9150123468 -0.7791556293 -0.2830481123
-1.8469619533 -0.7599538572 -0.2147573736
-1.7766433787 -0.7485685919 -0.1470727616
-1.7020414472 -0.7462721352 -0.0832652841
-1.6215208804 -0.7545699248 -0.0278914248
-1.5351641977 -0.7741118619 0.0140652408
-1.4451862447 -0.8040790224 0.0383430566
-1.3550715691 -0.8421634028 0.0421729207
-1.2685832230 -0.8846122327 0.0246146741
-1.1881883252 -0.9268924943 -0.0123377662
-1.1133619965 -0.9652454612 -0.0630986116
-1.0405178209 -0.9975478434 -0.1206327057
-0.9642505781 -1.0232379268 -0.1769295443
-0.8805516805 -1.0422857197 -0.2243356484
-0.7886814381 -1.0550468586 -0.2557604583
-0.6917173793 -1.0629142423 -0.2668291845
-0.5944566681 -1.0677570042 -0.2563901337
-0.5015009522 -1.0712705669 -0.2256014088
-0.4064772866 -1.0751871611 -0.1699789959
-0.3315716966 -1.0798481621 -0.1067821605
-0.2657399835 -1.0866223691 -0.0342152087
-0.2075938720 -1.0964703070 0.0444024647
-0.1552331222 -1.1101670660 0.1264791298
-0.1069241212 -1.1284365780 0.2101456618
-0.0608121413 -1.1516210513 0.2938389400
-0.0098334542 -1.1839089036 0.3864173955
0.0358193688 -1.2185682240 0.4662921964
0.0825756137 -1.2587604455 0.5428484088
0.1308449402 -1.3046565544 0.6151084527
0.1806364803 -1.3560136685 0.6824568535
0.2317262318 -1.4129724397 0.7440239789
0.2834752606 -1.4754967235 0.7992314724
0.3349068000 -1.5436607051 0.8474845411
0.3846859597 -1.6175665470 0.8882320184
0.4374730749 -1.7069320750 0.9246332820
0.4825374797 -1.8041728169 0.9494491697
0.5162502106 -1.9080572957 0.9626560021
0.5356660211 -2.0164679499 0.9639941292
0.5400705214 -2.1261992895 0.9536522134
0.5309660079 -2.2339734119 0.9318902085
0.5160018562 -2.3271295161 0.9047679260
0.4923986991 -2.4275667476 0.8656552521
0.4676172873 -2.5130120925 0.8240955999
0.4395326096 -2.5942610496 0.7765866856
0.4083963875 -2.6707290597 0.7233506791
0.3697204523 -2.7504146109 0.6574081080
0.3325865630 -2.8153196502 0.5936640738
0.2926618374 -2.8739004265 0.5256115278
0.2500193750 -2.9255835903 0.4537262425
0.2048268201 -2.9699050256 0.3785471977
0.1511601616 -3.0104201856 0.2909036158
0.1014576526 -3.0373698540 0.2104918848
0.0502931008 -3.0556385317 0.1285692046
-0.0017923064 -3.0649779396 0.0457184160
-0.0542976369 -3.0651833154 -0.0373972684
-0.1130928232 -3.0541207159 -0.1302511169
-0.1645348518 -3.0353279234 -0.2118487319
-0.2147044609 -3.0079118101 -0.2917846126
-0.2632056408 -2.9723485762 -0.3695181967
-0.3097073334 -2.9289959388 -0.4444766889
-0.3540114099 -2.8784166898 -0.5161740492
-0.3960065704 -2.8211113304 -0.5841125576
-0.4356723312 -2.7576309190 -0.6478283154
-0.4730367548 -2.6885770357 -0.7069697746
-0.5081153222 -2.6144032280 -0.7610940670
-0.5408745822 -2.5356190112 -0.8098799673
-0.5710554750 -2.4526208967 -0.8529762454
-0.5980089739 -2.3657036483 -0.8900172441
-0.6206383736 -2.2751943217 -0.9207352980
-0.6367298860 -2.1813268501 -0.9445801804
-0.6431832447 -2.0847964908 -0.9609792696
-0.6385954147 -1.9992850009 -0.9692818741
-0.6177301223 -1.9033752469 -0.9696765801
-0.5824920262 -1.8122611287 -0.9606598485
-0.5369653608 -1.7272173161 -0.9426871917
-0.4848000791 -1.6483648794 -0.9162300276
-0.4290555670 -1.5751982707 -0.8817538135
-0.3717375505 -1.5074765568 -0.8395120980
-0.3143857036 -1.4446849230 -0.7902285101
-0.2580127204 -1.3868895083 -0.7341316203
-0.2033994152 -1.3340579753 -0.6717380596
-0.1508385429 -1.2861271649 -0.6038566633
-0.1005668693 -1.2433349395 -0.5309799959
-0.0523459584 -1.2056751709 -0.4539931606
-0.0056961305 -1.1732980403 -0.3736991599
0.0401738532 -1.1463018929 -0.2910007314
0.0862545017 -1.1242808446 -0.2069554308
0.1340727273 -1.1071883496 -0.1227375001
0.1853360878 -1.0946946169 -0.0397567405
0.2416355061 -1.0860280810 0.0403751603
0.3049996047 -1.0805243165 0.1152958170
0.3769076781 -1.0772527407 0.1821383181
0.4581569815 -1.0752013483 0.2372439582
0.5366909332 -1.0737029942 0.2721773908
0.6318245897 -1.0708561400 0.2953579824
0.7295566740 -1.0656524806 0.2978221960
0.8136124019 -1.0577503296 0.2826149510
0.9038966167 -1.0432856640 0.2476134061
0.9860641692 -1.0221342713 0.1984288220
1.0615405618 -0.9942608313 0.1420414167
1.1345987694 -0.9598581297 0.0860266096
1.2105173071 -0.9201137074 0.0381722105
1.2923822794 -0.8774899283 0.0053151463
1.3913339056 -0.8313520483 -0.0075089117
1.4822218330 -0.7969388811 0.0039887629
1.5827429462 -0.7691832372 0.0392747270
1.6669423848 -0.7571748671 0.0883788303
1.7540479297 -0.7574811200 0.1561374481
1.8268197980 -0.7675239136 0.2213888234
1.8967771406 -0.7856961330 0.2880098456
1.9657736575 -0.8109600968 0.3533300178
2.0353031898 -0.8426707868 0.4151663854
2.1061518767 -0.8804208838 0.4718646903
2.1785629661 -0.9242164725 0.5218131119
2.2521226479 -0.9742286836 0.5634943895
2.3259145434 -1.0306370032 0.5953874594
2.4074529897 -1.1014994515 0.6178470768
2.4771107303 -1.1702389758 0.6253865779
2.5427004886 -1.2431324686 0.6207447126
2.6032734849 -1.3186072063 0.6041332373
2.6583682344 -1.3950399675 0.5764734517
2.7077928633 -1.4710048047 0.5386056609
2.7514403667 -1.5452954724 0.4914417116
2.7936315924 -1.6256652659 0.4285665579
2.8247426179 -1.6934025140 0.3645360411
2.8495557423 -1.7568839229 0.2937490040
2.8677641916 -1.8155148557 0.2170186801
2.8789549448 -1.8686025143 0.1350923382
2.8828136235 -1.9155262465 0.0488467655
2.8791794211 -1.9557706506 -0.0407169380
2.8675329405 -1.9883727435 -0.1326659844
2.8480882381 -2.0130092656 -0.2257573312
2.8174436638 -2.0307542732 -0.3303371679
2.7822094808 -2.0367850900 -0.4219035110
2.7400590632 -2.0335090764 -0.5106536144
2.6917880872 -2.0210135587 -0.5953730233
2.6382040922 -1.9997024505 -0.6749826750
2.5800056422 -1.9698347692 -0.7483546254
2.5181239651 -1.9321638772 -0.8147938401
2.4532870307 -1.8874678823 -0.8736352263
2.3861576842 -1.8361867125 -0.9239153823
2.3177341533 -1.7792697257 -0.9656547961
2.2488753318 -1.7171028499 -0.9981680003
2.1808473015 -1.6499406805 -1.0210535319
2.1152289924 -1.5779377635 -1.0341264451
2.0543742573 -1.5008088898 -1.0366457679
2.0007033882 -1.4188752383 -1.0288067159
1.9573833345 -1.3327017204 -1.0101445342
1.9258673994 -1.2441953737 -0.9814837367
1.9059440612 -1.1556369566 -0.9439265849
1.8961902796 -1.0691382180 -0.8983304315
1.8943685471 -0.9861861182 -0.8456447036
1.8985902560 -0.9078070673 -0.7864697340
1.9074591669 -0.8347451604 -0.7212940489
1.9199171995 -0.7675710404 -0.6506060515
1.9354424437 -0.7067572767 -0.5749473135
1.9539430835 -0.6528642244 -0.4948485538
1.9754850689 -0.6063771320 -0.4109926225
2.0004713677 -0.5673144173 -0.3243822792
2.0294719393 -0.5353291819 -0.2361632631
2.0634395327 -0.5099659819 -0.1476163448
2.1029964475 -0.4891992323 -0.0602613043
2.1490603833 -0.4708535968 0.0242763947
2.2024750331 -0.4519636544 0.1040165433
2.2557330106 -0.4331377098 0.1680415039
2.3141296305 -0.4091630081 0.2251250071
2.3765796877 -0.3782500656 0.2737115278
2.4414387526 -0.3388211788 0.3122932490
2.4969809892 -0.2971652984 0.3342241151
2.5509817772 -0.2495244418 0.3489128787
2.5981615559 -0.1935774419 0.3509613048
2.6393408474 -0.1327433170 0.3454309853
2.6658140891 -0.0665291921 0.3275676981
2.6804554071 0.0013719294 0.3035163871
2.6745981655 0.0675866220 0.2717980532
2.6567205462 0.1302490917 0.2388574056
2.6212131929 0.1971003477 0.1990810094
2.5767620615 0.2587638411 0.1601061525
2.5258861576 0.3162886504 0.1223189817
2.4701935484 0.3704286160 0.0861712359
2.4018312151 0.4285981093 0.0471269562
2.3278183575 0.4831342681 0.0133871523
2.2480827209 0.5341582875 -0.0117053744
2.1637749346 0.5822381305 -0.0250770308
2.0775671587 0.6289159958 -0.0253823474
1.9820727957 0.6825777221 -0.0130099111
1.8909441370 0.7406310518 0.0089476345
1.8061087668 0.8051495188 0.0371780224
1.7284039478 0.8767449544 0.0687736908
1.6659484099 0.9465844316 0.0980070206
1.6080628219 1.0205231320 0.1263788941
1.5522509249 1.0967766927 0.1523158030
1.5027387523 1.1639265749 0.1718992102
1.4481041302 1.2281364498 0.1867846547
1.3946694149 1.2783007077 0.1950769715
1.3214164641 1.3228531764 0.1939786262
1.2528862122 1.3467433192 0.1859565575
1.1717794101 1.3665044489 0.1719874763
1.0896843956 1.3780811887 0.1536422167
1.0075807981 1.3852659937 0.1334375796
0.9140233254 1.3918480736 0.1089910438
0.8196244424 1.3954371190 0.0867273080
0.7240619179 1.3963451516 0.0690358891
0.6155898116 1.3959629047 0.0558000615
0.5188582021 1.3919619286 0.0480058647
0.4220617179 1.3864651162 0.0439259018
0.3252887405 1.3799718796 0.0429549807
0.2284839981 1.3730577063 0.0447285520
0.1315755628 1.3662192357 0.0487404401
0.0344191363 1.3602269443 0.0550223384
-0.0630065765 1.3556940154 0.0633247003
-0.1606165249 1.3535838522 0.0739346775
-0.2548411600 1.3469676700 0.0974956100
-0.3519322700 1.3557811295 0.1154482872
-0.4504963963 1.3621362631 0.1234232291
-0.5494625797 1.3629613524 0.1192370946
-0.6470634555 1.3569164852 0.1033171719
-0.7423131082 1.3447415116 0.0787494645
-0.8355398004 1.3279861686 0.0494547141
-0.9276463505 1.3076287835 0.0189007256
-1.0192366534 1.2829881080 -0.0099703769
-1.1102285968 1.2521788475 -0.0343153998
-1.1990731740 1.2116478876 -0.0508272545
-1.2824116654 1.1585464433 -0.0563180894
-1.3570700317 1.0938336452 -0.0497601924
-1.4242267729 1.0227033357 -0.0338941935
-1.4876739279 0.9497777642 -0.0118322399
-1.5514399366 0.8782919591 0.0137580422
-1.6185049422 0.8104586236 0.0407917989
-1.6904740019 0.7477034305 0.0674272689
-1.7675426712 0.6903821221 0.0919208194
-1.8494006380 0.6383579085 0.1123601132
-1.9350539811 0.5905366396 0.1265142655
-2.0229254995 0.5450115168 0.1316973533
-2.1105393565 0.4992453078 0.1249523337
-2.1942473073 0.4506650615 0.1038619283
-2.2710885212 0.3980029120 0.0701594402
-2.3404804042 0.3412356577 0.0279272614
-2.4023193388 0.2799037824 -0.0193913355
-2.4564611073 0.2133171825 -0.0689516192
-2.5001959316 0.1398031965 -0.1188767867
-2.5273523430 0.0574170618 -0.1664188081
-2.5278512290 -0.0332993234 -0.2052604773
-2.4970064686 -0.1245773209 -0.2259461151
-2.4434805500 -0.2074284256 -0.2241408184
-2.3779122606 -0.2769931122 -0.1991511736
-2.3096604397 -0.3326683857 -0.1542049577
-2.2447470116 -0.3756337498 -0.0930509437
-2.1869125846 -0.4091140150 -0.0199086243
-2.1367816328 -0.4379770378 0.0605688383
-2.0942350137 -0.4662436014 0.1455206395
-2.0584307102 -0.4972372373 0.2326125472
-2.0283163864 -0.5329116772 0.3200641943
-2.0033978405 -0.5750223318 0.4062764683
-1.9827471572 -0.6236593853 0.4901421477
-1.9661154645 -0.6789916184 0.5706917177
-1.9535313556 -0.7410188206 0.6469808353
-1.9451151058 -0.8090757157 0.7185498680
-1.9415290795 -0.8827745726 0.7847359249
-1.9440148828 -0.9617085500 0.8446249610
-1.9538303958 -1.0448637771 0.8976209137
-1.9722821102 -1.1309948052 0.9429881575
-2.0011562148 -1.2186379389 0.9790169844
-2.0402368983 -1.3057967057 1.0052190186
-2.0887914521 -1.3907707682 1.0206234874
-2.1450405996 -1.4722339801 1.0246214225
-2.2064697853 -1.5496859094 1.0179343146
-2.2711398193 -1.6227323200 1.0005866028
-2.3373589016 -1.6910529738 0.9728767880
-2.4037612701 -1.7543062764 0.9353231052
-2.4692844220 -1.8119637605 0.8883920752
-2.5329830440 -1.8630637409 0.8322527657
-2.5940616939 -1.9071779138 0.7678787808
-2.6514348032 -1.9430928593 0.6955083992
-2.7044435540 -1.9703137861 0.6163525725
-2.7522058146 -1.9883897821 0.5314438236
-2.7937818090 -1.9967686756 0.4418992266
-2.8284601499 -1.9952840307 0.3490947141
-2.8558124055 -1.9843595167 0.2544878409
-2.8752491996 -1.9639427028 0.1594974022
-2.8869113570 -1.9350853853 0.0654155020
-2.8904557475 -1.8979090105 -0.0263885140
-2.8860995489 -1.8532811236 -0.1147671578
-2.8744979175 -1.8021097619 -0.1988398507
-2.8558639313 -1.7449190860 -0.2776100349
-2.8302928044 -1.6822910364 -0.3500407523
-2.7985837624 -1.6151560673 -0.4156854628
-2.7606877055 -1.5440927237 -0.4734363726
-2.7169049673 -1.4699998225 -0.5225581324
-2.6673876750 -1.3938907874 -0.5622450478
-2.6120550548 -1.3170090156 -0.5913023275
-2.5511938535 -1.2408268667 -0.6088367631
-2.4853938577 -1.1669720993 -0.6143805707
-2.4153150335 -1.0973299369 -0.6069588178
-2.3425198066 -1.0330551488 -0.5872753005
-2.2686101446 -0.9751375252 -0.5556383470
-2.1949735056 -0.9236552877 -0.5138501018
-2.1227237743 -0.8784502133 -0.4632647841
-2.0523935350 -0.8394463476 -0.4053141026
-1.9839340241 -0.8067031340 -0.3415320059
-1.9165241565 -0.7801410027 -0.2738720414
-1.8488168761 -0.7606856069 -0.2041293852
-1.7788674306 -0.7491979224 -0.1348566816
-1.7045772359 -0.7469610284 -0.0693300377
-1.6239963267 -0.7558158329 -0.0124486325
-1.5373266461 -0.7760589520 0.0307947619
-1.4467666386 -0.8070729785 0.0556873923
-1.3560253322 -0.8461647926 0.0598488811
-1.2690808158 -0.8896734420 0.0416906709
-1.1885837060 -0.9327987372 0.0035462257
-1.1141631439 -0.9717054888 -0.0490211271
-1.0421436356 -1.0042042720 -0.1088954854
-0.9665842394 -1.0301437046 -0.1675429195
-0.8830317286 -1.0492950971 -0.2170810586
-0.7905225276 -1.0619737809 -0.2497398918
-0.6926481281 -1.0697400681 -0.2614793890
-0.5944334706 -1.0744140115 -0.2507230236
-0.5007984299 -1.0778642100 -0.2189525112
-0.4152778968 -1.0813804637 -0.1692211196
-0.3393450012 -1.0861411599 -0.1058425952
-0.2728619564 -1.0931359442 -0.0327069163
-0.2143765007 -1.1033825867 0.0466578886
-0.1620381075 -1.1177279734 0.1296192687
-0.1141060546 -1.1369904453 0.2142412065
-0.0684334087 -1.1613574616 0.2987992030
-0.0238935063 -1.1915914550 0.3820533448
0.0207625690 -1.2276226422 0.4628956102
0.0661743656 -1.2695341604 0.5404144896
0.1127345694 -1.3177391416 0.6134593490
0.1603580990 -1.3719051657 0.6814589136
0.2086999467 -1.4322268765 0.7435053931
0.2569702460 -1.4987708765 0.7988855958
0.3039662281 -1.5716661174 0.8468556080
0.3481242757 -1.6508383507 0.8869010680
0.3872796791 -1.7364061147 0.9179306492
0.4196873523 -1.8274436966 0.9397665349
0.4431915205 -1.9229632995 0.9515117081
0.4568192652 -2.0210841422 0.9530309586
0.4609919532 -2.1197169199 0.9446465173
0.4568950822 -2.2171632089 0.9271597504
0.4459559476 -2.3121798898 0.9012157535
0.4296126196 -2.4040139424 0.8676923326
0.4085899712 -2.4918363449 0.8268197100
0.3837803784 -2.5753887144 0.7796067948
0.3554344730 -2.6539574531 0.7262345851
0.3238490381 -2.7272614378 0.6674532311
0.2889546725 -2.7944839600 0.6034987903
0.2508954992 -2.8550877060 0.5349132782
0.2098560280 -2.9086673286 0.4623174491
0.1659662581 -2.9545985739 0.3862273485
0.1194202651 -2.9920874402 0.3071528181
0.0706955818 -3.0210042183 0.2258324425
0.0203194966 -3.0409309492 0.1428383977
-0.0312509642 -3.0516141272 0.0588780460
-0.0834752133 -3.0528961177 -0.0253509544
-0.1356677440 -3.0449433493 -0.1092378771
-0.1872294347 -3.0276749073 -0.1921098082
-0.2377960143 -3.0016972753 -0.2733016657
-0.2868329061 -2.9672903277 -0.3522736892
-0.3340445967 -2.9248439646 -0.4283965210
-0.3792732260 -2.8750991522 -0.5012406362
-0.4223666682 -2.8184089884 -0.5702140247
-0.4633081998 -2.7553193683 -0.6347953775
-0.5022469245 -2.6866947169 -0.6948071524
-0.5391848279 -2.6128672096 -0.7496897438
-0.5741427056 -2.5343489657 -0.7990874016
-0.6069372482 -2.4516310027 -0.8427717038
-0.6369246285 -2.3649870504 -0.8804442150
-0.6629607288 -2.2746516745 -0.9118554452
-0.6824295848 -2.1806819984 -0.9365420368
-0.6916184721 -2.0836683992 -0.9541731678
-0.6856828614 -1.9853461986 -0.9639434252
-0.6611074971 -1.8894599588 -0.9645736869
-0.6206177150 -1.7995196058 -0.9558194547
-0.5699203069 -1.7162576832 -0.9382300929
-0.5131505696 -1.6393370669 -0.9121350298
-0.4535705397 -1.5678423472 -0.8780363999
-0.3930377072 -1.5016103233 -0.8359125705
-0.3330320291 -1.4400361867 -0.7865851811
-0.2744858921 -1.3831776310 -0.7303239352
-0.2180984523 -1.3310982682 -0.6675995101
-0.1640770006 -1.2837956671 -0.5992546641
-0.1127549341 -1.2416565994 -0.5256478486
-0.0637338747 -1.2045892850 -0.4478589903
-0.0165715201 -1.1727980902 -0.3666538401
0.0295387017 -1.1465427372 -0.2829024986
0.0756373093 -1.1253305572 -0.1977273323
0.1231893512 -1.1091244544 -0.1122506750
0.1739969916 -1.0976731458 -0.0278889061
0.2297048464 -1.0902610567 0.0537705064
0.2921820471 -1.0861058322 0.1305834702
0.3629700982 -1.0842869060 0.1998884655
0.4434138931 -1.0837294947 0.2576706579
0.5326665611 -1.0832577616 0.3004608548
0.6284918867 -1.0816337743 0.3249815621
0.7272462045 -1.0773475039 0.3287609732
0.8242749351 -1.0686386137 0.3114963920
0.9147885053 -1.0534539272 0.2744329415
0.9966603301 -1.0311810760 0.2233536367
1.0716162028 -1.0020549375 0.1654067979
1.1441478822 -0.9662649733 0.1080945267
1.2200743136 -0.9253162550 0.0594055196
1.3026061323 -0.8817211302 0.0264735622
1.3917136037 -0.8402420048 0.0153960685
1.4836795639 -0.8056322649 0.0262703856
1.5744429272 -0.7811215640 0.0570645418
1.6604152433 -0.7687696211 0.1046303683
1.7403258056 -0.7681900573 0.1631969262
1.8150649299 -0.7778889915 0.2275494977
1.8866482846 -0.7961388894 0.2936454390
1.9569944684 -0.8217254191 0.3586435924
2.0276738226 -0.8541940539 0.4201051944
2.0994950254 -0.8928920812 0.4763932125
2.1727547631 -0.9377440065 0.5258332284
2.2470201555 -0.9890794037 0.5666779851
2.3213716667 -1.0468430201 0.5975320971
2.3944598056 -1.1108144651 0.6170335125
2.4647982203 -1.1801636156 0.6245793200
2.5310752915 -1.2536598151 0.6198557083
2.5922150536 -1.3297379551 0.6027510427
2.6478401023 -1.4067193112 0.5745174484
2.6977124373 -1.4831748887 0.5359693745
2.7416321785 -1.5579097197 0.4879569125
2.7796287549 -1.6299382905 0.4314835542
2.8113407529 -1.6984215622 0.3672486566
2.8365881251 -1.7626494312 0.2961223190
2.8550542118 -1.8220188181 0.2189451821
2.8663442410 -1.8758231519 0.1364861513
2.8699926000 -1.9233073233 0.0495779355
2.8660095673 -1.9640894042 -0.0406578421
2.8537128110 -1.9969850343 -0.1333248478
2.8335367902 -2.0219773233 -0.2270670785
2.8055175166 -2.0381126958 -0.3207310153
2.7700856415 -2.0452302860 -0.4130036066
2.7275678330 -2.0429456746 -0.5024923998
2.6787768387 -2.0312708059 -0.5879470572
2.6245637710 -2.0107955292 -0.6683240838
2.5656144994 -1.9817465801 -0.7424895232
2.5027547019 -1.9446972378 -0.8095446311
2.4368519153 -1.9006450398 -0.8690300603
2.3685263750 -1.8498695883 -0.9197852242
2.2987827843 -1.7934293466 -0.9618796105
2.2285119020 -1.7317257588 -0.9947031283
2.1590520221 -1.6648389218 -1.0175644211
2.0921263372 -1.5929316721 -1.0305210204
2.0302436400 -1.5156015159 -1.0327457994
1.9761427188 -1.4330457574 -1.0244594667
1.9334775615 -1.3458115320 -1.0050262475
1.9035057691 -1.2561325688 -0.9755966962
1.8858289957 -1.1665482110 -0.9372252537
1.8783484409 -1.0792794882 -0.8909100114
1.8786364738 -0.9958190114 -0.8374708808
1.8848204532 -0.9173411669 -0.7772490736
1.8952721405 -0.8444337889 -0.7109228270
1.9089922139 -0.7778839340 -0.6387607911
1.9254454935 -0.7182642575 -0.5613076556
1.9446270472 -0.6660382388 -0.4792754317
1.9666758225 -0.6221658822 -0.3931714189
1.9920003431 -0.5865259327 -0.3042206127
2.0211384336 -0.5587785604 -0.2136307453
2.0551149867 -0.5387027872 -0.1226948463
2.0945325348 -0.5241060340 -0.0329184688
2.1401910952 -0.5133267169 0.0544115281
2.1932723636 -0.5037319337 0.1375718225
2.2538489243 -0.4922671668 0.2151635082
2.3220123211 -0.4756283547 0.2851115423
2.3965667658 -0.4509804663 0.3454700444
2.4751980214 -0.4159120303 0.3943885507
2.5547585978 -0.3685200904 0.4293994019
2.6312362767 -0.3091581978 0.4499260484
2.7007344414 -0.2389500670 0.4557115687
2.7582316314 -0.1589676861 0.4463395977
2.7986097022 -0.0717699299 0.4229466114
2.8153239255 0.0188018196 0.3871775776
2.8061836613 0.1070692768 0.3437553702
2.7730026416 0.1882322881 0.2978885358
2.7236077823 0.2616750989 0.2534121580
2.6642924694 0.3290869559 0.2114618706
2.5985111583 0.3920126899 0.1722010141
2.5278964276 0.4514066568 0.1359241131
2.4530434773 0.5077678302 0.1035398222
2.3739997066 0.5613066813 0.0768947557
2.2906696385 0.6119615073 0.0593013695
2.2045620723 0.6606068589 0.0533820894
2.1184733548 0.7092393461 0.0598897852
2.0353383445 0.7605263989 0.0766365914
1.9570744003 0.8164624713 0.1005046683
1.8852547249 0.8784971409 0.1291061949
1.8203182976 0.9466549235 0.1601203472
1.7620345585 1.0202862212 0.1918500926
1.7093539619 1.0982802834 0.2230069314
1.6599090462 1.1790438951 0.2524038996
1.6096266807 1.2603381240 0.2787310504
1.5525262640 1.3384653878 0.2999119495
1.4815783343 1.4061699296 0.3121864812
1.3953173005 1.4540217648 0.3117969806
1.3000164609 1.4774760782 0.2997578719
1.2028369818 1.4852735238 0.2820276056
1.1057717805 1.4845770317 0.2618958838
1.0090891911 1.4786438656 0.2407207001
0.9127616878 1.4690583387 0.2192432722
0.8166337699 1.4572508292 0.1979765876
0.7205856579 1.4439102604 0.1772547020
0.6244830804 1.4295988597 0.1574538137
0.5282201196 1.4148436631 0.1387899315
0.4316624705 1.4000851843 0.1217258066
0.3347383446 1.3857359587 0.1064913928
0.2373193615 1.3723531611 0.0937628201
0.1393941254 1.3603579766 0.0838541361
0.0408843793 1.3507490408 0.0780761097
-0.0580237420 1.3442362329 0.0771194493
-0.1569622113 1.3422456215 0.0827235686
-0.2610082915 1.3635037900 0.0776725133
-0.3581953685 1.3633707592 0.0859892380
-0.4556622356 1.3649729541 0.0890241469
-0.5529999508 1.3658225188 0.0844741934
-0.6490884567 1.3613952760 0.0695092024
-0.7431432498 1.3512947068 0.0461034860
-0.8353140156 1.3367103963 0.0177709959
-0.9263916230 1.3185046718 -0.0120624282
-1.0169925591 1.2963590362 -0.0405982306
-1.1071057636 1.2685159220 -0.0652200767
-1.1953679892 1.2314286787 -0.0826285312
-1.2992736493 1.1691685654 -0.0910360661
-1.3727945959 1.1056038575 -0.0842765979
-1.4387673424 1.0355371202 -0.0685268698
-1.5008749488 0.9635524792 -0.0466350928
-1.5632625077 0.8929250452 -0.0213666820
-1.6287760784 0.8257992638 0.0054491615
-1.6988828115 0.7634311573 0.0321033615
-1.7740440492 0.7064330461 0.0569379958
-1.8541083391 0.6548605534 0.0780423563
-1.9380915969 0.6076635032 0.0932878011
-2.0245324675 0.5630590084 0.1002422267
-2.1112586394 0.5186947711 0.0962108249
-2.1949581825 0.4720134190 0.0784417794
-2.2728019402 0.4215946117 0.0484820671
-2.3435655434 0.3670140267 0.0094728772
-2.4074224706 0.3081608578 -0.0349237582
-2.4759965209 0.2268490564 -0.0942265097
-2.5203787112 0.1549304580 -0.1422659291
-2.5489442266 0.0747794181 -0.1884242354
-2.5497601863 -0.0354270557 -0.2351632922
-2.5193461832 -0.1238074491 -0.2551890322
-2.4524209122 -0.2234911399 -0.2524283992
-2.3865833477 -0.2893845583 -0.2266633858
-2.3013141306 -0.3540987894 -0.1699369782
-2.2371939436 -0.3917886686 -0.1070129950
-2.1799402980 -0.4211977576 -0.0337877321
-2.1303017536 -0.4466506889 0.0462175004
-2.0784920145 -0.4788591950 0.1517284937
-2.0433439359 -0.5081446369 0.2378230123
-2.0133317928 -0.5425754973 0.3239510804
-1.9875516130 -0.5831687809 0.4087395319
-1.9655565546 -0.6305416223 0.4910437419
-1.9467942078 -0.6844671137 0.5700405038
-1.9311775595 -0.7447962739 0.6449909977
-1.9187306840 -0.8111094251 0.7153388737
-1.9099095556 -0.8830079356 0.7805430133
-1.9057455763 -0.9600763595 0.8400337060
-1.9073418419 -1.0415307905 0.8934505765
-1.9203477936 -1.1482409997 0.9504288869
-1.9416285387 -1.2357152193 0.9872342702
-1.9740880860 -1.3230108154 1.0150092343
-2.0295711050 -1.4289793453 1.0362705121
-2.0841737806 -1.5093338710 1.0415665762
-2.1609109390 -1.6035350316 1.0344459774
-2.2268079823 -1.6731856596 1.0166980211
-2.2942653093 -1.7381857467 0.9895932549
-2.3787644667 -1.8117403862 0.9417929072
-2.4453283610 -1.8647656327 0.8943861550
-2.5100592127 -1.9116487187 0.8387048491
-2.5722022201 -1.9517866693 0.7753551747
-2.6309816552 -1.9844309035 0.7048984760
-2.6983293800 -2.0132920488 0.6077465828
-2.7466224738 -2.0268636069 0.5243287578
-2.7890506646 -2.0315447930 0.4368555816
-2.8248934486 -2.0270949925 0.3464770541
-2.8536856849 -2.0137130082 0.2544619591
-2.8751243034 -1.9918885927 0.1620473917
-2.8913396366 -1.9534695864 0.0477170420
-2.8955454530 -1.9142375590 -0.0413459726
-2.8922076465 -1.8682018260 -0.1271260405
-2.8817598018 -1.8161195740 -0.2087886252
-2.8645757785 -1.7585938647 -0.2855121575
-2.8410156034 -1.6962099226 -0.3565460376
-2.8112032559 -1.6295005922 -0.4209880177
-2.7663044548 -1.5414161192 -0.4921256369
-2.7236472730 -1.4676399832 -0.5395327260
-2.6752084675 -1.3920599947 -0.5776143483
-2.6213144131 -1.3159218128 -0.6059845777
-2.5619064495 -1.2406284749 -0.6234800439
-2.4974035818 -1.1677601763 -0.6294251039
-2.4106698814 -1.0831029823 -0.6186290607
-2.3385043627 -1.0212281200 -0.5976963045
-2.2652416394 -0.9654442487 -0.5660758377
-2.1921919813 -0.9160079691 -0.5247621949
-2.1203401778 -0.8727321688 -0.4751737759
-2.0501204527 -0.8353272237 -0.4188715859
-1.9814042039 -0.8037404704 -0.3573549105
-1.9135005370 -0.7781702560 -0.2922241833
-1.8451070305 -0.7592221075 -0.2253853620
-1.7744193269 -0.7479392615 -0.1592888416
-1.6995056585 -0.7455832421 -0.0972005305
-1.6190454341 -0.7533240166 -0.0433342171
-1.5330017493 -0.7721647719 -0.0026642802
-1.4436058508 -0.8010850663 0.0209987209
-1.3541178060 -0.8381620129 0.0244969603
-1.2680856301 -0.8795510234 0.0075386773
-1.1877929445 -0.9209862513 -0.0282217582
-1.1125608491 -0.9587854336 -0.0771760961
-1.0388920062 -0.9908914149 -0.1323699260
-0.9619169168 -1.0163321490 -0.1863161691
-0.8780716324 -1.0352763423 -0.2315902382
-0.7868403487 -1.0481199363 -0.2617810247
-0.6907866305 -1.0560884164 -0.2721789801
-0.5944798656 -1.0610999970 -0.2620572438
-0.5022034744 -1.0646769238 -0.2322503064
-0.3976766763 -1.0689938584 -0.1707368722
-0.3237983920 -1.0735551643 -0.1077217258
-0.2586180106 -1.0801087940 -0.0357235011
-0.2008112433 -1.0895580274 0.0421470408
-0.1484281370 -1.1026061585 0.1233389909
-0.0997421878 -1.1198827107 0.2060501171
-0.0531908740 -1.1418846410 0.2888786771
0.0042265979 -1.1762263522 0.3907814461
0.0508761686 -1.2095138057 0.4696887826
0.0989768618 -1.2479867306 0.5452823281
0.1489553111 -1.2915739673 0.6167575565
0.2009148615 -1.3401221714 0.6834547934
0.2547525169 -1.3937180028 0.7445425648
0.3099802751 -1.4522225704 0.7995773490
0.3658473719 -1.5156552928 0.8481134742
0.4212476436 -1.5842947434 0.8895629689
0.4876664708 -1.6774580353 0.9313359148
0.5453876072 -1.7809019372 0.9591318046
0.5893089008 -1.8931512918 0.9738002961
0.6145127769 -2.0118517577 0.9749572998
0.6191490895 -2.1326816590 0.9626579094
0.6050369337 -2.2507836149 0.9366206667
0.5860477649 -2.3420791424 0.9083200986
0.5551847787 -2.4511195528 0.8636181717
0.5266446034 -2.5341878400 0.8213714899
0.4952848409 -2.6131333848 0.7735665763
0.4613583020 -2.6875006662 0.7204667731
0.4155918665 -2.7735677841 0.6473629850
0.3762184534 -2.8361553403 0.5838293572
0.3344281756 -2.8927131469 0.5163097774
0.2901827220 -2.9424998521 0.4451350359
0.2436873821 -2.9852114774 0.3708670470
0.1829000581 -3.0287529310 0.2746544135
0.1322197234 -3.0537354897 0.1951513271
0.0802667051 -3.0703461143 0.1143000115
0.0276663514 -3.0783417521 0.0325587860
-0.0251200606 -3.0774705132 -0.0494435824
-0.0905179024 -3.0632980826 -0.1512643567
-0.1418402690 -3.0429809395 -0.2315876555
-0.1916129075 -3.0141263449 -0.3102675595
-0.2395783755 -2.9774068247 -0.3867627042
-0.2853700701 -2.9331479131 -0.4605568569
-0.3287495938 -2.8817342275 -0.5311074622
-0.3696464726 -2.8238136725 -0.5980110904
-0.4080364627 -2.7599424698 -0.6608612533
-0.4438265852 -2.6904593545 -0.7191323968
-0.4770458165 -2.6159392464 -0.7724983902
-0.5076064589 -2.5368890567 -0.8206725329
-0.5351737018 -2.4536107906 -0.8631807870
-0.5590933193 -2.3664202463 -0.8995902731
-0.5783160183 -2.2757369689 -0.9296151508
-0.5910301871 -2.1819717018 -0.9526183240
-0.5947480172 -2.0859245823 -0.9677853713
-0.5915079679 -2.0132238033 -0.9746203230
-0.5743527475 -1.9172905350 -0.9747794733
-0.5443663375 -1.8250026516 -0.9655002422
-0.5040104148 -1.7381769489 -0.9471442905
-0.4564495885 -1.6573926918 -0.9203250253
-0.4045405942 -1.5825541942 -0.8854712271
-0.3504373937 -1.5133427902 -0.8431116255
-0.2957393781 -1.4493336592 -0.7938718390
-0.2415395487 -1.3906013856 -0.7379393055
-0.1887003780 -1.3370176823 -0.6758766091
-0.1376000853 -1.2884586627 -0.6084586625
-0.0883788045 -1.2450132796 -0.5363121432
-0.0409580420 -1.2067610568 -0.4601273309
0.0051792591 -1.1737979904 -0.3807444798
0.0508090047 -1.1460610487 -0.2990989641
0.0968716941 -1.1232311321 -0.2161835294
0.1449561033 -1.1052522449 -0.1332243252
0.1966751839 -1.0917160880 -0.0516245749
0.2535661658 -1.0817951053 0.0269798143
0.3178171622 -1.0749428008 0.1000081638
0.3908452580 -1.0702185753 0.1643881706
0.4729000699 -1.0666732019 0.2168172585
0.5407153053 -1.0641482269 0.2438939267
0.6351572926 -1.0600785058 0.2657344027
0.7318671435 -1.0539574573 0.2668834189
0.8029498686 -1.0468620455 0.2537335100
0.8930047282 -1.0331174009 0.2207938707
0.9754680084 -1.0130874667 0.1735040074
1.0514649207 -0.9864667250 0.1186760355
1.1250496566 -0.9534512861 0.0639586925
1.2009603005 -0.9149111597 0.0169389014
1.2821584266 -0.8732587264 -0.0158432696
1.3909542076 -0.8224620919 -0.0304138918
1.4807641021 -0.7882454973 -0.0182928599
1.5910429652 -0.7572449104 0.0214849121
1.6734695263 -0.7455801131 0.0721272922
1.7677700537 -0.7467721826 0.1490779700
1.8385746662 -0.7571588357 0.2152281490
1.9069059967 -0.7752533767 0.2823742523
1.9745528467 -0.8001947745 0.3480164431
2.0429325570 -0.8311475198 0.4102275764
2.1128087279 -0.8679496863 0.4673361680
2.1843711691 -0.9106889384 0.5177929955
2.2572251402 -0.9593779636 0.5603107940
2.3304574200 -1.0144309863 0.5932428217
2.4204461738 -1.0921844378 0.6186606411
2.4894232403 -1.1603143361 0.6261938357
2.5543256857 -1.2326051221 0.6216337169
2.6143319163 -1.3074764575 0.6055154319
2.6688963665 -1.3833606239 0.5784294550
2.7178732892 -1.4588347207 0.5412419472
2.7612485550 -1.5326812251 0.4949265107
2.8076344299 -1.6213922414 0.4256495617
2.8381444828 -1.6883834657 0.3618234257
2.8625233596 -1.7511184146 0.2913756891
2.8804741713 -1.8090108932 0.2150921781
2.8915656486 -1.8613818768 0.1336985251
2.8956346470 -1.9077451697 0.0481155954
2.8923492749 -1.9474518971 -0.0407760338
2.8813530700 -1.9797604527 -0.1320071210
2.8626396860 -2.0040412078 -0.2244475839
2.8293698109 -2.0233958506 -0.3399433205
2.7943333202 -2.0283398940 -0.4308034154
2.7525502934 -2.0240724782 -0.5188148289
2.7047993357 -2.0107563115 -0.6027989894
2.6518444134 -1.9886093717 -0.6816412662
2.5943967850 -1.9579229584 -0.7542197275
2.5334932283 -1.9196305167 -0.8200430491
2.4697221460 -1.8742907248 -0.8782403922
2.4037889934 -1.8225038367 -0.9280455405
2.3366855223 -1.7651101047 -0.9694299817
2.2692387615 -1.7024799410 -1.0016328723
2.2026425810 -1.6350424391 -1.0245426426
2.1383316476 -1.5629438549 -1.0377318697
2.0785048746 -1.4860162637 -1.0405457363
2.0252640576 -1.4047047193 -1.0331539650
1.9812891076 -1.3195919088 -1.0152628209
1.9482290296 -1.2322581787 -0.9873707772
1.9260591267 -1.1447257022 -0.9506279161
1.9140321183 -1.0589969477 -0.9057508516
1.9101006204 -0.9765532251 -0.8538185265
1.9123600588 -0.8982729676 -0.7956903944
1.9196461932 -0.8250565319 -0.7316652708
1.9308421851 -0.7572581467 -0.6624513120
1.9454393939 -0.6952502960 -0.5885869715
1.9632591199 -0.6396902100 -0.5104216758
1.9842943153 -0.5905883819 -0.4288138261
2.0089423923 -0.5481029019 -0.3445439458
2.0378054451 -0.5118798034 -0.2586957810
2.0717640787 -0.4812291767 -0.1725378434
2.1114603602 -0.4542924306 -0.0876041398
2.1579296714 -0.4283804766 -0.0058587386
2.2116777027 -0.4001953750 0.0704612641
2.2576170969 -0.3740082529 0.1209194996
2.3062469399 -0.3426976615 0.1651384720
2.3565926096 -0.3055196649 0.2019530112
2.4076794837 -0.2617303273 0.2301979474
2.4392033807 -0.2258105065 0.2390488282
2.4707272776 -0.1898906857 0.2478997090
2.4955886705 -0.1482048168 0.2462110409
2.5204500633 -0.1065189480 0.2445223729
2.5330184760 -0.0612884543 0.2321887848
2.5455868887 -0.0160579607 0.2198551967
2.5430126698 0.0281039673 0.1998407361
2.5404384509 0.0722658953 0.1798262755
2.5188186036 0.1325255964 0.1447498608
2.4892316537 0.1884407264 0.1087504344
2.4532611569 0.2405646108 0.0724369493
2.4124906693 0.2894505751 0.0364183588
2.3506189530 0.3494283884 -0.0092859098
2.2816370085 0.4049618549 -0.0501204512
2.2054958033 0.4563550677 -0.0827121182
2.1229877970 0.5038694022 -0.1035361510
2.0366609626 0.5485926455 -0.1106544800
1.9288072468 0.6046290453 -0.1026564136
1.8248138736 0.6647996323 -0.0826093992
1.7269628087 0.7318018966 -0.0547501501
1.6364895981 0.8068349854 -0.0225729656
1.5698622613 0.8728826421 0.0041639486
1.5067716818 0.9427659805 0.0297508568
1.4445928036 1.0145094903 0.0522277065
1.3958508238 1.0675150259 0.0650673700
1.3436819964 1.1178075118 0.0736573598
1.3077604955 1.1504314859 0.0779674618
1.2475156277 1.1916845881 0.0761602718
1.2057559634 1.2160105601 0.0721552431
1.1407218384 1.2477353739 0.0619473469
1.0735970107 1.2715853457 0.0453885495
1.0060724051 1.2918881219 0.0261544591
0.9152849631 1.3146378085 -0.0012611847
0.8226151149 1.3336234088 -0.0245219716
0.7275381778 1.3487800428 -0.0391829238
0.6066965428 1.3623269496 -0.0458536907
0.5094962847 1.3690801940 -0.0427782021
0.4124609654 1.3728450481 -0.0338740030
0.3158391364 1.3742078004 -0.0205814314
0.2196486346 1.3737622515 -0.0043057161
0.1237570002 1.3720804948 0.0136267441
0.0279538934 1.3697048478 0.0319685672
-0.0679894110 1.3671517979 0.0495299514
-0.1642708384 1.3649220830 0.0651457865
