# Supplementary material for: The topology of the magnetically induced ring current of C13Cl2
Source: Chem Sci. 2026 Jun 27. Online ahead of print. doi: 10.1039/d6sc03398a (PMC13334967; doi:10.1039/d6sc03398a)
Supplement: SC-OLF-D6SC03398A-s002 [file SC-OLF-D6SC03398A-s002.zip › c13cl2/3loops/ribbon_traj_008_069.xyz]

300

-0.2551618152 1.3464668629 0.0974432244
-0.3518040165 1.3550756201 0.1151266716
-0.4498532976 1.3612522176 0.1229681158
-0.5482681253 1.3620567745 0.1189162339
-0.6453820574 1.3561659088 0.1033812683
-0.7402176538 1.3441858706 0.0792121520
-0.8330829803 1.3276535941 0.0503012152
-0.9248011766 1.3074419936 0.0200399449
-1.0159722472 1.2829805236 -0.0086479769
-1.1065072430 1.2523865063 -0.0329274327
-1.1949336032 1.2123506093 -0.0496031901
-1.2779407213 1.1599266006 -0.0554204392
-1.3527032537 1.0962284763 -0.0495672347
-1.4200476460 1.0259071212 -0.0343822410
-1.4913431874 0.9444895539 -0.0100401453
-1.5550215449 0.8735893905 0.0155641344
-1.6220565625 0.8063686845 0.0424539698
-1.6939422281 0.7441798923 0.0688743123
-1.7708951918 0.6873996637 0.0930877691
-1.8525656226 0.6358543524 0.1132156319
-1.9379486082 0.5884068295 0.1269969771
-2.0254647057 0.5431683882 0.1316589844
-2.1125820544 0.4975689134 0.1244192111
-2.1957740377 0.4491616951 0.1031495124
-2.2721445156 0.3967083987 0.0694360905
-2.3409738926 0.3400867835 0.0271929018
-2.4025246033 0.2790577782 -0.0199035152
-2.4563855607 0.2127798240 -0.0692539779
-2.4998304461 0.1395574047 -0.1189555698
-2.5264869312 0.0574172304 -0.1661821706
-2.5271281173 -0.0327928171 -0.2048452409
-2.4968271711 -0.1236797501 -0.2257064086
-2.4437722691 -0.2063096806 -0.2242006347
-2.3785739501 -0.2756926175 -0.1995482289
-2.3106436930 -0.3313889508 -0.1551835865
-2.2459564209 -0.3743659220 -0.0945771461
-2.1881311880 -0.4079422650 -0.0221243896
-2.1379943291 -0.4367595988 0.0577792407
-2.0952974729 -0.4648586718 0.1421574238
-2.0593760456 -0.4955571632 0.2287670647
-2.0291063833 -0.5308387626 0.3157865892
-2.0039132695 -0.5723641105 0.4016568424
-1.9808506861 -0.6271485761 0.4952682284
-1.9643624846 -0.6826117574 0.5751274354
-1.9518352147 -0.7446400354 0.6507622880
-1.9434373119 -0.8126331468 0.7216850577
-1.9398618580 -0.8862128789 0.7872237513
-1.9422653758 -0.9649050128 0.8465649296
-1.9518714687 -1.0477297780 0.8991102369
-1.9701683887 -1.1335107033 0.9439855158
-1.9986197978 -1.2207356131 0.9798192251
-2.0372370298 -1.3074939018 1.0058793108
-2.0854173881 -1.3920395648 1.0211791791
-2.1411443229 -1.4731687493 1.0254456678
-2.2021583519 -1.5502817136 1.0190396881
-2.2664747061 -1.6230068684 1.0020821009
-2.3324146390 -1.6910284811 0.9748665410
-2.3986032061 -1.7540388347 0.9379345637
-2.4639793026 -1.8115211505 0.8917025138
-2.5353362650 -1.8683945571 0.8288558159
-2.5959766193 -1.9115454936 0.7642721036
-2.6530028495 -1.9467044975 0.6920154071
-2.7056281331 -1.9732137314 0.6130652674
-2.7529913394 -1.9905800197 0.5284390897
-2.7942911787 -1.9984564901 0.4393429662
-2.8287527166 -1.9966047238 0.3470707581
-2.8559056641 -1.9853683258 0.2530259846
-2.8753125218 -1.9649079592 0.1586240586
-2.8869058622 -1.9359345181 0.0651582784
-2.8905873625 -1.8989199086 -0.0261085902
-2.8864921638 -1.8545480717 -0.1140087823
-2.8751091421 -1.8036021447 -0.1976142204
-2.8567851355 -1.7467558469 -0.2760231804
-2.8316715374 -1.6845662419 -0.3482505196
-2.8003802143 -1.6178587132 -0.4137242432
-2.7630291549 -1.5472876604 -0.4715088451
-2.7197919036 -1.4736683826 -0.5207320058
-2.6708188000 -1.3980166541 -0.5605923189
-2.6090496187 -1.3120367782 -0.5931593362
-2.5482388750 -1.2363638845 -0.6099545775
-2.4825119435 -1.1631487394 -0.6146889188
-2.4126754350 -1.0941358872 -0.6067313759
-2.3401931566 -1.0305020235 -0.5866632417
-2.2666438024 -0.9730727720 -0.5550104561
-2.1933958351 -0.9221064536 -0.5131750972
-2.1215109007 -0.8773703126 -0.4626752650
-2.0514803775 -0.8386977137 -0.4050184826
-1.9832602344 -0.8062180107 -0.3416309042
-1.9160317800 -0.7799476365 -0.2744059879
-1.8484698304 -0.7606510914 -0.2051875528
-1.7786894272 -0.7492233578 -0.1364595387
-1.7045739398 -0.7470375523 -0.0715443962
-1.6243295707 -0.7557759184 -0.0152097438
-1.5381675681 -0.7757099197 0.0277065988
-1.4482140249 -0.8061546869 0.0528167280
-1.3580428977 -0.8447448217 0.0571505671
-1.2714810068 -0.8877106774 0.0397100512
-1.1910873977 -0.9304569617 0.0026592233
-1.1166084694 -0.9692202028 -0.0488188774
-1.0445260672 -1.0018246967 -0.1077004109
-0.9691286670 -1.0278395697 -0.1656613205
-0.8861173144 -1.0471597047 -0.2149054968
-0.7945398654 -1.0601632422 -0.2480935737
-0.6974870183 -1.0681763644 -0.2605500438
-0.5998538821 -1.0730680763 -0.2510619129
-0.5064610283 -1.0766326299 -0.2207657964
-0.4103813408 -1.0806291345 -0.1661583308
-0.3352219131 -1.0854396826 -0.1025774787
-0.2694949013 -1.0925156506 -0.0293963184
-0.2116017673 -1.1028836895 0.0497998112
-0.1596215533 -1.1172763424 0.1324110135
-0.1119049111 -1.1365058521 0.2166076977
-0.0663914235 -1.1607914596 0.3007209192
-0.0219431303 -1.1908749040 0.3835159544
0.0226675301 -1.2266353385 0.4639243617
0.0680814838 -1.2682815917 0.5409784055
0.1146485818 -1.3159254428 0.6137465340
0.1623475656 -1.3695676674 0.6814257570
0.2108294527 -1.4292774523 0.7432002631
0.2593149057 -1.4950123464 0.7985081366
0.3066580261 -1.5670465384 0.8464558435
0.3513465822 -1.6452342076 0.8866628975
0.3912737542 -1.7297349115 0.9180993734
0.4245294737 -1.8198378006 0.9403575344
0.4510354934 -1.9265964063 0.9532037718
0.4644972634 -2.0241718734 0.9543512022
0.4684856333 -2.1222482606 0.9457731303
0.4641686551 -2.2191323843 0.9281879795
0.4530055536 -2.3135866599 0.9022510606
0.4364036842 -2.4048382875 0.8687741664
0.4152828289 -2.4922209230 0.8282439016
0.3903574352 -2.5753134216 0.7813418753
0.3619493125 -2.6535228333 0.7284048488
0.3303434646 -2.7265213366 0.6701081780
0.2955091202 -2.7935539162 0.6067093903
0.2575672285 -2.8541079960 0.5387451322
0.2113161101 -2.9137865966 0.4575656460
0.1672610559 -2.9588579630 0.3817423682
0.1206563532 -2.9956886773 0.3030499883
0.0719457187 -3.0240459156 0.2221613502
0.0216023159 -3.0434627592 0.1396539088
-0.0299115846 -3.0537257963 0.0562252358
-0.0820401595 -3.0547849642 -0.0274473174
-0.1341153409 -3.0467080945 -0.1107751845
-0.1855467041 -3.0294797153 -0.1931089352
-0.2359465756 -3.0035702597 -0.2737934092
-0.2848541974 -2.9693452910 -0.3522713951
-0.3319603620 -2.9272412042 -0.4279795683
-0.3770770744 -2.8778455981 -0.5004277256
-0.4200782000 -2.8215880347 -0.5690730194
-0.4609744988 -2.7590962751 -0.6334838415
-0.4998518440 -2.6910182012 -0.6933196436
-0.5367328212 -2.6177660978 -0.7481021181
-0.5716412098 -2.5398868467 -0.7975305405
-0.6083323612 -2.4473863399 -0.8464531074
-0.6379604600 -2.3609652006 -0.8836097434
-0.6634626374 -2.2708540246 -0.9144862770
-0.6823109374 -2.1772017363 -0.9387478953
-0.6907420705 -2.0806260311 -0.9560052219
-0.6840259840 -1.9829537638 -0.9653805215
-0.6592209316 -1.8878136694 -0.9657831752
-0.6189519239 -1.7984621399 -0.9569391587
-0.5685576141 -1.7156800264 -0.9393371813
-0.5121856563 -1.6391162968 -0.9133461577
-0.4529542257 -1.5679689204 -0.8794046289
-0.3927865240 -1.5019908352 -0.8375623284
-0.3330819320 -1.4406601339 -0.7885785202
-0.2747920424 -1.3839787286 -0.7327619791
-0.2185805529 -1.3319890651 -0.6705968591
-0.1647585629 -1.2848139633 -0.6027333993
-0.1135016477 -1.2426407126 -0.5297734571
-0.0645270615 -1.2055010796 -0.4526236207
-0.0174047964 -1.1735901846 -0.3720460027
0.0286970022 -1.1470437977 -0.2889642416
0.0747728538 -1.1255302864 -0.2044205486
0.1222844062 -1.1089690920 -0.1195571705
0.1728872792 -1.0970157026 -0.0357178967
0.2283165027 -1.0890883675 0.0454780577
0.2904067785 -1.0844223372 0.1219163163
0.3606826684 -1.0820969150 0.1909540110
0.4403439006 -1.0810637165 0.2488285601
0.5288116169 -1.0801957371 0.2918230666
0.6238294591 -1.0783064792 0.3169076130
0.7218647712 -1.0739460515 0.3216854409
0.8183400893 -1.0653017001 0.3053423153
0.9087733349 -1.0505624498 0.2697473650
0.9909020802 -1.0289211373 0.2200295729
1.0661672294 -1.0003937940 0.1631168201
1.1389358174 -0.9653617400 0.1065063964
1.2146099291 -0.9251190112 0.0578991479
1.2966098424 -0.8821054273 0.0247841601
1.3848469038 -0.8408002178 0.0123984349
1.4874854749 -0.8016770595 0.0232524255
1.5776081837 -0.7777554428 0.0549017373
1.6628721148 -0.7657974484 0.1028467266
1.7421594985 -0.7652630451 0.1614562488
1.8163248227 -0.7748968177 0.2257636795
1.8873915749 -0.7929799568 0.2917560930
1.9572694200 -0.8182285507 0.3566717696
2.0274830045 -0.8502220486 0.4181579663
2.0988786347 -0.8884130898 0.4745089604
2.1717197344 -0.9326321298 0.5241920336
2.2456315423 -0.9832838301 0.5654003208
2.3196894058 -1.0403094937 0.5968112400
2.3925969722 -1.1035278432 0.6170272533
2.4711515212 -1.1811955211 0.6251798292
2.5368128160 -1.2544645335 0.6198728745
2.5974248480 -1.3302096880 0.6025586605
2.6525220951 -1.4068363418 0.5741766640
2.7018898232 -1.4828967827 0.5355428260
2.7453886530 -1.5572319676 0.4875947733
2.7830292029 -1.6288966224 0.4313358796
2.8144784960 -1.6970320891 0.3674033882
2.8395637870 -1.7609831522 0.2966906201
2.8579855356 -1.8201310079 0.2200008798
2.8692678473 -1.8737293124 0.1380302933
2.8730347397 -1.9211195389 0.0516729024
2.8691972268 -1.9618315207 -0.0380165459
2.8573053085 -1.9949435340 -0.1300844014
2.8375516484 -2.0200985357 -0.2233048025
2.8100280976 -2.0365808234 -0.3164839947
2.7751439823 -2.0441243029 -0.4083458702
2.7275778672 -2.0414847752 -0.5083709973
2.6787655941 -2.0294117170 -0.5931052334
2.6245635194 -2.0085355379 -0.6727037580
2.5657803773 -1.9792881784 -0.7461854973
2.5031765490 -1.9421649045 -0.8126231966
2.4375566665 -1.8980040827 -0.8714246670
2.3696395935 -1.8473269951 -0.9217573806
2.3003302099 -1.7909790875 -0.9634096264
2.2305689912 -1.7293952777 -0.9958847167
2.1616422882 -1.6627395231 -1.0186574191
2.0952968538 -1.5910470737 -1.0314811640
2.0339299922 -1.5140479073 -1.0337859830
1.9802821098 -1.4319184023 -1.0256236988
1.9376493378 -1.3453088910 -1.0065888501
1.9073982742 -1.2562531905 -0.9776280470
1.8891919259 -1.1672225474 -0.9397681548
1.8811569794 -1.0803608409 -0.8939853037
1.8809208938 -0.9971627292 -0.8411488428
1.8866174673 -0.9187851788 -0.7816313549
1.8966717736 -0.8458822133 -0.7160233974
1.9100371138 -0.7791020515 -0.6447294240
1.9262158091 -0.7190842219 -0.5682036782
1.9451615220 -0.6663629446 -0.4870749847
1.9669521411 -0.6215741740 -0.4019955934
1.9919879764 -0.5847664942 -0.3140359629
2.0208645517 -0.5557623115 -0.2243414906
2.0544162695 -0.5340322972 -0.1342067851
2.0933849642 -0.5177965384 -0.0450974314
2.1386131826 -0.5052111108 0.0416129662
2.1910390670 -0.4935487065 0.1242724306
2.2509221624 -0.4798266494 0.2013061301
2.3182517074 -0.4606527252 0.2705102071
2.3917445950 -0.4329956462 0.3297035764
2.4688796885 -0.3946146706 0.3769072381
2.5462619999 -0.3439934154 0.4098466468
2.6113209466 -0.2903610201 0.4267405577
2.6710735850 -0.2284580179 0.4322232796
2.7269635058 -0.1479698548 0.4231413192
2.7647290397 -0.0603263368 0.3994649515
2.7768908393 0.0188152587 0.3679708592
2.7692937372 0.0957312796 0.3308274517
2.7437200786 0.1676176380 0.2913424390
2.6985766650 0.2426600251 0.2466079145
2.6422929839 0.3112299379 0.2037655117
2.5787330584 0.3748317152 0.1633180589
2.5098788052 0.4345771305 0.1256966178
2.4363916929 0.4910140114 0.0919468651
2.3582501528 0.5443060021 0.0641520757
2.2755295600 0.5945110187 0.0455434052
2.1897482186 0.6424792823 0.0386580614
2.1036776637 0.6901755937 0.0439809906
2.0201839845 0.7401987788 0.0596034667
1.9412294158 0.7946306953 0.0824602562
1.8682019729 0.8548177994 0.1100605593
1.8013725600 0.9208122067 0.1400218269
1.7383065913 0.9904855440 0.1688730328
1.6742501690 1.0597570390 0.1918194712
1.6192497057 1.1209230249 0.2086852610
1.5622042142 1.1798600136 0.2204659942
1.5011052669 1.2357270751 0.2278784275
1.4325661914 1.2849945691 0.2292691855
1.3559822507 1.3230457416 0.2229861184
1.2744981821 1.3471423766 0.2093248321
1.1919032948 1.3623878073 0.1920804764
1.0977843224 1.3756108978 0.1698644963
1.0150908977 1.3817569335 0.1496464893
0.9208787034 1.3876055907 0.1256022324
0.8264493552 1.3907068168 0.1015540604
0.7316811265 1.3914878107 0.0781581455
0.6363875406 1.3901066202 0.0562416554
0.5403646237 1.3865425574 0.0369763784
0.4312575953 1.3799003898 0.0228759227
0.3221715140 1.3684602250 0.0214001887
0.2258330977 1.3572810375 0.0259500562
0.1298000449 1.3478224247 0.0344850991
0.0337676069 1.3413573407 0.0464006284
-0.0624219127 1.3386423416 0.0609410116
-0.1588274299 1.3401964237 0.0779002398
-0.2548411600 1.3469676700 0.0974956100
-0.3519322700 1.3557811295 0.1154482872
-0.4504963963 1.3621362631 0.1234232291
-0.5494625797 1.3629613524 0.1192370946
-0.6470634555 1.3569164852 0.1033171719
-0.7423131082 1.3447415116 0.0787494645
-0.8355398004 1.3279861686 0.0494547141
-0.9276463505 1.3076287835 0.0189007256
-1.0192366534 1.2829881080 -0.0099703769
-1.1102285968 1.2521788475 -0.0343153998
-1.1990731740 1.2116478876 -0.0508272545
-1.2824116654 1.1585464433 -0.0563180894
-1.3570700317 1.0938336452 -0.0497601924
-1.4242267729 1.0227033357 -0.0338941935
-1.4876739279 0.9497777642 -0.0118322399
-1.5514399366 0.8782919591 0.0137580422
-1.6185049422 0.8104586236 0.0407917989
-1.6904740019 0.7477034305 0.0674272689
-1.7675426712 0.6903821221 0.0919208194
-1.8494006380 0.6383579085 0.1123601132
-1.9350539811 0.5905366396 0.1265142655
-2.0229254995 0.5450115168 0.1316973533
-2.1105393565 0.4992453078 0.1249523337
-2.1942473073 0.4506650615 0.1038619283
-2.2710885212 0.3980029120 0.0701594402
-2.3404804042 0.3412356577 0.0279272614
-2.4023193388 0.2799037824 -0.0193913355
-2.4564611073 0.2133171825 -0.0689516192
-2.5001959316 0.1398031965 -0.1188767867
-2.5273523430 0.0574170618 -0.1664188081
-2.5278512290 -0.0332993234 -0.2052604773
-2.4970064686 -0.1245773209 -0.2259461151
-2.4434805500 -0.2074284256 -0.2241408184
-2.3779122606 -0.2769931122 -0.1991511736
-2.3096604397 -0.3326683857 -0.1542049577
-2.2447470116 -0.3756337498 -0.0930509437
-2.1869125846 -0.4091140150 -0.0199086243
-2.1367816328 -0.4379770378 0.0605688383
-2.0942350137 -0.4662436014 0.1455206395
-2.0584307102 -0.4972372373 0.2326125472
-2.0283163864 -0.5329116772 0.3200641943
-2.0033978405 -0.5750223318 0.4062764683
-1.9827471572 -0.6236593853 0.4901421477
-1.9661154645 -0.6789916184 0.5706917177
-1.9535313556 -0.7410188206 0.6469808353
-1.9451151058 -0.8090757157 0.7185498680
-1.9415290795 -0.8827745726 0.7847359249
-1.9440148828 -0.9617085500 0.8446249610
-1.9538303958 -1.0448637771 0.8976209137
-1.9722821102 -1.1309948052 0.9429881575
-2.0011562148 -1.2186379389 0.9790169844
-2.0402368983 -1.3057967057 1.0052190186
-2.0887914521 -1.3907707682 1.0206234874
-2.1450405996 -1.4722339801 1.0246214225
-2.2064697853 -1.5496859094 1.0179343146
-2.2711398193 -1.6227323200 1.0005866028
-2.3373589016 -1.6910529738 0.9728767880
-2.4037612701 -1.7543062764 0.9353231052
-2.4692844220 -1.8119637605 0.8883920752
-2.5329830440 -1.8630637409 0.8322527657
-2.5940616939 -1.9071779138 0.7678787808
-2.6514348032 -1.9430928593 0.6955083992
-2.7044435540 -1.9703137861 0.6163525725
-2.7522058146 -1.9883897821 0.5314438236
-2.7937818090 -1.9967686756 0.4418992266
-2.8284601499 -1.9952840307 0.3490947141
-2.8558124055 -1.9843595167 0.2544878409
-2.8752491996 -1.9639427028 0.1594974022
-2.8869113570 -1.9350853853 0.0654155020
-2.8904557475 -1.8979090105 -0.0263885140
-2.8860995489 -1.8532811236 -0.1147671578
-2.8744979175 -1.8021097619 -0.1988398507
-2.8558639313 -1.7449190860 -0.2776100349
-2.8302928044 -1.6822910364 -0.3500407523
-2.7985837624 -1.6151560673 -0.4156854628
-2.7606877055 -1.5440927237 -0.4734363726
-2.7169049673 -1.4699998225 -0.5225581324
-2.6673876750 -1.3938907874 -0.5622450478
-2.6120550548 -1.3170090156 -0.5913023275
-2.5511938535 -1.2408268667 -0.6088367631
-2.4853938577 -1.1669720993 -0.6143805707
-2.4153150335 -1.0973299369 -0.6069588178
-2.3425198066 -1.0330551488 -0.5872753005
-2.2686101446 -0.9751375252 -0.5556383470
-2.1949735056 -0.9236552877 -0.5138501018
-2.1227237743 -0.8784502133 -0.4632647841
-2.0523935350 -0.8394463476 -0.4053141026
-1.9839340241 -0.8067031340 -0.3415320059
-1.9165241565 -0.7801410027 -0.2738720414
-1.8488168761 -0.7606856069 -0.2041293852
-1.7788674306 -0.7491979224 -0.1348566816
-1.7045772359 -0.7469610284 -0.0693300377
-1.6239963267 -0.7558158329 -0.0124486325
-1.5373266461 -0.7760589520 0.0307947619
-1.4467666386 -0.8070729785 0.0556873923
-1.3560253322 -0.8461647926 0.0598488811
-1.2690808158 -0.8896734420 0.0416906709
-1.1885837060 -0.9327987372 0.0035462257
-1.1141631439 -0.9717054888 -0.0490211271
-1.0421436356 -1.0042042720 -0.1088954854
-0.9665842394 -1.0301437046 -0.1675429195
-0.8830317286 -1.0492950971 -0.2170810586
-0.7905225276 -1.0619737809 -0.2497398918
-0.6926481281 -1.0697400681 -0.2614793890
-0.5944334706 -1.0744140115 -0.2507230236
-0.5007984299 -1.0778642100 -0.2189525112
-0.4152778968 -1.0813804637 -0.1692211196
-0.3393450012 -1.0861411599 -0.1058425952
-0.2728619564 -1.0931359442 -0.0327069163
-0.2143765007 -1.1033825867 0.0466578886
-0.1620381075 -1.1177279734 0.1296192687
-0.1141060546 -1.1369904453 0.2142412065
-0.0684334087 -1.1613574616 0.2987992030
-0.0238935063 -1.1915914550 0.3820533448
0.0207625690 -1.2276226422 0.4628956102
0.0661743656 -1.2695341604 0.5404144896
0.1127345694 -1.3177391416 0.6134593490
0.1603580990 -1.3719051657 0.6814589136
0.2086999467 -1.4322268765 0.7435053931
0.2569702460 -1.4987708765 0.7988855958
0.3039662281 -1.5716661174 0.8468556080
0.3481242757 -1.6508383507 0.8869010680
0.3872796791 -1.7364061147 0.9179306492
0.4196873523 -1.8274436966 0.9397665349
0.4431915205 -1.9229632995 0.9515117081
0.4568192652 -2.0210841422 0.9530309586
0.4609919532 -2.1197169199 0.9446465173
0.4568950822 -2.2171632089 0.9271597504
0.4459559476 -2.3121798898 0.9012157535
0.4296126196 -2.4040139424 0.8676923326
0.4085899712 -2.4918363449 0.8268197100
0.3837803784 -2.5753887144 0.7796067948
0.3554344730 -2.6539574531 0.7262345851
0.3238490381 -2.7272614378 0.6674532311
0.2889546725 -2.7944839600 0.6034987903
0.2508954992 -2.8550877060 0.5349132782
0.2098560280 -2.9086673286 0.4623174491
0.1659662581 -2.9545985739 0.3862273485
0.1194202651 -2.9920874402 0.3071528181
0.0706955818 -3.0210042183 0.2258324425
0.0203194966 -3.0409309492 0.1428383977
-0.0312509642 -3.0516141272 0.0588780460
-0.0834752133 -3.0528961177 -0.0253509544
-0.1356677440 -3.0449433493 -0.1092378771
-0.1872294347 -3.0276749073 -0.1921098082
-0.2377960143 -3.0016972753 -0.2733016657
-0.2868329061 -2.9672903277 -0.3522736892
-0.3340445967 -2.9248439646 -0.4283965210
-0.3792732260 -2.8750991522 -0.5012406362
-0.4223666682 -2.8184089884 -0.5702140247
-0.4633081998 -2.7553193683 -0.6347953775
-0.5022469245 -2.6866947169 -0.6948071524
-0.5391848279 -2.6128672096 -0.7496897438
-0.5741427056 -2.5343489657 -0.7990874016
-0.6069372482 -2.4516310027 -0.8427717038
-0.6369246285 -2.3649870504 -0.8804442150
-0.6629607288 -2.2746516745 -0.9118554452
-0.6824295848 -2.1806819984 -0.9365420368
-0.6916184721 -2.0836683992 -0.9541731678
-0.6856828614 -1.9853461986 -0.9639434252
-0.6611074971 -1.8894599588 -0.9645736869
-0.6206177150 -1.7995196058 -0.9558194547
-0.5699203069 -1.7162576832 -0.9382300929
-0.5131505696 -1.6393370669 -0.9121350298
-0.4535705397 -1.5678423472 -0.8780363999
-0.3930377072 -1.5016103233 -0.8359125705
-0.3330320291 -1.4400361867 -0.7865851811
-0.2744858921 -1.3831776310 -0.7303239352
-0.2180984523 -1.3310982682 -0.6675995101
-0.1640770006 -1.2837956671 -0.5992546641
-0.1127549341 -1.2416565994 -0.5256478486
-0.0637338747 -1.2045892850 -0.4478589903
-0.0165715201 -1.1727980902 -0.3666538401
0.0295387017 -1.1465427372 -0.2829024986
0.0756373093 -1.1253305572 -0.1977273323
0.1231893512 -1.1091244544 -0.1122506750
0.1739969916 -1.0976731458 -0.0278889061
0.2297048464 -1.0902610567 0.0537705064
0.2921820471 -1.0861058322 0.1305834702
0.3629700982 -1.0842869060 0.1998884655
0.4434138931 -1.0837294947 0.2576706579
0.5326665611 -1.0832577616 0.3004608548
0.6284918867 -1.0816337743 0.3249815621
0.7272462045 -1.0773475039 0.3287609732
0.8242749351 -1.0686386137 0.3114963920
0.9147885053 -1.0534539272 0.2744329415
0.9966603301 -1.0311810760 0.2233536367
1.0716162028 -1.0020549375 0.1654067979
1.1441478822 -0.9662649733 0.1080945267
1.2200743136 -0.9253162550 0.0594055196
1.3026061323 -0.8817211302 0.0264735622
1.3917136037 -0.8402420048 0.0153960685
1.4836795639 -0.8056322649 0.0262703856
1.5744429272 -0.7811215640 0.0570645418
1.6604152433 -0.7687696211 0.1046303683
1.7403258056 -0.7681900573 0.1631969262
1.8150649299 -0.7778889915 0.2275494977
1.8866482846 -0.7961388894 0.2936454390
1.9569944684 -0.8217254191 0.3586435924
2.0276738226 -0.8541940539 0.4201051944
2.0994950254 -0.8928920812 0.4763932125
2.1727547631 -0.9377440065 0.5258332284
2.2470201555 -0.9890794037 0.5666779851
2.3213716667 -1.0468430201 0.5975320971
2.3944598056 -1.1108144651 0.6170335125
2.4647982203 -1.1801636156 0.6245793200
2.5310752915 -1.2536598151 0.6198557083
2.5922150536 -1.3297379551 0.6027510427
2.6478401023 -1.4067193112 0.5745174484
2.6977124373 -1.4831748887 0.5359693745
2.7416321785 -1.5579097197 0.4879569125
2.7796287549 -1.6299382905 0.4314835542
2.8113407529 -1.6984215622 0.3672486566
2.8365881251 -1.7626494312 0.2961223190
2.8550542118 -1.8220188181 0.2189451821
2.8663442410 -1.8758231519 0.1364861513
2.8699926000 -1.9233073233 0.0495779355
2.8660095673 -1.9640894042 -0.0406578421
2.8537128110 -1.9969850343 -0.1333248478
2.8335367902 -2.0219773233 -0.2270670785
2.8055175166 -2.0381126958 -0.3207310153
2.7700856415 -2.0452302860 -0.4130036066
2.7275678330 -2.0429456746 -0.5024923998
2.6787768387 -2.0312708059 -0.5879470572
2.6245637710 -2.0107955292 -0.6683240838
2.5656144994 -1.9817465801 -0.7424895232
2.5027547019 -1.9446972378 -0.8095446311
2.4368519153 -1.9006450398 -0.8690300603
2.3685263750 -1.8498695883 -0.9197852242
2.2987827843 -1.7934293466 -0.9618796105
2.2285119020 -1.7317257588 -0.9947031283
2.1590520221 -1.6648389218 -1.0175644211
2.0921263372 -1.5929316721 -1.0305210204
2.0302436400 -1.5156015159 -1.0327457994
1.9761427188 -1.4330457574 -1.0244594667
1.9334775615 -1.3458115320 -1.0050262475
1.9035057691 -1.2561325688 -0.9755966962
1.8858289957 -1.1665482110 -0.9372252537
1.8783484409 -1.0792794882 -0.8909100114
1.8786364738 -0.9958190114 -0.8374708808
1.8848204532 -0.9173411669 -0.7772490736
1.8952721405 -0.8444337889 -0.7109228270
1.9089922139 -0.7778839340 -0.6387607911
1.9254454935 -0.7182642575 -0.5613076556
1.9446270472 -0.6660382388 -0.4792754317
1.9666758225 -0.6221658822 -0.3931714189
1.9920003431 -0.5865259327 -0.3042206127
2.0211384336 -0.5587785604 -0.2136307453
2.0551149867 -0.5387027872 -0.1226948463
2.0945325348 -0.5241060340 -0.0329184688
2.1401910952 -0.5133267169 0.0544115281
2.1932723636 -0.5037319337 0.1375718225
2.2538489243 -0.4922671668 0.2151635082
2.3220123211 -0.4756283547 0.2851115423
2.3965667658 -0.4509804663 0.3454700444
2.4751980214 -0.4159120303 0.3943885507
2.5547585978 -0.3685200904 0.4293994019
2.6312362767 -0.3091581978 0.4499260484
2.7007344414 -0.2389500670 0.4557115687
2.7582316314 -0.1589676861 0.4463395977
2.7986097022 -0.0717699299 0.4229466114
2.8153239255 0.0188018196 0.3871775776
2.8061836613 0.1070692768 0.3437553702
2.7730026416 0.1882322881 0.2978885358
2.7236077823 0.2616750989 0.2534121580
2.6642924694 0.3290869559 0.2114618706
2.5985111583 0.3920126899 0.1722010141
2.5278964276 0.4514066568 0.1359241131
2.4530434773 0.5077678302 0.1035398222
2.3739997066 0.5613066813 0.0768947557
2.2906696385 0.6119615073 0.0593013695
2.2045620723 0.6606068589 0.0533820894
2.1184733548 0.7092393461 0.0598897852
2.0353383445 0.7605263989 0.0766365914
1.9570744003 0.8164624713 0.1005046683
1.8852547249 0.8784971409 0.1291061949
1.8203182976 0.9466549235 0.1601203472
1.7620345585 1.0202862212 0.1918500926
1.7093539619 1.0982802834 0.2230069314
1.6599090462 1.1790438951 0.2524038996
1.6096266807 1.2603381240 0.2787310504
1.5525262640 1.3384653878 0.2999119495
1.4815783343 1.4061699296 0.3121864812
1.3953173005 1.4540217648 0.3117969806
1.3000164609 1.4774760782 0.2997578719
1.2028369818 1.4852735238 0.2820276056
1.1057717805 1.4845770317 0.2618958838
1.0090891911 1.4786438656 0.2407207001
0.9127616878 1.4690583387 0.2192432722
0.8166337699 1.4572508292 0.1979765876
0.7205856579 1.4439102604 0.1772547020
0.6244830804 1.4295988597 0.1574538137
0.5282201196 1.4148436631 0.1387899315
0.4316624705 1.4000851843 0.1217258066
0.3347383446 1.3857359587 0.1064913928
0.2373193615 1.3723531611 0.0937628201
0.1393941254 1.3603579766 0.0838541361
0.0408843793 1.3507490408 0.0780761097
-0.0580237420 1.3442362329 0.0771194493
-0.1569622113 1.3422456215 0.0827235686
-0.2554824703 1.3459660558 0.0973908388
-0.3516757629 1.3543701107 0.1148050560
-0.4492101989 1.3603681722 0.1225130025
-0.5470736709 1.3611521965 0.1185953731
-0.6437006592 1.3554153324 0.1034453647
-0.7381221995 1.3436302297 0.0796748396
-0.8306261602 1.3273210195 0.0511477163
-0.9219560028 1.3072552036 0.0211791642
-1.0127078410 1.2829729393 -0.0073255769
-1.1027858892 1.2525941650 -0.0315394655
-1.1907940323 1.2130533310 -0.0483791257
-1.2734697773 1.1613067580 -0.0545227890
-1.3483364756 1.0986233074 -0.0493742770
-1.4158685192 1.0291109067 -0.0348702886
-1.4950124469 0.9392013435 -0.0082480507
-1.5586031531 0.8688868220 0.0173702266
-1.6256081828 0.8022787453 0.0441161406
-1.6974104542 0.7406563540 0.0703213557
-1.7742477125 0.6844172053 0.0942547188
-1.8557306072 0.6333507962 0.1140711506
-1.9408432353 0.5862770194 0.1274796887
-2.0280039119 0.5413252597 0.1316206156
-2.1146247523 0.4958925189 0.1238860885
-2.1973007680 0.4476583287 0.1024370966
-2.2732005099 0.3954138854 0.0687127408
-2.3414673810 0.3389379094 0.0264585422
-2.4027298678 0.2782117741 -0.0204156950
-2.4563100140 0.2122424655 -0.0695563366
-2.4994649606 0.1393116130 -0.1190343530
-2.5256215194 0.0574173991 -0.1659455330
-2.5264050056 -0.0322863109 -0.2044300045
-2.4966478737 -0.1227821792 -0.2254667020
-2.4440639882 -0.2051909357 -0.2242604510
-2.3792356395 -0.2743921228 -0.1999452843
-2.3116269462 -0.3301095159 -0.1561622152
-2.2471658302 -0.3730980942 -0.0961033486
-2.1893497914 -0.4067705150 -0.0243401548
-2.1392070254 -0.4355421599 0.0549896431
-2.0963599322 -0.4634737422 0.1387942082
-2.0603213810 -0.4938770890 0.2249215821
-2.0298963801 -0.5287658480 0.3115089841
-2.0044286985 -0.5697058892 0.3970372165
-1.9789542150 -0.6306377670 0.5003943090
-1.9626095047 -0.6862318964 0.5795631531
-1.9501390739 -0.7482612501 0.6545437407
-1.9417595181 -0.8161905778 0.7248202473
-1.9381946365 -0.8896511852 0.7897115778
-1.9405158688 -0.9681014756 0.8485048981
-1.9499125416 -1.0505957788 0.9005995602
-1.9680546671 -1.1360266015 0.9449828741
-1.9960833809 -1.2228332873 0.9806214658
-2.0342371612 -1.3091910979 1.0065396031
-2.0820433242 -1.3933083614 1.0217348707
-2.1372480463 -1.4741035185 1.0262699131
-2.1978469186 -1.5508775178 1.0201450616
-2.2618095928 -1.6232814169 1.0035775990
-2.3274703764 -1.6910039885 0.9768562940
-2.3934451421 -1.7537713930 0.9405460223
-2.4586741831 -1.8110785406 0.8950129525
-2.5376894860 -1.8737253733 0.8254588661
-2.5978915446 -1.9159130733 0.7606654264
-2.6545708958 -1.9503161357 0.6885224151
-2.7068127123 -1.9761136767 0.6097779622
-2.7537768642 -1.9927702572 0.5254343558
-2.7948005484 -2.0001443047 0.4367867058
-2.8290452832 -1.9979254168 0.3450468021
-2.8559989227 -1.9863771348 0.2515641282
-2.8753758440 -1.9658732155 0.1577507149
-2.8869003675 -1.9367836508 0.0649010548
-2.8907189774 -1.8999308068 -0.0258286663
-2.8868847787 -1.8558150198 -0.1132504067
-2.8757203668 -1.8050945276 -0.1963885902
-2.8577063397 -1.7485926079 -0.2744363259
-2.8330502704 -1.6868414475 -0.3464602870
-2.8021766662 -1.6205613591 -0.4117630236
-2.7653706043 -1.5504825972 -0.4695813177
-2.7226788398 -1.4773369427 -0.5189058793
-2.6742499249 -1.4021425209 -0.5589395901
-2.6060441826 -1.3070645409 -0.5950163448
-2.5452838965 -1.2319009023 -0.6110723919
-2.4796300292 -1.1593253796 -0.6149972669
-2.4100358365 -1.0909418376 -0.6065039340
-2.3378665065 -1.0279488983 -0.5860511830
-2.2646774601 -0.9710080188 -0.5543825653
-2.1918181647 -0.9205576195 -0.5125000925
-2.1202980270 -0.8762904119 -0.4620857460
-2.0505672200 -0.8379490798 -0.4047228626
-1.9825864448 -0.8057328875 -0.3417298025
-1.9155394034 -0.7797542703 -0.2749399345
-1.8481227847 -0.7606165759 -0.2062457204
-1.7785114239 -0.7492487933 -0.1380623957
-1.7045706436 -0.7471140761 -0.0737587548
-1.6246628146 -0.7557360038 -0.0179708551
-1.5390084901 -0.7753608875 0.0246184357
-1.4496614111 -0.8052363953 0.0499460636
-1.3600604632 -0.8433248508 0.0544522530
-1.2738811977 -0.8857479128 0.0377294315
-1.1935910894 -0.9281151863 0.0017722209
-1.1190537948 -0.9667349168 -0.0486166277
-1.0469084988 -0.9994451215 -0.1065053363
-0.9716730945 -1.0255354349 -0.1637797215
-0.8892029003 -1.0450243124 -0.2127299351
-0.7985572033 -1.0583527034 -0.2464472556
-0.7023259085 -1.0666126607 -0.2596206985
-0.6052742936 -1.0717221411 -0.2514008023
-0.5121236267 -1.0754010497 -0.2225790816
-0.4054847847 -1.0798778053 -0.1630955419
-0.3310988250 -1.0847382053 -0.0993123622
-0.2661278462 -1.0918953570 -0.0260857205
-0.2088270338 -1.1023847923 0.0529417338
-0.1572049991 -1.1168247113 0.1352027583
-0.1097037675 -1.1360212588 0.2189741889
-0.0643494382 -1.1602254577 0.3026426354
-0.0199927542 -1.1901583531 0.3849785641
0.0245724913 -1.2256480347 0.4649531133
0.0699886021 -1.2670290231 0.5415423214
0.1165625943 -1.3141117440 0.6140337191
0.1643370322 -1.3672301690 0.6813926004
0.2129589588 -1.4263280280 0.7428951331
0.2616595654 -1.4912538162 0.7981306774
0.3093498242 -1.5624269595 0.8460560791
0.3545688886 -1.6396300645 0.8864247270
0.3952678293 -1.7230637084 0.9182680977
0.4293715951 -1.8122319046 0.9409485339
0.4588794662 -1.9302295130 0.9548958354
0.4721752617 -2.0272596045 0.9556714459
0.4759793133 -2.1247796013 0.9468997434
0.4714422280 -2.2211015596 0.9292162086
0.4600551597 -2.3149934300 0.9032863677
0.4431947487 -2.4056626326 0.8698560002
0.4219756865 -2.4926055010 0.8296680932
0.3969344921 -2.5752381287 0.7830769558
0.3684641520 -2.6530882135 0.7305751125
0.3368378911 -2.7257812354 0.6727631248
0.3020635678 -2.7926238724 0.6099199902
0.2642389578 -2.8531282860 0.5425769862
0.2127761921 -2.9189058646 0.4528138428
0.1685558538 -2.9631173521 0.3772573879
0.1218924413 -2.9992899144 0.2989471586
0.0731958556 -3.0270876130 0.2184902579
0.0228851352 -3.0459945692 0.1364694199
-0.0285722049 -3.0558374655 0.0535724255
-0.0806051058 -3.0566738107 -0.0295436804
-0.1325629378 -3.0484728397 -0.1123124919
-0.1838639734 -3.0312845232 -0.1941080621
-0.2340971369 -3.0054432440 -0.2742851527
-0.2828754887 -2.9714002544 -0.3522691011
-0.3298761273 -2.9296384438 -0.4275626156
-0.3748809227 -2.8805920440 -0.4996148150
-0.4177897318 -2.8247670810 -0.5679320142
-0.4586407979 -2.7628731818 -0.6321723056
-0.4974567635 -2.6953416856 -0.6918321348
-0.5342808145 -2.6226649859 -0.7465144924
-0.5691397139 -2.5454247276 -0.7959736793
-0.6097274741 -2.4431416771 -0.8501345110
-0.6389962915 -2.3569433507 -0.8867752719
-0.6639645460 -2.2670563747 -0.9171171089
-0.6821922900 -2.1737214741 -0.9409537537
-0.6898656689 -2.0775836630 -0.9578372759
-0.6823691066 -1.9805613290 -0.9668176177
-0.6573343662 -1.8861673801 -0.9669926635
-0.6172861329 -1.7974046740 -0.9580588627
-0.5671949213 -1.7151023696 -0.9404442697
-0.5112207429 -1.6388955267 -0.9145572856
-0.4523379117 -1.5680954935 -0.8807728578
-0.3925353407 -1.5023713471 -0.8392120863
-0.3331318348 -1.4412840810 -0.7905718594
-0.2750981927 -1.3847798263 -0.7352000230
-0.2190626535 -1.3328798619 -0.6735942080
-0.1654401252 -1.2858322596 -0.6062121346
-0.1142483614 -1.2436248257 -0.5338990655
-0.0653202482 -1.2064128742 -0.4573882511
-0.0182380728 -1.1743822790 -0.3774381654
0.0278553026 -1.1475448583 -0.2950259845
0.0739083984 -1.1257300157 -0.2111137649
0.1213794612 -1.1088137297 -0.1268636659
0.1717775668 -1.0963582594 -0.0435468873
0.2269281589 -1.0879156783 0.0371856090
0.2886315099 -1.0827388422 0.1132491624
0.3583952385 -1.0799069240 0.1820195564
0.4372739081 -1.0783979383 0.2399864622
0.5249566727 -1.0771337127 0.2831852783
0.6191670316 -1.0749791840 0.3088336640
0.7164833378 -1.0705445990 0.3146099086
0.8124052434 -1.0619647866 0.2991882386
0.9027581646 -1.0476709724 0.2650617885
0.9851438302 -1.0266611987 0.2167055090
1.0607182560 -0.9987326506 0.1608268424
1.1337237525 -0.9644585067 0.1049182661
1.2091455446 -0.9249217675 0.0563927762
1.2906135526 -0.8824897244 0.0230947580
1.3779802039 -0.8413584308 0.0094008014
1.4912913860 -0.7977218541 0.0202344653
1.5807734402 -0.7743893216 0.0527389327
1.6653289863 -0.7628252757 0.1010630848
1.7439931914 -0.7623360329 0.1597155714
1.8175847156 -0.7719046440 0.2239778613
1.8881348652 -0.7898210243 0.2898667471
1.9575443716 -0.8147316823 0.3546999467
2.0272921864 -0.8462500432 0.4162107382
2.0982622441 -0.8839340984 0.4726247083
2.1706847056 -0.9275202531 0.5225508389
2.2442429290 -0.9774882565 0.5641226566
2.3180071449 -1.0337759673 0.5960903829
2.3907341388 -1.0962412214 0.6170209942
2.4775048220 -1.1822274266 0.6257803385
2.5425503406 -1.2552692519 0.6198900407
2.6026346425 -1.3306814210 0.6023662783
2.6572040880 -1.4069533723 0.5738358796
2.7060672092 -1.4826186767 0.5351162775
2.7491451276 -1.5565542155 0.4872326341
2.7864296510 -1.6278549544 0.4311882049
2.8176162392 -1.6956426161 0.3675581198
2.8425394489 -1.7593168732 0.2972589212
2.8609168594 -1.8182431977 0.2210565775
2.8721914535 -1.8716354730 0.1395744352
2.8760768795 -1.9189317546 0.0537678692
2.8723848862 -1.9595736371 -0.0353752496
2.8608978060 -1.9929020337 -0.1268439549
2.8415665067 -2.0182197481 -0.2195425264
2.8145386786 -2.0350489510 -0.3122369741
2.7802023231 -2.0430183198 -0.4036881339
2.7275879014 -2.0400238758 -0.5142495948
2.6787543495 -2.0275526281 -0.5982634097
2.6245632679 -2.0062755467 -0.6770834322
2.5659462553 -1.9768297768 -0.7498814713
2.5035983962 -1.9396325713 -0.8157017622
2.4382614177 -1.8953631256 -0.8738192737
2.3707528120 -1.8447844019 -0.9237295370
2.3018776356 -1.7885288284 -0.9649396424
2.2326260804 -1.7270647966 -0.9970663051
2.1642325542 -1.6606401245 -1.0197504172
2.0984673704 -1.5891624752 -1.0324413076
2.0376163443 -1.5124942986 -1.0348261667
1.9844215008 -1.4307910473 -1.0267879308
1.9418211140 -1.3448062500 -1.0081514526
1.9112907794 -1.2563738122 -0.9796593979
1.8925548561 -1.1678968837 -0.9423110559
1.8839655180 -1.0814421936 -0.8970605960
1.8832053139 -0.9985064471 -0.8448268049
1.8884144814 -0.9202291907 -0.7860136363
1.8980714066 -0.8473306378 -0.7211239678
1.9110820137 -0.7803201690 -0.6506980569
1.9269861246 -0.7199041863 -0.5750997009
1.9456959969 -0.6666876505 -0.4948745376
1.9672284596 -0.6209824659 -0.4108197679
1.9919756096 -0.5830070556 -0.3238513132
2.0205906699 -0.5527460627 -0.2350522358
2.0537175523 -0.5293618073 -0.1457187239
2.0922373937 -0.5114870428 -0.0572763939
2.1370352700 -0.4970955048 0.0288144043
2.1888057705 -0.4833654793 0.1109730388
2.2479954004 -0.4673861320 0.1874487521
2.3144910937 -0.4456770957 0.2559088719
2.3869224241 -0.4150108261 0.3139371084
2.4625613555 -0.3733173110 0.3594259255
2.5377654020 -0.3194667404 0.3902938917
2.5914056166 -0.2715638424 0.4035550670
2.6414127285 -0.2179659688 0.4087349904
2.6956953802 -0.1369720235 0.3999430408
2.7308483772 -0.0488827436 0.3759832916
2.7384577530 0.0188286978 0.3487641408
2.7324038132 0.0843932825 0.3178995332
2.7144375156 0.1470029879 0.2847963422
2.6735455477 0.2236449512 0.2398036711
2.6202934985 0.2933729200 0.1960691527
2.5589549586 0.3576507405 0.1544351037
2.4918611828 0.4177476042 0.1154691224
2.4197399084 0.4742601926 0.0803539081
2.3425005989 0.5273053229 0.0514093956
2.2603894815 0.5770605300 0.0317854409
2.1749343650 0.6243517057 0.0239340334
2.0888819725 0.6711118414 0.0280721959
2.0050296245 0.7198711587 0.0425703420
1.9253844313 0.7727989192 0.0644158442
1.8511492210 0.8311384580 0.0910149237
1.7824268224 0.8949694900 0.1199233065
1.7145786242 0.9606848668 0.1458959730
1.6391463761 1.0212337945 0.1606320109
1.5785903651 1.0628021548 0.1649666224
1.5147817477 1.0993819032 0.1622009380
1.4496842698 1.1329887624 0.1558449055
1.3835540485 1.1638192087 0.1463518899
1.3166472008 1.1920697184 0.1341752562
1.2489799033 1.2168086750 0.1188917924
1.1809696078 1.2395020908 0.1021333473
1.0897968643 1.2666447639 0.0778331087
1.0210926044 1.2848700014 0.0585722784
0.9289957190 1.3061528426 0.0319611925
0.8362649405 1.3241628044 0.0051315332
0.7427765951 1.3390653609 -0.0209384111
0.6482920008 1.3506143806 -0.0449705029
0.5525091277 1.3582414518 -0.0648371746
0.4308527201 1.3597155954 -0.0759739612
0.3096046834 1.3511844913 -0.0636910154
0.2143468338 1.3422089140 -0.0418627076
0.1202059644 1.3352868728 -0.0148839379
0.0266508345 1.3319656405 0.0147251470
-0.0668200833 1.3330484503 0.0447625740
-0.1606926484 1.3381472259 0.0730769110
