# Supplementary material for: The topology of the magnetically induced ring current of C13Cl2
Source: Chem Sci. 2026 Jun 27. Online ahead of print. doi: 10.1039/d6sc03398a (PMC13334967; doi:10.1039/d6sc03398a)
Supplement: SC-OLF-D6SC03398A-s002 [file SC-OLF-D6SC03398A-s002.zip › c13cl2/3loops/ribbon_traj_008_078.xyz]

300

-0.2526688900 1.3444011600 0.0874200750
-0.3487726697 1.3532600438 0.1055012012
-0.4463287170 1.3599118877 0.1139825637
-0.5443831981 1.3614434193 0.1107566012
-0.6412189275 1.3562004109 0.0957313653
-0.7473067587 1.3430962636 0.0684961115
-0.8397364724 1.3267996539 0.0396142772
-0.9310651263 1.3068156889 0.0095434762
-1.0218748203 1.2825622058 -0.0188322627
-1.1120330172 1.2521376320 -0.0427418529
-1.2000105409 1.2121781152 -0.0590017291
-1.2826059768 1.1599265078 -0.0645408698
-1.3569262640 1.0963746725 -0.0584665915
-1.4317799055 1.0173934740 -0.0407185467
-1.4948423248 0.9454105998 -0.0187205733
-1.5584100616 0.8749821601 0.0066184510
-1.6252476123 0.8081935822 0.0332839925
-1.6968287417 0.7463604824 0.0595092825
-1.7734245398 0.6899024485 0.0835509699
-1.8546610299 0.6385865116 0.1035443500
-1.9395661152 0.5913363767 0.1172516065
-2.0265748158 0.5462905973 0.1220262835
-2.1132515841 0.5010033401 0.1151760536
-2.1961993515 0.4530612218 0.0946551696
-2.2726306828 0.4011729280 0.0618808150
-2.3417754881 0.3451498677 0.0206294091
-2.4036003371 0.2846320513 -0.0256631703
-2.4578178829 0.2189261597 -0.0743066661
-2.5017896236 0.1464413231 -0.1234320674
-2.5319326196 0.0548577394 -0.1759018160
-2.5310529096 -0.0348850273 -0.2134723377
-2.5001855808 -0.1247164545 -0.2334530821
-2.4473229929 -0.2063870711 -0.2317822346
-2.3744084506 -0.2836473495 -0.2046267958
-2.3064504401 -0.3372559306 -0.1587748863
-2.2420103854 -0.3786470878 -0.0975619411
-2.1844059525 -0.4110231927 -0.0250174112
-2.1344285276 -0.4388434472 0.0547699502
-2.0871059761 -0.4697071493 0.1495235994
-2.0515247614 -0.5001881031 0.2357931087
-2.0213467492 -0.5354644445 0.3222896295
-1.9958809993 -0.5769543837 0.4075237375
-1.9744100736 -0.6249994919 0.4903749318
-1.9565513086 -0.6796048624 0.5699489296
-1.9422664752 -0.7406823379 0.6454247047
-1.9316077579 -0.8077276872 0.7162726294
-1.9251332416 -0.8803666391 0.7818951654
-1.9238480313 -0.9581150274 0.8416431610
-1.9298031965 -1.0507222743 0.9009723372
-1.9441164755 -1.1364734511 0.9461644171
-1.9683902098 -1.2239236395 0.9828914513
-2.0077951259 -1.3220166182 1.0133964742
-2.0543427566 -1.4067667432 1.0293765454
-2.1162951509 -1.4977037636 1.0349993789
-2.1779266440 -1.5737896025 1.0283727349
-2.2514562403 -1.6534161741 1.0083049231
-2.3182989224 -1.7195662718 0.9804233050
-2.3853187874 -1.7806817179 0.9430687521
-2.4514855132 -1.8362962413 0.8966926132
-2.5238265450 -1.8909638091 0.8340546114
-2.5853345240 -1.9326008581 0.7700329814
-2.6432937858 -1.9664202204 0.6985334516
-2.6969898091 -1.9918105957 0.6205260319
-2.7514211674 -2.0096365791 0.5264056774
-2.7933326443 -2.0158129313 0.4379712242
-2.8285687621 -2.0126048111 0.3465107888
-2.8566032397 -2.0002191437 0.2533526792
-2.8769519612 -1.9788265455 0.1598264048
-2.8911357318 -1.9452605151 0.0557886662
-2.8951036819 -1.9070078156 -0.0345194854
-2.8913070790 -1.8615984889 -0.1214590795
-2.8803737633 -1.8099378146 -0.2042035684
-2.8626472271 -1.7526359500 -0.2819160153
-2.8381656058 -1.6901322185 -0.3535496599
-2.8031977446 -1.6144956593 -0.4257668168
-2.7659590674 -1.5435215369 -0.4823550720
-2.7229788033 -1.4697190841 -0.5306274262
-2.6743245458 -1.3940324967 -0.5697025205
-2.6199728841 -1.3176525734 -0.5985341026
-2.5523113415 -1.2328230192 -0.6175371428
-2.4868945018 -1.1599838821 -0.6220924977
-2.4173314003 -1.0913728557 -0.6142518724
-2.3450446720 -1.0281672323 -0.5945076983
-2.2715551439 -0.9712492045 -0.5633018758
-2.1982574408 -0.9206962272 -0.5221773595
-2.1173132877 -0.8712255953 -0.4660054214
-2.0472275183 -0.8335452689 -0.4085513013
-1.9788164898 -0.8018908285 -0.3456702088
-1.9112801273 -0.7764041461 -0.2791418626
-1.8432542853 -0.7577286946 -0.2108848704
-1.7728489243 -0.7468740934 -0.1434070217
-1.6981094301 -0.7450453849 -0.0799474329
-1.6173634869 -0.7539476622 -0.0252024695
-1.5308942879 -0.7739457979 0.0159959980
-1.4409290330 -0.8043399696 0.0392791105
-1.3510430731 -0.8426052568 0.0421569471
-1.2648645324 -0.8850207299 0.0238668570
-1.1847081418 -0.9270648400 -0.0133874039
-1.1099915011 -0.9650498233 -0.0642598239
-1.0370592051 -0.9969893342 -0.1216322594
-0.9604921158 -1.0223814318 -0.1774210040
-0.8764327033 -1.0410783502 -0.2240493432
-0.7843054838 -1.0535502653 -0.2543778889
-0.6874029465 -1.0613151629 -0.2646104962
-0.5903951916 -1.0661740993 -0.2533707984
-0.4978388399 -1.0697867787 -0.2218981309
-0.4130378398 -1.0733835144 -0.1731014868
-0.3374239233 -1.0780277245 -0.1109651716
-0.2709421361 -1.0846914557 -0.0391824673
-0.2122016826 -1.0943100143 0.0388344497
-0.1529925923 -1.1094085751 0.1306887473
-0.1048506150 -1.1278667077 0.2142655878
-0.0588198188 -1.1511554126 0.2978247623
-0.0135568172 -1.1798102538 0.3801137893
0.0320438745 -1.2139377442 0.4600817549
0.0787097297 -1.2534763311 0.5368618772
0.1269103083 -1.2986809165 0.6094187580
0.1766874411 -1.3493461984 0.6770975735
0.2347631951 -1.4125603926 0.7461814200
0.2868118401 -1.4747840183 0.8011437955
0.3386043903 -1.5426411350 0.8490829958
0.3888289419 -1.6160998455 0.8896145496
0.4421570287 -1.7050715677 0.9254060976
0.4885683142 -1.8012094684 0.9505826080
0.5242114486 -1.9041182148 0.9643561277
0.5438096475 -2.0123558706 0.9652319480
0.5481063187 -2.1218266771 0.9546803755
0.5396000825 -2.2295736432 0.9336671078
0.5219096512 -2.3339592220 0.9032899033
0.5009107804 -2.4232662390 0.8687162255
0.4719216354 -2.5185758841 0.8216749555
0.4433581112 -2.5993269150 0.7739433776
0.4118410577 -2.6753457800 0.7205757641
0.3775335274 -2.7462242187 0.6620658259
0.3352757988 -2.8187333861 0.5905820245
0.2951109293 -2.8768506777 0.5225203378
0.2522919446 -2.9281425766 0.4506868762
0.2069619596 -2.9721107180 0.3755946848
0.1531091406 -3.0119039408 0.2880011833
0.1033396811 -3.0385477327 0.2077571671
0.0521696625 -3.0565094914 0.1259915271
0.0000943596 -3.0655672930 0.0433252957
-0.0523721602 -3.0655696456 -0.0395962649
-0.1046485381 -3.0566333145 -0.1221661499
-0.1625808840 -3.0361118622 -0.2137406409
-0.2127189134 -3.0086846622 -0.2935545505
-0.2611273802 -2.9729523134 -0.3711222195
-0.3075400168 -2.9295197331 -0.4459354097
-0.3517655246 -2.8789549306 -0.5175315077
-0.3936519997 -2.8216487121 -0.5853642660
-0.4331666139 -2.7581162434 -0.6489383499
-0.4704072204 -2.6891107464 -0.7080145076
-0.5053499773 -2.6150045365 -0.7621010746
-0.5379193767 -2.5362196409 -0.8107706480
-0.5679552362 -2.4532959488 -0.8538476768
-0.5947648154 -2.3664542082 -0.8908678783
-0.6172514795 -2.2760072223 -0.9215331216
-0.6332969736 -2.1822146416 -0.9453601345
-0.6398295128 -2.0857560112 -0.9618096095
-0.6333063517 -1.9882646772 -0.9701878028
-0.6134400057 -1.9046954809 -0.9695952559
-0.5787442775 -1.8136777242 -0.9606747119
-0.5338317131 -1.7286039271 -0.9428067558
-0.4821958271 -1.6496966941 -0.9163709289
-0.4269312298 -1.5763937094 -0.8820241466
-0.3700087058 -1.5085603505 -0.8398935143
-0.3129761883 -1.4457643082 -0.7906237317
-0.2568695934 -1.3878762384 -0.7346827014
-0.2024466111 -1.3349213857 -0.6725113517
-0.1500353806 -1.2869185394 -0.6048146810
-0.0998906347 -1.2440892834 -0.5321027612
-0.0517158880 -1.2063613318 -0.4553334684
-0.0051007139 -1.1738826889 -0.3752626643
0.0407705282 -1.1467652618 -0.2927977840
0.0868868173 -1.1246067720 -0.2089953913
0.1347366598 -1.1073523794 -0.1250175023
0.1860311560 -1.0946646704 -0.0422844593
0.2424276580 -1.0858291974 0.0375383959
0.3057317931 -1.0800846989 0.1122338383
0.3775558366 -1.0765973197 0.1788232984
0.4587927425 -1.0743423674 0.2334324847
0.5369009049 -1.0727039544 0.2687107937
0.6318160845 -1.0697209880 0.2917291865
0.7172912155 -1.0653891847 0.2953725305
0.8134107548 -1.0566625638 0.2797563460
0.9036529813 -1.0422627933 0.2448084996
0.9856856852 -1.0211491491 0.1955204153
1.0610796362 -0.9933710177 0.1391932145
1.1340223983 -0.9590904943 0.0832048195
1.2098166915 -0.9194198873 0.0353692225
1.2915836438 -0.8768325654 0.0025158577
1.3904632393 -0.8308317276 -0.0097758106
1.4811553378 -0.7964214553 0.0016032142
1.5813312787 -0.7688361721 0.0371280340
1.6653767102 -0.7566040600 0.0858087826
1.7528598954 -0.7556155806 0.1527353260
1.8254260116 -0.7654062637 0.2180843721
1.8951306743 -0.7833279232 0.2848536852
1.9638772748 -0.8082355156 0.3503826538
2.0331725248 -0.8396597507 0.4124341937
2.1038061076 -0.8770477902 0.4694415362
2.1851240435 -0.9263358087 0.5252748640
2.2586503525 -0.9767101369 0.5662394769
2.3323170958 -1.0334633305 0.5973752064
2.4047969577 -1.0963660829 0.6174231776
2.4745822495 -1.1647233868 0.6256932353
2.5403914436 -1.2373010748 0.6218920708
2.6082276243 -1.3220682194 0.6030896040
2.6629023000 -1.3984331872 0.5748972710
2.7118884502 -1.4742458932 0.5365267604
2.7551004901 -1.5483188283 0.4889046859
2.7925777651 -1.6197254728 0.4330391894
2.8240484855 -1.6876574435 0.3696367564
2.8492417357 -1.7513685813 0.2994151601
2.8698682475 -1.8172877910 0.2134808110
2.8807956333 -1.8700823594 0.1315049321
2.8843502589 -1.9166601889 0.0452273862
2.8803896154 -1.9565126528 -0.0443345130
2.8684804653 -1.9887431176 -0.1362212694
2.8488900310 -2.0131325533 -0.2291974909
2.8215898959 -2.0288496733 -0.3220921081
2.7869916450 -2.0355975637 -0.4136325505
2.7455756813 -2.0331986206 -0.5025254879
2.6919435228 -2.0198030923 -0.5978992418
2.6383375138 -1.9982556200 -0.6772344667
2.5802428201 -1.9683601139 -0.7504808338
2.5183479151 -1.9304590372 -0.8165619804
2.4535750977 -1.8856220142 -0.8751127663
2.3865936379 -1.8343119909 -0.9252738197
2.3182829237 -1.7773188605 -0.9667500300
2.2495819544 -1.7151514168 -0.9991738464
2.1817221071 -1.6479572104 -1.0218760747
2.1163393506 -1.5758934312 -1.0346940179
2.0556333290 -1.4988351483 -1.0371693780
2.0020776213 -1.4169959640 -1.0293092707
1.9589453300 -1.3309068970 -1.0105471545
1.9274299182 -1.2425531185 -0.9819277835
1.9075428519 -1.1541628350 -0.9443567043
1.8976622087 -1.0678060636 -0.8988531704
1.8956246593 -0.9848991081 -0.8463807563
1.8998116914 -0.9066604629 -0.7872534841
1.9085581464 -0.8336255989 -0.7222556509
1.9209449650 -0.7664327365 -0.6517791287
1.9364075963 -0.7056069617 -0.5763133768
1.9548245039 -0.6515210837 -0.4965186645
1.9762865902 -0.6047356877 -0.4129929376
2.0012996230 -0.5654011107 -0.3266940055
2.0302763491 -0.5330045381 -0.2388101142
2.0641580371 -0.5070003141 -0.1506283644
2.1037320108 -0.4855601742 -0.0636678350
2.1497857644 -0.4663719676 0.0204225968
2.2031552207 -0.4464488956 0.0996072039
2.2562721468 -0.4267937666 0.1631644769
2.3144909137 -0.4017269566 0.2194084678
2.3682956560 -0.3772965235 0.2626038828
2.4325488014 -0.3366713216 0.2999988027
2.4881306882 -0.2959194931 0.3235391979
2.5488368060 -0.2381619550 0.3389717629
2.5944656965 -0.1815508926 0.3396962839
2.6340940996 -0.1200527051 0.3328420592
2.6562513094 -0.0651299765 0.3174208306
2.6685447700 0.0028035993 0.2920868426
2.6643272168 0.0690051621 0.2613052361
2.6445055160 0.1310746352 0.2276802844
2.6138458551 0.1881449799 0.1940793932
2.5711482913 0.2506657754 0.1550534443
2.5203761481 0.3080112328 0.1170205782
2.4649861034 0.3620756148 0.0807590082
2.3975031694 0.4205385239 0.0413724594
2.3242766989 0.4753253817 0.0071872856
2.2452770679 0.5265945107 -0.0184804852
2.1616468456 0.5749315836 -0.0325688904
2.0651654219 0.6274216651 -0.0342025504
1.9698496633 0.6810679583 -0.0222310596
1.8792179094 0.7394679615 0.0002845445
1.7949524605 0.8044300271 0.0286576508
1.7177498859 0.8763828750 0.0600982530
1.6554535888 0.9462737348 0.0890001372
1.5974702276 1.0200617842 0.1169446604
1.5412810134 1.0959553423 0.1422820539
1.4914336643 1.1627020701 0.1614293318
1.4366889155 1.2266646841 0.1759933656
1.3731137290 1.2836341730 0.1837026601
1.3096337698 1.3208461594 0.1832249428
1.2307318197 1.3512130154 0.1765776582
1.1494358167 1.3711726293 0.1666782354
1.0666075755 1.3831057744 0.1551298362
0.9832937854 1.3901881320 0.1428903106
0.8996201505 1.3933883294 0.1303902495
0.8156483876 1.3935980262 0.1179461284
0.7193165296 1.3920291595 0.1052813253
0.6227469649 1.3875736264 0.0933686104
0.5260102878 1.3810657397 0.0824772993
0.4291030747 1.3732266278 0.0729905869
0.3320199024 1.3646904425 0.0652317358
0.2347092097 1.3562338968 0.0596708669
0.1371775316 1.3484846104 0.0566487321
0.0394129178 1.3423765553 0.0570355723
-0.0584309527 1.3387429219 0.0614318238
-0.1560481868 1.3388425725 0.0710094558
-0.2548411600 1.3469676700 0.0974956100
-0.3519322700 1.3557811295 0.1154482872
-0.4504963963 1.3621362631 0.1234232291
-0.5494625797 1.3629613524 0.1192370946
-0.6470634555 1.3569164852 0.1033171719
-0.7423131082 1.3447415116 0.0787494645
-0.8355398004 1.3279861686 0.0494547141
-0.9276463505 1.3076287835 0.0189007256
-1.0192366534 1.2829881080 -0.0099703769
-1.1102285968 1.2521788475 -0.0343153998
-1.1990731740 1.2116478876 -0.0508272545
-1.2824116654 1.1585464433 -0.0563180894
-1.3570700317 1.0938336452 -0.0497601924
-1.4242267729 1.0227033357 -0.0338941935
-1.4876739279 0.9497777642 -0.0118322399
-1.5514399366 0.8782919591 0.0137580422
-1.6185049422 0.8104586236 0.0407917989
-1.6904740019 0.7477034305 0.0674272689
-1.7675426712 0.6903821221 0.0919208194
-1.8494006380 0.6383579085 0.1123601132
-1.9350539811 0.5905366396 0.1265142655
-2.0229254995 0.5450115168 0.1316973533
-2.1105393565 0.4992453078 0.1249523337
-2.1942473073 0.4506650615 0.1038619283
-2.2710885212 0.3980029120 0.0701594402
-2.3404804042 0.3412356577 0.0279272614
-2.4023193388 0.2799037824 -0.0193913355
-2.4564611073 0.2133171825 -0.0689516192
-2.5001959316 0.1398031965 -0.1188767867
-2.5273523430 0.0574170618 -0.1664188081
-2.5278512290 -0.0332993234 -0.2052604773
-2.4970064686 -0.1245773209 -0.2259461151
-2.4434805500 -0.2074284256 -0.2241408184
-2.3779122606 -0.2769931122 -0.1991511736
-2.3096604397 -0.3326683857 -0.1542049577
-2.2447470116 -0.3756337498 -0.0930509437
-2.1869125846 -0.4091140150 -0.0199086243
-2.1367816328 -0.4379770378 0.0605688383
-2.0942350137 -0.4662436014 0.1455206395
-2.0584307102 -0.4972372373 0.2326125472
-2.0283163864 -0.5329116772 0.3200641943
-2.0033978405 -0.5750223318 0.4062764683
-1.9827471572 -0.6236593853 0.4901421477
-1.9661154645 -0.6789916184 0.5706917177
-1.9535313556 -0.7410188206 0.6469808353
-1.9451151058 -0.8090757157 0.7185498680
-1.9415290795 -0.8827745726 0.7847359249
-1.9440148828 -0.9617085500 0.8446249610
-1.9538303958 -1.0448637771 0.8976209137
-1.9722821102 -1.1309948052 0.9429881575
-2.0011562148 -1.2186379389 0.9790169844
-2.0402368983 -1.3057967057 1.0052190186
-2.0887914521 -1.3907707682 1.0206234874
-2.1450405996 -1.4722339801 1.0246214225
-2.2064697853 -1.5496859094 1.0179343146
-2.2711398193 -1.6227323200 1.0005866028
-2.3373589016 -1.6910529738 0.9728767880
-2.4037612701 -1.7543062764 0.9353231052
-2.4692844220 -1.8119637605 0.8883920752
-2.5329830440 -1.8630637409 0.8322527657
-2.5940616939 -1.9071779138 0.7678787808
-2.6514348032 -1.9430928593 0.6955083992
-2.7044435540 -1.9703137861 0.6163525725
-2.7522058146 -1.9883897821 0.5314438236
-2.7937818090 -1.9967686756 0.4418992266
-2.8284601499 -1.9952840307 0.3490947141
-2.8558124055 -1.9843595167 0.2544878409
-2.8752491996 -1.9639427028 0.1594974022
-2.8869113570 -1.9350853853 0.0654155020
-2.8904557475 -1.8979090105 -0.0263885140
-2.8860995489 -1.8532811236 -0.1147671578
-2.8744979175 -1.8021097619 -0.1988398507
-2.8558639313 -1.7449190860 -0.2776100349
-2.8302928044 -1.6822910364 -0.3500407523
-2.7985837624 -1.6151560673 -0.4156854628
-2.7606877055 -1.5440927237 -0.4734363726
-2.7169049673 -1.4699998225 -0.5225581324
-2.6673876750 -1.3938907874 -0.5622450478
-2.6120550548 -1.3170090156 -0.5913023275
-2.5511938535 -1.2408268667 -0.6088367631
-2.4853938577 -1.1669720993 -0.6143805707
-2.4153150335 -1.0973299369 -0.6069588178
-2.3425198066 -1.0330551488 -0.5872753005
-2.2686101446 -0.9751375252 -0.5556383470
-2.1949735056 -0.9236552877 -0.5138501018
-2.1227237743 -0.8784502133 -0.4632647841
-2.0523935350 -0.8394463476 -0.4053141026
-1.9839340241 -0.8067031340 -0.3415320059
-1.9165241565 -0.7801410027 -0.2738720414
-1.8488168761 -0.7606856069 -0.2041293852
-1.7788674306 -0.7491979224 -0.1348566816
-1.7045772359 -0.7469610284 -0.0693300377
-1.6239963267 -0.7558158329 -0.0124486325
-1.5373266461 -0.7760589520 0.0307947619
-1.4467666386 -0.8070729785 0.0556873923
-1.3560253322 -0.8461647926 0.0598488811
-1.2690808158 -0.8896734420 0.0416906709
-1.1885837060 -0.9327987372 0.0035462257
-1.1141631439 -0.9717054888 -0.0490211271
-1.0421436356 -1.0042042720 -0.1088954854
-0.9665842394 -1.0301437046 -0.1675429195
-0.8830317286 -1.0492950971 -0.2170810586
-0.7905225276 -1.0619737809 -0.2497398918
-0.6926481281 -1.0697400681 -0.2614793890
-0.5944334706 -1.0744140115 -0.2507230236
-0.5007984299 -1.0778642100 -0.2189525112
-0.4152778968 -1.0813804637 -0.1692211196
-0.3393450012 -1.0861411599 -0.1058425952
-0.2728619564 -1.0931359442 -0.0327069163
-0.2143765007 -1.1033825867 0.0466578886
-0.1620381075 -1.1177279734 0.1296192687
-0.1141060546 -1.1369904453 0.2142412065
-0.0684334087 -1.1613574616 0.2987992030
-0.0238935063 -1.1915914550 0.3820533448
0.0207625690 -1.2276226422 0.4628956102
0.0661743656 -1.2695341604 0.5404144896
0.1127345694 -1.3177391416 0.6134593490
0.1603580990 -1.3719051657 0.6814589136
0.2086999467 -1.4322268765 0.7435053931
0.2569702460 -1.4987708765 0.7988855958
0.3039662281 -1.5716661174 0.8468556080
0.3481242757 -1.6508383507 0.8869010680
0.3872796791 -1.7364061147 0.9179306492
0.4196873523 -1.8274436966 0.9397665349
0.4431915205 -1.9229632995 0.9515117081
0.4568192652 -2.0210841422 0.9530309586
0.4609919532 -2.1197169199 0.9446465173
0.4568950822 -2.2171632089 0.9271597504
0.4459559476 -2.3121798898 0.9012157535
0.4296126196 -2.4040139424 0.8676923326
0.4085899712 -2.4918363449 0.8268197100
0.3837803784 -2.5753887144 0.7796067948
0.3554344730 -2.6539574531 0.7262345851
0.3238490381 -2.7272614378 0.6674532311
0.2889546725 -2.7944839600 0.6034987903
0.2508954992 -2.8550877060 0.5349132782
0.2098560280 -2.9086673286 0.4623174491
0.1659662581 -2.9545985739 0.3862273485
0.1194202651 -2.9920874402 0.3071528181
0.0706955818 -3.0210042183 0.2258324425
0.0203194966 -3.0409309492 0.1428383977
-0.0312509642 -3.0516141272 0.0588780460
-0.0834752133 -3.0528961177 -0.0253509544
-0.1356677440 -3.0449433493 -0.1092378771
-0.1872294347 -3.0276749073 -0.1921098082
-0.2377960143 -3.0016972753 -0.2733016657
-0.2868329061 -2.9672903277 -0.3522736892
-0.3340445967 -2.9248439646 -0.4283965210
-0.3792732260 -2.8750991522 -0.5012406362
-0.4223666682 -2.8184089884 -0.5702140247
-0.4633081998 -2.7553193683 -0.6347953775
-0.5022469245 -2.6866947169 -0.6948071524
-0.5391848279 -2.6128672096 -0.7496897438
-0.5741427056 -2.5343489657 -0.7990874016
-0.6069372482 -2.4516310027 -0.8427717038
-0.6369246285 -2.3649870504 -0.8804442150
-0.6629607288 -2.2746516745 -0.9118554452
-0.6824295848 -2.1806819984 -0.9365420368
-0.6916184721 -2.0836683992 -0.9541731678
-0.6856828614 -1.9853461986 -0.9639434252
-0.6611074971 -1.8894599588 -0.9645736869
-0.6206177150 -1.7995196058 -0.9558194547
-0.5699203069 -1.7162576832 -0.9382300929
-0.5131505696 -1.6393370669 -0.9121350298
-0.4535705397 -1.5678423472 -0.8780363999
-0.3930377072 -1.5016103233 -0.8359125705
-0.3330320291 -1.4400361867 -0.7865851811
-0.2744858921 -1.3831776310 -0.7303239352
-0.2180984523 -1.3310982682 -0.6675995101
-0.1640770006 -1.2837956671 -0.5992546641
-0.1127549341 -1.2416565994 -0.5256478486
-0.0637338747 -1.2045892850 -0.4478589903
-0.0165715201 -1.1727980902 -0.3666538401
0.0295387017 -1.1465427372 -0.2829024986
0.0756373093 -1.1253305572 -0.1977273323
0.1231893512 -1.1091244544 -0.1122506750
0.1739969916 -1.0976731458 -0.0278889061
0.2297048464 -1.0902610567 0.0537705064
0.2921820471 -1.0861058322 0.1305834702
0.3629700982 -1.0842869060 0.1998884655
0.4434138931 -1.0837294947 0.2576706579
0.5326665611 -1.0832577616 0.3004608548
0.6284918867 -1.0816337743 0.3249815621
0.7272462045 -1.0773475039 0.3287609732
0.8242749351 -1.0686386137 0.3114963920
0.9147885053 -1.0534539272 0.2744329415
0.9966603301 -1.0311810760 0.2233536367
1.0716162028 -1.0020549375 0.1654067979
1.1441478822 -0.9662649733 0.1080945267
1.2200743136 -0.9253162550 0.0594055196
1.3026061323 -0.8817211302 0.0264735622
1.3917136037 -0.8402420048 0.0153960685
1.4836795639 -0.8056322649 0.0262703856
1.5744429272 -0.7811215640 0.0570645418
1.6604152433 -0.7687696211 0.1046303683
1.7403258056 -0.7681900573 0.1631969262
1.8150649299 -0.7778889915 0.2275494977
1.8866482846 -0.7961388894 0.2936454390
1.9569944684 -0.8217254191 0.3586435924
2.0276738226 -0.8541940539 0.4201051944
2.0994950254 -0.8928920812 0.4763932125
2.1727547631 -0.9377440065 0.5258332284
2.2470201555 -0.9890794037 0.5666779851
2.3213716667 -1.0468430201 0.5975320971
2.3944598056 -1.1108144651 0.6170335125
2.4647982203 -1.1801636156 0.6245793200
2.5310752915 -1.2536598151 0.6198557083
2.5922150536 -1.3297379551 0.6027510427
2.6478401023 -1.4067193112 0.5745174484
2.6977124373 -1.4831748887 0.5359693745
2.7416321785 -1.5579097197 0.4879569125
2.7796287549 -1.6299382905 0.4314835542
2.8113407529 -1.6984215622 0.3672486566
2.8365881251 -1.7626494312 0.2961223190
2.8550542118 -1.8220188181 0.2189451821
2.8663442410 -1.8758231519 0.1364861513
2.8699926000 -1.9233073233 0.0495779355
2.8660095673 -1.9640894042 -0.0406578421
2.8537128110 -1.9969850343 -0.1333248478
2.8335367902 -2.0219773233 -0.2270670785
2.8055175166 -2.0381126958 -0.3207310153
2.7700856415 -2.0452302860 -0.4130036066
2.7275678330 -2.0429456746 -0.5024923998
2.6787768387 -2.0312708059 -0.5879470572
2.6245637710 -2.0107955292 -0.6683240838
2.5656144994 -1.9817465801 -0.7424895232
2.5027547019 -1.9446972378 -0.8095446311
2.4368519153 -1.9006450398 -0.8690300603
2.3685263750 -1.8498695883 -0.9197852242
2.2987827843 -1.7934293466 -0.9618796105
2.2285119020 -1.7317257588 -0.9947031283
2.1590520221 -1.6648389218 -1.0175644211
2.0921263372 -1.5929316721 -1.0305210204
2.0302436400 -1.5156015159 -1.0327457994
1.9761427188 -1.4330457574 -1.0244594667
1.9334775615 -1.3458115320 -1.0050262475
1.9035057691 -1.2561325688 -0.9755966962
1.8858289957 -1.1665482110 -0.9372252537
1.8783484409 -1.0792794882 -0.8909100114
1.8786364738 -0.9958190114 -0.8374708808
1.8848204532 -0.9173411669 -0.7772490736
1.8952721405 -0.8444337889 -0.7109228270
1.9089922139 -0.7778839340 -0.6387607911
1.9254454935 -0.7182642575 -0.5613076556
1.9446270472 -0.6660382388 -0.4792754317
1.9666758225 -0.6221658822 -0.3931714189
1.9920003431 -0.5865259327 -0.3042206127
2.0211384336 -0.5587785604 -0.2136307453
2.0551149867 -0.5387027872 -0.1226948463
2.0945325348 -0.5241060340 -0.0329184688
2.1401910952 -0.5133267169 0.0544115281
2.1932723636 -0.5037319337 0.1375718225
2.2538489243 -0.4922671668 0.2151635082
2.3220123211 -0.4756283547 0.2851115423
2.3965667658 -0.4509804663 0.3454700444
2.4751980214 -0.4159120303 0.3943885507
2.5547585978 -0.3685200904 0.4293994019
2.6312362767 -0.3091581978 0.4499260484
2.7007344414 -0.2389500670 0.4557115687
2.7582316314 -0.1589676861 0.4463395977
2.7986097022 -0.0717699299 0.4229466114
2.8153239255 0.0188018196 0.3871775776
2.8061836613 0.1070692768 0.3437553702
2.7730026416 0.1882322881 0.2978885358
2.7236077823 0.2616750989 0.2534121580
2.6642924694 0.3290869559 0.2114618706
2.5985111583 0.3920126899 0.1722010141
2.5278964276 0.4514066568 0.1359241131
2.4530434773 0.5077678302 0.1035398222
2.3739997066 0.5613066813 0.0768947557
2.2906696385 0.6119615073 0.0593013695
2.2045620723 0.6606068589 0.0533820894
2.1184733548 0.7092393461 0.0598897852
2.0353383445 0.7605263989 0.0766365914
1.9570744003 0.8164624713 0.1005046683
1.8852547249 0.8784971409 0.1291061949
1.8203182976 0.9466549235 0.1601203472
1.7620345585 1.0202862212 0.1918500926
1.7093539619 1.0982802834 0.2230069314
1.6599090462 1.1790438951 0.2524038996
1.6096266807 1.2603381240 0.2787310504
1.5525262640 1.3384653878 0.2999119495
1.4815783343 1.4061699296 0.3121864812
1.3953173005 1.4540217648 0.3117969806
1.3000164609 1.4774760782 0.2997578719
1.2028369818 1.4852735238 0.2820276056
1.1057717805 1.4845770317 0.2618958838
1.0090891911 1.4786438656 0.2407207001
0.9127616878 1.4690583387 0.2192432722
0.8166337699 1.4572508292 0.1979765876
0.7205856579 1.4439102604 0.1772547020
0.6244830804 1.4295988597 0.1574538137
0.5282201196 1.4148436631 0.1387899315
0.4316624705 1.4000851843 0.1217258066
0.3347383446 1.3857359587 0.1064913928
0.2373193615 1.3723531611 0.0937628201
0.1393941254 1.3603579766 0.0838541361
0.0408843793 1.3507490408 0.0780761097
-0.0580237420 1.3442362329 0.0771194493
-0.1569622113 1.3422456215 0.0827235686
-0.2504966200 1.3418346500 0.0773445400
-0.3456130694 1.3507389582 0.0955541152
-0.4421610378 1.3576875124 0.1045418984
-0.5393038165 1.3599254862 0.1022761079
-0.6353743994 1.3554843366 0.0881455587
-0.7523004091 1.3414510157 0.0582427585
-0.8439331444 1.3256131391 0.0297738402
-0.9344839021 1.3060025943 0.0001862268
-1.0245129873 1.2821363037 -0.0276941486
-1.1138374377 1.2520964164 -0.0511683061
-1.2009479079 1.2127083427 -0.0671762036
-1.2828002882 1.1613065724 -0.0727636503
-1.3567824963 1.0989156998 -0.0671729906
-1.4393330382 1.0120836124 -0.0475428998
-1.5020107216 0.9410434353 -0.0256089066
-1.5653801866 0.8716723612 -0.0005211402
-1.6319902824 0.8059285408 0.0257761861
-1.7031834815 0.7450175343 0.0515912961
-1.7793064084 0.6894227749 0.0751811204
-1.8599214218 0.6388151146 0.0947285868
-1.9440782493 0.5921361137 0.1079889474
-2.0302241321 0.5475696778 0.1123552137
-2.1159638117 0.5027613724 0.1053997735
-2.1981513958 0.4554573821 0.0854484109
-2.2741728443 0.4043429440 0.0536021897
-2.3430705719 0.3490640777 0.0133315567
-2.4048813354 0.2893603202 -0.0319350052
-2.4591746584 0.2245351370 -0.0796617131
-2.5033833156 0.1530794497 -0.1279873480
-2.5365128963 0.0522984171 -0.1853848239
-2.5342545902 -0.0364707311 -0.2216841981
-2.5033646930 -0.1248555882 -0.2409600491
-2.4511654358 -0.2053457166 -0.2394236508
-2.3709046407 -0.2903015868 -0.2101024179
-2.3032404404 -0.3418434754 -0.1633448148
-2.2392737593 -0.3816604257 -0.1020729385
-2.1818993204 -0.4129323704 -0.0301261981
-2.1320754225 -0.4397098565 0.0489710621
-2.0799769385 -0.4731706972 0.1535265594
-2.0446188126 -0.5031389689 0.2389736701
-2.0143771121 -0.5380172117 0.3245150646
-1.9883641582 -0.5788864356 0.4087710066
-1.9660729900 -0.6263395984 0.4906077159
-1.9469871527 -0.6802181064 0.5692061416
-1.9310015949 -0.7403458551 0.6438685742
-1.9181004101 -0.8063796587 0.7139953907
-1.9087374038 -0.8779587057 0.7790544060
-1.9036811798 -0.9545215048 0.8386613609
-1.9057759972 -1.0565807715 0.9043237607
-1.9159508407 -1.1419520971 0.9493406767
-1.9356242047 -1.2292093402 0.9867659182
-1.9753533536 -1.3382365307 1.0215739299
-2.0198940612 -1.4227627182 1.0381296034
-2.0875497021 -1.5231735471 1.0453773352
-2.1493835027 -1.5978932955 1.0388111552
-2.2317726613 -1.6841000282 1.0160232433
-2.2992389432 -1.7480795699 0.9879698220
-2.3668763046 -1.8070571594 0.9508143990
-2.4336866043 -1.8606287221 0.9049931513
-2.5146700461 -1.9188638773 0.8358564572
-2.5766073540 -1.9580238023 0.7721871819
-2.6351527684 -1.9897475816 0.7015585040
-2.6895360642 -2.0133074054 0.6246994913
-2.7506365201 -2.0308833761 0.5213675311
-2.7928834797 -2.0348571870 0.4340432218
-2.8286773743 -2.0299255914 0.3439268635
-2.8573940738 -2.0160787708 0.2522175176
-2.8786547228 -1.9937103881 0.1601554074
-2.8953601066 -1.9554356449 0.0461618305
-2.8997516163 -1.9161066207 -0.0426504567
-2.8965146090 -1.8699158542 -0.1281510011
-2.8862496092 -1.8177658672 -0.2095672860
-2.8694305229 -1.7603528139 -0.2862219958
-2.8460384072 -1.6979734006 -0.3570585675
-2.8078117268 -1.6138352514 -0.4358481708
-2.7712304293 -1.5429503501 -0.4912737715
-2.7290526393 -1.4694383457 -0.5386967199
-2.6812614166 -1.3941742061 -0.5771599932
-2.6278907134 -1.3182961312 -0.6057658778
-2.5534288295 -1.2248191717 -0.6262375226
-2.4883951459 -1.1529956648 -0.6298044246
-2.4193477672 -1.0854157744 -0.6215449271
-2.3475695373 -1.0232793159 -0.6017400962
-2.2745001431 -0.9673608839 -0.5709654047
-2.2015413760 -0.9177371667 -0.5305046172
-2.1119028011 -0.8640009774 -0.4687460586
-2.0420615016 -0.8276441903 -0.4117884999
-1.9736989556 -0.7970785231 -0.3498084118
-1.9060360980 -0.7726672894 -0.2844116838
-1.8376916945 -0.7547717823 -0.2176403556
-1.7668304180 -0.7445502644 -0.1519573618
-1.6916416242 -0.7431297415 -0.0905648281
-1.6107306470 -0.7520794914 -0.0379563066
-1.5244619297 -0.7718326439 0.0011972340
-1.4350914275 -0.8016069607 0.0228708286
-1.3460608140 -0.8390457210 0.0244650131
-1.2606482490 -0.8803680178 0.0060430431
-1.1808325776 -0.9213309427 -0.0303210335
-1.1058198582 -0.9583941579 -0.0794985208
-1.0319747746 -0.9897743965 -0.1343690333
-0.9543999923 -1.0146191590 -0.1872990884
-0.8698336780 -1.0328616033 -0.2310176278
-0.7780884400 -1.0451267497 -0.2590158859
-0.6821577650 -1.0528902576 -0.2677416035
-0.5863569125 -1.0579341871 -0.2560185732
-0.4948792498 -1.0617093474 -0.2248437507
-0.4107977828 -1.0653865651 -0.1769818539
-0.3355028454 -1.0699142890 -0.1160877480
-0.2690223159 -1.0762469671 -0.0456580183
-0.2100268646 -1.0852374419 0.0310110108
-0.1439470771 -1.1010891768 0.1317582258
-0.0955951754 -1.1187429700 0.2142899691
-0.0492062288 -1.1409533637 0.2968503216
-0.0032201281 -1.1680290525 0.3781742338
0.0433251800 -1.2002528461 0.4572678996
0.0912450939 -1.2374185018 0.5333092648
0.1410860473 -1.2796226914 0.6053781671
0.1930167831 -1.3267872311 0.6727362335
0.2608264435 -1.3928939086 0.7488574470
0.3166534342 -1.4507971601 0.8034019951
0.3732425525 -1.5136161527 0.8513103836
0.4295336080 -1.5813613403 0.8923280313
0.4970343784 -1.6737370207 0.9328815460
0.5574492762 -1.7749752402 0.9613986812
0.6052313766 -1.8852731301 0.9772005473
0.6308000299 -2.0036275990 0.9774329374
0.6352206841 -2.1239364342 0.9647142336
0.6223050829 -2.2419840774 0.9401744652
0.5978633549 -2.3557385543 0.9053640532
0.5722089411 -2.4425185355 0.8697401184
0.5352532996 -2.5453154233 0.8165302010
0.5029358441 -2.6232651156 0.7682799604
0.4682476424 -2.6967341070 0.7149169431
0.4312180166 -2.7651869995 0.6566784208
0.3815969251 -2.8429828123 0.5776652587
0.3393263595 -2.8986136493 0.5101273974
0.2947278612 -2.9476178245 0.4390563033
0.2479576611 -2.9896228621 0.3649620211
0.1867980161 -3.0317204413 0.2688495486
0.1359837804 -3.0560912472 0.1896818917
0.0840198284 -3.0720880337 0.1091446564
0.0314396834 -3.0795204587 0.0277725453
-0.0212691071 -3.0782431736 -0.0538415754
-0.0736293323 -3.0683232797 -0.1350944227
-0.1379323334 -3.0445488171 -0.2353714736
-0.1876418125 -3.0156720491 -0.3138074354
-0.2354218543 -2.9786142991 -0.3899707498
-0.2810354368 -2.9341955016 -0.4634742985
-0.3242578232 -2.8828107090 -0.5338223792
-0.3649373311 -2.8248884359 -0.6005145072
-0.4030250280 -2.7609131184 -0.6630813223
-0.4385675164 -2.6915267759 -0.7212218628
-0.4715151267 -2.6171418635 -0.7745124053
-0.5016960478 -2.5380903160 -0.8224538944
-0.5289732242 -2.4549608949 -0.8649236498
-0.5526050024 -2.3679213659 -0.9012915417
-0.5715422302 -2.2773627702 -0.9312107980
-0.5841643624 -2.1837472848 -0.9541782323
-0.5880405535 -2.0878436232 -0.9694460512
-0.5809298420 -1.9911831558 -0.9764321805
-0.5657725143 -1.9199310030 -0.9746168249
-0.5368708401 -1.8278358426 -0.9655299690
-0.4977431193 -1.7409501709 -0.9473834188
-0.4512410846 -1.6600563213 -0.9206068280
-0.4002919199 -1.5849450716 -0.8860118933
-0.3469797043 -1.5155103777 -0.8438744581
-0.2929203474 -1.4514924296 -0.7946622823
-0.2392532947 -1.3925748457 -0.7390414675
-0.1867947699 -1.3387445031 -0.6774231933
-0.1359937605 -1.2900414117 -0.6103746978
-0.0870263354 -1.2465219673 -0.5385576737
-0.0396979013 -1.2081333785 -0.4628079464
0.0063700923 -1.1749672876 -0.3838714885
0.0520023547 -1.1469877864 -0.3026930694
0.0981363253 -1.1238829869 -0.2202634503
0.1462839683 -1.1055803044 -0.1377843296
0.1980653203 -1.0916561950 -0.0566800124
0.2551504695 -1.0813973382 0.0213062854
0.3192815391 -1.0740635655 0.0938842064
0.3921415751 -1.0689077333 0.1577581313
0.4741715919 -1.0649552402 0.2091943115
0.5411352487 -1.0621501472 0.2369607326
0.6351402823 -1.0578082016 0.2584768110
0.7073362265 -1.0534308655 0.2619840877
0.8025465746 -1.0446865139 0.2480163000
0.8925174573 -1.0310716594 0.2151840576
0.9747110404 -1.0111172222 0.1676871938
1.0505430695 -0.9846870978 0.1129796310
1.1238969144 -0.9519160154 0.0583151122
1.1995590694 -0.9135235196 0.0113329254
1.2805611553 -0.8719440006 -0.0214418468
1.3892128749 -0.8214214504 -0.0349476896
1.4786311118 -0.7872106457 -0.0230639573
1.5882196302 -0.7565507801 0.0171915262
1.6703381771 -0.7444384989 0.0669871969
1.7653939852 -0.7430411038 0.1422737258
1.8357870933 -0.7529235359 0.2086192465
1.9036130640 -0.7705169571 0.2760619314
1.9707600811 -0.7947456121 0.3421217152
2.0386712271 -0.8251254475 0.4047631929
2.1081171899 -0.8612034992 0.4624898599
2.1974933239 -0.9149276110 0.5247164996
2.2702805495 -0.9643408701 0.5658009686
2.3432625250 -1.0200836410 0.5972183157
2.4151341099 -1.0819177006 0.6178128427
2.4843662788 -1.1492831579 0.6268071507
2.5497075957 -1.2209423346 0.6239284334
2.6242401951 -1.3143984837 0.6034281653
2.6779644977 -1.3901470633 0.5752770935
2.7260644631 -1.4653168978 0.5370841464
2.7685688018 -1.5387279369 0.4898524593
2.8055267753 -1.6095126552 0.4345948247
2.8367562180 -1.6768933248 0.3720248562
2.8618953463 -1.7400877315 0.3027080012
2.8846822832 -1.8125567640 0.2080164399
2.8952470255 -1.8643415669 0.1265237128
2.8987079178 -1.9100130545 0.0408768369
2.8947696634 -1.9489359014 -0.0480111839
2.8832481197 -1.9805012009 -0.1391176909
2.8642432718 -2.0042877833 -0.2313279034
2.8376622751 -2.0195866508 -0.3234532009
2.8038976485 -2.0259648414 -0.4142614945
2.7635835296 -2.0234515665 -0.5025585761
2.7051102069 -2.0083353787 -0.6078514264
2.6521112566 -1.9857157108 -0.6861448496
2.5948711409 -1.9549736477 -0.7584721444
2.5339411284 -1.9162208366 -0.8235793297
2.4702982801 -1.8705989886 -0.8811954724
2.4046609009 -1.8187543935 -0.9307624153
2.3377830631 -1.7612083744 -0.9716204496
2.2706520069 -1.6985770748 -1.0036445645
2.2043921922 -1.6310754989 -1.0261877283
2.1405523640 -1.5588551904 -1.0388670153
2.0810230181 -1.4820687806 -1.0415929566
2.0280125238 -1.4009461707 -1.0341590746
1.9844130984 -1.3160022619 -1.0160680615
1.9513540674 -1.2289736682 -0.9882588709
1.9292567081 -1.1417774591 -0.9514881549
1.9169759765 -1.0563326389 -0.9067963295
1.9126128448 -0.9739792049 -0.8552906318
1.9148029297 -0.8959797588 -0.7972578946
1.9218441523 -0.8228174090 -0.7335884748
1.9328977162 -0.7549815389 -0.6647974663
1.9473696991 -0.6929496659 -0.5913190980
1.9650219607 -0.6370039286 -0.5137618972
1.9858973579 -0.5873054932 -0.4328144563
2.0105989030 -0.5442762886 -0.3491673982
2.0394142646 -0.5072305158 -0.2639894832
2.0732010876 -0.4752978410 -0.1785618826
2.1129314867 -0.4470143144 -0.0944172013
2.1593804336 -0.4194172182 -0.0135663344
2.2130380778 -0.3891658575 0.0616425853
2.2586953693 -0.3613203665 0.1111654455
2.3069695063 -0.3278255584 0.1537053934
2.3400245462 -0.3036125807 0.1797377212
2.3898995814 -0.2574306130 0.2056090548
2.4215027787 -0.2233188958 0.2176789939
2.4664373354 -0.1671657123 0.2280174773
2.4881969516 -0.1241517182 0.2236809990
2.5099565678 -0.0811377241 0.2193445207
2.5138929167 -0.0584900230 0.2118950497
2.5217656144 -0.0131946210 0.1969961076
2.5224707723 0.0309410474 0.1788551021
2.5160083905 0.0739169822 0.1574720330
2.5040839280 0.1146148609 0.1347466284
2.4780041133 0.1722445949 0.0986450181
2.4422411379 0.2240097756 0.0618401423
2.4020757792 0.2727445727 0.0255939034
2.3419628615 0.3333092176 -0.0207949034
2.2745536911 0.3893440822 -0.0625201846
2.1998844974 0.4412275140 -0.0962623400
2.1187316190 0.4892563084 -0.1185198702
2.0118574890 0.5456039840 -0.1282948860
1.9043609822 0.6016095178 -0.1210987105
1.8013614185 0.6624734518 -0.0999355793
1.7046501962 0.7303629134 -0.0717908934
1.6151814743 0.8061108264 -0.0399238413
1.5488726190 0.8722612484 -0.0138498182
1.4855864932 0.9418432849 0.0108823895
1.4226529805 1.0128667895 0.0321602083
1.3732406480 1.0650660161 0.0441276131
1.3208515670 1.1148639805 0.0520747816
1.2646491237 1.1610984164 0.0552188390
1.2239502390 1.1876705541 0.0546529050
1.1614471786 1.2249499525 0.0533974446
1.0960346515 1.2570717349 0.0513288653
1.0274433706 1.2816345172 0.0483637885
0.9574983797 1.3017323984 0.0450599211
0.8864786132 1.3177183200 0.0415372268
0.8146630053 1.3299452233 0.0379156693
0.7180474013 1.3401480585 0.0333079485
0.6210108494 1.3455483932 0.0292834072
0.5238004560 1.3472878163 0.0261646671
0.4265436789 1.3463680714 0.0242553672
0.3293014601 1.3436449263 0.0239720788
0.2320990579 1.3401146326 0.0255789137
0.1349609379 1.3366112442 0.0294433282
0.0379414564 1.3340040697 0.0359950350
-0.0588381634 1.3332496110 0.0457441984
-0.1551341623 1.3354395235 0.0592953430
