# Supplementary material for: The topology of the magnetically induced ring current of C13Cl2
Source: Chem Sci. 2026 Jun 27. Online ahead of print. doi: 10.1039/d6sc03398a (PMC13334967; doi:10.1039/d6sc03398a)
Supplement: SC-OLF-D6SC03398A-s002 [file SC-OLF-D6SC03398A-s002.zip › c13cl2/3loops/ribbon_traj_009_010.xyz]

300

-0.4999962979 1.4343885111 -0.0048044034
-0.6090538174 1.4368773618 -0.0120037370
-0.7048515346 1.4354292261 -0.0304879816
-0.7985181159 1.4296721711 -0.0574921485
-0.8906016579 1.4210241408 -0.0886902654
-0.9820455491 1.4101910202 -0.1205822861
-1.0623721762 1.4001790477 -0.1475155037
-1.1430944556 1.3879031614 -0.1717890325
-1.2237588238 1.3699860655 -0.1908229162
-1.2930973064 1.3502159825 -0.2027311182
-1.3699072373 1.3132373679 -0.2084697507
-1.4278135615 1.2679067442 -0.2036876163
-1.4855529523 1.2061872198 -0.1915923622
-1.5362164910 1.1397774606 -0.1739661829
-1.5912560226 1.0631424118 -0.1495241503
-1.6468192807 0.9877748304 -0.1219908790
-1.7060662136 0.9157484739 -0.0929274487
-1.7798474441 0.8413290242 -0.0606621603
-1.8607780977 0.7737748893 -0.0306173696
-1.9485371896 0.7131115339 -0.0053649134
-2.0417071954 0.6579519670 0.0119498917
-2.1377209810 0.6055405193 0.0161008965
-2.2225544111 0.5582596110 0.0080829009
-2.3039795463 0.5086712690 -0.0120300201
-2.3801504634 0.4557536505 -0.0419729577
-2.4507060817 0.3992662385 -0.0784530304
-2.5158243910 0.3390494644 -0.1186606746
-2.5696048493 0.2835685739 -0.1551941807
-2.6164852853 0.2234447880 -0.1932266343
-2.6522508067 0.1688653339 -0.2264152472
-2.6818330559 0.0993095575 -0.2660853029
-2.6920119707 0.0344115038 -0.2979842430
-2.6889669511 -0.0330138004 -0.3273128556
-2.6662581698 -0.0999674593 -0.3475084995
-2.6333178854 -0.1641309804 -0.3610133301
-2.5879396253 -0.2220966181 -0.3623049965
-2.5375736489 -0.2746796856 -0.3558726402
-2.4738191108 -0.3270429036 -0.3345064000
-2.4169845611 -0.3632937414 -0.3064520977
-2.3524432919 -0.3987689679 -0.2645295774
-2.2912130101 -0.4248794567 -0.2114052771
-2.2349262258 -0.4450881585 -0.1508959097
-2.1774227135 -0.4647407397 -0.0750536126
-2.1272731196 -0.4820291529 0.0067291041
-2.0839217112 -0.5001961763 0.0923075137
-2.0466516984 -0.5218554791 0.1800071465
-2.0146560082 -0.5490810707 0.2682892110
-1.9869291764 -0.5830350889 0.3557161456
-1.9628388166 -0.6243390815 0.4410658119
-1.9418981339 -0.6731121382 0.5232783166
-1.9215810315 -0.7365002657 0.6106733309
-1.9063635507 -0.7998459718 0.6837230365
-1.8942330115 -0.8694260686 0.7514954683
-1.8856707585 -0.9445121779 0.8137149859
-1.8815008061 -1.0347098126 0.8763203431
-1.8849765687 -1.1195358992 0.9250544630
-1.8971408046 -1.2073309975 0.9665729093
-1.9244769261 -1.3071937515 1.0029792636
-1.9617799329 -1.3945946907 1.0257964820
-2.0104071430 -1.4784088426 1.0385967763
-2.0759337774 -1.5664215448 1.0402534721
-2.1403861164 -1.6394050653 1.0310740044
-2.2081421554 -1.7073356216 1.0119269140
-2.2859066897 -1.7776753495 0.9792211947
-2.3550533630 -1.8349384839 0.9402744727
-2.4230830699 -1.8867372708 0.8926766659
-2.4892058961 -1.9325076434 0.8369125581
-2.5603669925 -1.9759869861 0.7653961730
-2.6198568565 -2.0065036775 0.6938775655
-2.6750283961 -2.0288983227 0.6161681646
-2.7306536697 -2.0431579247 0.5225434991
-2.7741532686 -2.0469313609 0.4349927870
-2.8109834030 -2.0416095688 0.3445079742
-2.8437738337 -2.0249196808 0.2410582015
-2.8650208342 -2.0012176046 0.1485564649
-2.8784975311 -1.9695562643 0.0569758521
-2.8845808929 -1.9252189369 -0.0433238769
-2.8817947789 -1.8786356712 -0.1293423219
-2.8716376150 -1.8258567808 -0.2111306482
-2.8545943767 -1.7676951782 -0.2879774717
-2.8280296427 -1.6968290099 -0.3676292443
-2.7973922360 -1.6291027619 -0.4313633440
-2.7607972685 -1.5579338655 -0.4877757171
-2.7127142751 -1.4747198516 -0.5410037963
-2.6639089193 -1.3989218237 -0.5790481193
-2.6094716017 -1.3226321955 -0.6071029610
-2.5417941103 -1.2381698230 -0.6253777861
-2.4762767697 -1.1657189435 -0.6294414839
-2.4067087098 -1.0974710313 -0.6215763511
-2.3253536304 -1.0274262380 -0.5987399977
-2.2516711630 -0.9715868830 -0.5667842080
-2.1782014307 -0.9221200622 -0.5252130466
-2.0969791201 -0.8737194969 -0.4692586737
-2.0263065549 -0.8370604166 -0.4122488268
-1.9568914300 -0.8064757998 -0.3503025806
-1.8878050027 -0.7821720276 -0.2852762221
-1.8087213215 -0.7636528821 -0.2112422092
-1.7348033965 -0.7558613688 -0.1476086621
-1.6558039117 -0.7578887726 -0.0900782519
-1.5602318266 -0.7735066102 -0.0389552569
-1.4706254765 -0.7990237376 -0.0102826342
-1.3690318473 -0.8385994673 -0.0014539384
-1.2820284289 -0.8799557658 -0.0166850399
-1.2010086131 -0.9221380461 -0.0511192729
-1.1256949353 -0.9611598208 -0.0997117579
-1.0526001025 -0.9947356676 -0.1554396143
-0.9764082561 -1.0217347167 -0.2105468129
-0.8932842062 -1.0420823482 -0.2577169497
-0.8022330927 -1.0557307336 -0.2901531670
-0.7059254753 -1.0638759331 -0.3032301694
-0.6087642069 -1.0684002259 -0.2957920269
-0.5265050747 -1.0704285718 -0.2721719859
-0.4388914939 -1.0722616992 -0.2293636491
-0.3598616558 -1.0744116665 -0.1720932311
-0.2897541676 -1.0778714642 -0.1040960669
-0.2279437567 -1.0836757062 -0.0285063797
-0.1726813629 -1.0926707459 0.0517719276
-0.1220615660 -1.1055468354 0.1345837485
-0.0744240117 -1.1228528232 0.2183730771
-0.0222915211 -1.1478833460 0.3118699516
0.0240986184 -1.1755397970 0.3935643413
0.0716777024 -1.2082077991 0.4726758952
0.1211571492 -1.2459832837 0.5482572457
0.1729615529 -1.2886577499 0.6195343413
0.2341889425 -1.3416983624 0.6937949138
0.2912247373 -1.3942178482 0.7535704344
0.3502006873 -1.4512002243 0.8069957350
0.4105063647 -1.5125129018 0.8536491306
0.4791773004 -1.5864192552 0.8968106260
0.5388056525 -1.6573792697 0.9275068068
0.5954258466 -1.7333966090 0.9501276331
0.6529617048 -1.8247993668 0.9650043326
0.6978414004 -1.9238059305 0.9688107447
0.7198783734 -2.0419344798 0.9591027556
0.7112204770 -2.1493819300 0.9406908511
0.6877077634 -2.2531428438 0.9148592886
0.6564153285 -2.3527932338 0.8815332929
0.6254272779 -2.4381832826 0.8454154216
0.5920956782 -2.5199785986 0.8033640658
0.5568500006 -2.5977953570 0.7556072179
0.5148702759 -2.6795425982 0.6954088297
0.4759900259 -2.7475108497 0.6366914206
0.4352554901 -2.8100112708 0.5733240647
0.3925378149 -2.8663757944 0.5056415854
0.3478994277 -2.9162983286 0.4342418277
0.3012978145 -2.9588890995 0.3594213631
0.2529734739 -2.9938310169 0.2817854917
0.1969485243 -3.0230729915 0.1919144170
0.1460589044 -3.0401075553 0.1100688052
0.0946291538 -3.0482303906 0.0272045436
0.0431853012 -3.0472926158 -0.0560378103
-0.0076700510 -3.0372923684 -0.1390535619
-0.0573579573 -3.0181003464 -0.2211591337
-0.1054129520 -2.9900511298 -0.3016718094
-0.1512950026 -2.9534501346 -0.3799913297
-0.1946661489 -2.9087319762 -0.4554796258
-0.2352547928 -2.8564647125 -0.5275925558
-0.2728515007 -2.7971303857 -0.5957592797
-0.3073299282 -2.7312847721 -0.6594521648
-0.3386374183 -2.6595262695 -0.7182012842
-0.3666230539 -2.5823202827 -0.7714669601
-0.3911925129 -2.5002934486 -0.8188695625
-0.4120417886 -2.4139572478 -0.8599676154
-0.4285637330 -2.3237668347 -0.8941629962
-0.4398975372 -2.2303223362 -0.9208700467
-0.4447680433 -2.1343711863 -0.9393078958
-0.4419569230 -2.0370811869 -0.9489151146
-0.4301586326 -1.9400219968 -0.9489304331
-0.4118711409 -1.8566207095 -0.9408554085
-0.3830600305 -1.7651130701 -0.9223918124
-0.3470776356 -1.6786472221 -0.8945148740
-0.3056958587 -1.5981358998 -0.8576377192
-0.2609575574 -1.5237157052 -0.8126927722
-0.2144363421 -1.4554694797 -0.7603000045
-0.1673797983 -1.3933893885 -0.7010964883
-0.1206623885 -1.3373982918 -0.6358264119
-0.0693868792 -1.2815982121 -0.5562656709
-0.0245795601 -1.2383901289 -0.4807048046
0.0195162675 -1.2010598718 -0.4016536855
0.0634686926 -1.1696534702 -0.3199808415
0.1083011527 -1.1437551341 -0.2368644098
0.1552267874 -1.1231395819 -0.1534305923
0.2060455107 -1.1073925129 -0.0712520735
0.2625537920 -1.0958586094 0.0078065911
0.3265012517 -1.0877223916 0.0813399730
0.3994097645 -1.0820934341 0.1461292406
0.4816900033 -1.0779431515 0.1984110932
0.5724803293 -1.0742255148 0.2337197417
0.6565335773 -1.0705162526 0.2492326047
0.7537329636 -1.0639807362 0.2458508153
0.8365978506 -1.0551307270 0.2258682415
0.9237659589 -1.0396156698 0.1844831193
1.0020396699 -1.0175857546 0.1300624773
1.0831990860 -0.9849968369 0.0634906975
1.1553377538 -0.9492287095 0.0078988404
1.2321280258 -0.9082789698 -0.0364696412
1.3260079563 -0.8598470272 -0.0649397837
1.4145224256 -0.8192776898 -0.0684184986
1.5150671315 -0.7814526270 -0.0478624678
1.6120097723 -0.7556854543 -0.0038137611
1.7012202051 -0.7447235651 0.0589682372
1.7747245612 -0.7457975690 0.1234584568
1.8437958773 -0.7561155890 0.1920232253
1.9105317442 -0.7742479638 0.2613226084
1.9848788969 -0.8030221043 0.3369782078
2.0523220548 -0.8351327142 0.4002554563
2.1215548812 -0.8731744481 0.4580442129
2.1926867967 -0.9172109230 0.5087983493
2.2652668977 -0.9675007579 0.5508911003
2.3382395887 -1.0240690646 0.5830892042
2.4190379598 -1.0946836658 0.6061307186
2.4881927286 -1.1634473038 0.6135040182
2.5532845548 -1.2362700130 0.6084103447
2.6134211437 -1.3114796956 0.5912732420
2.6682301499 -1.3874167003 0.5630145821
2.7233632582 -1.4718874996 0.5195415032
2.7662038454 -1.5449326697 0.4703865820
2.8032596736 -1.6149616000 0.4128530628
2.8345690516 -1.6812284391 0.3479162694
2.8595660706 -1.7428451134 0.2760258515
2.8794589628 -1.8053815163 0.1879121378
2.8902679795 -1.8552077893 0.1043825115
2.8936684244 -1.8982840022 0.0165869186
2.8895199285 -1.9340588482 -0.0743925374
2.8776691020 -1.9619813799 -0.1674153247
2.8579810522 -1.9812458972 -0.2613009219
2.8306758530 -1.9914149504 -0.3546981013
2.7913958896 -1.9913615229 -0.4572239700
2.7494474630 -1.9814318460 -0.5450120693
2.7016466440 -1.9621043540 -0.6281112270
2.6488120311 -1.9338625120 -0.7054289624
2.5917271257 -1.8970818630 -0.7758314198
2.5312676285 -1.8526248907 -0.8385764818
2.4682757780 -1.8012137356 -0.8929801833
2.4035976974 -1.7436211330 -0.9384835295
2.3381524935 -1.6805823373 -0.9747493617
2.2651877275 -1.6039167149 -1.0040486106
2.2019378448 -1.5308396998 -1.0192665518
2.1421595661 -1.4535537079 -1.0240123343
2.0877616320 -1.3724638337 -1.0182403956
2.0411049495 -1.2881798771 -1.0014520429
2.0037203239 -1.2020398477 -0.9742382415
1.9762266863 -1.1156848728 -0.9375235940
1.9586083598 -1.0309895831 -0.8919256141
1.9493874313 -0.9493424030 -0.8388459586
1.9471204978 -0.8718707420 -0.7791188775
1.9507213608 -0.7994541003 -0.7133947445
1.9590330261 -0.7324837184 -0.6425147546
1.9714641277 -0.6713500915 -0.5670984834
1.9879746254 -0.6166377256 -0.4876576385
2.0110972674 -0.5620708111 -0.3951724447
2.0366237858 -0.5206491967 -0.3102618093
2.0672013840 -0.4846828123 -0.2245894138
2.1037735704 -0.4528653064 -0.1397119776
2.1470373528 -0.4227630798 -0.0575455602
2.1913097288 -0.3959707769 0.0104861920
2.2413880464 -0.3651231668 0.0721868948
2.2963194242 -0.3277151327 0.1253749488
2.3544604074 -0.2813413668 0.1672860784
2.4109505038 -0.2227779737 0.1917354266
2.4552990962 -0.1655093677 0.2004802519
2.4949113951 -0.0901141585 0.1945895231
2.5101419959 -0.0215806395 0.1735033947
2.5096638234 0.0459734284 0.1451215537
2.4877559132 0.1180149764 0.1044619959
2.4530229056 0.1833420276 0.0618658897
2.4097776705 0.2433642190 0.0189694146
2.3600340360 0.2989742680 -0.0229309810
2.2968476714 0.3580597896 -0.0679954521
2.2264650914 0.4131859746 -0.1068047257
2.1388037122 0.4706445851 -0.1380517226
2.0547744901 0.5182102984 -0.1514087694
1.9582532542 0.5701956126 -0.1517814707
1.8630245669 0.6235119857 -0.1397828368
1.7717032909 0.6809892032 -0.1190422274
1.6863499447 0.7449062658 -0.0924005381
1.6155693725 0.8072983352 -0.0662304639
1.5493965032 0.8743932836 -0.0396090173
1.4864570857 0.9450122888 -0.0142536152
1.4241137603 1.0171929807 0.0079178153
1.3584995407 1.0879115634 0.0242471438
1.2954341319 1.1456375775 0.0319077655
1.2247488507 1.1941417995 0.0295872775
1.1492721962 1.2328371344 0.0186509125
1.0607104634 1.2680426104 -0.0017908584
0.9706046731 1.2966745223 -0.0265641620
0.8788016256 1.3209220458 -0.0499472794
0.7849831033 1.3415973833 -0.0676053107
0.6779259670 1.3612169282 -0.0780697187
0.5820605175 1.3751921510 -0.0821010115
0.4861671996 1.3866075590 -0.0817031099
0.3904102172 1.3958902654 -0.0779245619
0.2947935187 1.4034109321 -0.0715917669
0.1992535065 1.4095183265 -0.0634089401
0.1036869745 1.4145090036 -0.0539740754
0.0079624736 1.4186206442 -0.0438580469
-0.0880511513 1.4221178453 -0.0336320870
-0.1844544711 1.4252623112 -0.0238605798
-0.2813029958 1.4283117024 -0.0151754265
-0.3904856716 1.4311375618 -0.0069512279
-0.5006810200 1.5034453700 -0.0954159400
-0.5998824702 1.5139018931 -0.0955268603
-0.6981484029 1.5190988702 -0.1119441837
-0.7940740761 1.5203656037 -0.1395467347
-0.8881799659 1.5195936946 -0.1729521147
-0.9816823392 1.5181374166 -0.2080117954
-1.0755709231 1.5162639308 -0.2419955754
-1.1704981824 1.5128666074 -0.2728022908
-1.2666637848 1.5049157855 -0.2983802702
-1.3630970522 1.4869599867 -0.3163743497
-1.4551489544 1.4498724895 -0.3228744293
-1.5340181735 1.3897118038 -0.3157105831
-1.5959954036 1.3137919897 -0.2974201593
-1.6476481143 1.2320284898 -0.2726667865
-1.6958737809 1.1493811404 -0.2440900439
-1.7456867307 1.0685383418 -0.2131842531
-1.8004159834 0.9914311913 -0.1811116489
-1.8617894336 0.9194763236 -0.1491415605
-1.9301413251 0.8534017435 -0.1186936220
-2.0055203124 0.7937256731 -0.0918061754
-2.0868251221 0.7396678645 -0.0710206019
-2.1722303829 0.6894006527 -0.0591309715
-2.2591689445 0.6404094281 -0.0592207416
-2.3445350919 0.5902483286 -0.0716121496
-2.4262142195 0.5375480052 -0.0943164361
-2.5035501254 0.4819800024 -0.1243257728
-2.5768790947 0.4236209410 -0.1587806499
-2.6460446335 0.3622375084 -0.1964433817
-2.7097093918 0.2969199278 -0.2370365549
-2.7655883606 0.2265246251 -0.2804413817
-2.8078927507 0.1487738978 -0.3263360303
-2.8300672191 0.0632515052 -0.3722000748
-2.8257938186 -0.0273253884 -0.4129234641
-2.7962625041 -0.1172837335 -0.4434742094
-2.7462681834 -0.2016618031 -0.4606433279
-2.6819817574 -0.2777558566 -0.4635857366
-2.6077198987 -0.3430847698 -0.4510801001
-2.5282561991 -0.3967075399 -0.4237406076
-2.4475757441 -0.4384072656 -0.3825752065
-2.3694137621 -0.4680555338 -0.3281667884
-2.2964071696 -0.4884039143 -0.2632804457
-2.2305954846 -0.5017927118 -0.1894571451
-2.1726165756 -0.5114360223 -0.1087736141
-2.1223363725 -0.5206081389 -0.0230140961
-2.0789007115 -0.5321578198 0.0661342995
-2.0416140278 -0.5483783222 0.1573184017
-2.0098335108 -0.5713120536 0.2491378409
-1.9823693861 -0.6020710420 0.3400447513
-1.9586194469 -0.6412361071 0.4287402946
-1.9381754377 -0.6889376003 0.5140106860
-1.9206781267 -0.7446757556 0.5949544761
-1.9059029058 -0.8077673292 0.6708910556
-1.8945143391 -0.8778473854 0.7410636109
-1.8869847503 -0.9539028355 0.8052835633
-1.8848753982 -1.0354876692 0.8627550719
-1.8897916000 -1.1214286099 0.9132444071
-1.9039929895 -1.2105040249 0.9559198948
-1.9298374168 -1.3007252795 0.9897765913
-1.9686880874 -1.3894850530 1.0134513292
-2.0188583713 -1.4746922510 1.0265574737
-2.0783610666 -1.5547545550 1.0282916617
-2.1437290060 -1.6295923591 1.0192228440
-2.2124111316 -1.6992985238 0.9996219330
-2.2824802248 -1.7638796142 0.9699253494
-2.3524342459 -1.8231303777 0.9304567654
-2.4211772671 -1.8766660744 0.8817759643
-2.4878704211 -1.9239389312 0.8245015699
-2.5515124101 -1.9638016461 0.7587525351
-2.6114589570 -1.9958889610 0.6856959834
-2.6668720932 -2.0193746273 0.6060896343
-2.7167573070 -2.0336420099 0.5208386827
-2.7605444315 -2.0386963971 0.4313016659
-2.7972257542 -2.0339945597 0.3386104458
-2.8264407654 -2.0199740414 0.2442288041
-2.8478652631 -1.9969317186 0.1495197737
-2.8610136389 -1.9653757009 0.0557543395
-2.8659645736 -1.9258646004 -0.0357659421
-2.8630087614 -1.8793274066 -0.1240111764
-2.8522122958 -1.8261286064 -0.2077673842
-2.8341335298 -1.7672513717 -0.2863112817
-2.8091003826 -1.7032442566 -0.3586967388
-2.7773138443 -1.6347475046 -0.4239700259
-2.7392374280 -1.5626324224 -0.4815090342
-2.6951801541 -1.4877222486 -0.5306044736
-2.6448820995 -1.4108940279 -0.5697135463
-2.5888098795 -1.3334953475 -0.5983982235
-2.5271402426 -1.2569784195 -0.6156727820
-2.4604474473 -1.1829404502 -0.6206818161
-2.3896566566 -1.1130053957 -0.6132208735
-2.3160764231 -1.0485924375 -0.5933002334
-2.2413215321 -0.9904272945 -0.5618411785
-2.1667332120 -0.9388439376 -0.5201598430
-2.0931899599 -0.8935771750 -0.4700962176
-2.0211098524 -0.8548188795 -0.4129200626
-1.9501905035 -0.8225758779 -0.3504817793
-1.8794379072 -0.7971348866 -0.2847930879
-1.8073106456 -0.7793077113 -0.2181114407
-1.7315993335 -0.7707796050 -0.1536488162
-1.6505172426 -0.7727839992 -0.0956018032
-1.5632941668 -0.7868810387 -0.0495363988
-1.4716856688 -0.8129708675 -0.0203653489
-1.3792735121 -0.8493578215 -0.0125692648
-1.2906636110 -0.8921425328 -0.0280419270
-1.2089064902 -0.9361332689 -0.0642735565
-1.1338442343 -0.9769208128 -0.1158188668
-1.0615565570 -1.0121123547 -0.1750263411
-0.9859025441 -1.0405427817 -0.2336072053
-0.9025644136 -1.0620555745 -0.2839971861
-0.8101595700 -1.0760908302 -0.3185612333
-0.7119011903 -1.0839253819 -0.3329459230
-0.6125904181 -1.0875140807 -0.3258171410
-0.5170695741 -1.0885466062 -0.2973745887
-0.4288023587 -1.0886353303 -0.2510345430
-0.3498458401 -1.0890407729 -0.1900849128
-0.2801554154 -1.0909260530 -0.1186839031
-0.2190444018 -1.0955323357 -0.0398772737
-0.1645238403 -1.1037627450 0.0433602204
-0.1145439586 -1.1162816709 0.1288871238
-0.0675285003 -1.1336816893 0.2152452471
-0.0216564633 -1.1563460585 0.3009979044
0.0243455375 -1.1846447712 0.3849830863
0.0715512877 -1.2183102235 0.4662741287
0.1206726734 -1.2576579597 0.5437847184
0.1721065066 -1.3024512811 0.6166955965
0.2259127320 -1.3523748641 0.6843736809
0.2819032591 -1.4075975375 0.7458779158
0.3394855927 -1.4679781817 0.8006940442
0.3978201349 -1.5334108895 0.8484614368
0.4555618178 -1.6043412093 0.8884515970
0.5109096749 -1.6809999441 0.9204286128
0.5613154084 -1.7638398292 0.9440136117
0.6026096241 -1.8535242905 0.9582189606
0.6312488016 -1.9488949309 0.9631663041
0.6440252647 -2.0476487336 0.9583702669
0.6420215533 -2.1464207992 0.9446133070
0.6289220937 -2.2429560626 0.9229579341
0.6078243929 -2.3360252667 0.8936676068
0.5817122548 -2.4254168036 0.8577109967
0.5520728012 -2.5108745326 0.8154461434
0.5195476160 -2.5918887730 0.7670005604
0.4846206698 -2.6682034441 0.7129257925
0.4473608512 -2.7393349010 0.6535996383
0.4077840172 -2.8047597594 0.5894014641
0.3657873006 -2.8637153993 0.5206406317
0.3215207353 -2.9159969294 0.4480151279
0.2749292639 -2.9605411555 0.3717802977
0.2263387584 -2.9971689162 0.2926409509
0.1760284205 -3.0254536866 0.2111849474
0.1244628046 -3.0445728032 0.1278655450
0.0720708213 -3.0544110358 0.0434629685
0.0194410165 -3.0548933871 -0.0413513424
-0.0327368338 -3.0460143380 -0.1259862575
-0.0838133068 -3.0275663321 -0.2097494467
-0.1334124314 -3.0001032660 -0.2919104410
-0.1809005319 -2.9637948095 -0.3718593710
-0.2259121706 -2.9190427901 -0.4489089176
-0.2682116776 -2.8665743099 -0.5225576084
-0.3075564168 -2.8068105911 -0.5921756252
-0.3438165939 -2.7403308596 -0.6572326843
-0.3770415356 -2.6678983301 -0.7173734914
-0.4069759818 -2.5898026299 -0.7718980907
-0.4335464530 -2.5067138711 -0.8204448979
-0.4564510407 -2.4191926393 -0.8626528301
-0.4749012420 -2.3275991451 -0.8977942619
-0.4879162011 -2.2325549984 -0.9253563116
-0.4939265001 -2.1348022012 -0.9445468608
-0.4914111234 -2.0355792668 -0.9547995972
-0.4785205943 -1.9366432032 -0.9550714850
-0.4549472164 -1.8402272018 -0.9450502033
-0.4217725406 -1.7483013286 -0.9250595943
-0.3811087390 -1.6620529639 -0.8956331726
-0.3351159051 -1.5822785366 -0.8571207727
-0.2861401221 -1.5088858182 -0.8104477159
-0.2359213487 -1.4417425579 -0.7562784964
-0.1857214254 -1.3806968528 -0.6952959405
-0.1363629792 -1.3257041391 -0.6281651806
-0.0883524723 -1.2767955109 -0.5555656133
-0.0417704467 -1.2339891931 -0.4783250772
0.0036973441 -1.1969935026 -0.3974949984
0.0486242117 -1.1661692801 -0.3138169090
0.0941377766 -1.1409846202 -0.2285831013
0.1414329170 -1.1212709854 -0.1428796317
0.1924306427 -1.1065769226 -0.0583096621
0.2489032575 -1.0962215747 0.0233620790
0.3127868421 -1.0894135752 0.0997414808
0.3858947090 -1.0852008872 0.1674962975
0.4686021597 -1.0824070462 0.2231540507
0.5605268341 -1.0799007794 0.2616208888
0.6582863547 -1.0764622832 0.2805629783
0.7576286515 -1.0703006780 0.2768341513
0.8532635463 -1.0594922308 0.2511560010
0.9408865961 -1.0424295768 0.2068225977
1.0193021006 -1.0182818785 0.1500315544
1.0922877236 -0.9874645123 0.0892687034
1.1654991443 -0.9499211322 0.0327645303
1.2439505771 -0.9074284323 -0.0117544179
1.3295236329 -0.8632340559 -0.0371854205
1.4202173173 -0.8222131090 -0.0403836936
1.5121332964 -0.7886546476 -0.0217807898
1.6010969511 -0.7659286481 0.0169335519
1.6844838109 -0.7547498013 0.0704346388
1.7614235666 -0.7551227286 0.1339679329
1.8333814014 -0.7655480338 0.2023593109
1.9026400939 -0.7842349177 0.2717953608
1.9711860404 -0.8103934290 0.3395120011
2.0405198058 -0.8431428201 0.4034434988
2.1115050882 -0.8821125522 0.4618187905
2.1843015177 -0.9273438775 0.5129850141
2.2584876508 -0.9791768657 0.5550626601
2.3329347269 -1.0374727888 0.5869250726
2.4063186490 -1.1020004401 0.6070758983
2.4769452191 -1.1720783082 0.6146424370
2.5434366010 -1.2463035352 0.6093946380
2.6047544862 -1.3229765000 0.5915756716
2.6605471589 -1.4003325116 0.5622511998
2.7106125389 -1.4769731750 0.5224954186
2.7546284148 -1.5515156796 0.4727992392
2.7925356708 -1.6229883458 0.4143395901
2.8244228272 -1.6906408093 0.3482368336
2.8496678678 -1.7535466907 0.2749569160
2.8679405913 -1.8109935210 0.1954022561
2.8791889269 -1.8625661228 0.1106877341
2.8825650662 -1.9071208628 0.0214394531
2.8781826775 -1.9442985892 -0.0710759878
2.8657145133 -1.9733949416 -0.1657322448
2.8450408889 -1.9934304084 -0.2613063809
2.8164782051 -2.0041205899 -0.3563458643
2.7803694906 -2.0051078429 -0.4493837224
2.7373460465 -1.9961399819 -0.5389803537
2.6883020721 -1.9775220821 -0.6238634448
2.6340253146 -1.9497709133 -0.7028780203
2.5752547091 -1.9130133909 -0.7746744837
2.5129930467 -1.8684465872 -0.8386857552
2.4480887784 -1.8166857373 -0.8940872354
2.3814072335 -1.7584912324 -0.9402177948
2.3139423605 -1.6946865184 -0.9768079948
2.2468444833 -1.6257528899 -1.0034112925
2.1815628551 -1.5519869807 -1.0194233077
2.1199545897 -1.4736644742 -1.0245909303
2.0641503286 -1.3911474234 -1.0188459867
2.0169391644 -1.3049909341 -1.0015077821
1.9798788759 -1.2167477667 -0.9734259031
1.9535562123 -1.1282704489 -0.9355661408
1.9378487494 -1.0417188476 -0.8884475068
1.9307014752 -0.9585383504 -0.8337610289
1.9304357251 -0.8799369268 -0.7722271968
1.9359894842 -0.8069602755 -0.7043347253
1.9460211638 -0.7399765851 -0.6310049964
1.9598596450 -0.6793832999 -0.5528804679
1.9775877538 -0.6260653261 -0.4703585850
1.9991914618 -0.5799054972 -0.3845169196
2.0251370072 -0.5411601039 -0.2962413599
2.0559504158 -0.5089964999 -0.2068903845
2.0926775824 -0.4822968726 -0.1179709427
2.1361146299 -0.4588339577 -0.0311924364
2.1869391528 -0.4353852876 0.0514639175
2.2460228505 -0.4079554247 0.1270561731
2.3123503014 -0.3724649345 0.1925234147
2.3835249367 -0.3250340018 0.2436393735
2.4547761345 -0.2639924935 0.2770279107
2.5197144014 -0.1898238649 0.2907893864
2.5693912401 -0.1040539187 0.2833335636
2.5948457174 -0.0118289505 0.2567012830
2.5888826482 0.0784371155 0.2154775770
2.5588848073 0.1609086744 0.1683318673
2.5122187660 0.2345565879 0.1198194101
2.4557480855 0.3016439763 0.0721378986
2.3917382441 0.3634001218 0.0268055627
2.3209883036 0.4207348576 -0.0140624464
2.2432885053 0.4738592680 -0.0472094108
2.1590028060 0.5228130590 -0.0685126546
2.0707222816 0.5687737023 -0.0756172564
1.9820854607 0.6143527716 -0.0703788319
1.8957444266 0.6622275525 -0.0556090344
1.8134195401 0.7144727860 -0.0341796712
1.7361109244 0.7721959744 -0.0085157333
1.6644751748 0.8358828708 0.0194175022
1.5979444786 0.9047211264 0.0477683517
1.5351035247 0.9774554265 0.0748382014
1.4730548976 1.0519408172 0.0987961531
1.4073859793 1.1249030891 0.1168945351
1.3336462436 1.1913783170 0.1260053327
1.2502148533 1.2457922004 0.1232443658
1.1600781049 1.2858521477 0.1086180089
1.0674511840 1.3147470475 0.0852307509
0.9738462359 1.3385260875 0.0598320666
0.8789441916 1.3590007344 0.0364539109
0.7829907737 1.3765597383 0.0150726206
0.6862173104 1.3916736327 -0.0044031629
0.5887969955 1.4047533815 -0.0220472151
0.4908609834 1.4161610692 -0.0379146135
0.3925102151 1.4262205103 -0.0520413279
0.2938148151 1.4352009198 -0.0643825724
0.1948500326 1.4434198236 -0.0749694427
0.0956750446 1.4511588214 -0.0838025671
-0.0036601709 1.4586828187 -0.0908361363
-0.1031057826 1.4662638116 -0.0959993195
-0.2026071805 1.4741908989 -0.0991927128
-0.3020988074 1.4827814451 -0.1002833661
-0.4014956654 1.4923943006 -0.0990982709
-0.4993115757 1.3653316523 0.0858071333
-0.6182251646 1.3598528304 0.0715193863
-0.7115546662 1.3517595820 0.0509682206
-0.8029621557 1.3389787384 0.0245624377
-0.8930233499 1.3224545870 -0.0044284162
-0.9824087589 1.3022446239 -0.0331527768
-1.0491734293 1.2840941646 -0.0530354320
-1.1156907287 1.2629397153 -0.0707757742
-1.1808538628 1.2350563455 -0.0832655623
-1.2230975607 1.2134719783 -0.0890878868
-1.2846655202 1.1766022464 -0.0940650720
-1.3216089495 1.1461016845 -0.0916646495
-1.3751105010 1.0985824499 -0.0857645651
-1.4247848676 1.0475264314 -0.0752655793
-1.4866382644 0.9769036832 -0.0549582567
-1.5479518306 0.9070113189 -0.0307975049
-1.6117164438 0.8400657565 -0.0047432484
-1.6979054546 0.7631817249 0.0278172400
-1.7914148702 0.6941480351 0.0574588828
-1.8915540668 0.6324973947 0.0810763486
-1.9965892687 0.5762360696 0.0949203854
-2.1032115791 0.5216803860 0.0913327646
-2.1859398778 0.4761097938 0.0753865435
-2.2634240007 0.4270942095 0.0475521093
-2.3340867072 0.3739592957 0.0103705206
-2.3978620379 0.3165524746 -0.0325802880
-2.4547696874 0.2544779879 -0.0785406992
-2.4931650651 0.2048996395 -0.1139449797
-2.5232611789 0.1499696483 -0.1494167138
-2.5389132529 0.1112060427 -0.1723891127
-2.5557733612 0.0498452172 -0.2058345755
-2.5539567224 0.0055715024 -0.2237684113
-2.5521400837 -0.0387022124 -0.2417022471
-2.5362538355 -0.0826511850 -0.2515427896
-2.5203675873 -0.1266001576 -0.2613833322
-2.4938974932 -0.1664373795 -0.2610242563
-2.4674273991 -0.2062746014 -0.2606651803
-2.4193820224 -0.2573782672 -0.2452721924
-2.3863933781 -0.2881802173 -0.2303289889
-2.3354728218 -0.3294824019 -0.2008923663
-2.2860188507 -0.3613549991 -0.1595301084
-2.2392569669 -0.3883836052 -0.1123346744
-2.1822288515 -0.4180454571 -0.0413336111
-2.1322098668 -0.4434501669 0.0364723043
-2.0889427110 -0.4682345328 0.1184807279
-2.0516893690 -0.4953326359 0.2026958914
-2.0194785057 -0.5268500879 0.2874405810
-1.9914889667 -0.5639991357 0.3713875398
-1.9670581863 -0.6074420559 0.4533913292
-1.9456208302 -0.6572866760 0.5325459472
-1.9224839362 -0.7283247758 0.6263921858
-1.9068241955 -0.7919246144 0.6965550173
-1.8939516839 -0.8610047518 0.7619273256
-1.8843567668 -0.9351215203 0.8221464085
-1.8781262140 -1.0339319560 0.8898856144
-1.8801615374 -1.1176431884 0.9368645190
-1.8902886197 -1.2041579701 0.9772259237
-1.9191164354 -1.3136622235 1.0161819360
-1.9548717783 -1.3997043285 1.0381416348
-2.0019559147 -1.4821254342 1.0506360790
-2.0735064882 -1.5780885346 1.0522152825
-2.1370432267 -1.6492177715 1.0429251648
-2.2038731792 -1.7153727193 1.0242318949
-2.2893331546 -1.7914710848 0.9885170399
-2.3576724801 -1.8467465902 0.9500921800
-2.4249888727 -1.8968084671 0.9035773676
-2.4905413712 -1.9410763557 0.8493235463
-2.5692215749 -1.9881723260 0.7720398110
-2.6282547560 -2.0171183940 0.7020591476
-2.6831846990 -2.0384220182 0.6262466949
-2.7445500324 -2.0526738395 0.5242483154
-2.7877621057 -2.0551663247 0.4386839081
-2.8247410519 -2.0492245779 0.3504055026
-2.8611069020 -2.0298653202 0.2378875990
-2.8821764053 -2.0055034906 0.1475931561
-2.8959814232 -1.9737368277 0.0581973647
-2.9031972123 -1.9245732734 -0.0508818116
-2.9005807964 -1.8779439358 -0.1346734674
-2.8910629341 -1.8255849553 -0.2144939121
-2.8750552236 -1.7681389847 -0.2896436617
-2.8469589028 -1.6904137632 -0.3765617497
-2.8174706277 -1.6234580192 -0.4387566621
-2.7823571090 -1.5532353087 -0.4940424000
-2.7302483961 -1.4617174545 -0.5514031189
-2.6829357392 -1.3869496196 -0.5883826922
-2.6301333239 -1.3117690434 -0.6158076985
-2.5564479781 -1.2193612265 -0.6350827901
-2.4921060922 -1.1484974369 -0.6382011518
-2.4237607631 -1.0819366670 -0.6299318287
-2.3346308377 -1.0062600385 -0.6041797620
-2.2620207940 -0.9527464714 -0.5717272375
-2.1896696495 -0.9053961868 -0.5302662501
-2.1007682802 -0.8538618187 -0.4684211299
-2.0315032574 -0.8193019537 -0.4115775910
-1.9635923565 -0.7903757217 -0.3501233819
-1.8961720982 -0.7672091686 -0.2857593564
-1.8101319974 -0.7479980528 -0.2043729776
-1.7380074594 -0.7409431327 -0.1415685080
-1.6610905809 -0.7429935459 -0.0845547007
-1.5571694864 -0.7601321818 -0.0283741150
-1.4695652841 -0.7850766078 -0.0001999194
-1.3587901824 -0.8278411130 0.0096613880
-1.2733932468 -0.8677689988 -0.0053281528
-1.1931107359 -0.9081428232 -0.0379649893
-1.1175456362 -0.9453988289 -0.0836046490
-1.0436436480 -0.9773589806 -0.1358528874
-0.9669139681 -1.0029266517 -0.1874864206
-0.8840039988 -1.0221091218 -0.2314367132
-0.7943066153 -1.0353706371 -0.2617451008
-0.6999497603 -1.0438264844 -0.2735144157
-0.6049379958 -1.0492863711 -0.2657669128
-0.5359405752 -1.0523105374 -0.2469693831
-0.4489806290 -1.0558880681 -0.2076927552
-0.3698774716 -1.0597825601 -0.1541015494
-0.2993529199 -1.0648168755 -0.0895082306
-0.2368431116 -1.0718190768 -0.0171354856
-0.1808388855 -1.0815787467 0.0601836348
-0.1295791733 -1.0948120000 0.1402803732
-0.0813195232 -1.1120239571 0.2215009072
-0.0229265789 -1.1394206336 0.3227419988
0.0238516993 -1.1664348227 0.4021455962
0.0718041170 -1.1981053748 0.4790776616
0.1216416250 -1.2343086077 0.5527297730
0.1738165991 -1.2748642187 0.6223730862
0.2424651530 -1.3310218608 0.7032161467
0.3005462155 -1.3808381588 0.7612629531
0.3609157819 -1.4344222669 0.8132974258
0.4231925945 -1.4916149142 0.8588368245
0.5027927829 -1.5684973012 0.9051696550
0.5667016301 -1.6337585952 0.9345850008
0.6295362848 -1.7029533888 0.9562416546
0.7033137856 -1.7960744432 0.9717897047
0.7644339992 -1.8987169301 0.9744551852
0.7957314822 -2.0362202260 0.9598352444
0.7804194007 -2.1523430609 0.9367683952
0.7464934330 -2.2633296250 0.9067606432
0.7050062640 -2.3695612008 0.8693989789
0.6691423009 -2.4509497615 0.8331198465
0.6321185552 -2.5290826645 0.7912819882
0.5941523851 -2.6037019410 0.7442138753
0.5451198820 -2.6908817524 0.6778918670
0.5046192006 -2.7556867983 0.6197832029
0.4627269630 -2.8152627822 0.5572466652
0.4192883292 -2.8690361896 0.4906425390
0.3742781200 -2.9165997279 0.4204685275
0.3276663651 -2.9572370435 0.3470624284
0.2796081894 -2.9904931175 0.2709300326
0.2178686282 -3.0206922964 0.1726438866
0.1676550042 -3.0356423074 0.0922720655
0.1171874862 -3.0420497455 0.0109461186
0.0669295859 -3.0396918446 -0.0707242782
0.0173967319 -3.0285703988 -0.1521208663
-0.0309026079 -3.0086343607 -0.2325688207
-0.0774134725 -2.9799989935 -0.3114331778
-0.1216894732 -2.9431054597 -0.3881232885
-0.1634201272 -2.8984211622 -0.4620503340
-0.2022979079 -2.8463551152 -0.5326275032
-0.2381465846 -2.7874501803 -0.5993429342
-0.2708432625 -2.7222386847 -0.6616716452
-0.3002333009 -2.6511542089 -0.7190290770
-0.3262701261 -2.5748379354 -0.7710358295
-0.3488385728 -2.4938730260 -0.8172942271
-0.3676325365 -2.4087218564 -0.8572824006
-0.3822262241 -2.3199345243 -0.8905317304
-0.3918788733 -2.2280896740 -0.9163837818
-0.3956095866 -2.1339401714 -0.9340689308
-0.3925027225 -2.0385831071 -0.9430306321
-0.3817966709 -1.9434007904 -0.9427893811
-0.3687950654 -1.8730142173 -0.9366606138
-0.3443475203 -1.7819248117 -0.9197240305
-0.3130465321 -1.6952414804 -0.8933965753
-0.2762758122 -1.6139932631 -0.8581546658
-0.2357749928 -1.5385455921 -0.8149378285
-0.1929513355 -1.4691964015 -0.7643215125
-0.1490381712 -1.4060819241 -0.7068970361
-0.1049617979 -1.3490924446 -0.6434876432
-0.0504212861 -1.2864009132 -0.5569657285
-0.0073886735 -1.2427910647 -0.4830845320
0.0353351908 -1.2051262410 -0.4058123726
0.0783131735 -1.1731376602 -0.3261447739
0.1224645287 -1.1465256481 -0.2451457183
0.1690206578 -1.1250081785 -0.1639815529
0.2196603787 -1.1082081031 -0.0841944849
0.2762043265 -1.0954956441 -0.0077488969
0.3402156614 -1.0860312080 0.0629384652
0.4129248200 -1.0789859811 0.1247621837
0.4947778469 -1.0734792569 0.1736681357
0.5844338245 -1.0685502501 0.2058185947
0.6547807999 -1.0645702220 0.2179022311
0.7498372757 -1.0576607944 0.2148674793
0.8199321549 -1.0507692232 0.2005804819
0.9066453216 -1.0368017628 0.1621436410
0.9847772391 -1.0168896307 0.1100934001
1.0741104484 -0.9825291616 0.0377126916
1.1451763633 -0.9485362869 -0.0169668494
1.2203054745 -0.9091295074 -0.0611848645
1.3224922796 -0.8564599985 -0.0926941470
1.4088275338 -0.8163422705 -0.0964533037
1.5180009667 -0.7742506065 -0.0739441458
1.6229225934 -0.7454422605 -0.0245610740
1.7179565992 -0.7346973290 0.0475018357
1.7880255558 -0.7364724094 0.1129489807
1.8542103533 -0.7466831442 0.1816871398
1.9184233944 -0.7642610100 0.2508498560
1.9985717535 -0.7956507797 0.3344444145
2.0641243038 -0.8271226083 0.3970674138
2.1316046742 -0.8642363440 0.4542696353
2.2010720758 -0.9070779685 0.5046116845
2.2720461446 -0.9558246500 0.5467195405
2.3435444505 -1.0106653404 0.5792533357
2.4317572707 -1.0873668915 0.6051855388
2.4994402381 -1.1548162994 0.6123655993
2.5631325086 -1.2262364908 0.6074260515
2.6220878012 -1.2999828911 0.5909708124
2.6759131409 -1.3745008890 0.5637779644
2.7361139774 -1.4668018242 0.5165875878
2.7777792760 -1.5383496597 0.4679739248
2.8139836763 -1.6069348542 0.4113665355
2.8447152760 -1.6718160689 0.3475957052
2.8694642735 -1.7321435360 0.2770947870
2.8909773343 -1.7997695116 0.1804220196
2.9013470321 -1.8478494558 0.0980772889
2.9047717827 -1.8894471417 0.0117343841
2.9008571795 -1.9238191073 -0.0777090870
2.8896236908 -1.9505678182 -0.1690984045
2.8709212156 -1.9690613861 -0.2612954628
2.8448735008 -1.9787093109 -0.3530503383
2.8024222885 -1.9776152029 -0.4650642177
2.7615488795 -1.9667237101 -0.5510437848
2.7149912159 -1.9466866258 -0.6323590091
2.6635987476 -1.9179541108 -0.7079799046
2.6081995424 -1.8811503352 -0.7769883559
2.5495422102 -1.8368031941 -0.8384672084
2.4884627776 -1.7857417338 -0.8918731311
2.4257881613 -1.7287510335 -0.9367492642
2.3623626265 -1.6664781562 -0.9726907286
2.2835309717 -1.5820805400 -1.0046859286
2.2223128344 -1.5096924189 -1.0191097959
2.1643645425 -1.4334429416 -1.0234337383
2.1113729355 -1.3537802440 -1.0176348046
2.0652707345 -1.2713688200 -1.0013963038
2.0275617719 -1.1873319286 -0.9750505800
1.9988971602 -1.1030992967 -0.9394810471
1.9793679702 -1.0202603185 -0.8954037215
1.9680733873 -0.9401464555 -0.8439308882
1.9638052704 -0.8638045571 -0.7860105582
1.9654532374 -0.7919479251 -0.7224547638
1.9720448885 -0.7249908517 -0.6540245128
1.9830686104 -0.6633168831 -0.5813164989
1.9983614970 -0.6072101251 -0.5049566920
2.0230030729 -0.5442361250 -0.4058279698
2.0481105644 -0.5001382895 -0.3242822588
2.0784523522 -0.4603691247 -0.2422884430
2.1148695583 -0.4234337401 -0.1614530126
2.1579600756 -0.3866922020 -0.0838986840
2.1956803047 -0.3565562662 -0.0304915335
2.2367532423 -0.3222909090 0.0173176164
2.2802885471 -0.2829653308 0.0582264829
2.3253958781 -0.2376487318 0.0909327833
2.3671248730 -0.1815634539 0.1064429426
2.3908837910 -0.1411948706 0.1101711174
2.4204315500 -0.0761743983 0.1058454825
2.4254382744 -0.0313323285 0.0903055065
2.4304449987 0.0135097414 0.0747655304
2.4166270192 0.0751212784 0.0405921246
2.3938270453 0.1321274674 0.0039123692
2.3638072555 0.1850844616 -0.0341990693
2.3283298279 0.2345484143 -0.0726675247
2.2727070392 0.2953847216 -0.1219284579
2.2096416774 0.3525126811 -0.1664000406
2.1186046183 0.4184761112 -0.2075907907
2.0388266986 0.4676468945 -0.2272002823
1.9344210476 0.5260384536 -0.2331841095
1.8303047073 0.5847964189 -0.2239566392
1.7299870417 0.6475056203 -0.2039047837
1.6365889650 0.7176165571 -0.1762853429
1.5666635703 0.7787137997 -0.1518784301
1.5008485277 0.8440654408 -0.1269863864
1.4378106466 0.9125691510 -0.1033454319
1.3751726230 0.9824451442 -0.0829605224
1.3096131020 1.0509200376 -0.0684002474
1.2572220201 1.0998968380 -0.0621898016
1.1992828481 1.1424913987 -0.0640698108
1.1384662876 1.1798221211 -0.0713161839
1.0539697428 1.2213381732 -0.0888124678
0.9673631104 1.2548229570 -0.1129603905
0.8786590596 1.2828433572 -0.1363484697
0.7869754329 1.3066350283 -0.1502832420
0.6696346236 1.3307602238 -0.1517362745
0.5753240394 1.3456309204 -0.1421548078
0.4814734158 1.3570540488 -0.1254916064
0.3883102193 1.3655600205 -0.1038077960
0.2957722223 1.3716209444 -0.0788009614
0.2036569804 1.3756168294 -0.0518484376
0.1116989044 1.3778591858 -0.0241455837
0.0195851182 1.3785584697 0.0031200426
-0.0729965200 1.3779718791 0.0287351454
-0.1663017617 1.3763337235 0.0514715531
-0.2605071842 1.3738419598 0.0699325131
-0.3794756779 1.3698808230 0.0851958150
