# Supplementary material for: The topology of the magnetically induced ring current of C13Cl2
Source: Chem Sci. 2026 Jun 27. Online ahead of print. doi: 10.1039/d6sc03398a (PMC13334967; doi:10.1039/d6sc03398a)
Supplement: SC-OLF-D6SC03398A-s002 [file SC-OLF-D6SC03398A-s002.zip › c13cl2/3loops/ribbon_traj_009_011.xyz]

300

-0.5019665058 1.4266017579 0.0231951756
-0.6114207452 1.4290578878 0.0157063283
-0.7072939272 1.4259008669 -0.0035504402
-0.8009844488 1.4183662158 -0.0309972928
-0.8930771033 1.4078302235 -0.0623303620
-0.9733521082 1.3980833058 -0.0905318899
-1.0536598194 1.3868580042 -0.1174600844
-1.1343108280 1.3733819556 -0.1417414487
-1.2147419370 1.3540763656 -0.1605281916
-1.2838812594 1.3334408319 -0.1722385495
-1.3603269687 1.2952543596 -0.1776307905
-1.4180866564 1.2494375840 -0.1726605949
-1.4674003495 1.1957412442 -0.1621271106
-1.5180756544 1.1289544366 -0.1442391770
-1.5661631120 1.0612896210 -0.1229308297
-1.6225261667 0.9858075319 -0.0962200402
-1.6903783404 0.9050979655 -0.0644510091
-1.7644634831 0.8300880516 -0.0324787190
-1.8462122135 0.7625100627 -0.0029554478
-1.9346390309 0.7016568848 0.0215376919
-2.0282622433 0.6460657868 0.0378704821
-2.1245705748 0.5930595739 0.0420591227
-2.2190188850 0.5388886671 0.0291594022
-2.2990885242 0.4880812896 0.0063878197
-2.3735920561 0.4339608655 -0.0258075386
-2.4422024162 0.3761946397 -0.0641629343
-2.4992687757 0.3231735937 -0.0996693252
-2.5507025860 0.2662254749 -0.1370608580
-2.5919464028 0.2150112687 -0.1695053662
-2.6312691594 0.1504037720 -0.2090913776
-2.6542803197 0.0897577476 -0.2422320631
-2.6672265191 0.0252258907 -0.2753574465
-2.6621722114 -0.0313289733 -0.2987613223
-2.6415713391 -0.0988409801 -0.3201210573
-2.6136565713 -0.1522964320 -0.3317477977
-2.5694981408 -0.2112094349 -0.3337120152
-2.5203519939 -0.2647398675 -0.3279522100
-2.4652214058 -0.3093685716 -0.3090791430
-2.4094824399 -0.3480357533 -0.2832931218
-2.3457539071 -0.3844827326 -0.2406687403
-2.2852428549 -0.4130154818 -0.1885594638
-2.2294046093 -0.4352862715 -0.1284166010
-2.1789936716 -0.4533842673 -0.0619593414
-2.1351669451 -0.4693030850 0.0099180303
-2.0911594136 -0.4897768043 0.0948506790
-2.0534757057 -0.5131802443 0.1822389001
-2.0213723028 -0.5418034698 0.2704114028
-1.9937877952 -0.5769170242 0.3578376263
-1.9700746055 -0.6191850701 0.4432704840
-1.9473422182 -0.6754298042 0.5354578229
-1.9306105706 -0.7329851640 0.6133510583
-1.9168326089 -0.7970355795 0.6866433812
-1.9065332547 -0.8673068434 0.7546331728
-1.9002780708 -0.9430321250 0.8170363806
-1.9004439198 -1.0342631857 0.8791015426
-1.9078251938 -1.1193890193 0.9274914930
-1.9244390962 -1.2071441123 0.9682233364
-1.9521249340 -1.2956758385 1.0002818906
-1.9917518743 -1.3826855318 1.0224502582
-2.0418144827 -1.4662992885 1.0342930716
-2.1001874297 -1.5452685043 1.0353881163
-2.1640447640 -1.6193240736 1.0260225479
-2.2310480759 -1.6884917129 1.0065101857
-2.2994064177 -1.7527589848 0.9773129187
-2.3677761336 -1.8118707401 0.9387508226
-2.4351001613 -1.8654228103 0.8912564382
-2.5083548727 -1.9181692715 0.8278061619
-2.5706566963 -1.9575969807 0.7628703521
-2.6294086010 -1.9893873777 0.6908458834
-2.6838103634 -2.0128258156 0.6124838638
-2.7329688015 -2.0273491733 0.5286955487
-2.7762006794 -2.0328041823 0.4406646852
-2.8168369160 -2.0280100538 0.3382270247
-2.8453349494 -2.0140105690 0.2452574635
-2.8661797757 -1.9912610115 0.1519803785
-2.8791775096 -1.9603311835 0.0596251783
-2.8843001783 -1.9217381625 -0.0305954050
-2.8812820513 -1.8704737616 -0.1282897967
-2.8704913385 -1.8178715624 -0.2106537713
-2.8527064954 -1.7597285531 -0.2879271592
-2.8283004491 -1.6966058714 -0.3592578343
-2.7975621112 -1.6291455541 -0.4238480245
-2.7557133280 -1.5490120446 -0.4871669435
-2.7124866006 -1.4749074996 -0.5350918677
-2.6633958815 -1.3989879097 -0.5735711787
-2.6086795497 -1.3225074220 -0.6019601056
-2.5406294818 -1.2377313106 -0.6204359226
-2.4748289486 -1.1649930028 -0.6245050154
-2.4049977269 -1.0964696997 -0.6163800676
-2.3324291246 -1.0334548267 -0.5962539703
-2.2495601196 -0.9700863165 -0.5604605956
-2.1760829979 -0.9204570982 -0.5181490012
-2.1038070003 -0.8769531750 -0.4677418330
-2.0331307958 -0.8395656523 -0.4105603277
-1.9638003040 -0.8082291208 -0.3482874123
-1.8866145390 -0.7804680844 -0.2743566350
-1.8167051860 -0.7634226239 -0.2073451381
-1.7436242117 -0.7548349287 -0.1421713284
-1.6553345174 -0.7575194608 -0.0762269314
-1.5704500492 -0.7714371512 -0.0292466693
-1.4698927485 -0.8004200164 0.0043092133
-1.3681251734 -0.8408976225 0.0128882422
-1.2809932854 -0.8827901565 -0.0026614682
-1.1900708132 -0.9304665784 -0.0424364356
-1.1155376377 -0.9691790843 -0.0934969114
-1.0428013236 -1.0019692149 -0.1509553536
-0.9663146541 -1.0281624875 -0.2068018880
-0.8822831266 -1.0476653679 -0.2536237892
-0.8015745254 -1.0590652685 -0.2811160165
-0.7049002145 -1.0672346760 -0.2944953838
-0.6193225500 -1.0711920248 -0.2884487234
-0.5249188638 -1.0739334882 -0.2626314827
-0.4476575928 -1.0754876511 -0.2251062605
-0.3677405226 -1.0778906575 -0.1683650479
-0.2969383825 -1.0816685651 -0.1005047152
-0.2346556696 -1.0878882793 -0.0248035689
-0.1792143645 -1.0974380739 0.0557924809
-0.1285366877 -1.1109589511 0.1389504141
-0.0810669742 -1.1290947872 0.2231385382
-0.0351016390 -1.1522212491 0.3069492690
0.0164543739 -1.1845990675 0.3990961166
0.0632817800 -1.2188408494 0.4784860212
0.1117656896 -1.2585017641 0.5542743137
0.1622706258 -1.3034077934 0.6256773532
0.2148504947 -1.3533875190 0.6920288326
0.2692959810 -1.4085293670 0.7525124596
0.3318216239 -1.4766251300 0.8128349493
0.3879565836 -1.5425792866 0.8592961837
0.4430514280 -1.6140087669 0.8982565806
0.4952561697 -1.6911923923 0.9293368673
0.5420576053 -1.7744226667 0.9521624270
0.5798721728 -1.8639058117 0.9659314605
0.6057719432 -1.9583979423 0.9706155443
0.6174123974 -2.0556931228 0.9658973376
0.6158007534 -2.1529244820 0.9524279945
0.6039995179 -2.2481002953 0.9311585200
0.5847313137 -2.3401091767 0.9025239096
0.5604212147 -2.4285994349 0.8673148442
0.5324406785 -2.5132925818 0.8259736988
0.5014343303 -2.5936950095 0.7786484234
0.4678785002 -2.6695870734 0.7259124682
0.4318482052 -2.7404530521 0.6680707948
0.3933862611 -2.8058279589 0.6055195492
0.3474056801 -2.8724384504 0.5304144513
0.3037533081 -2.9244290738 0.4592542272
0.2577374361 -2.9690925680 0.3846995434
0.2096314098 -3.0061393833 0.3073513825
0.1597252779 -3.0351507231 0.2277487171
0.1018792186 -3.0571517878 0.1363209771
0.0495501894 -3.0675528758 0.0537636303
-0.0031122577 -3.0689481242 -0.0292176957
-0.0555143009 -3.0614312260 -0.1120287059
-0.1070903393 -3.0448054411 -0.1940248864
-0.1636443995 -3.0158455972 -0.2842727333
-0.2119180937 -2.9811548408 -0.3625347681
-0.2580142990 -2.9385145474 -0.4381264968
-0.3071849586 -2.8821030391 -0.5192567965
-0.3479696451 -2.8243503473 -0.5875366597
-0.3860466147 -2.7602413346 -0.6515630744
-0.4214881453 -2.6904772368 -0.7110136078
-0.4585094160 -2.6062485497 -0.7719509177
-0.4880608744 -2.5258576689 -0.8201395461
-0.5145200428 -2.4412410914 -0.8624791495
-0.5400809410 -2.3416189321 -0.9023270980
-0.5592577227 -2.2376515979 -0.9336789922
-0.5692831017 -2.1301063723 -0.9557897207
-0.5666717751 -2.0205375338 -0.9678465769
-0.5461132498 -1.9124353164 -0.9673122047
-0.5106705433 -1.8092309329 -0.9550754961
-0.4638853428 -1.7127611975 -0.9315430010
-0.4165735218 -1.6325459194 -0.9014813394
-0.3654384825 -1.5582460071 -0.8631258292
-0.3053550684 -1.4818174757 -0.8112601754
-0.2521312037 -1.4192454446 -0.7574570866
-0.1996580607 -1.3620882608 -0.6971848518
-0.1485848227 -1.3103253761 -0.6310603456
-0.0992415211 -1.2639908515 -0.5597623169
-0.0515909436 -1.2230840233 -0.4841000341
0.0004631355 -1.1839831934 -0.3949037557
0.0460036030 -1.1546786069 -0.3128224774
0.0920081424 -1.1305642248 -0.2293164692
0.1397653895 -1.1114774731 -0.1454962912
0.1909944139 -1.0969930201 -0.0628226553
0.2474244924 -1.0864726051 0.0169808896
0.3110477568 -1.0792478763 0.0915100096
0.3834419110 -1.0743562720 0.1576490089
0.4651634744 -1.0707888933 0.2118143438
0.5554262978 -1.0675186659 0.2498782074
0.6514152673 -1.0634676213 0.2690193349
0.7490900620 -1.0570502820 0.2667748336
0.8436216045 -1.0464286797 0.2434882440
0.9310887607 -1.0300399213 0.2024038318
1.0102787972 -1.0069126905 0.1491914114
1.0841755560 -0.9771832997 0.0916249089
1.1578686636 -0.9410579052 0.0376213059
1.2359417340 -0.9000561323 -0.0053764109
1.3312125424 -0.8521828007 -0.0322075651
1.4207249827 -0.8127667874 -0.0342082405
1.5112034275 -0.7806035885 -0.0153792191
1.5989039951 -0.7585375217 0.0221866972
1.6813100231 -0.7475145808 0.0741184379
1.7576572113 -0.7473954452 0.1358356234
1.8292208822 -0.7567742693 0.2025115723
1.8980234232 -0.7741829646 0.2705324393
1.9743768903 -0.8019390255 0.3453188143
2.0430703852 -0.8334057683 0.4082346158
2.1133599660 -0.8708627836 0.4658544589
2.1853980955 -0.9142822174 0.5166952732
2.2587866700 -0.9639413311 0.5591458563
2.3416552455 -1.0269375810 0.5956745086
2.4142630923 -1.0900196614 0.6158883117
2.4841504824 -1.1586293174 0.6241656970
2.5574292773 -1.2408717113 0.6181815121
2.6174831426 -1.3166010522 0.6006624849
2.6720288792 -1.3931293030 0.5720404615
2.7209253243 -1.4690342956 0.5332742427
2.7688519172 -1.5520507762 0.4786196747
2.8054985145 -1.6229021704 0.4212430074
2.8362621907 -1.6900887510 0.3564732548
2.8607204424 -1.7528404316 0.2849166687
2.8803600482 -1.8174628899 0.1976513896
2.8905442779 -1.8688745719 0.1145245923
2.8933106276 -1.9138144991 0.0271823835
2.8885310114 -1.9517288719 -0.0633324983
2.8741046984 -1.9856671357 -0.1673363201
2.8527627607 -2.0065987586 -0.2609884651
2.8238052466 -2.0185975061 -0.3541615260
2.7822347493 -2.0208121930 -0.4563420168
2.7386442384 -2.0130484080 -0.5440304544
2.6892862515 -1.9961554617 -0.6272600170
2.6348802120 -1.9704919312 -0.7049198129
2.5684936446 -1.9315484782 -0.7839470604
2.5060495171 -1.8888793373 -0.8466314697
2.4410892456 -1.8393299510 -0.9011719713
2.3744137657 -1.7835930608 -0.9469749311
2.2985012240 -1.7147369959 -0.9878196723
2.2314063783 -1.6479170514 -1.0140613087
2.1661708592 -1.5762593664 -1.0302203593
2.0970439289 -1.4905200039 -1.0366390411
2.0421894395 -1.4091778324 -1.0308158982
1.9918694822 -1.3131265792 -1.0109601405
1.9578893355 -1.2254528032 -0.9828726460
1.9332203921 -1.1268735648 -0.9402807208
1.9211869476 -1.0412668670 -0.8937739889
1.9171462291 -0.9590826456 -0.8401595725
1.9194145080 -0.8813664992 -0.7800870344
1.9281232145 -0.8001704655 -0.7058379838
1.9399088306 -0.7340324641 -0.6340952523
1.9551286459 -0.6739870020 -0.5577711266
1.9737940458 -0.6205950032 -0.4773727520
1.9960241572 -0.5738757399 -0.3937923856
2.0222672360 -0.5339262694 -0.3078994191
2.0531887378 -0.5001261595 -0.2209322388
2.0896491006 -0.4712575748 -0.1343383926
2.1324600032 -0.4451385073 -0.0498222347
2.1824427640 -0.4186867510 0.0304964257
2.2401563137 -0.3879669694 0.1036846673
2.3045644615 -0.3489607228 0.1664023354
2.3729606075 -0.2978968060 0.2141009611
2.4322490864 -0.2421919020 0.2406469267
2.4860877992 -0.1767200437 0.2520244660
2.5288630036 -0.1024881991 0.2472441542
2.5530838357 -0.0113150598 0.2215148104
2.5473253945 0.0665113483 0.1856246345
2.5237155488 0.1382402743 0.1450643325
2.4870362850 0.2034046576 0.1027577399
2.4350092289 0.2711445050 0.0543851665
2.3748454758 0.3332505754 0.0077954451
2.3075976844 0.3907468374 -0.0348334451
2.2331335895 0.4439829826 -0.0702777807
2.1518807468 0.4931703130 -0.0947548756
2.0552180262 0.5447364820 -0.1064442039
1.9679906812 0.5897627299 -0.1035811559
1.8825003583 0.6365744128 -0.0910919083
1.7905216101 0.6935865570 -0.0693436792
1.7136205185 0.7498507164 -0.0451583898
1.6419566117 0.8117062375 -0.0186448207
1.5751656468 0.8785924539 0.0084111101
1.5114783049 0.9489391492 0.0341819292
1.4459362044 1.0186188540 0.0558284240
1.3749122534 1.0840517490 0.0709701965
1.3073181231 1.1363833134 0.0778627088
1.2227709016 1.1860237267 0.0774037597
1.1332645593 1.2251734986 0.0690039661
1.0529033796 1.2521156327 0.0555947628
0.9599225668 1.2782348613 0.0397257625
0.8656555640 1.3003254982 0.0243797818
0.7704092915 1.3189959286 0.0100147717
0.6743972417 1.3347264360 -0.0030293835
0.5777748973 1.3478941822 -0.0143816537
0.4927332373 1.3577313091 -0.0235621455
0.3953089520 1.3670380226 -0.0307337563
0.2976692043 1.3746980402 -0.0349622229
0.2000223528 1.3809788359 -0.0356568638
0.1026847771 1.3861320880 -0.0320875229
0.0061591695 1.3904160393 -0.0233839232
-0.0897716087 1.3949957600 -0.0114495629
-0.1859716230 1.4016501810 0.0004293489
-0.2826592045 1.4098234844 0.0111713220
-0.3920284208 1.4192559861 0.0204300193
-0.5006810200 1.5034453700 -0.0954159400
-0.5998824702 1.5139018931 -0.0955268603
-0.6981484029 1.5190988702 -0.1119441837
-0.7940740761 1.5203656037 -0.1395467347
-0.8881799659 1.5195936946 -0.1729521147
-0.9816823392 1.5181374166 -0.2080117954
-1.0755709231 1.5162639308 -0.2419955754
-1.1704981824 1.5128666074 -0.2728022908
-1.2666637848 1.5049157855 -0.2983802702
-1.3630970522 1.4869599867 -0.3163743497
-1.4551489544 1.4498724895 -0.3228744293
-1.5340181735 1.3897118038 -0.3157105831
-1.5959954036 1.3137919897 -0.2974201593
-1.6476481143 1.2320284898 -0.2726667865
-1.6958737809 1.1493811404 -0.2440900439
-1.7456867307 1.0685383418 -0.2131842531
-1.8004159834 0.9914311913 -0.1811116489
-1.8617894336 0.9194763236 -0.1491415605
-1.9301413251 0.8534017435 -0.1186936220
-2.0055203124 0.7937256731 -0.0918061754
-2.0868251221 0.7396678645 -0.0710206019
-2.1722303829 0.6894006527 -0.0591309715
-2.2591689445 0.6404094281 -0.0592207416
-2.3445350919 0.5902483286 -0.0716121496
-2.4262142195 0.5375480052 -0.0943164361
-2.5035501254 0.4819800024 -0.1243257728
-2.5768790947 0.4236209410 -0.1587806499
-2.6460446335 0.3622375084 -0.1964433817
-2.7097093918 0.2969199278 -0.2370365549
-2.7655883606 0.2265246251 -0.2804413817
-2.8078927507 0.1487738978 -0.3263360303
-2.8300672191 0.0632515052 -0.3722000748
-2.8257938186 -0.0273253884 -0.4129234641
-2.7962625041 -0.1172837335 -0.4434742094
-2.7462681834 -0.2016618031 -0.4606433279
-2.6819817574 -0.2777558566 -0.4635857366
-2.6077198987 -0.3430847698 -0.4510801001
-2.5282561991 -0.3967075399 -0.4237406076
-2.4475757441 -0.4384072656 -0.3825752065
-2.3694137621 -0.4680555338 -0.3281667884
-2.2964071696 -0.4884039143 -0.2632804457
-2.2305954846 -0.5017927118 -0.1894571451
-2.1726165756 -0.5114360223 -0.1087736141
-2.1223363725 -0.5206081389 -0.0230140961
-2.0789007115 -0.5321578198 0.0661342995
-2.0416140278 -0.5483783222 0.1573184017
-2.0098335108 -0.5713120536 0.2491378409
-1.9823693861 -0.6020710420 0.3400447513
-1.9586194469 -0.6412361071 0.4287402946
-1.9381754377 -0.6889376003 0.5140106860
-1.9206781267 -0.7446757556 0.5949544761
-1.9059029058 -0.8077673292 0.6708910556
-1.8945143391 -0.8778473854 0.7410636109
-1.8869847503 -0.9539028355 0.8052835633
-1.8848753982 -1.0354876692 0.8627550719
-1.8897916000 -1.1214286099 0.9132444071
-1.9039929895 -1.2105040249 0.9559198948
-1.9298374168 -1.3007252795 0.9897765913
-1.9686880874 -1.3894850530 1.0134513292
-2.0188583713 -1.4746922510 1.0265574737
-2.0783610666 -1.5547545550 1.0282916617
-2.1437290060 -1.6295923591 1.0192228440
-2.2124111316 -1.6992985238 0.9996219330
-2.2824802248 -1.7638796142 0.9699253494
-2.3524342459 -1.8231303777 0.9304567654
-2.4211772671 -1.8766660744 0.8817759643
-2.4878704211 -1.9239389312 0.8245015699
-2.5515124101 -1.9638016461 0.7587525351
-2.6114589570 -1.9958889610 0.6856959834
-2.6668720932 -2.0193746273 0.6060896343
-2.7167573070 -2.0336420099 0.5208386827
-2.7605444315 -2.0386963971 0.4313016659
-2.7972257542 -2.0339945597 0.3386104458
-2.8264407654 -2.0199740414 0.2442288041
-2.8478652631 -1.9969317186 0.1495197737
-2.8610136389 -1.9653757009 0.0557543395
-2.8659645736 -1.9258646004 -0.0357659421
-2.8630087614 -1.8793274066 -0.1240111764
-2.8522122958 -1.8261286064 -0.2077673842
-2.8341335298 -1.7672513717 -0.2863112817
-2.8091003826 -1.7032442566 -0.3586967388
-2.7773138443 -1.6347475046 -0.4239700259
-2.7392374280 -1.5626324224 -0.4815090342
-2.6951801541 -1.4877222486 -0.5306044736
-2.6448820995 -1.4108940279 -0.5697135463
-2.5888098795 -1.3334953475 -0.5983982235
-2.5271402426 -1.2569784195 -0.6156727820
-2.4604474473 -1.1829404502 -0.6206818161
-2.3896566566 -1.1130053957 -0.6132208735
-2.3160764231 -1.0485924375 -0.5933002334
-2.2413215321 -0.9904272945 -0.5618411785
-2.1667332120 -0.9388439376 -0.5201598430
-2.0931899599 -0.8935771750 -0.4700962176
-2.0211098524 -0.8548188795 -0.4129200626
-1.9501905035 -0.8225758779 -0.3504817793
-1.8794379072 -0.7971348866 -0.2847930879
-1.8073106456 -0.7793077113 -0.2181114407
-1.7315993335 -0.7707796050 -0.1536488162
-1.6505172426 -0.7727839992 -0.0956018032
-1.5632941668 -0.7868810387 -0.0495363988
-1.4716856688 -0.8129708675 -0.0203653489
-1.3792735121 -0.8493578215 -0.0125692648
-1.2906636110 -0.8921425328 -0.0280419270
-1.2089064902 -0.9361332689 -0.0642735565
-1.1338442343 -0.9769208128 -0.1158188668
-1.0615565570 -1.0121123547 -0.1750263411
-0.9859025441 -1.0405427817 -0.2336072053
-0.9025644136 -1.0620555745 -0.2839971861
-0.8101595700 -1.0760908302 -0.3185612333
-0.7119011903 -1.0839253819 -0.3329459230
-0.6125904181 -1.0875140807 -0.3258171410
-0.5170695741 -1.0885466062 -0.2973745887
-0.4288023587 -1.0886353303 -0.2510345430
-0.3498458401 -1.0890407729 -0.1900849128
-0.2801554154 -1.0909260530 -0.1186839031
-0.2190444018 -1.0955323357 -0.0398772737
-0.1645238403 -1.1037627450 0.0433602204
-0.1145439586 -1.1162816709 0.1288871238
-0.0675285003 -1.1336816893 0.2152452471
-0.0216564633 -1.1563460585 0.3009979044
0.0243455375 -1.1846447712 0.3849830863
0.0715512877 -1.2183102235 0.4662741287
0.1206726734 -1.2576579597 0.5437847184
0.1721065066 -1.3024512811 0.6166955965
0.2259127320 -1.3523748641 0.6843736809
0.2819032591 -1.4075975375 0.7458779158
0.3394855927 -1.4679781817 0.8006940442
0.3978201349 -1.5334108895 0.8484614368
0.4555618178 -1.6043412093 0.8884515970
0.5109096749 -1.6809999441 0.9204286128
0.5613154084 -1.7638398292 0.9440136117
0.6026096241 -1.8535242905 0.9582189606
0.6312488016 -1.9488949309 0.9631663041
0.6440252647 -2.0476487336 0.9583702669
0.6420215533 -2.1464207992 0.9446133070
0.6289220937 -2.2429560626 0.9229579341
0.6078243929 -2.3360252667 0.8936676068
0.5817122548 -2.4254168036 0.8577109967
0.5520728012 -2.5108745326 0.8154461434
0.5195476160 -2.5918887730 0.7670005604
0.4846206698 -2.6682034441 0.7129257925
0.4473608512 -2.7393349010 0.6535996383
0.4077840172 -2.8047597594 0.5894014641
0.3657873006 -2.8637153993 0.5206406317
0.3215207353 -2.9159969294 0.4480151279
0.2749292639 -2.9605411555 0.3717802977
0.2263387584 -2.9971689162 0.2926409509
0.1760284205 -3.0254536866 0.2111849474
0.1244628046 -3.0445728032 0.1278655450
0.0720708213 -3.0544110358 0.0434629685
0.0194410165 -3.0548933871 -0.0413513424
-0.0327368338 -3.0460143380 -0.1259862575
-0.0838133068 -3.0275663321 -0.2097494467
-0.1334124314 -3.0001032660 -0.2919104410
-0.1809005319 -2.9637948095 -0.3718593710
-0.2259121706 -2.9190427901 -0.4489089176
-0.2682116776 -2.8665743099 -0.5225576084
-0.3075564168 -2.8068105911 -0.5921756252
-0.3438165939 -2.7403308596 -0.6572326843
-0.3770415356 -2.6678983301 -0.7173734914
-0.4069759818 -2.5898026299 -0.7718980907
-0.4335464530 -2.5067138711 -0.8204448979
-0.4564510407 -2.4191926393 -0.8626528301
-0.4749012420 -2.3275991451 -0.8977942619
-0.4879162011 -2.2325549984 -0.9253563116
-0.4939265001 -2.1348022012 -0.9445468608
-0.4914111234 -2.0355792668 -0.9547995972
-0.4785205943 -1.9366432032 -0.9550714850
-0.4549472164 -1.8402272018 -0.9450502033
-0.4217725406 -1.7483013286 -0.9250595943
-0.3811087390 -1.6620529639 -0.8956331726
-0.3351159051 -1.5822785366 -0.8571207727
-0.2861401221 -1.5088858182 -0.8104477159
-0.2359213487 -1.4417425579 -0.7562784964
-0.1857214254 -1.3806968528 -0.6952959405
-0.1363629792 -1.3257041391 -0.6281651806
-0.0883524723 -1.2767955109 -0.5555656133
-0.0417704467 -1.2339891931 -0.4783250772
0.0036973441 -1.1969935026 -0.3974949984
0.0486242117 -1.1661692801 -0.3138169090
0.0941377766 -1.1409846202 -0.2285831013
0.1414329170 -1.1212709854 -0.1428796317
0.1924306427 -1.1065769226 -0.0583096621
0.2489032575 -1.0962215747 0.0233620790
0.3127868421 -1.0894135752 0.0997414808
0.3858947090 -1.0852008872 0.1674962975
0.4686021597 -1.0824070462 0.2231540507
0.5605268341 -1.0799007794 0.2616208888
0.6582863547 -1.0764622832 0.2805629783
0.7576286515 -1.0703006780 0.2768341513
0.8532635463 -1.0594922308 0.2511560010
0.9408865961 -1.0424295768 0.2068225977
1.0193021006 -1.0182818785 0.1500315544
1.0922877236 -0.9874645123 0.0892687034
1.1654991443 -0.9499211322 0.0327645303
1.2439505771 -0.9074284323 -0.0117544179
1.3295236329 -0.8632340559 -0.0371854205
1.4202173173 -0.8222131090 -0.0403836936
1.5121332964 -0.7886546476 -0.0217807898
1.6010969511 -0.7659286481 0.0169335519
1.6844838109 -0.7547498013 0.0704346388
1.7614235666 -0.7551227286 0.1339679329
1.8333814014 -0.7655480338 0.2023593109
1.9026400939 -0.7842349177 0.2717953608
1.9711860404 -0.8103934290 0.3395120011
2.0405198058 -0.8431428201 0.4034434988
2.1115050882 -0.8821125522 0.4618187905
2.1843015177 -0.9273438775 0.5129850141
2.2584876508 -0.9791768657 0.5550626601
2.3329347269 -1.0374727888 0.5869250726
2.4063186490 -1.1020004401 0.6070758983
2.4769452191 -1.1720783082 0.6146424370
2.5434366010 -1.2463035352 0.6093946380
2.6047544862 -1.3229765000 0.5915756716
2.6605471589 -1.4003325116 0.5622511998
2.7106125389 -1.4769731750 0.5224954186
2.7546284148 -1.5515156796 0.4727992392
2.7925356708 -1.6229883458 0.4143395901
2.8244228272 -1.6906408093 0.3482368336
2.8496678678 -1.7535466907 0.2749569160
2.8679405913 -1.8109935210 0.1954022561
2.8791889269 -1.8625661228 0.1106877341
2.8825650662 -1.9071208628 0.0214394531
2.8781826775 -1.9442985892 -0.0710759878
2.8657145133 -1.9733949416 -0.1657322448
2.8450408889 -1.9934304084 -0.2613063809
2.8164782051 -2.0041205899 -0.3563458643
2.7803694906 -2.0051078429 -0.4493837224
2.7373460465 -1.9961399819 -0.5389803537
2.6883020721 -1.9775220821 -0.6238634448
2.6340253146 -1.9497709133 -0.7028780203
2.5752547091 -1.9130133909 -0.7746744837
2.5129930467 -1.8684465872 -0.8386857552
2.4480887784 -1.8166857373 -0.8940872354
2.3814072335 -1.7584912324 -0.9402177948
2.3139423605 -1.6946865184 -0.9768079948
2.2468444833 -1.6257528899 -1.0034112925
2.1815628551 -1.5519869807 -1.0194233077
2.1199545897 -1.4736644742 -1.0245909303
2.0641503286 -1.3911474234 -1.0188459867
2.0169391644 -1.3049909341 -1.0015077821
1.9798788759 -1.2167477667 -0.9734259031
1.9535562123 -1.1282704489 -0.9355661408
1.9378487494 -1.0417188476 -0.8884475068
1.9307014752 -0.9585383504 -0.8337610289
1.9304357251 -0.8799369268 -0.7722271968
1.9359894842 -0.8069602755 -0.7043347253
1.9460211638 -0.7399765851 -0.6310049964
1.9598596450 -0.6793832999 -0.5528804679
1.9775877538 -0.6260653261 -0.4703585850
1.9991914618 -0.5799054972 -0.3845169196
2.0251370072 -0.5411601039 -0.2962413599
2.0559504158 -0.5089964999 -0.2068903845
2.0926775824 -0.4822968726 -0.1179709427
2.1361146299 -0.4588339577 -0.0311924364
2.1869391528 -0.4353852876 0.0514639175
2.2460228505 -0.4079554247 0.1270561731
2.3123503014 -0.3724649345 0.1925234147
2.3835249367 -0.3250340018 0.2436393735
2.4547761345 -0.2639924935 0.2770279107
2.5197144014 -0.1898238649 0.2907893864
2.5693912401 -0.1040539187 0.2833335636
2.5948457174 -0.0118289505 0.2567012830
2.5888826482 0.0784371155 0.2154775770
2.5588848073 0.1609086744 0.1683318673
2.5122187660 0.2345565879 0.1198194101
2.4557480855 0.3016439763 0.0721378986
2.3917382441 0.3634001218 0.0268055627
2.3209883036 0.4207348576 -0.0140624464
2.2432885053 0.4738592680 -0.0472094108
2.1590028060 0.5228130590 -0.0685126546
2.0707222816 0.5687737023 -0.0756172564
1.9820854607 0.6143527716 -0.0703788319
1.8957444266 0.6622275525 -0.0556090344
1.8134195401 0.7144727860 -0.0341796712
1.7361109244 0.7721959744 -0.0085157333
1.6644751748 0.8358828708 0.0194175022
1.5979444786 0.9047211264 0.0477683517
1.5351035247 0.9774554265 0.0748382014
1.4730548976 1.0519408172 0.0987961531
1.4073859793 1.1249030891 0.1168945351
1.3336462436 1.1913783170 0.1260053327
1.2502148533 1.2457922004 0.1232443658
1.1600781049 1.2858521477 0.1086180089
1.0674511840 1.3147470475 0.0852307509
0.9738462359 1.3385260875 0.0598320666
0.8789441916 1.3590007344 0.0364539109
0.7829907737 1.3765597383 0.0150726206
0.6862173104 1.3916736327 -0.0044031629
0.5887969955 1.4047533815 -0.0220472151
0.4908609834 1.4161610692 -0.0379146135
0.3925102151 1.4262205103 -0.0520413279
0.2938148151 1.4352009198 -0.0643825724
0.1948500326 1.4434198236 -0.0749694427
0.0956750446 1.4511588214 -0.0838025671
-0.0036601709 1.4586828187 -0.0908361363
-0.1031057826 1.4662638116 -0.0959993195
-0.2026071805 1.4741908989 -0.0991927128
-0.3020988074 1.4827814451 -0.1002833661
-0.4014956654 1.4923943006 -0.0990982709
-0.5032519917 1.3497581457 0.1418062913
-0.6229590202 1.3442138825 0.1269395168
-0.7164394515 1.3327028636 0.1048433033
-0.8078948214 1.3163668279 0.0775521492
-0.8979742407 1.2960667524 0.0482913907
-0.9650218772 1.2780291951 0.0269480155
-1.0317487156 1.2574520775 0.0070754067
-1.0981234736 1.2338973037 -0.0106806066
-1.1628200892 1.2032369457 -0.0226761130
-1.2046654666 1.1799216772 -0.0281027492
-1.2655049830 1.1406362296 -0.0323871516
-1.3021551393 1.1091633642 -0.0296106067
-1.3388052955 1.0776904987 -0.0268340618
-1.3885031945 1.0258803834 -0.0158115674
-1.4364524431 0.9731981017 -0.0017716155
-1.4993656028 0.9030767220 0.0207441727
-1.5803406974 0.8187647398 0.0522096306
-1.6671375326 0.7406997797 0.0841841225
-1.7622831018 0.6716183819 0.1127827264
-1.8637577493 0.6095880965 0.1348815592
-1.9696993645 0.5524637091 0.1467615661
-2.0769107668 0.4967184952 0.1432492169
-2.1788688255 0.4373679061 0.1175395461
-2.2536419565 0.3859142507 0.0843877889
-2.3209698926 0.3303737258 0.0427013588
-2.3808547070 0.2704092771 -0.0040000959
-2.4216584568 0.2227262465 -0.0405580004
-2.4553605384 0.1702134415 -0.0776783343
-2.4741834138 0.1331026096 -0.1019741775
-2.4969499583 0.0742829188 -0.1377413735
-2.5006678888 0.0307415975 -0.1581280958
-2.5043858192 -0.0127997238 -0.1785148182
-2.4985506042 -0.0353325581 -0.1845991805
-2.4868801742 -0.0803982267 -0.1967679052
-2.4810449592 -0.1029310610 -0.2028522676
-2.4570145242 -0.1446630131 -0.2038382937
-2.4329840892 -0.1863949653 -0.2048243198
-2.4021866124 -0.2220296032 -0.1944176784
-2.3713891356 -0.2576642411 -0.1840110370
-2.3220940521 -0.3009099313 -0.1531706921
-2.2740785402 -0.3376270494 -0.1138384818
-2.2282137341 -0.3687798311 -0.0673760570
-2.1853707676 -0.3953325124 -0.0151450686
-2.1479975177 -0.4179980311 0.0428501567
-2.1034181157 -0.4473957888 0.1235670586
-2.0653373837 -0.4779821664 0.2071593986
-2.0329110948 -0.5122948861 0.2916849646
-2.0052062044 -0.5517630064 0.3756305013
-1.9815297641 -0.5971340331 0.4578006733
-1.9565089987 -0.6619220081 0.5569049597
-1.9405430144 -0.7212945725 0.6317476405
-1.9277623120 -0.7863038297 0.7023957069
-1.9185521703 -0.8567663014 0.7682027347
-1.9135713913 -0.9321614145 0.8287891979
-1.9160124414 -1.0330387022 0.8954480133
-1.9258587876 -1.1173494287 0.9417385790
-1.9448852030 -1.2037841998 0.9805267780
-1.9744124513 -1.2906263974 1.0107871900
-2.0148156612 -1.3758860105 1.0314491872
-2.0647705941 -1.4579063259 1.0420286696
-2.1220137929 -1.5357824536 1.0424845710
-2.1843605221 -1.6090557881 1.0328222518
-2.2496850202 -1.6776849020 1.0133984385
-2.3163326106 -1.7416383554 0.9847004881
-2.3831180212 -1.8006111025 0.9470448797
-2.4490230555 -1.8541795462 0.9007369121
-2.5288393242 -1.9123996119 0.8311107539
-2.5898009825 -1.9513923152 0.7669881691
-2.6473582450 -1.9828857944 0.6959957834
-2.7007486335 -2.0062770039 0.6188780933
-2.7491802960 -2.0210563366 0.5365524147
-2.7918569273 -2.0269119675 0.4500277046
-2.8364480777 -2.0220255479 0.3378436035
-2.8642291335 -2.0080470965 0.2462861230
-2.8844942884 -1.9855903044 0.1544409833
-2.8973413804 -1.9552866661 0.0634960172
-2.9026357829 -1.9176117246 -0.0254248678
-2.8995553411 -1.8616201166 -0.1325684170
-2.8887703813 -1.8096145183 -0.2135401584
-2.8712794609 -1.7522057344 -0.2895430367
-2.8475005157 -1.6899674862 -0.3598189298
-2.8178103782 -1.6235436037 -0.4237260232
-2.7721892279 -1.5353916668 -0.4928248527
-2.7297930472 -1.4620927505 -0.5395792617
-2.6819096635 -1.3870817915 -0.5774288112
-2.6285492199 -1.3115194964 -0.6055219876
-2.5541187210 -1.2184842017 -0.6251990631
-2.4892104499 -1.1470455554 -0.6283282147
-2.4203387971 -1.0799340038 -0.6195392616
-2.3487818260 -1.0183172159 -0.5992077072
-2.2577987070 -0.9497453385 -0.5590800127
-2.1854327838 -0.9020702587 -0.5161381594
-2.1144240406 -0.8603291750 -0.4653874484
-2.0451517392 -0.8243124251 -0.4082005927
-1.9774101045 -0.7938823637 -0.3460930453
-1.8937911707 -0.7638012822 -0.2639201821
-1.8260997265 -0.7475375365 -0.1965788356
-1.7556490899 -0.7388902524 -0.1306938406
-1.6601517923 -0.7422549223 -0.0568520596
-1.5776059316 -0.7559932638 -0.0089569398
-1.4680998281 -0.7878691653 0.0289837755
-1.3569768348 -0.8324374235 0.0383457491
-1.2713229598 -0.8734377801 0.0227189907
-1.1712351362 -0.9247998879 -0.0205993148
-1.0972310411 -0.9614373558 -0.0711749560
-1.0240460902 -0.9918260750 -0.1268843661
-0.9467267642 -1.0157821933 -0.1799965707
-0.8620018397 -1.0332751612 -0.2232503923
-0.7929894809 -1.0420397068 -0.2436707998
-0.6978992387 -1.0505439701 -0.2560448445
-0.6260546819 -1.0548699689 -0.2510803058
-0.5327681535 -1.0593203702 -0.2278883768
-0.4665128269 -1.0623399718 -0.1991779781
-0.3856352051 -1.0667405421 -0.1466451830
-0.3137213496 -1.0724110772 -0.0823255274
-0.2502669375 -1.0802442230 -0.0097298640
-0.1939048888 -1.0911134027 0.0682247414
-0.1425294168 -1.1056362313 0.1490137045
-0.0946054481 -1.1245078850 0.2310318293
-0.0485468147 -1.1480964397 0.3129006336
0.0085632102 -1.1845533638 0.4132091469
0.0550122724 -1.2193714752 0.4906979138
0.1028587057 -1.2593455686 0.5647639091
0.1524347449 -1.3043643056 0.6346591099
0.2037882574 -1.3544001738 0.6996839843
0.2566887028 -1.4094611964 0.7591470034
0.3241576551 -1.4852720783 0.8249758544
0.3780930322 -1.5517476837 0.8701309307
0.4305410381 -1.6236763245 0.9080615642
0.4796026645 -1.7013848404 0.9382451217
0.5227998022 -1.7850055042 0.9603112422
0.5571347215 -1.8742873330 0.9736439605
0.5802950848 -1.9679009537 0.9780647844
0.5907995301 -2.0637375119 0.9734244084
0.5895799535 -2.1594281648 0.9602426820
0.5790769422 -2.2532445281 0.9393591060
0.5616382345 -2.3441930868 0.9113802124
0.5391301747 -2.4317820662 0.8769186916
0.5128085558 -2.5157106309 0.8365012543
0.4833210445 -2.5955012460 0.7902962863
0.4511363306 -2.6709707027 0.7388991438
0.4163355592 -2.7415712031 0.6825419514
0.3789885051 -2.8068961584 0.6216376343
0.3290240595 -2.8811615014 0.5401882709
0.2859858808 -2.9328612183 0.4704933265
0.2405456084 -2.9776439805 0.3976187890
0.1929240612 -3.0151098504 0.3220618141
0.1434221354 -3.0448477596 0.2443124868
0.0792956326 -3.0697307724 0.1447764092
0.0270295575 -3.0806947157 0.0640642921
-0.0256655319 -3.0830028612 -0.0170840491
-0.0782917680 -3.0768481140 -0.0980711543
-0.1303673719 -3.0620445501 -0.1783003260
-0.1938763676 -3.0315879283 -0.2766350256
-0.2429356554 -2.9985148721 -0.3532101652
-0.2901164275 -2.9579863047 -0.4273440760
-0.3461582396 -2.8976317683 -0.5159559846
-0.3883828734 -2.8418901034 -0.5828976942
-0.4282766355 -2.7801518096 -0.6458934644
-0.4659347550 -2.7130561435 -0.7046537242
-0.5100428502 -2.6226944694 -0.7720037446
-0.5425752958 -2.5450014666 -0.8198341942
-0.5725890449 -2.4632895436 -0.8623054689
-0.6052606401 -2.3556387190 -0.9068599341
-0.6305992443 -2.2427481975 -0.9420016728
-0.6446397033 -2.1254105433 -0.9670325806
-0.6419324268 -2.0054958007 -0.9808935566
-0.6137059054 -1.8882274295 -0.9795529244
-0.5663938702 -1.7782346641 -0.9651007889
-0.5059981449 -1.6772210664 -0.9380264077
-0.4520383046 -1.6030388750 -0.9073295063
-0.3957610599 -1.5342134775 -0.8691308858
-0.3245700147 -1.4547491332 -0.8120726350
-0.2683410587 -1.3967483313 -0.7586356769
-0.2135946960 -1.3434796689 -0.6990737631
-0.1608066662 -1.2949466132 -0.6339555107
-0.1101305698 -1.2511861921 -0.5639590205
-0.0614114404 -1.2121788536 -0.4898749910
-0.0027710730 -1.1709728843 -0.3923125130
0.0433829943 -1.1431879338 -0.3118280459
0.0898785082 -1.1201438295 -0.2300498371
0.1380978619 -1.1016839608 -0.1481129507
0.1895581851 -1.0874091176 -0.0673356485
0.2459457273 -1.0767236354 0.0105997002
0.3093086716 -1.0690821773 0.0832785383
0.3809891131 -1.0635116569 0.1478017203
0.4617247892 -1.0591707404 0.2004746370
0.5503257615 -1.0551365524 0.2381355261
0.6445441798 -1.0504729593 0.2574756914
0.7405514725 -1.0437998860 0.2567155159
0.8339796628 -1.0333651285 0.2358204869
0.9212909253 -1.0176502659 0.1979850659
1.0012554937 -0.9955435025 0.1483512684
1.0760633884 -0.9669020871 0.0939811144
1.1502381829 -0.9321946782 0.0424780816
1.2279328908 -0.8926838323 0.0010015961
1.3329014520 -0.8411315456 -0.0272297097
1.4212326481 -0.8033204657 -0.0280327874
1.5102735587 -0.7725525295 -0.0089776484
1.5967110390 -0.7511463952 0.0274398424
1.6781362353 -0.7402793604 0.0778022370
1.7538908559 -0.7396681618 0.1377033139
1.8250603630 -0.7480005048 0.2026638337
1.8934067524 -0.7641310115 0.2692695178
1.9775677401 -0.7934846220 0.3511256275
2.0456209647 -0.8236687165 0.4130257328
2.1152148437 -0.8596130150 0.4698901272
2.1864946733 -0.9012205572 0.5204055324
2.2590856893 -0.9487057965 0.5632290525
2.3503757641 -1.0164023733 0.6044239446
2.4222075356 -1.0780388827 0.6247007250
2.4913557458 -1.1451803266 0.6336889570
2.5714219536 -1.2354398875 0.6269683862
2.6302117989 -1.3102256044 0.6097492983
2.6835105996 -1.3859260943 0.5818297231
2.7312381098 -1.4610954162 0.5440530667
2.7830754196 -1.5525858729 0.4844401103
2.8184613581 -1.6228159949 0.4281464246
2.8481015541 -1.6895366927 0.3647096761
2.8717730170 -1.7521341724 0.2948764213
2.8927795051 -1.8239322588 0.1999005232
2.9018996289 -1.8751830211 0.1183614505
2.9040561890 -1.9205081355 0.0329253140
2.8988793452 -1.9591591546 -0.0555890087
2.8824948834 -1.9979393298 -0.1689403954
2.8604846325 -2.0197671088 -0.2606705492
2.8311322881 -2.0330744223 -0.3519771878
2.7841000081 -2.0365165430 -0.4633003111
2.7399424303 -2.0299568341 -0.5490805551
2.6902704310 -2.0147888412 -0.6306565892
2.6357351093 -1.9912129490 -0.7069616054
2.5617325801 -1.9500835654 -0.7932196372
2.4991059875 -1.9093120873 -0.8545771843
2.4340897128 -1.8619741646 -0.9082567071
2.3674202980 -1.8086948891 -0.9537320674
2.2830600876 -1.7347874735 -0.9988313497
2.2159682732 -1.6700812129 -1.0247113249
2.1507788633 -1.6005317520 -1.0410174110
2.0741332681 -1.5073755335 -1.0486871519
2.0202285505 -1.4272082414 -1.0427858097
1.9667998000 -1.3212622243 -1.0204124989
1.9358997951 -1.2341578397 -0.9923193889
1.9128845719 -1.1254766806 -0.9449953008
1.9045251458 -1.0408148864 -0.8991004711
1.9035909830 -0.9596269407 -0.8465581160
1.9083932910 -0.8827960715 -0.7879468719
1.9202569447 -0.7933806555 -0.7073412423
1.9337964974 -0.7280883430 -0.6371855082
1.9503976468 -0.6685907041 -0.5626617852
1.9700003379 -0.6151246803 -0.4843869190
1.9928568526 -0.5678459827 -0.4030678516
2.0193974648 -0.5266924350 -0.3195574782
2.0504270598 -0.4912558192 -0.2349740930
2.0866206188 -0.4602182770 -0.1507058424
2.1288053765 -0.4314430570 -0.0684520331
2.1779463753 -0.4019882143 0.0095289338
2.2342897770 -0.3679785142 0.0803131615
2.2967786216 -0.3254565111 0.1402812560
2.3623962782 -0.2707596102 0.1845625486
2.4097220384 -0.2203913105 0.2042659428
2.4524611970 -0.1636162224 0.2132595456
2.4883347671 -0.1009224795 0.2111547449
2.5113219541 -0.0108011691 0.1863283378
2.5057681408 0.0545855811 0.1557716920
2.4885462903 0.1155718743 0.1217967978
2.4618538040 0.1722527273 0.0856960698
2.4142703724 0.2406450338 0.0366324343
2.3579527074 0.3031010290 -0.0112146724
2.2942070652 0.3607588171 -0.0556044439
2.2229786736 0.4141066972 -0.0933461506
2.1447586877 0.4635275670 -0.1209970966
2.0397137708 0.5206992617 -0.1372711515
1.9538959017 0.5651726881 -0.1367834798
1.8692562900 0.6109212732 -0.1265747822
1.7676236800 0.6727003279 -0.1045076873
1.6911301126 0.7275054584 -0.0818010462
1.6194380486 0.7875296042 -0.0567071436
1.5523868149 0.8524637813 -0.0309461315
1.4878530852 0.9204228718 -0.0064743430
1.4188175111 0.9852968908 0.0128606950
1.3424385274 1.0432004088 0.0250458579
1.2809900026 1.0813883098 0.0297200849
1.1953269499 1.1262552531 0.0315631536
1.1064510137 1.1644948495 0.0293899233
1.0383555752 1.1894842179 0.0259587747
0.9459988978 1.2179436351 0.0196194585
0.8523669363 1.2416502621 0.0123056528
0.7578278094 1.2614321188 0.0049569227
0.6625771730 1.2777792394 -0.0016556040
0.5667527990 1.2910349830 -0.0067160923
0.4946054913 1.2993015489 -0.0092096775
0.3981076889 1.3078555349 -0.0094261848
0.3015235936 1.3141951606 -0.0055418735
0.2051946730 1.3185378483 0.0036557150
0.1096945095 1.3211053546 0.0196275214
0.0159785100 1.3221492600 0.0440682900
-0.0764374347 1.3237277084 0.0731001938
-0.1693360655 1.3291094632 0.1000514105
-0.2632196016 1.3368655236 0.1226260101
-0.3825611762 1.3461176716 0.1399583095
