# Supplementary material for: The topology of the magnetically induced ring current of C13Cl2
Source: Chem Sci. 2026 Jun 27. Online ahead of print. doi: 10.1039/d6sc03398a (PMC13334967; doi:10.1039/d6sc03398a)
Supplement: SC-OLF-D6SC03398A-s002 [file SC-OLF-D6SC03398A-s002.zip › c13cl2/3loops/ribbon_traj_009_021.xyz]

300

-0.5039378272 1.5146537499 -0.1024579859
-0.6027586177 1.5254862848 -0.1025471438
-0.7006674357 1.5313827090 -0.1189242301
-0.7962795085 1.5335093456 -0.1467053319
-0.8901033034 1.5338133900 -0.1803327604
-0.9833177013 1.5336717160 -0.2156604894
-1.0769228631 1.5333958760 -0.2499165614
-1.1715701738 1.5320019851 -0.2810827270
-1.2675244157 1.5267344345 -0.3072578425
-1.3640536652 1.5120672698 -0.3260330279
-1.4687254532 1.4750502390 -0.3347550187
-1.5549419741 1.4054662871 -0.3249912312
-1.6146904281 1.3284034447 -0.3058596258
-1.6642547728 1.2457692300 -0.2805867570
-1.7107982998 1.1624960496 -0.2517253537
-1.7592380510 1.0811331778 -0.2206630586
-1.8127191909 1.0034786916 -0.1884866399
-1.8729198964 0.9308999231 -0.1564081935
-1.9403489805 0.8642624129 -0.1258841604
-2.0148970684 0.8039737509 -0.0989205934
-2.0954475096 0.7492825474 -0.0779806168
-2.1801967182 0.6984457891 -0.0658920481
-2.2666286491 0.6490580591 -0.0656101730
-2.3517005845 0.5987073438 -0.0773496239
-2.4333568261 0.5460248247 -0.0992136007
-2.5110010113 0.4906960522 -0.1281779541
-2.5848501848 0.4327351169 -0.1616117524
-2.6547328421 0.3719213752 -0.1983380817
-2.7195800943 0.3075373624 -0.2380093136
-2.7770135844 0.2383385748 -0.2807021617
-2.8262067795 0.1522111142 -0.3320427218
-2.8490056297 0.0675249610 -0.3779991036
-2.8460374660 -0.0222062412 -0.4192123430
-2.8134771006 -0.1227040108 -0.4542481237
-2.7630808865 -0.2063658651 -0.4714817214
-2.6900520837 -0.2907942187 -0.4746781281
-2.6148088043 -0.3545408605 -0.4614385529
-2.5346179506 -0.4063689727 -0.4334314366
-2.4436115470 -0.4498215261 -0.3852634344
-2.3656834139 -0.4771529722 -0.3298820385
-2.2931433960 -0.4956011443 -0.2643271008
-2.2277770233 -0.5076039101 -0.1901949777
-2.1701993722 -0.5162931265 -0.1093818646
-2.1200991084 -0.5248038747 -0.0236914999
-2.0768439811 -0.5358506438 0.0653779007
-2.0397100771 -0.5516730145 0.1564669228
-2.0078469037 -0.5741262079 0.2481423939
-1.9802841283 -0.6045315804 0.3389039461
-1.9564056829 -0.6433923984 0.4274532901
-1.9356957525 -0.6907344753 0.5126060734
-1.9177793615 -0.7461022301 0.5934424090
-1.9025542802 -0.8089493363 0.6692107654
-1.8904886344 -0.8786570713 0.7393299755
-1.8821559144 -0.9544496645 0.8034172435
-1.8788872704 -1.0356937388 0.8609228341
-1.8823669357 -1.1213641638 0.9115099804
-1.8950079938 -1.2102927652 0.9543438023
-1.9191539395 -1.3005000506 0.9885580269
-1.9561887701 -1.3894518887 1.0130066454
-2.0120748889 -1.4851331797 1.0278167017
-2.0717400095 -1.5647009520 1.0292117116
-2.1373943905 -1.6388921768 1.0198594148
-2.2063593881 -1.7079071660 1.0001273033
-2.2766939694 -1.7717733099 0.9703626968
-2.3469096509 -1.8303135029 0.9309252286
-2.4158983353 -1.8831852931 0.8823745683
-2.4828210798 -1.9298076480 0.8252798519
-2.5467447582 -1.9692045990 0.7599179153
-2.6069520907 -2.0008313287 0.6872253004
-2.6626600454 -2.0240000314 0.6080552379
-2.7129304127 -2.0381027725 0.5233165470
-2.7570869518 -2.0429499470 0.4342467700
-2.7943202028 -2.0382946539 0.3420582923
-2.8240900558 -2.0243634903 0.2481183706
-2.8460758757 -2.0014756147 0.1537719186
-2.8612443644 -1.9657818241 0.0487452977
-2.8658711250 -1.9256202728 -0.0422464728
-2.8626582981 -1.8785451868 -0.1299364803
-2.8516585385 -1.8249547067 -0.2131376018
-2.8333939160 -1.7657391852 -0.2910936147
-2.8082424403 -1.7015154024 -0.3629323211
-2.7764003536 -1.6328927603 -0.4276964505
-2.7382596491 -1.5606978474 -0.4846987130
-2.6941380327 -1.4857791001 -0.5332476135
-2.6438629794 -1.4090510847 -0.5719590601
-2.5878072637 -1.3318017422 -0.6002243584
-2.5261849157 -1.2555025718 -0.6171699407
-2.4595758183 -1.1817187917 -0.6219777759
-2.3888710931 -1.1121185533 -0.6142307441
-2.3154394051 -1.0479726556 -0.5942496533
-2.2408004541 -0.9900602125 -0.5628812412
-2.1662884293 -0.9386454908 -0.5214329426
-2.0927830059 -0.8935792258 -0.4715831895
-2.0206669269 -0.8549494751 -0.4147388561
-1.9496559973 -0.8228680942 -0.3526504276
-1.8787596957 -0.7975413258 -0.2873768389
-1.8064182766 -0.7798555262 -0.2212034276
-1.7305457457 -0.7713386519 -0.1572815228
-1.6493537471 -0.7733688826 -0.0998386842
-1.5621638509 -0.7874248514 -0.0543920795
-1.4707358268 -0.8134412937 -0.0259816001
-1.3786728310 -0.8495180450 -0.0186031059
-1.2903444326 -0.8918501867 -0.0339776576
-1.2086852340 -0.9354304106 -0.0698683254
-1.1334393951 -0.9759721747 -0.1207904175
-1.0607012227 -1.0109562879 -0.1791985175
-0.9846886256 -1.0393217267 -0.2369743313
-0.9010968413 -1.0606682527 -0.2864246023
-0.8088392873 -1.0746912806 -0.3203256359
-0.7109384812 -1.0825919661 -0.3344187558
-0.6120459235 -1.0862152889 -0.3270687465
-0.5168480386 -1.0872895263 -0.2988619849
-0.4288216809 -1.0873912303 -0.2527915622
-0.3499398734 -1.0877649321 -0.1922423301
-0.2802477323 -1.0895711576 -0.1212064769
-0.2189751846 -1.0940034210 -0.0428150184
-0.1642482899 -1.1019900592 0.0400606005
-0.1140627339 -1.1141717964 0.1252906205
-0.0668298283 -1.1312002565 0.2113830324
-0.0207580847 -1.1534136305 0.2969246755
0.0254587828 -1.1810307807 0.3807914995
0.0729282838 -1.2140675112 0.4619450892
0.1223482168 -1.2525639975 0.5394366307
0.1741669194 -1.2963678851 0.6123948554
0.2285065401 -1.3452450515 0.6800999563
0.2851908566 -1.3991453587 0.7417918900
0.3437689418 -1.4580065309 0.7967956303
0.4034469208 -1.5216843214 0.8447897976
0.4630734128 -1.5904751138 0.8851195514
0.5285600003 -1.6737454312 0.9213515680
0.5821333685 -1.7544125785 0.9444428330
0.6273926100 -1.8419013036 0.9583385051
0.6623813183 -1.9478499680 0.9625528969
0.6755771992 -2.0460680540 0.9567292901
0.6723817943 -2.1443787650 0.9422755546
0.6542929403 -2.2518368170 0.9168485304
0.6305469448 -2.3437544167 0.8868809555
0.6021595524 -2.4319566728 0.8503903909
0.5706370817 -2.5162815520 0.8077622353
0.5366015830 -2.5962639461 0.7591084921
0.5004267771 -2.6715666570 0.7048399469
0.4621560312 -2.7417297188 0.6453751218
0.4217606173 -2.8062203762 0.5810833831
0.3791452808 -2.8643342534 0.5123097145
0.3343749886 -2.9156627001 0.4396198722
0.2874684910 -2.9594374010 0.3634259236
0.2386773709 -2.9952384133 0.2843187775
0.1882982159 -3.0226645569 0.2028890623
0.1367759329 -3.0410229092 0.1196552939
0.0845725763 -3.0500810420 0.0353226824
0.0322592752 -3.0498192890 -0.0494157808
-0.0195144652 -3.0401560487 -0.1339375912
-0.0701489010 -3.0210083965 -0.2175331180
-0.1191572908 -2.9927191266 -0.2994828259
-0.1659734360 -2.9556067316 -0.3791675603
-0.2102545343 -2.9101662972 -0.4559365974
-0.2517051518 -2.8569393717 -0.5292055703
-0.2900901273 -2.7963860230 -0.5983423813
-0.3253197937 -2.7291819070 -0.6628679951
-0.3537190645 -2.6656006090 -0.7153334936
-0.3828101510 -2.5874571085 -0.7698495015
-0.4084338510 -2.5043078456 -0.8183546423
-0.4302718235 -2.4166924856 -0.8604101733
-0.4476535887 -2.3250667833 -0.8953667711
-0.4595730539 -2.2300110697 -0.9225447843
-0.4647785361 -2.1323807643 -0.9413345424
-0.4618082372 -2.0333752002 -0.9510410170
-0.4515409994 -1.9468214090 -0.9517736185
-0.4301207803 -1.8500241966 -0.9425880091
-0.3993417610 -1.7573408284 -0.9232211618
-0.3610668797 -1.6701228277 -0.8941496972
-0.3173475457 -1.5891856948 -0.8559697345
-0.2703640545 -1.5146533556 -0.8094893735
-0.2218451492 -1.4464153022 -0.7554988183
-0.1730474245 -1.3845430924 -0.6945163492
-0.1248374981 -1.3287814940 -0.6274608167
-0.0777472778 -1.2792406029 -0.5549344953
-0.0318636603 -1.2359235053 -0.4777913488
0.0131186939 -1.1985603480 -0.3970787379
0.0577825177 -1.1672804679 -0.3136411806
0.1032702705 -1.1417944364 -0.2286899540
0.1507584748 -1.1216877643 -0.1433924118
0.2022145965 -1.1066256918 -0.0593785988
0.2594813992 -1.0958753834 0.0214582056
0.3243419218 -1.0885546935 0.0967109492
0.3892102321 -1.0844650253 0.1547620412
0.4720576789 -1.0809345119 0.2095796394
0.5638052043 -1.0778164264 0.2474630583
0.6612980053 -1.0738408420 0.2654560323
0.7601611829 -1.0673006289 0.2609956709
0.8550903893 -1.0562261838 0.2344933074
0.9419710418 -1.0390227571 0.1895775173
1.0200931694 -1.0149760937 0.1328159030
1.0931034393 -0.9842137158 0.0724011849
1.1666376403 -0.9468278343 0.0166252272
1.2453823586 -0.9045043975 -0.0268298590
1.3309121963 -0.8605616388 -0.0513562265
1.4212445366 -0.8197131990 -0.0537921836
1.5125984693 -0.7861226930 -0.0346932717
1.6009971388 -0.7629265388 0.0040056409
1.6938405503 -0.7500306919 0.0648586576
1.7695053813 -0.7509590783 0.1296041554
1.8404341760 -0.7616049112 0.1987683133
1.9088034287 -0.7805854175 0.2687495888
1.9766861642 -0.8067598105 0.3368644358
2.0455041024 -0.8394022552 0.4011353733
2.1161131482 -0.8782439415 0.4597619553
2.1886353320 -0.9233472394 0.5111012093
2.2625895855 -0.9749858659 0.5534151514
2.3368942883 -1.0330757415 0.5854512606
2.4101417922 -1.0974282362 0.6058192232
2.4806386291 -1.1673725717 0.6135031535
2.5470351625 -1.2414477944 0.6084097251
2.6082986141 -1.3179873231 0.5908572725
2.6640380966 -1.3952241099 0.5617165566
2.7140161557 -1.4717374487 0.5220591465
2.7581102224 -1.5461787664 0.4726412489
2.7960753267 -1.6175064102 0.4143407097
2.8280289466 -1.6849766983 0.3483543655
2.8534890676 -1.7477430882 0.2752747706
2.8720705094 -1.8050279693 0.1958968519
2.8835689536 -1.8563326123 0.1112640706
2.8874549412 -1.9007833965 0.0221823676
2.8834358719 -1.9376886034 -0.0702716021
2.8714198153 -1.9664676677 -0.1648919978
2.8513146446 -1.9863442171 -0.2604257299
2.8233043186 -1.9967575376 -0.3554658608
2.7877556072 -1.9974092253 -0.4485255959
2.7454339171 -1.9882681918 -0.5382435944
2.6969087839 -1.9693772511 -0.6231744820
2.6431449578 -1.9411860365 -0.7021691292
2.5848950184 -1.9040632525 -0.7739583233
2.5231900505 -1.8591372741 -0.8379828391
2.4588445497 -1.8070194050 -0.8933905534
2.3927236000 -1.7484206269 -0.9394427037
2.3258341614 -1.6842396638 -0.9759454162
2.2593082370 -1.6149788534 -1.0024561645
2.1945324882 -1.5410099064 -1.0184960164
2.1333023931 -1.4626014616 -1.0236892919
2.0777967902 -1.3800962905 -1.0178062776
2.0303613873 -1.2942284399 -1.0006125596
1.9927597108 -1.2063662391 -0.9726116302
1.9657039785 -1.1183378635 -0.9346629505
1.9489158780 -1.0321422012 -0.8876289165
1.9408546073 -0.9493259548 -0.8328389078
1.9397383667 -0.8709636849 -0.7713053753
1.9444458171 -0.7980201139 -0.7035748028
1.9538576837 -0.7309839601 -0.6304417103
1.9673555030 -0.6702694337 -0.5525756349
1.9848444723 -0.6163807855 -0.4705909939
2.0064493389 -0.5694785518 -0.3853599743
2.0325714885 -0.5294838846 -0.2979086780
2.0637593115 -0.4955795751 -0.2095535746
2.1010552468 -0.4665207854 -0.1218570982
2.1452954294 -0.4397755764 -0.0367354202
2.1904828659 -0.4159814174 0.0338165393
2.2493611890 -0.3835738454 0.1069751640
2.3149244702 -0.3421877378 0.1687274130
2.3755013522 -0.2961310234 0.2098640284
2.4352477054 -0.2397199112 0.2368717536
2.4899283816 -0.1732371931 0.2484351695
2.5299803402 -0.0968177914 0.2403375632
2.5503222019 -0.0163981480 0.2171589744
2.5474309306 0.0625625536 0.1823770378
2.5250724702 0.1358942901 0.1415115827
2.4870989207 0.2013360662 0.0983927179
2.4347334367 0.2700874995 0.0492464558
2.3739535127 0.3330740765 0.0018864075
2.3060124527 0.3914672307 -0.0414633504
2.2306540442 0.4455778073 -0.0773680354
2.1482117576 0.4955080023 -0.1017317170
2.0610816221 0.5422452080 -0.1121446073
1.9727727547 0.5880498258 -0.1099101027
1.8753409833 0.6415180244 -0.0960075175
1.7828671084 0.7003899080 -0.0727916398
1.7056374386 0.7581720304 -0.0478344794
1.6337766038 0.8216325122 -0.0206942033
1.5667973021 0.8901095082 0.0067955381
1.5031343035 0.9622352583 0.0328447697
1.4398663629 1.0358120864 0.0554646225
1.3819995042 1.0992184805 0.0708342041
1.3082517037 1.1655381358 0.0792649475
1.2357513120 1.2136822446 0.0765019051
1.1472778798 1.2567251011 0.0628909266
1.0672129496 1.2849466781 0.0435811557
0.9746403210 1.3126843933 0.0195751205
0.8807012963 1.3368329891 -0.0030580691
0.7855907178 1.3577902662 -0.0239875979
0.6895394903 1.3760221863 -0.0431647905
0.5927266481 1.3919514353 -0.0605362512
0.4952931203 1.4059631367 -0.0760398820
0.3973527256 1.4184118135 -0.0896016171
0.2989964160 1.4296156224 -0.1011018363
0.2003144612 1.4399106003 -0.1104511959
0.1013899778 1.4496115148 -0.1175352038
-0.0100531920 1.4604254936 -0.1222946421
-0.1091949235 1.4698836209 -0.1239411650
-0.2082673751 1.4797372647 -0.1227531189
-0.3071259012 1.4903347814 -0.1184918610
-0.4055865164 1.5020515047 -0.1108918017
-0.5006810200 1.5034453700 -0.0954159400
-0.5998824702 1.5139018931 -0.0955268603
-0.6981484029 1.5190988702 -0.1119441837
-0.7940740761 1.5203656037 -0.1395467347
-0.8881799659 1.5195936946 -0.1729521147
-0.9816823392 1.5181374166 -0.2080117954
-1.0755709231 1.5162639308 -0.2419955754
-1.1704981824 1.5128666074 -0.2728022908
-1.2666637848 1.5049157855 -0.2983802702
-1.3630970522 1.4869599867 -0.3163743497
-1.4551489544 1.4498724895 -0.3228744293
-1.5340181735 1.3897118038 -0.3157105831
-1.5959954036 1.3137919897 -0.2974201593
-1.6476481143 1.2320284898 -0.2726667865
-1.6958737809 1.1493811404 -0.2440900439
-1.7456867307 1.0685383418 -0.2131842531
-1.8004159834 0.9914311913 -0.1811116489
-1.8617894336 0.9194763236 -0.1491415605
-1.9301413251 0.8534017435 -0.1186936220
-2.0055203124 0.7937256731 -0.0918061754
-2.0868251221 0.7396678645 -0.0710206019
-2.1722303829 0.6894006527 -0.0591309715
-2.2591689445 0.6404094281 -0.0592207416
-2.3445350919 0.5902483286 -0.0716121496
-2.4262142195 0.5375480052 -0.0943164361
-2.5035501254 0.4819800024 -0.1243257728
-2.5768790947 0.4236209410 -0.1587806499
-2.6460446335 0.3622375084 -0.1964433817
-2.7097093918 0.2969199278 -0.2370365549
-2.7655883606 0.2265246251 -0.2804413817
-2.8078927507 0.1487738978 -0.3263360303
-2.8300672191 0.0632515052 -0.3722000748
-2.8257938186 -0.0273253884 -0.4129234641
-2.7962625041 -0.1172837335 -0.4434742094
-2.7462681834 -0.2016618031 -0.4606433279
-2.6819817574 -0.2777558566 -0.4635857366
-2.6077198987 -0.3430847698 -0.4510801001
-2.5282561991 -0.3967075399 -0.4237406076
-2.4475757441 -0.4384072656 -0.3825752065
-2.3694137621 -0.4680555338 -0.3281667884
-2.2964071696 -0.4884039143 -0.2632804457
-2.2305954846 -0.5017927118 -0.1894571451
-2.1726165756 -0.5114360223 -0.1087736141
-2.1223363725 -0.5206081389 -0.0230140961
-2.0789007115 -0.5321578198 0.0661342995
-2.0416140278 -0.5483783222 0.1573184017
-2.0098335108 -0.5713120536 0.2491378409
-1.9823693861 -0.6020710420 0.3400447513
-1.9586194469 -0.6412361071 0.4287402946
-1.9381754377 -0.6889376003 0.5140106860
-1.9206781267 -0.7446757556 0.5949544761
-1.9059029058 -0.8077673292 0.6708910556
-1.8945143391 -0.8778473854 0.7410636109
-1.8869847503 -0.9539028355 0.8052835633
-1.8848753982 -1.0354876692 0.8627550719
-1.8897916000 -1.1214286099 0.9132444071
-1.9039929895 -1.2105040249 0.9559198948
-1.9298374168 -1.3007252795 0.9897765913
-1.9686880874 -1.3894850530 1.0134513292
-2.0188583713 -1.4746922510 1.0265574737
-2.0783610666 -1.5547545550 1.0282916617
-2.1437290060 -1.6295923591 1.0192228440
-2.2124111316 -1.6992985238 0.9996219330
-2.2824802248 -1.7638796142 0.9699253494
-2.3524342459 -1.8231303777 0.9304567654
-2.4211772671 -1.8766660744 0.8817759643
-2.4878704211 -1.9239389312 0.8245015699
-2.5515124101 -1.9638016461 0.7587525351
-2.6114589570 -1.9958889610 0.6856959834
-2.6668720932 -2.0193746273 0.6060896343
-2.7167573070 -2.0336420099 0.5208386827
-2.7605444315 -2.0386963971 0.4313016659
-2.7972257542 -2.0339945597 0.3386104458
-2.8264407654 -2.0199740414 0.2442288041
-2.8478652631 -1.9969317186 0.1495197737
-2.8610136389 -1.9653757009 0.0557543395
-2.8659645736 -1.9258646004 -0.0357659421
-2.8630087614 -1.8793274066 -0.1240111764
-2.8522122958 -1.8261286064 -0.2077673842
-2.8341335298 -1.7672513717 -0.2863112817
-2.8091003826 -1.7032442566 -0.3586967388
-2.7773138443 -1.6347475046 -0.4239700259
-2.7392374280 -1.5626324224 -0.4815090342
-2.6951801541 -1.4877222486 -0.5306044736
-2.6448820995 -1.4108940279 -0.5697135463
-2.5888098795 -1.3334953475 -0.5983982235
-2.5271402426 -1.2569784195 -0.6156727820
-2.4604474473 -1.1829404502 -0.6206818161
-2.3896566566 -1.1130053957 -0.6132208735
-2.3160764231 -1.0485924375 -0.5933002334
-2.2413215321 -0.9904272945 -0.5618411785
-2.1667332120 -0.9388439376 -0.5201598430
-2.0931899599 -0.8935771750 -0.4700962176
-2.0211098524 -0.8548188795 -0.4129200626
-1.9501905035 -0.8225758779 -0.3504817793
-1.8794379072 -0.7971348866 -0.2847930879
-1.8073106456 -0.7793077113 -0.2181114407
-1.7315993335 -0.7707796050 -0.1536488162
-1.6505172426 -0.7727839992 -0.0956018032
-1.5632941668 -0.7868810387 -0.0495363988
-1.4716856688 -0.8129708675 -0.0203653489
-1.3792735121 -0.8493578215 -0.0125692648
-1.2906636110 -0.8921425328 -0.0280419270
-1.2089064902 -0.9361332689 -0.0642735565
-1.1338442343 -0.9769208128 -0.1158188668
-1.0615565570 -1.0121123547 -0.1750263411
-0.9859025441 -1.0405427817 -0.2336072053
-0.9025644136 -1.0620555745 -0.2839971861
-0.8101595700 -1.0760908302 -0.3185612333
-0.7119011903 -1.0839253819 -0.3329459230
-0.6125904181 -1.0875140807 -0.3258171410
-0.5170695741 -1.0885466062 -0.2973745887
-0.4288023587 -1.0886353303 -0.2510345430
-0.3498458401 -1.0890407729 -0.1900849128
-0.2801554154 -1.0909260530 -0.1186839031
-0.2190444018 -1.0955323357 -0.0398772737
-0.1645238403 -1.1037627450 0.0433602204
-0.1145439586 -1.1162816709 0.1288871238
-0.0675285003 -1.1336816893 0.2152452471
-0.0216564633 -1.1563460585 0.3009979044
0.0243455375 -1.1846447712 0.3849830863
0.0715512877 -1.2183102235 0.4662741287
0.1206726734 -1.2576579597 0.5437847184
0.1721065066 -1.3024512811 0.6166955965
0.2259127320 -1.3523748641 0.6843736809
0.2819032591 -1.4075975375 0.7458779158
0.3394855927 -1.4679781817 0.8006940442
0.3978201349 -1.5334108895 0.8484614368
0.4555618178 -1.6043412093 0.8884515970
0.5109096749 -1.6809999441 0.9204286128
0.5613154084 -1.7638398292 0.9440136117
0.6026096241 -1.8535242905 0.9582189606
0.6312488016 -1.9488949309 0.9631663041
0.6440252647 -2.0476487336 0.9583702669
0.6420215533 -2.1464207992 0.9446133070
0.6289220937 -2.2429560626 0.9229579341
0.6078243929 -2.3360252667 0.8936676068
0.5817122548 -2.4254168036 0.8577109967
0.5520728012 -2.5108745326 0.8154461434
0.5195476160 -2.5918887730 0.7670005604
0.4846206698 -2.6682034441 0.7129257925
0.4473608512 -2.7393349010 0.6535996383
0.4077840172 -2.8047597594 0.5894014641
0.3657873006 -2.8637153993 0.5206406317
0.3215207353 -2.9159969294 0.4480151279
0.2749292639 -2.9605411555 0.3717802977
0.2263387584 -2.9971689162 0.2926409509
0.1760284205 -3.0254536866 0.2111849474
0.1244628046 -3.0445728032 0.1278655450
0.0720708213 -3.0544110358 0.0434629685
0.0194410165 -3.0548933871 -0.0413513424
-0.0327368338 -3.0460143380 -0.1259862575
-0.0838133068 -3.0275663321 -0.2097494467
-0.1334124314 -3.0001032660 -0.2919104410
-0.1809005319 -2.9637948095 -0.3718593710
-0.2259121706 -2.9190427901 -0.4489089176
-0.2682116776 -2.8665743099 -0.5225576084
-0.3075564168 -2.8068105911 -0.5921756252
-0.3438165939 -2.7403308596 -0.6572326843
-0.3770415356 -2.6678983301 -0.7173734914
-0.4069759818 -2.5898026299 -0.7718980907
-0.4335464530 -2.5067138711 -0.8204448979
-0.4564510407 -2.4191926393 -0.8626528301
-0.4749012420 -2.3275991451 -0.8977942619
-0.4879162011 -2.2325549984 -0.9253563116
-0.4939265001 -2.1348022012 -0.9445468608
-0.4914111234 -2.0355792668 -0.9547995972
-0.4785205943 -1.9366432032 -0.9550714850
-0.4549472164 -1.8402272018 -0.9450502033
-0.4217725406 -1.7483013286 -0.9250595943
-0.3811087390 -1.6620529639 -0.8956331726
-0.3351159051 -1.5822785366 -0.8571207727
-0.2861401221 -1.5088858182 -0.8104477159
-0.2359213487 -1.4417425579 -0.7562784964
-0.1857214254 -1.3806968528 -0.6952959405
-0.1363629792 -1.3257041391 -0.6281651806
-0.0883524723 -1.2767955109 -0.5555656133
-0.0417704467 -1.2339891931 -0.4783250772
0.0036973441 -1.1969935026 -0.3974949984
0.0486242117 -1.1661692801 -0.3138169090
0.0941377766 -1.1409846202 -0.2285831013
0.1414329170 -1.1212709854 -0.1428796317
0.1924306427 -1.1065769226 -0.0583096621
0.2489032575 -1.0962215747 0.0233620790
0.3127868421 -1.0894135752 0.0997414808
0.3858947090 -1.0852008872 0.1674962975
0.4686021597 -1.0824070462 0.2231540507
0.5605268341 -1.0799007794 0.2616208888
0.6582863547 -1.0764622832 0.2805629783
0.7576286515 -1.0703006780 0.2768341513
0.8532635463 -1.0594922308 0.2511560010
0.9408865961 -1.0424295768 0.2068225977
1.0193021006 -1.0182818785 0.1500315544
1.0922877236 -0.9874645123 0.0892687034
1.1654991443 -0.9499211322 0.0327645303
1.2439505771 -0.9074284323 -0.0117544179
1.3295236329 -0.8632340559 -0.0371854205
1.4202173173 -0.8222131090 -0.0403836936
1.5121332964 -0.7886546476 -0.0217807898
1.6010969511 -0.7659286481 0.0169335519
1.6844838109 -0.7547498013 0.0704346388
1.7614235666 -0.7551227286 0.1339679329
1.8333814014 -0.7655480338 0.2023593109
1.9026400939 -0.7842349177 0.2717953608
1.9711860404 -0.8103934290 0.3395120011
2.0405198058 -0.8431428201 0.4034434988
2.1115050882 -0.8821125522 0.4618187905
2.1843015177 -0.9273438775 0.5129850141
2.2584876508 -0.9791768657 0.5550626601
2.3329347269 -1.0374727888 0.5869250726
2.4063186490 -1.1020004401 0.6070758983
2.4769452191 -1.1720783082 0.6146424370
2.5434366010 -1.2463035352 0.6093946380
2.6047544862 -1.3229765000 0.5915756716
2.6605471589 -1.4003325116 0.5622511998
2.7106125389 -1.4769731750 0.5224954186
2.7546284148 -1.5515156796 0.4727992392
2.7925356708 -1.6229883458 0.4143395901
2.8244228272 -1.6906408093 0.3482368336
2.8496678678 -1.7535466907 0.2749569160
2.8679405913 -1.8109935210 0.1954022561
2.8791889269 -1.8625661228 0.1106877341
2.8825650662 -1.9071208628 0.0214394531
2.8781826775 -1.9442985892 -0.0710759878
2.8657145133 -1.9733949416 -0.1657322448
2.8450408889 -1.9934304084 -0.2613063809
2.8164782051 -2.0041205899 -0.3563458643
2.7803694906 -2.0051078429 -0.4493837224
2.7373460465 -1.9961399819 -0.5389803537
2.6883020721 -1.9775220821 -0.6238634448
2.6340253146 -1.9497709133 -0.7028780203
2.5752547091 -1.9130133909 -0.7746744837
2.5129930467 -1.8684465872 -0.8386857552
2.4480887784 -1.8166857373 -0.8940872354
2.3814072335 -1.7584912324 -0.9402177948
2.3139423605 -1.6946865184 -0.9768079948
2.2468444833 -1.6257528899 -1.0034112925
2.1815628551 -1.5519869807 -1.0194233077
2.1199545897 -1.4736644742 -1.0245909303
2.0641503286 -1.3911474234 -1.0188459867
2.0169391644 -1.3049909341 -1.0015077821
1.9798788759 -1.2167477667 -0.9734259031
1.9535562123 -1.1282704489 -0.9355661408
1.9378487494 -1.0417188476 -0.8884475068
1.9307014752 -0.9585383504 -0.8337610289
1.9304357251 -0.8799369268 -0.7722271968
1.9359894842 -0.8069602755 -0.7043347253
1.9460211638 -0.7399765851 -0.6310049964
1.9598596450 -0.6793832999 -0.5528804679
1.9775877538 -0.6260653261 -0.4703585850
1.9991914618 -0.5799054972 -0.3845169196
2.0251370072 -0.5411601039 -0.2962413599
2.0559504158 -0.5089964999 -0.2068903845
2.0926775824 -0.4822968726 -0.1179709427
2.1361146299 -0.4588339577 -0.0311924364
2.1869391528 -0.4353852876 0.0514639175
2.2460228505 -0.4079554247 0.1270561731
2.3123503014 -0.3724649345 0.1925234147
2.3835249367 -0.3250340018 0.2436393735
2.4547761345 -0.2639924935 0.2770279107
2.5197144014 -0.1898238649 0.2907893864
2.5693912401 -0.1040539187 0.2833335636
2.5948457174 -0.0118289505 0.2567012830
2.5888826482 0.0784371155 0.2154775770
2.5588848073 0.1609086744 0.1683318673
2.5122187660 0.2345565879 0.1198194101
2.4557480855 0.3016439763 0.0721378986
2.3917382441 0.3634001218 0.0268055627
2.3209883036 0.4207348576 -0.0140624464
2.2432885053 0.4738592680 -0.0472094108
2.1590028060 0.5228130590 -0.0685126546
2.0707222816 0.5687737023 -0.0756172564
1.9820854607 0.6143527716 -0.0703788319
1.8957444266 0.6622275525 -0.0556090344
1.8134195401 0.7144727860 -0.0341796712
1.7361109244 0.7721959744 -0.0085157333
1.6644751748 0.8358828708 0.0194175022
1.5979444786 0.9047211264 0.0477683517
1.5351035247 0.9774554265 0.0748382014
1.4730548976 1.0519408172 0.0987961531
1.4073859793 1.1249030891 0.1168945351
1.3336462436 1.1913783170 0.1260053327
1.2502148533 1.2457922004 0.1232443658
1.1600781049 1.2858521477 0.1086180089
1.0674511840 1.3147470475 0.0852307509
0.9738462359 1.3385260875 0.0598320666
0.8789441916 1.3590007344 0.0364539109
0.7829907737 1.3765597383 0.0150726206
0.6862173104 1.3916736327 -0.0044031629
0.5887969955 1.4047533815 -0.0220472151
0.4908609834 1.4161610692 -0.0379146135
0.3925102151 1.4262205103 -0.0520413279
0.2938148151 1.4352009198 -0.0643825724
0.1948500326 1.4434198236 -0.0749694427
0.0956750446 1.4511588214 -0.0838025671
-0.0036601709 1.4586828187 -0.0908361363
-0.1031057826 1.4662638116 -0.0959993195
-0.2026071805 1.4741908989 -0.0991927128
-0.3020988074 1.4827814451 -0.1002833661
-0.4014956654 1.4923943006 -0.0990982709
-0.5071946344 1.5258621298 -0.1095000318
-0.6056347651 1.5370706766 -0.1095674274
-0.7031864685 1.5436665479 -0.1259042764
-0.7984849408 1.5466530875 -0.1538639291
-0.8920266409 1.5480330853 -0.1877134062
-0.9849530634 1.5492060155 -0.2233091834
-1.0782748031 1.5505278212 -0.2578375474
-1.1726421653 1.5511373628 -0.2893631632
-1.2683850466 1.5485530834 -0.3161354148
-1.3650102783 1.5371745530 -0.3356917061
-1.4823019521 1.5002279885 -0.3466356081
-1.5758657746 1.4212207705 -0.3342718793
-1.6333854527 1.3430148998 -0.3142990923
-1.6808614312 1.2595099701 -0.2885067275
-1.7257228187 1.1756109589 -0.2593606635
-1.7727893712 1.0937280139 -0.2281418641
-1.8250223984 1.0155261919 -0.1958616309
-1.8840503593 0.9423235226 -0.1636748266
-1.9505566359 0.8751230823 -0.1330746987
-2.0242738244 0.8142218286 -0.1060350114
-2.1040698971 0.7588972304 -0.0849406317
-2.1881630536 0.7074909255 -0.0726531247
-2.2740883537 0.6577066901 -0.0719996043
-2.3588660771 0.6071663590 -0.0830870983
-2.4404994328 0.5545016441 -0.1041107654
-2.5184518972 0.4994121021 -0.1320301355
-2.5928212749 0.4418492929 -0.1644428549
-2.6634210508 0.3816052419 -0.2002327816
-2.7294507968 0.3181547970 -0.2389820723
-2.7884388082 0.2501525245 -0.2809629417
-2.8445208082 0.1556483306 -0.3377494133
-2.8679440403 0.0717984168 -0.3837981324
-2.8662811134 -0.0170870939 -0.4255012218
-2.8306916972 -0.1281242880 -0.4650220379
-2.7798935896 -0.2110699271 -0.4823201148
-2.6981224099 -0.3038325808 -0.4857705195
-2.6218977098 -0.3659969513 -0.4717970056
-2.5409797021 -0.4160304054 -0.4431222655
-2.4396473498 -0.4612357867 -0.3879516623
-2.3619530657 -0.4862504107 -0.3315972887
-2.2898796224 -0.5027983743 -0.2653737560
-2.2249585619 -0.5134151084 -0.1909328103
-2.1677821688 -0.5211502307 -0.1099901151
-2.1178618443 -0.5289996106 -0.0243689038
-2.0747872506 -0.5395434678 0.0646215018
-2.0378061264 -0.5549677068 0.1556154440
-2.0058602966 -0.5769403623 0.2471469469
-1.9781988704 -0.6069921188 0.3377631409
-1.9541919190 -0.6455486897 0.4261662856
-1.9332160674 -0.6925313502 0.5112014609
-1.9148805963 -0.7475287047 0.5919303419
-1.8992056546 -0.8101313434 0.6675304752
-1.8864629296 -0.8794667571 0.7375963400
-1.8773270785 -0.9549964935 0.8015509237
-1.8728991425 -1.0358998084 0.8590905963
-1.8749422715 -1.1212997177 0.9097755537
-1.8860229981 -1.2100815056 0.9527677098
-1.9084704622 -1.3002748218 0.9873394625
-1.9436894528 -1.3894187243 1.0125619616
-2.0052914064 -1.4955741085 1.0290759297
-2.0651189524 -1.5746473491 1.0301317615
-2.1310597750 -1.6481919946 1.0204959857
-2.2003076447 -1.7165158081 1.0006326736
-2.2709077140 -1.7796670057 0.9708000443
-2.3413850559 -1.8374966282 0.9313936918
-2.4106194035 -1.8897045118 0.8829731724
-2.4777717385 -1.9356763647 0.8260581339
-2.5419771063 -1.9746075519 0.7610832956
-2.6024452244 -2.0057736964 0.6887546175
-2.6584479975 -2.0286254355 0.6100208414
-2.7091035183 -2.0425635351 0.5257944112
-2.7536294720 -2.0472034969 0.4371918740
-2.7914146514 -2.0425947482 0.3455061388
-2.8217393462 -2.0287529391 0.2520079371
-2.8442864884 -2.0060195109 0.1580240634
-2.8614750899 -1.9661879473 0.0417362559
-2.8657776763 -1.9253759451 -0.0487270035
-2.8623078349 -1.8777629669 -0.1358617842
-2.8511047813 -1.8237808070 -0.2185078193
-2.8326543021 -1.7642269986 -0.2958759476
-2.8073844980 -1.6997865481 -0.3671679033
-2.7754868628 -1.6310380160 -0.4314228752
-2.7372818701 -1.5587632724 -0.4878883919
-2.6930959113 -1.4838359516 -0.5358907534
-2.6428438593 -1.4072081416 -0.5742045740
-2.5868046478 -1.3301081369 -0.6020504933
-2.5252295888 -1.2540267241 -0.6186670994
-2.4587041894 -1.1804971331 -0.6232737358
-2.3880855296 -1.1112317110 -0.6152406148
-2.3148023870 -1.0473528738 -0.5951990731
-2.2402793761 -0.9896931304 -0.5639213039
-2.1658436467 -0.9384470439 -0.5227060423
-2.0923760518 -0.8935812766 -0.4730701614
-2.0202240014 -0.8550800708 -0.4165576496
-1.9491214911 -0.8231603105 -0.3548190759
-1.8780814841 -0.7979477650 -0.2899605899
-1.8055259076 -0.7804033411 -0.2242954144
-1.7294921580 -0.7718976987 -0.1609142294
-1.6481902517 -0.7739537660 -0.1040755651
-1.5610335351 -0.7879686642 -0.0592477602
-1.4697859848 -0.8139117200 -0.0315978514
-1.3780721499 -0.8496782684 -0.0246369470
-1.2900252542 -0.8915578407 -0.0399133882
-1.2084639778 -0.9347275523 -0.0754630944
-1.1330345558 -0.9750235367 -0.1257619681
-1.0598458884 -1.0098002212 -0.1833706938
-0.9834747071 -1.0381006717 -0.2403414573
-0.8996292690 -1.0592809310 -0.2888520184
-0.8075190045 -1.0732917310 -0.3220900386
-0.7099757721 -1.0812585503 -0.3358915885
-0.6115014290 -1.0849164970 -0.3283203519
-0.5166265031 -1.0860324464 -0.3003493811
-0.4288410031 -1.0861471303 -0.2545485814
-0.3500339067 -1.0864890912 -0.1943997473
-0.2803400493 -1.0882162622 -0.1237290508
-0.2189059674 -1.0924745063 -0.0457527630
-0.1639727395 -1.1002173733 0.0367609806
-0.1135815091 -1.1120619219 0.1216941172
-0.0661311564 -1.1287188237 0.2075208178
-0.0198597061 -1.1504812026 0.2928514466
0.0265720282 -1.1774167902 0.3765999127
0.0743052798 -1.2098247988 0.4576160497
0.1240237603 -1.2474700354 0.5350885430
0.1762273321 -1.2902844891 0.6080941143
0.2311003482 -1.3381152388 0.6758262318
0.2884784540 -1.3906931798 0.7377058642
0.3480522909 -1.4480348800 0.7928972164
0.4090737066 -1.5099577532 0.8411181585
0.4705850078 -1.5766090183 0.8817875058
0.5462103257 -1.6664909183 0.9222745232
0.6029513286 -1.7449853277 0.9448720543
0.6521755959 -1.8302783168 0.9584580497
0.6935138350 -1.9468050051 0.9619394896
0.7071291337 -2.0444873743 0.9550883134
0.7027420352 -2.1423367309 0.9399378023
0.6796637869 -2.2607175715 0.9107391268
0.6532694966 -2.3514835667 0.8800943042
0.6226068499 -2.4384965420 0.8430697850
0.5892013621 -2.5216885715 0.8000783273
0.5536555499 -2.6006391192 0.7512164238
0.5162328843 -2.6749298700 0.6967541012
0.4769512112 -2.7441245366 0.6371506053
0.4357372173 -2.8076809929 0.5727653020
0.3925032610 -2.8649531074 0.5039787973
0.3472292419 -2.9153284707 0.4312246166
0.3000077182 -2.9583336465 0.3550715495
0.2510159833 -2.9933079104 0.2759966041
0.2005680114 -3.0198754271 0.1945931771
0.1490890613 -3.0374730152 0.1114450428
0.0970743312 -3.0457510483 0.0271823962
0.0450775339 -3.0447451908 -0.0574802192
-0.0062920965 -3.0342977595 -0.1418889249
-0.0564844952 -3.0144504610 -0.2253167893
-0.1049021503 -2.9853349872 -0.3070552109
-0.1510463400 -2.9474186537 -0.3864757496
-0.1945968980 -2.9012898044 -0.4629642772
-0.2351986259 -2.8473044335 -0.5358535322
-0.2726238378 -2.7859614548 -0.6045091373
-0.3068229935 -2.7180329545 -0.6685033058
-0.3303965935 -2.6633028880 -0.7132934957
-0.3586443202 -2.5851115870 -0.7678009123
-0.3833212490 -2.5019018200 -0.8162643867
-0.4040926062 -2.4141923319 -0.8581675165
-0.4204059353 -2.3225344214 -0.8929392802
-0.4312299066 -2.2274671410 -0.9197332571
-0.4356305722 -2.1299593274 -0.9381222239
-0.4322053509 -2.0311711337 -0.9472824367
-0.4245614045 -1.9569996147 -0.9484757521
-0.4052943442 -1.8598211914 -0.9401258149
-0.3769109814 -1.7663803283 -0.9213827292
-0.3410250204 -1.6781926914 -0.8926662219
-0.2995791862 -1.5960928531 -0.8548186963
-0.2545879869 -1.5204208931 -0.8085310312
-0.2077689497 -1.4510880464 -0.7547191402
-0.1603734237 -1.3883893320 -0.6937367580
-0.1133120171 -1.3318588490 -0.6267564528
-0.0671420832 -1.2816856949 -0.5543033774
-0.0219568739 -1.2378578175 -0.4772576203
0.0225400436 -1.2001271934 -0.3966624774
0.0669408237 -1.1683916558 -0.3134654522
0.1124027643 -1.1426042526 -0.2287968067
0.1600840326 -1.1221045431 -0.1439051919
0.2119985503 -1.1066744609 -0.0604475356
0.2700595409 -1.0955291921 0.0195543322
0.3358970015 -1.0876958118 0.0936804175
0.3925257552 -1.0837291633 0.1420277849
0.4755131981 -1.0794619777 0.1960052281
0.5670835746 -1.0757320733 0.2333052278
0.6643096558 -1.0712194008 0.2503490862
0.7626937142 -1.0643005799 0.2451571905
0.8569172323 -1.0529601367 0.2178306138
0.9430554875 -1.0356159374 0.1723324370
1.0208842381 -1.0116703090 0.1156002515
1.0939191550 -0.9809629193 0.0555336664
1.1677761363 -0.9437345364 0.0004859242
1.2468141402 -0.9015803626 -0.0419053001
1.3323007597 -0.8578892217 -0.0655270326
1.4222717558 -0.8172132889 -0.0672006736
1.5130636422 -0.7835907384 -0.0476057536
1.6008973265 -0.7599244295 -0.0089222700
1.7031972897 -0.7453115824 0.0592826764
1.7775871959 -0.7467954280 0.1252403779
1.8474869506 -0.7576617887 0.1951773158
1.9149667636 -0.7769359173 0.2657038167
1.9821862879 -0.8031261920 0.3342168704
2.0504883990 -0.8356616904 0.3988272479
2.1207212082 -0.8743753309 0.4577051201
2.1929691462 -0.9193506013 0.5092174045
2.2666915202 -0.9707948661 0.5517676426
2.3408538496 -1.0286786942 0.5839774485
2.4139649355 -1.0928560323 0.6045625481
2.4843320392 -1.1626668353 0.6123638700
2.5506337239 -1.2365920536 0.6074248122
2.6118427420 -1.3129981461 0.5901388734
2.6675290343 -1.3901157081 0.5611819133
2.7174197726 -1.4665017224 0.5216228744
2.7615920299 -1.5408418532 0.4724832586
2.7996149826 -1.6120244745 0.4143418293
2.8316350660 -1.6793125872 0.3484718973
2.8573102675 -1.7419394856 0.2755926252
2.8762004275 -1.7990624176 0.1963914478
2.8879489802 -1.8500991019 0.1118404070
2.8923448163 -1.8944459303 0.0229252821
2.8886890662 -1.9310786176 -0.0694672163
2.8771251173 -1.9595403938 -0.1640517508
2.8575884004 -1.9792580258 -0.2595450789
2.8301304321 -1.9893944852 -0.3545858574
2.7951417239 -1.9897106076 -0.4476674694
2.7535217877 -1.9803964017 -0.5375068352
2.7055154958 -1.9612324201 -0.6224855192
2.6522646009 -1.9326011597 -0.7014602381
2.5945353277 -1.8951131140 -0.7732421629
2.5333870543 -1.8498279609 -0.8372799231
2.4696003209 -1.7973530726 -0.8926938715
2.4040399665 -1.7383500214 -0.9386676127
2.3377259624 -1.6737928092 -0.9750828375
2.2717719907 -1.6042048169 -1.0015010364
2.2075021213 -1.5300328320 -1.0175687252
2.1466501966 -1.4515384490 -1.0227876535
2.0914432517 -1.3690451576 -1.0167665685
2.0437836102 -1.2834659457 -0.9997173371
2.0056405456 -1.1959847114 -0.9717973573
1.9778517448 -1.1084052780 -0.9337597602
1.9599830066 -1.0225655549 -0.8868103263
1.9510077393 -0.9401135591 -0.8319167867
1.9490410083 -0.8619904429 -0.7703835538
1.9529021501 -0.7890799523 -0.7028148804
1.9616942035 -0.7219913352 -0.6298784243
1.9748513610 -0.6611555676 -0.5522708019
1.9921011908 -0.6066962449 -0.4708234028
2.0137072159 -0.5590516064 -0.3862030290
2.0400059699 -0.5178076653 -0.2995759961
2.0715682071 -0.4821626503 -0.2122167646
2.1094329112 -0.4507446981 -0.1257432537
2.1544762289 -0.4207171951 -0.0422784040
2.1940265790 -0.3965775472 0.0161691611
2.2526995276 -0.3591922662 0.0868941549
2.3174986391 -0.3119105411 0.1449314112
2.3674777677 -0.2672280450 0.1760886832
2.4157192763 -0.2154473290 0.1967155964
2.4601423618 -0.1566505212 0.2060809525
2.4905694403 -0.0895816641 0.1973415627
2.5057986864 -0.0209673456 0.1776166658
2.5059792131 0.0466879918 0.1492764986
2.4912601332 0.1108799059 0.1146912982
2.4619790753 0.1681155444 0.0769660257
2.4137187880 0.2385310227 0.0263550129
2.3561687814 0.3027480312 -0.0230327476
2.2910366018 0.3621996037 -0.0688642545
2.2180195831 0.4172963465 -0.1075266599
2.1374207092 0.4682029456 -0.1349507795
2.0514409626 0.5157167136 -0.1486719582
1.9634600487 0.5617468800 -0.1494413735
1.8549375400 0.6208084963 -0.1364060006
1.7523146768 0.6863070299 -0.1114036085
1.6751639527 0.7441480864 -0.0871532255
1.6030780328 0.8073821535 -0.0608059087
1.5356501255 0.8754978899 -0.0341772756
1.4711650823 0.9470150901 -0.0091486621
1.4066778282 1.0196833557 0.0121330920
1.3566130291 1.0735338719 0.0247738732
1.2828571638 1.1396979545 0.0325245623
1.2212877708 1.1815722889 0.0297594443
1.1344776547 1.2275980545 0.0171638442
1.0669747151 1.2551463087 0.0019315604
0.9754344061 1.2868426991 -0.0206818255
0.8824584009 1.3146652438 -0.0425700491
0.7881906620 1.3390207940 -0.0630478164
0.6928616702 1.3603707399 -0.0819264180
0.5966563008 1.3791494890 -0.0990252872
0.4997252573 1.3957652042 -0.1141651505
0.4021952362 1.4106031167 -0.1271619063
0.3041780170 1.4240303250 -0.1378211002
0.2057788898 1.4364013771 -0.1459329491
0.1071049109 1.4480642082 -0.1512678406
-0.0164462131 1.4621681685 -0.1537531479
-0.1152840645 1.4735034301 -0.1518830105
-0.2139275697 1.4852836305 -0.1463135249
-0.3121529949 1.4978881176 -0.1367003559
-0.4096773674 1.5117087087 -0.1226853325
