# Supplementary material for: The topology of the magnetically induced ring current of C13Cl2
Source: Chem Sci. 2026 Jun 27. Online ahead of print. doi: 10.1039/d6sc03398a (PMC13334967; doi:10.1039/d6sc03398a)
Supplement: SC-OLF-D6SC03398A-s002 [file SC-OLF-D6SC03398A-s002.zip › c13cl2/3loops/ribbon_traj_009_024.xyz]

300

-0.4945383076 1.4350818256 -0.0006074825
-0.6050395961 1.4398075943 -0.0059070620
-0.7018549348 1.4382051177 -0.0245620219
-0.7964169286 1.4321632367 -0.0520141176
-0.8893187809 1.4231619657 -0.0837772890
-0.9816113929 1.4120675620 -0.1161896023
-1.0625939963 1.4015903504 -0.1432605012
-1.1438530688 1.3884299681 -0.1672676663
-1.2143852091 1.3761729929 -0.1853007938
-1.2949916438 1.3504707776 -0.1986589125
-1.3617110397 1.3191622416 -0.2033626007
-1.4308361827 1.2675118523 -0.1997805441
-1.4882584910 1.2043757936 -0.1866089099
-1.5389343346 1.1371775258 -0.1682077145
-1.5868481020 1.0689178323 -0.1462832371
-1.6429904396 0.9927304726 -0.1186856356
-1.7026473312 0.9197798756 -0.0894111914
-1.7677490630 0.8516340125 -0.0599871236
-1.8485275844 0.7821607968 -0.0290257379
-1.9364411013 0.7198550799 -0.0025625811
-2.0301426080 0.6634736858 0.0163310389
-2.1272426632 0.6103943528 0.0221977356
-2.2234842397 0.5567250693 0.0125422041
-2.3053223001 0.5063324125 -0.0082371571
-2.3817661153 0.4525695586 -0.0389221381
-2.4525569662 0.3952360342 -0.0760905510
-2.5110664109 0.3423928528 -0.1109438420
-2.5655306590 0.2866652984 -0.1479027220
-2.6132200760 0.2263298726 -0.1864152351
-2.6525516575 0.1612192865 -0.2256821057
-2.6798102703 0.1016565334 -0.2601219117
-2.6906895860 0.0364308072 -0.2925129850
-2.6883449674 -0.0313221695 -0.3223337306
-2.6656799719 -0.0987727621 -0.3427359468
-2.6327834733 -0.1634332169 -0.3564473495
-2.5873202908 -0.2219153651 -0.3578494924
-2.5368693918 -0.2750149430 -0.3515276126
-2.4808330895 -0.3191941686 -0.3324472987
-2.4155785613 -0.3643804834 -0.3012843082
-2.3506680260 -0.4001104524 -0.2585709321
-2.2892299155 -0.4264497118 -0.2045972276
-2.2329014708 -0.4468268330 -0.1431204055
-2.1822098967 -0.4633401922 -0.0756401401
-2.1316108644 -0.4813097729 0.0068630272
-2.0880190235 -0.5000623155 0.0932960634
-2.0508324700 -0.5223049871 0.1819713257
-2.0191856461 -0.5501660161 0.2712675381
-1.9920802861 -0.5848978118 0.3596792333
-1.9689696887 -0.6272203652 0.4459247781
-1.9493357327 -0.6771326204 0.5289442132
-1.9329202842 -0.7343193063 0.6078853250
-1.9196965195 -0.7983740146 0.6820113904
-1.9101434006 -0.8687618392 0.7507643954
-1.9048863480 -0.9447589441 0.8137439049
-1.9054347079 -1.0258757856 0.8701707420
-1.9133039214 -1.1110157989 0.9196168211
-1.9304045729 -1.1988972177 0.9612521723
-1.9586106334 -1.2876573317 0.9939919197
-1.9986789666 -1.3749987474 1.0166344020
-2.0490587767 -1.4590742248 1.0287112152
-2.1076557118 -1.5385959722 1.0298655790
-2.1716690324 -1.6132566026 1.0203151540
-2.2387643727 -1.6830300365 1.0003864218
-2.3071491096 -1.7478847777 0.9706219818
-2.3754662106 -1.8075231429 0.9313160705
-2.4426445645 -1.8614252777 0.8828311059
-2.5078240523 -1.9090112290 0.8257628513
-2.5701408921 -1.9494171408 0.7605566619
-2.6288305834 -1.9820354672 0.6880438014
-2.6830530020 -2.0060899907 0.6090077211
-2.7318994036 -2.0210128737 0.5244117150
-2.7747792080 -2.0267268038 0.4355699358
-2.8107964947 -2.0229195617 0.3436327137
-2.8394554172 -2.0098457675 0.2499732707
-2.8604147406 -1.9878826752 0.1559324610
-2.8733701582 -1.9574732375 0.0627993538
-2.8783553945 -1.9192290786 -0.0281997747
-2.8746084196 -1.8678133212 -0.1265695394
-2.8633558466 -1.8151716604 -0.2094557392
-2.8450645818 -1.7568915592 -0.2871632192
-2.8200648755 -1.6935762644 -0.3588303206
-2.7885402323 -1.6258132334 -0.4235115429
-2.7509074136 -1.5544088283 -0.4805496885
-2.7074557938 -1.4802127974 -0.5292778784
-2.6580049392 -1.4041174333 -0.5683651475
-2.6028392960 -1.3273808561 -0.5971427044
-2.5343868865 -1.2421328536 -0.6162891799
-2.4681109525 -1.1690076366 -0.6203245584
-2.3978544201 -1.1000748187 -0.6120259511
-2.3249305244 -1.0366534420 -0.5915651815
-2.2509056263 -0.9794240895 -0.5598099552
-2.1771226090 -0.9286321372 -0.5180441474
-2.1044995338 -0.8841328574 -0.4678590711
-2.0334772556 -0.8458957460 -0.4106627650
-1.9553122057 -0.8100781852 -0.3402322747
-1.8862125427 -0.7853254773 -0.2739184261
-1.8159625824 -0.7679592568 -0.2064911105
-1.7424320742 -0.7593393920 -0.1409564578
-1.6637660733 -0.7607414884 -0.0811986699
-1.5679979831 -0.7764964599 -0.0278157376
-1.4780072828 -0.8022080149 0.0028030265
-1.3756047071 -0.8426813877 0.0127377252
-1.2773341805 -0.8901802329 -0.0048974554
-1.1966024870 -0.9331149537 -0.0417914911
-1.1218817757 -0.9723860281 -0.0930831321
-1.0493056517 -1.0059446061 -0.1512745455
-0.9732314087 -1.0328887531 -0.2083524382
-0.8895178774 -1.0529519640 -0.2565759263
-0.7974016854 -1.0662277566 -0.2889199105
-0.7121968551 -1.0731952792 -0.3006045475
-0.6140997931 -1.0776784865 -0.2941276092
-0.5308815646 -1.0796115165 -0.2712435968
-0.4422864194 -1.0812588685 -0.2280687577
-0.3627076461 -1.0832930800 -0.1697560185
-0.2924278196 -1.0868351682 -0.1004459050
-0.2306231456 -1.0929582658 -0.0235608914
-0.1756213818 -1.1025883485 0.0580513444
-0.1253583551 -1.1163896849 0.1421070548
-0.0782901195 -1.1350087775 0.2270942604
-0.0326067359 -1.1587739249 0.3115560741
0.0129523348 -1.1880142095 0.3943449897
0.0594205228 -1.2227183095 0.4744661350
0.1074418463 -1.2630153288 0.5509620424
0.1573809432 -1.3087721289 0.6230137837
0.2092733867 -1.3599084714 0.6898648987
0.2628519135 -1.4164549564 0.7507359692
0.3174612467 -1.4783938873 0.8050433254
0.3721381099 -1.5457361285 0.8523234031
0.4254788401 -1.6187437691 0.8919895269
0.4755932040 -1.6976476967 0.9235923472
0.5200482878 -1.7825660145 0.9466954161
0.5527244455 -1.8616207804 0.9596753310
0.5778169335 -1.9569949480 0.9651492094
0.5893074918 -2.0550595391 0.9609779415
0.5880965143 -2.1530204364 0.9477378756
0.5781908999 -2.2370194720 0.9290206094
0.5607310770 -2.3301431871 0.9010495262
0.5380221139 -2.4197721152 0.8661821364
0.5113796189 -2.5055110662 0.8248348443
0.4815423094 -2.5869591149 0.7774064676
0.4489219734 -2.6637158079 0.7243088191
0.4136674569 -2.7353541546 0.6659866417
0.3758446113 -2.8013883439 0.6028477201
0.3353811749 -2.8611075302 0.5352188213
0.2923863689 -2.9141255077 0.4636783888
0.2469286045 -2.9597204204 0.3886381218
0.1992873313 -2.9975726081 0.3107081297
0.1497180227 -3.0271113608 0.2304234538
0.0986794684 -3.0478166250 0.1483206930
0.0466088237 -3.0595651729 0.0651110620
-0.0124704402 -3.0624094368 -0.0289374984
-0.0648128973 -3.0546562753 -0.1125003272
-0.1163366714 -3.0377478696 -0.1952096032
-0.1665315780 -3.0119737076 -0.2764321199
-0.2149481621 -2.9776923350 -0.3555574472
-0.2612036391 -2.9352931597 -0.4319889927
-0.3104197902 -2.8784849424 -0.5138336357
-0.3513540731 -2.8205951599 -0.5827422940
-0.3896234484 -2.7563223089 -0.6473771526
-0.4252621318 -2.6862744504 -0.7073283553
-0.4581162616 -2.6107757563 -0.7619983826
-0.4921572849 -2.5204127943 -0.8168375657
-0.5187996611 -2.4352850118 -0.8593074385
-0.5415796786 -2.3461630214 -0.8952367981
-0.5619186721 -2.2420227652 -0.9276597832
-0.5734803661 -2.1341162371 -0.9508435925
-0.5703832130 -2.0238596962 -0.9626584092
-0.5508345865 -1.9149108200 -0.9629651432
-0.5156109449 -1.8107905578 -0.9513357604
-0.4685074088 -1.7134909016 -0.9282407111
-0.4205396547 -1.6329719111 -0.8980534471
-0.3687971779 -1.5584426527 -0.8594300320
-0.3081658265 -1.4821487304 -0.8065366996
-0.2545924022 -1.4194305172 -0.7522714735
-0.2018414364 -1.3621729364 -0.6914527630
-0.1505329734 -1.3103444319 -0.6247472551
-0.1010432305 -1.2640759301 -0.5527448447
-0.0533230348 -1.2234019781 -0.4762799562
-0.0070133672 -1.1881873268 -0.3962980968
0.0442618088 -1.1555638040 -0.3032237149
0.0902034432 -1.1319907220 -0.2188557447
0.1379117500 -1.1135647126 -0.1341878710
0.1891252283 -1.0998352418 -0.0506921774
0.2456227367 -1.0901700847 0.0298778852
0.3093288760 -1.0838276045 0.1051608011
0.3818227551 -1.0798522220 0.1720960943
0.4636671067 -1.0771831470 0.2270970483
0.5542810574 -1.0747328001 0.2657736796
0.6628310562 -1.0707666598 0.2868034150
0.7610210247 -1.0643569170 0.2824353459
0.8554815353 -1.0532279264 0.2568354662
0.9424065455 -1.0359409399 0.2135885642
1.0209296184 -1.0117483979 0.1587691532
1.0943802731 -0.9808719660 0.1002126365
1.1680664761 -0.9436652261 0.0458332044
1.2467047354 -0.9018175156 0.0033789688
1.3319599146 -0.8586811644 -0.0206161929
1.4219760337 -0.8188570098 -0.0232986984
1.5130978274 -0.7866420960 -0.0045518273
1.6014214605 -0.7649721857 0.0333723093
1.6844053339 -0.7545969152 0.0856822250
1.7612537727 -0.7554382803 0.1477132875
1.8333485833 -0.7659710590 0.2145213262
1.9027747553 -0.7846591558 0.2824187944
1.9714522403 -0.8105365353 0.3487178738
2.0408217127 -0.8428097996 0.4113810064
2.1116784944 -0.8811528800 0.4687177416
2.1842227650 -0.9257107504 0.5189746572
2.2580231139 -0.9766149574 0.5606020932
2.3320207381 -1.0339694067 0.5921877053
2.4049029102 -1.0975088469 0.6124508669
2.4750797083 -1.1665495474 0.6205601976
2.5493310640 -1.2489459588 0.6155140964
2.6097652583 -1.3251017747 0.5974764696
2.6646906664 -1.4019597754 0.5682712724
2.7139233108 -1.4781325859 0.5288508000
2.7573371987 -1.5523886855 0.4800294252
2.7947127550 -1.6236840208 0.4225637312
2.8261400465 -1.6913503562 0.3576371413
2.8534039106 -1.7618677855 0.2762283349
2.8708115823 -1.8192463542 0.1976385123
2.8812256408 -1.8709087635 0.1140127748
2.8840121422 -1.9159319760 0.0260680746
2.8790928109 -1.9538152507 -0.0650810961
2.8662823133 -1.9839370765 -0.1583256379
2.8454915433 -2.0054904181 -0.2525000940
2.8127580666 -2.0190960587 -0.3577184367
2.7760159170 -2.0212143984 -0.4494073660
2.7325187106 -2.0137300890 -0.5377900673
2.6831149740 -1.9969578897 -0.6216772644
2.6285830465 -1.9713279239 -0.6999587169
2.5620161591 -1.9325562747 -0.7799079460
2.4992118149 -1.8896776892 -0.8430203337
2.4338232287 -1.8398813272 -0.8978998905
2.3666579341 -1.7837934786 -0.9438308486
2.2986729569 -1.7222110359 -0.9806128433
2.2224588627 -1.6473379623 -1.0109813602
2.1567351307 -1.5751444569 -1.0266698794
2.0948626286 -1.4982157149 -1.0319796518
2.0333036720 -1.4061532474 -1.0247121624
1.9880552954 -1.3202401937 -1.0069166883
1.9507073965 -1.2210561581 -0.9744828238
1.9287042320 -1.1329102241 -0.9360285597
1.9167963626 -1.0468767045 -0.8890859727
1.9129780224 -0.9643995382 -0.8348652391
1.9154696638 -0.8865383383 -0.7740599282
1.9244241123 -0.8054745714 -0.6986391415
1.9363189904 -0.7396989749 -0.6257968657
1.9516850456 -0.6804651864 -0.5481426785
1.9704428123 -0.6283057669 -0.4662585775
1.9927368455 -0.5833181710 -0.3810747652
2.0190528258 -0.5457145263 -0.2934866834
2.0499796525 -0.5147577936 -0.2048036958
2.0863985291 -0.4893202788 -0.1164429660
2.1292437643 -0.4673402001 -0.0300642473
2.1792018645 -0.4459165742 0.0525184098
2.2370192424 -0.4212845218 0.1287350570
2.3102525900 -0.3859876141 0.2041664541
2.3813404570 -0.3421629632 0.2567641831
2.4619777879 -0.2770298423 0.2954951421
2.5279626049 -0.2057888158 0.3109125705
2.5858728763 -0.1123099542 0.3045470452
2.6157487371 -0.0105797669 0.2757156082
2.6095265979 0.0896360785 0.2302655660
2.5718720085 0.1796786055 0.1779222526
2.5234876154 0.2516567885 0.1306518727
2.4658099354 0.3173675510 0.0845398018
2.4010645293 0.3780604796 0.0409596010
2.3298782792 0.4344666398 0.0019611841
2.2521449480 0.4867915159 -0.0293282337
2.1683264341 0.5351517004 -0.0490917284
2.0809607995 0.5808373942 -0.0554220008
1.9933729914 0.6262865537 -0.0496139914
1.9081384209 0.6740807052 -0.0345358937
1.8269265171 0.7262048235 -0.0129498930
1.7507950124 0.7838191834 0.0128196472
1.6802429705 0.8472336407 0.0407859871
1.6147938311 0.9157538179 0.0691722262
1.5530153948 0.9881002290 0.0963472060
1.4921212817 1.0622256061 0.1205493578
1.4278896399 1.1349820586 0.1392882193
1.3460419545 1.2088957554 0.1498660095
1.2631598077 1.2619718287 0.1471998293
1.1622803899 1.3048168812 0.1308282884
1.0696743372 1.3322923977 0.1098545818
0.9755385198 1.3538497082 0.0890593820
0.8799995903 1.3707682045 0.0707661329
0.7834732895 1.3836687877 0.0548366904
0.6862851021 1.3932661140 0.0410582095
0.5886532223 1.4001945054 0.0292408336
0.4907192487 1.4050024506 0.0192284024
0.3925744377 1.4081791775 0.0108913974
0.2942714148 1.4101569601 0.0041556436
0.1958504931 1.4113741979 -0.0010546050
0.0973328401 1.4122716099 -0.0048373709
-0.0012683928 1.4132668560 -0.0072477938
-0.0999387509 1.4147888939 -0.0083132236
-0.1986548591 1.4173075060 -0.0080452904
-0.2973730179 1.4213560309 -0.0064411364
-0.3960113131 1.4275570746 -0.0034843521
-0.5006810200 1.5034453700 -0.0954159400
-0.5998824702 1.5139018931 -0.0955268603
-0.6981484029 1.5190988702 -0.1119441837
-0.7940740761 1.5203656037 -0.1395467347
-0.8881799659 1.5195936946 -0.1729521147
-0.9816823392 1.5181374166 -0.2080117954
-1.0755709231 1.5162639308 -0.2419955754
-1.1704981824 1.5128666074 -0.2728022908
-1.2666637848 1.5049157855 -0.2983802702
-1.3630970522 1.4869599867 -0.3163743497
-1.4551489544 1.4498724895 -0.3228744293
-1.5340181735 1.3897118038 -0.3157105831
-1.5959954036 1.3137919897 -0.2974201593
-1.6476481143 1.2320284898 -0.2726667865
-1.6958737809 1.1493811404 -0.2440900439
-1.7456867307 1.0685383418 -0.2131842531
-1.8004159834 0.9914311913 -0.1811116489
-1.8617894336 0.9194763236 -0.1491415605
-1.9301413251 0.8534017435 -0.1186936220
-2.0055203124 0.7937256731 -0.0918061754
-2.0868251221 0.7396678645 -0.0710206019
-2.1722303829 0.6894006527 -0.0591309715
-2.2591689445 0.6404094281 -0.0592207416
-2.3445350919 0.5902483286 -0.0716121496
-2.4262142195 0.5375480052 -0.0943164361
-2.5035501254 0.4819800024 -0.1243257728
-2.5768790947 0.4236209410 -0.1587806499
-2.6460446335 0.3622375084 -0.1964433817
-2.7097093918 0.2969199278 -0.2370365549
-2.7655883606 0.2265246251 -0.2804413817
-2.8078927507 0.1487738978 -0.3263360303
-2.8300672191 0.0632515052 -0.3722000748
-2.8257938186 -0.0273253884 -0.4129234641
-2.7962625041 -0.1172837335 -0.4434742094
-2.7462681834 -0.2016618031 -0.4606433279
-2.6819817574 -0.2777558566 -0.4635857366
-2.6077198987 -0.3430847698 -0.4510801001
-2.5282561991 -0.3967075399 -0.4237406076
-2.4475757441 -0.4384072656 -0.3825752065
-2.3694137621 -0.4680555338 -0.3281667884
-2.2964071696 -0.4884039143 -0.2632804457
-2.2305954846 -0.5017927118 -0.1894571451
-2.1726165756 -0.5114360223 -0.1087736141
-2.1223363725 -0.5206081389 -0.0230140961
-2.0789007115 -0.5321578198 0.0661342995
-2.0416140278 -0.5483783222 0.1573184017
-2.0098335108 -0.5713120536 0.2491378409
-1.9823693861 -0.6020710420 0.3400447513
-1.9586194469 -0.6412361071 0.4287402946
-1.9381754377 -0.6889376003 0.5140106860
-1.9206781267 -0.7446757556 0.5949544761
-1.9059029058 -0.8077673292 0.6708910556
-1.8945143391 -0.8778473854 0.7410636109
-1.8869847503 -0.9539028355 0.8052835633
-1.8848753982 -1.0354876692 0.8627550719
-1.8897916000 -1.1214286099 0.9132444071
-1.9039929895 -1.2105040249 0.9559198948
-1.9298374168 -1.3007252795 0.9897765913
-1.9686880874 -1.3894850530 1.0134513292
-2.0188583713 -1.4746922510 1.0265574737
-2.0783610666 -1.5547545550 1.0282916617
-2.1437290060 -1.6295923591 1.0192228440
-2.2124111316 -1.6992985238 0.9996219330
-2.2824802248 -1.7638796142 0.9699253494
-2.3524342459 -1.8231303777 0.9304567654
-2.4211772671 -1.8766660744 0.8817759643
-2.4878704211 -1.9239389312 0.8245015699
-2.5515124101 -1.9638016461 0.7587525351
-2.6114589570 -1.9958889610 0.6856959834
-2.6668720932 -2.0193746273 0.6060896343
-2.7167573070 -2.0336420099 0.5208386827
-2.7605444315 -2.0386963971 0.4313016659
-2.7972257542 -2.0339945597 0.3386104458
-2.8264407654 -2.0199740414 0.2442288041
-2.8478652631 -1.9969317186 0.1495197737
-2.8610136389 -1.9653757009 0.0557543395
-2.8659645736 -1.9258646004 -0.0357659421
-2.8630087614 -1.8793274066 -0.1240111764
-2.8522122958 -1.8261286064 -0.2077673842
-2.8341335298 -1.7672513717 -0.2863112817
-2.8091003826 -1.7032442566 -0.3586967388
-2.7773138443 -1.6347475046 -0.4239700259
-2.7392374280 -1.5626324224 -0.4815090342
-2.6951801541 -1.4877222486 -0.5306044736
-2.6448820995 -1.4108940279 -0.5697135463
-2.5888098795 -1.3334953475 -0.5983982235
-2.5271402426 -1.2569784195 -0.6156727820
-2.4604474473 -1.1829404502 -0.6206818161
-2.3896566566 -1.1130053957 -0.6132208735
-2.3160764231 -1.0485924375 -0.5933002334
-2.2413215321 -0.9904272945 -0.5618411785
-2.1667332120 -0.9388439376 -0.5201598430
-2.0931899599 -0.8935771750 -0.4700962176
-2.0211098524 -0.8548188795 -0.4129200626
-1.9501905035 -0.8225758779 -0.3504817793
-1.8794379072 -0.7971348866 -0.2847930879
-1.8073106456 -0.7793077113 -0.2181114407
-1.7315993335 -0.7707796050 -0.1536488162
-1.6505172426 -0.7727839992 -0.0956018032
-1.5632941668 -0.7868810387 -0.0495363988
-1.4716856688 -0.8129708675 -0.0203653489
-1.3792735121 -0.8493578215 -0.0125692648
-1.2906636110 -0.8921425328 -0.0280419270
-1.2089064902 -0.9361332689 -0.0642735565
-1.1338442343 -0.9769208128 -0.1158188668
-1.0615565570 -1.0121123547 -0.1750263411
-0.9859025441 -1.0405427817 -0.2336072053
-0.9025644136 -1.0620555745 -0.2839971861
-0.8101595700 -1.0760908302 -0.3185612333
-0.7119011903 -1.0839253819 -0.3329459230
-0.6125904181 -1.0875140807 -0.3258171410
-0.5170695741 -1.0885466062 -0.2973745887
-0.4288023587 -1.0886353303 -0.2510345430
-0.3498458401 -1.0890407729 -0.1900849128
-0.2801554154 -1.0909260530 -0.1186839031
-0.2190444018 -1.0955323357 -0.0398772737
-0.1645238403 -1.1037627450 0.0433602204
-0.1145439586 -1.1162816709 0.1288871238
-0.0675285003 -1.1336816893 0.2152452471
-0.0216564633 -1.1563460585 0.3009979044
0.0243455375 -1.1846447712 0.3849830863
0.0715512877 -1.2183102235 0.4662741287
0.1206726734 -1.2576579597 0.5437847184
0.1721065066 -1.3024512811 0.6166955965
0.2259127320 -1.3523748641 0.6843736809
0.2819032591 -1.4075975375 0.7458779158
0.3394855927 -1.4679781817 0.8006940442
0.3978201349 -1.5334108895 0.8484614368
0.4555618178 -1.6043412093 0.8884515970
0.5109096749 -1.6809999441 0.9204286128
0.5613154084 -1.7638398292 0.9440136117
0.6026096241 -1.8535242905 0.9582189606
0.6312488016 -1.9488949309 0.9631663041
0.6440252647 -2.0476487336 0.9583702669
0.6420215533 -2.1464207992 0.9446133070
0.6289220937 -2.2429560626 0.9229579341
0.6078243929 -2.3360252667 0.8936676068
0.5817122548 -2.4254168036 0.8577109967
0.5520728012 -2.5108745326 0.8154461434
0.5195476160 -2.5918887730 0.7670005604
0.4846206698 -2.6682034441 0.7129257925
0.4473608512 -2.7393349010 0.6535996383
0.4077840172 -2.8047597594 0.5894014641
0.3657873006 -2.8637153993 0.5206406317
0.3215207353 -2.9159969294 0.4480151279
0.2749292639 -2.9605411555 0.3717802977
0.2263387584 -2.9971689162 0.2926409509
0.1760284205 -3.0254536866 0.2111849474
0.1244628046 -3.0445728032 0.1278655450
0.0720708213 -3.0544110358 0.0434629685
0.0194410165 -3.0548933871 -0.0413513424
-0.0327368338 -3.0460143380 -0.1259862575
-0.0838133068 -3.0275663321 -0.2097494467
-0.1334124314 -3.0001032660 -0.2919104410
-0.1809005319 -2.9637948095 -0.3718593710
-0.2259121706 -2.9190427901 -0.4489089176
-0.2682116776 -2.8665743099 -0.5225576084
-0.3075564168 -2.8068105911 -0.5921756252
-0.3438165939 -2.7403308596 -0.6572326843
-0.3770415356 -2.6678983301 -0.7173734914
-0.4069759818 -2.5898026299 -0.7718980907
-0.4335464530 -2.5067138711 -0.8204448979
-0.4564510407 -2.4191926393 -0.8626528301
-0.4749012420 -2.3275991451 -0.8977942619
-0.4879162011 -2.2325549984 -0.9253563116
-0.4939265001 -2.1348022012 -0.9445468608
-0.4914111234 -2.0355792668 -0.9547995972
-0.4785205943 -1.9366432032 -0.9550714850
-0.4549472164 -1.8402272018 -0.9450502033
-0.4217725406 -1.7483013286 -0.9250595943
-0.3811087390 -1.6620529639 -0.8956331726
-0.3351159051 -1.5822785366 -0.8571207727
-0.2861401221 -1.5088858182 -0.8104477159
-0.2359213487 -1.4417425579 -0.7562784964
-0.1857214254 -1.3806968528 -0.6952959405
-0.1363629792 -1.3257041391 -0.6281651806
-0.0883524723 -1.2767955109 -0.5555656133
-0.0417704467 -1.2339891931 -0.4783250772
0.0036973441 -1.1969935026 -0.3974949984
0.0486242117 -1.1661692801 -0.3138169090
0.0941377766 -1.1409846202 -0.2285831013
0.1414329170 -1.1212709854 -0.1428796317
0.1924306427 -1.1065769226 -0.0583096621
0.2489032575 -1.0962215747 0.0233620790
0.3127868421 -1.0894135752 0.0997414808
0.3858947090 -1.0852008872 0.1674962975
0.4686021597 -1.0824070462 0.2231540507
0.5605268341 -1.0799007794 0.2616208888
0.6582863547 -1.0764622832 0.2805629783
0.7576286515 -1.0703006780 0.2768341513
0.8532635463 -1.0594922308 0.2511560010
0.9408865961 -1.0424295768 0.2068225977
1.0193021006 -1.0182818785 0.1500315544
1.0922877236 -0.9874645123 0.0892687034
1.1654991443 -0.9499211322 0.0327645303
1.2439505771 -0.9074284323 -0.0117544179
1.3295236329 -0.8632340559 -0.0371854205
1.4202173173 -0.8222131090 -0.0403836936
1.5121332964 -0.7886546476 -0.0217807898
1.6010969511 -0.7659286481 0.0169335519
1.6844838109 -0.7547498013 0.0704346388
1.7614235666 -0.7551227286 0.1339679329
1.8333814014 -0.7655480338 0.2023593109
1.9026400939 -0.7842349177 0.2717953608
1.9711860404 -0.8103934290 0.3395120011
2.0405198058 -0.8431428201 0.4034434988
2.1115050882 -0.8821125522 0.4618187905
2.1843015177 -0.9273438775 0.5129850141
2.2584876508 -0.9791768657 0.5550626601
2.3329347269 -1.0374727888 0.5869250726
2.4063186490 -1.1020004401 0.6070758983
2.4769452191 -1.1720783082 0.6146424370
2.5434366010 -1.2463035352 0.6093946380
2.6047544862 -1.3229765000 0.5915756716
2.6605471589 -1.4003325116 0.5622511998
2.7106125389 -1.4769731750 0.5224954186
2.7546284148 -1.5515156796 0.4727992392
2.7925356708 -1.6229883458 0.4143395901
2.8244228272 -1.6906408093 0.3482368336
2.8496678678 -1.7535466907 0.2749569160
2.8679405913 -1.8109935210 0.1954022561
2.8791889269 -1.8625661228 0.1106877341
2.8825650662 -1.9071208628 0.0214394531
2.8781826775 -1.9442985892 -0.0710759878
2.8657145133 -1.9733949416 -0.1657322448
2.8450408889 -1.9934304084 -0.2613063809
2.8164782051 -2.0041205899 -0.3563458643
2.7803694906 -2.0051078429 -0.4493837224
2.7373460465 -1.9961399819 -0.5389803537
2.6883020721 -1.9775220821 -0.6238634448
2.6340253146 -1.9497709133 -0.7028780203
2.5752547091 -1.9130133909 -0.7746744837
2.5129930467 -1.8684465872 -0.8386857552
2.4480887784 -1.8166857373 -0.8940872354
2.3814072335 -1.7584912324 -0.9402177948
2.3139423605 -1.6946865184 -0.9768079948
2.2468444833 -1.6257528899 -1.0034112925
2.1815628551 -1.5519869807 -1.0194233077
2.1199545897 -1.4736644742 -1.0245909303
2.0641503286 -1.3911474234 -1.0188459867
2.0169391644 -1.3049909341 -1.0015077821
1.9798788759 -1.2167477667 -0.9734259031
1.9535562123 -1.1282704489 -0.9355661408
1.9378487494 -1.0417188476 -0.8884475068
1.9307014752 -0.9585383504 -0.8337610289
1.9304357251 -0.8799369268 -0.7722271968
1.9359894842 -0.8069602755 -0.7043347253
1.9460211638 -0.7399765851 -0.6310049964
1.9598596450 -0.6793832999 -0.5528804679
1.9775877538 -0.6260653261 -0.4703585850
1.9991914618 -0.5799054972 -0.3845169196
2.0251370072 -0.5411601039 -0.2962413599
2.0559504158 -0.5089964999 -0.2068903845
2.0926775824 -0.4822968726 -0.1179709427
2.1361146299 -0.4588339577 -0.0311924364
2.1869391528 -0.4353852876 0.0514639175
2.2460228505 -0.4079554247 0.1270561731
2.3123503014 -0.3724649345 0.1925234147
2.3835249367 -0.3250340018 0.2436393735
2.4547761345 -0.2639924935 0.2770279107
2.5197144014 -0.1898238649 0.2907893864
2.5693912401 -0.1040539187 0.2833335636
2.5948457174 -0.0118289505 0.2567012830
2.5888826482 0.0784371155 0.2154775770
2.5588848073 0.1609086744 0.1683318673
2.5122187660 0.2345565879 0.1198194101
2.4557480855 0.3016439763 0.0721378986
2.3917382441 0.3634001218 0.0268055627
2.3209883036 0.4207348576 -0.0140624464
2.2432885053 0.4738592680 -0.0472094108
2.1590028060 0.5228130590 -0.0685126546
2.0707222816 0.5687737023 -0.0756172564
1.9820854607 0.6143527716 -0.0703788319
1.8957444266 0.6622275525 -0.0556090344
1.8134195401 0.7144727860 -0.0341796712
1.7361109244 0.7721959744 -0.0085157333
1.6644751748 0.8358828708 0.0194175022
1.5979444786 0.9047211264 0.0477683517
1.5351035247 0.9774554265 0.0748382014
1.4730548976 1.0519408172 0.0987961531
1.4073859793 1.1249030891 0.1168945351
1.3336462436 1.1913783170 0.1260053327
1.2502148533 1.2457922004 0.1232443658
1.1600781049 1.2858521477 0.1086180089
1.0674511840 1.3147470475 0.0852307509
0.9738462359 1.3385260875 0.0598320666
0.8789441916 1.3590007344 0.0364539109
0.7829907737 1.3765597383 0.0150726206
0.6862173104 1.3916736327 -0.0044031629
0.5887969955 1.4047533815 -0.0220472151
0.4908609834 1.4161610692 -0.0379146135
0.3925102151 1.4262205103 -0.0520413279
0.2938148151 1.4352009198 -0.0643825724
0.1948500326 1.4434198236 -0.0749694427
0.0956750446 1.4511588214 -0.0838025671
-0.0036601709 1.4586828187 -0.0908361363
-0.1031057826 1.4662638116 -0.0959993195
-0.2026071805 1.4741908989 -0.0991927128
-0.3020988074 1.4827814451 -0.1002833661
-0.4014956654 1.4923943006 -0.0990982709
-0.4883955952 1.3667182813 0.0942009751
-0.6101967221 1.3657132954 0.0837127363
-0.7055614666 1.3573113652 0.0628201400
-0.7987597811 1.3439608697 0.0355184996
-0.8904575959 1.3267302369 0.0053975367
-0.9815404466 1.3059977074 -0.0243674092
-1.0496170694 1.2869167700 -0.0445254270
-1.1172079552 1.2639933288 -0.0617330419
-1.1621066334 1.2474302002 -0.0722213175
-1.2268862353 1.2139815685 -0.0809434752
-1.2682731249 1.1884519937 -0.0838507722
-1.3276541919 1.1453119009 -0.0838505051
-1.3805215785 1.0949595975 -0.0757976604
-1.4302205549 1.0423265618 -0.0637486424
-1.4778224231 0.9884545243 -0.0484764302
-1.5402941486 0.9169226033 -0.0241870181
-1.6048786790 0.8481285600 0.0022892662
-1.6737086925 0.7837917015 0.0291673133
-1.7669138437 0.7109198500 0.0606421462
-1.8673618903 0.6459844867 0.0866810132
-1.9734600940 0.5872795072 0.1036826797
-2.0822549434 0.5313880530 0.1035264427
-2.1877995349 0.4730407105 0.0843051499
-2.2661095083 0.4224164964 0.0551378354
-2.3373180111 0.3675911119 0.0164721600
-2.4015638070 0.3084920661 -0.0278553293
-2.4452537271 0.2611647646 -0.0631070341
-2.4850166845 0.2110930884 -0.0993620624
-2.5167307603 0.1557398174 -0.1357939154
-2.5395149544 0.0959139479 -0.1709228298
-2.5517277898 0.0545391689 -0.1939077931
-2.5513119530 0.0096101091 -0.2128258951
-2.5508961163 -0.0353189507 -0.2317439971
-2.5350974398 -0.0802617907 -0.2419976841
-2.5192987633 -0.1252046308 -0.2522513711
-2.4926588241 -0.1660748735 -0.2521132481
-2.4660188850 -0.2069451162 -0.2519751251
-2.4334099798 -0.2416807972 -0.2411539898
-2.3835813784 -0.2903537013 -0.2199934098
-2.3319222900 -0.3321653709 -0.1889750759
-2.2820526613 -0.3644955094 -0.1459140094
-2.2352074569 -0.3918609542 -0.0967836659
-2.1918032178 -0.4152443622 -0.0425066661
-2.1408853563 -0.4420114069 0.0367401505
-2.0971373355 -0.4679668111 0.1204578273
-2.0600509123 -0.4962316519 0.2066242497
-2.0285377813 -0.5290199787 0.2933972353
-2.0017911862 -0.5677245816 0.3793137153
-1.9793199305 -0.6132046234 0.4631092616
-1.9604960276 -0.6653276405 0.5438777404
-1.9451624417 -0.7239628570 0.6208161740
-1.9334901332 -0.7889807000 0.6931317253
-1.9257724621 -0.8596762929 0.7604651799
-1.9227879458 -0.9356150527 0.8222042465
-1.9259940175 -1.0162639020 0.8775864121
-1.9368162427 -1.1006029879 0.9259892352
-1.9568161562 -1.1872904105 0.9665844499
-1.9873838499 -1.2745893840 0.9982072482
-2.0286698458 -1.3605124417 1.0198174749
-2.0792591821 -1.4434561986 1.0308649566
-2.1369503570 -1.5224373894 1.0314394963
-2.1996090588 -1.5969208461 1.0214074639
-2.2651176138 -1.6667615492 1.0011509106
-2.3318179943 -1.7318899412 0.9713186142
-2.3984981753 -1.7919159081 0.9321753756
-2.4641118619 -1.8461844810 0.8838862474
-2.5277776835 -1.8940835269 0.8270241327
-2.5887693741 -1.9350326356 0.7623607888
-2.6462022098 -1.9681819735 0.6903916195
-2.6992339107 -1.9928053540 0.6119258078
-2.7470415001 -2.0083837375 0.5279847473
-2.7890139844 -2.0147572105 0.4398382057
-2.8243672352 -2.0118445638 0.3486549816
-2.8524700691 -1.9997174936 0.2557177373
-2.8729642182 -1.9788336318 0.1623451482
-2.8857266775 -1.9495707741 0.0698443681
-2.8907462153 -1.9125935569 -0.0206336072
-2.8862080779 -1.8562992357 -0.1291279023
-2.8744993974 -1.8042147145 -0.2111440943
-2.8559956339 -1.7465317466 -0.2880151566
-2.8310293685 -1.6839082723 -0.3589639023
-2.7997666204 -1.6168789623 -0.4230530600
-2.7625773992 -1.5461852342 -0.4795903428
-2.7197314335 -1.4727033462 -0.5279512831
-2.6711277790 -1.3973408387 -0.5670167487
-2.6168687125 -1.3212663647 -0.5958871853
-2.5416335303 -1.2272872877 -0.6169055778
-2.4757744577 -1.1550748230 -0.6199673008
-2.4060521837 -1.0871442418 -0.6108310286
-2.3337846256 -1.0247144465 -0.5898301296
-2.2604897206 -0.9684208846 -0.5577787319
-2.1875120060 -0.9184203368 -0.5159284518
-2.1158091076 -0.8746885398 -0.4656219246
-2.0458446589 -0.8369726126 -0.4084054674
-1.9604339080 -0.7975804924 -0.3299827701
-1.8929871781 -0.7735160681 -0.2630437644
-1.8246145192 -0.7566108022 -0.1948707803
-1.7532648149 -0.7478991791 -0.1282640993
-1.6770149040 -0.7486989775 -0.0667955366
-1.5727017994 -0.7661118811 -0.0060950764
-1.4843288968 -0.7914451623 0.0259714019
-1.3719359020 -0.8360049539 0.0380447152
-1.2640047501 -0.8882179330 0.0182470163
-1.1842984838 -0.9300966385 -0.0193094258
-1.1099193171 -0.9678512434 -0.0703473973
-1.0370547464 -0.9997768575 -0.1275227499
-0.9605602732 -1.0252347245 -0.1830976711
-0.8764713412 -1.0438483535 -0.2291546664
-0.7846438007 -1.0563646829 -0.2592785877
-0.7124925199 -1.0624651765 -0.2682631720
-0.6156091682 -1.0678428923 -0.2624380774
-0.5446935551 -1.0706764268 -0.2451126050
-0.4557704801 -1.0738824067 -0.2051029724
-0.3755694520 -1.0775453871 -0.1494271243
-0.3047002238 -1.0827442834 -0.0822079068
-0.2422018894 -1.0903841960 -0.0072445090
-0.1867189232 -1.1014139519 0.0727424683
-0.1361727516 -1.1164976990 0.1553269857
-0.0890517386 -1.1363358656 0.2389432738
-0.0435570086 -1.1612017914 0.3221142438
0.0015591321 -1.1913836478 0.4037068932
0.0472897578 -1.2271263954 0.4826581413
0.0942110193 -1.2683726979 0.5581393665
0.1426553799 -1.3150929767 0.6293319708
0.1926340414 -1.3674420786 0.6953561165
0.2438005678 -1.4253123753 0.7555940227
0.2954369007 -1.4888095928 0.8093926066
0.3464560849 -1.5580613675 0.8561853695
0.3953958623 -1.6331463289 0.8955274568
0.4402767332 -1.7142954492 0.9267560816
0.4787811673 -1.8012921997 0.9493772205
0.5028392669 -1.8697172703 0.9611317014
0.5243850654 -1.9650949652 0.9671321146
0.5345897188 -2.0624703447 0.9635856161
0.5341714752 -2.1596200735 0.9508624441
0.5274597060 -2.2310828814 0.9350832847
0.5136377612 -2.3242611076 0.9084314455
0.4943319729 -2.4141274269 0.8746532762
0.4706864366 -2.5001475997 0.8342235451
0.4435370027 -2.5820294567 0.7878123747
0.4132232770 -2.6592281717 0.7356918457
0.3799740627 -2.7313734082 0.6783736452
0.3439052055 -2.7980169284 0.6162939760
0.3049750492 -2.8584996612 0.5497970109
0.2632520024 -2.9122540860 0.4793416498
0.2189279451 -2.9588996852 0.4054959459
0.1722359042 -2.9979763000 0.3287753086
0.1234076249 -3.0287690350 0.2496619602
0.0728961323 -3.0510604468 0.1687758410
0.0211468261 -3.0647193100 0.0867591555
-0.0443818969 -3.0699254865 -0.0165236543
-0.0968889608 -3.0632982127 -0.0990143970
-0.1488600361 -3.0479294071 -0.1806697596
-0.1996507246 -3.0238441492 -0.2609537989
-0.2489957923 -2.9915898604 -0.3392555234
-0.2964951075 -2.9515435293 -0.4150690678
-0.3526279029 -2.8903955750 -0.5051096630
-0.3951517293 -2.8343797287 -0.5733089628
-0.4354303030 -2.7723137582 -0.6375216209
-0.4734827281 -2.7046505707 -0.6972832192
-0.5092565414 -2.6317488826 -0.7520986745
-0.5507681168 -2.5341117174 -0.8132302336
-0.5811482815 -2.4513773844 -0.8559620470
-0.6082581152 -2.3647268978 -0.8926793343
-0.6359211432 -2.2514905320 -0.9299632547
-0.6530342321 -2.1334302731 -0.9571403242
-0.6493553025 -2.0121401256 -0.9705172213
-0.6231485788 -1.8931784368 -0.9708588014
-0.5762746733 -1.7813539139 -0.9576213174
-0.5152422769 -1.6786804746 -0.9314218279
-0.4599705703 -1.6038908584 -0.9004737217
-0.4024784508 -1.5346067687 -0.8617392912
-0.3301915309 -1.4554116425 -0.8026256834
-0.2732634557 -1.3971184764 -0.7482644506
-0.2179614475 -1.3436490200 -0.6876095856
-0.1647029677 -1.2949847247 -0.6213293297
-0.1137339887 -1.2513563494 -0.5499240761
-0.0648756229 -1.2128147630 -0.4742348352
-0.0177240785 -1.1793811511 -0.3951011953
0.0398994060 -1.1449583280 -0.2926305209
0.0862691097 -1.1229968237 -0.2091283881
0.1343905830 -1.1058584398 -0.1254961103
0.1858198138 -1.0930935611 -0.0430746928
0.2423422159 -1.0841185946 0.0363936914
0.3058709099 -1.0782416337 0.1105801214
0.3777508012 -1.0745035568 0.1766958911
0.4587320538 -1.0719592479 0.2310400459
0.5480352808 -1.0695648208 0.2699264704
0.6673757577 -1.0650710364 0.2930438516
0.7644133979 -1.0584131561 0.2880365405
0.8576995244 -1.0469636221 0.2625149313
0.9439264949 -1.0294523029 0.2203545307
1.0225571362 -1.0052149172 0.1675067521
1.0964728227 -0.9742794198 0.1111565696
1.1706338080 -0.9374093200 0.0589018785
1.2494588938 -0.8962065988 0.0185123555
1.3343961963 -0.8541282728 -0.0040469654
1.4237347502 -0.8155009105 -0.0062137033
1.5140623585 -0.7846295444 0.0126771351
1.6017459698 -0.7640157234 0.0498110666
1.6843268570 -0.7544440291 0.1009298111
1.7610839788 -0.7557538320 0.1614586422
1.8333157652 -0.7663940843 0.2266833416
1.9029094166 -0.7850833939 0.2930422279
1.9717184401 -0.8106796415 0.3579237464
2.0411236195 -0.8424767792 0.4193185141
2.1118519007 -0.8801932078 0.4756166926
2.1841440123 -0.9240776232 0.5249643003
2.2575585770 -0.9740530490 0.5661415263
2.3311067492 -1.0304660247 0.5974503381
2.4034871715 -1.0930172536 0.6178258354
2.4732141974 -1.1610207867 0.6264779581
2.5552255271 -1.2515883824 0.6216335547
2.6147760305 -1.3272270493 0.6033772675
2.6688341740 -1.4035870392 0.5742913449
2.7172340828 -1.4792919967 0.5352061814
2.7600459827 -1.5532616913 0.4872596113
2.7968898392 -1.6243796958 0.4307878722
2.8278572657 -1.6920599030 0.3670374490
2.8571399535 -1.7701888803 0.2774997539
2.8736825732 -1.8274991874 0.1998747685
2.8832623546 -1.8792514042 0.1173378154
2.8854592182 -1.9247430892 0.0306966960
2.8800029444 -1.9633319123 -0.0590862043
2.8668501133 -1.9944792115 -0.1509190310
2.8459421977 -2.0175504278 -0.2436938071
2.8090379281 -2.0340715274 -0.3590910091
2.7716623434 -2.0373209539 -0.4494310096
2.7276913746 -2.0313201960 -0.5365997808
2.6779278759 -2.0163936974 -0.6194910840
2.6231407783 -1.9928849345 -0.6970394136
2.5487776091 -1.9520991584 -0.7851414082
2.4854305832 -1.9109087911 -0.8473549121
2.4195576789 -1.8630769170 -0.9017125456
2.3519086347 -1.8090957248 -0.9474439024
2.2834035534 -1.7497355535 -0.9844176917
2.1980732421 -1.6689230346 -1.0185514279
2.1319074062 -1.5983019330 -1.0339164510
2.0697706676 -1.5227669556 -1.0393683733
2.0024570153 -1.4211590714 -1.0305783381
1.9591714265 -1.3354894534 -1.0123255946
1.9215359171 -1.2253645494 -0.9755397444
1.9038522517 -1.1375499992 -0.9364909786
1.8957439758 -1.0520345614 -0.8897244386
1.8952545696 -0.9702607260 -0.8359694493
1.9005036025 -0.8931397498 -0.7758926596
1.9128587404 -0.8039888672 -0.6929435578
1.9266168171 -0.7394213646 -0.6205887350
1.9435104463 -0.6815470730 -0.5434048891
1.9632978709 -0.6305462078 -0.4621585700
1.9862822293 -0.5867308448 -0.3776326108
2.0129686444 -0.5502689487 -0.2907320069
2.0440088892 -0.5205190873 -0.2027170070
2.0801194759 -0.4963436851 -0.1149149893
2.1223728987 -0.4758464425 -0.0289360582
2.1714645761 -0.4564478607 0.0535729021
2.2280156343 -0.4346136190 0.1304139409
2.3081548786 -0.3995102936 0.2158094935
2.3791559772 -0.3592919247 0.2698889927
2.4691794412 -0.2900671912 0.3139623736
2.5362108084 -0.2217537667 0.3310357547
2.6023545125 -0.1205659897 0.3257605268
2.6366517568 -0.0093305834 0.2947299334
2.6301705476 0.1008350415 0.2450535549
2.5848592096 0.1984485367 0.1875126379
2.5347564649 0.2687569890 0.1414843353
2.4758717852 0.3330911256 0.0969417050
2.4103908145 0.3927208374 0.0551136394
2.3387682548 0.4481984219 0.0179848145
2.2610013907 0.4997237638 -0.0114470566
2.1776500623 0.5474903418 -0.0296708021
2.0911993175 0.5929010860 -0.0352267451
2.0046605221 0.6382203358 -0.0288491509
1.9205324152 0.6859338579 -0.0134627531
1.8404334942 0.7379368611 0.0082798852
1.7654791004 0.7954423923 0.0341550277
1.6960107661 0.8585844106 0.0621544719
1.6316431836 0.9267865094 0.0905761006
1.5709272650 0.9987450314 0.1178562105
1.5111876658 1.0725103949 0.1423025625
1.4483933006 1.1450610281 0.1616819035
1.3584376654 1.2264131938 0.1737266864
1.2761047622 1.2781514571 0.1711552927
1.1644826749 1.3237816147 0.1530385678
1.0718974905 1.3498377478 0.1344784127
0.9772308038 1.3691733289 0.1182866974
0.8810549891 1.3825356746 0.1050783550
0.7839558052 1.3907778371 0.0946007602
0.6863528938 1.3948585953 0.0865195820
0.5885094491 1.3956356292 0.0805288823
0.4905775139 1.3938438321 0.0763714183
0.3926386603 1.3901378448 0.0738241226
0.2947280146 1.3851130003 0.0726938596
0.1968509535 1.3793285722 0.0728602326
0.0989906355 1.3733843984 0.0741278252
0.0011233854 1.3678508933 0.0763405487
-0.0967717192 1.3633139761 0.0793728722
-0.1947025376 1.3604241131 0.0831021320
-0.2926472284 1.3599306167 0.0874010933
-0.3905269607 1.3627198485 0.0921295668
