# Supplementary material for: The topology of the magnetically induced ring current of C13Cl2
Source: Chem Sci. 2026 Jun 27. Online ahead of print. doi: 10.1039/d6sc03398a (PMC13334967; doi:10.1039/d6sc03398a)
Supplement: SC-OLF-D6SC03398A-s002 [file SC-OLF-D6SC03398A-s002.zip › c13cl2/3loops/ribbon_traj_009_039.xyz]

300

-0.4940617963 1.4286753038 0.0783675863
-0.6025443768 1.4290486725 0.0707233841
-0.7085827755 1.4213325141 0.0479002650
-0.8009246112 1.4112145830 0.0201407690
-0.8916842595 1.3982201328 -0.0110917186
-0.9709776318 1.3869813046 -0.0392796018
-1.0501747187 1.3735786453 -0.0655894460
-1.1294575594 1.3574972716 -0.0886623650
-1.1986086400 1.3432944541 -0.1060149311
-1.2668751840 1.3215942191 -0.1172016164
-1.3329510454 1.2903281349 -0.1226413017
-1.3999234310 1.2374295580 -0.1181377648
-1.4483989043 1.1834356396 -0.1071459410
-1.4991480583 1.1172700897 -0.0901510325
-1.5466871015 1.0498035692 -0.0687493155
-1.6026300372 0.9747883767 -0.0423318086
-1.6617862794 0.9027299251 -0.0141771452
-1.7344738983 0.8272632217 0.0172267653
-1.8144360494 0.7586370142 0.0464740807
-1.9110708617 0.6903258411 0.0728773802
-2.0135919586 0.6278451576 0.0887108479
-2.1077947211 0.5732140279 0.0901634764
-2.1997556572 0.5173551965 0.0759400332
-2.2854419935 0.4582887110 0.0464900023
-2.3559245852 0.4026952687 0.0117882893
-2.4139635471 0.3514731353 -0.0221238752
-2.4677936598 0.2974580060 -0.0584934347
-2.5130850543 0.2497434017 -0.0901644228
-2.5523088132 0.1980627803 -0.1227517372
-2.5876396775 0.1438432979 -0.1567448785
-2.6107906787 0.0836317446 -0.1899224423
-2.6238767189 0.0195343587 -0.2230847041
-2.6189798154 -0.0369575315 -0.2461497822
-2.5986937515 -0.1043435908 -0.2668319218
-2.5709363879 -0.1577360690 -0.2781198644
-2.5329000725 -0.2060671573 -0.2788249360
-2.4839829384 -0.2592997370 -0.2710398523
-2.4383579862 -0.2963951836 -0.2566039732
-2.3835336546 -0.3343579806 -0.2280151240
-2.3299685596 -0.3662950490 -0.1928047663
-2.2789670581 -0.3901310514 -0.1472812908
-2.2315630104 -0.4104872622 -0.0972893364
-2.1827664869 -0.4320768783 -0.0323202233
-2.1395614257 -0.4520274483 0.0372817302
-2.1015307776 -0.4722702468 0.1102156399
-2.0642808398 -0.4993567048 0.1954511132
-2.0328513046 -0.5308547699 0.2818033759
-2.0062332867 -0.5681636659 0.3676443021
-1.9838382785 -0.6120896117 0.4516717821
-1.9636320168 -0.6702246404 0.5420815870
-1.9491858457 -0.7284112284 0.6189497377
-1.9383110759 -0.7928642406 0.6912783845
-1.9316231719 -0.8632834908 0.7583357371
-1.9297291669 -0.9389083236 0.8197126267
-1.9339379171 -1.0191983999 0.8745988128
-1.9456609130 -1.1031099143 0.9223732100
-1.9664069586 -1.1893781410 0.9621729553
-1.9923656415 -1.2658629185 0.9901318738
-2.0331612078 -1.3515930580 1.0121532017
-2.0832945633 -1.4344221141 1.0237835962
-2.1408648340 -1.5131530647 1.0246738126
-2.2033302168 -1.5874534839 1.0150612878
-2.2685850236 -1.6572308140 0.9953630362
-2.3350337356 -1.7222648357 0.9658732144
-2.4013860729 -1.7821953175 0.9268777445
-2.4666354759 -1.8365717466 0.8789256738
-2.5299332163 -1.8847435603 0.8224656366
-2.5904060601 -1.9258205724 0.7578938908
-2.6472934693 -1.9591831996 0.6860361221
-2.6997851540 -1.9840641107 0.6076940526
-2.7470036643 -1.9999811972 0.5238551583
-2.7883154665 -2.0068184590 0.4357720617
-2.8228779665 -2.0041890812 0.3446041648
-2.8502138512 -1.9923575646 0.2517263719
-2.8699933837 -1.9716069857 0.1584869135
-2.8819827108 -1.9425573532 0.0661387311
-2.8862235057 -1.9056960820 -0.0240884599
-2.8818548257 -1.8560395576 -0.1215577309
-2.8703852681 -1.8048734556 -0.2038338365
-2.8520313608 -1.7480157154 -0.2809787901
-2.8271858698 -1.6860859369 -0.3521804453
-2.7960851736 -1.6197144911 -0.4165964965
-2.7590524209 -1.5496675504 -0.4735433752
-2.7107955811 -1.4676836544 -0.5277556449
-2.6615948429 -1.3925373423 -0.5658907621
-2.6068698610 -1.3167900143 -0.5939041676
-2.5468122727 -1.2418275351 -0.6109116112
-2.4737884536 -1.1604622985 -0.6162706024
-2.4043445769 -1.0924053548 -0.6076696979
-2.3323371746 -1.0297776533 -0.5870958321
-2.2593385643 -0.9733143199 -0.5552458778
-2.1867065884 -0.9231556136 -0.5135250310
-2.1069752484 -0.8744369962 -0.4564016760
-2.0376437053 -0.8371242348 -0.3987185953
-1.9698639933 -0.8058685547 -0.3358149367
-1.9027786127 -0.7808977409 -0.2694670643
-1.8269747362 -0.7612800150 -0.1929527139
-1.7561759694 -0.7525367422 -0.1265300248
-1.6715826752 -0.7538787986 -0.0574403520
-1.5795759924 -0.7686952255 -0.0006616062
-1.4808272000 -0.7982301952 0.0351816151
-1.3803205064 -0.8389364022 0.0464473666
-1.2832218103 -0.8861648719 0.0313985279
-1.1932919656 -0.9340731888 -0.0079811588
-1.1112053070 -0.9765640703 -0.0666420835
-1.0399115876 -1.0085805540 -0.1251294991
-0.9649144780 -1.0341455479 -0.1820015967
-0.8823081785 -1.0532327171 -0.2298376331
-0.8029658291 -1.0648933642 -0.2596789545
-0.7068888188 -1.0729213343 -0.2737393259
-0.6098482320 -1.0775853058 -0.2663760464
-0.5279670009 -1.0799739311 -0.2417044168
-0.4514831160 -1.0819705958 -0.2037961773
-0.3817204081 -1.0843507760 -0.1546557775
-0.3107581246 -1.0889640062 -0.0881236482
-0.2484181380 -1.0961494430 -0.0135274057
-0.1931197866 -1.1068040334 0.0661356306
-0.1429837389 -1.1216217640 0.1485524073
-0.0963693075 -1.1412024563 0.2320641544
-0.0515356383 -1.1659577712 0.3151812467
-0.0072844631 -1.1963068290 0.3967329248
0.0374159857 -1.2321316363 0.4757512202
0.0831880889 -1.2737319970 0.5512085640
0.1303408222 -1.3210792900 0.6222362234
0.1788342710 -1.3739970709 0.6881511967
0.2283402235 -1.4325775166 0.7481286408
0.2781710112 -1.4967819453 0.8015270344
0.3273161973 -1.5665997432 0.8477400738
0.3744114931 -1.6421272814 0.8860531817
0.4144538189 -1.7120698069 0.9133946398
0.4531134481 -1.7980219260 0.9358172231
0.4811730201 -1.8776021632 0.9473511965
0.5024058822 -1.9723811183 0.9520822848
0.5113644319 -2.0573700387 0.9481372667
0.5111499745 -2.1422916595 0.9374504437
0.5026546170 -2.2373424785 0.9175929450
0.4889878057 -2.3183716230 0.8938694864
0.4693081892 -2.4076179459 0.8600646785
0.4457259691 -2.4931516056 0.8196870741
0.4188228075 -2.5744570896 0.7730600551
0.3889287468 -2.6510939419 0.7206322211
0.3596993250 -2.7135873070 0.6698763845
0.3245661005 -2.7801143213 0.6078163722
0.2866359232 -2.8404064127 0.5411833005
0.2460123603 -2.8940680521 0.4705615416
0.2027444933 -2.9402886261 0.3963345724
0.1571093056 -2.9787020373 0.3191246116
0.1094316538 -3.0089303769 0.2395373830
0.0601163773 -3.0303955072 0.1581217219
0.0096477567 -3.0428765828 0.0755486693
-0.0414263581 -3.0462263342 -0.0075190653
-0.0925025280 -3.0405714405 -0.0904609056
-0.1430156341 -3.0258317326 -0.1726186792
-0.1925639181 -3.0023522113 -0.2533113020
-0.2405777861 -2.9703659591 -0.3319671712
-0.2926203415 -2.9257313785 -0.4172937377
-0.3365349731 -2.8774212610 -0.4898125434
-0.3781997108 -2.8222120764 -0.5586029062
-0.4175778161 -2.7606891013 -0.6232045508
-0.4597336231 -2.6851237832 -0.6901419849
-0.4945132972 -2.6120642460 -0.7444050340
-0.5271455053 -2.5344518236 -0.7932377811
-0.5622019632 -2.4430123140 -0.8413409913
-0.5943273746 -2.3471415303 -0.8818848698
-0.6225661656 -2.2473964220 -0.9146737356
-0.6462887621 -2.1323369926 -0.9417326633
-0.6473861642 -2.0019438487 -0.9614899757
-0.6058170684 -1.8777459035 -0.9657873798
-0.5491258799 -1.7744745399 -0.9526644833
-0.4928516562 -1.6860010406 -0.9295351701
-0.4323148847 -1.6030060704 -0.8960601488
-0.3774955960 -1.5333185103 -0.8573315445
-0.3218928215 -1.4685055203 -0.8111677496
-0.2666689479 -1.4085749621 -0.7580426962
-0.2126393596 -1.3535325285 -0.6985377330
-0.1603015754 -1.3034194598 -0.6332905208
-0.1100057716 -1.2584561269 -0.5628064863
-0.0616224525 -1.2186213840 -0.4879780952
-0.0030760155 -1.1768803265 -0.3900722200
0.0426961402 -1.1485699038 -0.3086120043
0.0888548057 -1.1252904295 -0.2257724853
0.1366597365 -1.1068555224 -0.1426396661
0.1877979042 -1.0928242894 -0.0606454725
0.2440855569 -1.0826435473 0.0184598792
0.3156703476 -1.0748178576 0.1009227886
0.3885098442 -1.0702016037 0.1655724948
0.4703610635 -1.0667678214 0.2183180571
0.5606002197 -1.0635388409 0.2547163515
0.6561807115 -1.0594298706 0.2725524465
0.7531705762 -1.0528717977 0.2693407034
0.8468950312 -1.0420666650 0.2456599239
0.9336254152 -1.0254525227 0.2047097480
1.0123961869 -1.0022586433 0.1522123141
1.0861977708 -0.9725095280 0.0957650260
1.1599304841 -0.9364688733 0.0430254411
1.2379794179 -0.8957773798 0.0011911438
1.3221787967 -0.8535325553 -0.0232293904
1.4110033543 -0.8141350750 -0.0271047201
1.5011254085 -0.7815553872 -0.0106128216
1.5995525847 -0.7563179912 0.0293103232
1.6815839398 -0.7457988338 0.0810269125
1.7576488930 -0.7459170886 0.1421841321
1.8289531451 -0.7554158358 0.2082081367
1.8975201219 -0.7728195710 0.2755384991
1.9736836128 -0.8005583683 0.3492802255
2.0421983424 -0.8316197963 0.4115211139
2.1122267122 -0.8684805719 0.4686764054
2.1839501936 -0.9112264445 0.5192096427
2.2660584840 -0.9664673502 0.5660169847
2.3394036969 -1.0224366739 0.5976298923
2.4116635216 -1.0845251009 0.6183734546
2.4896408020 -1.1606769191 0.6279047682
2.5547048581 -1.2332055302 0.6233093616
2.6218714523 -1.3176097505 0.6046499192
2.6758234942 -1.3938046303 0.5761298253
2.7293444991 -1.4785083898 0.5319294535
2.7713714002 -1.5519988850 0.4833731072
2.8076651049 -1.6226829143 0.4266968429
2.8381855450 -1.6898244730 0.3627671223
2.8648813417 -1.7601131472 0.2831403955
2.8819357721 -1.8174620727 0.2060511050
2.8922572204 -1.8693615815 0.1240760674
2.8951761976 -1.9204447877 0.0272879806
2.8898986219 -1.9585044255 -0.0623902720
2.8751141449 -1.9930160305 -0.1652428434
2.8534667684 -2.0144301633 -0.2579868885
2.8243910053 -2.0272774215 -0.3502635474
2.7828411060 -2.0310571390 -0.4514586420
2.7393006306 -2.0247848525 -0.5385035138
2.6834421121 -2.0072815260 -0.6309510059
2.6286508128 -1.9823863106 -0.7076831069
2.5696508437 -1.9491966091 -0.7778765462
2.4993537727 -1.9036785435 -0.8483276219
2.4341500108 -1.8555497225 -0.9026205768
2.3587690382 -1.7949195372 -0.9538709274
2.2908803943 -1.7347238638 -0.9898309876
2.2149604195 -1.6613625249 -1.0188327994
2.1494168613 -1.5909050689 -1.0347802161
2.0804626654 -1.5061465044 -1.0405373875
2.0196728297 -1.4154727321 -1.0336571405
1.9707989929 -1.3196879481 -1.0138157243
1.9373673961 -1.2210711381 -0.9809620068
1.9180143076 -1.1336128674 -0.9429170824
1.9083645162 -1.0380910838 -0.8907563564
1.9067749669 -0.9567146576 -0.8371963392
1.9109392187 -0.8798150304 -0.7773873760
1.9197546733 -0.8081014727 -0.7118319869
1.9342365363 -0.7342114346 -0.6323245262
1.9501939901 -0.6748593732 -0.5564999265
1.9693491860 -0.6220771326 -0.4766485542
1.9918589976 -0.5759592035 -0.3936071602
2.0216529107 -0.5318076516 -0.2978672219
2.0529976176 -0.4993379874 -0.2112658784
2.0897258861 -0.4716772467 -0.1251137911
2.1327472369 -0.4467507507 -0.0410767233
2.1827527592 -0.4215520019 0.0388966119
2.2405321052 -0.3920636608 0.1117855022
2.3049409974 -0.3545317673 0.1746377574
2.3735928018 -0.3050183175 0.2228280383
2.4414449101 -0.2422325882 0.2531761171
2.4946853594 -0.1762770195 0.2626268587
2.5356495572 -0.1021566988 0.2561702622
2.5586637817 -0.0233466329 0.2351326278
2.5589371851 0.0550443571 0.2021123513
2.5347114056 0.1375937019 0.1566757450
2.4927374562 0.2113566749 0.1086652224
2.4399927120 0.2781371620 0.0608821886
2.3794916916 0.3394638103 0.0149681601
2.3120819484 0.3962509445 -0.0269676849
2.2377409906 0.4489083440 -0.0618993195
2.1566668484 0.4974950743 -0.0859334936
2.0603880369 0.5483050383 -0.0968699656
1.9736146909 0.5928050349 -0.0938094663
1.8783864148 0.6449483198 -0.0793824964
1.7973266815 0.6955833432 -0.0595403694
1.7203033639 0.7508513261 -0.0362269686
1.6467641373 0.8103679304 -0.0127235172
1.5758854576 0.8731931504 0.0090955028
1.5068324188 0.9383393154 0.0286443854
1.4380009863 1.0043877477 0.0452859370
1.3670088743 1.0693701003 0.0578905131
1.2914552814 1.1304856856 0.0651422445
1.2103592331 1.1846280458 0.0658313827
1.1250369018 1.2302913006 0.0601686384
1.0374230198 1.2686492490 0.0499192194
0.9589039350 1.2971144067 0.0383015457
0.8679828645 1.3269949840 0.0282477682
0.7752087750 1.3520725347 0.0196616895
0.6807968993 1.3718269018 0.0127761078
0.5969790634 1.3848799845 0.0066313253
0.5006273454 1.3939009285 0.0034649508
0.4041714775 1.3964632451 0.0025231561
0.3080968437 1.3954275251 0.0044715927
0.2240843334 1.3957088572 0.0078850919
0.1287859769 1.3954701612 0.0166312350
0.0336434690 1.3968940647 0.0274921081
-0.0615636568 1.4004105556 0.0394480876
-0.1684826921 1.4065430155 0.0548777693
-0.2762477483 1.4148857190 0.0676653753
-0.3849354147 1.4230490118 0.0761346832
-0.5006810200 1.5034453700 -0.0954159400
-0.5998824702 1.5139018931 -0.0955268603
-0.6981484029 1.5190988702 -0.1119441837
-0.7940740761 1.5203656037 -0.1395467347
-0.8881799659 1.5195936946 -0.1729521147
-0.9816823392 1.5181374166 -0.2080117954
-1.0755709231 1.5162639308 -0.2419955754
-1.1704981824 1.5128666074 -0.2728022908
-1.2666637848 1.5049157855 -0.2983802702
-1.3630970522 1.4869599867 -0.3163743497
-1.4551489544 1.4498724895 -0.3228744293
-1.5340181735 1.3897118038 -0.3157105831
-1.5959954036 1.3137919897 -0.2974201593
-1.6476481143 1.2320284898 -0.2726667865
-1.6958737809 1.1493811404 -0.2440900439
-1.7456867307 1.0685383418 -0.2131842531
-1.8004159834 0.9914311913 -0.1811116489
-1.8617894336 0.9194763236 -0.1491415605
-1.9301413251 0.8534017435 -0.1186936220
-2.0055203124 0.7937256731 -0.0918061754
-2.0868251221 0.7396678645 -0.0710206019
-2.1722303829 0.6894006527 -0.0591309715
-2.2591689445 0.6404094281 -0.0592207416
-2.3445350919 0.5902483286 -0.0716121496
-2.4262142195 0.5375480052 -0.0943164361
-2.5035501254 0.4819800024 -0.1243257728
-2.5768790947 0.4236209410 -0.1587806499
-2.6460446335 0.3622375084 -0.1964433817
-2.7097093918 0.2969199278 -0.2370365549
-2.7655883606 0.2265246251 -0.2804413817
-2.8078927507 0.1487738978 -0.3263360303
-2.8300672191 0.0632515052 -0.3722000748
-2.8257938186 -0.0273253884 -0.4129234641
-2.7962625041 -0.1172837335 -0.4434742094
-2.7462681834 -0.2016618031 -0.4606433279
-2.6819817574 -0.2777558566 -0.4635857366
-2.6077198987 -0.3430847698 -0.4510801001
-2.5282561991 -0.3967075399 -0.4237406076
-2.4475757441 -0.4384072656 -0.3825752065
-2.3694137621 -0.4680555338 -0.3281667884
-2.2964071696 -0.4884039143 -0.2632804457
-2.2305954846 -0.5017927118 -0.1894571451
-2.1726165756 -0.5114360223 -0.1087736141
-2.1223363725 -0.5206081389 -0.0230140961
-2.0789007115 -0.5321578198 0.0661342995
-2.0416140278 -0.5483783222 0.1573184017
-2.0098335108 -0.5713120536 0.2491378409
-1.9823693861 -0.6020710420 0.3400447513
-1.9586194469 -0.6412361071 0.4287402946
-1.9381754377 -0.6889376003 0.5140106860
-1.9206781267 -0.7446757556 0.5949544761
-1.9059029058 -0.8077673292 0.6708910556
-1.8945143391 -0.8778473854 0.7410636109
-1.8869847503 -0.9539028355 0.8052835633
-1.8848753982 -1.0354876692 0.8627550719
-1.8897916000 -1.1214286099 0.9132444071
-1.9039929895 -1.2105040249 0.9559198948
-1.9298374168 -1.3007252795 0.9897765913
-1.9686880874 -1.3894850530 1.0134513292
-2.0188583713 -1.4746922510 1.0265574737
-2.0783610666 -1.5547545550 1.0282916617
-2.1437290060 -1.6295923591 1.0192228440
-2.2124111316 -1.6992985238 0.9996219330
-2.2824802248 -1.7638796142 0.9699253494
-2.3524342459 -1.8231303777 0.9304567654
-2.4211772671 -1.8766660744 0.8817759643
-2.4878704211 -1.9239389312 0.8245015699
-2.5515124101 -1.9638016461 0.7587525351
-2.6114589570 -1.9958889610 0.6856959834
-2.6668720932 -2.0193746273 0.6060896343
-2.7167573070 -2.0336420099 0.5208386827
-2.7605444315 -2.0386963971 0.4313016659
-2.7972257542 -2.0339945597 0.3386104458
-2.8264407654 -2.0199740414 0.2442288041
-2.8478652631 -1.9969317186 0.1495197737
-2.8610136389 -1.9653757009 0.0557543395
-2.8659645736 -1.9258646004 -0.0357659421
-2.8630087614 -1.8793274066 -0.1240111764
-2.8522122958 -1.8261286064 -0.2077673842
-2.8341335298 -1.7672513717 -0.2863112817
-2.8091003826 -1.7032442566 -0.3586967388
-2.7773138443 -1.6347475046 -0.4239700259
-2.7392374280 -1.5626324224 -0.4815090342
-2.6951801541 -1.4877222486 -0.5306044736
-2.6448820995 -1.4108940279 -0.5697135463
-2.5888098795 -1.3334953475 -0.5983982235
-2.5271402426 -1.2569784195 -0.6156727820
-2.4604474473 -1.1829404502 -0.6206818161
-2.3896566566 -1.1130053957 -0.6132208735
-2.3160764231 -1.0485924375 -0.5933002334
-2.2413215321 -0.9904272945 -0.5618411785
-2.1667332120 -0.9388439376 -0.5201598430
-2.0931899599 -0.8935771750 -0.4700962176
-2.0211098524 -0.8548188795 -0.4129200626
-1.9501905035 -0.8225758779 -0.3504817793
-1.8794379072 -0.7971348866 -0.2847930879
-1.8073106456 -0.7793077113 -0.2181114407
-1.7315993335 -0.7707796050 -0.1536488162
-1.6505172426 -0.7727839992 -0.0956018032
-1.5632941668 -0.7868810387 -0.0495363988
-1.4716856688 -0.8129708675 -0.0203653489
-1.3792735121 -0.8493578215 -0.0125692648
-1.2906636110 -0.8921425328 -0.0280419270
-1.2089064902 -0.9361332689 -0.0642735565
-1.1338442343 -0.9769208128 -0.1158188668
-1.0615565570 -1.0121123547 -0.1750263411
-0.9859025441 -1.0405427817 -0.2336072053
-0.9025644136 -1.0620555745 -0.2839971861
-0.8101595700 -1.0760908302 -0.3185612333
-0.7119011903 -1.0839253819 -0.3329459230
-0.6125904181 -1.0875140807 -0.3258171410
-0.5170695741 -1.0885466062 -0.2973745887
-0.4288023587 -1.0886353303 -0.2510345430
-0.3498458401 -1.0890407729 -0.1900849128
-0.2801554154 -1.0909260530 -0.1186839031
-0.2190444018 -1.0955323357 -0.0398772737
-0.1645238403 -1.1037627450 0.0433602204
-0.1145439586 -1.1162816709 0.1288871238
-0.0675285003 -1.1336816893 0.2152452471
-0.0216564633 -1.1563460585 0.3009979044
0.0243455375 -1.1846447712 0.3849830863
0.0715512877 -1.2183102235 0.4662741287
0.1206726734 -1.2576579597 0.5437847184
0.1721065066 -1.3024512811 0.6166955965
0.2259127320 -1.3523748641 0.6843736809
0.2819032591 -1.4075975375 0.7458779158
0.3394855927 -1.4679781817 0.8006940442
0.3978201349 -1.5334108895 0.8484614368
0.4555618178 -1.6043412093 0.8884515970
0.5109096749 -1.6809999441 0.9204286128
0.5613154084 -1.7638398292 0.9440136117
0.6026096241 -1.8535242905 0.9582189606
0.6312488016 -1.9488949309 0.9631663041
0.6440252647 -2.0476487336 0.9583702669
0.6420215533 -2.1464207992 0.9446133070
0.6289220937 -2.2429560626 0.9229579341
0.6078243929 -2.3360252667 0.8936676068
0.5817122548 -2.4254168036 0.8577109967
0.5520728012 -2.5108745326 0.8154461434
0.5195476160 -2.5918887730 0.7670005604
0.4846206698 -2.6682034441 0.7129257925
0.4473608512 -2.7393349010 0.6535996383
0.4077840172 -2.8047597594 0.5894014641
0.3657873006 -2.8637153993 0.5206406317
0.3215207353 -2.9159969294 0.4480151279
0.2749292639 -2.9605411555 0.3717802977
0.2263387584 -2.9971689162 0.2926409509
0.1760284205 -3.0254536866 0.2111849474
0.1244628046 -3.0445728032 0.1278655450
0.0720708213 -3.0544110358 0.0434629685
0.0194410165 -3.0548933871 -0.0413513424
-0.0327368338 -3.0460143380 -0.1259862575
-0.0838133068 -3.0275663321 -0.2097494467
-0.1334124314 -3.0001032660 -0.2919104410
-0.1809005319 -2.9637948095 -0.3718593710
-0.2259121706 -2.9190427901 -0.4489089176
-0.2682116776 -2.8665743099 -0.5225576084
-0.3075564168 -2.8068105911 -0.5921756252
-0.3438165939 -2.7403308596 -0.6572326843
-0.3770415356 -2.6678983301 -0.7173734914
-0.4069759818 -2.5898026299 -0.7718980907
-0.4335464530 -2.5067138711 -0.8204448979
-0.4564510407 -2.4191926393 -0.8626528301
-0.4749012420 -2.3275991451 -0.8977942619
-0.4879162011 -2.2325549984 -0.9253563116
-0.4939265001 -2.1348022012 -0.9445468608
-0.4914111234 -2.0355792668 -0.9547995972
-0.4785205943 -1.9366432032 -0.9550714850
-0.4549472164 -1.8402272018 -0.9450502033
-0.4217725406 -1.7483013286 -0.9250595943
-0.3811087390 -1.6620529639 -0.8956331726
-0.3351159051 -1.5822785366 -0.8571207727
-0.2861401221 -1.5088858182 -0.8104477159
-0.2359213487 -1.4417425579 -0.7562784964
-0.1857214254 -1.3806968528 -0.6952959405
-0.1363629792 -1.3257041391 -0.6281651806
-0.0883524723 -1.2767955109 -0.5555656133
-0.0417704467 -1.2339891931 -0.4783250772
0.0036973441 -1.1969935026 -0.3974949984
0.0486242117 -1.1661692801 -0.3138169090
0.0941377766 -1.1409846202 -0.2285831013
0.1414329170 -1.1212709854 -0.1428796317
0.1924306427 -1.1065769226 -0.0583096621
0.2489032575 -1.0962215747 0.0233620790
0.3127868421 -1.0894135752 0.0997414808
0.3858947090 -1.0852008872 0.1674962975
0.4686021597 -1.0824070462 0.2231540507
0.5605268341 -1.0799007794 0.2616208888
0.6582863547 -1.0764622832 0.2805629783
0.7576286515 -1.0703006780 0.2768341513
0.8532635463 -1.0594922308 0.2511560010
0.9408865961 -1.0424295768 0.2068225977
1.0193021006 -1.0182818785 0.1500315544
1.0922877236 -0.9874645123 0.0892687034
1.1654991443 -0.9499211322 0.0327645303
1.2439505771 -0.9074284323 -0.0117544179
1.3295236329 -0.8632340559 -0.0371854205
1.4202173173 -0.8222131090 -0.0403836936
1.5121332964 -0.7886546476 -0.0217807898
1.6010969511 -0.7659286481 0.0169335519
1.6844838109 -0.7547498013 0.0704346388
1.7614235666 -0.7551227286 0.1339679329
1.8333814014 -0.7655480338 0.2023593109
1.9026400939 -0.7842349177 0.2717953608
1.9711860404 -0.8103934290 0.3395120011
2.0405198058 -0.8431428201 0.4034434988
2.1115050882 -0.8821125522 0.4618187905
2.1843015177 -0.9273438775 0.5129850141
2.2584876508 -0.9791768657 0.5550626601
2.3329347269 -1.0374727888 0.5869250726
2.4063186490 -1.1020004401 0.6070758983
2.4769452191 -1.1720783082 0.6146424370
2.5434366010 -1.2463035352 0.6093946380
2.6047544862 -1.3229765000 0.5915756716
2.6605471589 -1.4003325116 0.5622511998
2.7106125389 -1.4769731750 0.5224954186
2.7546284148 -1.5515156796 0.4727992392
2.7925356708 -1.6229883458 0.4143395901
2.8244228272 -1.6906408093 0.3482368336
2.8496678678 -1.7535466907 0.2749569160
2.8679405913 -1.8109935210 0.1954022561
2.8791889269 -1.8625661228 0.1106877341
2.8825650662 -1.9071208628 0.0214394531
2.8781826775 -1.9442985892 -0.0710759878
2.8657145133 -1.9733949416 -0.1657322448
2.8450408889 -1.9934304084 -0.2613063809
2.8164782051 -2.0041205899 -0.3563458643
2.7803694906 -2.0051078429 -0.4493837224
2.7373460465 -1.9961399819 -0.5389803537
2.6883020721 -1.9775220821 -0.6238634448
2.6340253146 -1.9497709133 -0.7028780203
2.5752547091 -1.9130133909 -0.7746744837
2.5129930467 -1.8684465872 -0.8386857552
2.4480887784 -1.8166857373 -0.8940872354
2.3814072335 -1.7584912324 -0.9402177948
2.3139423605 -1.6946865184 -0.9768079948
2.2468444833 -1.6257528899 -1.0034112925
2.1815628551 -1.5519869807 -1.0194233077
2.1199545897 -1.4736644742 -1.0245909303
2.0641503286 -1.3911474234 -1.0188459867
2.0169391644 -1.3049909341 -1.0015077821
1.9798788759 -1.2167477667 -0.9734259031
1.9535562123 -1.1282704489 -0.9355661408
1.9378487494 -1.0417188476 -0.8884475068
1.9307014752 -0.9585383504 -0.8337610289
1.9304357251 -0.8799369268 -0.7722271968
1.9359894842 -0.8069602755 -0.7043347253
1.9460211638 -0.7399765851 -0.6310049964
1.9598596450 -0.6793832999 -0.5528804679
1.9775877538 -0.6260653261 -0.4703585850
1.9991914618 -0.5799054972 -0.3845169196
2.0251370072 -0.5411601039 -0.2962413599
2.0559504158 -0.5089964999 -0.2068903845
2.0926775824 -0.4822968726 -0.1179709427
2.1361146299 -0.4588339577 -0.0311924364
2.1869391528 -0.4353852876 0.0514639175
2.2460228505 -0.4079554247 0.1270561731
2.3123503014 -0.3724649345 0.1925234147
2.3835249367 -0.3250340018 0.2436393735
2.4547761345 -0.2639924935 0.2770279107
2.5197144014 -0.1898238649 0.2907893864
2.5693912401 -0.1040539187 0.2833335636
2.5948457174 -0.0118289505 0.2567012830
2.5888826482 0.0784371155 0.2154775770
2.5588848073 0.1609086744 0.1683318673
2.5122187660 0.2345565879 0.1198194101
2.4557480855 0.3016439763 0.0721378986
2.3917382441 0.3634001218 0.0268055627
2.3209883036 0.4207348576 -0.0140624464
2.2432885053 0.4738592680 -0.0472094108
2.1590028060 0.5228130590 -0.0685126546
2.0707222816 0.5687737023 -0.0756172564
1.9820854607 0.6143527716 -0.0703788319
1.8957444266 0.6622275525 -0.0556090344
1.8134195401 0.7144727860 -0.0341796712
1.7361109244 0.7721959744 -0.0085157333
1.6644751748 0.8358828708 0.0194175022
1.5979444786 0.9047211264 0.0477683517
1.5351035247 0.9774554265 0.0748382014
1.4730548976 1.0519408172 0.0987961531
1.4073859793 1.1249030891 0.1168945351
1.3336462436 1.1913783170 0.1260053327
1.2502148533 1.2457922004 0.1232443658
1.1600781049 1.2858521477 0.1086180089
1.0674511840 1.3147470475 0.0852307509
0.9738462359 1.3385260875 0.0598320666
0.8789441916 1.3590007344 0.0364539109
0.7829907737 1.3765597383 0.0150726206
0.6862173104 1.3916736327 -0.0044031629
0.5887969955 1.4047533815 -0.0220472151
0.4908609834 1.4161610692 -0.0379146135
0.3925102151 1.4262205103 -0.0520413279
0.2938148151 1.4352009198 -0.0643825724
0.1948500326 1.4434198236 -0.0749694427
0.0956750446 1.4511588214 -0.0838025671
-0.0036601709 1.4586828187 -0.0908361363
-0.1031057826 1.4662638116 -0.0959993195
-0.2026071805 1.4741908989 -0.0991927128
-0.3020988074 1.4827814451 -0.1002833661
-0.4014956654 1.4923943006 -0.0990982709
-0.4874425725 1.3539052377 0.2521511127
-0.6052062834 1.3441954518 0.2369736284
-0.7190171482 1.3235661579 0.2077447138
-0.8077751462 1.3020635622 0.1798282726
-0.8951885531 1.2768465710 0.1507686776
-0.9602729243 1.2558251926 0.1294525918
-1.0247785143 1.2308933599 0.1108166834
-1.0884169364 1.2021279358 0.0954775609
-1.1305534952 1.1816731227 0.0863504079
-1.1706533158 1.1562284515 0.0819711169
-1.2107531364 1.1307837803 0.0775918259
-1.2658286886 1.0851473122 0.0794350535
-1.3008024050 1.0530792895 0.0831282774
-1.3506480022 1.0025116897 0.0923647215
-1.3975004220 0.9502259980 0.1065914130
-1.4595733436 0.8810384116 0.1285206358
-1.5231565754 0.8140286589 0.1527573586
-1.6071583631 0.7350501198 0.1835950911
-1.6987307736 0.6638722849 0.2116417834
-1.8166214109 0.5869260091 0.2375609357
-1.9403587952 0.5160224506 0.2484422977
-2.0433590594 0.4570274031 0.2394579243
-2.1403423699 0.3943009650 0.2111008081
-2.2263488952 0.3263290934 0.1645921542
-2.2856349508 0.2678425321 0.1178930146
-2.3243769688 0.2209662682 0.0800780223
-2.3587082249 0.1712950710 0.0417937805
-2.3801254750 0.1372492951 0.0161145362
-2.3949082347 0.0992056329 -0.0084669195
-2.4096909944 0.0611619707 -0.0330483752
-2.4136886066 0.0184895914 -0.0535088543
-2.4176862188 -0.0241827879 -0.0739693334
-2.4121658122 -0.0465896746 -0.0793761003
-2.4011249990 -0.0914034482 -0.0901896341
-2.3956045925 -0.1138103349 -0.0955964010
-2.3838183877 -0.1343784580 -0.0940641354
-2.3602459780 -0.1755147042 -0.0909996044
-2.3484597732 -0.1960828272 -0.0894673389
-2.3194915652 -0.2303086957 -0.0734550415
-2.2905233571 -0.2645345642 -0.0574427442
-2.2615269467 -0.2918581884 -0.0312821360
-2.2325305362 -0.3191818127 -0.0051215278
-2.1929163983 -0.3527177344 0.0441331676
-2.1567864788 -0.3834467576 0.0975775566
-2.1241608436 -0.4123826737 0.1542969804
-2.0869476518 -0.4503350874 0.2335838248
-2.0558690985 -0.4903974863 0.3144689108
-2.0300971872 -0.5342562898 0.3952438529
-2.0090571102 -0.5829431162 0.4746032697
-1.9890885960 -0.6515116806 0.5701524879
-1.9776935647 -0.7121467013 0.6429449993
-1.9707192459 -0.7779611519 0.7116657134
-1.9687320046 -0.8487195962 0.7756078634
-1.9724735835 -0.9239138116 0.8341416901
-1.9830004360 -1.0029091306 0.8864425538
-2.0015302259 -1.0847912186 0.9315020129
-2.0288209277 -1.1682522570 0.9684260159
-2.0548938662 -1.2310005574 0.9904871563
-2.0976343281 -1.3137010630 1.0108550742
-2.1477307553 -1.3941519773 1.0210097187
-2.2033686014 -1.4715515743 1.0210559636
-2.2629314276 -1.5453146087 1.0108997316
-2.3247589157 -1.6151631041 0.9911041394
-2.3875872463 -1.6806500573 0.9618210794
-2.4503378998 -1.7412602574 0.9232987236
-2.5120936847 -1.7964774188 0.8760753833
-2.5719960114 -1.8455481895 0.8204297034
-2.6292997101 -1.8878394986 0.7570352466
-2.6831279815 -1.9224774382 0.6863762608
-2.7326982147 -1.9487535942 0.6092984709
-2.7772500215 -1.9663203845 0.5268716339
-2.8160865016 -1.9749405210 0.4402424574
-2.8485301789 -1.9743836027 0.3505978838
-2.8739869371 -1.9647410877 0.2592239396
-2.8921215043 -1.9462822528 0.1674540533
-2.9029517828 -1.9197390055 0.0765231227
-2.9064824377 -1.8855275635 -0.0124109777
-2.9007008899 -1.8327517087 -0.1191042853
-2.8885582405 -1.7836183048 -0.1999002889
-2.8699291918 -1.7287800591 -0.2756462985
-2.8452713570 -1.6689276173 -0.3456641519
-2.8148565029 -1.6046814777 -0.4092229671
-2.7788674137 -1.5367026785 -0.4655777162
-2.7264110082 -1.4476450602 -0.5249068162
-2.6783075862 -1.3741806568 -0.5620679780
-2.6249298426 -1.3000846811 -0.5894101116
-2.5664843028 -1.2266766506 -0.6061504404
-2.4871294599 -1.1379841467 -0.6118593887
-2.4190324973 -1.0718053140 -0.6021185222
-2.3485979261 -1.0109628691 -0.5808914308
-2.2773555965 -0.9562013453 -0.5486505771
-2.2066799647 -0.9074672897 -0.5068902189
-2.1207605369 -0.8552968174 -0.4427071345
-2.0541775583 -0.8194295901 -0.3845171280
-1.9895374832 -0.7891612315 -0.3211480942
-1.9261193182 -0.7646605952 -0.2541410407
-1.8466388267 -0.7432523186 -0.1677939871
-1.7807526052 -0.7342938795 -0.0994112333
-1.6926481079 -0.7349735980 -0.0192789007
-1.5958578179 -0.7505094123 0.0482131863
-1.4899687313 -0.7834895230 0.0907285792
-1.3813675007 -0.8285149828 0.1054639981
-1.2757800097 -0.8801872110 0.0908389828
-1.1776774409 -0.9320131087 0.0483112388
-1.0885663796 -0.9762073278 -0.0174653001
-1.0182666182 -1.0050487533 -0.0752326570
-0.9439264118 -1.0277483142 -0.1303959882
-0.8620519433 -1.0444098597 -0.1756780800
-0.7957720882 -1.0536958982 -0.2007966758
-0.7018764473 -1.0619172868 -0.2145327287
-0.6071060460 -1.0676565309 -0.2069349518
-0.5388644277 -1.0714012560 -0.1860342450
-0.4741638734 -1.0753058612 -0.1565578116
-0.4135949761 -1.0796607791 -0.1192266422
-0.3413608338 -1.0870019594 -0.0575633934
-0.2777918741 -1.0967665503 0.0128224623
-0.2217157329 -1.1098453218 0.0889110407
-0.1714235192 -1.1269618571 0.1682176909
-0.1252101146 -1.1487232232 0.2488830618
-0.0814148132 -1.1755694839 0.3293645890
-0.0389144636 -1.2079688868 0.4084827633
0.0032806837 -1.2459530492 0.4852283117
0.0457035044 -1.2898060344 0.5586324095
0.0885751377 -1.3397072990 0.6277768503
0.1317558101 -1.3956192777 0.6919287126
0.1747771879 -1.4575574957 0.7503793659
0.2168564297 -1.5255857088 0.8023600246
0.2568122596 -1.5997885969 0.8470187108
0.2932611684 -1.6799133535 0.8836547664
0.3179979629 -1.7431396697 0.9063606668
0.3449114878 -1.8322040228 0.9276208345
0.3597364162 -1.9016800360 0.9364834323
0.3735629628 -1.9958673058 0.9409982654
0.3787035990 -2.0670913437 0.9379042665
0.3802783957 -2.1381625198 0.9302875804
0.3763871403 -2.2317288944 0.9122279560
0.3701512185 -2.3007179793 0.8940713660
0.3569041237 -2.3898190882 0.8624183603
0.3393791371 -2.4754286786 0.8239280048
0.3180979989 -2.5570254062 0.7791195497
0.2932368239 -2.6339844398 0.7283386497
0.2720377988 -2.6878397131 0.6861531307
0.2413481839 -2.7554688833 0.6262312803
0.2074845459 -2.8170974261 0.5617259694
0.1705039852 -2.8721391748 0.4931079554
0.1305597227 -2.9200360966 0.4208888472
0.0878798528 -2.9602351583 0.3456082723
0.0428348872 -2.9924070671 0.2678898185
-0.0042300501 -3.0162182113 0.1883778989
-0.0527753079 -3.0313421299 0.1076343700
-0.1022937327 -3.0375592814 0.0263132119
-0.1522682222 -3.0351285430 -0.0549355538
-0.2022179614 -3.0240971332 -0.1354879116
-0.2517154048 -3.0046011567 -0.2147121630
-0.3002550402 -2.9769371088 -0.2920749713
-0.3593285125 -2.9324199669 -0.3856785577
-0.4048582686 -2.8882682121 -0.4570674783
-0.4488430047 -2.8376135618 -0.5250301872
-0.4913390384 -2.7810473430 -0.5891764172
-0.5424257106 -2.7023492363 -0.6629104784
-0.5820506127 -2.6343258620 -0.7169119773
-0.6207445576 -2.5621897761 -0.7660306643
-0.6679528857 -2.4668319887 -0.8200291525
-0.7137535073 -2.3666839155 -0.8659754777
-0.7572161301 -2.2622378457 -0.9039911596
-0.7986510241 -2.1298717840 -0.9389184658
-0.8033612049 -1.9683084307 -0.9681803543
-0.7331135425 -1.8188486037 -0.9765032746
-0.6433045434 -1.7087218780 -0.9602787633
-0.5639307718 -1.6237007526 -0.9340107459
-0.4835210304 -1.5439591768 -0.8964871251
-0.4198752868 -1.4843584841 -0.8575423163
-0.3576455210 -1.4281252224 -0.8118877834
-0.2974165470 -1.3754073663 -0.7598068959
-0.2395572938 -1.3263682043 -0.7017795254
-0.1842401717 -1.2811347805 -0.6384158610
-0.1316590708 -1.2401167429 -0.5700473593
-0.0814744584 -1.2032535748 -0.4976311133
-0.0098493751 -1.1567671504 -0.3826494416
0.0367680686 -1.1309705276 -0.3034070996
0.0835718348 -1.1095962388 -0.2229618692
0.1318865559 -1.0924400595 -0.1423997005
0.1831651656 -1.0790716561 -0.0629812829
0.2392678563 -1.0690655199 0.0135576793
0.3185538532 -1.0602221400 0.1021040964
0.3911249794 -1.0552023201 0.1636486921
0.4721199673 -1.0511285966 0.2134820635
0.5606736053 -1.0471769024 0.2478118142
0.6540750683 -1.0423974579 0.2645419147
0.7487125010 -1.0354429175 0.2618472555
0.8405265161 -1.0246410992 0.2401638468
0.9263642343 -1.0084754687 0.2025968983
1.0054902731 -0.9862354080 0.1543930737
1.0801078180 -0.9575545438 0.1022613485
1.1543618239 -0.9230166145 0.0532863519
1.2320082587 -0.8841263274 0.0141367054
1.3148339605 -0.8438310547 -0.0092733603
1.4017893914 -0.8060570409 -0.0138257467
1.4901175206 -0.7744561268 0.0005551466
1.5980082183 -0.7467073342 0.0416870945
1.6786840688 -0.7368478663 0.0916191861
1.7538742194 -0.7367114486 0.1504003314
1.8245248888 -0.7452836378 0.2140569626
1.8924001498 -0.7614042244 0.2792816374
1.9761811852 -0.7907233075 0.3590484498
2.0438768789 -0.8200967726 0.4195987289
2.1129483362 -0.8548485917 0.4755340203
2.1835988696 -0.8951090114 0.5254342712
2.2736293172 -0.9537578346 0.5769713093
2.3458726669 -1.0074005589 0.6083347120
2.4170083943 -1.0670497616 0.6296710109
2.5023363849 -1.1492755300 0.6411670993
2.5659731153 -1.2201075253 0.6372240852
2.6389884183 -1.3122430009 0.6177241667
2.6910998294 -1.3872767490 0.5900084507
2.7480764594 -1.4800436046 0.5413634884
2.7881143857 -1.5524820903 0.4939469751
2.8227945390 -1.6223774828 0.4390540956
2.8519482627 -1.6890081368 0.3772974109
2.8800948157 -1.7666796038 0.2913238751
2.8959309528 -1.8239306245 0.2166999538
2.9053255138 -1.8761570402 0.1374644006
2.9077873290 -1.9337687126 0.0331365081
2.9016145663 -1.9727102617 -0.0537045561
2.8845137766 -2.0126371194 -0.1647534420
2.8618926479 -2.0354299182 -0.2546673960
2.8323038055 -2.0504342530 -0.3441812306
2.7853127215 -2.0570064351 -0.4535335617
2.7412552146 -2.0534297231 -0.5380266739
2.6785821521 -2.0370409699 -0.6380385669
2.6232763109 -2.0150017079 -0.7124881934
2.5640469783 -1.9853798273 -0.7810786086
2.4857144988 -1.9389104998 -0.8579694886
2.4202112432 -1.8944137077 -0.9111539182
2.3361308430 -1.8313478420 -0.9675240600
2.2678184281 -1.7747612092 -1.0028539803
2.1830763557 -1.6969721598 -1.0342543062
2.1172708674 -1.6298231570 -1.0501371245
2.0409707411 -1.5386285347 -1.0564838447
1.9751953309 -1.4397980408 -1.0484682943
1.9246588213 -1.3343849621 -1.0261236665
1.8948559162 -1.2253945094 -0.9884981105
1.8824724028 -1.1389552859 -0.9502680240
1.8788802830 -1.0344633200 -0.8930652060
1.8828484586 -0.9548909648 -0.8406316495
1.8914427122 -0.8796931339 -0.7825475551
1.9035198623 -0.8092426699 -0.7193292485
1.9224519088 -0.7284462841 -0.6336440561
1.9405283352 -0.6703354465 -0.5601193850
1.9611106181 -0.6180889391 -0.4829385233
1.9845265334 -0.5720129099 -0.4026974007
2.0181688143 -0.5224551993 -0.2994930839
2.0500448194 -0.4896794749 -0.2156413722
2.0867741899 -0.4610576209 -0.1322566396
2.1293798440 -0.4346675438 -0.0509610102
2.1785663656 -0.4077187163 0.0263293063
2.2350413598 -0.3761718968 0.0965148313
2.2975316934 -0.3365986001 0.1567521001
2.3636606668 -0.2850026331 0.2020167030
2.4281136857 -0.2204726829 0.2293243235
2.4696563174 -0.1627301741 0.2344643310
2.5019078744 -0.1002594789 0.2290069609
2.5224818461 -0.0348643153 0.2135639726
2.5289917220 0.0316515987 0.1887471256
2.5105380039 0.1142787295 0.1450196228
2.4732561463 0.1881567619 0.0975110346
2.4242373385 0.2546303477 0.0496264787
2.3672451390 0.3155274988 0.0031307575
2.3031755933 0.3717670313 -0.0398729235
2.2321934759 0.4239574199 -0.0765892281
2.1543308908 0.4721770896 -0.1033543326
2.0500537922 0.5278363742 -0.1181226748
1.9651439210 0.5712572982 -0.1172401007
1.8610284029 0.6276690871 -0.1031559584
1.7812338229 0.6766939003 -0.0849010676
1.7044958035 0.7295066778 -0.0639382038
1.6290530997 0.7848529900 -0.0448645367
1.5538264366 0.8416651745 -0.0295773461
1.4785613130 0.8992232043 -0.0175494307
1.4029470750 0.9568346783 -0.0082242790
1.3266317694 1.0138371114 -0.0011135088
1.2492643191 1.0695930543 0.0042791564
1.1705036130 1.1234638912 0.0084183996
1.0899956988 1.1747304534 0.0117192679
1.0073948556 1.2225514505 0.0146076879
0.9439616340 1.2557027259 0.0167710249
0.8570215374 1.2949892337 0.0200416255
0.7674267763 1.3275853311 0.0242507585
0.6753764882 1.3519801709 0.0299553785
0.6051611313 1.3650065875 0.0353098657
0.5103937075 1.3716407877 0.0448445150
0.4158327400 1.3667059800 0.0570876400
0.3223788724 1.3556541303 0.0733257578
0.2533186341 1.3479978909 0.0907396265
0.1618969092 1.3397815009 0.1170650372
0.0709471089 1.3351053107 0.1458203526
-0.0200215310 1.3345572997 0.1748954947
-0.1343582038 1.3388951321 0.2089482513
-0.2503966892 1.3469899928 0.2356141167
-0.3683751640 1.3537037229 0.2513676372
