# Supplementary material for: The topology of the magnetically induced ring current of C13Cl2
Source: Chem Sci. 2026 Jun 27. Online ahead of print. doi: 10.1039/d6sc03398a (PMC13334967; doi:10.1039/d6sc03398a)
Supplement: SC-OLF-D6SC03398A-s002 [file SC-OLF-D6SC03398A-s002.zip › c13cl2/3loops/ribbon_traj_009_052.xyz]

300

-0.5025215385 1.4345227315 -0.0038168578
-0.6005622772 1.4391614031 -0.0085718371
-0.6972686241 1.4380593720 -0.0265974407
-0.7917628580 1.4324452423 -0.0535513421
-0.8845703212 1.4238153439 -0.0850083059
-0.9767089615 1.4130413847 -0.1172927341
-1.0575959849 1.4034149044 -0.1448030425
-1.1388019730 1.3906912647 -0.1690111838
-1.2200546670 1.3731284418 -0.1885813009
-1.2901937407 1.3542381230 -0.2014245402
-1.3669633993 1.3160639892 -0.2063850808
-1.4258360297 1.2714945961 -0.2025283911
-1.4843949997 1.2096979236 -0.1908483786
-1.5349611350 1.1425411472 -0.1725655442
-1.5828474633 1.0744629700 -0.1508355126
-1.6388777295 0.9983885520 -0.1235925702
-1.6982176382 0.9253966729 -0.0945352046
-1.7715727809 0.8492497538 -0.0618508745
-1.8520926872 0.7799173948 -0.0308778131
-1.9403122330 0.7183934820 -0.0049762289
-2.0340685771 0.6625145601 0.0128722060
-2.1309037397 0.6095932415 0.0190438519
-2.2270635635 0.5562114235 0.0096105189
-2.3086685160 0.5059214701 -0.0115650412
-2.3848898815 0.4522810160 -0.0424217794
-2.4554862980 0.3950704301 -0.0796247655
-2.5133772656 0.3419499882 -0.1145657442
-2.5670056251 0.2858085966 -0.1513682679
-2.6150440515 0.2259251929 -0.1896512420
-2.6556913904 0.1614618162 -0.2291128845
-2.6799933918 0.1009668633 -0.2627000569
-2.6942304324 0.0365860778 -0.2962719272
-2.6877770024 -0.0313762221 -0.3240433782
-2.6686946154 -0.0990292476 -0.3467285071
-2.6328071833 -0.1627346261 -0.3579161801
-2.5897736985 -0.2222979966 -0.3619904981
-2.5375945267 -0.2738461209 -0.3530820597
-2.4828144344 -0.3195411738 -0.3367566933
-2.4170795459 -0.3638959119 -0.3046192962
-2.3524488071 -0.3988160831 -0.2613077025
-2.2908456267 -0.4259625868 -0.2087432141
-2.2338947141 -0.4467906902 -0.1482350700
-2.1834351425 -0.4626407538 -0.0804338310
-2.1325238811 -0.4804477975 0.0016010481
-2.0885944431 -0.4988513754 0.0876802370
-2.0509280538 -0.5206349419 0.1760228755
-2.0188155466 -0.5479652372 0.2650766619
-1.9911579767 -0.5820434542 0.3533372781
-1.9673831885 -0.6236351738 0.4395102779
-1.9469779622 -0.6728142632 0.5225203300
-1.9275887998 -0.7366237383 0.6110236105
-1.9135573625 -0.8006186307 0.6847884059
-1.9029008087 -0.8709376446 0.7531809185
-1.8963805689 -0.9469254331 0.8157804690
-1.8952642703 -1.0279745074 0.8720288858
-1.9010997702 -1.1130838673 0.9215693069
-1.9161403181 -1.2011234497 0.9634417309
-1.9424034237 -1.2902064218 0.9966407823
-1.9809474143 -1.3779095599 1.0199824123
-2.0302754654 -1.4622766779 1.0330401623
-2.0883476271 -1.5419563407 1.0352697398
-2.1605571029 -1.6252700238 1.0246159161
-2.2280417228 -1.6943671026 1.0047718812
-2.2968421992 -1.7585230953 0.9751998560
-2.3655993563 -1.8174353819 0.9361248363
-2.4332528140 -1.8707158535 0.8880810596
-2.4989648169 -1.9177938250 0.8316032095
-2.5618573151 -1.9577941577 0.7670538549
-2.6212203061 -1.9901599323 0.6952972297
-2.6826007366 -2.0163333380 0.6069181086
-2.7316898904 -2.0302528084 0.5225837203
-2.7747975481 -2.0351205950 0.4340786238
-2.8110596014 -2.0305447761 0.3425437499
-2.8400632251 -2.0168435248 0.2493453816
-2.8614947832 -1.9944101557 0.1557835827
-2.8761766377 -1.9594226436 0.0517356907
-2.8807550133 -1.9200510797 -0.0385559573
-2.8776082040 -1.8737646163 -0.1255686084
-2.8669860488 -1.8211240902 -0.2082780047
-2.8493546541 -1.7629226182 -0.2859117196
-2.8250579930 -1.6997270896 -0.3576213882
-2.7903369293 -1.6236541701 -0.4303207423
-2.7527709414 -1.5520242708 -0.4868173356
-2.7094137135 -1.4776811159 -0.5350685998
-2.6600452835 -1.4014770113 -0.5736639473
-2.6050621463 -1.3247085801 -0.6021914006
-2.5364604876 -1.2396949099 -0.6203195454
-2.4703277200 -1.1667485850 -0.6242729027
-2.4001632690 -1.0980541890 -0.6159249671
-2.3272903929 -1.0349102787 -0.5954982690
-2.2532815857 -0.9779357716 -0.5639585081
-2.1704301675 -0.9218322049 -0.5164838901
-2.0979364545 -0.8782980173 -0.4657721738
-2.0269911330 -0.8409405430 -0.4083331982
-1.9573112879 -0.8097623233 -0.3458478854
-1.8879755862 -0.7850550167 -0.2801546505
-1.8174929925 -0.7675834990 -0.2133909459
-1.7346166997 -0.7581650496 -0.1405170412
-1.6552756735 -0.7604107521 -0.0821682190
-1.5699169072 -0.7741619078 -0.0352678380
-1.4689162016 -0.8025617418 -0.0007635239
-1.3666956590 -0.8437599172 0.0059638478
-1.2793746205 -0.8858467781 -0.0102516248
-1.1983497174 -0.9285597601 -0.0462476573
-1.1232025417 -0.9678531232 -0.0964974815
-1.0502242816 -1.0015018848 -0.1536981336
-0.9739097305 -1.0284374653 -0.2099616872
-0.8903180230 -1.0486659584 -0.2577937121
-0.7984999593 -1.0621053833 -0.2901711290
-0.7134779883 -1.0693256003 -0.3031984206
-0.6152862905 -1.0738451453 -0.2970901535
-0.5205212738 -1.0762089821 -0.2702570330
-0.4437334175 -1.0774616928 -0.2307532537
-0.3639566829 -1.0794923750 -0.1731994122
-0.2933119078 -1.0829058757 -0.1046605082
-0.2312011067 -1.0887937051 -0.0283431375
-0.1758459495 -1.0980495542 0.0527640162
-0.1252118636 -1.1113167794 0.1364006593
-0.0777380410 -1.1292284733 0.2210378617
-0.0316831432 -1.1521695590 0.3052552511
0.0142860677 -1.1804355617 0.3878822662
0.0670744694 -1.2182307638 0.4777640713
0.1158879694 -1.2577949162 0.5538715756
0.1668395831 -1.3026196399 0.6255264305
0.2199708304 -1.3524708798 0.6920971586
0.2751151527 -1.4075162880 0.7526638950
0.3316751387 -1.4675649647 0.8068236091
0.3888308679 -1.5326170153 0.8541475055
0.4453057378 -1.6030632434 0.8939621820
0.5052629117 -1.6894198373 0.9288774667
0.5533515078 -1.7723708832 0.9515727081
0.5924207581 -1.8617132930 0.9652182054
0.6191975030 -1.9563058532 0.9697313646
0.6312297922 -2.0538792925 0.9648752735
0.6293716031 -2.1514339171 0.9512128271
0.6169795137 -2.2468698387 0.9297893004
0.5969360789 -2.3390522045 0.9009938527
0.5718278073 -2.4276387039 0.8655883757
0.5431144556 -2.5123935888 0.8240466956
0.5115004158 -2.5929122902 0.7765969178
0.4773869333 -2.6688590235 0.7236578842
0.4408685741 -2.7397530121 0.6655671058
0.3969981016 -2.8128093455 0.5946900496
0.3554071623 -2.8713373734 0.5270369215
0.3114594962 -2.9232429064 0.4555836331
0.2651882905 -2.9677595403 0.3806988201
0.2168762555 -3.0046339483 0.3030132667
0.1667941556 -3.0333489485 0.2230439089
0.1153530094 -3.0533068026 0.1412956072
0.0564436306 -3.0653769392 0.0482285304
0.0037587795 -3.0662908550 -0.0351471664
-0.0486060864 -3.0581277996 -0.1183321484
-0.1000897421 -3.0408987793 -0.2006817333
-0.1501763044 -3.0148252437 -0.2815478523
-0.2044408834 -2.9759045512 -0.3699887031
-0.2501409839 -2.9323136049 -0.4458028144
-0.2932912829 -2.8812063515 -0.5183474511
-0.3337210635 -2.8231161610 -0.5870967964
-0.3759265283 -2.7501366647 -0.6590469688
-0.4104340604 -2.6791788423 -0.7182529441
-0.4420108992 -2.6028709381 -0.7721982404
-0.4705764559 -2.5218014639 -0.8205587154
-0.4958123713 -2.4364017149 -0.8629168085
-0.5195835701 -2.3357751175 -0.9026571399
-0.5349685908 -2.2425080795 -0.9306035528
-0.5440776258 -2.1344491094 -0.9528788358
-0.5419995539 -2.0365183315 -0.9635708015
-0.5264366709 -1.9269668691 -0.9649254791
-0.4946122866 -1.8217617138 -0.9529807288
-0.4510012712 -1.7230430745 -0.9293971261
-0.4058019152 -1.6410132035 -0.8992656494
-0.3563024495 -1.5651135144 -0.8607060995
-0.3046142540 -1.4951120215 -0.8144697241
-0.2522804061 -1.4308550402 -0.7610920343
-0.1938157980 -1.3655552305 -0.6933441118
-0.1433690688 -1.3131512784 -0.6267391649
-0.0945182985 -1.2663350682 -0.5549571931
-0.0472918397 -1.2251566528 -0.4787493056
-0.0013288610 -1.1895161298 -0.3990425955
0.0440128900 -1.1595822821 -0.3166636260
0.0897468992 -1.1349616157 -0.2327477447
0.1371839590 -1.1155089761 -0.1484218790
0.1945529133 -1.0991465053 -0.0549671185
0.2512347116 -1.0890083400 0.0251709467
0.3153020021 -1.0821781880 0.0998748223
0.3883699835 -1.0777097312 0.1659422340
0.4707511148 -1.0745401240 0.2199856546
0.5619236089 -1.0716036740 0.2572701858
0.6586946418 -1.0677323841 0.2752845105
0.7568752666 -1.0612882297 0.2713383478
0.8515207009 -1.0504702701 0.2463902384
0.9385590984 -1.0336080345 0.2033929317
1.0170032583 -1.0098351598 0.1485381518
1.0902565745 -0.9795047606 0.0897880127
1.1636865160 -0.9426393477 0.0351872967
1.2419986452 -0.9009465943 -0.0077433391
1.3268968864 -0.8576433762 -0.0325698497
1.4166997737 -0.8174058330 -0.0358087282
1.5077123445 -0.7843912291 -0.0178800077
1.5960699581 -0.7615867793 0.0192092320
1.6789766686 -0.7501649572 0.0712809655
1.7556544458 -0.7498962994 0.1333060999
1.8274028205 -0.7593135768 0.2003691951
1.9047730453 -0.7797441472 0.2770848066
1.9728694436 -0.8052941018 0.3437642221
2.0417261814 -0.8371451699 0.4068355376
2.1121569081 -0.8750311193 0.4645774793
2.1843363434 -0.9190164080 0.5153890048
2.2578563955 -0.9692774147 0.5576867270
2.3407983885 -1.0334392703 0.5931845488
2.4133824114 -1.0970924390 0.6128682697
2.4831842297 -1.1661963221 0.6204181364
2.5488811434 -1.2394543286 0.6155141774
2.6095432012 -1.3152264787 0.5985455517
2.6711863782 -1.4013472862 0.5662786285
2.7200225292 -1.4772717536 0.5266335049
2.7630026862 -1.5511922727 0.4775191938
2.8000850503 -1.6221902936 0.4199945759
2.8312836550 -1.6895121375 0.3550301296
2.8560956137 -1.7523325527 0.2831663025
2.8762485117 -1.8170831967 0.1955360976
2.8865454905 -1.8683421672 0.1118645606
2.8893886221 -1.9130375093 0.0239565590
2.8846221590 -1.9506248667 -0.0671342939
2.8719156965 -1.9803792486 -0.1603387697
2.8477469038 -2.0032398450 -0.2660017357
2.8185444467 -2.0143762257 -0.3595021043
2.7821285270 -2.0161904415 -0.4510949956
2.7389793003 -2.0084417092 -0.5393956114
2.6899313386 -1.9913708293 -0.6231865017
2.6357539105 -1.9653543408 -0.7013319509
2.5695998579 -1.9258950642 -0.7809029360
2.5073003669 -1.8827036040 -0.8439137379
2.4424221741 -1.8325415091 -0.8986151009
2.3758222457 -1.7761491016 -0.9444777779
2.3084522512 -1.7142407706 -0.9811697109
2.2330680547 -1.6388273523 -1.0111132463
2.1679861181 -1.5664777409 -1.0269289353
2.1067080788 -1.4894563178 -1.0322166000
2.0447071931 -1.3979260713 -1.0259999758
1.9991141360 -1.3122914215 -1.0083853015
1.9640539528 -1.2245029727 -0.9803983402
1.9383042934 -1.1257819813 -0.9374873954
1.9254489966 -1.0400524323 -0.8906076386
1.9206834776 -0.9577607556 -0.8365237612
1.9223086587 -0.8799528928 -0.7759556552
1.9292173377 -0.8075336056 -0.7093482532
1.9402563256 -0.7408663846 -0.6374951116
1.9571044509 -0.6734267764 -0.5511923958
1.9756822357 -0.6206023110 -0.4699881680
1.9979049078 -0.5746255695 -0.3855979028
2.0242554629 -0.5355757283 -0.2989306116
2.0553675888 -0.5027754950 -0.2112535984
2.0921449009 -0.4750288381 -0.1240209671
2.1354048229 -0.4500852056 -0.0389619378
2.1858714200 -0.4248366067 0.0418825901
2.2441634080 -0.3953463591 0.1155781304
2.3092986206 -0.3575812980 0.1788309434
2.3785732522 -0.3079786104 0.2275036817
2.4391087834 -0.2538814552 0.2558256492
2.5014361877 -0.1794358081 0.2689223807
2.5449206517 -0.1052864333 0.2639279682
2.5702163030 -0.0139434556 0.2382782399
2.5653041042 0.0643110234 0.2026555414
2.5388517054 0.1467171354 0.1565408640
2.4951301263 0.2204557979 0.1082081002
2.4409144586 0.2873996150 0.0602812271
2.3789125631 0.3489170284 0.0144728600
2.3099353991 0.4059066730 -0.0269871311
2.2339098050 0.4586830163 -0.0608868061
2.1513088023 0.5074019388 -0.0834213987
2.0644824764 0.5530927685 -0.0922460771
1.9768620942 0.5981228676 -0.0887858083
1.8911184341 0.6450642746 -0.0757502513
1.7988561241 0.7022675390 -0.0534447371
1.7219818833 0.7589555363 -0.0286396662
1.6504823864 0.8213589281 -0.0015777317
1.5839033700 0.8888018843 0.0259661502
1.5209376033 0.9601107035 0.0522945291
1.4588238506 1.0332251537 0.0755119298
1.3934947382 1.1050433134 0.0931208965
1.3207033696 1.1709049015 0.1019863972
1.2388244292 1.2256139112 0.0994011205
1.1503999716 1.2667937608 0.0852826779
1.0593366261 1.2971411919 0.0625498506
0.9673844889 1.3213834975 0.0361360172
0.8742956879 1.3420177220 0.0107457868
0.7792869096 1.3593859232 -0.0095044927
0.6828553103 1.3735108050 -0.0243437022
0.5856139746 1.3847033276 -0.0342120278
0.4880228559 1.3933584517 -0.0397466348
0.3903649631 1.3999143148 -0.0416735566
0.2927635466 1.4048043069 -0.0406946096
0.1952387263 1.4084834637 -0.0375207576
0.0977376191 1.4113752233 -0.0328047754
0.0001724778 1.4138793704 -0.0271378594
-0.0975466864 1.4163871174 -0.0210730951
-0.1954862175 1.4192917676 -0.0151413536
-0.2936607223 1.4229944765 -0.0098450084
-0.4041980760 1.4281677014 -0.0054491551
-0.5006810200 1.5034453700 -0.0954159400
-0.5998824702 1.5139018931 -0.0955268603
-0.6981484029 1.5190988702 -0.1119441837
-0.7940740761 1.5203656037 -0.1395467347
-0.8881799659 1.5195936946 -0.1729521147
-0.9816823392 1.5181374166 -0.2080117954
-1.0755709231 1.5162639308 -0.2419955754
-1.1704981824 1.5128666074 -0.2728022908
-1.2666637848 1.5049157855 -0.2983802702
-1.3630970522 1.4869599867 -0.3163743497
-1.4551489544 1.4498724895 -0.3228744293
-1.5340181735 1.3897118038 -0.3157105831
-1.5959954036 1.3137919897 -0.2974201593
-1.6476481143 1.2320284898 -0.2726667865
-1.6958737809 1.1493811404 -0.2440900439
-1.7456867307 1.0685383418 -0.2131842531
-1.8004159834 0.9914311913 -0.1811116489
-1.8617894336 0.9194763236 -0.1491415605
-1.9301413251 0.8534017435 -0.1186936220
-2.0055203124 0.7937256731 -0.0918061754
-2.0868251221 0.7396678645 -0.0710206019
-2.1722303829 0.6894006527 -0.0591309715
-2.2591689445 0.6404094281 -0.0592207416
-2.3445350919 0.5902483286 -0.0716121496
-2.4262142195 0.5375480052 -0.0943164361
-2.5035501254 0.4819800024 -0.1243257728
-2.5768790947 0.4236209410 -0.1587806499
-2.6460446335 0.3622375084 -0.1964433817
-2.7097093918 0.2969199278 -0.2370365549
-2.7655883606 0.2265246251 -0.2804413817
-2.8078927507 0.1487738978 -0.3263360303
-2.8300672191 0.0632515052 -0.3722000748
-2.8257938186 -0.0273253884 -0.4129234641
-2.7962625041 -0.1172837335 -0.4434742094
-2.7462681834 -0.2016618031 -0.4606433279
-2.6819817574 -0.2777558566 -0.4635857366
-2.6077198987 -0.3430847698 -0.4510801001
-2.5282561991 -0.3967075399 -0.4237406076
-2.4475757441 -0.4384072656 -0.3825752065
-2.3694137621 -0.4680555338 -0.3281667884
-2.2964071696 -0.4884039143 -0.2632804457
-2.2305954846 -0.5017927118 -0.1894571451
-2.1726165756 -0.5114360223 -0.1087736141
-2.1223363725 -0.5206081389 -0.0230140961
-2.0789007115 -0.5321578198 0.0661342995
-2.0416140278 -0.5483783222 0.1573184017
-2.0098335108 -0.5713120536 0.2491378409
-1.9823693861 -0.6020710420 0.3400447513
-1.9586194469 -0.6412361071 0.4287402946
-1.9381754377 -0.6889376003 0.5140106860
-1.9206781267 -0.7446757556 0.5949544761
-1.9059029058 -0.8077673292 0.6708910556
-1.8945143391 -0.8778473854 0.7410636109
-1.8869847503 -0.9539028355 0.8052835633
-1.8848753982 -1.0354876692 0.8627550719
-1.8897916000 -1.1214286099 0.9132444071
-1.9039929895 -1.2105040249 0.9559198948
-1.9298374168 -1.3007252795 0.9897765913
-1.9686880874 -1.3894850530 1.0134513292
-2.0188583713 -1.4746922510 1.0265574737
-2.0783610666 -1.5547545550 1.0282916617
-2.1437290060 -1.6295923591 1.0192228440
-2.2124111316 -1.6992985238 0.9996219330
-2.2824802248 -1.7638796142 0.9699253494
-2.3524342459 -1.8231303777 0.9304567654
-2.4211772671 -1.8766660744 0.8817759643
-2.4878704211 -1.9239389312 0.8245015699
-2.5515124101 -1.9638016461 0.7587525351
-2.6114589570 -1.9958889610 0.6856959834
-2.6668720932 -2.0193746273 0.6060896343
-2.7167573070 -2.0336420099 0.5208386827
-2.7605444315 -2.0386963971 0.4313016659
-2.7972257542 -2.0339945597 0.3386104458
-2.8264407654 -2.0199740414 0.2442288041
-2.8478652631 -1.9969317186 0.1495197737
-2.8610136389 -1.9653757009 0.0557543395
-2.8659645736 -1.9258646004 -0.0357659421
-2.8630087614 -1.8793274066 -0.1240111764
-2.8522122958 -1.8261286064 -0.2077673842
-2.8341335298 -1.7672513717 -0.2863112817
-2.8091003826 -1.7032442566 -0.3586967388
-2.7773138443 -1.6347475046 -0.4239700259
-2.7392374280 -1.5626324224 -0.4815090342
-2.6951801541 -1.4877222486 -0.5306044736
-2.6448820995 -1.4108940279 -0.5697135463
-2.5888098795 -1.3334953475 -0.5983982235
-2.5271402426 -1.2569784195 -0.6156727820
-2.4604474473 -1.1829404502 -0.6206818161
-2.3896566566 -1.1130053957 -0.6132208735
-2.3160764231 -1.0485924375 -0.5933002334
-2.2413215321 -0.9904272945 -0.5618411785
-2.1667332120 -0.9388439376 -0.5201598430
-2.0931899599 -0.8935771750 -0.4700962176
-2.0211098524 -0.8548188795 -0.4129200626
-1.9501905035 -0.8225758779 -0.3504817793
-1.8794379072 -0.7971348866 -0.2847930879
-1.8073106456 -0.7793077113 -0.2181114407
-1.7315993335 -0.7707796050 -0.1536488162
-1.6505172426 -0.7727839992 -0.0956018032
-1.5632941668 -0.7868810387 -0.0495363988
-1.4716856688 -0.8129708675 -0.0203653489
-1.3792735121 -0.8493578215 -0.0125692648
-1.2906636110 -0.8921425328 -0.0280419270
-1.2089064902 -0.9361332689 -0.0642735565
-1.1338442343 -0.9769208128 -0.1158188668
-1.0615565570 -1.0121123547 -0.1750263411
-0.9859025441 -1.0405427817 -0.2336072053
-0.9025644136 -1.0620555745 -0.2839971861
-0.8101595700 -1.0760908302 -0.3185612333
-0.7119011903 -1.0839253819 -0.3329459230
-0.6125904181 -1.0875140807 -0.3258171410
-0.5170695741 -1.0885466062 -0.2973745887
-0.4288023587 -1.0886353303 -0.2510345430
-0.3498458401 -1.0890407729 -0.1900849128
-0.2801554154 -1.0909260530 -0.1186839031
-0.2190444018 -1.0955323357 -0.0398772737
-0.1645238403 -1.1037627450 0.0433602204
-0.1145439586 -1.1162816709 0.1288871238
-0.0675285003 -1.1336816893 0.2152452471
-0.0216564633 -1.1563460585 0.3009979044
0.0243455375 -1.1846447712 0.3849830863
0.0715512877 -1.2183102235 0.4662741287
0.1206726734 -1.2576579597 0.5437847184
0.1721065066 -1.3024512811 0.6166955965
0.2259127320 -1.3523748641 0.6843736809
0.2819032591 -1.4075975375 0.7458779158
0.3394855927 -1.4679781817 0.8006940442
0.3978201349 -1.5334108895 0.8484614368
0.4555618178 -1.6043412093 0.8884515970
0.5109096749 -1.6809999441 0.9204286128
0.5613154084 -1.7638398292 0.9440136117
0.6026096241 -1.8535242905 0.9582189606
0.6312488016 -1.9488949309 0.9631663041
0.6440252647 -2.0476487336 0.9583702669
0.6420215533 -2.1464207992 0.9446133070
0.6289220937 -2.2429560626 0.9229579341
0.6078243929 -2.3360252667 0.8936676068
0.5817122548 -2.4254168036 0.8577109967
0.5520728012 -2.5108745326 0.8154461434
0.5195476160 -2.5918887730 0.7670005604
0.4846206698 -2.6682034441 0.7129257925
0.4473608512 -2.7393349010 0.6535996383
0.4077840172 -2.8047597594 0.5894014641
0.3657873006 -2.8637153993 0.5206406317
0.3215207353 -2.9159969294 0.4480151279
0.2749292639 -2.9605411555 0.3717802977
0.2263387584 -2.9971689162 0.2926409509
0.1760284205 -3.0254536866 0.2111849474
0.1244628046 -3.0445728032 0.1278655450
0.0720708213 -3.0544110358 0.0434629685
0.0194410165 -3.0548933871 -0.0413513424
-0.0327368338 -3.0460143380 -0.1259862575
-0.0838133068 -3.0275663321 -0.2097494467
-0.1334124314 -3.0001032660 -0.2919104410
-0.1809005319 -2.9637948095 -0.3718593710
-0.2259121706 -2.9190427901 -0.4489089176
-0.2682116776 -2.8665743099 -0.5225576084
-0.3075564168 -2.8068105911 -0.5921756252
-0.3438165939 -2.7403308596 -0.6572326843
-0.3770415356 -2.6678983301 -0.7173734914
-0.4069759818 -2.5898026299 -0.7718980907
-0.4335464530 -2.5067138711 -0.8204448979
-0.4564510407 -2.4191926393 -0.8626528301
-0.4749012420 -2.3275991451 -0.8977942619
-0.4879162011 -2.2325549984 -0.9253563116
-0.4939265001 -2.1348022012 -0.9445468608
-0.4914111234 -2.0355792668 -0.9547995972
-0.4785205943 -1.9366432032 -0.9550714850
-0.4549472164 -1.8402272018 -0.9450502033
-0.4217725406 -1.7483013286 -0.9250595943
-0.3811087390 -1.6620529639 -0.8956331726
-0.3351159051 -1.5822785366 -0.8571207727
-0.2861401221 -1.5088858182 -0.8104477159
-0.2359213487 -1.4417425579 -0.7562784964
-0.1857214254 -1.3806968528 -0.6952959405
-0.1363629792 -1.3257041391 -0.6281651806
-0.0883524723 -1.2767955109 -0.5555656133
-0.0417704467 -1.2339891931 -0.4783250772
0.0036973441 -1.1969935026 -0.3974949984
0.0486242117 -1.1661692801 -0.3138169090
0.0941377766 -1.1409846202 -0.2285831013
0.1414329170 -1.1212709854 -0.1428796317
0.1924306427 -1.1065769226 -0.0583096621
0.2489032575 -1.0962215747 0.0233620790
0.3127868421 -1.0894135752 0.0997414808
0.3858947090 -1.0852008872 0.1674962975
0.4686021597 -1.0824070462 0.2231540507
0.5605268341 -1.0799007794 0.2616208888
0.6582863547 -1.0764622832 0.2805629783
0.7576286515 -1.0703006780 0.2768341513
0.8532635463 -1.0594922308 0.2511560010
0.9408865961 -1.0424295768 0.2068225977
1.0193021006 -1.0182818785 0.1500315544
1.0922877236 -0.9874645123 0.0892687034
1.1654991443 -0.9499211322 0.0327645303
1.2439505771 -0.9074284323 -0.0117544179
1.3295236329 -0.8632340559 -0.0371854205
1.4202173173 -0.8222131090 -0.0403836936
1.5121332964 -0.7886546476 -0.0217807898
1.6010969511 -0.7659286481 0.0169335519
1.6844838109 -0.7547498013 0.0704346388
1.7614235666 -0.7551227286 0.1339679329
1.8333814014 -0.7655480338 0.2023593109
1.9026400939 -0.7842349177 0.2717953608
1.9711860404 -0.8103934290 0.3395120011
2.0405198058 -0.8431428201 0.4034434988
2.1115050882 -0.8821125522 0.4618187905
2.1843015177 -0.9273438775 0.5129850141
2.2584876508 -0.9791768657 0.5550626601
2.3329347269 -1.0374727888 0.5869250726
2.4063186490 -1.1020004401 0.6070758983
2.4769452191 -1.1720783082 0.6146424370
2.5434366010 -1.2463035352 0.6093946380
2.6047544862 -1.3229765000 0.5915756716
2.6605471589 -1.4003325116 0.5622511998
2.7106125389 -1.4769731750 0.5224954186
2.7546284148 -1.5515156796 0.4727992392
2.7925356708 -1.6229883458 0.4143395901
2.8244228272 -1.6906408093 0.3482368336
2.8496678678 -1.7535466907 0.2749569160
2.8679405913 -1.8109935210 0.1954022561
2.8791889269 -1.8625661228 0.1106877341
2.8825650662 -1.9071208628 0.0214394531
2.8781826775 -1.9442985892 -0.0710759878
2.8657145133 -1.9733949416 -0.1657322448
2.8450408889 -1.9934304084 -0.2613063809
2.8164782051 -2.0041205899 -0.3563458643
2.7803694906 -2.0051078429 -0.4493837224
2.7373460465 -1.9961399819 -0.5389803537
2.6883020721 -1.9775220821 -0.6238634448
2.6340253146 -1.9497709133 -0.7028780203
2.5752547091 -1.9130133909 -0.7746744837
2.5129930467 -1.8684465872 -0.8386857552
2.4480887784 -1.8166857373 -0.8940872354
2.3814072335 -1.7584912324 -0.9402177948
2.3139423605 -1.6946865184 -0.9768079948
2.2468444833 -1.6257528899 -1.0034112925
2.1815628551 -1.5519869807 -1.0194233077
2.1199545897 -1.4736644742 -1.0245909303
2.0641503286 -1.3911474234 -1.0188459867
2.0169391644 -1.3049909341 -1.0015077821
1.9798788759 -1.2167477667 -0.9734259031
1.9535562123 -1.1282704489 -0.9355661408
1.9378487494 -1.0417188476 -0.8884475068
1.9307014752 -0.9585383504 -0.8337610289
1.9304357251 -0.8799369268 -0.7722271968
1.9359894842 -0.8069602755 -0.7043347253
1.9460211638 -0.7399765851 -0.6310049964
1.9598596450 -0.6793832999 -0.5528804679
1.9775877538 -0.6260653261 -0.4703585850
1.9991914618 -0.5799054972 -0.3845169196
2.0251370072 -0.5411601039 -0.2962413599
2.0559504158 -0.5089964999 -0.2068903845
2.0926775824 -0.4822968726 -0.1179709427
2.1361146299 -0.4588339577 -0.0311924364
2.1869391528 -0.4353852876 0.0514639175
2.2460228505 -0.4079554247 0.1270561731
2.3123503014 -0.3724649345 0.1925234147
2.3835249367 -0.3250340018 0.2436393735
2.4547761345 -0.2639924935 0.2770279107
2.5197144014 -0.1898238649 0.2907893864
2.5693912401 -0.1040539187 0.2833335636
2.5948457174 -0.0118289505 0.2567012830
2.5888826482 0.0784371155 0.2154775770
2.5588848073 0.1609086744 0.1683318673
2.5122187660 0.2345565879 0.1198194101
2.4557480855 0.3016439763 0.0721378986
2.3917382441 0.3634001218 0.0268055627
2.3209883036 0.4207348576 -0.0140624464
2.2432885053 0.4738592680 -0.0472094108
2.1590028060 0.5228130590 -0.0685126546
2.0707222816 0.5687737023 -0.0756172564
1.9820854607 0.6143527716 -0.0703788319
1.8957444266 0.6622275525 -0.0556090344
1.8134195401 0.7144727860 -0.0341796712
1.7361109244 0.7721959744 -0.0085157333
1.6644751748 0.8358828708 0.0194175022
1.5979444786 0.9047211264 0.0477683517
1.5351035247 0.9774554265 0.0748382014
1.4730548976 1.0519408172 0.0987961531
1.4073859793 1.1249030891 0.1168945351
1.3336462436 1.1913783170 0.1260053327
1.2502148533 1.2457922004 0.1232443658
1.1600781049 1.2858521477 0.1086180089
1.0674511840 1.3147470475 0.0852307509
0.9738462359 1.3385260875 0.0598320666
0.8789441916 1.3590007344 0.0364539109
0.7829907737 1.3765597383 0.0150726206
0.6862173104 1.3916736327 -0.0044031629
0.5887969955 1.4047533815 -0.0220472151
0.4908609834 1.4161610692 -0.0379146135
0.3925102151 1.4262205103 -0.0520413279
0.2938148151 1.4352009198 -0.0643825724
0.1948500326 1.4434198236 -0.0749694427
0.0956750446 1.4511588214 -0.0838025671
-0.0036601709 1.4586828187 -0.0908361363
-0.1031057826 1.4662638116 -0.0959993195
-0.2026071805 1.4741908989 -0.0991927128
-0.3020988074 1.4827814451 -0.1002833661
-0.4014956654 1.4923943006 -0.0990982709
-0.5043620569 1.3656000929 0.0877822245
-0.6012420841 1.3644209131 0.0783831860
-0.6963888453 1.3570198739 0.0587493024
-0.7894516399 1.3445248809 0.0324440505
-0.8809606766 1.3280369932 0.0029355030
-0.9717355839 1.3079453528 -0.0265736727
-1.0396210467 1.2905658779 -0.0476105095
-1.1071057636 1.2685159220 -0.0652200767
-1.1734455492 1.2413410980 -0.0787823316
-1.2172904292 1.2215162594 -0.0864747308
-1.2787778443 1.1822554889 -0.0898957323
-1.3176538859 1.1532773884 -0.0893461991
-1.3727945959 1.1056038575 -0.0842765979
-1.4222741558 1.0530538045 -0.0724643018
-1.4698211456 0.9995447997 -0.0575809813
-1.5320687283 0.9282387622 -0.0340008874
-1.5960192931 0.8593621545 -0.0079587602
-1.6813561282 0.7790231839 0.0254398115
-1.7740440492 0.7064330461 0.0569379958
-1.8751041536 0.6430612908 0.0818537175
-1.9813120322 0.5853612558 0.0967650139
-2.0895770965 0.5297858304 0.0972186754
-2.1949581825 0.4720134190 0.0784417794
-2.2728019402 0.4215946117 0.0484820671
-2.3435655434 0.3670140267 0.0094728772
-2.4074224706 0.3081608578 -0.0349237582
-2.4498754364 0.2602790355 -0.0703508385
-2.4879666167 0.2093796848 -0.1062931541
-2.5203787112 0.1549304580 -0.1422659291
-2.5457944202 0.0963990073 -0.1777843873
-2.5520940330 0.0531598288 -0.1990640835
-2.5583936457 0.0099206503 -0.2203437797
-2.5497601863 -0.0354270557 -0.2351632922
-2.5411267268 -0.0807747618 -0.2499828048
-2.5193461832 -0.1238074491 -0.2551890322
-2.4975656396 -0.1668401365 -0.2603952596
-2.4674691547 -0.2046074721 -0.2550840193
-2.4373726697 -0.2423748077 -0.2497727790
-2.3865833477 -0.2893845583 -0.2266633858
-2.3354838522 -0.3295766323 -0.1944486165
-2.2852840839 -0.3635212592 -0.1542059824
-2.2371939436 -0.3917886686 -0.1070129950
-2.1942537094 -0.4138454854 -0.0520940478
-2.1427113897 -0.4402874561 0.0262161923
-2.0982881747 -0.4655449310 0.1092261746
-2.0602420799 -0.4928915616 0.1947273493
-2.0277975824 -0.5246184208 0.2810154829
-1.9999465672 -0.5620158664 0.3666298050
-1.9761469301 -0.6060342406 0.4502802612
-1.9557804867 -0.6566909261 0.5310299741
-1.9344994730 -0.7285717211 0.6270927449
-1.9212118193 -0.7934699321 0.6986857562
-1.9112872783 -0.8640279039 0.7652982261
-1.9057763875 -0.9399480307 0.8262773747
-1.9056531424 -1.0204613457 0.8813026997
-1.9124079404 -1.1047391248 0.9298942068
-1.9282876468 -1.1917428746 0.9709635671
-1.9549694306 -1.2796875640 1.0035049733
-1.9932067413 -1.3663340668 1.0265134954
-2.0416925596 -1.4498611048 1.0395228510
-2.0983341876 -1.5291581264 1.0422478179
-2.1773851998 -1.6209476886 1.0300089883
-2.2436723140 -1.6894356813 1.0099218295
-2.3112041737 -1.7531665764 0.9804743626
-2.3787644667 -1.8117403862 0.9417929072
-2.4453283610 -1.8647656327 0.8943861550
-2.5100592127 -1.9116487187 0.8387048491
-2.5722022201 -1.9517866693 0.7753551747
-2.6309816552 -1.9844309035 0.7048984760
-2.6983293800 -2.0132920488 0.6077465828
-2.7466224738 -2.0268636069 0.5243287578
-2.7890506646 -2.0315447930 0.4368555816
-2.8248934486 -2.0270949925 0.3464770541
-2.8536856849 -2.0137130082 0.2544619591
-2.8751243034 -1.9918885927 0.1620473917
-2.8913396366 -1.9534695864 0.0477170420
-2.8955454530 -1.9142375590 -0.0413459726
-2.8922076465 -1.8682018260 -0.1271260405
-2.8817598018 -1.8161195740 -0.2087886252
-2.8645757785 -1.7585938647 -0.2855121575
-2.8410156034 -1.6962099226 -0.3565460376
-2.8033600142 -1.6125608356 -0.4366714588
-2.7663044548 -1.5414161192 -0.4921256369
-2.7236472730 -1.4676399832 -0.5395327260
-2.6752084675 -1.3920599947 -0.5776143483
-2.6213144131 -1.3159218128 -0.6059845777
-2.5457807326 -1.2224114003 -0.6249663089
-2.4802079928 -1.1505567197 -0.6278639893
-2.4106698814 -1.0831029823 -0.6186290607
-2.3385043627 -1.0212281200 -0.5976963045
-2.2652416394 -0.9654442487 -0.5660758377
-2.1741271230 -0.9048204721 -0.5128079372
-2.1026829491 -0.8630188595 -0.4614481299
-2.0328724136 -0.8270622065 -0.4037463338
-1.9644320722 -0.7969487686 -0.3412139915
-1.8965132652 -0.7729751468 -0.2755162131
-1.8276753394 -0.7558592867 -0.2086704511
-1.7376340660 -0.7455504942 -0.1273852661
-1.6600341044 -0.7480375050 -0.0687346349
-1.5765396475 -0.7614427769 -0.0209992773
-1.4661467344 -0.7921526161 0.0188383010
-1.3541178060 -0.8381620129 0.0244969603
-1.2680856301 -0.8795510234 0.0075386773
-1.1877929445 -0.9209862513 -0.0282217582
-1.1125608491 -0.9587854336 -0.0771760961
-1.0388920062 -0.9908914149 -0.1323699260
-0.9619169168 -1.0163321490 -0.1863161691
-0.8780716324 -1.0352763423 -0.2315902382
-0.7868403487 -1.0481199363 -0.2617810247
-0.7150547863 -1.0547258186 -0.2734509181
-0.6179821629 -1.0601762099 -0.2683631660
-0.5239729734 -1.0638713581 -0.2431394773
-0.4586644763 -1.0662880553 -0.2104719645
-0.3780675258 -1.0699439771 -0.1563139115
-0.3064684003 -1.0748856985 -0.0906371132
-0.2433578116 -1.0820550746 -0.0168090013
-0.1871680586 -1.0923363634 0.0621678120
-0.1358797685 -1.1063518880 0.1439141947
-0.0879475816 -1.1247752573 0.2268304763
-0.0417098232 -1.1479930596 0.3095125978
0.0042265979 -1.1762263522 0.3907814461
0.0625976510 -1.2181513041 0.4892540140
0.1111032654 -1.2579318728 0.5639584328
0.1615726597 -1.3027879988 0.6343572644
0.2140289288 -1.3525668956 0.6998206364
0.2683270462 -1.4074350386 0.7594498742
0.3238646847 -1.4671517477 0.8129531740
0.3798416009 -1.5318231412 0.8598335742
0.4350496578 -1.6017852775 0.8994727671
0.4996161485 -1.6978397306 0.9373263206
0.5453876072 -1.7809019372 0.9591318046
0.5822318920 -1.8699022955 0.9722174503
0.6071462044 -1.9637167755 0.9762964251
0.6184343198 -2.0601098513 0.9713802802
0.6167216529 -2.1564470349 0.9578123472
0.6050369337 -2.2507836149 0.9366206667
0.5860477649 -2.3420791424 0.9083200986
0.5619433598 -2.4298606042 0.8734657546
0.5341561100 -2.5139126451 0.8326472479
0.5034532155 -2.5939358073 0.7861932751
0.4701531967 -2.6695146029 0.7343899760
0.4343762971 -2.7401711232 0.6775345733
0.3862121860 -2.8208589317 0.5999786351
0.3450270240 -2.8789593476 0.5334332114
0.3013982571 -2.9304888834 0.4631521384
0.2554473170 -2.9749779252 0.3896173424
0.2074137526 -3.0120989803 0.3133855825
0.1575598908 -3.0412442104 0.2349028703
0.1062432143 -3.0620408020 0.1547256693
0.0408164398 -3.0763428426 0.0529940924
-0.0119234576 -3.0776883229 -0.0289429903
-0.0644753389 -3.0702412612 -0.1106780394
-0.1163661773 -3.0542312266 -0.1916140199
-0.1669401774 -3.0295472213 -0.2711852636
-0.2279812348 -2.9880142930 -0.3681180352
-0.2743697973 -2.9455844197 -0.4426967113
-0.3183708883 -2.8958383931 -0.5141372938
-0.3598857101 -2.8394217308 -0.5820179677
-0.4080364627 -2.7599424698 -0.6608612533
-0.4438265852 -2.6904593545 -0.7191323968
-0.4770458165 -2.6159392464 -0.7724983902
-0.5076064589 -2.5368890567 -0.8206725329
-0.5351737018 -2.4536107906 -0.8631807870
-0.5642658982 -2.3439510899 -0.9075200179
-0.5820209805 -2.2524611606 -0.9358507941
-0.5942287514 -2.1340960175 -0.9612108107
-0.5925879843 -2.0374573963 -0.9723420058
-0.5743527475 -1.9172905350 -0.9747794733
-0.5342773568 -1.8032962259 -0.9609112542
-0.4802300017 -1.6977848204 -0.9337346579
-0.4304950914 -1.6199734430 -0.9028981262
-0.3774889940 -1.5479484922 -0.8642914263
-0.3230883859 -1.4813382247 -0.8184917323
-0.2686394634 -1.4199675224 -0.7659055723
-0.2019101707 -1.3504136081 -0.6913922832
-0.1503751585 -1.3005984176 -0.6253131492
-0.1006841247 -1.2558746254 -0.5543487730
-0.0528132327 -1.2163241125 -0.4791735340
-0.0063550662 -1.1820387570 -0.4005901926
0.0394015683 -1.1529952841 -0.3195103431
0.0853560218 -1.1289386112 -0.2369123881
0.1329350010 -1.1097469667 -0.1539641263
0.1966751839 -1.0917160880 -0.0516245749
0.2535661658 -1.0817951053 0.0269798143
0.3178171622 -1.0749428008 0.1000081638
0.3908452580 -1.0702185753 0.1643881706
0.4729000699 -1.0666732019 0.2168172585
0.5633203838 -1.0633065685 0.2529194828
0.6591029289 -1.0590024849 0.2700060426
0.7561218817 -1.0522757815 0.2658425443
0.8497778556 -1.0414483095 0.2416244758
0.9362316008 -1.0247864922 0.1999632657
1.0147044160 -1.0013884411 0.1470447491
1.0882254255 -0.9715450089 0.0903073219
1.1618738877 -0.9353575632 0.0376100630
1.2400467132 -0.8944647562 -0.0037322603
1.3242701399 -0.8520526966 -0.0279542789
1.4131822302 -0.8125985570 -0.0312337628
1.5032913927 -0.7801278107 -0.0139792256
1.5910429652 -0.7572449104 0.0214849121
1.6734695263 -0.7455801131 0.0721272922
1.7498853251 -0.7446698703 0.1326442669
1.8214242397 -0.7530791197 0.1983790792
1.9069059967 -0.7752533767 0.2823742523
1.9745528467 -0.8001947745 0.3480164431
2.0429325570 -0.8311475198 0.4102275764
2.1128087279 -0.8679496863 0.4673361680
2.1843711691 -0.9106889384 0.5177929955
2.2572251402 -0.9593779636 0.5603107940
2.3486620501 -1.0294057518 0.5994440250
2.4204461738 -1.0921844378 0.6186606411
2.4894232403 -1.1603143361 0.6261938357
2.5543256857 -1.2326051221 0.6216337169
2.6143319163 -1.3074764575 0.6055154319
2.6818255975 -1.4023620608 0.5703060571
2.7294325196 -1.4775703321 0.5307715913
2.7713769576 -1.5508688659 0.4822391484
2.8076344299 -1.6213922414 0.4256495617
2.8381444828 -1.6883834657 0.3618234257
2.8625233596 -1.7511184146 0.2913756891
2.8845564320 -1.8231728725 0.1956699392
2.8939020541 -1.8741182116 0.1130413870
2.8962121779 -1.9189541558 0.0264736649
2.8910616406 -1.9569511441 -0.0631926000
2.8781168798 -1.9873635555 -0.1549452946
2.8504529188 -2.0130492816 -0.2706970904
2.8206106882 -2.0246318614 -0.3626583443
2.7838875635 -2.0272730400 -0.4528062688
2.7406125540 -2.0207434365 -0.5398108690
2.6915606051 -2.0052195765 -0.6225095586
2.6374825063 -1.9809377684 -0.6997858815
2.5639450067 -1.9387767375 -0.7871313883
2.5016076872 -1.8969606207 -0.8491417207
2.4367555697 -1.8483972808 -0.9031429664
2.3702372579 -1.7938069707 -0.9487377611
2.3029621419 -1.7337950228 -0.9855314270
2.2192916261 -1.6519018146 -1.0188152000
2.1544093810 -1.5809685010 -1.0344345630
2.0934615679 -1.5052481615 -1.0398422697
2.0252640576 -1.4047047193 -1.0331539650
1.9812891076 -1.3195919088 -1.0152628209
1.9482290296 -1.2322581787 -0.9873707772
1.9230523746 -1.1232935136 -0.9394086500
1.9130492438 -1.0383860171 -0.8927677704
1.9106654800 -0.9569831607 -0.8392864935
1.9141815924 -0.8799688587 -0.7796841135
1.9224451912 -0.8081069356 -0.7143617811
1.9344914873 -0.7417561840 -0.6439852269
1.9543492569 -0.6674702530 -0.5495043236
1.9737767176 -0.6151392960 -0.4696177509
1.9966183538 -0.5693456419 -0.3866788859
2.0233739187 -0.5299913527 -0.3016198634
2.0547847619 -0.4965544900 -0.2156168122
2.0916122195 -0.4677608036 -0.1300709916
2.1346950158 -0.4413364536 -0.0467314392
2.1848036871 -0.4142879258 0.0323012627
2.2423039655 -0.3827372936 0.1041000878
2.3062469399 -0.3426976615 0.1651384720
2.3736215676 -0.2909232190 0.2113679899
2.4234414322 -0.2437704169 0.2346233878
2.4831579741 -0.1690477513 0.2470553750
2.5204500633 -0.1065189480 0.2445223729
2.5455868887 -0.0160579607 0.2198551967
2.5417255603 0.0501849313 0.1898335058
2.5188186036 0.1325255964 0.1447498608
2.4780414866 0.2063550079 0.0965967903
2.4260808318 0.2731552537 0.0484245556
2.3660868820 0.3344339351 0.0021401573
2.2988824946 0.3910784883 -0.0399118158
2.2245311046 0.4435067645 -0.0745642014
2.1436147986 0.4919908186 -0.0983301428
2.0582426712 0.5374118347 -0.1088748978
1.9716387277 0.5818929636 -0.1071927847
1.8864924417 0.6279009968 -0.0958914682
1.7842927082 0.6900622920 -0.0727098029
1.7078528422 0.7457150982 -0.0487635991
1.6364895981 0.8068349854 -0.0225729656
1.5698622613 0.8728826421 0.0041639486
1.5067716818 0.9427659805 0.0297508568
1.4445928036 1.0145094903 0.0522277065
1.3796034972 1.0851835377 0.0693472579
1.3077604955 1.1504314859 0.0779674618
1.2274340051 1.2054356221 0.0755578751
1.1407218384 1.2477353739 0.0619473469
1.0512220682 1.2795353363 0.0398689504
0.9609227419 1.3042409075 0.0124399678
0.8696471842 1.3250347095 -0.0149623372
0.7755830456 1.3422121081 -0.0340816060
0.6794933101 1.3553479774 -0.0442842415
0.5824309537 1.3646532737 -0.0463768404
0.4851847283 1.3705558342 -0.0415786560
0.3882197110 1.3736081194 -0.0313057854
0.2917122781 1.3744076941 -0.0170066467
0.1956274201 1.3735471039 -0.0000720725
0.0998001936 1.3715916251 0.0181930163
0.0040051266 1.3690759220 0.0365604175
-0.0919875902 1.3665104232 0.0538531294
-0.1883652545 1.3643926362 0.0689100055
-0.2852226371 1.3632075079 0.0805933492
-0.4069004867 1.3639411022 0.0881999607
