# Supplementary material for: The topology of the magnetically induced ring current of C13Cl2
Source: Chem Sci. 2026 Jun 27. Online ahead of print. doi: 10.1039/d6sc03398a (PMC13334967; doi:10.1039/d6sc03398a)
Supplement: SC-OLF-D6SC03398A-s002 [file SC-OLF-D6SC03398A-s002.zip › c13cl2/3loops/ribbon_traj_009_069.xyz]

300

-0.4994107443 1.4324704661 0.0133215875
-0.6097648335 1.4355861430 0.0061956085
-0.7064072882 1.4330195570 -0.0129183700
-0.8008421290 1.4260098443 -0.0405170894
-0.8936823403 1.4160465742 -0.0721191899
-0.9745349067 1.4069011826 -0.1006786294
-1.0554694737 1.3964454327 -0.1281556046
-1.1366420358 1.3827303862 -0.1521708782
-1.2178063216 1.3642395434 -0.1715299675
-1.2878681292 1.3447516737 -0.1842264682
-1.3643093658 1.3055896237 -0.1886986091
-1.4229807108 1.2604801944 -0.1845301788
-1.4812642465 1.1980513292 -0.1724033438
-1.5317583168 1.1305696983 -0.1537685376
-1.5797684178 1.0623353193 -0.1317815868
-1.6362472653 0.9862912123 -0.1043115826
-1.6962608257 0.9135069875 -0.0751842327
-1.7616493760 0.8454719366 -0.0459614062
-1.8425898615 0.7759393680 -0.0152111220
-1.9306254598 0.7135382347 0.0111324876
-2.0247292633 0.6573534720 0.0287471592
-2.1217723575 0.6040047710 0.0343111902
-2.2179003543 0.5500631522 0.0242893015
-2.2993803332 0.4993616624 0.0027658401
-2.3753074414 0.4453024543 -0.0286471721
-2.4454821858 0.3876866551 -0.0665114542
-2.5031995178 0.3344240304 -0.1018833328
-2.5565716921 0.2781236304 -0.1391846112
-2.6045871762 0.2181157704 -0.1780354539
-2.6390658003 0.1624445656 -0.2114656624
-2.6667571350 0.1030956485 -0.2461407817
-2.6780402408 0.0379085247 -0.2786939218
-2.6760994121 -0.0298058497 -0.3086767343
-2.6538944719 -0.0974089893 -0.3292112814
-2.6214580285 -0.1622219912 -0.3430550150
-2.5761688442 -0.2208712071 -0.3442246566
-2.5258919435 -0.2741378527 -0.3376702756
-2.4699530065 -0.3182495346 -0.3179217376
-2.4134056918 -0.3563996942 -0.2912602454
-2.3489714408 -0.3921178507 -0.2476373854
-2.2879017789 -0.4200038597 -0.1947066138
-2.2316536526 -0.4416544556 -0.1338098476
-2.1809831835 -0.4591032687 -0.0665568845
-2.1370395447 -0.4744786938 0.0060715487
-2.0929862085 -0.4943243332 0.0919886832
-2.0554725233 -0.5173272873 0.1803540701
-2.0236680706 -0.5456778559 0.2694999872
-1.9965825025 -0.5807709605 0.3578499549
-1.9735937417 -0.6232628171 0.4441301962
-1.9542378922 -0.6732747109 0.5272490815
-1.9382799077 -0.7305868737 0.6062879068
-1.9256422829 -0.7946445003 0.6806107093
-1.9168934936 -0.8650576775 0.7495385024
-1.9127551170 -0.9411215301 0.8125991812
-1.9145205948 -1.0222113037 0.8691184734
-1.9237738597 -1.1072563037 0.9185511806
-1.9424005871 -1.1949638077 0.9599471076
-1.9718588363 -1.2834904855 0.9923504509
-2.0129210925 -1.3705622798 1.0144593364
-2.0571662270 -1.4442226315 1.0250480006
-2.1152607797 -1.5241596393 1.0268428233
-2.1787187288 -1.5994301305 1.0179354194
-2.2452993999 -1.6699063438 0.9985616350
-2.3132385792 -1.7354539667 0.9691445622
-2.3811372412 -1.7957980915 0.9300850364
-2.4479476041 -1.8504842628 0.8818769959
-2.5127799536 -1.8988321523 0.8249802180
-2.5747019773 -1.9398573597 0.7597089807
-2.6330149264 -1.9731025483 0.6871091992
-2.6868424027 -1.9977441520 0.6079337983
-2.7352670856 -2.0132061336 0.5231365193
-2.7776724899 -2.0194203509 0.4340441859
-2.8131355187 -2.0159599883 0.3418286240
-2.8412198440 -2.0031755881 0.2478964662
-2.8616205535 -1.9814024671 0.1536352443
-2.8739570032 -1.9510796759 0.0603276971
-2.8783417755 -1.9128977036 -0.0307973042
-2.8749467700 -1.8675712132 -0.1186307916
-2.8639663313 -1.8156115670 -0.2020779872
-2.8459199347 -1.7579219898 -0.2803738038
-2.8210753265 -1.6950428520 -0.3525785129
-2.7897452552 -1.6276544318 -0.4178665247
-2.7523040162 -1.5565575098 -0.4755451760
-2.7032272151 -1.4732219242 -0.5303589878
-2.6531610654 -1.3970273404 -0.5687311846
-2.5974270310 -1.3202799442 -0.5967072842
-2.5362120695 -1.2444396609 -0.6133725869
-2.4700387383 -1.1711329149 -0.6178395415
-2.3998462466 -1.1019736166 -0.6098624038
-2.3269714648 -1.0382706679 -0.5896757082
-2.2529994961 -0.9807176566 -0.5581118719
-2.1792756883 -0.9297007785 -0.5163299678
-2.1067439935 -0.8849337934 -0.4660909818
-2.0358385362 -0.8463839796 -0.4088214626
-1.9579443941 -0.8103212642 -0.3380655860
-1.8891288418 -0.7853925151 -0.2714149348
-1.8192672165 -0.7677898824 -0.2035467370
-1.7462699848 -0.7588436558 -0.1373689997
-1.6579626391 -0.7614089556 -0.0701233592
-1.5729118998 -0.7755296838 -0.0222097351
-1.4719379579 -0.8050562600 0.0121942116
-1.3808456730 -0.8413423841 0.0210558444
-1.2822724043 -0.8889452228 0.0048437523
-1.1914127660 -0.9373840422 -0.0363271962
-1.1173048067 -0.9765112150 -0.0889237126
-1.0452563812 -1.0096693221 -0.1481786350
-0.9692406342 -1.0360906325 -0.2057682621
-0.8853210196 -1.0557709150 -0.2541636633
-0.7927716496 -1.0686995082 -0.2861904303
-0.7071135494 -1.0752690213 -0.2962833108
-0.6210488572 -1.0790612239 -0.2903012361
-0.5260828778 -1.0815463055 -0.2642163671
-0.4485184294 -1.0828984263 -0.2261917208
-0.3683670674 -1.0850668391 -0.1686173299
-0.2975057478 -1.0887267731 -0.0998448024
-0.2354235224 -1.0950250257 -0.0231030653
-0.1802226828 -1.1048787585 0.0584336051
-0.1299368249 -1.1189527595 0.1425163699
-0.0829468428 -1.1378769989 0.2275682738
-0.0374583653 -1.1620273700 0.3121122610
0.0077470473 -1.1918377723 0.3949776438
0.0537389033 -1.2271517527 0.4751872720
0.1011523867 -1.2682288315 0.5517249446
0.1503063552 -1.3149213157 0.6237845180
0.2012026229 -1.3671897489 0.6905709572
0.2535186848 -1.4250785063 0.7512909675
0.3065338614 -1.4885126419 0.8054030360
0.3592373626 -1.5575693126 0.8523048389
0.4101527208 -1.6324148424 0.8914185833
0.4530887521 -1.7020318263 0.9193483553
0.4953435018 -1.7880358669 0.9424810728
0.5287779264 -1.8797775352 0.9561571756
0.5489973713 -1.9637609550 0.9598315145
0.5588483049 -2.0496711152 0.9562079945
0.5586583342 -2.1477093601 0.9438092597
0.5501821609 -2.2320288111 0.9260870713
0.5339397763 -2.3255093483 0.8984769872
0.5124535018 -2.4155397181 0.8637834984
0.4870242439 -2.5017400168 0.8225571183
0.4582410541 -2.5835634509 0.7750387581
0.4265424109 -2.6606458288 0.7217504525
0.3963495541 -2.7240070041 0.6708909465
0.3595604053 -2.7909236897 0.6079535997
0.3200155958 -2.8514740143 0.5404016935
0.2778724469 -2.9054060927 0.4689174032
0.2331287448 -2.9517688145 0.3937941524
0.1860611201 -2.9902035735 0.3156738598
0.1370149106 -3.0203976424 0.2351862479
0.0864265575 -3.0417032156 0.1528292562
0.0347253907 -3.0537832732 0.0693044205
-0.0175416766 -3.0567064038 -0.0146761820
-0.0697113378 -3.0504212694 -0.0985362985
-0.1274826552 -3.0321336665 -0.1917864000
-0.1775524782 -3.0065253360 -0.2731958786
-0.2258957283 -2.9723561984 -0.3524701672
-0.2721362713 -2.9300224031 -0.4290064569
-0.3160529789 -2.8801629907 -0.5023024716
-0.3574391933 -2.8231652630 -0.5717582600
-0.3962498104 -2.7596990685 -0.6369379818
-0.4372491495 -2.6816200079 -0.7046028131
-0.4706283981 -2.6062338079 -0.7592062916
-0.5013430835 -2.5260692994 -0.8082092886
-0.5291471761 -2.4415965227 -0.8512632996
-0.5569487667 -2.3422712479 -0.8922847669
-0.5789137129 -2.2384545015 -0.9248281265
-0.5907028543 -2.1303908102 -0.9474146512
-0.5883384138 -2.0202077072 -0.9599414533
-0.5679274802 -1.9114052916 -0.9610320743
-0.5306718659 -1.8079176608 -0.9501521919
-0.4807989686 -1.7122778475 -0.9267918890
-0.4241534094 -1.6237609976 -0.8926698450
-0.3713160234 -1.5503833766 -0.8536042815
-0.3170397626 -1.4825800157 -0.8068038748
-0.2627141163 -1.4201802125 -0.7528698700
-0.2093298474 -1.3631320113 -0.6923358400
-0.1575260376 -1.3114949151 -0.6257887479
-0.1076242157 -1.2653358354 -0.5539178208
-0.0595921000 -1.2246944699 -0.4775466394
-0.0131018094 -1.1895285112 -0.3975616044
0.0382397572 -1.1568570692 -0.3044214467
0.0840230875 -1.1333573179 -0.2198484331
0.1314061891 -1.1150423575 -0.1348716488
0.1821041048 -1.1014675910 -0.0509282747
0.2379157082 -1.0920686265 0.0302738440
0.3007091760 -1.0860762087 0.1064953216
0.3721449738 -1.0825539056 0.1747579269
0.4630899807 -1.0802470171 0.2384491570
0.5539715652 -1.0783583668 0.2773099194
0.6629183814 -1.0747775506 0.2974204413
0.7611984672 -1.0685679666 0.2932070857
0.8558327085 -1.0575344615 0.2677524145
0.9429460403 -1.0402310257 0.2246683066
1.0215084274 -1.0159215679 0.1697540029
1.0948378229 -0.9849147896 0.1109547420
1.1682377188 -0.9476159362 0.0561333975
1.2464876041 -0.9057049306 0.0129179281
1.3315611882 -0.8624247238 -0.0117435767
1.4215841822 -0.8225330177 -0.0149430129
1.5017123412 -0.7931882509 -0.0007731622
1.5909351957 -0.7701589849 0.0348362423
1.6749063986 -0.7587875385 0.0857488618
1.7527083790 -0.7587293807 0.1468417522
1.8254830585 -0.7687263389 0.2131685861
1.8953874796 -0.7870279710 0.2808310540
1.9643652060 -0.8125625557 0.3471059739
2.0339059961 -0.8446964317 0.4098271185
2.1048836662 -0.8830233253 0.4672217494
2.1866878896 -0.9336780657 0.5229644037
2.2605858169 -0.9853685250 0.5635886241
2.3345618102 -1.0434325348 0.5941240541
2.4073026034 -1.1076079895 0.6132354161
2.4772250206 -1.1771528674 0.6202113878
2.5429934708 -1.2507863935 0.6146423394
2.6036945643 -1.3268289605 0.5969709750
2.6588756234 -1.4036429420 0.5680435397
2.7083398740 -1.4797959259 0.5288058480
2.7518867712 -1.5540349476 0.4800159366
2.7894826609 -1.6254216501 0.4227638975
2.8210195332 -1.6931417127 0.3578974767
2.8486202428 -1.7639660558 0.2767550075
2.8660676771 -1.8214787001 0.1981869781
2.8764106321 -1.8732159132 0.1145173295
2.8791023603 -1.9183291034 0.0265416439
2.8740936226 -1.9563486702 -0.0646111262
2.8611330972 -1.9865750147 -0.1578659300
2.8401572355 -2.0082043543 -0.2520402489
2.8073593875 -2.0221383173 -0.3572910955
2.7703967144 -2.0243718098 -0.4489880590
2.7267302629 -2.0171017716 -0.5374162413
2.6770565338 -2.0003997004 -0.6212656139
2.6222181978 -1.9748416143 -0.6994835452
2.5630223225 -1.9407417571 -0.7709746683
2.4922781113 -1.8938006300 -0.8427105225
2.4265242189 -1.8441286579 -0.8974952466
2.3589765991 -1.7882442289 -0.9433868055
2.2905758335 -1.7268734749 -0.9800657316
2.2139910938 -1.6518037665 -1.0093455360
2.1480038337 -1.5798368810 -1.0249949039
2.0860095026 -1.5029842776 -1.0300497374
2.0242859147 -1.4109692353 -1.0228169588
1.9793801392 -1.3248985920 -1.0048296174
1.9425276655 -1.2254279577 -0.9724103864
1.9214287156 -1.1370972660 -0.9337337770
1.9103866178 -1.0509532484 -0.8866462577
1.9076143243 -0.9583090698 -0.8253926086
1.9113687572 -0.8811577595 -0.7636151406
1.9199152540 -0.8096214795 -0.6957897883
1.9321720837 -0.7441671198 -0.6225781294
1.9477544454 -0.6854170090 -0.5444643036
1.9666652509 -0.6339949545 -0.4620297605
1.9889528165 -0.5899729230 -0.3762277597
2.0151870276 -0.5535669331 -0.2880026932
2.0459473538 -0.5242574315 -0.1986154148
2.0820841976 -0.5007510620 -0.1095339727
2.1245493023 -0.4813013959 -0.0223241108
2.1740128591 -0.4629037315 0.0612742556
2.2312739130 -0.4421321040 0.1389588285
2.3046643805 -0.4122676113 0.2162479304
2.3852236804 -0.3700224140 0.2787882410
2.4682269623 -0.3127014946 0.3230602761
2.5555600090 -0.2306938537 0.3471722267
2.6257579787 -0.1306372143 0.3427372959
2.6641152766 -0.0190706068 0.3118057622
2.6584956310 0.0921637250 0.2612406658
2.6162151775 0.1922768128 0.2040677692
2.5587765137 0.2721359992 0.1526636768
2.4908906930 0.3448977076 0.1033360795
2.4240884246 0.4049196790 0.0620226262
2.3513766982 0.4609726653 0.0253746656
2.2726174659 0.5132020051 -0.0035313244
2.1884162851 0.5618328728 -0.0210936112
2.1012127826 0.6081656449 -0.0255030061
2.0142779461 0.6546836194 -0.0180309718
1.9402695073 0.6975020449 -0.0039537924
1.8599319438 0.7507416648 0.0183441762
1.7849225930 0.8095195489 0.0448708658
1.7152122384 0.8737846983 0.0732607839
1.6470537329 0.9404851312 0.0990473569
1.5669396134 1.0132007306 0.1191799767
1.4939183227 1.0756613602 0.1304985456
1.4175781398 1.1342993282 0.1350111859
1.3362978635 1.1870155994 0.1321197334
1.2495973783 1.2313004377 0.1210680791
1.1591602239 1.2662888935 0.1024596888
1.0671944707 1.2938697997 0.0783728595
0.9744833740 1.3172277060 0.0525776236
0.8808312085 1.3372706452 0.0274701126
0.7863133190 1.3542896629 0.0034847349
0.6909522218 1.3684868788 -0.0188887055
0.5946940969 1.3798807549 -0.0388871954
0.4974533864 1.3882377101 -0.0551075567
0.3994411176 1.3925592515 -0.0639930942
0.3017097492 1.3931927055 -0.0640367939
0.2045984332 1.3928143688 -0.0584160752
0.1079405045 1.3932228471 -0.0493432525
0.0114953318 1.3953242296 -0.0380554947
-0.0849629329 1.3996561310 -0.0256183728
-0.1816499145 1.4061690624 -0.0130579009
-0.2787906389 1.4143737505 -0.0014462637
-0.3886574294 1.4244326271 0.0097903906
-0.5006810200 1.5034453700 -0.0954159400
-0.5998824702 1.5139018931 -0.0955268603
-0.6981484029 1.5190988702 -0.1119441837
-0.7940740761 1.5203656037 -0.1395467347
-0.8881799659 1.5195936946 -0.1729521147
-0.9816823392 1.5181374166 -0.2080117954
-1.0755709231 1.5162639308 -0.2419955754
-1.1704981824 1.5128666074 -0.2728022908
-1.2666637848 1.5049157855 -0.2983802702
-1.3630970522 1.4869599867 -0.3163743497
-1.4551489544 1.4498724895 -0.3228744293
-1.5340181735 1.3897118038 -0.3157105831
-1.5959954036 1.3137919897 -0.2974201593
-1.6476481143 1.2320284898 -0.2726667865
-1.6958737809 1.1493811404 -0.2440900439
-1.7456867307 1.0685383418 -0.2131842531
-1.8004159834 0.9914311913 -0.1811116489
-1.8617894336 0.9194763236 -0.1491415605
-1.9301413251 0.8534017435 -0.1186936220
-2.0055203124 0.7937256731 -0.0918061754
-2.0868251221 0.7396678645 -0.0710206019
-2.1722303829 0.6894006527 -0.0591309715
-2.2591689445 0.6404094281 -0.0592207416
-2.3445350919 0.5902483286 -0.0716121496
-2.4262142195 0.5375480052 -0.0943164361
-2.5035501254 0.4819800024 -0.1243257728
-2.5768790947 0.4236209410 -0.1587806499
-2.6460446335 0.3622375084 -0.1964433817
-2.7097093918 0.2969199278 -0.2370365549
-2.7655883606 0.2265246251 -0.2804413817
-2.8078927507 0.1487738978 -0.3263360303
-2.8300672191 0.0632515052 -0.3722000748
-2.8257938186 -0.0273253884 -0.4129234641
-2.7962625041 -0.1172837335 -0.4434742094
-2.7462681834 -0.2016618031 -0.4606433279
-2.6819817574 -0.2777558566 -0.4635857366
-2.6077198987 -0.3430847698 -0.4510801001
-2.5282561991 -0.3967075399 -0.4237406076
-2.4475757441 -0.4384072656 -0.3825752065
-2.3694137621 -0.4680555338 -0.3281667884
-2.2964071696 -0.4884039143 -0.2632804457
-2.2305954846 -0.5017927118 -0.1894571451
-2.1726165756 -0.5114360223 -0.1087736141
-2.1223363725 -0.5206081389 -0.0230140961
-2.0789007115 -0.5321578198 0.0661342995
-2.0416140278 -0.5483783222 0.1573184017
-2.0098335108 -0.5713120536 0.2491378409
-1.9823693861 -0.6020710420 0.3400447513
-1.9586194469 -0.6412361071 0.4287402946
-1.9381754377 -0.6889376003 0.5140106860
-1.9206781267 -0.7446757556 0.5949544761
-1.9059029058 -0.8077673292 0.6708910556
-1.8945143391 -0.8778473854 0.7410636109
-1.8869847503 -0.9539028355 0.8052835633
-1.8848753982 -1.0354876692 0.8627550719
-1.8897916000 -1.1214286099 0.9132444071
-1.9039929895 -1.2105040249 0.9559198948
-1.9298374168 -1.3007252795 0.9897765913
-1.9686880874 -1.3894850530 1.0134513292
-2.0188583713 -1.4746922510 1.0265574737
-2.0783610666 -1.5547545550 1.0282916617
-2.1437290060 -1.6295923591 1.0192228440
-2.2124111316 -1.6992985238 0.9996219330
-2.2824802248 -1.7638796142 0.9699253494
-2.3524342459 -1.8231303777 0.9304567654
-2.4211772671 -1.8766660744 0.8817759643
-2.4878704211 -1.9239389312 0.8245015699
-2.5515124101 -1.9638016461 0.7587525351
-2.6114589570 -1.9958889610 0.6856959834
-2.6668720932 -2.0193746273 0.6060896343
-2.7167573070 -2.0336420099 0.5208386827
-2.7605444315 -2.0386963971 0.4313016659
-2.7972257542 -2.0339945597 0.3386104458
-2.8264407654 -2.0199740414 0.2442288041
-2.8478652631 -1.9969317186 0.1495197737
-2.8610136389 -1.9653757009 0.0557543395
-2.8659645736 -1.9258646004 -0.0357659421
-2.8630087614 -1.8793274066 -0.1240111764
-2.8522122958 -1.8261286064 -0.2077673842
-2.8341335298 -1.7672513717 -0.2863112817
-2.8091003826 -1.7032442566 -0.3586967388
-2.7773138443 -1.6347475046 -0.4239700259
-2.7392374280 -1.5626324224 -0.4815090342
-2.6951801541 -1.4877222486 -0.5306044736
-2.6448820995 -1.4108940279 -0.5697135463
-2.5888098795 -1.3334953475 -0.5983982235
-2.5271402426 -1.2569784195 -0.6156727820
-2.4604474473 -1.1829404502 -0.6206818161
-2.3896566566 -1.1130053957 -0.6132208735
-2.3160764231 -1.0485924375 -0.5933002334
-2.2413215321 -0.9904272945 -0.5618411785
-2.1667332120 -0.9388439376 -0.5201598430
-2.0931899599 -0.8935771750 -0.4700962176
-2.0211098524 -0.8548188795 -0.4129200626
-1.9501905035 -0.8225758779 -0.3504817793
-1.8794379072 -0.7971348866 -0.2847930879
-1.8073106456 -0.7793077113 -0.2181114407
-1.7315993335 -0.7707796050 -0.1536488162
-1.6505172426 -0.7727839992 -0.0956018032
-1.5632941668 -0.7868810387 -0.0495363988
-1.4716856688 -0.8129708675 -0.0203653489
-1.3792735121 -0.8493578215 -0.0125692648
-1.2906636110 -0.8921425328 -0.0280419270
-1.2089064902 -0.9361332689 -0.0642735565
-1.1338442343 -0.9769208128 -0.1158188668
-1.0615565570 -1.0121123547 -0.1750263411
-0.9859025441 -1.0405427817 -0.2336072053
-0.9025644136 -1.0620555745 -0.2839971861
-0.8101595700 -1.0760908302 -0.3185612333
-0.7119011903 -1.0839253819 -0.3329459230
-0.6125904181 -1.0875140807 -0.3258171410
-0.5170695741 -1.0885466062 -0.2973745887
-0.4288023587 -1.0886353303 -0.2510345430
-0.3498458401 -1.0890407729 -0.1900849128
-0.2801554154 -1.0909260530 -0.1186839031
-0.2190444018 -1.0955323357 -0.0398772737
-0.1645238403 -1.1037627450 0.0433602204
-0.1145439586 -1.1162816709 0.1288871238
-0.0675285003 -1.1336816893 0.2152452471
-0.0216564633 -1.1563460585 0.3009979044
0.0243455375 -1.1846447712 0.3849830863
0.0715512877 -1.2183102235 0.4662741287
0.1206726734 -1.2576579597 0.5437847184
0.1721065066 -1.3024512811 0.6166955965
0.2259127320 -1.3523748641 0.6843736809
0.2819032591 -1.4075975375 0.7458779158
0.3394855927 -1.4679781817 0.8006940442
0.3978201349 -1.5334108895 0.8484614368
0.4555618178 -1.6043412093 0.8884515970
0.5109096749 -1.6809999441 0.9204286128
0.5613154084 -1.7638398292 0.9440136117
0.6026096241 -1.8535242905 0.9582189606
0.6312488016 -1.9488949309 0.9631663041
0.6440252647 -2.0476487336 0.9583702669
0.6420215533 -2.1464207992 0.9446133070
0.6289220937 -2.2429560626 0.9229579341
0.6078243929 -2.3360252667 0.8936676068
0.5817122548 -2.4254168036 0.8577109967
0.5520728012 -2.5108745326 0.8154461434
0.5195476160 -2.5918887730 0.7670005604
0.4846206698 -2.6682034441 0.7129257925
0.4473608512 -2.7393349010 0.6535996383
0.4077840172 -2.8047597594 0.5894014641
0.3657873006 -2.8637153993 0.5206406317
0.3215207353 -2.9159969294 0.4480151279
0.2749292639 -2.9605411555 0.3717802977
0.2263387584 -2.9971689162 0.2926409509
0.1760284205 -3.0254536866 0.2111849474
0.1244628046 -3.0445728032 0.1278655450
0.0720708213 -3.0544110358 0.0434629685
0.0194410165 -3.0548933871 -0.0413513424
-0.0327368338 -3.0460143380 -0.1259862575
-0.0838133068 -3.0275663321 -0.2097494467
-0.1334124314 -3.0001032660 -0.2919104410
-0.1809005319 -2.9637948095 -0.3718593710
-0.2259121706 -2.9190427901 -0.4489089176
-0.2682116776 -2.8665743099 -0.5225576084
-0.3075564168 -2.8068105911 -0.5921756252
-0.3438165939 -2.7403308596 -0.6572326843
-0.3770415356 -2.6678983301 -0.7173734914
-0.4069759818 -2.5898026299 -0.7718980907
-0.4335464530 -2.5067138711 -0.8204448979
-0.4564510407 -2.4191926393 -0.8626528301
-0.4749012420 -2.3275991451 -0.8977942619
-0.4879162011 -2.2325549984 -0.9253563116
-0.4939265001 -2.1348022012 -0.9445468608
-0.4914111234 -2.0355792668 -0.9547995972
-0.4785205943 -1.9366432032 -0.9550714850
-0.4549472164 -1.8402272018 -0.9450502033
-0.4217725406 -1.7483013286 -0.9250595943
-0.3811087390 -1.6620529639 -0.8956331726
-0.3351159051 -1.5822785366 -0.8571207727
-0.2861401221 -1.5088858182 -0.8104477159
-0.2359213487 -1.4417425579 -0.7562784964
-0.1857214254 -1.3806968528 -0.6952959405
-0.1363629792 -1.3257041391 -0.6281651806
-0.0883524723 -1.2767955109 -0.5555656133
-0.0417704467 -1.2339891931 -0.4783250772
0.0036973441 -1.1969935026 -0.3974949984
0.0486242117 -1.1661692801 -0.3138169090
0.0941377766 -1.1409846202 -0.2285831013
0.1414329170 -1.1212709854 -0.1428796317
0.1924306427 -1.1065769226 -0.0583096621
0.2489032575 -1.0962215747 0.0233620790
0.3127868421 -1.0894135752 0.0997414808
0.3858947090 -1.0852008872 0.1674962975
0.4686021597 -1.0824070462 0.2231540507
0.5605268341 -1.0799007794 0.2616208888
0.6582863547 -1.0764622832 0.2805629783
0.7576286515 -1.0703006780 0.2768341513
0.8532635463 -1.0594922308 0.2511560010
0.9408865961 -1.0424295768 0.2068225977
1.0193021006 -1.0182818785 0.1500315544
1.0922877236 -0.9874645123 0.0892687034
1.1654991443 -0.9499211322 0.0327645303
1.2439505771 -0.9074284323 -0.0117544179
1.3295236329 -0.8632340559 -0.0371854205
1.4202173173 -0.8222131090 -0.0403836936
1.5121332964 -0.7886546476 -0.0217807898
1.6010969511 -0.7659286481 0.0169335519
1.6844838109 -0.7547498013 0.0704346388
1.7614235666 -0.7551227286 0.1339679329
1.8333814014 -0.7655480338 0.2023593109
1.9026400939 -0.7842349177 0.2717953608
1.9711860404 -0.8103934290 0.3395120011
2.0405198058 -0.8431428201 0.4034434988
2.1115050882 -0.8821125522 0.4618187905
2.1843015177 -0.9273438775 0.5129850141
2.2584876508 -0.9791768657 0.5550626601
2.3329347269 -1.0374727888 0.5869250726
2.4063186490 -1.1020004401 0.6070758983
2.4769452191 -1.1720783082 0.6146424370
2.5434366010 -1.2463035352 0.6093946380
2.6047544862 -1.3229765000 0.5915756716
2.6605471589 -1.4003325116 0.5622511998
2.7106125389 -1.4769731750 0.5224954186
2.7546284148 -1.5515156796 0.4727992392
2.7925356708 -1.6229883458 0.4143395901
2.8244228272 -1.6906408093 0.3482368336
2.8496678678 -1.7535466907 0.2749569160
2.8679405913 -1.8109935210 0.1954022561
2.8791889269 -1.8625661228 0.1106877341
2.8825650662 -1.9071208628 0.0214394531
2.8781826775 -1.9442985892 -0.0710759878
2.8657145133 -1.9733949416 -0.1657322448
2.8450408889 -1.9934304084 -0.2613063809
2.8164782051 -2.0041205899 -0.3563458643
2.7803694906 -2.0051078429 -0.4493837224
2.7373460465 -1.9961399819 -0.5389803537
2.6883020721 -1.9775220821 -0.6238634448
2.6340253146 -1.9497709133 -0.7028780203
2.5752547091 -1.9130133909 -0.7746744837
2.5129930467 -1.8684465872 -0.8386857552
2.4480887784 -1.8166857373 -0.8940872354
2.3814072335 -1.7584912324 -0.9402177948
2.3139423605 -1.6946865184 -0.9768079948
2.2468444833 -1.6257528899 -1.0034112925
2.1815628551 -1.5519869807 -1.0194233077
2.1199545897 -1.4736644742 -1.0245909303
2.0641503286 -1.3911474234 -1.0188459867
2.0169391644 -1.3049909341 -1.0015077821
1.9798788759 -1.2167477667 -0.9734259031
1.9535562123 -1.1282704489 -0.9355661408
1.9378487494 -1.0417188476 -0.8884475068
1.9307014752 -0.9585383504 -0.8337610289
1.9304357251 -0.8799369268 -0.7722271968
1.9359894842 -0.8069602755 -0.7043347253
1.9460211638 -0.7399765851 -0.6310049964
1.9598596450 -0.6793832999 -0.5528804679
1.9775877538 -0.6260653261 -0.4703585850
1.9991914618 -0.5799054972 -0.3845169196
2.0251370072 -0.5411601039 -0.2962413599
2.0559504158 -0.5089964999 -0.2068903845
2.0926775824 -0.4822968726 -0.1179709427
2.1361146299 -0.4588339577 -0.0311924364
2.1869391528 -0.4353852876 0.0514639175
2.2460228505 -0.4079554247 0.1270561731
2.3123503014 -0.3724649345 0.1925234147
2.3835249367 -0.3250340018 0.2436393735
2.4547761345 -0.2639924935 0.2770279107
2.5197144014 -0.1898238649 0.2907893864
2.5693912401 -0.1040539187 0.2833335636
2.5948457174 -0.0118289505 0.2567012830
2.5888826482 0.0784371155 0.2154775770
2.5588848073 0.1609086744 0.1683318673
2.5122187660 0.2345565879 0.1198194101
2.4557480855 0.3016439763 0.0721378986
2.3917382441 0.3634001218 0.0268055627
2.3209883036 0.4207348576 -0.0140624464
2.2432885053 0.4738592680 -0.0472094108
2.1590028060 0.5228130590 -0.0685126546
2.0707222816 0.5687737023 -0.0756172564
1.9820854607 0.6143527716 -0.0703788319
1.8957444266 0.6622275525 -0.0556090344
1.8134195401 0.7144727860 -0.0341796712
1.7361109244 0.7721959744 -0.0085157333
1.6644751748 0.8358828708 0.0194175022
1.5979444786 0.9047211264 0.0477683517
1.5351035247 0.9774554265 0.0748382014
1.4730548976 1.0519408172 0.0987961531
1.4073859793 1.1249030891 0.1168945351
1.3336462436 1.1913783170 0.1260053327
1.2502148533 1.2457922004 0.1232443658
1.1600781049 1.2858521477 0.1086180089
1.0674511840 1.3147470475 0.0852307509
0.9738462359 1.3385260875 0.0598320666
0.8789441916 1.3590007344 0.0364539109
0.7829907737 1.3765597383 0.0150726206
0.6862173104 1.3916736327 -0.0044031629
0.5887969955 1.4047533815 -0.0220472151
0.4908609834 1.4161610692 -0.0379146135
0.3925102151 1.4262205103 -0.0520413279
0.2938148151 1.4352009198 -0.0643825724
0.1948500326 1.4434198236 -0.0749694427
0.0956750446 1.4511588214 -0.0838025671
-0.0036601709 1.4586828187 -0.0908361363
-0.1031057826 1.4662638116 -0.0959993195
-0.2026071805 1.4741908989 -0.0991927128
-0.3020988074 1.4827814451 -0.1002833661
-0.4014956654 1.4923943006 -0.0990982709
-0.4981404686 1.3614955622 0.1220591150
-0.6196471968 1.3572703928 0.1079180772
-0.7146661735 1.3469402438 0.0861074438
-0.8076101819 1.3316540848 0.0585125560
-0.8991847147 1.3124994538 0.0287137350
-0.9673874743 1.2956649487 0.0066545366
-1.0353680243 1.2766269346 -0.0143156337
-1.1027858892 1.2525941650 -0.0315394655
-1.1689488585 1.2235633012 -0.0446796648
-1.2126392062 1.2025433607 -0.0520785867
-1.2734697773 1.1613067580 -0.0545227890
-1.3119432481 1.1312485850 -0.0533497744
-1.3665330893 1.0823106686 -0.0473865284
-1.4158685192 1.0291109067 -0.0348702886
-1.4636630547 0.9752894982 -0.0194731297
-1.5268078000 0.9040440828 0.0045610879
-1.5921056680 0.8355827837 0.0307431836
-1.6615093185 0.7714675497 0.0572187482
-1.7550383979 0.6984769925 0.0882713780
-1.8557306072 0.6333507962 0.1140711506
-1.9626334045 0.5750390794 0.1285149204
-2.0713143321 0.5186088893 0.1277533520
-2.1766317641 0.4597168763 0.1077993446
-2.2542255745 0.4084749962 0.0771438297
-2.3244006632 0.3530569034 0.0370220918
-2.3874142461 0.2933933079 -0.0086971357
-2.4295199409 0.2452271198 -0.0449860158
-2.4670987506 0.1940097524 -0.0819258407
-2.4994649606 0.1393116130 -0.1190343530
-2.5125432400 0.0983645060 -0.1424899430
-2.5256215194 0.0574173991 -0.1659455330
-2.5260132625 0.0125655441 -0.1851877688
-2.5264050056 -0.0322863109 -0.2044300045
-2.5115264397 -0.0775342451 -0.2149483533
-2.4966478737 -0.1227821792 -0.2254667020
-2.4703559309 -0.1639865575 -0.2248635765
-2.4440639882 -0.2051909357 -0.2242604510
-2.4116498139 -0.2397915293 -0.2121028676
-2.3792356395 -0.2743921228 -0.1999452843
-2.3285291196 -0.3161801676 -0.1671079825
-2.2793963882 -0.3516038051 -0.1261327819
-2.2327118205 -0.3815161994 -0.0781625501
-2.1893497914 -0.4067705150 -0.0243401548
-2.1517427169 -0.4283492487 0.0351571936
-2.1070717055 -0.4564908466 0.1178430669
-2.0693310188 -0.4862762523 0.2033897386
-2.0375026303 -0.5200436583 0.2898621336
-2.0107956189 -0.5594708789 0.3756551584
-1.9885680365 -0.6052895271 0.4595200979
-1.9703003468 -0.6576118215 0.5404874770
-1.9558816887 -0.7164979918 0.6176213374
-1.9453816601 -0.7815216713 0.6903303629
-1.9392726480 -0.8522679696 0.7580133938
-1.9385254838 -0.9283402246 0.8199147991
-1.9441657914 -1.0089349382 0.8754818749
-1.9577561194 -1.0930839976 0.9238579541
-1.9808081847 -1.1794235906 0.9639743203
-2.0138802557 -1.2662556915 0.9949243105
-2.0571540975 -1.3516395065 1.0154673435
-2.0954740827 -1.4137530121 1.0235385276
-2.1521604927 -1.4935647236 1.0253939849
-2.2137084515 -1.5692679018 1.0166479948
-2.2781876683 -1.6405141638 0.9975013370
-2.3439969335 -1.7070283192 0.9683637751
-2.4098402365 -1.7684658053 0.9297133074
-2.4747179411 -1.8243024511 0.8819780275
-2.5376894860 -1.8737253733 0.8254588661
-2.5978915446 -1.9159130733 0.7606654264
-2.6545708958 -1.9503161357 0.6885224151
-2.7068127123 -1.9761136767 0.6097779622
-2.7537768642 -1.9927702572 0.5254343558
-2.7948005484 -2.0001443047 0.4367867058
-2.8290452832 -1.9979254168 0.3450468021
-2.8559989227 -1.9863771348 0.2515641282
-2.8753758440 -1.9658732155 0.1577507149
-2.8869003675 -1.9367836508 0.0649010548
-2.8907189774 -1.8999308068 -0.0258286663
-2.8868847787 -1.8558150198 -0.1132504067
-2.8757203668 -1.8050945276 -0.1963885902
-2.8577063397 -1.7485926079 -0.2744363259
-2.8330502704 -1.6868414475 -0.3464602870
-2.8021766662 -1.6205613591 -0.4117630236
-2.7653706043 -1.5504825972 -0.4695813177
-2.7112742762 -1.4587215998 -0.5301135019
-2.6614400312 -1.3831606530 -0.5677488228
-2.6060441826 -1.3070645409 -0.5950163448
-2.5452838965 -1.2319009023 -0.6110723919
-2.4796300292 -1.1593253796 -0.6149972669
-2.4100358365 -1.0909418376 -0.6065039340
-2.3378665065 -1.0279488983 -0.5860511830
-2.2646774601 -0.9710080188 -0.5543825653
-2.1918181647 -0.9205576195 -0.5125000925
-2.1202980270 -0.8762904119 -0.4620857460
-2.0505672200 -0.8379490798 -0.4047228626
-1.9656982847 -0.7980666504 -0.3256493928
-1.8988197764 -0.7736501436 -0.2580367817
-1.8312237875 -0.7562720534 -0.1889820333
-1.7609406360 -0.7469077066 -0.1210891832
-1.6654080356 -0.7500339119 -0.0446449153
-1.5825296328 -0.7641783290 0.0051169285
-1.4721902470 -0.7971416525 0.0447537721
-1.3824178339 -0.8333269466 0.0546809536
-1.2738811977 -0.8857479128 0.0377294315
-1.1739190417 -0.9386348155 -0.0083808359
-1.1007653792 -0.9761016173 -0.0620285583
-1.0289562053 -1.0072262895 -0.1213309289
-0.9525787242 -1.0316384833 -0.1779293190
-0.8680776257 -1.0494862554 -0.2243301405
-0.7753837291 -1.0613081861 -0.2538196273
-0.7023259085 -1.0666126607 -0.2596206985
-0.6295072963 -1.0706083670 -0.2547853312
-0.5350961815 -1.0745460049 -0.2310581455
-0.4682345002 -1.0771615223 -0.2013488987
-0.3868882948 -1.0810929053 -0.1471497470
-0.3148560803 -1.0865274932 -0.0810057018
-0.2518026431 -1.0945177158 -0.0063288569
-0.1959215252 -1.1059947721 0.0735069899
-0.1453296912 -1.1216238482 0.1561456160
-0.0983651852 -1.1420723085 0.2398913006
-0.0532602672 -1.1677086815 0.3232266176
-0.0088514429 -1.1990307735 0.4049722014
0.0359265190 -1.2359932818 0.4841004153
0.0816321001 -1.2787997033 0.5596651708
0.1285062038 -1.3273913503 0.6308734394
0.1764925138 -1.3820046338 0.6967682336
0.2251341104 -1.4425594750 0.7567040191
0.2735821301 -1.5090471020 0.8101120278
0.3206545903 -1.5817277358 0.8561482410
0.3647436238 -1.6604884755 0.8943855697
0.3952678293 -1.7230637084 0.9182680977
0.4293715951 -1.8122319046 0.9409485339
0.4549462288 -1.9060307800 0.9540953906
0.4667459410 -1.9786269791 0.9564967249
0.4736713450 -2.0516934968 0.9540457220
0.4752951150 -2.1489979210 0.9430052123
0.4714422280 -2.2211015596 0.9292162086
0.4600551597 -2.3149934300 0.9032863677
0.4431947487 -2.4056626326 0.8698560002
0.4219756865 -2.4926055010 0.8296680932
0.3969344921 -2.5752381287 0.7830769558
0.3684641520 -2.6530882135 0.7305751125
0.3453382570 -2.7086791072 0.6881822546
0.3113367934 -2.7770876201 0.6265057352
0.2742438909 -2.8392326294 0.5601627554
0.2342241586 -2.8948152559 0.4898196785
0.1913282257 -2.9429964734 0.4158080071
0.1457834819 -2.9832382307 0.3387067688
0.0980014008 -3.0153415981 0.2591875484
0.0483903104 -3.0388336279 0.1777929673
-0.0026200400 -3.0531555106 0.0951458724
-0.0545243697 -3.0585194205 0.0119989785
-0.1066858418 -3.0548282009 -0.0710863394
-0.1711520037 -3.0367010009 -0.1738233533
-0.2216925250 -3.0129474059 -0.2544813163
-0.2708909247 -2.9809175873 -0.3330809633
-0.3183603720 -2.9410020162 -0.4091039961
-0.3638942803 -2.8937516715 -0.4820473348
-0.4073219697 -2.8395199350 -0.5513408948
-0.4486830269 -2.7790672775 -0.6166432792
-0.4974567635 -2.6953416856 -0.6918321348
-0.5342808145 -2.6226649859 -0.7465144924
-0.5691397139 -2.5454247276 -0.7959736793
-0.6018433114 -2.4640004061 -0.8398737691
-0.6389962915 -2.3569433507 -0.8867752719
-0.6699112248 -2.2443540047 -0.9242999413
-0.6874792086 -2.1259794192 -0.9502824417
-0.6852657041 -2.0048361476 -0.9650833095
-0.6573343662 -1.8861673801 -0.9669926635
-0.6063965155 -1.7756081198 -0.9552541805
-0.5398253965 -1.6762543664 -0.9285241837
-0.4671980798 -1.5854690313 -0.8897065174
-0.4075161417 -1.5184882167 -0.8500877903
-0.3479394031 -1.4562742132 -0.8031600337
-0.2895068840 -1.3986178672 -0.7494612437
-0.2329382695 -1.3455671698 -0.6893757394
-0.1786890959 -1.2972856911 -0.6234123153
-0.1268959590 -1.2538761598 -0.5522700283
-0.0774137534 -1.2153997466 -0.4767682016
-0.0299009629 -1.1820635199 -0.3976282105
0.0278553026 -1.1475448583 -0.2950259845
0.0739083984 -1.1257300157 -0.2111137649
0.1213794612 -1.1088137297 -0.1268636659
0.1717775668 -1.0963582594 -0.0435468873
0.2269281589 -1.0879156783 0.0371856090
0.2886315099 -1.0827388422 0.1132491624
0.3583952385 -1.0799069240 0.1820195564
0.4575778018 -1.0780869880 0.2537442633
0.5474162964 -1.0768159542 0.2929989500
0.6675504081 -1.0730928179 0.3142779042
0.7647682829 -1.0668352553 0.3095800201
0.8584018707 -1.0555766923 0.2843488280
0.9450054844 -1.0380324746 0.2425140154
1.0237147541 -1.0135612573 0.1894764513
1.0973879222 -0.9823650670 0.1326407807
1.1709762934 -0.9453107401 0.0795022646
1.2490246310 -0.9039814289 0.0375902740
1.3335987436 -0.8616153917 0.0136982671
1.4229510470 -0.8228529263 0.0104976677
1.4912913860 -0.7977218541 0.0202344653
1.5807734402 -0.7743893216 0.0527389327
1.6653289863 -0.7628252757 0.1010630848
1.7439931914 -0.7623360329 0.1597155714
1.8175847156 -0.7719046440 0.2239778613
1.8881348652 -0.7898210243 0.2898667471
1.9575443716 -0.8147316823 0.3546999467
2.0272921864 -0.8462500432 0.4162107382
2.0982622441 -0.8839340984 0.4726247083
2.1890742615 -0.9400122539 0.5329437933
2.2626839830 -0.9915601842 0.5721145881
2.3361888934 -1.0493922808 0.6013230357
2.4082865578 -1.1132155388 0.6193949338
2.4775048220 -1.1822274266 0.6257803385
2.5425503406 -1.2552692519 0.6198900407
2.6026346425 -1.3306814210 0.6023662783
2.6572040880 -1.4069533723 0.5738358796
2.7060672092 -1.4826186767 0.5351162775
2.7491451276 -1.5565542155 0.4872326341
2.7864296510 -1.6278549544 0.4311882049
2.8176162392 -1.6956426161 0.3675581198
2.8475726179 -1.7743854208 0.2785530990
2.8641947629 -1.8319638792 0.2009717002
2.8736323372 -1.8838657037 0.1183469248
2.8756396545 -1.9295373440 0.0316438346
2.8700045678 -1.9683987513 -0.0581462646
2.8565516811 -1.9997550878 -0.1499996153
2.8352735821 -2.0229783001 -0.2427741169
2.7982405699 -2.0401560446 -0.3582363267
2.7604239382 -2.0436357766 -0.4485923957
2.7161144793 -2.0380635612 -0.5358521289
2.6658109956 -2.0232773188 -0.6186677830
2.6104110810 -1.9999123152 -0.6960890701
2.5507899359 -1.9684701232 -0.7672748529
2.4715631759 -1.9191546728 -0.8467352898
2.4049596594 -1.8715715785 -0.9009032577
2.3365459646 -1.8179972253 -0.9465558163
2.2672093065 -1.7590604314 -0.9833234685
2.1811377043 -1.6778546431 -1.0152797794
2.1144448122 -1.6076867812 -1.0305665001
2.0520644156 -1.5323040810 -1.0355085446
1.9844215008 -1.4307910473 -1.0267879308
1.9418211140 -1.3448062500 -1.0081514526
1.9051764550 -1.2341081486 -0.9713948696
1.8893012188 -1.1459240830 -0.9319014132
1.8829244862 -1.0601876493 -0.8848450087
1.8845271734 -0.9580797892 -0.8170241883
1.8923017893 -0.8823785922 -0.7550030844
1.9038410239 -0.8122826834 -0.6872448513
1.9183230035 -0.7483576545 -0.6141512625
1.9356492458 -0.6914507181 -0.5360481393
1.9557427480 -0.6419245829 -0.4537009360
1.9787141713 -0.6000403489 -0.3679385997
2.0052370479 -0.5659737622 -0.2797640266
2.0359442918 -0.5395183631 -0.1903404451
2.0714908128 -0.5192052514 -0.1010970027
2.1129839746 -0.5037688342 -0.0134557852
2.1610865654 -0.4904221753 0.0710845937
2.2165249755 -0.4763087834 0.1508614839
2.2969784596 -0.4520702882 0.2399724461
2.3869224241 -0.4150108261 0.3139371084
2.4816777902 -0.3614104958 0.3690926415
2.5914056166 -0.2715638424 0.4035550670
2.6821247173 -0.1572205098 0.4021410282
2.7333848358 -0.0263122631 0.3669102413
2.7281086139 0.1058903346 0.3070037546
2.6735455477 0.2236449512 0.2398036711
2.6053342615 0.3097154104 0.1855079436
2.5260333006 0.3881514389 0.1345342605
2.4564386050 0.4464392363 0.0972396897
2.3817650929 0.5012104730 0.0648117776
2.3019464264 0.5525447421 0.0401467620
2.2178297643 0.6008526865 0.0263254323
2.1317032836 0.6475575875 0.0246112443
2.0464704315 0.6950144672 0.0343168883
1.9847945880 0.7327765374 0.0477014496
1.9064443476 0.7870105437 0.0708680236
1.8337342616 0.8468431233 0.0982574650
1.7659493020 0.9116865258 0.1271040656
1.6961629871 0.9762491360 0.1503263621
1.5987757021 1.0489460347 0.1635217519
1.5147817477 1.0993819032 0.1622009380
1.4277703004 1.1436955672 0.1531278366
1.3389494834 1.1826528818 0.1382341341
1.2489799033 1.2168086750 0.1188917924
1.1582423429 1.2467256393 0.0963013687
1.0669377575 1.2729925519 0.0715149681
0.9751205120 1.2959293244 0.0453231806
0.8827182254 1.3155405561 0.0184863143
0.7896358642 1.3320195874 -0.0081031507
0.6956871331 1.3453001249 -0.0333742480
0.6005911982 1.3550081283 -0.0557271756
0.5040457894 1.3603143511 -0.0723004998
0.4063720201 1.3588979927 -0.0759448606
0.3096046834 1.3511844913 -0.0636910154
0.2143468338 1.3422089140 -0.0418627076
0.1202059644 1.3352868728 -0.0148839379
0.0266508345 1.3319656405 0.0147251470
-0.0668200833 1.3330484503 0.0447625740
-0.1606926484 1.3381472259 0.0730769110
-0.2554824703 1.3459660558 0.0973908388
-0.3758191934 1.3564709536 0.1186790521
