# Supplementary material for: The topology of the magnetically induced ring current of C13Cl2
Source: Chem Sci. 2026 Jun 27. Online ahead of print. doi: 10.1039/d6sc03398a (PMC13334967; doi:10.1039/d6sc03398a)
Supplement: SC-OLF-D6SC03398A-s002 [file SC-OLF-D6SC03398A-s002.zip › c13cl2/3loops/ribbon_traj_009_078.xyz]

300

-0.5078495709 1.4314056814 0.0037133077
-0.6056196119 1.4352482586 -0.0019243322
-0.7019885505 1.4334262546 -0.0204870878
-0.7961741874 1.4271825855 -0.0476540542
-0.8887284560 1.4179427127 -0.0790518573
-0.9806181756 1.4064415731 -0.1111122376
-1.0612539153 1.3957096204 -0.1379858697
-1.1421678100 1.3824815119 -0.1619852984
-1.2233296457 1.3648607415 -0.1817164550
-1.2924986807 1.3437854874 -0.1928370585
-1.3594770330 1.3131443841 -0.1982106620
-1.4274044074 1.2603994818 -0.1934538724
-1.4763889499 1.2063538448 -0.1822965749
-1.5277103229 1.1398794643 -0.1650584985
-1.5833836629 1.0629089632 -0.1408628166
-1.6394073145 0.9870942131 -0.1133832385
-1.6990242291 0.9145629146 -0.0842858526
-1.7732776096 0.8395331563 -0.0519198491
-1.8547238668 0.7714122592 -0.0217562508
-1.9430527366 0.7102309414 0.0035953331
-2.0368663604 0.6546413937 0.0208460983
-2.1334913107 0.6017717776 0.0247838648
-2.2187190607 0.5540686376 0.0164522115
-2.3002897154 0.5039390133 -0.0043818015
-2.3764822165 0.4504823810 -0.0350479599
-2.4469232188 0.3934197611 -0.0722582283
-2.5054652384 0.3409914309 -0.1071021489
-2.5588904651 0.2849296268 -0.1441120637
-2.6065463537 0.2249996888 -0.1825119514
-2.6440285285 0.1709875857 -0.2162581497
-2.6722028235 0.1005361574 -0.2558604271
-2.6844741400 0.0359631999 -0.2885434457
-2.6800242044 -0.0318980598 -0.3173038311
-2.6593391525 -0.0991323128 -0.3385914092
-2.6248164382 -0.1632586956 -0.3508016885
-2.5807981643 -0.2220331932 -0.3532253999
-2.5294426672 -0.2742152432 -0.3452518755
-2.4743440052 -0.3189652096 -0.3272717103
-2.4092401924 -0.3643544262 -0.2963388122
-2.3532431513 -0.3920640325 -0.2574452024
-2.2918279699 -0.4201008137 -0.2056536457
-2.2349346219 -0.4417265688 -0.1457650418
-2.1844297528 -0.4582752033 -0.0784432487
-2.1334338847 -0.4768118120 0.0030913255
-2.0893919198 -0.4957804173 0.0887609145
-2.0516200584 -0.5179778063 0.1767560213
-2.0193943100 -0.5455838932 0.2655022438
-1.9916271035 -0.5798472239 0.3534818375
-1.9677172855 -0.6215212044 0.4394058040
-1.9446727881 -0.6772486450 0.5321385749
-1.9275581609 -0.7344345560 0.6104898255
-1.9132973500 -0.7982853401 0.6841449137
-1.9024202984 -0.8684779837 0.7524244293
-1.8954777962 -0.9442059561 0.8150727222
-1.8945847466 -1.0355287248 0.8774734263
-1.9010684606 -1.1208530177 0.9261043029
-1.9166930159 -1.2088797076 0.9671748351
-1.9435064438 -1.2977744748 0.9996300185
-1.9824738189 -1.3851839665 1.0222869891
-2.0322646422 -1.4691313078 1.0345633089
-2.0906846094 -1.5483040196 1.0360137259
-2.1547499293 -1.6224808728 1.0269731083
-2.2220918964 -1.6916992760 1.0078225882
-2.2908595840 -1.7559795920 0.9789475857
-2.3680534472 -1.8219739108 0.9351724863
-2.4356425697 -1.8747927528 0.8868632216
-2.5012702336 -1.9214014043 0.8301790135
-2.5640598820 -1.9609127242 0.7654698585
-2.6233058627 -1.9928182713 0.6936272437
-2.6782040787 -2.0163410163 0.6153945628
-2.7336969136 -2.0322626930 0.5211031069
-2.7767139556 -2.0367767920 0.4326724439
-2.8129515643 -2.0319600756 0.3412686547
-2.8419174196 -2.0180264061 0.2482231609
-2.8632599929 -1.9953210533 0.1548375906
-2.8767042609 -1.9644254388 0.0623300218
-2.8828580950 -1.9209856106 -0.0392081994
-2.8797616852 -1.8746216304 -0.1260810887
-2.8692309525 -1.8219472368 -0.2086673351
-2.8517820264 -1.7638020928 -0.2862666387
-2.8238905457 -1.6922845918 -0.3659336131
-2.7925627856 -1.6242913780 -0.4299090983
-2.7552339287 -1.5527913862 -0.4863914029
-2.7121163967 -1.4785802972 -0.5346505968
-2.6630717581 -1.4025341170 -0.5734367697
-2.6011658183 -1.3164527419 -0.6046956717
-2.5402845361 -1.2408987956 -0.6209551523
-2.4744212966 -1.1679680575 -0.6252431203
-2.4045022119 -1.0992105850 -0.6173829003
-2.3227206002 -1.0285456016 -0.5943280773
-2.2487458691 -0.9723047562 -0.5619017063
-2.1750625708 -0.9224739558 -0.5197186186
-2.1025463805 -0.8787890762 -0.4694211381
-2.0315856770 -0.8412315349 -0.4123542813
-1.9619447296 -0.8098272005 -0.3501450955
-1.8842936788 -0.7820454530 -0.2763341177
-1.8139248774 -0.7650090406 -0.2095034328
-1.7402634272 -0.7566382505 -0.1446467452
-1.6512291709 -0.7595188115 -0.0793063570
-1.5657658787 -0.7737434350 -0.0330449952
-1.4646356601 -0.8032620957 -0.0008802904
-1.3737565613 -0.8393042507 0.0063931868
-1.2756559300 -0.8862552753 -0.0109994419
-1.1948695339 -0.9287321058 -0.0472972950
-1.1198320463 -0.9676574853 -0.0976586938
-1.0467656658 -1.0009433756 -0.1546976872
-0.9701512682 -1.0275809703 -0.2104531468
-0.8861990458 -1.0474585889 -0.2575074069
-0.7941240050 -1.0606087900 -0.2887885596
-0.7091220764 -1.0675647282 -0.2998759114
-0.6114096078 -1.0721645095 -0.2930276461
-0.5285096712 -1.0742426730 -0.2700942512
-0.4403154733 -1.0760803098 -0.2269671369
-0.3609341877 -1.0782785023 -0.1690647196
-0.2906624272 -1.0818752935 -0.1003214075
-0.2288429297 -1.0879584694 -0.0239393255
-0.1736501428 -1.0973914676 0.0570938403
-0.1232015301 -1.1108921480 0.1406391427
-0.0757632195 -1.1289886289 0.2250876521
-0.0296830835 -1.1520341722 0.3090896020
0.0163808682 -1.1803648861 0.3914653683
0.0634282231 -1.2139272418 0.4712761848
0.1121890028 -1.2528137544 0.5475556044
0.1695789609 -1.3028281212 0.6278763984
0.2229436615 -1.3525659465 0.6940732400
0.2783118737 -1.4073292640 0.7543917224
0.3351419417 -1.4670886739 0.8082481707
0.3926086182 -1.5318200085 0.8552396513
0.4494614173 -1.6018044063 0.8948374145
0.5039720267 -1.6773684824 0.9266550794
0.5593823423 -1.7694075347 0.9527061464
0.5993809192 -1.8582190294 0.9663449049
0.6269993435 -1.9524213525 0.9709121574
0.6396232889 -2.0497597764 0.9661907079
0.6380683011 -2.1471646179 0.9527672651
0.6256135883 -2.2424700700 0.9315661996
0.6054530761 -2.3345835858 0.9031607254
0.5769605980 -2.4339676695 0.8637255576
0.5476284303 -2.5182160338 0.8218586686
0.5155043182 -2.5982389308 0.7741538916
0.4809904927 -2.6737483205 0.7210619830
0.4441352371 -2.7441958692 0.6628364451
0.4049636074 -2.8091686227 0.5999476957
0.3579879033 -2.8746081466 0.5240613127
0.3138428495 -2.9261127109 0.4526261909
0.2674174612 -2.9702754155 0.3778042547
0.2189896039 -3.0068209434 0.3002052803
0.1688037734 -3.0351901100 0.2203359617
0.1172967428 -3.0548589419 0.1387166651
0.0583427055 -3.0663055892 0.0458111814
0.0056749354 -3.0670012139 -0.0373919136
-0.0466527058 -3.0586778133 -0.1203997140
-0.0980622585 -3.0412466880 -0.2025615105
-0.1480997522 -3.0151068496 -0.2832499477
-0.2021886879 -2.9758367730 -0.3713946461
-0.2477721059 -2.9321714955 -0.4470036645
-0.2908319521 -2.8811156085 -0.5193964837
-0.3311619355 -2.8230897976 -0.5880085502
-0.3686598488 -2.7586189037 -0.6523361514
-0.4078045260 -2.6797125530 -0.7192976771
-0.4392455542 -2.6034722467 -0.7732052480
-0.4676212504 -2.5224020936 -0.8214493961
-0.4956661047 -2.4261968260 -0.8683342264
-0.5161202756 -2.3364404310 -0.9032828088
-0.5313069822 -2.2432569486 -0.9311544841
-0.5400144790 -2.1352988276 -0.9531795013
-0.5379481606 -2.0375463281 -0.9638693565
-0.5221465543 -1.9282871031 -0.9648441549
-0.4919341563 -1.8226407818 -0.9538764633
-0.4485432712 -1.7240207536 -0.9300565965
-0.4036712315 -1.6419221247 -0.8999463828
-0.3544949092 -1.5658983195 -0.8615021439
-0.3030676522 -1.4958604858 -0.8152908815
-0.2509638668 -1.4315741091 -0.7619549594
-0.1927717609 -1.3662898338 -0.6942467830
-0.1424739837 -1.3138002387 -0.6278156164
-0.0937521035 -1.2669361587 -0.5561825885
-0.0466013465 -1.2257002441 -0.4801511514
-0.0006885566 -1.1899617575 -0.4006444399
0.0446153311 -1.1599146626 -0.3184643269
0.0903473732 -1.1351725603 -0.2347584331
0.1438584427 -1.1134256449 -0.1403319807
0.1952479815 -1.0991165588 -0.0574948372
0.2520268635 -1.0888094565 0.0223341822
0.3160341906 -1.0817385704 0.0968128436
0.3890181420 -1.0770543102 0.1626272144
0.4713868758 -1.0736811432 0.2161741811
0.5623016608 -1.0705565161 0.2532267798
0.6587439575 -1.0665187032 0.2709629452
0.7565558274 -1.0599545923 0.2671441942
0.8508952434 -1.0490785590 0.2424131387
0.9377023605 -1.0321682038 0.1996901207
1.0161991520 -1.0084923562 0.1453021313
1.0896696811 -0.9782672631 0.0870883329
1.1632890207 -0.9415731170 0.0329828054
1.2416440043 -0.9001198505 -0.0095218853
1.3263769369 -0.8570778856 -0.0341549884
1.4158771189 -0.8170699992 -0.0374111362
1.5065747405 -0.7841272260 -0.0197059959
1.5946582906 -0.7612397141 0.0170625391
1.6774109940 -0.7495941501 0.0687109179
1.7634087759 -0.7490819162 0.1381208294
1.8345842473 -0.7592357848 0.2054892787
1.9031265790 -0.7773759374 0.2739286461
1.9709730608 -0.8025695206 0.3408168581
2.0395955164 -0.8341341338 0.4041033458
2.1098111391 -0.8716580257 0.4621543252
2.1908974208 -0.9211357442 0.5188507569
2.2643841001 -0.9717588679 0.5604318144
2.3380986260 -1.0287782149 0.5920716941
2.4107263794 -1.0919590704 0.6124443705
2.4806557489 -1.1606807330 0.6207247938
2.5542828822 -1.2428912277 0.6151531343
2.6144973406 -1.3186874919 0.5975019185
2.6692558283 -1.3952397875 0.5687641467
2.7183385010 -1.4711450364 0.5297897825
2.7615986083 -1.5451218082 0.4813258493
2.8033055216 -1.6249108321 0.4170877867
2.8341225848 -1.6919519029 0.3518677735
2.8585333269 -1.7544309770 0.2797663163
2.8763114373 -1.8117751425 0.2017093480
2.8872179762 -1.8634538448 0.1186057235
2.8908445265 -1.9140799762 0.0203290581
2.8857504499 -1.9512667139 -0.0707485604
2.8728029660 -1.9806591316 -0.1638743942
2.8520340559 -2.0015865061 -0.2578690355
2.8235094155 -2.0134942949 -0.3514031178
2.7824542189 -2.0154615565 -0.4540722469
2.7392264819 -2.0074630563 -0.5421431596
2.6900812707 -1.9901012719 -0.6256441135
2.6359132712 -1.9639005541 -0.7035523468
2.5698304218 -1.9243053165 -0.7828501104
2.5075563755 -1.8809282499 -0.8455365781
2.4427841845 -1.8306812142 -0.9000330896
2.3763146077 -1.7742363082 -0.9457046136
2.3090799477 -1.7122896215 -0.9822202509
2.2339008146 -1.6368518914 -1.0119816150
2.1690375881 -1.5644486241 -1.0275602506
2.1079299721 -1.4874649286 -1.0327512008
2.0527077380 -1.4061871233 -1.0274317659
2.0006761314 -1.3104965980 -1.0087879218
1.9656164717 -1.2228607175 -0.9808423870
1.9398713688 -1.1243433515 -0.9379406697
1.9268669715 -1.0387315640 -0.8911837059
1.9219309206 -0.9565088469 -0.8372717382
1.9234994802 -0.8788130491 -0.7767838682
1.9302985137 -0.8064093585 -0.7103627240
1.9412684379 -0.7397250779 -0.6387164353
1.9580277374 -0.6721800486 -0.5527104828
1.9765237065 -0.6191100185 -0.4718233809
1.9987197961 -0.5728481940 -0.3877539234
2.0250717955 -0.5334567530 -0.3014099003
2.0561290459 -0.5001303392 -0.2140830337
2.0928719348 -0.4717264752 -0.1272302423
2.1361352950 -0.4460248620 -0.0425921021
2.1865742043 -0.4198384127 0.0377510215
2.2447495613 -0.3892788107 0.1108569993
2.3096599038 -0.3501452465 0.1731144041
2.3700872473 -0.3066262966 0.2160004363
2.4381394566 -0.2436556947 0.2473534523
2.4930758684 -0.1784947886 0.2594034319
2.5396739040 -0.0925958214 0.2513390422
2.5583056659 -0.0125117857 0.2268486953
2.5540611148 0.0654330651 0.1918205723
2.5314843676 0.1377617677 0.1515392478
2.4891509438 0.2120281215 0.1030980681
2.4359730241 0.2793243403 0.0548603877
2.3748176905 0.3410834427 0.0086080446
2.3066561522 0.3983019808 -0.0334627101
2.2313686449 0.4513100222 -0.0681289419
2.1493732886 0.5002608539 -0.0915588133
2.0629064939 0.5461047243 -0.1013076647
1.9754281833 0.5911356141 -0.0986804895
1.8792569327 0.6438714270 -0.0843866109
1.7974822408 0.6949993021 -0.0644105827
1.7110651124 0.7584625345 -0.0370877056
1.6398283246 0.8209968486 -0.0102531695
1.5734085488 0.8884911874 0.0169592668
1.5103450089 0.9596493557 0.0428602955
1.4478539391 1.0324038034 0.0654781807
1.3818995803 1.1035811741 0.0822358614
1.3085147576 1.1685326274 0.0900880763
1.2370825462 1.2167313772 0.0889486354
1.1498605539 1.2607546805 0.0806629635
1.0588791574 1.2940969853 0.0672914492
0.9656723078 1.3201292430 0.0524459938
0.8707421344 1.3403973444 0.0383919759
0.7867499390 1.3545278352 0.0259181798
0.6900027869 1.3665858874 0.0139493251
0.5927526233 1.3753683152 0.0032282535
0.4951736226 1.3816094746 -0.0061136357
0.3973716696 1.3859538977 -0.0139283914
0.2994078373 1.3889816363 -0.0200043924
0.2013322803 1.3913293045 -0.0242122127
0.1031905561 1.3935591360 -0.0263606561
0.0050431902 1.3962491368 -0.0262019053
-0.0930089729 1.4000304503 -0.0234336675
-0.1907909786 1.4056146020 -0.0176925353
-0.2881872699 1.4134210861 -0.0091932162
-0.3976913595 1.4233037680 0.0004748679
-0.5006810200 1.5034453700 -0.0954159400
-0.5998824702 1.5139018931 -0.0955268603
-0.6981484029 1.5190988702 -0.1119441837
-0.7940740761 1.5203656037 -0.1395467347
-0.8881799659 1.5195936946 -0.1729521147
-0.9816823392 1.5181374166 -0.2080117954
-1.0755709231 1.5162639308 -0.2419955754
-1.1704981824 1.5128666074 -0.2728022908
-1.2666637848 1.5049157855 -0.2983802702
-1.3630970522 1.4869599867 -0.3163743497
-1.4551489544 1.4498724895 -0.3228744293
-1.5340181735 1.3897118038 -0.3157105831
-1.5959954036 1.3137919897 -0.2974201593
-1.6476481143 1.2320284898 -0.2726667865
-1.6958737809 1.1493811404 -0.2440900439
-1.7456867307 1.0685383418 -0.2131842531
-1.8004159834 0.9914311913 -0.1811116489
-1.8617894336 0.9194763236 -0.1491415605
-1.9301413251 0.8534017435 -0.1186936220
-2.0055203124 0.7937256731 -0.0918061754
-2.0868251221 0.7396678645 -0.0710206019
-2.1722303829 0.6894006527 -0.0591309715
-2.2591689445 0.6404094281 -0.0592207416
-2.3445350919 0.5902483286 -0.0716121496
-2.4262142195 0.5375480052 -0.0943164361
-2.5035501254 0.4819800024 -0.1243257728
-2.5768790947 0.4236209410 -0.1587806499
-2.6460446335 0.3622375084 -0.1964433817
-2.7097093918 0.2969199278 -0.2370365549
-2.7655883606 0.2265246251 -0.2804413817
-2.8078927507 0.1487738978 -0.3263360303
-2.8300672191 0.0632515052 -0.3722000748
-2.8257938186 -0.0273253884 -0.4129234641
-2.7962625041 -0.1172837335 -0.4434742094
-2.7462681834 -0.2016618031 -0.4606433279
-2.6819817574 -0.2777558566 -0.4635857366
-2.6077198987 -0.3430847698 -0.4510801001
-2.5282561991 -0.3967075399 -0.4237406076
-2.4475757441 -0.4384072656 -0.3825752065
-2.3694137621 -0.4680555338 -0.3281667884
-2.2964071696 -0.4884039143 -0.2632804457
-2.2305954846 -0.5017927118 -0.1894571451
-2.1726165756 -0.5114360223 -0.1087736141
-2.1223363725 -0.5206081389 -0.0230140961
-2.0789007115 -0.5321578198 0.0661342995
-2.0416140278 -0.5483783222 0.1573184017
-2.0098335108 -0.5713120536 0.2491378409
-1.9823693861 -0.6020710420 0.3400447513
-1.9586194469 -0.6412361071 0.4287402946
-1.9381754377 -0.6889376003 0.5140106860
-1.9206781267 -0.7446757556 0.5949544761
-1.9059029058 -0.8077673292 0.6708910556
-1.8945143391 -0.8778473854 0.7410636109
-1.8869847503 -0.9539028355 0.8052835633
-1.8848753982 -1.0354876692 0.8627550719
-1.8897916000 -1.1214286099 0.9132444071
-1.9039929895 -1.2105040249 0.9559198948
-1.9298374168 -1.3007252795 0.9897765913
-1.9686880874 -1.3894850530 1.0134513292
-2.0188583713 -1.4746922510 1.0265574737
-2.0783610666 -1.5547545550 1.0282916617
-2.1437290060 -1.6295923591 1.0192228440
-2.2124111316 -1.6992985238 0.9996219330
-2.2824802248 -1.7638796142 0.9699253494
-2.3524342459 -1.8231303777 0.9304567654
-2.4211772671 -1.8766660744 0.8817759643
-2.4878704211 -1.9239389312 0.8245015699
-2.5515124101 -1.9638016461 0.7587525351
-2.6114589570 -1.9958889610 0.6856959834
-2.6668720932 -2.0193746273 0.6060896343
-2.7167573070 -2.0336420099 0.5208386827
-2.7605444315 -2.0386963971 0.4313016659
-2.7972257542 -2.0339945597 0.3386104458
-2.8264407654 -2.0199740414 0.2442288041
-2.8478652631 -1.9969317186 0.1495197737
-2.8610136389 -1.9653757009 0.0557543395
-2.8659645736 -1.9258646004 -0.0357659421
-2.8630087614 -1.8793274066 -0.1240111764
-2.8522122958 -1.8261286064 -0.2077673842
-2.8341335298 -1.7672513717 -0.2863112817
-2.8091003826 -1.7032442566 -0.3586967388
-2.7773138443 -1.6347475046 -0.4239700259
-2.7392374280 -1.5626324224 -0.4815090342
-2.6951801541 -1.4877222486 -0.5306044736
-2.6448820995 -1.4108940279 -0.5697135463
-2.5888098795 -1.3334953475 -0.5983982235
-2.5271402426 -1.2569784195 -0.6156727820
-2.4604474473 -1.1829404502 -0.6206818161
-2.3896566566 -1.1130053957 -0.6132208735
-2.3160764231 -1.0485924375 -0.5933002334
-2.2413215321 -0.9904272945 -0.5618411785
-2.1667332120 -0.9388439376 -0.5201598430
-2.0931899599 -0.8935771750 -0.4700962176
-2.0211098524 -0.8548188795 -0.4129200626
-1.9501905035 -0.8225758779 -0.3504817793
-1.8794379072 -0.7971348866 -0.2847930879
-1.8073106456 -0.7793077113 -0.2181114407
-1.7315993335 -0.7707796050 -0.1536488162
-1.6505172426 -0.7727839992 -0.0956018032
-1.5632941668 -0.7868810387 -0.0495363988
-1.4716856688 -0.8129708675 -0.0203653489
-1.3792735121 -0.8493578215 -0.0125692648
-1.2906636110 -0.8921425328 -0.0280419270
-1.2089064902 -0.9361332689 -0.0642735565
-1.1338442343 -0.9769208128 -0.1158188668
-1.0615565570 -1.0121123547 -0.1750263411
-0.9859025441 -1.0405427817 -0.2336072053
-0.9025644136 -1.0620555745 -0.2839971861
-0.8101595700 -1.0760908302 -0.3185612333
-0.7119011903 -1.0839253819 -0.3329459230
-0.6125904181 -1.0875140807 -0.3258171410
-0.5170695741 -1.0885466062 -0.2973745887
-0.4288023587 -1.0886353303 -0.2510345430
-0.3498458401 -1.0890407729 -0.1900849128
-0.2801554154 -1.0909260530 -0.1186839031
-0.2190444018 -1.0955323357 -0.0398772737
-0.1645238403 -1.1037627450 0.0433602204
-0.1145439586 -1.1162816709 0.1288871238
-0.0675285003 -1.1336816893 0.2152452471
-0.0216564633 -1.1563460585 0.3009979044
0.0243455375 -1.1846447712 0.3849830863
0.0715512877 -1.2183102235 0.4662741287
0.1206726734 -1.2576579597 0.5437847184
0.1721065066 -1.3024512811 0.6166955965
0.2259127320 -1.3523748641 0.6843736809
0.2819032591 -1.4075975375 0.7458779158
0.3394855927 -1.4679781817 0.8006940442
0.3978201349 -1.5334108895 0.8484614368
0.4555618178 -1.6043412093 0.8884515970
0.5109096749 -1.6809999441 0.9204286128
0.5613154084 -1.7638398292 0.9440136117
0.6026096241 -1.8535242905 0.9582189606
0.6312488016 -1.9488949309 0.9631663041
0.6440252647 -2.0476487336 0.9583702669
0.6420215533 -2.1464207992 0.9446133070
0.6289220937 -2.2429560626 0.9229579341
0.6078243929 -2.3360252667 0.8936676068
0.5817122548 -2.4254168036 0.8577109967
0.5520728012 -2.5108745326 0.8154461434
0.5195476160 -2.5918887730 0.7670005604
0.4846206698 -2.6682034441 0.7129257925
0.4473608512 -2.7393349010 0.6535996383
0.4077840172 -2.8047597594 0.5894014641
0.3657873006 -2.8637153993 0.5206406317
0.3215207353 -2.9159969294 0.4480151279
0.2749292639 -2.9605411555 0.3717802977
0.2263387584 -2.9971689162 0.2926409509
0.1760284205 -3.0254536866 0.2111849474
0.1244628046 -3.0445728032 0.1278655450
0.0720708213 -3.0544110358 0.0434629685
0.0194410165 -3.0548933871 -0.0413513424
-0.0327368338 -3.0460143380 -0.1259862575
-0.0838133068 -3.0275663321 -0.2097494467
-0.1334124314 -3.0001032660 -0.2919104410
-0.1809005319 -2.9637948095 -0.3718593710
-0.2259121706 -2.9190427901 -0.4489089176
-0.2682116776 -2.8665743099 -0.5225576084
-0.3075564168 -2.8068105911 -0.5921756252
-0.3438165939 -2.7403308596 -0.6572326843
-0.3770415356 -2.6678983301 -0.7173734914
-0.4069759818 -2.5898026299 -0.7718980907
-0.4335464530 -2.5067138711 -0.8204448979
-0.4564510407 -2.4191926393 -0.8626528301
-0.4749012420 -2.3275991451 -0.8977942619
-0.4879162011 -2.2325549984 -0.9253563116
-0.4939265001 -2.1348022012 -0.9445468608
-0.4914111234 -2.0355792668 -0.9547995972
-0.4785205943 -1.9366432032 -0.9550714850
-0.4549472164 -1.8402272018 -0.9450502033
-0.4217725406 -1.7483013286 -0.9250595943
-0.3811087390 -1.6620529639 -0.8956331726
-0.3351159051 -1.5822785366 -0.8571207727
-0.2861401221 -1.5088858182 -0.8104477159
-0.2359213487 -1.4417425579 -0.7562784964
-0.1857214254 -1.3806968528 -0.6952959405
-0.1363629792 -1.3257041391 -0.6281651806
-0.0883524723 -1.2767955109 -0.5555656133
-0.0417704467 -1.2339891931 -0.4783250772
0.0036973441 -1.1969935026 -0.3974949984
0.0486242117 -1.1661692801 -0.3138169090
0.0941377766 -1.1409846202 -0.2285831013
0.1414329170 -1.1212709854 -0.1428796317
0.1924306427 -1.1065769226 -0.0583096621
0.2489032575 -1.0962215747 0.0233620790
0.3127868421 -1.0894135752 0.0997414808
0.3858947090 -1.0852008872 0.1674962975
0.4686021597 -1.0824070462 0.2231540507
0.5605268341 -1.0799007794 0.2616208888
0.6582863547 -1.0764622832 0.2805629783
0.7576286515 -1.0703006780 0.2768341513
0.8532635463 -1.0594922308 0.2511560010
0.9408865961 -1.0424295768 0.2068225977
1.0193021006 -1.0182818785 0.1500315544
1.0922877236 -0.9874645123 0.0892687034
1.1654991443 -0.9499211322 0.0327645303
1.2439505771 -0.9074284323 -0.0117544179
1.3295236329 -0.8632340559 -0.0371854205
1.4202173173 -0.8222131090 -0.0403836936
1.5121332964 -0.7886546476 -0.0217807898
1.6010969511 -0.7659286481 0.0169335519
1.6844838109 -0.7547498013 0.0704346388
1.7614235666 -0.7551227286 0.1339679329
1.8333814014 -0.7655480338 0.2023593109
1.9026400939 -0.7842349177 0.2717953608
1.9711860404 -0.8103934290 0.3395120011
2.0405198058 -0.8431428201 0.4034434988
2.1115050882 -0.8821125522 0.4618187905
2.1843015177 -0.9273438775 0.5129850141
2.2584876508 -0.9791768657 0.5550626601
2.3329347269 -1.0374727888 0.5869250726
2.4063186490 -1.1020004401 0.6070758983
2.4769452191 -1.1720783082 0.6146424370
2.5434366010 -1.2463035352 0.6093946380
2.6047544862 -1.3229765000 0.5915756716
2.6605471589 -1.4003325116 0.5622511998
2.7106125389 -1.4769731750 0.5224954186
2.7546284148 -1.5515156796 0.4727992392
2.7925356708 -1.6229883458 0.4143395901
2.8244228272 -1.6906408093 0.3482368336
2.8496678678 -1.7535466907 0.2749569160
2.8679405913 -1.8109935210 0.1954022561
2.8791889269 -1.8625661228 0.1106877341
2.8825650662 -1.9071208628 0.0214394531
2.8781826775 -1.9442985892 -0.0710759878
2.8657145133 -1.9733949416 -0.1657322448
2.8450408889 -1.9934304084 -0.2613063809
2.8164782051 -2.0041205899 -0.3563458643
2.7803694906 -2.0051078429 -0.4493837224
2.7373460465 -1.9961399819 -0.5389803537
2.6883020721 -1.9775220821 -0.6238634448
2.6340253146 -1.9497709133 -0.7028780203
2.5752547091 -1.9130133909 -0.7746744837
2.5129930467 -1.8684465872 -0.8386857552
2.4480887784 -1.8166857373 -0.8940872354
2.3814072335 -1.7584912324 -0.9402177948
2.3139423605 -1.6946865184 -0.9768079948
2.2468444833 -1.6257528899 -1.0034112925
2.1815628551 -1.5519869807 -1.0194233077
2.1199545897 -1.4736644742 -1.0245909303
2.0641503286 -1.3911474234 -1.0188459867
2.0169391644 -1.3049909341 -1.0015077821
1.9798788759 -1.2167477667 -0.9734259031
1.9535562123 -1.1282704489 -0.9355661408
1.9378487494 -1.0417188476 -0.8884475068
1.9307014752 -0.9585383504 -0.8337610289
1.9304357251 -0.8799369268 -0.7722271968
1.9359894842 -0.8069602755 -0.7043347253
1.9460211638 -0.7399765851 -0.6310049964
1.9598596450 -0.6793832999 -0.5528804679
1.9775877538 -0.6260653261 -0.4703585850
1.9991914618 -0.5799054972 -0.3845169196
2.0251370072 -0.5411601039 -0.2962413599
2.0559504158 -0.5089964999 -0.2068903845
2.0926775824 -0.4822968726 -0.1179709427
2.1361146299 -0.4588339577 -0.0311924364
2.1869391528 -0.4353852876 0.0514639175
2.2460228505 -0.4079554247 0.1270561731
2.3123503014 -0.3724649345 0.1925234147
2.3835249367 -0.3250340018 0.2436393735
2.4547761345 -0.2639924935 0.2770279107
2.5197144014 -0.1898238649 0.2907893864
2.5693912401 -0.1040539187 0.2833335636
2.5948457174 -0.0118289505 0.2567012830
2.5888826482 0.0784371155 0.2154775770
2.5588848073 0.1609086744 0.1683318673
2.5122187660 0.2345565879 0.1198194101
2.4557480855 0.3016439763 0.0721378986
2.3917382441 0.3634001218 0.0268055627
2.3209883036 0.4207348576 -0.0140624464
2.2432885053 0.4738592680 -0.0472094108
2.1590028060 0.5228130590 -0.0685126546
2.0707222816 0.5687737023 -0.0756172564
1.9820854607 0.6143527716 -0.0703788319
1.8957444266 0.6622275525 -0.0556090344
1.8134195401 0.7144727860 -0.0341796712
1.7361109244 0.7721959744 -0.0085157333
1.6644751748 0.8358828708 0.0194175022
1.5979444786 0.9047211264 0.0477683517
1.5351035247 0.9774554265 0.0748382014
1.4730548976 1.0519408172 0.0987961531
1.4073859793 1.1249030891 0.1168945351
1.3336462436 1.1913783170 0.1260053327
1.2502148533 1.2457922004 0.1232443658
1.1600781049 1.2858521477 0.1086180089
1.0674511840 1.3147470475 0.0852307509
0.9738462359 1.3385260875 0.0598320666
0.8789441916 1.3590007344 0.0364539109
0.7829907737 1.3765597383 0.0150726206
0.6862173104 1.3916736327 -0.0044031629
0.5887969955 1.4047533815 -0.0220472151
0.4908609834 1.4161610692 -0.0379146135
0.3925102151 1.4262205103 -0.0520413279
0.2938148151 1.4352009198 -0.0643825724
0.1948500326 1.4434198236 -0.0749694427
0.0956750446 1.4511588214 -0.0838025671
-0.0036601709 1.4586828187 -0.0908361363
-0.1031057826 1.4662638116 -0.0959993195
-0.2026071805 1.4741908989 -0.0991927128
-0.3020988074 1.4827814451 -0.1002833661
-0.4014956654 1.4923943006 -0.0990982709
-0.5150181219 1.3593659927 0.1028425555
-0.6113567537 1.3565946240 0.0916781960
-0.7058286981 1.3477536390 0.0709700081
-0.7982742987 1.3339995674 0.0442386263
-0.8892769462 1.3162917308 0.0148484002
-0.9795540120 1.2947457296 -0.0142126798
-1.0469369075 1.2751553100 -0.0339761640
-1.1138374377 1.2520964164 -0.0511683061
-1.1799955066 1.2248056974 -0.0650526399
-1.2219003091 1.2006109881 -0.0692997673
-1.2638051117 1.1764162787 -0.0735468947
-1.3207906413 1.1310871598 -0.0711971616
-1.3567824963 1.0989156998 -0.0671729906
-1.4077725315 1.0477304387 -0.0574502104
-1.4708935448 0.9764367861 -0.0376355893
-1.5331278983 0.9056500844 -0.0135822240
-1.5976324748 0.8376946380 0.0125399436
-1.6847657857 0.7595899890 0.0453018624
-1.7793064084 0.6894227749 0.0751811204
-1.8805851608 0.6267362096 0.0989968415
-1.9869075988 0.5696149229 0.1127127985
-2.0947522385 0.5141429026 0.1086987012
-2.1782691769 0.4677278471 0.0921251645
-2.2560443389 0.4176296981 0.0628485466
-2.3267502135 0.3634167568 0.0242205163
-2.3902963121 0.3048595198 -0.0201906839
-2.4340513821 0.2583619208 -0.0554236479
-2.4717362966 0.2076217451 -0.0917807457
-2.5033833156 0.1530794497 -0.1279873480
-2.5224686964 0.1154505463 -0.1520749177
-2.5365128963 0.0522984171 -0.1853848239
-2.5388810609 0.0086748945 -0.2048868166
-2.5342545902 -0.0364707311 -0.2216841981
-2.5224158009 -0.0809808920 -0.2337086089
-2.5033646930 -0.1248555882 -0.2409600491
-2.4796145713 -0.1663105297 -0.2428650631
-2.4511654358 -0.2053457166 -0.2394236508
-2.4204318112 -0.2412228792 -0.2308028130
-2.3709046407 -0.2903015868 -0.2101024179
-2.3370725406 -0.3160725311 -0.1867236163
-2.2872487702 -0.3517977130 -0.1480268457
-2.2392737593 -0.3816604257 -0.1020729385
-2.1962429301 -0.4051143842 -0.0481128832
-2.1445313969 -0.4330154850 0.0291967471
-2.0998831281 -0.4594030147 0.1113875295
-2.0616260890 -0.4875772903 0.1961936409
-2.0289551093 -0.5198557328 0.2818666467
-2.0008848208 -0.5576234057 0.3669189237
-1.9768151241 -0.6018063017 0.4500713133
-1.9511701385 -0.6655596897 0.5502664637
-1.9344381951 -0.7241933565 0.6260251750
-1.9206917942 -0.7888033510 0.6973987717
-1.9103262577 -0.8591085820 0.7637852477
-1.9039708421 -0.9345090766 0.8248618810
-1.9042940950 -1.0355697803 0.8921917807
-1.9123453211 -1.1202774254 0.9389641987
-1.9293930423 -1.2072553903 0.9784297754
-1.9571754709 -1.2948236702 1.0094834458
-1.9962595504 -1.3808828800 1.0311226491
-2.0456709130 -1.4635703647 1.0425691442
-2.1030081523 -1.5418534842 1.0437357902
-2.1657708526 -1.6153693865 1.0347233726
-2.2317726613 -1.6841000282 1.0160232433
-2.2992389432 -1.7480795699 0.9879698220
-2.3836726485 -1.8208174439 0.9398882072
-2.4501078723 -1.8729194311 0.8919504790
-2.5146700461 -1.9188638773 0.8358564572
-2.5766073540 -1.9580238023 0.7721871819
-2.6351527684 -1.9897475816 0.7015585040
-2.6895360642 -2.0133074054 0.6246994913
-2.7506365201 -2.0308833761 0.5213675311
-2.7928834797 -2.0348571870 0.4340432218
-2.8286773743 -2.0299255914 0.3439268635
-2.8573940738 -2.0160787708 0.2522175176
-2.8786547228 -1.9937103881 0.1601554074
-2.8923948829 -1.9634751768 0.0689057042
-2.8997516163 -1.9161066207 -0.0426504567
-2.8965146090 -1.8699158542 -0.1281510011
-2.8862496092 -1.8177658672 -0.2095672860
-2.8694305229 -1.7603528139 -0.2862219958
-2.8386807088 -1.6813249270 -0.3731704873
-2.8078117268 -1.6138352514 -0.4358481708
-2.7712304293 -1.5429503501 -0.4912737715
-2.7290526393 -1.4694383457 -0.5386967199
-2.6812614166 -1.3941742061 -0.5771599932
-2.6135217570 -1.2994101363 -0.6109931198
-2.5534288295 -1.2248191717 -0.6262375226
-2.4883951459 -1.1529956648 -0.6298044246
-2.4193477672 -1.0854157744 -0.6215449271
-2.3293647773 -1.0084987658 -0.5953559211
-2.2561702060 -0.9541822179 -0.5619622340
-2.1833919295 -0.9061039740 -0.5192773942
-2.1119028011 -0.8640009774 -0.4687460586
-2.0420615016 -0.8276441903 -0.4117884999
-1.9736989556 -0.7970785231 -0.3498084118
-1.8891494504 -0.7669560195 -0.2678751476
-1.8205391092 -0.7507103699 -0.2008954249
-1.7489275209 -0.7424968960 -0.1356446741
-1.6519410992 -0.7462536238 -0.0630109107
-1.5682375905 -0.7606058314 -0.0165535917
-1.4575856514 -0.7935533238 0.0186047680
-1.3682396105 -0.8292506798 0.0253556385
-1.2606482490 -0.8803680178 0.0060430431
-1.1808325776 -0.9213309427 -0.0303210335
-1.1058198582 -0.9583941579 -0.0794985208
-1.0319747746 -0.9897743965 -0.1343690333
-0.9543999923 -1.0146191590 -0.1872990884
-0.8698336780 -1.0328616033 -0.2310176278
-0.7780884400 -1.0451267497 -0.2590158859
-0.7063429625 -1.0512040745 -0.2668058998
-0.6102287975 -1.0568149383 -0.2602381511
-0.5399497683 -1.0599387397 -0.2428139137
-0.4518285880 -1.0635252892 -0.2028997308
-0.3720225353 -1.0675162317 -0.1480445263
-0.3011694390 -1.0728245341 -0.0819589120
-0.2386414577 -1.0803846031 -0.0080013774
-0.1827764452 -1.0910201902 0.0708274602
-0.1318591017 -1.1055026251 0.1523911616
-0.0839979388 -1.1242955684 0.2349300572
-0.0377097036 -1.1477222859 0.3171812997
0.0084161989 -1.1760850009 0.3979476502
0.0553051584 -1.2095442600 0.4762782409
0.1037053322 -1.2479695492 0.5513264904
0.1670514152 -1.3032049612 0.6390572003
0.2199745909 -1.3527570289 0.7037727992
0.2747204882 -1.4070609904 0.7629055290
0.3307982907 -1.4661991660 0.8158022972
0.3873971014 -1.5302291275 0.8620178659
0.4433610168 -1.5992676034 0.9012232320
0.4970343784 -1.6737370207 0.9328815460
0.5574492762 -1.7749752402 0.9613986812
0.5961522143 -1.8629137683 0.9744708493
0.6227498853 -1.9559477742 0.9786580106
0.6352213132 -2.0518708192 0.9740111489
0.6341150488 -2.1479084367 0.9609212232
0.6223050829 -2.2419840774 0.9401744652
0.6030817593 -2.3331419049 0.9126538439
0.5722089411 -2.4425185355 0.8697401184
0.5431840594 -2.5255575349 0.8282711938
0.5114610203 -2.6045890885 0.7813072227
0.4773603155 -2.6792931969 0.7291981734
0.4409096230 -2.7490568373 0.6720732520
0.4021431975 -2.8135774860 0.6104939272
0.3501885060 -2.8855008939 0.5274819938
0.3061649637 -2.9362284923 0.4572372539
0.2599056586 -2.9800096755 0.3838282116
0.2116404494 -3.0164729707 0.3077696096
0.1615791264 -3.0449265335 0.2294869760
0.1101306811 -3.0651450806 0.1495677852
0.0446145896 -3.0782001426 0.0481593942
-0.0080911457 -3.0791090407 -0.0334324848
-0.0605685777 -3.0713412886 -0.1148131705
-0.1123112101 -3.0549270439 -0.1953735743
-0.1627870729 -3.0301104331 -0.2745894545
-0.2234768439 -2.9878787366 -0.3709299212
-0.2696320412 -2.9453002010 -0.4450984113
-0.3134522266 -2.8956569071 -0.5162353590
-0.3547674541 -2.8393690042 -0.5838414752
-0.3935031038 -2.7769069478 -0.6474396186
-0.4385675164 -2.6915267759 -0.7212218628
-0.4715151267 -2.6171418635 -0.7745124053
-0.5016960478 -2.5380903160 -0.8224538944
-0.5348811687 -2.4332010127 -0.8740156228
-0.5573393093 -2.3452817170 -0.9087713558
-0.5746977632 -2.2539588989 -0.9369526566
-0.5861024580 -2.1357954540 -0.9618121417
-0.5844851978 -2.0395133895 -0.9729391158
-0.5657725143 -1.9199310030 -0.9746168249
-0.5289210962 -1.8050543617 -0.9627027232
-0.4753140018 -1.6997401786 -0.9350535986
-0.4262337240 -1.6217912856 -0.9042595929
-0.3738739133 -1.5495181023 -0.8658835150
-0.3199951823 -1.4828351535 -0.8201340472
-0.2660063849 -1.4214056603 -0.7676314224
-0.1998220965 -1.3518828149 -0.6931976255
-0.1485849881 -1.3018963382 -0.6274660522
-0.0991517346 -1.2570768066 -0.5567995636
-0.0514322463 -1.2174112950 -0.4819772255
-0.0050744573 -1.1829300124 -0.4037938814
0.0406064504 -1.1536600452 -0.3231117448
0.0865569698 -1.1293605005 -0.2409337648
0.1462839683 -1.1055803044 -0.1377843296
0.1980653203 -1.0916561950 -0.0566800124
0.2551504695 -1.0813973382 0.0213062854
0.3192815391 -1.0740635655 0.0938842064
0.3921415751 -1.0689077333 0.1577581313
0.4741715919 -1.0649552402 0.2091943115
0.5640764876 -1.0612122528 0.2448326708
0.6592015602 -1.0565751232 0.2613629120
0.7554830032 -1.0496085066 0.2574542371
0.8485269405 -1.0386648871 0.2336702764
0.9345181250 -1.0219068308 0.1925576436
1.0130962035 -0.9987028339 0.1405727082
1.0870516386 -0.9690700140 0.0849079624
1.1610788971 -0.9332251019 0.0332010804
1.2393374315 -0.8928112687 -0.0072893528
1.3232302410 -0.8509217153 -0.0311245564
1.4115369204 -0.8119268893 -0.0344385788
1.5010161847 -0.7795998045 -0.0176312020
1.5882196302 -0.7565507801 0.0171915262
1.6703381771 -0.7444384989 0.0669871969
1.7653939852 -0.7430411038 0.1422737258
1.8357870933 -0.7529235359 0.2086192465
1.9036130640 -0.7705169571 0.2760619314
1.9707600811 -0.7947456121 0.3421217152
2.0386712271 -0.8251254475 0.4047631929
2.1081171899 -0.8612034992 0.4624898599
2.1974933239 -0.9149276110 0.5247164996
2.2702805495 -0.9643408701 0.5658009686
2.3432625250 -1.0200836410 0.5972183157
2.4151341099 -1.0819177006 0.6178128427
2.4843662788 -1.1492831579 0.6268071507
2.5651291633 -1.2394789202 0.6209116306
2.6242401951 -1.3143984837 0.6034281653
2.6779644977 -1.3901470633 0.5752770935
2.7260644631 -1.4653168978 0.5370841464
2.7685688018 -1.5387279369 0.4898524593
2.8140753723 -1.6268333184 0.4198359833
2.8438223424 -1.6932629964 0.3554987134
2.8673987861 -1.7553152632 0.2845757166
2.8846822832 -1.8125567640 0.2080164399
2.8952470255 -1.8643415669 0.1265237128
2.8991239868 -1.9210390896 0.0192186630
2.8933182223 -1.9582348386 -0.0704211329
2.8798914188 -1.9879233216 -0.1620165436
2.8590272229 -2.0097426039 -0.2544316900
2.8305406258 -2.0228679998 -0.3464603712
2.7845389472 -2.0258152702 -0.4587607713
2.7411069173 -2.0187861306 -0.5453059654
2.6918604694 -2.0026804617 -0.6274247822
2.6378012277 -1.9780301950 -0.7042266733
2.5644061346 -1.9355972421 -0.7910257371
2.5021197043 -1.8934099126 -0.8523874010
2.4374795905 -1.8446766911 -0.9059789438
2.3712219820 -1.7899813839 -0.9511914324
2.3042175350 -1.7298927246 -0.9876325070
2.2209571459 -1.6479508929 -1.0205519374
2.1565123211 -1.5769102675 -1.0356971936
2.0959053546 -1.5012653830 -1.0409114713
2.0412651474 -1.4212268232 -1.0360175451
1.9844130984 -1.3160022619 -1.0160680615
1.9513540674 -1.2289736682 -0.9882588709
1.9261865252 -1.1204162540 -0.9403151985
1.9158851936 -1.0357442804 -0.8939199051
1.9131603660 -0.9544793434 -0.8407824475
1.9165632353 -0.8776891714 -0.7813405397
1.9246075433 -0.8058584415 -0.7163907227
1.9365157119 -0.7394735707 -0.6464278742
1.9561958299 -0.6649767972 -0.5525404976
1.9754596593 -0.6121547109 -0.4732881768
1.9982481304 -0.5657908909 -0.3909909272
2.0250065838 -0.5257534022 -0.3065784407
2.0563076761 -0.4912641784 -0.2212756829
2.0930662872 -0.4611560777 -0.1364895419
2.1361559602 -0.4332157663 -0.0539917678
2.1862092557 -0.4042915378 0.0240381254
2.2434762721 -0.3706021968 0.0946578254
2.3069695063 -0.3278255584 0.1537053934
2.3566495579 -0.2882185915 0.1883614991
2.4215027787 -0.2233188958 0.2176789939
2.4664373354 -0.1671657123 0.2280174773
2.5099565678 -0.0811377241 0.2193445207
2.5217656144 -0.0131946210 0.1969961076
2.5192395814 0.0524290148 0.1681635676
2.5040839280 0.1146148609 0.1347466284
2.4660831215 0.1894996551 0.0863767261
2.4161979627 0.2570047043 0.0375828769
2.3578971368 0.3187667636 -0.0095894735
2.2923240009 0.3758691039 -0.0528629739
2.2194487845 0.4287607764 -0.0890484730
2.1397437711 0.4777086488 -0.1146049721
2.0550907061 0.5234357463 -0.1269980730
1.9687709058 0.5679184566 -0.1269821471
1.8627694388 0.6255153016 -0.1131641874
1.7815449416 0.6755258182 -0.0946414943
1.6860193004 0.7447290945 -0.0656596779
1.6151814743 0.8061108264 -0.0399238413
1.5488726190 0.8722612484 -0.0138498182
1.4855864932 0.9418432849 0.0108823895
1.4226529805 1.0128667895 0.0321602083
1.3564131814 1.0822592590 0.0475771878
1.2833832715 1.1456869378 0.0541708199
1.2239502390 1.1876705541 0.0546529050
1.1396430029 1.2356572133 0.0527079182
1.0503071309 1.2734469231 0.0493521474
0.9574983797 1.3017323984 0.0450599211
0.8625400772 1.3217939545 0.0403300409
0.7905091043 1.3324959321 0.0367637391
0.6937882633 1.3414981422 0.0323018132
0.5967082511 1.3459832490 0.0285037222
0.4994862617 1.3470578801 0.0256873421
0.4022331242 1.3456872851 0.0241845451
0.3050008596 1.3427623529 0.0243737875
0.2078145279 1.3392387855 0.0265450174
0.1107060675 1.3359594506 0.0310812549
0.0137465514 1.3338154550 0.0384323258
-0.0829121631 1.3337970891 0.0491319845
-0.1789747767 1.3370383051 0.0638076423
-0.2742757324 1.3440607271 0.0818969338
-0.3938870536 1.3542132353 0.1000480068
