# Supplementary material for: The topology of the magnetically induced ring current of C13Cl2
Source: Chem Sci. 2026 Jun 27. Online ahead of print. doi: 10.1039/d6sc03398a (PMC13334967; doi:10.1039/d6sc03398a)
Supplement: SC-OLF-D6SC03398A-s002 [file SC-OLF-D6SC03398A-s002.zip › c13cl2/3loops/ribbon_traj_010_011.xyz]

300

-0.5732023525 1.3551748946 0.1074747593
-0.6676987558 1.3481591508 0.0900046188
-0.7600522106 1.3357433479 0.0652675900
-0.8506564919 1.3191281941 0.0366985012
-0.9402687197 1.2988677791 0.0073707077
-1.0293748559 1.2742988626 -0.0200232890
-1.1069071012 1.2484185095 -0.0407281904
-1.1934802676 1.2093893576 -0.0570517201
-1.2750852516 1.1586192380 -0.0632261118
-1.3395162981 1.1045140271 -0.0587432807
-1.4066440310 1.0367034074 -0.0455385733
-1.4693911743 0.9661978316 -0.0257734893
-1.5315411860 0.8963667363 -0.0019891659
-1.5960285706 0.8294152481 0.0237331911
-1.6646188063 0.7667974365 0.0496916877
-1.7380687800 0.7093467164 0.0742054481
-1.8161896675 0.6570423142 0.0955791489
-1.8982984278 0.6092154063 0.1118752494
-1.9831443166 0.5643498893 0.1208409758
-2.0688475759 0.5203648409 0.1195328642
-2.1525783961 0.4748865277 0.1057211264
-2.2312532337 0.4261288221 0.0792920654
-2.3029856477 0.3733572817 0.0425794789
-2.3674922884 0.3163644602 -0.0007514627
-2.4250142175 0.2548123470 -0.0475556523
-2.4742628017 0.1875565405 -0.0958116570
-2.5113271635 0.1127745668 -0.1435298000
-2.5282206250 0.0402934073 -0.1819813357
-2.5253453440 -0.0370173853 -0.2131507138
-2.5007062733 -0.1147656093 -0.2321177999
-2.4502057441 -0.1963347833 -0.2327447501
-2.3950773854 -0.2571298723 -0.2146777771
-2.3369992842 -0.3079885516 -0.1821715867
-2.2718063669 -0.3548031237 -0.1297905855
-2.2114562427 -0.3912093686 -0.0644461936
-2.1641954902 -0.4170952936 0.0002230553
-2.1168871605 -0.4442157487 0.0796643948
-2.0762650224 -0.4716583947 0.1626743016
-2.0414403521 -0.5021961906 0.2472395559
-2.0115099409 -0.5376280891 0.3317697956
-1.9856697411 -0.5788914355 0.4149910828
-1.9633386478 -0.6264572455 0.4958302295
-1.9440493996 -0.6802730615 0.5734671407
-1.9277329941 -0.7403597983 0.6470798438
-1.9142596604 -0.8060473485 0.7163354051
-1.9041113530 -0.8771148328 0.7806556680
-1.8979371739 -0.9530539839 0.8396609126
-1.8970693277 -1.0334853291 0.8926668138
-1.9030101625 -1.1174963086 0.9393015490
-1.9142436962 -1.1930809802 0.9747988292
-1.9379301066 -1.2805373646 1.0075504408
-1.9732674534 -1.3669651481 1.0312869294
-2.0195725189 -1.4502852335 1.0453208557
-2.0677570006 -1.5193300201 1.0489914170
-2.1284710379 -1.5939678339 1.0444343346
-2.1933612041 -1.6637237316 1.0300762773
-2.2604004004 -1.7287577619 1.0063837233
-2.3197839693 -1.7814629229 0.9781644887
-2.3872089559 -1.8373094786 0.9379694645
-2.4534816735 -1.8877447750 0.8895368156
-2.5178236691 -1.9320853663 0.8331960417
-2.5795112787 -1.9697823206 0.7695139901
-2.6378065005 -2.0000020942 0.6990274655
-2.6919666663 -2.0223495111 0.6225623941
-2.7412725293 -2.0362879221 0.5410025386
-2.7800263771 -2.0413492772 0.4663717884
-2.8183324471 -2.0390024758 0.3780110084
-2.8499923206 -2.0281292302 0.2876704109
-2.8743825705 -2.0087328647 0.1965031609
-2.8913721609 -1.9814032299 0.1056810575
-2.9009971820 -1.9467109468 0.0162996449
-2.9032065005 -1.9051426740 -0.0706175516
-2.8981647189 -1.8572592206 -0.1541114165
-2.8863290589 -1.8037045107 -0.2333644670
-2.8679941003 -1.7450579595 -0.3076204368
-2.8472297092 -1.6901906247 -0.3681903397
-2.8176405029 -1.6235008115 -0.4312413426
-2.7824010619 -1.5534137290 -0.4873173263
-2.7415769912 -1.4805766542 -0.5355476901
-2.6953519132 -1.4058904474 -0.5753216910
-2.6436350658 -1.3303914799 -0.6056579337
-2.5864598901 -1.2554026399 -0.6256855712
-2.5241068089 -1.1824427884 -0.6345962821
-2.4572097331 -1.1131002039 -0.6319330844
-2.3868898271 -1.0487704670 -0.6175380059
-2.3145544655 -0.9903518479 -0.5921028098
-2.2416948455 -0.9382105906 -0.5565038969
-2.1695033403 -0.8922407668 -0.5121016407
-2.0987685320 -0.8520605359 -0.4603278071
-2.0297246576 -0.8174827181 -0.4025501099
-1.9620785716 -0.7884988562 -0.3402032830
-1.8949816344 -0.7655052254 -0.2748397693
-1.8269894413 -0.7489259900 -0.2084757456
-1.7562698055 -0.7399695665 -0.1435338921
-1.6809095173 -0.7400517302 -0.0834244191
-1.5997561946 -0.7503417456 -0.0325402632
-1.5134002662 -0.7711899890 0.0045705957
-1.4242648460 -0.8017557841 0.0242132604
-1.3357563961 -0.8396004296 0.0239336713
-1.2512253391 -0.8809377094 0.0036160015
-1.1723092193 -0.9214979575 -0.0338874800
-1.0980820610 -0.9579518926 -0.0834613031
-1.0246299637 -0.9884079530 -0.1380528330
-0.9471037213 -1.0123438926 -0.1901190157
-0.8624234726 -1.0298927298 -0.2325427615
-0.7707229066 -1.0416426526 -0.2594296799
-0.6749916971 -1.0490327521 -0.2665629468
-0.5797259364 -1.0539150036 -0.2534370681
-0.4889827924 -1.0577159040 -0.2214206918
-0.4161183398 -1.0610292774 -0.1792806637
-0.3405248209 -1.0656255438 -0.1198771827
-0.2736398796 -1.0718422342 -0.0508298033
-0.2144285982 -1.0805828950 0.0247221413
-0.1609860717 -1.0925417831 0.1040926429
-0.1116031198 -1.1084356867 0.1853993896
-0.0646057989 -1.1286828526 0.2671540633
-0.0185449910 -1.1535130023 0.3481727884
0.0278035136 -1.1830280852 0.4274287809
0.0753255496 -1.2175312320 0.5039110950
0.1246256903 -1.2567993450 0.5768698871
0.1760358134 -1.3007659834 0.6455394715
0.2231267052 -1.3427110173 0.7014500655
0.2786174592 -1.3951496776 0.7602049783
0.3357578660 -1.4520145283 0.8128707589
0.3939132013 -1.5132129128 0.8590466586
0.4521597794 -1.5788832664 0.8981886235
0.5092138318 -1.6491594604 0.9299327778
0.5581411969 -1.7136538645 0.9513088330
0.6042691258 -1.7817661653 0.9666699792
0.6481983359 -1.8659270049 0.9759873553
0.6778900577 -1.9439454184 0.9760767791
0.6930448895 -2.0261693415 0.9695725162
0.6916067206 -2.1092826966 0.9576225684
0.6788983782 -2.1905505436 0.9412972109
0.6574141241 -2.2808659208 0.9169807625
0.6333222492 -2.3568771438 0.8903895957
0.6041362378 -2.4413659139 0.8550192691
0.5724635555 -2.5223966477 0.8138916212
0.5387367148 -2.5996015935 0.7672550808
0.5031488001 -2.6726674376 0.7155184471
0.4656656394 -2.7410028476 0.6588480842
0.4262390742 -2.8041699378 0.5976538974
0.3847902689 -2.8616571642 0.5323256530
0.3412909884 -2.9129605579 0.4632793398
0.2957542514 -2.9574463604 0.3908933412
0.2483432148 -2.9946791321 0.3156764972
0.1993297147 -3.0242705541 0.2381320695
0.1489883033 -3.0456504224 0.1587699915
0.0978332260 -3.0586672319 0.0781320748
0.0463145252 -3.0629833574 -0.0031947850
-0.0050571009 -3.0586650652 -0.0846122915
-0.0557836193 -3.0456608511 -0.1655028634
-0.1053739919 -3.0239714410 -0.2452179138
-0.1532511864 -2.9939119315 -0.3232252993
-0.2051344544 -2.9513694416 -0.4084005335
-0.2484021003 -2.9050380254 -0.4809938765
-0.2890665884 -2.8517004782 -0.5501820600
-0.3270504779 -2.7919698204 -0.6155471824
-0.3668807959 -2.7176746159 -0.6837340434
-0.3990026477 -2.6459265495 -0.7393538718
-0.4283152230 -2.5693682445 -0.7898164340
-0.4546506971 -2.4884271338 -0.8346844781
-0.4810650279 -2.3928770579 -0.8781976463
-0.5025097354 -2.2929183116 -0.9138083019
-0.5171311836 -2.1890466132 -0.9407418860
-0.5206328044 -2.0820183034 -0.9572544589
-0.5080986145 -1.9626229044 -0.9633430770
-0.4759539126 -1.8476945784 -0.9547924195
-0.4352812529 -1.7503735113 -0.9349981795
-0.3870109191 -1.6594749116 -0.9045144263
-0.3409982937 -1.5837232771 -0.8688095740
-0.2926095259 -1.5133349303 -0.8254936390
-0.2431541345 -1.4483047163 -0.7751423010
-0.1936783573 -1.3887498688 -0.7181906175
-0.1449650373 -1.3346494320 -0.6552861188
-0.0974337914 -1.2859195575 -0.5871986121
-0.0511829031 -1.2425098485 -0.5146941871
-0.0060437234 -1.2046003189 -0.4384486259
0.0384890605 -1.1721219354 -0.3593570436
0.0832080922 -1.1447995585 -0.2784200255
0.1293027133 -1.1224526426 -0.1967159112
0.1781744207 -1.1047834440 -0.1154781097
0.2315887851 -1.0912944478 -0.0363332639
0.2913909522 -1.0813374993 0.0386068112
0.3591320313 -1.0740598954 0.1067137052
0.4359446990 -1.0686211831 0.1644618323
0.5324685415 -1.0635990402 0.2131849973
0.6256637442 -1.0590191003 0.2368454733
0.7335118943 -1.0518789354 0.2381726638
0.8269559088 -1.0420671759 0.2182004844
0.9139681235 -1.0272260143 0.1800643534
0.9930163664 -1.0062165666 0.1292223342
1.0663107246 -0.9787772780 0.0729594958
1.1385028969 -0.9451769589 0.0187576082
1.2039285415 -0.9113862007 -0.0222178700
1.2846911063 -0.8694680773 -0.0537129268
1.3707026253 -0.8281234668 -0.0662109300
1.4481580766 -0.7959198227 -0.0594761188
1.5250233330 -0.7695632879 -0.0382313604
1.6098168162 -0.7482943279 0.0014393842
1.6891511632 -0.7375395840 0.0545977026
1.7534785113 -0.7365051713 0.1088393597
1.8229277093 -0.7438010019 0.1751742076
1.8895221054 -0.7588784597 0.2432029178
1.9550788103 -0.7809186039 0.3103768338
2.0211895116 -0.8089230307 0.3747307634
2.0887695899 -0.8425929172 0.4346772463
2.1582596422 -0.8819587749 0.4886527303
2.2294557333 -0.9270852560 0.5353591010
2.3016985679 -0.9782547235 0.5733618615
2.3738001152 -1.0357228610 0.6012281271
2.4443743872 -1.0990510126 0.6181037316
2.5200193854 -1.1764991877 0.6227711030
2.5826234964 -1.2491858404 0.6143887810
2.6402045142 -1.3238521907 0.5947777942
2.6924128019 -1.3989800948 0.5646304223
2.7391328795 -1.4732147753 0.5247664428
2.7804273478 -1.5454677663 0.4762070175
2.8162225172 -1.6148754245 0.4197564800
2.8464084151 -1.6806763808 0.3561526906
2.8706186452 -1.7421388542 0.2859856041
2.8885886175 -1.7987144506 0.2100856772
2.9000387222 -1.8498616837 0.1292418547
2.9046256690 -1.8949708551 0.0442349599
2.9019182974 -1.9332763064 -0.0441058938
2.8918212552 -1.9642822305 -0.1347305025
2.8742396382 -1.9874636684 -0.2265366031
2.8455933406 -2.0038853929 -0.3297645888
2.8126082855 -2.0086233185 -0.4201330362
2.7731152041 -2.0043923658 -0.5078734877
2.7276664114 -1.9912028730 -0.5917573403
2.6769671077 -1.9692243684 -0.6706366885
2.6218194714 -1.9388834186 -0.7435340212
2.5629995967 -1.9007621073 -0.8095894774
2.4933081730 -1.8500233584 -0.8753304475
2.4292443175 -1.7976925400 -0.9247993906
2.3639641418 -1.7397533826 -0.9656819410
2.2983648274 -1.6768040210 -0.9976922143
2.2254677391 -1.6003268340 -1.0220999979
2.1633181181 -1.5276587813 -1.0338212368
2.1053825736 -1.4507380903 -1.0355436042
2.0480964114 -1.3593828002 -1.0251935111
2.0020686788 -1.2641920108 -1.0020781654
1.9716943864 -1.1783201374 -0.9713870484
1.9510365432 -1.0930035056 -0.9322005228
1.9387254060 -0.9994298635 -0.8791557711
1.9352666112 -0.9201823977 -0.8246437625
1.9375787735 -0.8452525754 -0.7641836012
1.9446138636 -0.7751348619 -0.6984694703
1.9556896360 -0.7103411758 -0.6279835239
1.9704142928 -0.6511579995 -0.5533243481
1.9887697923 -0.5978372038 -0.4751209580
2.0108911862 -0.5503255231 -0.3941936829
2.0371903755 -0.5084616146 -0.3114195489
2.0684658515 -0.4715576185 -0.2280341437
2.1054352999 -0.4380713693 -0.1455670938
2.1488501152 -0.4055233059 -0.0659705016
2.1994677483 -0.3705218850 0.0080151007
2.2650314137 -0.3229872106 0.0795461001
2.3356238491 -0.2614497340 0.1327435704
2.4030736137 -0.1826605425 0.1603632700
2.4572565569 -0.0772832751 0.1553968128
2.4690322053 0.0231498695 0.1203613855
2.4464410133 0.1154128432 0.0695515572
2.4017605740 0.1966598173 0.0136928356
2.3508735337 0.2614795388 -0.0362117769
2.2921330751 0.3212784236 -0.0837595300
2.2258963026 0.3770157865 -0.1260230049
2.1518661326 0.4289382042 -0.1591424588
2.0711282144 0.4771927439 -0.1797483982
1.9866315435 0.5229147475 -0.1870748234
1.9016854058 0.5682963942 -0.1828927660
1.8289991137 0.6096692043 -0.1721318442
1.7488053609 0.6601029741 -0.1542062355
1.6727370563 0.7150642237 -0.1320657846
1.6013809543 0.7750634328 -0.1074284732
1.5345347581 0.8397635980 -0.0820052217
1.4705995461 0.9077471955 -0.0576134764
1.4050110382 0.9751794686 -0.0371316014
1.3347576617 1.0388974232 -0.0227122690
1.2586360963 1.0966901381 -0.0157114698
1.1767025223 1.1466415910 -0.0166292849
1.0904337631 1.1881154805 -0.0247536682
1.0016632434 1.2220294125 -0.0383735407
0.9115262154 1.2501139711 -0.0551202417
0.8193797863 1.2738728788 -0.0689512689
0.7372174468 1.2916110170 -0.0754393044
0.6423520793 1.3082285447 -0.0770066543
0.5472258618 1.3214529034 -0.0733855255
0.4522025677 1.3316394199 -0.0651160759
0.3695128878 1.3384768514 -0.0532803807
0.2750581448 1.3441355023 -0.0378042700
0.1809853153 1.3478360534 -0.0186802812
0.0874901913 1.3498405591 0.0042733391
-0.0052918048 1.3505917847 0.0306083339
-0.0979190373 1.3514112100 0.0574273623
-0.1912419855 1.3534551760 0.0813257778
-0.2855707854 1.3560132546 0.1004188663
-0.3810184270 1.3579992473 0.1125770623
-0.4772471428 1.3580557752 0.1154667754
-0.5710351300 1.3625784000 0.0799004700
-0.6654151991 1.3571272609 0.0631383025
-0.7576941333 1.3463919031 0.0387981387
-0.8482301781 1.3315655738 0.0103267367
-0.9378165217 1.3133436001 -0.0191835690
-1.0270009961 1.2911456477 -0.0471219846
-1.1156907287 1.2629397153 -0.0707757742
-1.2025749075 1.2257618889 -0.0874288250
-1.2846655202 1.1766022464 -0.0940650720
-1.3585523788 1.1156011227 -0.0892642271
-1.4247848676 1.0475264314 -0.0752655793
-1.4866382644 0.9769036832 -0.0549582567
-1.5479518306 0.9070113189 -0.0307975049
-1.6117164438 0.8400657565 -0.0047432484
-1.6796788540 0.7775124238 0.0215832544
-1.7525852564 0.7201896281 0.0465191967
-1.8302444840 0.6681064421 0.0683985690
-1.9119905944 0.6206277122 0.0853022751
-1.9965892687 0.5762360696 0.0949203854
-2.0822335197 0.5328710828 0.0945428677
-2.1661457573 0.4881082956 0.0817024554
-2.2453222393 0.4401142885 0.0564388078
-2.3177292848 0.3880339726 0.0208920141
-2.3831589745 0.3317352648 -0.0211939598
-2.4419712282 0.2710041041 -0.0667392724
-2.4931650651 0.2048996395 -0.1139449797
-2.5332932168 0.1316596513 -0.1612406251
-2.5557733612 0.0498452172 -0.2058345755
-2.5521400837 -0.0387022124 -0.2417022471
-2.5203675873 -0.1266001576 -0.2613833322
-2.4674273991 -0.2062746014 -0.2606651803
-2.4033668969 -0.2744128225 -0.2401411964
-2.3354728218 -0.3294824019 -0.2008923663
-2.2695341937 -0.3719791981 -0.1457426891
-2.2089797402 -0.4047880123 -0.0789266596
-2.1554779628 -0.4313029019 -0.0037405626
-2.1089417707 -0.4555974319 0.0766851711
-2.0689436513 -0.4808716337 0.1602762847
-2.0344350867 -0.5097936380 0.2451154980
-2.0045219246 -0.5439065377 0.3297656640
-1.9784560088 -0.5840917338 0.4130094157
-1.9556603638 -0.6307923781 0.4937732428
-1.9355812966 -0.6837809739 0.5713186516
-1.9181181494 -0.7431727098 0.6447500306
-1.9030595442 -0.8081752493 0.7138233463
-1.8909157305 -0.8786145860 0.7779619854
-1.8821704456 -0.9539571651 0.8368745495
-1.8781262140 -1.0339319560 0.8898856144
-1.8801615374 -1.1176431884 0.9368645190
-1.8902886197 -1.2041579701 0.9772259237
-1.9109157195 -1.2919499009 1.0101089734
-1.9437185829 -1.3787991912 1.0344008237
-1.9883313646 -1.4624197401 1.0493640680
-2.0428295650 -1.5412425164 1.0544521120
-2.1041834114 -1.6149345529 1.0499784530
-2.1699030421 -1.6835009902 1.0358718766
-2.2378433163 -1.7472444485 1.0125919132
-2.3064964340 -1.8062132969 0.9804920822
-2.3747311621 -1.8602576880 0.9399588792
-2.4417414429 -1.9089920602 0.8914501970
-2.5068080139 -1.9517711208 0.8352813294
-2.5692215749 -1.9881723260 0.7720398110
-2.6282547560 -2.0171183940 0.7020591476
-2.6831846990 -2.0384220182 0.6262466949
-2.7333647625 -2.0515195076 0.5454526626
-2.7781058421 -2.0561368353 0.4606352740
-2.8167308965 -2.0522547928 0.3728298103
-2.8487715182 -2.0401339333 0.2831325795
-2.8734422857 -2.0195967071 0.1926426185
-2.8909105249 -1.9914102742 0.1025436937
-2.9010523216 -1.9560633812 0.0138510356
-2.9039121758 -1.9140765708 -0.0724594274
-2.8994703366 -1.8658997242 -0.1554114807
-2.8882604666 -1.8121466989 -0.2341880560
-2.8706534759 -1.7534697466 -0.3081288636
-2.8469589028 -1.6904137632 -0.3765617497
-2.8174706277 -1.6234580192 -0.4387566621
-2.7823571090 -1.5532353087 -0.4940424000
-2.7417321153 -1.4803630892 -0.5415727273
-2.6957972387 -1.4057805506 -0.5808942939
-2.6443512406 -1.3304568267 -0.6108478871
-2.5874795737 -1.2557056935 -0.6306871327
-2.5254163824 -1.1830167596 -0.6394784475
-2.4587958019 -1.1139781141 -0.6369238560
-2.3887257243 -1.0498952199 -0.6229398014
-2.3165992089 -0.9917149780 -0.5979264156
-2.2438279890 -0.9397569692 -0.5629941782
-2.1716168696 -0.8939425927 -0.5193569408
-2.1007682802 -0.8538618187 -0.4684211299
-2.0315032574 -0.8193019537 -0.4115775910
-1.9635923565 -0.7903757217 -0.3501233819
-1.8961720982 -0.7672091686 -0.2857593564
-1.8278791561 -0.7503144435 -0.2203726556
-1.7568905211 -0.7410488806 -0.1563739437
-1.6813582744 -0.7406258890 -0.0971522011
-1.6002875005 -0.7500965164 -0.0467621993
-1.5140514722 -0.7701678472 -0.0099860307
-1.4250790959 -0.7999853684 0.0095861918
-1.3366938780 -0.8371263612 0.0096864534
-1.2522930365 -0.8779832113 -0.0103330216
-1.1733833024 -0.9181960272 -0.0471756453
-1.0989330808 -0.9544664295 -0.0957476502
-1.0252138371 -0.9849898310 -0.1492212998
-0.9474806784 -1.0089055920 -0.2002414608
-0.8628451055 -1.0265102985 -0.2418351307
-0.7714604519 -1.0383240833 -0.2683817575
-0.6761128631 -1.0456606181 -0.2752253017
-0.5812130401 -1.0504949555 -0.2626141165
-0.4906681104 -1.0541261193 -0.2313246498
-0.4072931477 -1.0576500169 -0.1840608607
-0.3324617955 -1.0619151033 -0.1241422381
-0.2662440443 -1.0677186477 -0.0548742232
-0.2074421790 -1.0759195059 0.0206032519
-0.1542355920 -1.0872379875 0.0997640176
-0.1049227547 -1.1023860125 0.1807967288
-0.0577162916 -1.1216619017 0.2622050857
-0.0113300080 -1.1453402109 0.3429209698
0.0355789351 -1.1734663600 0.4218871384
0.0838791777 -1.2063183797 0.4981411693
0.1342291074 -1.2436386838 0.5709259742
0.1870124297 -1.2852727303 0.6395221235
0.2424651530 -1.3310218608 0.7032161467
0.3005462155 -1.3808381588 0.7612629531
0.3609157819 -1.4344222669 0.8132974258
0.4231925945 -1.4916149142 0.8588368245
0.4867747814 -1.5524208311 0.8973344147
0.5508467876 -1.6167267114 0.9286753757
0.6142661577 -1.6848542466 0.9523138761
0.6753466663 -1.7572508155 0.9680249900
0.7312809048 -1.8348980709 0.9755544194
0.7754850307 -1.9199898832 0.9740887738
0.7971051398 -2.0126639112 0.9639911105
0.7916105094 -2.1068891703 0.9473676463
0.7692282920 -2.1977969515 0.9261691442
0.7389151467 -2.2851738495 0.9002911429
0.7050062640 -2.3695612008 0.8693989789
0.6691423009 -2.4509497615 0.8331198465
0.6321185552 -2.5290826645 0.7912819882
0.5941523851 -2.6037019410 0.7442138753
0.5551612695 -2.6743641726 0.6921377503
0.5149957197 -2.7404344920 0.6351542170
0.4734896434 -2.8014437173 0.5736701604
0.4304389218 -2.8567199772 0.5079761797
0.3858365513 -2.9059848269 0.4386416170
0.3396028263 -2.9484444309 0.3659492590
0.2918569817 -2.9836148814 0.2904019366
0.2428618126 -3.0111278260 0.2125143204
0.1928754438 -3.0302567669 0.1327734528
0.1424345645 -3.0410278479 0.0517706781
0.0919404079 -3.0430716430 -0.0298784408
0.0419187639 -3.0363120462 -0.1115701155
-0.0071253002 -3.0208287515 -0.1926716171
-0.0546799155 -2.9964399700 -0.2724660243
-0.1001470295 -2.9635580171 -0.3504003314
-0.1432319169 -2.9226529024 -0.4258462456
-0.1836083375 -2.8741894221 -0.4982544225
-0.2209874783 -2.8185208083 -0.5670005840
-0.2553056908 -2.7563795523 -0.6316852845
-0.2863808342 -2.6880978172 -0.6916580060
-0.3140857677 -2.6142106006 -0.7464001480
-0.3384544844 -2.5354652703 -0.7956715109
-0.3592226611 -2.4522807817 -0.8389169434
-0.3760424118 -2.3651629311 -0.8756478579
-0.3884100363 -2.2747061175 -0.9054156029
-0.3953477102 -2.1814732305 -0.9273519608
-0.3958714630 -2.0864071122 -0.9407859008
-0.3891339820 -1.9907591020 -0.9452753634
-0.3744593598 -1.8960424788 -0.9403033989
-0.3518021825 -1.8039294328 -0.9257322585
-0.3219835336 -1.7159109483 -0.9016993464
-0.2862355274 -1.6332330766 -0.8684882623
-0.2463966666 -1.5562738225 -0.8271538762
-0.2039099713 -1.4853609009 -0.7782896856
-0.1600754280 -1.4207029032 -0.7224169935
-0.1159264008 -1.3622189869 -0.6603371638
-0.0720679889 -1.3097128176 -0.5929390812
-0.0287745834 -1.2630890089 -0.5209923757
0.0139972364 -1.2224931204 -0.4451766883
0.0566731452 -1.1877593615 -0.3664480570
0.0999532017 -1.1585159589 -0.2858414909
0.1449758557 -1.1345353372 -0.2044499456
0.1930654599 -1.1154810197 -0.1235131601
0.2462552976 -1.1009351866 -0.0448758097
0.3061533554 -1.0900561017 0.0293780160
0.3742779674 -1.0820063143 0.0964989144
0.4515716725 -1.0759656479 0.1530254530
0.5379840213 -1.0709928658 0.1943108184
0.6308836278 -1.0661076345 0.2173263709
0.7264723160 -1.0599579848 0.2196298117
0.8199321549 -1.0507692232 0.2005804819
0.9066453216 -1.0368017628 0.1621436410
0.9847772391 -1.0168896307 0.1100934001
1.0565580608 -0.9906524689 0.0519378773
1.1267676109 -0.9581592396 -0.0049628652
1.2004026205 -0.9196674289 -0.0529788020
1.2800140366 -0.8775157428 -0.0858030522
1.3649705226 -0.8354042543 -0.0995852418
1.4526845451 -0.7972802867 -0.0933213655
1.5397731072 -0.7665740464 -0.0674850725
1.6229225934 -0.7454422605 -0.0245610740
1.7001660911 -0.7347998076 0.0313931683
1.7713281237 -0.7343898931 0.0958278380
1.8381178521 -0.7427199583 0.1643124089
1.9024878566 -0.7585727019 0.2338113324
1.9662300079 -0.7813259342 0.3019654271
2.0309134991 -0.8099756251 0.3669234019
2.0973351085 -0.8442695915 0.4272114256
2.1658742400 -0.8842030966 0.4813278450
2.2362699116 -0.9299528404 0.5278955240
2.3078223776 -0.9816964596 0.5655435569
2.3792665235 -1.0396342213 0.5929631145
2.4492541864 -1.1032777816 0.6092596803
2.5161689220 -1.1719958053 0.6134009056
2.5787870375 -1.2443167194 0.6054344334
2.6365213891 -1.3185382816 0.5861496054
2.6890437248 -1.3931550914 0.5563207507
2.7361139774 -1.4668018242 0.5165875878
2.7777792760 -1.5383496597 0.4679739248
2.8139836763 -1.6069348542 0.4113665355
2.8447152760 -1.6718160689 0.3475957052
2.8694642735 -1.7321435360 0.2770947870
2.8879595889 -1.7873582119 0.2007457125
2.9000305704 -1.8370034106 0.1194509409
2.9052964173 -1.8803875914 0.0339563329
2.9031978789 -1.9166257924 -0.0549314621
2.8938350815 -1.9453990518 -0.1460419614
2.8769895184 -1.9660741175 -0.2382677339
2.8527163070 -1.9780231918 -0.3303786495
2.8213450825 -1.9807676683 -0.4210654048
2.7834994946 -1.9744627375 -0.5090630305
2.7395982643 -1.9589846828 -0.5930245390
2.6903841674 -1.9343885689 -0.6716934792
2.6368133278 -1.9015196526 -0.7442663299
2.5795857571 -1.8607810177 -0.8097103820
2.5194986634 -1.8128253705 -0.8672240349
2.4574268919 -1.7586580970 -0.9165222272
2.3941494306 -1.6988439700 -0.9569763012
2.3305758223 -1.6341123423 -0.9884051559
2.2678493548 -1.5647366058 -1.0101128528
2.2071339943 -1.4913443565 -1.0221087769
2.1501080585 -1.4141424700 -1.0238753922
2.0984612278 -1.3336595020 -1.0155546087
2.0542072367 -1.2506052594 -0.9966768688
2.0186799502 -1.1662408183 -0.9678418170
1.9923028968 -1.0820521228 -0.9300274571
1.9750563279 -0.9996630504 -0.8838624763
1.9657457404 -0.9203075905 -0.8306203588
1.9631584471 -0.8449702126 -0.7711406246
1.9662181675 -0.7742738293 -0.7062261435
1.9739871288 -0.7085631925 -0.6366239693
1.9860957709 -0.6482347799 -0.5628806755
2.0024500723 -0.5935352402 -0.4856486975
2.0230030729 -0.5442361250 -0.4058279698
2.0481105644 -0.5001382895 -0.3242822588
2.0784523522 -0.4603691247 -0.2422884430
2.1148695583 -0.4234337401 -0.1614530126
2.1579600756 -0.3866922020 -0.0838986840
2.2082537145 -0.3465109542 -0.0126891500
2.2652527701 -0.2980708638 0.0473243828
2.3253958781 -0.2376487318 0.0909327833
2.3810345380 -0.1628683613 0.1116129957
2.4204315500 -0.0761743983 0.1058454825
2.4304449987 0.0135097414 0.0747655304
2.4120210260 0.0956584574 0.0292009893
2.3756330647 0.1685964774 -0.0213762509
2.3283298279 0.2345484143 -0.0726675247
2.2727070392 0.2953847216 -0.1219284579
2.2096416774 0.3525126811 -0.1664000406
2.1382703544 0.4060062952 -0.2018382227
2.0596074102 0.4558855593 -0.2248484946
1.9764845639 0.5029309002 -0.2342556456
1.8923575314 0.5491460069 -0.2321125734
1.8096204326 0.5966798896 -0.2212379945
1.7299870417 0.6475056203 -0.2039047837
1.6543440000 0.7026229891 -0.1823305229
1.5833238599 0.7625972613 -0.1581498029
1.5166827013 0.8270634147 -0.1330643118
1.4533460071 0.8950715192 -0.1087526099
1.3912045653 0.9650620464 -0.0871238979
1.3270767960 1.0345944375 -0.0704703960
1.2572220201 1.0998968380 -0.0621898016
1.1799697908 1.1566895856 -0.0646964806
1.0969627844 1.2029546565 -0.0779358873
1.0109767011 1.2397216899 -0.0996890483
0.9237495196 1.2699242242 -0.1262317327
0.8335685995 1.2957624903 -0.1464652066
0.7403822663 1.3175075664 -0.1541012774
0.6460520761 1.3351777762 -0.1509479403
0.5517480272 1.3491153018 -0.1392237637
0.4580485454 1.3597002978 -0.1209142206
0.3650641106 1.3675132614 -0.0981056545
0.2726749262 1.3729901721 -0.0723660637
0.1806509985 1.3764923819 -0.0450092289
0.0887148731 1.3783147872 -0.0171910353
-0.0034581334 1.3786396972 0.0098904018
-0.0961759822 1.3777492730 0.0350167266
-0.1896770215 1.3758618737 0.0569564953
-0.2841172384 1.3731686551 0.0742578524
-0.3794756779 1.3698808230 0.0851958150
-0.4754037243 1.3662494031 0.0877760211
-0.5753695749 1.3477713892 0.1350490486
-0.6699823124 1.3391910407 0.1168709350
-0.7624102879 1.3250947927 0.0917370413
-0.8530828057 1.3066908144 0.0630702656
-0.9427209177 1.2843919582 0.0339249844
-1.0317487156 1.2574520775 0.0070754067
-1.0981234736 1.2338973037 -0.0106806066
-1.1843856277 1.1930168264 -0.0266746151
-1.2655049830 1.1406362296 -0.0323871516
-1.3204802174 1.0934269315 -0.0282223343
-1.3885031945 1.0258803834 -0.0158115674
-1.4521440843 0.9554919801 0.0034112781
-1.5151305415 0.8857221537 0.0268191731
-1.5803406974 0.8187647398 0.0522096306
-1.6495587586 0.7560824493 0.0778001210
-1.7235523036 0.6985038047 0.1018916995
-1.8021348509 0.6459781864 0.1227597289
-1.8846062613 0.5978031004 0.1384482238
-1.9696993645 0.5524637091 0.1467615661
-2.0554616321 0.5078585991 0.1445228607
-2.1390110349 0.4616647598 0.1297397974
-2.2171842281 0.4121433558 0.1021453231
-2.2882420107 0.3586805908 0.0642669437
-2.3518256023 0.3009936557 0.0196910344
-2.4080572069 0.2386205900 -0.0283720322
-2.4553605384 0.1702134415 -0.0776783343
-2.4893611101 0.0938894824 -0.1258189749
-2.5006678888 0.0307415975 -0.1581280958
-2.4985506042 -0.0353325581 -0.1845991805
-2.4810449592 -0.1029310610 -0.2028522676
-2.4329840892 -0.1863949653 -0.2048243198
-2.3867878740 -0.2398469222 -0.1892143577
-2.3385257466 -0.2864947012 -0.1634508071
-2.2740785402 -0.3376270494 -0.1138384818
-2.2139327452 -0.3776307249 -0.0499657275
-2.1729130176 -0.4028876853 0.0041866731
-2.1248325504 -0.4328340656 0.0826436185
-2.0835863935 -0.4624451557 0.1650723186
-2.0484456175 -0.4945987432 0.2493636139
-2.0184979571 -0.5313496405 0.3337739271
-1.9928834734 -0.5736911372 0.4169727500
-1.9710169318 -0.6221221129 0.4978872161
-1.9525175026 -0.6767651492 0.5756156299
-1.9373478388 -0.7375468868 0.6494096571
-1.9254597766 -0.8039194476 0.7188474639
-1.9173069756 -0.8756150797 0.7833493505
-1.9137039023 -0.9521508026 0.8424472756
-1.9160124414 -1.0330387022 0.8954480133
-1.9258587876 -1.1173494287 0.9417385790
-1.9381987727 -1.1820039903 0.9723717346
-1.9649444937 -1.2691248283 1.0049919082
-2.0028163238 -1.3551311050 1.0281730351
-2.0508136731 -1.4381507270 1.0412776433
-2.0926844361 -1.4974175239 1.0435307221
-2.1527586643 -1.5730011150 1.0388902162
-2.2168193661 -1.6439464730 1.0242806780
-2.2829574845 -1.7102710753 1.0001755334
-2.3330715046 -1.7567125489 0.9758368952
-2.3996867497 -1.8143612692 0.9359800498
-2.4652219041 -1.8664974898 0.8876234341
-2.5288393242 -1.9123996119 0.8311107539
-2.5898009825 -1.9513923152 0.7669881691
-2.6473582450 -1.9828857944 0.6959957834
-2.7007486335 -2.0062770039 0.6188780933
-2.7491802960 -2.0210563366 0.5365524147
-2.7819469120 -2.0265617190 0.4721083029
-2.8199339977 -2.0257501589 0.3831922065
-2.8512131230 -2.0161245271 0.2922082424
-2.8753228553 -1.9978690223 0.2003637033
-2.8918337968 -1.9713961857 0.1088184212
-2.9009420425 -1.9373585124 0.0187482542
-2.9025008252 -1.8962087772 -0.0687756759
-2.8968591012 -1.8486187171 -0.1528113524
-2.8843976512 -1.7952623224 -0.2325408780
-2.8653347246 -1.7366461724 -0.3071120100
-2.8475005157 -1.6899674862 -0.3598189298
-2.8178103782 -1.6235436037 -0.4237260232
-2.7824450148 -1.5535921494 -0.4805922526
-2.7414218671 -1.4807902193 -0.5295226529
-2.6949065877 -1.4060003443 -0.5697490882
-2.6429188910 -1.3303261331 -0.6004679803
-2.5854402066 -1.2550995863 -0.6206840096
-2.5227972354 -1.1818688171 -0.6297141166
-2.4556236644 -1.1122222936 -0.6269423129
-2.3850539299 -1.0476457140 -0.6121362104
-2.3125097221 -0.9889887179 -0.5862792040
-2.2395617020 -0.9366642120 -0.5500136156
-2.1673898110 -0.8905389409 -0.5048463406
-2.0967687839 -0.8502592530 -0.4522344844
-2.0279460577 -0.8156634825 -0.3935226288
-1.9605647868 -0.7866219908 -0.3302831841
-1.8937911707 -0.7638012822 -0.2639201821
-1.8260997265 -0.7475375365 -0.1965788356
-1.7556490899 -0.7388902524 -0.1306938406
-1.6804607601 -0.7394775715 -0.0696966371
-1.5992248887 -0.7505869749 -0.0183183271
-1.5127490601 -0.7722121308 0.0191272221
-1.4234505962 -0.8035261999 0.0388403290
-1.3348189143 -0.8420744980 0.0381808891
-1.2501576417 -0.8838922075 0.0175650245
-1.1712351362 -0.9247998879 -0.0205993148
-1.0972310411 -0.9614373558 -0.0711749560
-1.0240460902 -0.9918260750 -0.1268843661
-0.9467267642 -1.0157821933 -0.1799965707
-0.8620018397 -1.0332751612 -0.2232503923
-0.7699853613 -1.0449612220 -0.2504776023
-0.6738705312 -1.0524048861 -0.2579005919
-0.5782388327 -1.0573350517 -0.2442600197
-0.4872974744 -1.0613056887 -0.2115167339
-0.4249435320 -1.0644085380 -0.1745004666
-0.3485878464 -1.0693359843 -0.1156121273
-0.2810357149 -1.0759658207 -0.0467853834
-0.2214150175 -1.0852462842 0.0288410307
-0.1677365514 -1.0978455786 0.1084212681
-0.1182834850 -1.1144853610 0.1900020504
-0.0714953061 -1.1357038035 0.2721030410
-0.0257599739 -1.1616857938 0.3534246071
0.0200280921 -1.1925898103 0.4329704235
0.0667719216 -1.2287440844 0.5096810206
0.1150222732 -1.2699600062 0.5828137999
0.1650591970 -1.3162592366 0.6515568194
0.2037882574 -1.3544001738 0.6996839843
0.2566887028 -1.4094611964 0.7591470034
0.3105999501 -1.4696067898 0.8124440920
0.3646338082 -1.5348109114 0.8592564927
0.4175447775 -1.6053457016 0.8990428323
0.4675808759 -1.6815922094 0.9311901798
0.5020162361 -1.7424534824 0.9503037898
0.5331915853 -1.8062815151 0.9653149685
0.5651157669 -1.8969559390 0.9764202912
0.5802950848 -1.9679009537 0.9780647844
0.5889846392 -2.0396747719 0.9751539219
0.5916029318 -2.1116762228 0.9678774906
0.5885684643 -2.1833041357 0.9564252777
0.5759131015 -2.2765579922 0.9336703820
0.5616382345 -2.3441930868 0.9113802124
0.5391301747 -2.4317820662 0.8769186916
0.5128085558 -2.5157106309 0.8365012543
0.4833210445 -2.5955012460 0.7902962863
0.4511363306 -2.6709707027 0.7388991438
0.4163355592 -2.7415712031 0.6825419514
0.3789885051 -2.8068961584 0.6216376343
0.3391416159 -2.8665943512 0.5566751264
0.2967454255 -2.9199362890 0.4879170626
0.2519056765 -2.9664482899 0.4158374234
0.2048294480 -3.0057433829 0.3409510578
0.1557976168 -3.0374132823 0.2637498186
0.1051011627 -3.0610440778 0.1847665302
0.0532318875 -3.0763066159 0.1044934715
0.0006886426 -3.0828950717 0.0234888708
-0.0520329658 -3.0810180842 -0.0576544675
-0.1044419384 -3.0704929507 -0.1383341097
-0.1560680682 -3.0515029121 -0.2179698034
-0.2063553432 -3.0242658459 -0.2960502673
-0.2670369920 -2.9800859807 -0.3909548214
-0.3131958630 -2.9358866287 -0.4637333306
-0.3571456985 -2.8848801482 -0.5333635359
-0.3987952650 -2.8275600885 -0.5994090804
-0.4473807576 -2.7472514145 -0.6758100808
-0.4839195278 -2.6776424983 -0.7323075955
-0.5181759616 -2.6032712187 -0.7839613570
-0.5500787331 -2.5245734858 -0.8304520129
-0.5860876439 -2.4205911847 -0.8807474348
-0.6166094345 -2.3111305057 -0.9222010009
-0.6389146570 -2.1966199958 -0.9541318112
-0.6453941457 -2.0776294946 -0.9737230170
-0.6270632470 -1.9344867068 -0.9814107907
-0.5774484654 -1.7993466779 -0.9692814401
-0.5187603232 -1.6968175898 -0.9442641006
-0.4520383046 -1.6030388750 -0.9073295063
-0.3957610599 -1.5342134775 -0.8691308858
-0.3388223851 -1.4703960381 -0.8238334017
-0.2823982977 -1.4112485317 -0.7719949164
-0.2272812867 -1.3567968345 -0.7139642416
-0.1740036737 -1.3070798771 -0.6502350738
-0.1227995939 -1.2621262974 -0.5814581430
-0.0735912228 -1.2219306882 -0.5083959984
-0.0260846832 -1.1867075173 -0.4317205636
0.0203049758 -1.1564845092 -0.3522660302
0.0664629827 -1.1310831581 -0.2709985602
0.1136295708 -1.1103699479 -0.1889818767
0.1632833815 -1.0940858682 -0.1074430593
0.2169222726 -1.0816537090 -0.0277907181
0.2766285490 -1.0726188970 0.0478356064
0.3439860952 -1.0661134766 0.1169284959
0.4203177255 -1.0612767183 0.1758982116
0.5269530618 -1.0562052145 0.2320591762
0.6204438606 -1.0519305661 0.2563645756
0.7405514725 -1.0437998860 0.2567155159
0.8339796628 -1.0333651285 0.2358204869
0.9212909253 -1.0176502659 0.1979850659
1.0012554937 -0.9955435025 0.1483512684
1.0760633884 -0.9669020871 0.0939811144
1.1502381829 -0.9321946782 0.0424780816
1.2074544625 -0.9031049724 0.0085430620
1.2893681759 -0.8614204119 -0.0216228014
1.3764347280 -0.8208426794 -0.0328366181
1.4436316081 -0.7945593588 -0.0256308720
1.5102735587 -0.7725525295 -0.0089776484
1.5967110390 -0.7511463952 0.0274398424
1.6781362353 -0.7402793604 0.0778022370
1.7356288988 -0.7386204495 0.1218508814
1.8077375666 -0.7448820455 0.1860360062
1.8765563542 -0.7591842175 0.2525945033
1.9439276127 -0.7805112736 0.3187882404
2.0114655241 -0.8078704363 0.3825381249
2.0802040712 -0.8409162428 0.4421430669
2.1506450444 -0.8797144532 0.4959776157
2.2226415549 -0.9242176716 0.5428226780
2.2955747583 -0.9748129875 0.5811801660
2.3683337070 -1.0318115006 0.6094931397
2.4394945881 -1.0948242437 0.6269477830
2.5238698488 -1.1810025701 0.6321413004
2.5864599552 -1.2540549614 0.6233431287
2.6438876393 -1.3291660997 0.6034059830
2.6957818790 -1.4048050982 0.5729400939
2.7421517816 -1.4796277265 0.5329452979
2.7830754196 -1.5525858729 0.4844401103
2.8184613581 -1.6228159949 0.4281464246
2.8481015541 -1.6895366927 0.3647096761
2.8717730170 -1.7521341724 0.2948764213
2.8892176460 -1.8100706894 0.2194256419
2.9000468740 -1.8627199568 0.1390327685
2.9039549206 -1.9095541188 0.0545135868
2.9006387159 -1.9499268204 -0.0332803255
2.8898074289 -1.9831654093 -0.1234190437
2.8714897580 -2.0088532193 -0.2148054723
2.8384703742 -2.0297475939 -0.3291505281
2.8038714886 -2.0364789687 -0.4192006676
2.7627309135 -2.0343219940 -0.5066839449
2.7157345584 -2.0234210633 -0.5904901416
2.6635500479 -2.0040601679 -0.6695798977
2.6068256150 -1.9762471846 -0.7428017124
2.5464134362 -1.9407431969 -0.8094685728
2.4671176826 -1.8872213463 -0.8834368601
2.4010617431 -1.8367269829 -0.9330765540
2.3337788529 -1.7806627952 -0.9743875808
2.2661538325 -1.7194956996 -1.0069792727
2.1830861234 -1.6359170623 -1.0340871430
2.1195022419 -1.5639732060 -1.0455336967
2.0606570887 -1.4873337105 -1.0472118163
1.9977315950 -1.3851060984 -1.0348324135
1.9499301209 -1.2777787623 -1.0074794619
1.9247088226 -1.1903994566 -0.9749322798
1.9097701896 -1.1039548884 -0.9343735886
1.9023944842 -0.9991966766 -0.8744490659
1.9047874819 -0.9200572048 -0.8186671662
1.9119991000 -0.8455349382 -0.7572265777
1.9230095597 -0.7759958946 -0.6907127972
1.9373921433 -0.7121191591 -0.6193430786
1.9547328147 -0.6540812191 -0.5437680208
1.9750895123 -0.6021391674 -0.4645932184
1.9987792994 -0.5564149211 -0.3825593960
2.0262701866 -0.5167849396 -0.2985568390
2.0584793509 -0.4827461123 -0.2137798443
2.0960010415 -0.4527089985 -0.1296811751
2.1397401548 -0.4243544098 -0.0480423191
2.1906817821 -0.3945328158 0.0287193515
2.2648100574 -0.3479035573 0.1117678174
2.3458518200 -0.2852507361 0.1745543575
2.4251126894 -0.2024527236 0.2091135443
2.4940815638 -0.0783921519 0.2049481431
2.5076194119 0.0327899977 0.1659572406
2.4808610006 0.1351672291 0.1099021251
2.4278880833 0.2247231572 0.0487619222
2.3734172396 0.2884106634 0.0002439708
2.3115591110 0.3471721256 -0.0455906022
2.2421509278 0.4015188918 -0.0856459691
2.1654619107 0.4518701132 -0.1164466949
2.0826490186 0.4984999286 -0.1346483017
1.9967785231 0.5428985948 -0.1398940012
1.9110132803 0.5874467814 -0.1336729585
1.8483777948 0.6226585190 -0.1230256940
1.7676236800 0.6727003279 -0.1045076873
1.6911301126 0.7275054584 -0.0818010462
1.6194380486 0.7875296042 -0.0567071436
1.5523868149 0.8524637813 -0.0309461315
1.4878530852 0.9204228718 -0.0064743430
1.4188175111 0.9852968908 0.0128606950
1.3424385274 1.0432004088 0.0250458579
1.2600501725 1.0934834382 0.0307668621
1.1734352537 1.1365935963 0.0314379109
1.0839047418 1.1732763044 0.0284285510
0.9923497857 1.2043371351 0.0229419670
0.8993029112 1.2303037180 0.0159912494
0.8051909730 1.2519832672 0.0085626689
0.7340526274 1.2657144677 0.0032226686
0.6386520825 1.2812793133 -0.0030653684
0.5427036964 1.2937905050 -0.0075472874
0.4463565901 1.3035785419 -0.0093179311
0.3739616651 1.3094404413 -0.0084551070
0.2774413634 1.3152808325 -0.0032424764
0.1813196321 1.3191797249 0.0076486666
0.0862655096 1.3213663309 0.0257377135
-0.0071254762 1.3225438721 0.0513262659
-0.0996620924 1.3250731471 0.0798379980
-0.1928069495 1.3310484783 0.1056950604
-0.2870243323 1.3388578541 0.1265798801
-0.3825611762 1.3461176716 0.1399583095
-0.4790905613 1.3498621474 0.1431575297
