# Supplementary material for: The topology of the magnetically induced ring current of C13Cl2
Source: Chem Sci. 2026 Jun 27. Online ahead of print. doi: 10.1039/d6sc03398a (PMC13334967; doi:10.1039/d6sc03398a)
Supplement: SC-OLF-D6SC03398A-s002 [file SC-OLF-D6SC03398A-s002.zip › c13cl2/3loops/ribbon_traj_010_017.xyz]

300

-0.5600584195 1.4288585570 -0.0022689762
-0.6571514041 1.4296426226 -0.0149938623
-0.7401277884 1.4252184151 -0.0351699965
-0.8336156932 1.4175697135 -0.0639491081
-0.9259018402 1.4072501479 -0.0955592674
-1.0178316132 1.3944909023 -0.1267943329
-1.1217538689 1.3774342372 -0.1589120755
-1.2376829066 1.3506228088 -0.1865387820
-1.3497805121 1.3040113173 -0.1994179821
-1.4538119790 1.2190458499 -0.1897422439
-1.5296510301 1.1252276173 -0.1657358874
-1.5924716051 1.0387444760 -0.1372921650
-1.6500530136 0.9642034029 -0.1095159476
-1.7116030706 0.8933261512 -0.0804397389
-1.7696796015 0.8354907999 -0.0553359966
-1.8329213185 0.7826374559 -0.0316688287
-1.9001795167 0.7339473283 -0.0105217762
-1.9709990333 0.6889998931 0.0067858601
-2.0446405171 0.6469335188 0.0187393630
-2.1310463831 0.6004147857 0.0232216522
-2.2059719773 0.5596257293 0.0156209574
-2.2779153619 0.5167532700 -0.0013597906
-2.3557623376 0.4644967487 -0.0295694976
-2.4279004703 0.4086390975 -0.0652191318
-2.4944640225 0.3490105829 -0.1053273709
-2.5633322583 0.2770965468 -0.1530800743
-2.6284737870 0.1891103184 -0.2086965030
-2.6758100902 0.0791393154 -0.2712247705
-2.6727412571 -0.0444749043 -0.3247719181
-2.6192094606 -0.1644548906 -0.3527930465
-2.5326085984 -0.2672916058 -0.3479486168
-2.4410779795 -0.3410407478 -0.3147690320
-2.3482191407 -0.3945095670 -0.2564060456
-2.2706196921 -0.4286103294 -0.1865530256
-2.2013226749 -0.4533011563 -0.1045406219
-2.1479471785 -0.4718792460 -0.0245463138
-2.1017748110 -0.4899807683 0.0601266212
-2.0621496319 -0.5105731385 0.1476223313
-2.0281872264 -0.5360078667 0.2362683888
-2.0023994485 -0.5639287822 0.3130967666
-1.9766896777 -0.6019436553 0.4000177769
-1.9544851252 -0.6474829985 0.4842630870
-1.9374105524 -0.6932628482 0.5547225301
-1.9207778191 -0.7522989379 0.6315864925
-1.9069928363 -0.8178175966 0.7036154464
-1.8966279319 -0.8894199668 0.7702202936
-1.8903162458 -0.9560979956 0.8238249537
-1.8887633674 -1.0374826399 0.8790513848
-1.8941879463 -1.1228478080 0.9275401238
-1.9062424448 -1.1997560890 0.9633989567
-1.9304895425 -1.2887586946 0.9970445319
-1.9615324166 -1.3655950770 1.0185328232
-2.0079955789 -1.4506958604 1.0339022943
-2.0563239362 -1.5212482098 1.0387981405
-2.1183887303 -1.5973385524 1.0344606898
-2.1847806789 -1.6683527220 1.0198458102
-2.2446533794 -1.7262904100 0.9993958038
-2.3139137293 -1.7879861660 0.9666031812
-2.3827119104 -1.8444739069 0.9247063638
-2.4416223628 -1.8885564549 0.8806050123
-2.5071049291 -1.9336801148 0.8227994246
-2.5619593824 -1.9671327507 0.7660439566
-2.6213915580 -1.9985156998 0.6943357494
-2.6764333837 -2.0216133758 0.6162673132
-2.7205057667 -2.0345739116 0.5439136466
-2.7653776323 -2.0410512553 0.4567079719
-2.8037356009 -2.0383831037 0.3662552384
-2.8318899446 -2.0289270905 0.2857846951
-2.8564939846 -2.0094061501 0.1925649166
-2.8734191033 -1.9816311452 0.0997247359
-2.8813980648 -1.9504373153 0.0202117277
-2.8837242216 -1.9085917469 -0.0687364217
-2.8783008262 -1.8600149865 -0.1540575004
-2.8676209137 -1.8125480736 -0.2246636389
-2.8490111004 -1.7533444859 -0.3009231331
-2.8237881430 -1.6893363910 -0.3711583816
-2.7968711751 -1.6300679835 -0.4269800032
-2.7601663914 -1.5588249052 -0.4839597118
-2.7175456848 -1.4847605295 -0.5325955126
-2.6761134321 -1.4186121636 -0.5681982294
-2.6228095222 -1.3419742763 -0.5992382852
-2.5638412248 -1.2658246513 -0.6192550327
-2.5079798521 -1.2011760743 -0.6267617783
-2.4398829606 -1.1303681601 -0.6246385069
-2.3775874776 -1.0727713861 -0.6126340477
-2.3043009812 -1.0120576952 -0.5882962783
-2.2303162559 -0.9576602587 -0.5533053888
-2.1661380350 -0.9154729702 -0.5152344114
-2.0938125722 -0.8727421870 -0.4641175806
-2.0230181032 -0.8361072368 -0.4064710526
-1.9623160259 -0.8090000395 -0.3522146754
-1.8931596795 -0.7839894150 -0.2868138039
-1.8230087543 -0.7659316724 -0.2201883600
-1.7498340863 -0.7563859792 -0.1551028068
-1.6818207533 -0.7564661790 -0.1028876687
-1.5986088999 -0.7660978999 -0.0517670474
-1.5216314993 -0.7841180691 -0.0193331133
-1.4308292460 -0.8143887483 0.0011005474
-1.3408538787 -0.8527235061 0.0005500590
-1.2658123243 -0.8895322216 -0.0171571440
-1.1857398873 -0.9316423588 -0.0551056111
-1.1110458779 -0.9699531211 -0.1062320186
-1.0377260206 -1.0024291815 -0.1631749472
-0.9603971440 -1.0282702523 -0.2179690574
-0.8753980249 -1.0472347299 -0.2630971598
-0.7827829160 -1.0597766686 -0.2925139472
-0.6729478340 -1.0674896939 -0.3007099387
-0.5762197020 -1.0711014294 -0.2859783306
-0.4843816939 -1.0732403279 -0.2519199218
-0.4003648552 -1.0751642919 -0.2014231189
-0.3254084653 -1.0779220204 -0.1380843576
-0.2593466010 -1.0825608594 -0.0654966066
-0.2008572939 -1.0900426670 0.0132012264
-0.1480535533 -1.1011705214 0.0954530238
-0.0991957543 -1.1166679310 0.1794454124
-0.0581425942 -1.1338936535 0.2528031629
-0.0120631738 -1.1584045773 0.3362284552
0.0344158000 -1.1880698737 0.4177257165
0.0822323228 -1.2229988752 0.4962959005
0.1256534615 -1.2571820023 0.5619320693
0.1774359444 -1.3016824039 0.6327639224
0.2315560018 -1.3510498478 0.6983963141
0.2878250340 -1.4052516179 0.7580865719
0.3387789274 -1.4561786204 0.8044718779
0.3975118300 -1.5191685005 0.8515490315
0.4494923079 -1.5774241258 0.8863393193
0.5070996076 -1.6492999450 0.9192902234
0.5563108673 -1.7151708219 0.9413063591
0.6025386500 -1.7848312246 0.9570176820
0.6421081924 -1.8593585594 0.9648871328
0.6726464220 -1.9385589909 0.9658012753
0.6886214593 -2.0221776337 0.9599263919
0.6876630157 -2.1068752802 0.9483003450
0.6740292368 -2.1894279233 0.9309572460
0.6542586158 -2.2694989157 0.9091723777
0.6282128780 -2.3588533316 0.8786886778
0.6017850732 -2.4337655745 0.8470236563
0.5700032638 -2.5165582336 0.8049294232
0.5360228589 -2.5952934939 0.7569817436
0.5044472745 -2.6603505066 0.7109651415
0.4668769472 -2.7303880965 0.6530593926
0.4272460511 -2.7949312772 0.5902991242
0.3854903894 -2.8533547497 0.5230563233
0.3470371832 -2.8984942875 0.4610519800
0.3014041734 -2.9441188476 0.3868380779
0.2538463059 -2.9821346540 0.3095941232
0.2046154854 -3.0119751580 0.2298425186
0.1605191571 -3.0304819365 0.1586521986
0.1093338665 -3.0438952950 0.0757819793
0.0577605518 -3.0481824787 -0.0078190055
0.0063832835 -3.0432852111 -0.0915152709
-0.0441974019 -3.0291723164 -0.1746540160
-0.0934531779 -3.0058498178 -0.2565150217
-0.1408329818 -2.9737611916 -0.3364921994
-0.1859355891 -2.9332694306 -0.4139328475
-0.2284494425 -2.8849068592 -0.4882735596
-0.2680891271 -2.8291018473 -0.5588888564
-0.3047500367 -2.7664910921 -0.6252967429
-0.3383369218 -2.6976319315 -0.6869775567
-0.3687198676 -2.6230092546 -0.7433748642
-0.3958662799 -2.5432785151 -0.7941459072
-0.4195327558 -2.4589378344 -0.8388196150
-0.4392229913 -2.3704296504 -0.8768454709
-0.4542291942 -2.2783186377 -0.9077807941
-0.4632780990 -2.1831912338 -0.9308200586
-0.4648333655 -2.0859949118 -0.9451850895
-0.4558500165 -1.9757182420 -0.9504692998
-0.4372896167 -1.8795188438 -0.9445812447
-0.4092780599 -1.7868395467 -0.9287907395
-0.3734247830 -1.6990974215 -0.9034605289
-0.3316449269 -1.6172559232 -0.8689705755
-0.2861152207 -1.5415530271 -0.8261157956
-0.2385688644 -1.4719341250 -0.7756746103
-0.1903624574 -1.4085105498 -0.7181145867
-0.1424887268 -1.3511498775 -0.6542086201
-0.0955290653 -1.2997166283 -0.5847812141
-0.0497455615 -1.2543035083 -0.5105159100
-0.0049992771 -1.2148782933 -0.4322764318
0.0391767967 -1.1813848561 -0.3509962009
0.0779143996 -1.1567095916 -0.2785264424
0.1235966484 -1.1336720563 -0.1944712984
0.1719740768 -1.1158011464 -0.1106824458
0.2250097448 -1.1026319265 -0.0288992330
0.2844342136 -1.0933636990 0.0488584675
0.3519727174 -1.0871402656 0.1198773200
0.4287939718 -1.0830023918 0.1807438977
0.5262821501 -1.0797531104 0.2327012606
0.6206845621 -1.0763888245 0.2586854973
0.7308979189 -1.0706967931 0.2639209985
0.8379702674 -1.0594469152 0.2391332646
0.9254640190 -1.0435934273 0.1978126766
1.0042241168 -1.0211664539 0.1435169939
1.0770029417 -0.9921265819 0.0840556599
1.1489506810 -0.9567472725 0.0271721519
1.2146155684 -0.9216516877 -0.0153614693
1.2967703221 -0.8781681067 -0.0470999565
1.3732726093 -0.8412043809 -0.0572524029
1.4517524102 -0.8081033935 -0.0515530031
1.5299634845 -0.7809749423 -0.0305911049
1.6056942824 -0.7612920852 0.0040384130
1.6871053599 -0.7500852604 0.0578674395
1.7523567248 -0.7499607931 0.1134606823
1.8234054822 -0.7580627026 0.1808327674
1.8914696860 -0.7745704813 0.2498546476
1.9497475545 -0.7951537791 0.3093262147
2.0173153704 -0.8247293410 0.3744073200
2.0862846588 -0.8604292830 0.4347521706
2.1571022260 -0.9022338171 0.4886421037
2.2201721100 -0.9435319762 0.5294770011
2.2934951559 -0.9969411718 0.5673384569
2.3665685528 -1.0568092608 0.5944337506
2.4380168877 -1.1224879441 0.6098476393
2.4979807718 -1.1836929831 0.6138525442
2.5623811098 -1.2576140383 0.6058103569
2.6217428057 -1.3335144648 0.5860133615
2.6755623083 -1.4098001652 0.5549910720
2.7175981872 -1.4754577129 0.5191787449
2.7607375547 -1.5488275708 0.4699413791
2.7979890085 -1.6191552137 0.4121780454
2.8293001454 -1.6856696348 0.3468532425
2.8542881553 -1.7475808290 0.2746357427
2.8705099446 -1.7970842428 0.2065264388
2.8827420893 -1.8485707243 0.1236671880
2.8877165223 -1.8936034086 0.0364230776
2.8849429034 -1.9313041774 -0.0543142108
2.8744252232 -1.9611983370 -0.1473581506
2.8590372415 -1.9804270494 -0.2294608799
2.8337926853 -1.9939222267 -0.3235023244
2.8011203113 -1.9980329706 -0.4161168544
2.7616102500 -1.9927098584 -0.5059586226
2.7157411311 -1.9777399828 -0.5916074302
2.6716014538 -1.9573510067 -0.6622585016
2.6161619666 -1.9254177373 -0.7369747575
2.5568559602 -1.8853270721 -0.8044450325
2.4944974236 -1.8377823677 -0.8638497588
2.4299079818 -1.7835828593 -0.9145400836
2.3639967352 -1.7235110521 -0.9560791442
2.2977565041 -1.6582192872 -0.9881486048
2.2323934304 -1.5880889743 -1.0102485270
2.1693793516 -1.5134572714 -1.0220087529
2.1107676950 -1.4344624172 -1.0229497285
2.0586217054 -1.3516631113 -1.0131498676
2.0151421776 -1.2659458242 -0.9924542624
1.9819338227 -1.1788136344 -0.9614097640
1.9589360497 -1.0922074651 -0.9210679226
1.9454017265 -1.0078972893 -0.8723953001
1.9398235077 -0.9273031513 -0.8163813447
1.9405876330 -0.8513306194 -0.7539630816
1.9466488258 -0.7808275789 -0.6856833423
1.9553939272 -0.7241076451 -0.6219811066
1.9692643822 -0.6648848642 -0.5447381473
1.9870079928 -0.6123406349 -0.4635859267
2.0057797548 -0.5716324717 -0.3905762556
2.0313988744 -0.5315190159 -0.3046658769
2.0620079729 -0.4973039158 -0.2179410746
2.0984059940 -0.4677004181 -0.1319056903
2.1471374921 -0.4383308031 -0.0374254800
2.2052087681 -0.4080449917 0.0508584308
2.2822292201 -0.3671281797 0.1360806949
2.3770366373 -0.3045995404 0.2070771584
2.4707679779 -0.2158728636 0.2434556493
2.5421257753 -0.1022063727 0.2383556201
2.5663434900 0.0224843849 0.1964793321
2.5366753892 0.1384086138 0.1345350294
2.4727617617 0.2383965668 0.0691084772
2.3992739546 0.3185826871 0.0119244837
2.3253083410 0.3851011881 -0.0356938840
2.2535371431 0.4403530302 -0.0721313993
2.1749898104 0.4919847645 -0.0983305568
2.1025251664 0.5348188473 -0.1117257599
2.0277268499 0.5761397383 -0.1151702159
1.9527335532 0.6172915367 -0.1098445465
1.8798054013 0.6604593021 -0.0969239406
1.8097373044 0.7066230414 -0.0793212223
1.7430755062 0.7563719631 -0.0584509271
1.6802392062 0.8100780138 -0.0354360953
1.6136062734 0.8768995132 -0.0075896332
1.5441786008 0.9577145306 0.0233255332
1.4668571485 1.0495955938 0.0493096612
1.3667634033 1.1336540005 0.0378620191
1.2806230299 1.1912603324 0.0153053969
1.1903655503 1.2399452555 -0.0157920871
1.1071242531 1.2766320230 -0.0472256577
1.0219159179 1.3069726179 -0.0829286574
0.9354765687 1.3326183833 -0.1206203636
0.8467413263 1.3547092274 -0.1542406824
0.7556270791 1.3735762656 -0.1803114657
0.6627851245 1.3890678035 -0.1989928555
0.5686988065 1.4013364748 -0.2107088726
0.4735710035 1.4104138003 -0.2154720326
0.3648969634 1.4161628927 -0.2129760763
0.2562382318 1.4170506734 -0.1963425773
0.1497404151 1.4140762797 -0.1663535909
0.0565105037 1.4119990001 -0.1352065484
-0.0364394790 1.4114382838 -0.1031419630
-0.1295440179 1.4129767084 -0.0718536631
-0.2232606242 1.4164758975 -0.0431635236
-0.3061469606 1.4197251360 -0.0229204891
-0.3899921664 1.4231563491 -0.0079128351
-0.4747380727 1.4265514249 0.0002599832
-0.5710351300 1.3625784000 0.0799004700
-0.6654151991 1.3571272609 0.0631383025
-0.7576941333 1.3463919031 0.0387981387
-0.8482301781 1.3315655738 0.0103267367
-0.9378165217 1.3133436001 -0.0191835690
-1.0270009961 1.2911456477 -0.0471219846
-1.1156907287 1.2629397153 -0.0707757742
-1.2025749075 1.2257618889 -0.0874288250
-1.2846655202 1.1766022464 -0.0940650720
-1.3585523788 1.1156011227 -0.0892642271
-1.4247848676 1.0475264314 -0.0752655793
-1.4866382644 0.9769036832 -0.0549582567
-1.5479518306 0.9070113189 -0.0307975049
-1.6117164438 0.8400657565 -0.0047432484
-1.6796788540 0.7775124238 0.0215832544
-1.7525852564 0.7201896281 0.0465191967
-1.8302444840 0.6681064421 0.0683985690
-1.9119905944 0.6206277122 0.0853022751
-1.9965892687 0.5762360696 0.0949203854
-2.0822335197 0.5328710828 0.0945428677
-2.1661457573 0.4881082956 0.0817024554
-2.2453222393 0.4401142885 0.0564388078
-2.3177292848 0.3880339726 0.0208920141
-2.3831589745 0.3317352648 -0.0211939598
-2.4419712282 0.2710041041 -0.0667392724
-2.4931650651 0.2048996395 -0.1139449797
-2.5332932168 0.1316596513 -0.1612406251
-2.5557733612 0.0498452172 -0.2058345755
-2.5521400837 -0.0387022124 -0.2417022471
-2.5203675873 -0.1266001576 -0.2613833322
-2.4674273991 -0.2062746014 -0.2606651803
-2.4033668969 -0.2744128225 -0.2401411964
-2.3354728218 -0.3294824019 -0.2008923663
-2.2695341937 -0.3719791981 -0.1457426891
-2.2089797402 -0.4047880123 -0.0789266596
-2.1554779628 -0.4313029019 -0.0037405626
-2.1089417707 -0.4555974319 0.0766851711
-2.0689436513 -0.4808716337 0.1602762847
-2.0344350867 -0.5097936380 0.2451154980
-2.0045219246 -0.5439065377 0.3297656640
-1.9784560088 -0.5840917338 0.4130094157
-1.9556603638 -0.6307923781 0.4937732428
-1.9355812966 -0.6837809739 0.5713186516
-1.9181181494 -0.7431727098 0.6447500306
-1.9030595442 -0.8081752493 0.7138233463
-1.8909157305 -0.8786145860 0.7779619854
-1.8821704456 -0.9539571651 0.8368745495
-1.8781262140 -1.0339319560 0.8898856144
-1.8801615374 -1.1176431884 0.9368645190
-1.8902886197 -1.2041579701 0.9772259237
-1.9109157195 -1.2919499009 1.0101089734
-1.9437185829 -1.3787991912 1.0344008237
-1.9883313646 -1.4624197401 1.0493640680
-2.0428295650 -1.5412425164 1.0544521120
-2.1041834114 -1.6149345529 1.0499784530
-2.1699030421 -1.6835009902 1.0358718766
-2.2378433163 -1.7472444485 1.0125919132
-2.3064964340 -1.8062132969 0.9804920822
-2.3747311621 -1.8602576880 0.9399588792
-2.4417414429 -1.9089920602 0.8914501970
-2.5068080139 -1.9517711208 0.8352813294
-2.5692215749 -1.9881723260 0.7720398110
-2.6282547560 -2.0171183940 0.7020591476
-2.6831846990 -2.0384220182 0.6262466949
-2.7333647625 -2.0515195076 0.5454526626
-2.7781058421 -2.0561368353 0.4606352740
-2.8167308965 -2.0522547928 0.3728298103
-2.8487715182 -2.0401339333 0.2831325795
-2.8734422857 -2.0195967071 0.1926426185
-2.8909105249 -1.9914102742 0.1025436937
-2.9010523216 -1.9560633812 0.0138510356
-2.9039121758 -1.9140765708 -0.0724594274
-2.8994703366 -1.8658997242 -0.1554114807
-2.8882604666 -1.8121466989 -0.2341880560
-2.8706534759 -1.7534697466 -0.3081288636
-2.8469589028 -1.6904137632 -0.3765617497
-2.8174706277 -1.6234580192 -0.4387566621
-2.7823571090 -1.5532353087 -0.4940424000
-2.7417321153 -1.4803630892 -0.5415727273
-2.6957972387 -1.4057805506 -0.5808942939
-2.6443512406 -1.3304568267 -0.6108478871
-2.5874795737 -1.2557056935 -0.6306871327
-2.5254163824 -1.1830167596 -0.6394784475
-2.4587958019 -1.1139781141 -0.6369238560
-2.3887257243 -1.0498952199 -0.6229398014
-2.3165992089 -0.9917149780 -0.5979264156
-2.2438279890 -0.9397569692 -0.5629941782
-2.1716168696 -0.8939425927 -0.5193569408
-2.1007682802 -0.8538618187 -0.4684211299
-2.0315032574 -0.8193019537 -0.4115775910
-1.9635923565 -0.7903757217 -0.3501233819
-1.8961720982 -0.7672091686 -0.2857593564
-1.8278791561 -0.7503144435 -0.2203726556
-1.7568905211 -0.7410488806 -0.1563739437
-1.6813582744 -0.7406258890 -0.0971522011
-1.6002875005 -0.7500965164 -0.0467621993
-1.5140514722 -0.7701678472 -0.0099860307
-1.4250790959 -0.7999853684 0.0095861918
-1.3366938780 -0.8371263612 0.0096864534
-1.2522930365 -0.8779832113 -0.0103330216
-1.1733833024 -0.9181960272 -0.0471756453
-1.0989330808 -0.9544664295 -0.0957476502
-1.0252138371 -0.9849898310 -0.1492212998
-0.9474806784 -1.0089055920 -0.2002414608
-0.8628451055 -1.0265102985 -0.2418351307
-0.7714604519 -1.0383240833 -0.2683817575
-0.6761128631 -1.0456606181 -0.2752253017
-0.5812130401 -1.0504949555 -0.2626141165
-0.4906681104 -1.0541261193 -0.2313246498
-0.4072931477 -1.0576500169 -0.1840608607
-0.3324617955 -1.0619151033 -0.1241422381
-0.2662440443 -1.0677186477 -0.0548742232
-0.2074421790 -1.0759195059 0.0206032519
-0.1542355920 -1.0872379875 0.0997640176
-0.1049227547 -1.1023860125 0.1807967288
-0.0577162916 -1.1216619017 0.2622050857
-0.0113300080 -1.1453402109 0.3429209698
0.0355789351 -1.1734663600 0.4218871384
0.0838791777 -1.2063183797 0.4981411693
0.1342291074 -1.2436386838 0.5709259742
0.1870124297 -1.2852727303 0.6395221235
0.2424651530 -1.3310218608 0.7032161467
0.3005462155 -1.3808381588 0.7612629531
0.3609157819 -1.4344222669 0.8132974258
0.4231925945 -1.4916149142 0.8588368245
0.4867747814 -1.5524208311 0.8973344147
0.5508467876 -1.6167267114 0.9286753757
0.6142661577 -1.6848542466 0.9523138761
0.6753466663 -1.7572508155 0.9680249900
0.7312809048 -1.8348980709 0.9755544194
0.7754850307 -1.9199898832 0.9740887738
0.7971051398 -2.0126639112 0.9639911105
0.7916105094 -2.1068891703 0.9473676463
0.7692282920 -2.1977969515 0.9261691442
0.7389151467 -2.2851738495 0.9002911429
0.7050062640 -2.3695612008 0.8693989789
0.6691423009 -2.4509497615 0.8331198465
0.6321185552 -2.5290826645 0.7912819882
0.5941523851 -2.6037019410 0.7442138753
0.5551612695 -2.6743641726 0.6921377503
0.5149957197 -2.7404344920 0.6351542170
0.4734896434 -2.8014437173 0.5736701604
0.4304389218 -2.8567199772 0.5079761797
0.3858365513 -2.9059848269 0.4386416170
0.3396028263 -2.9484444309 0.3659492590
0.2918569817 -2.9836148814 0.2904019366
0.2428618126 -3.0111278260 0.2125143204
0.1928754438 -3.0302567669 0.1327734528
0.1424345645 -3.0410278479 0.0517706781
0.0919404079 -3.0430716430 -0.0298784408
0.0419187639 -3.0363120462 -0.1115701155
-0.0071253002 -3.0208287515 -0.1926716171
-0.0546799155 -2.9964399700 -0.2724660243
-0.1001470295 -2.9635580171 -0.3504003314
-0.1432319169 -2.9226529024 -0.4258462456
-0.1836083375 -2.8741894221 -0.4982544225
-0.2209874783 -2.8185208083 -0.5670005840
-0.2553056908 -2.7563795523 -0.6316852845
-0.2863808342 -2.6880978172 -0.6916580060
-0.3140857677 -2.6142106006 -0.7464001480
-0.3384544844 -2.5354652703 -0.7956715109
-0.3592226611 -2.4522807817 -0.8389169434
-0.3760424118 -2.3651629311 -0.8756478579
-0.3884100363 -2.2747061175 -0.9054156029
-0.3953477102 -2.1814732305 -0.9273519608
-0.3958714630 -2.0864071122 -0.9407859008
-0.3891339820 -1.9907591020 -0.9452753634
-0.3744593598 -1.8960424788 -0.9403033989
-0.3518021825 -1.8039294328 -0.9257322585
-0.3219835336 -1.7159109483 -0.9016993464
-0.2862355274 -1.6332330766 -0.8684882623
-0.2463966666 -1.5562738225 -0.8271538762
-0.2039099713 -1.4853609009 -0.7782896856
-0.1600754280 -1.4207029032 -0.7224169935
-0.1159264008 -1.3622189869 -0.6603371638
-0.0720679889 -1.3097128176 -0.5929390812
-0.0287745834 -1.2630890089 -0.5209923757
0.0139972364 -1.2224931204 -0.4451766883
0.0566731452 -1.1877593615 -0.3664480570
0.0999532017 -1.1585159589 -0.2858414909
0.1449758557 -1.1345353372 -0.2044499456
0.1930654599 -1.1154810197 -0.1235131601
0.2462552976 -1.1009351866 -0.0448758097
0.3061533554 -1.0900561017 0.0293780160
0.3742779674 -1.0820063143 0.0964989144
0.4515716725 -1.0759656479 0.1530254530
0.5379840213 -1.0709928658 0.1943108184
0.6308836278 -1.0661076345 0.2173263709
0.7264723160 -1.0599579848 0.2196298117
0.8199321549 -1.0507692232 0.2005804819
0.9066453216 -1.0368017628 0.1621436410
0.9847772391 -1.0168896307 0.1100934001
1.0565580608 -0.9906524689 0.0519378773
1.1267676109 -0.9581592396 -0.0049628652
1.2004026205 -0.9196674289 -0.0529788020
1.2800140366 -0.8775157428 -0.0858030522
1.3649705226 -0.8354042543 -0.0995852418
1.4526845451 -0.7972802867 -0.0933213655
1.5397731072 -0.7665740464 -0.0674850725
1.6229225934 -0.7454422605 -0.0245610740
1.7001660911 -0.7347998076 0.0313931683
1.7713281237 -0.7343898931 0.0958278380
1.8381178521 -0.7427199583 0.1643124089
1.9024878566 -0.7585727019 0.2338113324
1.9662300079 -0.7813259342 0.3019654271
2.0309134991 -0.8099756251 0.3669234019
2.0973351085 -0.8442695915 0.4272114256
2.1658742400 -0.8842030966 0.4813278450
2.2362699116 -0.9299528404 0.5278955240
2.3078223776 -0.9816964596 0.5655435569
2.3792665235 -1.0396342213 0.5929631145
2.4492541864 -1.1032777816 0.6092596803
2.5161689220 -1.1719958053 0.6134009056
2.5787870375 -1.2443167194 0.6054344334
2.6365213891 -1.3185382816 0.5861496054
2.6890437248 -1.3931550914 0.5563207507
2.7361139774 -1.4668018242 0.5165875878
2.7777792760 -1.5383496597 0.4679739248
2.8139836763 -1.6069348542 0.4113665355
2.8447152760 -1.6718160689 0.3475957052
2.8694642735 -1.7321435360 0.2770947870
2.8879595889 -1.7873582119 0.2007457125
2.9000305704 -1.8370034106 0.1194509409
2.9052964173 -1.8803875914 0.0339563329
2.9031978789 -1.9166257924 -0.0549314621
2.8938350815 -1.9453990518 -0.1460419614
2.8769895184 -1.9660741175 -0.2382677339
2.8527163070 -1.9780231918 -0.3303786495
2.8213450825 -1.9807676683 -0.4210654048
2.7834994946 -1.9744627375 -0.5090630305
2.7395982643 -1.9589846828 -0.5930245390
2.6903841674 -1.9343885689 -0.6716934792
2.6368133278 -1.9015196526 -0.7442663299
2.5795857571 -1.8607810177 -0.8097103820
2.5194986634 -1.8128253705 -0.8672240349
2.4574268919 -1.7586580970 -0.9165222272
2.3941494306 -1.6988439700 -0.9569763012
2.3305758223 -1.6341123423 -0.9884051559
2.2678493548 -1.5647366058 -1.0101128528
2.2071339943 -1.4913443565 -1.0221087769
2.1501080585 -1.4141424700 -1.0238753922
2.0984612278 -1.3336595020 -1.0155546087
2.0542072367 -1.2506052594 -0.9966768688
2.0186799502 -1.1662408183 -0.9678418170
1.9923028968 -1.0820521228 -0.9300274571
1.9750563279 -0.9996630504 -0.8838624763
1.9657457404 -0.9203075905 -0.8306203588
1.9631584471 -0.8449702126 -0.7711406246
1.9662181675 -0.7742738293 -0.7062261435
1.9739871288 -0.7085631925 -0.6366239693
1.9860957709 -0.6482347799 -0.5628806755
2.0024500723 -0.5935352402 -0.4856486975
2.0230030729 -0.5442361250 -0.4058279698
2.0481105644 -0.5001382895 -0.3242822588
2.0784523522 -0.4603691247 -0.2422884430
2.1148695583 -0.4234337401 -0.1614530126
2.1579600756 -0.3866922020 -0.0838986840
2.2082537145 -0.3465109542 -0.0126891500
2.2652527701 -0.2980708638 0.0473243828
2.3253958781 -0.2376487318 0.0909327833
2.3810345380 -0.1628683613 0.1116129957
2.4204315500 -0.0761743983 0.1058454825
2.4304449987 0.0135097414 0.0747655304
2.4120210260 0.0956584574 0.0292009893
2.3756330647 0.1685964774 -0.0213762509
2.3283298279 0.2345484143 -0.0726675247
2.2727070392 0.2953847216 -0.1219284579
2.2096416774 0.3525126811 -0.1664000406
2.1382703544 0.4060062952 -0.2018382227
2.0596074102 0.4558855593 -0.2248484946
1.9764845639 0.5029309002 -0.2342556456
1.8923575314 0.5491460069 -0.2321125734
1.8096204326 0.5966798896 -0.2212379945
1.7299870417 0.6475056203 -0.2039047837
1.6543440000 0.7026229891 -0.1823305229
1.5833238599 0.7625972613 -0.1581498029
1.5166827013 0.8270634147 -0.1330643118
1.4533460071 0.8950715192 -0.1087526099
1.3912045653 0.9650620464 -0.0871238979
1.3270767960 1.0345944375 -0.0704703960
1.2572220201 1.0998968380 -0.0621898016
1.1799697908 1.1566895856 -0.0646964806
1.0969627844 1.2029546565 -0.0779358873
1.0109767011 1.2397216899 -0.0996890483
0.9237495196 1.2699242242 -0.1262317327
0.8335685995 1.2957624903 -0.1464652066
0.7403822663 1.3175075664 -0.1541012774
0.6460520761 1.3351777762 -0.1509479403
0.5517480272 1.3491153018 -0.1392237637
0.4580485454 1.3597002978 -0.1209142206
0.3650641106 1.3675132614 -0.0981056545
0.2726749262 1.3729901721 -0.0723660637
0.1806509985 1.3764923819 -0.0450092289
0.0887148731 1.3783147872 -0.0171910353
-0.0034581334 1.3786396972 0.0098904018
-0.0961759822 1.3777492730 0.0350167266
-0.1896770215 1.3758618737 0.0569564953
-0.2841172384 1.3731686551 0.0742578524
-0.3794756779 1.3698808230 0.0851958150
-0.4754037243 1.3662494031 0.0877760211
-0.5490817090 1.4951387140 -0.0844384224
-0.6488876091 1.5021579843 -0.0931260272
-0.7225614436 1.5040449272 -0.1091381317
-0.8190012083 1.5035738531 -0.1382249530
-0.9139871588 1.5011566958 -0.1719349657
-1.0086622302 1.4978361569 -0.2064666811
-1.1278170090 1.4919287591 -0.2470483768
-1.2727909057 1.4754837288 -0.2856487390
-1.4148955040 1.4314203883 -0.3047708923
-1.5490715791 1.3224905770 -0.2902202607
-1.6345171926 1.2029288031 -0.2562061956
-1.6983049459 1.1005852688 -0.2196260733
-1.7521541966 1.0213954868 -0.1882343902
-1.8114896975 0.9465865459 -0.1561362294
-1.8596803490 0.8934691760 -0.1322552477
-1.9132573806 0.8450852837 -0.1098568540
-1.9701145494 0.7997882144 -0.0894421214
-2.0300074721 0.7573720739 -0.0717305549
-2.0926917656 0.7176309681 -0.0574416595
-2.1798592464 0.6679584886 -0.0480995632
-2.2457981974 0.6311431629 -0.0504605407
-2.3105084846 0.5933922515 -0.0591583889
-2.3937953904 0.5409595248 -0.0800310093
-2.4726419660 0.4855429303 -0.1092443038
-2.5469568169 0.4270170617 -0.1439154693
-2.6334994514 0.3492934541 -0.1922151689
-2.7236543572 0.2465609855 -0.2561523809
-2.7958468192 0.1084334137 -0.3366149654
-2.7933424304 -0.0502475961 -0.4078415891
-2.7180513338 -0.2023096237 -0.4442027608
-2.5977897978 -0.3283086102 -0.4352320534
-2.4787890621 -0.4076686731 -0.3893968677
-2.3609654597 -0.4595367320 -0.3119197249
-2.2717051906 -0.4852414607 -0.2273633620
-2.1936656096 -0.5018143004 -0.1301545842
-2.1404163942 -0.5124555902 -0.0453520650
-2.0946078512 -0.5243641048 0.0435680712
-2.0553556126 -0.5402746432 0.1349683780
-2.0219393660 -0.5622220953 0.2274212796
-2.0002769724 -0.5839510268 0.2964278692
-1.9749233465 -0.6197955768 0.3870261381
-1.9533098867 -0.6641736188 0.4747529312
-1.9392398082 -0.7027447224 0.5381264086
-1.9234374889 -0.7614251660 0.6184229545
-1.9109261284 -0.8274599440 0.6934075466
-1.9023401334 -0.9002253477 0.7624786018
-1.8984620461 -0.9582388261 0.8107753579
-1.8994005208 -1.0410333237 0.8682171553
-1.9082143551 -1.1280524277 0.9182157286
-1.9221962699 -1.1953542078 0.9495719896
-1.9500633654 -1.2855674882 0.9839800903
-1.9793462503 -1.3523909627 1.0026648227
-2.0276597931 -1.4389719807 1.0184405207
-2.0698183074 -1.5012539032 1.0231441691
-2.1325940493 -1.5797425518 1.0189429265
-2.1996583157 -1.6532044539 1.0038197437
-2.2514634426 -1.7053363716 0.9861996943
-2.3213310245 -1.7697590351 0.9527142803
-2.3906926587 -1.8286901259 0.9094538483
-2.4415032828 -1.8681208495 0.8697598275
-2.5074018443 -1.9155891088 0.8103175198
-2.5546971899 -1.9460931753 0.7600481022
-2.6145283600 -1.9799130057 0.6866123513
-2.6696820684 -2.0048047334 0.6062879314
-2.7076467708 -2.0176283156 0.5423746307
-2.7526494224 -2.0259656754 0.4527806698
-2.7907403054 -2.0245114147 0.3596806664
-2.8150083710 -2.0177202478 0.2884368108
-2.8395456835 -1.9992155931 0.1924872147
-2.8559276817 -1.9718520162 0.0969057782
-2.8617438081 -1.9448112494 0.0265724198
-2.8635362674 -1.9031069230 -0.0650134159
-2.8571313158 -1.8541302489 -0.1527035200
-2.8469813607 -1.8129494483 -0.2151392219
-2.8273687249 -1.7532192253 -0.2937174026
-2.8006173832 -1.6882590189 -0.3657550135
-2.7762717225 -1.6366779478 -0.4152033444
-2.7379756738 -1.5644145018 -0.4738770236
-2.6933592543 -1.4891579699 -0.5236182979
-2.6564296255 -1.4314437766 -0.5555021649
-2.6012678037 -1.3534917259 -0.5876286833
-2.5402028759 -1.2759436092 -0.6078229326
-2.4905433218 -1.2193353891 -0.6140451091
-2.4209701192 -1.1467582061 -0.6123531578
-2.3664492308 -1.0956475522 -0.6023282940
-2.2920027535 -1.0324004124 -0.5786661409
-2.2168045227 -0.9755635482 -0.5436165995
-2.1606592003 -0.9370033476 -0.5111118821
-2.0868568643 -0.8916225553 -0.4598140314
-2.0145329489 -0.8529125199 -0.4013645143
-1.9610396954 -0.8276243573 -0.3543059689
-1.8901472608 -0.8007696615 -0.2878682514
-1.8181383525 -0.7815489014 -0.2200040644
-1.7427776515 -0.7717230777 -0.1538316700
-1.6822832322 -0.7723064690 -0.1086231362
-1.5969302993 -0.7820992833 -0.0567718954
-1.5292115264 -0.7980682910 -0.0286801960
-1.4365793961 -0.8287921281 -0.0073850970
-1.3450138794 -0.8683206510 -0.0085863353
-1.2793316122 -0.9010812318 -0.0239812665
-1.1980964721 -0.9450886904 -0.0630355769
-1.1231586750 -0.9854398128 -0.1167163870
-1.0502382040 -1.0198685320 -0.1771285946
-0.9733136095 -1.0476349127 -0.2356966539
-0.8879509442 -1.0679591613 -0.2843591889
-0.7941053801 -1.0812292540 -0.3166461369
-0.6697828050 -1.0893187697 -0.3261945758
-0.5712263640 -1.0917079034 -0.3093425448
-0.4780952773 -1.0923545366 -0.2725151939
-0.3934365627 -1.0926785670 -0.2187853771
-0.3183551350 -1.0939289375 -0.1520264772
-0.2524491578 -1.0974030711 -0.0761189900
-0.1942724087 -1.1041658282 0.0057992008
-0.1418715145 -1.1151030553 0.0911420300
-0.0934687539 -1.1309498495 0.1780940960
-0.0585688967 -1.1461254053 0.2434012402
-0.0127963396 -1.1714689437 0.3295359407
0.0332526649 -1.2026733874 0.4135642947
0.0805854679 -1.2396793707 0.4944506316
0.1170778155 -1.2707253208 0.5529381644
0.1678594592 -1.3180920775 0.6260057212
0.2206468506 -1.3710778348 0.6935764814
0.2751038524 -1.4296650769 0.7549101907
0.3166420730 -1.4779349740 0.7956463299
0.3718310655 -1.5467220868 0.8442612385
0.4122098344 -1.6024274206 0.8753442238
0.4633524275 -1.6818731785 0.9099050710
0.4983555769 -1.7454873972 0.9302988420
0.5297306337 -1.8124116338 0.9460103741
0.5529354801 -1.8838190479 0.9542198463
0.5698078133 -1.9571280987 0.9575137768
0.5801377788 -2.0316913561 0.9558616734
0.5837155221 -2.1068613902 0.9492330437
0.5788301815 -2.1810588952 0.9357453479
0.5696020849 -2.2538239818 0.9180536126
0.5514194920 -2.3481454623 0.8879783768
0.5344278455 -2.4165813875 0.8609274661
0.5078879725 -2.5040338026 0.8185768583
0.4778933326 -2.5868850467 0.7697496118
0.4537332796 -2.6463368406 0.7297925328
0.4187581747 -2.7203417009 0.6709645682
0.3810024588 -2.7884188372 0.6069280880
0.3405418569 -2.8499895222 0.5381364668
0.3082378152 -2.8910037481 0.4834623430
0.2632055205 -2.9397932643 0.4077268968
0.2158356301 -2.9806544267 0.3287863098
0.1663691582 -3.0128224899 0.2471707167
0.1281628704 -3.0307071060 0.1845309444
0.0762331684 -3.0467627421 0.0997932805
0.0235806956 -3.0532933144 0.0142404299
-0.0291521969 -3.0502583761 -0.0714604262
-0.0812695035 -3.0375158814 -0.1566364149
-0.1322264403 -3.0152596657 -0.2405640191
-0.1815189340 -2.9839643660 -0.3225840674
-0.2286392613 -2.9438859588 -0.4020194495
-0.2732905474 -2.8956242963 -0.4782926967
-0.3151907760 -2.8396828864 -0.5507771287
-0.3541943826 -2.7766026319 -0.6189082014
-0.3902930094 -2.7071660457 -0.6822971073
-0.4233539675 -2.6318079087 -0.7403495804
-0.4532780753 -2.5510917599 -0.7926203034
-0.4798428505 -2.4655948872 -0.8387222865
-0.5024035708 -2.3756963697 -0.8780430839
-0.5200483521 -2.2819311580 -0.9101459853
-0.5312084878 -2.1849092371 -0.9342881564
-0.5337952681 -2.0855827115 -0.9495842781
-0.5225660510 -1.9606773821 -0.9556632361
-0.5001198737 -1.8629952088 -0.9488590906
-0.4667539373 -1.7697496607 -0.9318492206
-0.4248660324 -1.6822838948 -0.9052217114
-0.3770543264 -1.6012787699 -0.8694528887
-0.3258337747 -1.5268322317 -0.8250777149
-0.2732277575 -1.4585073491 -0.7730595351
-0.2206494869 -1.3963181964 -0.7138121799
-0.1690510528 -1.3400807681 -0.6480800764
-0.1189901417 -1.2897204391 -0.5766233470
-0.0707165396 -1.2455180077 -0.5000394442
-0.0239957907 -1.2072634661 -0.4193761753
0.0216804481 -1.1750103508 -0.3355443448
0.0558755975 -1.1549032243 -0.2712113940
0.1022174410 -1.1328087754 -0.1844926511
0.1508826938 -1.1161212731 -0.0978517316
0.2037641921 -1.1043286664 -0.0129226564
0.2627150718 -1.0966712963 0.0683389191
0.3296674674 -1.0922742170 0.1432557255
0.4060162712 -1.0900391357 0.2084623423
0.5145802789 -1.0885133549 0.2710917028
0.6104854965 -1.0866700146 0.3000446237
0.7353235218 -1.0814356013 0.3082121852
0.8560083799 -1.0681246071 0.2776860473
0.9442827164 -1.0503850917 0.2334817122
1.0236709945 -1.0254432770 0.1769405877
1.0974478226 -0.9936006950 0.1161734426
1.1711337510 -0.9553353053 0.0593071690
1.2288285163 -0.9236359465 0.0222558633
1.3135266075 -0.8788204707 -0.0083968608
1.3815746959 -0.8470045075 -0.0149195640
1.4508202753 -0.8189265003 -0.0097846407
1.5201538618 -0.7953758381 0.0063028627
1.5884659714 -0.7771419099 0.0326379000
1.6740446288 -0.7653707132 0.0843417108
1.7333853259 -0.7655316931 0.1310935266
1.8086931123 -0.7734054468 0.1973531260
1.8804515153 -0.7905682608 0.2658979629
1.9332651011 -0.8089816241 0.3166870023
2.0037172418 -0.8394830569 0.3818912381
2.0752342090 -0.8765889744 0.4422929155
2.1483302121 -0.9202645376 0.4959563624
2.2040743085 -0.9571111120 0.5310584783
2.2791679342 -1.0121858840 0.5691333569
2.3538705821 -1.0739843003 0.5959043866
2.4267795890 -1.1416981067 0.6104355983
2.4797926216 -1.1953901610 0.6143041827
2.5459751820 -1.2709113572 0.6061862804
2.6069642223 -1.3484906480 0.5858771176
2.6620808917 -1.4264452391 0.5536613934
2.6990823970 -1.4841136016 0.5217699021
2.7436958334 -1.5593054818 0.4719088334
2.7819943406 -1.6313755732 0.4129895554
2.8138850149 -1.6995232006 0.3461107798
2.8391120371 -1.7630181220 0.2721766983
2.8530603004 -1.8068102736 0.2123071652
2.8654536083 -1.8601380380 0.1278834352
2.8701366274 -1.9068192258 0.0388898223
2.8666879279 -1.9459825623 -0.0536969596
2.8550153650 -1.9769976221 -0.1486743398
2.8410849645 -1.9947799813 -0.2206540259
2.8148690637 -2.0098212616 -0.3166259993
2.7808955400 -2.0152982728 -0.4111683039
2.7397210054 -2.0109569793 -0.5028542146
2.6918839979 -1.9964952828 -0.5901903214
2.6528187402 -1.9803134445 -0.6528235240
2.5955106054 -1.9493158220 -0.7296831850
2.5341261634 -1.9098731265 -0.7991796830
2.4694961839 -1.8627393650 -0.8604754827
2.4023890718 -1.8085076216 -0.9125579401
2.3338440399 -1.7481781342 -0.9551819873
2.2649371859 -1.6823262320 -0.9878920537
2.1969375061 -1.6114413427 -1.0103842013
2.1316247090 -1.5355701862 -1.0219087290
2.0714273314 -1.4547823645 -1.0220240648
2.0187821829 -1.3696667207 -1.0107451266
1.9760771184 -1.2812863890 -0.9882316561
1.9451876952 -1.1913864504 -0.9549777111
1.9255692026 -1.1023628075 -0.9121083882
1.9157471250 -1.0161315281 -0.8609281239
1.9139012750 -0.9342987120 -0.8021423306
1.9180168190 -0.8576910262 -0.7367855386
1.9270794841 -0.7873813285 -0.6651405410
1.9368007256 -0.7396520977 -0.6073382440
1.9524329934 -0.6815349484 -0.5265956191
1.9715659134 -0.6311460296 -0.4415231558
1.9885564367 -0.5990288183 -0.3753245414
2.0146871844 -0.5628997424 -0.2850494949
2.0455635936 -0.5342387068 -0.1935937062
2.0819424297 -0.5119670960 -0.1023583679
2.1363149086 -0.4899694043 0.0090477240
2.2021638218 -0.4695790293 0.1144060116
2.2992056702 -0.4361854957 0.2248370070
2.4286773966 -0.3715503491 0.3232215335
2.5605014177 -0.2688773658 0.3752983030
2.6638200006 -0.1282383470 0.3708657577
2.7022419812 0.0314590285 0.3181931337
2.6613297525 0.1811587702 0.2398690694
2.5698904588 0.3081966562 0.1595932053
2.4702180813 0.4026169599 0.0965164922
2.3779096428 0.4748176547 0.0505406899
2.2974326087 0.5281933794 0.0221372421
2.2117092665 0.5779632339 0.0051771092
2.1454429227 0.6137521353 0.0013969748
2.0789691359 0.6493485764 0.0039152139
2.0131095750 0.6854370664 0.0124234805
1.9499903700 0.7242387147 0.0273901132
1.8894875671 0.7657404624 0.0452623391
1.8318070125 0.8101209371 0.0654286686
1.7771545525 0.8575587662 0.0872776123
1.7105298455 0.9267356117 0.1178850455
1.6350111946 1.0203575421 0.1554036763
1.5425097317 1.1341291411 0.1857432202
1.4064500106 1.2327135634 0.1461944342
1.3040240397 1.2826238268 0.0928005955
1.2007613099 1.3232009253 0.0331123063
1.1172857217 1.3503093896 -0.0165154281
1.0328551348 1.3742235459 -0.0661682665
0.9472036177 1.3953125424 -0.1150089944
0.8599140531 1.4136559645 -0.1620161581
0.7708718920 1.4296449649 -0.2065216540
0.6795181728 1.4429578308 -0.2470377708
0.5856495858 1.4535576478 -0.2821939814
0.4890934617 1.4611273028 -0.3100298447
0.3647298163 1.4648125240 -0.3278464981
0.2398015375 1.4611111748 -0.3203190909
0.1188298317 1.4516601776 -0.2876979529
0.0243061343 1.4456832131 -0.2532220615
-0.0694208246 1.4442368704 -0.2161743278
-0.1629120536 1.4482041437 -0.1787240529
-0.2568442270 1.4570899214 -0.1432835425
-0.3281766827 1.4662816169 -0.1200988306
-0.4005086550 1.4764318752 -0.1010214852
-0.4740724210 1.4868534468 -0.0872560547
