# Supplementary material for: The topology of the magnetically induced ring current of C13Cl2
Source: Chem Sci. 2026 Jun 27. Online ahead of print. doi: 10.1039/d6sc03398a (PMC13334967; doi:10.1039/d6sc03398a)
Supplement: SC-OLF-D6SC03398A-s002 [file SC-OLF-D6SC03398A-s002.zip › c13cl2/3loops/ribbon_traj_010_021.xyz]

300

-0.5636531989 1.4472679227 -0.0137664804
-0.6478658564 1.4483772765 -0.0237480616
-0.7425852934 1.4457024348 -0.0460980440
-0.8351923073 1.4393826841 -0.0755802132
-0.9265669487 1.4308272245 -0.1078195281
-1.0175829777 1.4203250260 -0.1396912000
-1.1205006422 1.4069490715 -0.1724028336
-1.2474928232 1.3867118617 -0.2049663894
-1.3718472577 1.3425964679 -0.2195318420
-1.4747764416 1.2588450632 -0.2094754121
-1.5528231494 1.1535182008 -0.1818861534
-1.6176533951 1.0555779671 -0.1494380249
-1.6730185928 0.9805247832 -0.1214151908
-1.7326584727 0.9091288018 -0.0921856876
-1.7899450097 0.8513173971 -0.0671275120
-1.8515709462 0.7976563552 -0.0432777510
-1.9174363472 0.7482192867 -0.0217023400
-1.9877778235 0.7033144677 -0.0045981306
-2.0607591982 0.6610698050 0.0068847104
-2.1351982867 0.6201810041 0.0109448715
-2.2094276027 0.5791617582 0.0059024240
-2.2917736549 0.5301476933 -0.0109333935
-2.3692591907 0.4780780572 -0.0382697974
-2.4413947077 0.4226877080 -0.0726710973
-2.5173962515 0.3564266985 -0.1155910636
-2.5951778077 0.2776443744 -0.1665777555
-2.6672967730 0.1818443209 -0.2266682185
-2.7103772520 0.0717508974 -0.2891511395
-2.7054162375 -0.0504792477 -0.3431228501
-2.6501305885 -0.1688350423 -0.3718517235
-2.5637187295 -0.2705946837 -0.3697244714
-2.4619752572 -0.3500198030 -0.3364161313
-2.3579380652 -0.4055888976 -0.2742533052
-2.2713455508 -0.4388302418 -0.1964718892
-2.2022162342 -0.4610695606 -0.1150067891
-2.1422536020 -0.4789732487 -0.0251045522
-2.0966507123 -0.4958325440 0.0593075907
-2.0575068460 -0.5154212683 0.1464861305
-2.0237247351 -0.5398758783 0.2347446725
-1.9980370237 -0.5674056936 0.3112294054
-1.9721282740 -0.6046469518 0.3976831726
-1.9495166867 -0.6494120283 0.4814822260
-1.9296511945 -0.7014143393 0.5617578460
-1.9144528686 -0.7529621186 0.6279579422
-1.8994346413 -0.8176203815 0.6996237096
-1.8874118418 -0.8883071229 0.7659716986
-1.8790133013 -0.9644423434 0.8266124208
-1.8755126783 -1.0349158822 0.8744881053
-1.8775519044 -1.1194714530 0.9233200363
-1.8881558089 -1.2071197378 0.9649968168
-1.9096930909 -1.2961123614 0.9987242180
-1.9437040178 -1.3841089577 1.0234813926
-1.9828250763 -1.4585159744 1.0375776575
-2.0380467950 -1.5388892623 1.0434063622
-2.1005786457 -1.6138466214 1.0389406817
-2.1675243561 -1.6835631448 1.0244804688
-2.2366564678 -1.7483253827 1.0003840998
-2.2975615977 -1.8005053235 0.9713020027
-2.3668179208 -1.8557693915 0.9301687579
-2.4347291983 -1.9055080234 0.8806140824
-2.5005291848 -1.9490569686 0.8230385743
-2.5555993406 -1.9813899390 0.7665615533
-2.6153499902 -2.0114460452 0.6954068825
-2.6708163483 -2.0335237268 0.6181337682
-2.7212341404 -2.0470415214 0.5356235369
-2.7607043518 -2.0516737310 0.4602214274
-2.7997897844 -2.0485733928 0.3707815549
-2.8319572481 -2.0367552661 0.2793312283
-2.8565257857 -2.0161796361 0.1870683393
-2.8722757094 -1.9919718383 0.1068138817
-2.8825694051 -1.9567347550 0.0162356768
-2.8851267907 -1.9143878940 -0.0718177690
-2.8802168240 -1.8656753038 -0.1564175780
-2.8696826240 -1.8179637530 -0.2263479376
-2.8516538890 -1.7588483726 -0.3020024056
-2.8271717004 -1.6951001556 -0.3718648265
-2.7964787453 -1.6272480176 -0.4350897686
-2.7647892500 -1.5651371847 -0.4841558693
-2.7231217529 -1.4915414425 -0.5330011890
-2.6757933111 -1.4161183404 -0.5730739810
-2.6227602254 -1.3399244845 -0.6033000213
-2.5720914134 -1.2737986780 -0.6212376933
-2.5089898083 -1.1999559870 -0.6309870204
-2.4413370449 -1.1296270397 -0.6288896328
-2.3794574374 -1.0720524019 -0.6176865094
-2.3064696707 -1.0117244742 -0.5936903870
-2.2327102231 -0.9577182431 -0.5592022320
-2.1594387897 -0.9099894061 -0.5155807843
-2.0965721660 -0.8737215476 -0.4707456456
-2.0258636294 -0.8371910123 -0.4140676203
-1.9563569238 -0.8067680161 -0.3524712289
-1.8871267912 -0.7825784668 -0.2878599732
-1.8167025318 -0.7653588923 -0.2223340350
-1.7528202343 -0.7572430306 -0.1664692469
-1.6751149492 -0.7566905693 -0.1074786071
-1.6028189659 -0.7647604630 -0.0633710988
-1.5149484292 -0.7848161408 -0.0265532043
-1.4359176900 -0.8105603656 -0.0081251982
-1.3459356582 -0.8481594658 -0.0072753066
-1.2603004479 -0.8901647377 -0.0277359251
-1.1909236401 -0.9264617897 -0.0613193698
-1.1159838183 -0.9647449831 -0.1107548092
-1.0425298628 -0.9973950261 -0.1662959968
-0.9654776928 -1.0235031319 -0.2202914591
-0.8812371872 -1.0428956147 -0.2653435746
-0.7777194388 -1.0573364751 -0.2988626387
-0.6684094100 -1.0646147624 -0.3050241355
-0.5723439922 -1.0681163162 -0.2897216362
-0.4812083165 -1.0701475251 -0.2554569197
-0.3977813061 -1.0719519337 -0.2051064806
-0.3232596152 -1.0745291659 -0.1422004844
-0.2574334688 -1.0788560013 -0.0702173090
-0.1990657142 -1.0859010091 0.0078121404
-0.1462528757 -1.0964242487 0.0893746805
-0.0972289647 -1.1110753529 0.1726680021
-0.0503111459 -1.1303097809 0.2562483136
-0.0040151857 -1.1543205617 0.3389376034
0.0429097555 -1.1831955561 0.4196871610
0.0851084047 -1.2122966009 0.4879108260
0.1354074553 -1.2504202285 0.5625752687
0.1882268024 -1.2932923957 0.6327863775
0.2437259461 -1.3407024128 0.6978171226
0.3017609539 -1.3924840385 0.7570323696
0.3544840364 -1.4412285734 0.8030973211
0.4161331505 -1.5007863337 0.8499774915
0.4786798946 -1.5645149247 0.8895609603
0.5409995311 -1.6324939372 0.9216245201
0.5944234924 -1.6952961848 0.9429435824
0.6514550643 -1.7724413189 0.9598450210
0.6963192746 -1.8441093645 0.9675883270
0.7321944102 -1.9212187825 0.9686017816
0.7522245552 -2.0162704431 0.9612023504
0.7491549846 -2.1002986717 0.9479027029
0.7322425759 -2.1940849996 0.9278787929
0.7092894668 -2.2729457105 0.9055151348
0.6791378803 -2.3605223838 0.8747466416
0.6458745754 -2.4447231517 0.8380948158
0.6106599587 -2.5253856180 0.7956801577
0.5739039675 -2.6021705301 0.7477151495
0.5404879518 -2.6656572995 0.7015803122
0.5010030088 -2.7339705695 0.6439188987
0.4598873854 -2.7969821858 0.5815475694
0.4170056254 -2.8540986829 0.5148442764
0.3723168674 -2.9048006673 0.4442548740
0.3258266824 -2.9484937261 0.3702269138
0.2776630061 -2.9846131424 0.2932514972
0.2281003814 -3.0127080009 0.2138523787
0.1774665207 -3.0322591197 0.1325976515
0.1262738622 -3.0429257112 0.0500537951
0.0814685408 -3.0453388195 -0.0225025382
0.0305385791 -3.0390982160 -0.1057019591
-0.0194339437 -3.0237699423 -0.1883078321
-0.0679531593 -2.9993148793 -0.2695777780
-0.1143624635 -2.9660191014 -0.3489106108
-0.1583733496 -2.9245050120 -0.4256884272
-0.1943731466 -2.8814727839 -0.4899677669
-0.2329729552 -2.8256831075 -0.5602909548
-0.2684411642 -2.7630642723 -0.6263972155
-0.3006753029 -2.6941894920 -0.6877791934
-0.3295212243 -2.6195302530 -0.7438428619
-0.3549569979 -2.5397766015 -0.7942555080
-0.3767260972 -2.4554170153 -0.8384962504
-0.3944764396 -2.3669910001 -0.8760940611
-0.4074945231 -2.2750222533 -0.9063900835
-0.4148531680 -2.1801969539 -0.9286986600
-0.4154586045 -2.0834951018 -0.9423748761
-0.4081216843 -1.9862412782 -0.9466766719
-0.3922852345 -1.8900791380 -0.9412583490
-0.3679045023 -1.7968349884 -0.9259003796
-0.3359900221 -1.7080752745 -0.9007723475
-0.2980880861 -1.6249254447 -0.8663844200
-0.2561162267 -1.5478063528 -0.8236284118
-0.2116918401 -1.4768910795 -0.7732308993
-0.1720733074 -1.4202207962 -0.7233224713
-0.1263845606 -1.3611715387 -0.6602918846
-0.0811475195 -1.3082425448 -0.5917344981
-0.0366620310 -1.2614303826 -0.5183864373
0.0071444106 -1.2207428129 -0.4410683686
0.0507067894 -1.1860093931 -0.3607560109
0.0948124979 -1.1570069566 -0.2784863102
0.1406096271 -1.1334448675 -0.1954004725
0.1895533757 -1.1149352609 -0.1128447619
0.2436421716 -1.1010185065 -0.0326612057
0.3045658133 -1.0908343018 0.0429976954
0.3739637357 -1.0835288469 0.1112054551
0.4528572367 -1.0782046410 0.1682050649
0.5408338014 -1.0738205109 0.2096947817
0.6352922938 -1.0692629493 0.2323681659
0.7322871214 -1.0630826086 0.2337486713
0.8268194051 -1.0534369784 0.2133082539
0.9143624582 -1.0385754505 0.1734534998
0.9933552623 -1.0174820411 0.1202303698
1.0662246139 -0.9898582353 0.0612856880
1.1379670414 -0.9558014381 0.0044195145
1.2034656005 -0.9214389203 -0.0377502996
1.2843761183 -0.8786611877 -0.0710217154
1.3708912338 -0.8362145140 -0.0843828531
1.4488431032 -0.8022939166 -0.0797660719
1.5377620382 -0.7711295911 -0.0544445756
1.6227676862 -0.7500565606 -0.0113280373
1.6916086265 -0.7412256048 0.0381657127
1.7651589215 -0.7404071798 0.1022893952
1.8340649320 -0.7488325784 0.1710027451
1.9002923335 -0.7653450435 0.2409417619
1.9574032668 -0.7856784944 0.3009628853
2.0236254213 -0.8146847832 0.3667227305
2.0914699561 -0.8496440511 0.4277388048
2.1613597086 -0.8905330313 0.4823945536
2.2330501224 -0.9375127871 0.5291940238
2.3057975312 -0.9907166199 0.5667080513
2.3783379581 -1.0502007923 0.5936165564
2.4404054489 -1.1067932573 0.6078862794
2.5085381912 -1.1765719726 0.6122650056
2.5723615080 -1.2500051480 0.6042688805
2.6311428521 -1.3254079091 0.5845246194
2.6845227219 -1.4011836515 0.5538064521
2.7322884072 -1.4759442896 0.5129627791
2.7696856530 -1.5395957565 0.4702285917
2.8067993295 -1.6094796643 0.4128541824
2.8381751710 -1.6755643280 0.3480338012
2.8633872705 -1.7370415108 0.2763437061
2.8820800082 -1.7932103147 0.1985685801
2.8939897753 -1.8435512562 0.1156456739
2.8982711373 -1.8818734073 0.0395551981
2.8964004413 -1.9192731191 -0.0506502769
2.8869255930 -1.9489120008 -0.1432237893
2.8697310490 -1.9702013676 -0.2369697404
2.8448556156 -1.9824417811 -0.3306021561
2.8126169917 -1.9851996227 -0.4227312356
2.7737131332 -1.9785938453 -0.5120550121
2.7345584530 -1.9648995468 -0.5865103581
2.6846371079 -1.9406526794 -0.6668331789
2.6301066461 -1.9076883948 -0.7408087652
2.5717734740 -1.8666257776 -0.8074857125
2.5104961755 -1.8182079436 -0.8661054661
2.4471235178 -1.7632548220 -0.9161014846
2.3825161975 -1.7024576927 -0.9569257631
2.3176623994 -1.6365555777 -0.9883485465
2.2617769391 -1.5751992133 -1.0078154057
2.1997115672 -1.5008767964 -1.0204911171
2.1414782594 -1.4225287981 -1.0225788872
2.0889947846 -1.3406549283 -1.0140294347
2.0442275404 -1.2561004483 -0.9947071055
2.0086866478 -1.1701653357 -0.9650648875
1.9828437285 -1.0844987350 -0.9260249294
1.9663977589 -1.0008078032 -0.8784747088
1.9581308985 -0.9204451853 -0.8235769187
1.9565823704 -0.8443665164 -0.7623160050
1.9595601588 -0.7816768908 -0.7045205120
1.9678406662 -0.7152772638 -0.6332511968
1.9804735660 -0.6546951738 -0.5575757387
1.9972756315 -0.6001157426 -0.4782360502
2.0183551444 -0.5516438657 -0.3960154994
2.0440582671 -0.5089729774 -0.3119291274
2.0750102797 -0.4712658875 -0.2272526038
2.1121512348 -0.4370892191 -0.1435981331
2.1562181522 -0.4037046985 -0.0630885440
2.2077318718 -0.3675209760 0.0114812664
2.2665577319 -0.3237417764 0.0756496808
2.3380783695 -0.2604838334 0.1291344513
2.4057807548 -0.1793583772 0.1557251887
2.4555004951 -0.0828780312 0.1515935226
2.4682121059 0.0300988666 0.1120210145
2.4418802270 0.1223477278 0.0593710529
2.4010925821 0.1950075947 0.0088287014
2.3497020872 0.2607974398 -0.0417319495
2.2902429229 0.3215004949 -0.0897971672
2.2232097659 0.3781522793 -0.1323860123
2.1481522989 0.4308709321 -0.1653495938
2.0664185551 0.4799600712 -0.1854883324
1.9920363652 0.5208895448 -0.1924399672
1.9060694544 0.5671226500 -0.1889257553
1.8322789863 0.6087441930 -0.1788219975
1.7509535009 0.6598466258 -0.1606059316
1.6739214135 0.7156441075 -0.1380118590
1.6017415950 0.7765969645 -0.1128415598
1.5342584213 0.8424010130 -0.0868439982
1.4702220426 0.9119236224 -0.0617953294
1.4072853299 0.9833976150 -0.0396021998
1.3418449126 1.0540641547 -0.0228482614
1.2700395920 1.1197973962 -0.0148326196
1.1903672153 1.1761099930 -0.0179293711
1.1046723887 1.2206209645 -0.0323316706
1.0162720692 1.2558635173 -0.0545492368
0.9265254472 1.2858021388 -0.0790929791
0.8345920133 1.3117064623 -0.0998255396
0.7405740816 1.3339493601 -0.1135055188
0.6455047598 1.3527640511 -0.1209455080
0.5500515926 1.3685319769 -0.1231656311
0.4545719510 1.3816410271 -0.1210685115
0.3714046433 1.3908135291 -0.1141185563
0.2761471968 1.4001117105 -0.1062736044
0.1808944371 1.4079381806 -0.0963190287
0.0979098920 1.4131894977 -0.0842294379
0.0024076890 1.4190028773 -0.0718410106
-0.0933770022 1.4242041598 -0.0587749523
-0.1894793851 1.4290834493 -0.0454928256
-0.2858718493 1.4339240728 -0.0325520096
-0.3824102163 1.4390261052 -0.0206370100
-0.4791017370 1.4442864165 -0.0124288051
-0.5710351300 1.3625784000 0.0799004700
-0.6654151991 1.3571272609 0.0631383025
-0.7576941333 1.3463919031 0.0387981387
-0.8482301781 1.3315655738 0.0103267367
-0.9378165217 1.3133436001 -0.0191835690
-1.0270009961 1.2911456477 -0.0471219846
-1.1156907287 1.2629397153 -0.0707757742
-1.2025749075 1.2257618889 -0.0874288250
-1.2846655202 1.1766022464 -0.0940650720
-1.3585523788 1.1156011227 -0.0892642271
-1.4247848676 1.0475264314 -0.0752655793
-1.4866382644 0.9769036832 -0.0549582567
-1.5479518306 0.9070113189 -0.0307975049
-1.6117164438 0.8400657565 -0.0047432484
-1.6796788540 0.7775124238 0.0215832544
-1.7525852564 0.7201896281 0.0465191967
-1.8302444840 0.6681064421 0.0683985690
-1.9119905944 0.6206277122 0.0853022751
-1.9965892687 0.5762360696 0.0949203854
-2.0822335197 0.5328710828 0.0945428677
-2.1661457573 0.4881082956 0.0817024554
-2.2453222393 0.4401142885 0.0564388078
-2.3177292848 0.3880339726 0.0208920141
-2.3831589745 0.3317352648 -0.0211939598
-2.4419712282 0.2710041041 -0.0667392724
-2.4931650651 0.2048996395 -0.1139449797
-2.5332932168 0.1316596513 -0.1612406251
-2.5557733612 0.0498452172 -0.2058345755
-2.5521400837 -0.0387022124 -0.2417022471
-2.5203675873 -0.1266001576 -0.2613833322
-2.4674273991 -0.2062746014 -0.2606651803
-2.4033668969 -0.2744128225 -0.2401411964
-2.3354728218 -0.3294824019 -0.2008923663
-2.2695341937 -0.3719791981 -0.1457426891
-2.2089797402 -0.4047880123 -0.0789266596
-2.1554779628 -0.4313029019 -0.0037405626
-2.1089417707 -0.4555974319 0.0766851711
-2.0689436513 -0.4808716337 0.1602762847
-2.0344350867 -0.5097936380 0.2451154980
-2.0045219246 -0.5439065377 0.3297656640
-1.9784560088 -0.5840917338 0.4130094157
-1.9556603638 -0.6307923781 0.4937732428
-1.9355812966 -0.6837809739 0.5713186516
-1.9181181494 -0.7431727098 0.6447500306
-1.9030595442 -0.8081752493 0.7138233463
-1.8909157305 -0.8786145860 0.7779619854
-1.8821704456 -0.9539571651 0.8368745495
-1.8781262140 -1.0339319560 0.8898856144
-1.8801615374 -1.1176431884 0.9368645190
-1.8902886197 -1.2041579701 0.9772259237
-1.9109157195 -1.2919499009 1.0101089734
-1.9437185829 -1.3787991912 1.0344008237
-1.9883313646 -1.4624197401 1.0493640680
-2.0428295650 -1.5412425164 1.0544521120
-2.1041834114 -1.6149345529 1.0499784530
-2.1699030421 -1.6835009902 1.0358718766
-2.2378433163 -1.7472444485 1.0125919132
-2.3064964340 -1.8062132969 0.9804920822
-2.3747311621 -1.8602576880 0.9399588792
-2.4417414429 -1.9089920602 0.8914501970
-2.5068080139 -1.9517711208 0.8352813294
-2.5692215749 -1.9881723260 0.7720398110
-2.6282547560 -2.0171183940 0.7020591476
-2.6831846990 -2.0384220182 0.6262466949
-2.7333647625 -2.0515195076 0.5454526626
-2.7781058421 -2.0561368353 0.4606352740
-2.8167308965 -2.0522547928 0.3728298103
-2.8487715182 -2.0401339333 0.2831325795
-2.8734422857 -2.0195967071 0.1926426185
-2.8909105249 -1.9914102742 0.1025436937
-2.9010523216 -1.9560633812 0.0138510356
-2.9039121758 -1.9140765708 -0.0724594274
-2.8994703366 -1.8658997242 -0.1554114807
-2.8882604666 -1.8121466989 -0.2341880560
-2.8706534759 -1.7534697466 -0.3081288636
-2.8469589028 -1.6904137632 -0.3765617497
-2.8174706277 -1.6234580192 -0.4387566621
-2.7823571090 -1.5532353087 -0.4940424000
-2.7417321153 -1.4803630892 -0.5415727273
-2.6957972387 -1.4057805506 -0.5808942939
-2.6443512406 -1.3304568267 -0.6108478871
-2.5874795737 -1.2557056935 -0.6306871327
-2.5254163824 -1.1830167596 -0.6394784475
-2.4587958019 -1.1139781141 -0.6369238560
-2.3887257243 -1.0498952199 -0.6229398014
-2.3165992089 -0.9917149780 -0.5979264156
-2.2438279890 -0.9397569692 -0.5629941782
-2.1716168696 -0.8939425927 -0.5193569408
-2.1007682802 -0.8538618187 -0.4684211299
-2.0315032574 -0.8193019537 -0.4115775910
-1.9635923565 -0.7903757217 -0.3501233819
-1.8961720982 -0.7672091686 -0.2857593564
-1.8278791561 -0.7503144435 -0.2203726556
-1.7568905211 -0.7410488806 -0.1563739437
-1.6813582744 -0.7406258890 -0.0971522011
-1.6002875005 -0.7500965164 -0.0467621993
-1.5140514722 -0.7701678472 -0.0099860307
-1.4250790959 -0.7999853684 0.0095861918
-1.3366938780 -0.8371263612 0.0096864534
-1.2522930365 -0.8779832113 -0.0103330216
-1.1733833024 -0.9181960272 -0.0471756453
-1.0989330808 -0.9544664295 -0.0957476502
-1.0252138371 -0.9849898310 -0.1492212998
-0.9474806784 -1.0089055920 -0.2002414608
-0.8628451055 -1.0265102985 -0.2418351307
-0.7714604519 -1.0383240833 -0.2683817575
-0.6761128631 -1.0456606181 -0.2752253017
-0.5812130401 -1.0504949555 -0.2626141165
-0.4906681104 -1.0541261193 -0.2313246498
-0.4072931477 -1.0576500169 -0.1840608607
-0.3324617955 -1.0619151033 -0.1241422381
-0.2662440443 -1.0677186477 -0.0548742232
-0.2074421790 -1.0759195059 0.0206032519
-0.1542355920 -1.0872379875 0.0997640176
-0.1049227547 -1.1023860125 0.1807967288
-0.0577162916 -1.1216619017 0.2622050857
-0.0113300080 -1.1453402109 0.3429209698
0.0355789351 -1.1734663600 0.4218871384
0.0838791777 -1.2063183797 0.4981411693
0.1342291074 -1.2436386838 0.5709259742
0.1870124297 -1.2852727303 0.6395221235
0.2424651530 -1.3310218608 0.7032161467
0.3005462155 -1.3808381588 0.7612629531
0.3609157819 -1.4344222669 0.8132974258
0.4231925945 -1.4916149142 0.8588368245
0.4867747814 -1.5524208311 0.8973344147
0.5508467876 -1.6167267114 0.9286753757
0.6142661577 -1.6848542466 0.9523138761
0.6753466663 -1.7572508155 0.9680249900
0.7312809048 -1.8348980709 0.9755544194
0.7754850307 -1.9199898832 0.9740887738
0.7971051398 -2.0126639112 0.9639911105
0.7916105094 -2.1068891703 0.9473676463
0.7692282920 -2.1977969515 0.9261691442
0.7389151467 -2.2851738495 0.9002911429
0.7050062640 -2.3695612008 0.8693989789
0.6691423009 -2.4509497615 0.8331198465
0.6321185552 -2.5290826645 0.7912819882
0.5941523851 -2.6037019410 0.7442138753
0.5551612695 -2.6743641726 0.6921377503
0.5149957197 -2.7404344920 0.6351542170
0.4734896434 -2.8014437173 0.5736701604
0.4304389218 -2.8567199772 0.5079761797
0.3858365513 -2.9059848269 0.4386416170
0.3396028263 -2.9484444309 0.3659492590
0.2918569817 -2.9836148814 0.2904019366
0.2428618126 -3.0111278260 0.2125143204
0.1928754438 -3.0302567669 0.1327734528
0.1424345645 -3.0410278479 0.0517706781
0.0919404079 -3.0430716430 -0.0298784408
0.0419187639 -3.0363120462 -0.1115701155
-0.0071253002 -3.0208287515 -0.1926716171
-0.0546799155 -2.9964399700 -0.2724660243
-0.1001470295 -2.9635580171 -0.3504003314
-0.1432319169 -2.9226529024 -0.4258462456
-0.1836083375 -2.8741894221 -0.4982544225
-0.2209874783 -2.8185208083 -0.5670005840
-0.2553056908 -2.7563795523 -0.6316852845
-0.2863808342 -2.6880978172 -0.6916580060
-0.3140857677 -2.6142106006 -0.7464001480
-0.3384544844 -2.5354652703 -0.7956715109
-0.3592226611 -2.4522807817 -0.8389169434
-0.3760424118 -2.3651629311 -0.8756478579
-0.3884100363 -2.2747061175 -0.9054156029
-0.3953477102 -2.1814732305 -0.9273519608
-0.3958714630 -2.0864071122 -0.9407859008
-0.3891339820 -1.9907591020 -0.9452753634
-0.3744593598 -1.8960424788 -0.9403033989
-0.3518021825 -1.8039294328 -0.9257322585
-0.3219835336 -1.7159109483 -0.9016993464
-0.2862355274 -1.6332330766 -0.8684882623
-0.2463966666 -1.5562738225 -0.8271538762
-0.2039099713 -1.4853609009 -0.7782896856
-0.1600754280 -1.4207029032 -0.7224169935
-0.1159264008 -1.3622189869 -0.6603371638
-0.0720679889 -1.3097128176 -0.5929390812
-0.0287745834 -1.2630890089 -0.5209923757
0.0139972364 -1.2224931204 -0.4451766883
0.0566731452 -1.1877593615 -0.3664480570
0.0999532017 -1.1585159589 -0.2858414909
0.1449758557 -1.1345353372 -0.2044499456
0.1930654599 -1.1154810197 -0.1235131601
0.2462552976 -1.1009351866 -0.0448758097
0.3061533554 -1.0900561017 0.0293780160
0.3742779674 -1.0820063143 0.0964989144
0.4515716725 -1.0759656479 0.1530254530
0.5379840213 -1.0709928658 0.1943108184
0.6308836278 -1.0661076345 0.2173263709
0.7264723160 -1.0599579848 0.2196298117
0.8199321549 -1.0507692232 0.2005804819
0.9066453216 -1.0368017628 0.1621436410
0.9847772391 -1.0168896307 0.1100934001
1.0565580608 -0.9906524689 0.0519378773
1.1267676109 -0.9581592396 -0.0049628652
1.2004026205 -0.9196674289 -0.0529788020
1.2800140366 -0.8775157428 -0.0858030522
1.3649705226 -0.8354042543 -0.0995852418
1.4526845451 -0.7972802867 -0.0933213655
1.5397731072 -0.7665740464 -0.0674850725
1.6229225934 -0.7454422605 -0.0245610740
1.7001660911 -0.7347998076 0.0313931683
1.7713281237 -0.7343898931 0.0958278380
1.8381178521 -0.7427199583 0.1643124089
1.9024878566 -0.7585727019 0.2338113324
1.9662300079 -0.7813259342 0.3019654271
2.0309134991 -0.8099756251 0.3669234019
2.0973351085 -0.8442695915 0.4272114256
2.1658742400 -0.8842030966 0.4813278450
2.2362699116 -0.9299528404 0.5278955240
2.3078223776 -0.9816964596 0.5655435569
2.3792665235 -1.0396342213 0.5929631145
2.4492541864 -1.1032777816 0.6092596803
2.5161689220 -1.1719958053 0.6134009056
2.5787870375 -1.2443167194 0.6054344334
2.6365213891 -1.3185382816 0.5861496054
2.6890437248 -1.3931550914 0.5563207507
2.7361139774 -1.4668018242 0.5165875878
2.7777792760 -1.5383496597 0.4679739248
2.8139836763 -1.6069348542 0.4113665355
2.8447152760 -1.6718160689 0.3475957052
2.8694642735 -1.7321435360 0.2770947870
2.8879595889 -1.7873582119 0.2007457125
2.9000305704 -1.8370034106 0.1194509409
2.9052964173 -1.8803875914 0.0339563329
2.9031978789 -1.9166257924 -0.0549314621
2.8938350815 -1.9453990518 -0.1460419614
2.8769895184 -1.9660741175 -0.2382677339
2.8527163070 -1.9780231918 -0.3303786495
2.8213450825 -1.9807676683 -0.4210654048
2.7834994946 -1.9744627375 -0.5090630305
2.7395982643 -1.9589846828 -0.5930245390
2.6903841674 -1.9343885689 -0.6716934792
2.6368133278 -1.9015196526 -0.7442663299
2.5795857571 -1.8607810177 -0.8097103820
2.5194986634 -1.8128253705 -0.8672240349
2.4574268919 -1.7586580970 -0.9165222272
2.3941494306 -1.6988439700 -0.9569763012
2.3305758223 -1.6341123423 -0.9884051559
2.2678493548 -1.5647366058 -1.0101128528
2.2071339943 -1.4913443565 -1.0221087769
2.1501080585 -1.4141424700 -1.0238753922
2.0984612278 -1.3336595020 -1.0155546087
2.0542072367 -1.2506052594 -0.9966768688
2.0186799502 -1.1662408183 -0.9678418170
1.9923028968 -1.0820521228 -0.9300274571
1.9750563279 -0.9996630504 -0.8838624763
1.9657457404 -0.9203075905 -0.8306203588
1.9631584471 -0.8449702126 -0.7711406246
1.9662181675 -0.7742738293 -0.7062261435
1.9739871288 -0.7085631925 -0.6366239693
1.9860957709 -0.6482347799 -0.5628806755
2.0024500723 -0.5935352402 -0.4856486975
2.0230030729 -0.5442361250 -0.4058279698
2.0481105644 -0.5001382895 -0.3242822588
2.0784523522 -0.4603691247 -0.2422884430
2.1148695583 -0.4234337401 -0.1614530126
2.1579600756 -0.3866922020 -0.0838986840
2.2082537145 -0.3465109542 -0.0126891500
2.2652527701 -0.2980708638 0.0473243828
2.3253958781 -0.2376487318 0.0909327833
2.3810345380 -0.1628683613 0.1116129957
2.4204315500 -0.0761743983 0.1058454825
2.4304449987 0.0135097414 0.0747655304
2.4120210260 0.0956584574 0.0292009893
2.3756330647 0.1685964774 -0.0213762509
2.3283298279 0.2345484143 -0.0726675247
2.2727070392 0.2953847216 -0.1219284579
2.2096416774 0.3525126811 -0.1664000406
2.1382703544 0.4060062952 -0.2018382227
2.0596074102 0.4558855593 -0.2248484946
1.9764845639 0.5029309002 -0.2342556456
1.8923575314 0.5491460069 -0.2321125734
1.8096204326 0.5966798896 -0.2212379945
1.7299870417 0.6475056203 -0.2039047837
1.6543440000 0.7026229891 -0.1823305229
1.5833238599 0.7625972613 -0.1581498029
1.5166827013 0.8270634147 -0.1330643118
1.4533460071 0.8950715192 -0.1087526099
1.3912045653 0.9650620464 -0.0871238979
1.3270767960 1.0345944375 -0.0704703960
1.2572220201 1.0998968380 -0.0621898016
1.1799697908 1.1566895856 -0.0646964806
1.0969627844 1.2029546565 -0.0779358873
1.0109767011 1.2397216899 -0.0996890483
0.9237495196 1.2699242242 -0.1262317327
0.8335685995 1.2957624903 -0.1464652066
0.7403822663 1.3175075664 -0.1541012774
0.6460520761 1.3351777762 -0.1509479403
0.5517480272 1.3491153018 -0.1392237637
0.4580485454 1.3597002978 -0.1209142206
0.3650641106 1.3675132614 -0.0981056545
0.2726749262 1.3729901721 -0.0723660637
0.1806509985 1.3764923819 -0.0450092289
0.0887148731 1.3783147872 -0.0171910353
-0.0034581334 1.3786396972 0.0098904018
-0.0961759822 1.3777492730 0.0350167266
-0.1896770215 1.3758618737 0.0569564953
-0.2841172384 1.3731686551 0.0742578524
-0.3794756779 1.3698808230 0.0851958150
-0.4754037243 1.3662494031 0.0877760211
-0.5562712679 1.5319574453 -0.1074334308
-0.6303165138 1.5396272922 -0.1106344256
-0.7274764534 1.5450129665 -0.1309942267
-0.8221544366 1.5471997944 -0.1614871632
-0.9153173756 1.5483108489 -0.1964554872
-1.0081649593 1.5495044043 -0.2322604155
-1.1253105558 1.5509584277 -0.2740298931
-1.2924107388 1.5476618344 -0.3225039537
-1.4590289953 1.5085906895 -0.3449986120
-1.5910005043 1.4020890036 -0.3296865972
-1.6808614312 1.2595099701 -0.2885067275
-1.7486685258 1.1342522510 -0.2439177931
-1.7980853550 1.0540382475 -0.2120328766
-1.8536005016 0.9781918472 -0.1796281268
-1.9002111654 0.9251223704 -0.1558382784
-1.9505566359 0.8751230823 -0.1330746987
-2.0046282104 0.8283321313 -0.1118032489
-2.0635650525 0.7860012231 -0.0944985364
-2.1249291276 0.7459035404 -0.0811509646
-2.1881630536 0.7074909255 -0.0726531247
-2.2527094481 0.6702152208 -0.0698976075
-2.3382250706 0.6201810981 -0.0783055947
-2.4207890967 0.5681221417 -0.0974316089
-2.4996304409 0.5136401512 -0.1241482348
-2.5928212749 0.4418492929 -0.1644428549
-2.6971905503 0.3503891094 -0.2192105312
-2.8013003292 0.2320289906 -0.2920958119
-2.8649811427 0.0936565775 -0.3724677034
-2.8586923913 -0.0622562830 -0.4445434532
-2.7798935896 -0.2110699271 -0.4823201148
-2.6600100599 -0.3349147661 -0.4787837625
-2.5205836175 -0.4256267835 -0.4326910662
-2.3804033087 -0.4816953932 -0.3476142440
-2.2731569079 -0.5056812856 -0.2472010893
-2.1954527282 -0.5173511089 -0.1510869186
-2.1290292411 -0.5266435954 -0.0464685419
-2.0843596539 -0.5360676561 0.0419300104
-2.0460700408 -0.5499709029 0.1326959763
-2.0130143835 -0.5699581186 0.2243738469
-1.9915521229 -0.5909048496 0.2926931467
-1.9658005393 -0.6252021698 0.3823569295
-1.9433730096 -0.6680316786 0.4691912093
-1.9237210923 -0.7190477046 0.5521970403
-1.9107875878 -0.7627515275 0.6111658538
-1.8958097384 -0.8270655138 0.6854240729
-1.8839079531 -0.8979996599 0.7539814118
-1.8758561569 -0.9749275216 0.8163502921
-1.8728991425 -1.0358998084 0.8590905963
-1.8749422715 -1.1212997177 0.9097755537
-1.8860229981 -1.2100815056 0.9527677098
-1.9084704622 -1.3002748218 0.9873394625
-1.9436894528 -1.3894187243 1.0125619616
-1.9773187879 -1.4546122088 1.0257912470
-2.0332640249 -1.5365360082 1.0323606125
-2.0969738800 -1.6127586899 1.0279029104
-2.1651456701 -1.6836252994 1.0130890610
-2.2354696193 -1.7494063169 0.9881762863
-2.2886267613 -1.7947973501 0.9621119233
-2.3589046795 -1.8512810951 0.9203786366
-2.4277169537 -1.9020239867 0.8697779679
-2.4942503558 -1.9463428163 0.8107958191
-2.5419771063 -1.9746075519 0.7610832956
-2.6024452244 -2.0057736964 0.6887546175
-2.6584479975 -2.0286254355 0.6100208414
-2.7091035183 -2.0425635351 0.5257944112
-2.7433028614 -2.0472106267 0.4598075809
-2.7828486723 -2.0448919928 0.3687332995
-2.8151429779 -2.0333765990 0.2755298772
-2.8396092856 -2.0127625652 0.1814940602
-2.8536408939 -1.9925334023 0.1110840698
-2.8640864886 -1.9574061289 0.0186203180
-2.8663414056 -1.9146992172 -0.0711761106
-2.8609633113 -1.8654508835 -0.1574236753
-2.8511047813 -1.8237808070 -0.2185078193
-2.8326543021 -1.7642269986 -0.2958759476
-2.8073844980 -1.6997865481 -0.3671679033
-2.7754868628 -1.6310380160 -0.4314228752
-2.7472213911 -1.5770390607 -0.4742693385
-2.7045113906 -1.5027197958 -0.5244296507
-2.6557893836 -1.4264561302 -0.5652536680
-2.6011692103 -1.3493921423 -0.5957521555
-2.5567032532 -1.2918916624 -0.6117882539
-2.4925632342 -1.2168952143 -0.6224955933
-2.4238782879 -1.1452759653 -0.6208554096
-2.3701891505 -1.0942095839 -0.6124332174
-2.2963401325 -1.0317339704 -0.5894543584
-2.2215924573 -0.9756795171 -0.5554102858
-2.1472607098 -0.9260362195 -0.5118046278
-2.0923760518 -0.8935812766 -0.4730701614
-2.0202240014 -0.8550800708 -0.4165576496
-1.9491214911 -0.8231603105 -0.3548190759
-1.8780814841 -0.7979477650 -0.2899605899
-1.8055259076 -0.7804033411 -0.2242954144
-1.7487499474 -0.7734371806 -0.1765645500
-1.6688716239 -0.7727552496 -0.1178050130
-1.6053504313 -0.7794244096 -0.0799799982
-1.5158453862 -0.7994644343 -0.0431203779
-1.4467562841 -0.8211353628 -0.0258365882
-1.3551774385 -0.8591925703 -0.0242370666
-1.2683078594 -0.9023462641 -0.0451388287
-1.2084639778 -0.9347275523 -0.0754630944
-1.1330345558 -0.9750235367 -0.1257619681
-1.0598458884 -1.0098002212 -0.1833706938
-0.9834747071 -1.0381006717 -0.2403414573
-0.8996292690 -1.0592809310 -0.2888520184
-0.7839784256 -1.0763488669 -0.3293435200
-0.6607059570 -1.0835689067 -0.3348229693
-0.5634749443 -1.0857376769 -0.3168291559
-0.4717485227 -1.0861689308 -0.2795891896
-0.3882694644 -1.0862538504 -0.2261521006
-0.3140574350 -1.0871432285 -0.1602587307
-0.2486228934 -1.0899933548 -0.0855603949
-0.1906892494 -1.0958825124 -0.0049789712
-0.1382701594 -1.1056105098 0.0789853434
-0.0895351747 -1.1197646932 0.1645392753
-0.0429060002 -1.1389576602 0.2502915415
0.0032996366 -1.1633009126 0.3349542370
0.0502405759 -1.1929247523 0.4174871836
0.0863376318 -1.2182748221 0.4776804828
0.1365858032 -1.2572017732 0.5542245631
0.1894411751 -1.3013120611 0.6260506314
0.2449867392 -1.3503829647 0.6924180986
0.3029756923 -1.4041299182 0.7528017861
0.3480522909 -1.4480348800 0.7928972164
0.4090737066 -1.5099577532 0.8411181585
0.4705850078 -1.5766090183 0.8817875058
0.5311522745 -1.6482611630 0.9145736645
0.5745808271 -1.7057381230 0.9335732887
0.6275634622 -1.7876318223 0.9516650520
0.6613576443 -1.8533206581 0.9596222346
0.6889037898 -1.9224476819 0.9631147893
0.7073439707 -2.0198769749 0.9584135903
0.7066994599 -2.0937081731 0.9484377595
0.6952568598 -2.1903730478 0.9295884416
0.6796637869 -2.2607175715 0.9107391268
0.6532694966 -2.3514835667 0.8800943042
0.6226068499 -2.4384965420 0.8430697850
0.5892013621 -2.5216885715 0.8000783273
0.5536555499 -2.6006391192 0.7512164238
0.5258146341 -2.6569504264 0.7110228741
0.4870102979 -2.7275066470 0.6526835804
0.4462851275 -2.7925206544 0.5894249785
0.4035723290 -2.8514773887 0.5217123731
0.3587971835 -2.9036165078 0.4498681311
0.3120505384 -2.9485430214 0.3745045686
0.2634690305 -2.9856114035 0.2961010578
0.2133389502 -3.0142881757 0.2151904369
0.1620575975 -3.0342614726 0.1324218501
0.1101131599 -3.0448235745 0.0483369122
0.0709966736 -3.0476059959 -0.0151266357
0.0191583943 -3.0418843857 -0.0998338027
-0.0317425873 -3.0267111332 -0.1839440471
-0.0812264030 -3.0021897887 -0.2666895316
-0.1285778975 -2.9684801858 -0.3474208903
-0.1735147824 -2.9263571216 -0.4255306089
-0.2051379557 -2.8887561458 -0.4816811114
-0.2449584322 -2.8328454066 -0.5535813255
-0.2815766376 -2.7697489923 -0.6211091466
-0.3149697716 -2.7002811669 -0.6839003807
-0.3449566809 -2.6248499054 -0.7412855758
-0.3714595113 -2.5440879328 -0.7928395051
-0.3942295334 -2.4585532489 -0.8380755573
-0.4129104674 -2.3688190691 -0.8765402643
-0.4265790099 -2.2753383891 -0.9073645641
-0.4343586257 -2.1789206773 -0.9300453592
-0.4350457461 -2.0805830914 -0.9439638513
-0.4271093866 -1.9817234544 -0.9480779803
-0.4101111093 -1.8841157973 -0.9422132992
-0.3840068221 -1.7897405441 -0.9260685006
-0.3499965106 -1.7002396007 -0.8998453487
-0.3099406448 -1.6166178127 -0.8642805777
-0.2658357867 -1.5393388831 -0.8201029475
-0.2194737090 -1.4684212581 -0.7681721130
-0.1840711867 -1.4197386892 -0.7242279491
-0.1368427204 -1.3601240905 -0.6602466054
-0.0902270501 -1.3067722720 -0.5905299151
-0.0445494785 -1.2597717562 -0.5157804988
0.0002915849 -1.2189925055 -0.4369600488
0.0447404336 -1.1842594246 -0.3550639648
0.0896717940 -1.1554979542 -0.2711311295
0.1362433985 -1.1323543979 -0.1863509993
0.1860412914 -1.1143895020 -0.1021763638
0.2410290456 -1.1011018265 -0.0204466017
0.3029782712 -1.0916125020 0.0566173748
0.3736495040 -1.0850513795 0.1259119958
0.4541428008 -1.0804436342 0.1833846768
0.5436835815 -1.0766481559 0.2250787450
0.6397009598 -1.0724182641 0.2474099610
0.7381019268 -1.0662072324 0.2478675308
0.8337066554 -1.0561047336 0.2260360259
0.9220795947 -1.0403491382 0.1847633585
1.0019332855 -1.0180744515 0.1303673395
1.0758911669 -0.9890640017 0.0706334988
1.1491664719 -0.9534436366 0.0138018941
1.2065285805 -0.9232104116 -0.0225217972
1.2887381999 -0.8798066326 -0.0562403785
1.3768119450 -0.8370247738 -0.0691804643
1.4450016613 -0.8073075465 -0.0662107783
1.5357509692 -0.7756851357 -0.0414040786
1.6226127789 -0.7546708608 0.0019049995
1.6830511620 -0.7476514020 0.0449382572
1.7589897193 -0.7464244666 0.1087509525
1.8300120120 -0.7549451985 0.1776930813
1.8980968103 -0.7721173851 0.2480721915
1.9485765257 -0.7900310546 0.2999603436
2.0163373435 -0.8193939412 0.3665220592
2.0856048036 -0.8550185106 0.4282661840
2.1568451772 -0.8968629661 0.4834612623
2.2298303332 -0.9450727337 0.5304925235
2.3037726849 -0.9997367801 0.5678725456
2.3774093926 -1.0607673632 0.5942699983
2.4315567114 -1.1103087330 0.6065128786
2.5009074604 -1.1811481399 0.6111291056
2.5659359784 -1.2556935767 0.6031033275
2.6257643150 -1.3322775366 0.5828996334
2.6800017189 -1.4092122116 0.5512921536
2.7284628369 -1.4850867551 0.5093379704
2.7615920299 -1.5408418532 0.4724832586
2.7996149826 -1.6120244745 0.4143418293
2.8316350660 -1.6793125872 0.3484718973
2.8573102675 -1.7419394856 0.2755926252
2.8762004275 -1.7990624176 0.1963914478
2.8879489802 -1.8500991019 0.1118404070
2.8912458573 -1.8833592232 0.0451540633
2.8896030038 -1.9219204458 -0.0463690917
2.8800161045 -1.9524249498 -0.1404056171
2.8624725796 -1.9743286178 -0.2356717469
2.8369949241 -1.9868603703 -0.3308256628
2.8038889009 -1.9896315770 -0.4243970664
2.7639267718 -1.9827249532 -0.5150469937
2.7295186417 -1.9708144109 -0.5799961772
2.6788900483 -1.9469167899 -0.6619728786
2.6233999643 -1.9138571369 -0.7373512005
2.5639611910 -1.8724705375 -0.8052610430
2.5014936876 -1.8235905168 -0.8649868973
2.4368201437 -1.7678515470 -0.9156807421
2.3708829645 -1.7060714153 -0.9568752251
2.3047489766 -1.6389988131 -0.9882919370
2.2557045234 -1.5856618207 -1.0055179586
2.1922891401 -1.5104092363 -1.0188734573
2.1328484603 -1.4309151262 -1.0212823823
2.0795283413 -1.3476503546 -1.0125042607
2.0342478441 -1.2615956371 -0.9927373422
1.9986933454 -1.1740898530 -0.9622879580
1.9733845602 -1.0869453472 -0.9220224017
1.9577391898 -1.0019525559 -0.8730869414
1.9505160566 -0.9205827801 -0.8165334785
1.9500062937 -0.8437628203 -0.7534913854
1.9529021501 -0.7890799523 -0.7028148804
1.9616942035 -0.7219913352 -0.6298784243
1.9748513610 -0.6611555676 -0.5522708019
1.9921011908 -0.6066962449 -0.4708234028
2.0137072159 -0.5590516064 -0.3862030290
2.0400059699 -0.5178076653 -0.2995759961
2.0715682071 -0.4821626503 -0.2122167646
2.1094329112 -0.4507446981 -0.1257432537
2.1544762289 -0.4207171951 -0.0422784040
2.2072100291 -0.3885309979 0.0356516827
2.2678626937 -0.3494126890 0.1039749789
2.3507608609 -0.2833189351 0.1673361192
2.4305269715 -0.1958483931 0.1998373818
2.4905694403 -0.0895816641 0.1973415627
2.5059792131 0.0466879918 0.1492764986
2.4717394280 0.1490369982 0.0895411165
2.4265520996 0.2214187120 0.0390336536
2.3710743464 0.2870464652 -0.0107963743
2.3077788066 0.3476162682 -0.0576658766
2.2367778544 0.4037918774 -0.0983719841
2.1580342434 0.4557355689 -0.1288609649
2.0732297001 0.5040345831 -0.1461281702
2.0075881664 0.5388481893 -0.1506242887
1.9197813774 0.5850992931 -0.1457389371
1.8549375400 0.6208084963 -0.1364060006
1.7719199601 0.6721876312 -0.1173070796
1.6934988269 0.7286652260 -0.0936931950
1.6201593300 0.7905966676 -0.0675333168
1.5518341413 0.8577386114 -0.0406236845
1.4870980782 0.9287757255 -0.0148380489
1.4233660946 1.0017331836 0.0079194982
1.3566130291 1.0735338719 0.0247738732
1.2828571638 1.1396979545 0.0325245623
1.2007646397 1.1955304003 0.0288377383
1.1123819930 1.2382872726 0.0132725461
1.0215674373 1.2720053448 -0.0094094254
0.9293013749 1.3016800534 -0.0319542256
0.8356154270 1.3276504343 -0.0531858726
0.7407658970 1.3503911538 -0.0729097601
0.6449574435 1.3703503260 -0.0909430758
0.5483551580 1.3879486520 -0.1071074986
0.4510953565 1.4035817564 -0.1212228024
0.3777451760 1.4141137968 -0.1301314582
0.2796194675 1.4272332490 -0.1401811452
0.1811378756 1.4393839792 -0.1476288285
0.1071049109 1.4480642082 -0.1512678406
0.0082735114 1.4593660573 -0.1535724230
-0.0905780222 1.4706590466 -0.1525666312
-0.1892817487 1.4823050249 -0.1479421465
-0.2876264601 1.4946794904 -0.1393618717
-0.3853447548 1.5081713874 -0.1264698351
-0.4827997496 1.5223234299 -0.1126336312
