# Supplementary material for: The topology of the magnetically induced ring current of C13Cl2
Source: Chem Sci. 2026 Jun 27. Online ahead of print. doi: 10.1039/d6sc03398a (PMC13334967; doi:10.1039/d6sc03398a)
Supplement: SC-OLF-D6SC03398A-s002 [file SC-OLF-D6SC03398A-s002.zip › c13cl2/3loops/ribbon_traj_010_024.xyz]

300

-0.5662826648 1.3646538884 0.0845007208
-0.6616471467 1.3593197956 0.0682023703
-0.7549273786 1.3485140102 0.0439837292
-0.8464194333 1.3334555635 0.0153923774
-0.9369077715 1.3148537861 -0.0143342526
-1.0269629290 1.2922113651 -0.0424640362
-1.1164493420 1.2634665221 -0.0662544080
-1.2039339711 1.2254465007 -0.0827324572
-1.2863661671 1.1753371046 -0.0889578776
-1.3607257476 1.1136724107 -0.0838730845
-1.4194835827 1.0538887303 -0.0718482949
-1.4822303437 0.9826791037 -0.0517173435
-1.5441229896 0.9119669611 -0.0274922615
-1.6082975614 0.8440971582 -0.0012269911
-1.6766937732 0.7806520626 0.0253752839
-1.7500513061 0.7224340221 0.0506260087
-1.8282514970 0.6695182081 0.0727997191
-1.9106454016 0.6212906981 0.0898943794
-1.9959309990 0.5761916153 0.0995969555
-2.0822442316 0.5321295679 0.0990346552
-2.1667447297 0.4866397863 0.0859194109
-2.2463662968 0.4378561628 0.0601645419
-2.3190710992 0.3849281181 0.0239722855
-2.3847524905 0.3277728511 -0.0187329707
-2.4436124776 0.2660844343 -0.0649231532
-2.4943765541 0.1987708188 -0.1127254966
-2.5302976679 0.1344741891 -0.1545892458
-2.5537505755 0.0521921930 -0.1998711843
-2.5515181000 -0.0370105815 -0.2367231221
-2.5198331753 -0.1259023942 -0.2568173516
-2.4667231420 -0.2066098588 -0.2563201527
-2.4020839857 -0.2754146503 -0.2352370254
-2.3336975559 -0.3308238864 -0.1949337211
-2.2757934275 -0.3682373538 -0.1458283493
-2.2145380999 -0.4024716662 -0.0791609991
-2.1604583460 -0.4300683081 -0.0036232693
-2.1135424349 -0.4551874361 0.0774584421
-2.0734058585 -0.4812255766 0.1618473888
-2.0390604810 -0.5108584233 0.2475952978
-2.0095642774 -0.5457142501 0.3331781635
-1.9842737290 -0.5868597848 0.4172879038
-1.9625684970 -0.6346236613 0.4988577835
-1.9460091859 -0.6816780750 0.5673576385
-1.9300619312 -0.7415140883 0.6419739916
-1.9171737775 -0.8072479814 0.7120626434
-1.9077884442 -0.8784832156 0.7771249870
-1.9026538937 -0.9547421602 0.8366747183
-1.9031390574 -1.0355541997 0.8900211352
-1.9084888900 -1.1091230882 0.9314268771
-1.9235523880 -1.1957241903 0.9719051868
-1.9442972187 -1.2724447114 1.0011251234
-1.9801089145 -1.3591690809 1.0254029982
-2.0267565048 -1.4429262975 1.0397092248
-2.0751219106 -1.5123727011 1.0434691094
-2.1360254481 -1.5875971310 1.0388517890
-2.2010390607 -1.6579608954 1.0241791949
-2.2598102271 -1.7152983845 1.0034338483
-2.3275181182 -1.7767296582 0.9713018907
-2.3948720472 -1.8330656641 0.9303058805
-2.4529266524 -1.8775882706 0.8876682222
-2.5172928487 -1.9229273239 0.8311527311
-2.5789954745 -1.9616024808 0.7672002999
-2.6372284829 -1.9926501837 0.6962253835
-2.6850573647 -2.0133793846 0.6294386050
-2.7347551572 -2.0288653355 0.5476321744
-2.7789175934 -2.0355191477 0.4615696023
-2.8167994000 -2.0332896272 0.3723354206
-2.8478183743 -2.0222694018 0.2811147067
-2.8685610162 -2.0049697236 0.2008010812
-2.8856170044 -1.9783002214 0.1092091219
-2.8951130603 -1.9440194147 0.0190528190
-2.8971780510 -1.9027508355 -0.0686398441
-2.8918180314 -1.8549640709 -0.1528232702
-2.8813799320 -1.8081807067 -0.2226660751
-2.8633245549 -1.7500007466 -0.2980720101
-2.8389941356 -1.6871610177 -0.3677628260
-2.8086186240 -1.6201684908 -0.4309048610
-2.7724672541 -1.5497102714 -0.4868163714
-2.7307317744 -1.4765332177 -0.5347620052
-2.6899051690 -1.4110678018 -0.5696974686
-2.6377320830 -1.3353731070 -0.6004079798
-2.5801388042 -1.2601408345 -0.6207362997
-2.5173543602 -1.1869018315 -0.6297223183
-2.4500784374 -1.1172526916 -0.6269230517
-2.3885617317 -1.0601739741 -0.6153626103
-2.3160897317 -1.0005916653 -0.5908857243
-2.2429770992 -0.9472476822 -0.5560420715
-2.1704620706 -0.9001284550 -0.5121157774
-2.1082886939 -0.8642751793 -0.4670215272
-2.0386739582 -0.8281372831 -0.4099915292
-1.9705173208 -0.7977698720 -0.3480170704
-1.9030104794 -0.7733706714 -0.2827689361
-1.8347934200 -0.7555757811 -0.2161433410
-1.7639963810 -0.7455629828 -0.1506448566
-1.6887178281 -0.7445624585 -0.0896574392
-1.6077570373 -0.7537861471 -0.0374620670
-1.5214479711 -0.7738503673 0.0011484375
-1.4321170878 -0.8039170371 0.0222783021
-1.3431568227 -0.8415542766 0.0235092837
-1.2581488933 -0.8831005722 0.0039569973
-1.1788408931 -0.9241463328 -0.0332425355
-1.1044261990 -0.9611588364 -0.0830475237
-1.0311342918 -0.9923833442 -0.1383720249
-0.9540204758 -1.0170701582 -0.1916695660
-0.8696582234 -1.0351793260 -0.2354948986
-0.7780521263 -1.0473443831 -0.2638301726
-0.6821211776 -1.0548966853 -0.2723795728
-0.5863717801 -1.0596795648 -0.2604344874
-0.4949225160 -1.0631922439 -0.2292595932
-0.4108836892 -1.0665992791 -0.1814493866
-0.3357589698 -1.0708940237 -0.1205064230
-0.2693728676 -1.0769390264 -0.0501566222
-0.2106214990 -1.0856690810 0.0264894407
-0.1575958970 -1.0978040354 0.1068100125
-0.1145967083 -1.1117666308 0.1785189616
-0.0676766431 -1.1319436418 0.2610110105
-0.0218182593 -1.1568696895 0.3427925993
0.0242513570 -1.1867198672 0.4227683629
0.0714028106 -1.2217091715 0.4999612379
0.1202256656 -1.2616684902 0.5735885352
0.1710392783 -1.3065545946 0.6428557549
0.2175495972 -1.3492319697 0.6992861316
0.2721733917 -1.4030752671 0.7584284879
0.3281763413 -1.4616159299 0.8113450162
0.3848243397 -1.5248381408 0.8575110970
0.4352987916 -1.5828247485 0.8922652193
0.4904809158 -1.6548130147 0.9245985656
0.5374331346 -1.7209709791 0.9457693051
0.5810736001 -1.7906756860 0.9606601854
0.6197533106 -1.8642298824 0.9690931120
0.6499350480 -1.9425424242 0.9706104442
0.6645718476 -2.0253952055 0.9642316756
0.6629955532 -2.1089671897 0.9522958382
0.6505812554 -2.1906189805 0.9358859342
0.6320687982 -2.2700388334 0.9150573539
0.6073912312 -2.3584707026 0.8853498590
0.5791630994 -2.4436631313 0.8494453175
0.5514024959 -2.5146151321 0.8127527667
0.5188446939 -2.5928656988 0.7660131250
0.4841922733 -2.6667961721 0.7139147980
0.4474848912 -2.7359039501 0.6567639311
0.4132935589 -2.7915757596 0.6028879535
0.3726633001 -2.8502475515 0.5373341277
0.3298460131 -2.9026144749 0.4679183494
0.2848854831 -2.9480661187 0.3950546477
0.2379550839 -2.9861514680 0.3192647137
0.1893032183 -3.0163643489 0.2410483347
0.1392482036 -3.0381380654 0.1609356020
0.0882947745 -3.0514372822 0.0795473793
0.0369093967 -3.0559151690 -0.0025215764
-0.0143583325 -3.0514619479 -0.0846695706
-0.0649998993 -3.0382212807 -0.1662568477
-0.1144676479 -3.0161633740 -0.2466389018
-0.1622351440 -2.9856375109 -0.3252524963
-0.2079886834 -2.9471097986 -0.4015042706
-0.2513918483 -2.9009838656 -0.4748487378
-0.2921938368 -2.8476494347 -0.5447014357
-0.3303321846 -2.7877979882 -0.6106578369
-0.3657344318 -2.7219177594 -0.6722140026
-0.4028634940 -2.6414955678 -0.7358581471
-0.4323915879 -2.5645104419 -0.7866511575
-0.4589712266 -2.4831094342 -0.8317819296
-0.4858337538 -2.3870766220 -0.8757541769
-0.5071555868 -2.2860893083 -0.9108677348
-0.5211651997 -2.1812190706 -0.9371572986
-0.5244639661 -2.0734951930 -0.9536130566
-0.5099115269 -1.9535885804 -0.9587144721
-0.4806658364 -1.8495890762 -0.9507370123
-0.4398265743 -1.7514164137 -0.9314083158
-0.3909770520 -1.6599009033 -0.9010865340
-0.3443569891 -1.5839199227 -0.8651137768
-0.2954575375 -1.5132810649 -0.8214823015
-0.2455604348 -1.4480712747 -0.7706801194
-0.1957482778 -1.3884159318 -0.7131315680
-0.1467544038 -1.3342140929 -0.6496185392
-0.0990663195 -1.2855120600 -0.5807783282
-0.0527582940 -1.2422902495 -0.5074179775
-0.0076396207 -1.2046388512 -0.4302926456
0.0368031322 -1.1724651099 -0.3503135147
0.0814094473 -1.1456308784 -0.2684617801
0.1273241912 -1.1238915934 -0.1858123263
0.1760870497 -1.1069750248 -0.1036653369
0.2293931429 -1.0943266394 -0.0236038408
0.2891533995 -1.0852875993 0.0522486353
0.3569331718 -1.0789852424 0.1212699514
0.4337424493 -1.0745042955 0.1801881234
0.5313885512 -1.0706065263 0.2283193513
0.6248443335 -1.0666503529 0.2525450417
0.7333174768 -1.0601183809 0.2551077396
0.8273099453 -1.0504637415 0.2353764537
0.9147500446 -1.0355131464 0.1969995703
0.9940740353 -1.0142964671 0.1456912111
1.0673938781 -0.9865404629 0.0886418755
1.1393810665 -0.9525711236 0.0333137378
1.2148997905 -0.9132085195 -0.0126163798
1.2855799934 -0.8763337794 -0.0404831308
1.3604959210 -0.8395103778 -0.0540370426
1.4494952194 -0.8017046668 -0.0493883444
1.5269177329 -0.7756017954 -0.0274039687
1.6123342816 -0.7547289919 0.0126249963
1.6820995552 -0.7454701274 0.0593689089
1.7567955039 -0.7445708257 0.1208192952
1.8179132448 -0.7513442951 0.1789722721
1.8854352741 -0.7666691868 0.2468156858
1.9517923370 -0.7891903257 0.3138544454
2.0186107952 -0.8178979770 0.3780194159
2.0868199989 -0.8524353318 0.4376818470
2.1568362575 -0.8927775774 0.4912742741
2.2285003456 -0.9391320636 0.5372500493
2.3010864722 -0.9915672106 0.5743168355
2.3733760705 -1.0503133383 0.6009960132
2.4439921089 -1.1148189061 0.6164509322
2.5114087570 -1.1843281372 0.6198655891
2.5744500952 -1.2574073842 0.6112519582
2.6256487098 -1.3228826655 0.5947634365
2.6789389494 -1.3983710653 0.5653060478
2.7266740301 -1.4730469104 0.5258968846
2.7689126293 -1.5458056755 0.4776167680
2.8054367578 -1.6156572750 0.4210772038
2.8362862709 -1.6819379859 0.3573165771
2.8610201406 -1.7438342337 0.2868408674
2.8793956898 -1.8007694696 0.2104919422
2.8911327455 -1.8522289891 0.1291177497
2.8958205369 -1.8975147527 0.0434769593
2.8930003910 -1.9358362037 -0.0455687177
2.8827190748 -1.9667934281 -0.1368844293
2.8647903838 -1.9897137750 -0.2293815832
2.8393556753 -2.0040823027 -0.3218337900
2.8067129475 -2.0093846548 -0.4129792463
2.7673716845 -2.0055515021 -0.5015159810
2.7218685696 -1.9924924041 -0.5861275846
2.6710505222 -1.9705879191 -0.6657225085
2.6156890037 -1.9402511261 -0.7392968097
2.5485363932 -1.8965879778 -0.8134408256
2.4861430649 -1.8503140773 -0.8713796863
2.4216791468 -1.7977496638 -0.9211021472
2.3559410580 -1.7394522346 -0.9619993725
2.2898866867 -1.6761364557 -0.9939397498
2.2246905690 -1.6080021825 -1.0162527682
2.1617536079 -1.5353812726 -1.0286941042
2.0959919804 -1.4483626480 -1.0304093444
2.0446970607 -1.3667894742 -1.0210965324
1.9979761081 -1.2710966131 -0.9980681342
1.9672339739 -1.1847345154 -0.9673191413
1.9465306177 -1.0989155919 -0.9278686658
1.9349200395 -1.0153554155 -0.8804923745
1.9308579159 -0.9353340898 -0.8261572397
1.9327855222 -0.8597248056 -0.7656351090
1.9395384539 -0.7891313482 -0.6995848506
1.9503019729 -0.7239922786 -0.6286063521
1.9648031086 -0.6648909264 -0.5531427823
1.9828739716 -0.6120407240 -0.4739036338
2.0046426511 -0.5654834849 -0.3917302903
2.0305396044 -0.5252036191 -0.3075071329
2.0612306207 -0.4904441060 -0.2225027250
2.0974945171 -0.4598887126 -0.1381840009
2.1401664871 -0.4312693222 -0.0564173711
2.1962134470 -0.3990675711 0.0306343523
2.2703225512 -0.3561488627 0.1149227238
2.3613586763 -0.2918589664 0.1852406269
2.4511492027 -0.2019670183 0.2209408896
2.5167187515 -0.0875571811 0.2139089693
2.5330109391 0.0352962648 0.1703740996
2.4984401178 0.1470534970 0.1083568136
2.4408953305 0.2350641900 0.0487762580
2.3781212416 0.3065774193 -0.0039268264
2.3152661656 0.3652243990 -0.0479577579
2.2456194100 0.4200570696 -0.0862498042
2.1687422445 0.4710484881 -0.1146638726
2.0862826277 0.5187874417 -0.1305315677
2.0120834131 0.5591277550 -0.1337532997
1.9378774205 0.5995251534 -0.1287739086
1.8650764239 0.6413068738 -0.1173503738
1.7947520244 0.6857121835 -0.1009667541
1.7187634780 0.7413070967 -0.0775624042
1.6566976245 0.7944710148 -0.0550480744
1.5899899663 0.8596123669 -0.0283034154
1.5271973148 0.9287657502 -0.0021211396
1.4662418380 1.0003518533 0.0217449211
1.3962311790 1.0811830469 0.0438811696
1.3078298428 1.1631550159 0.0557684424
1.2171987634 1.2229840747 0.0521622382
1.1193447238 1.2672641263 0.0352433313
1.0179005177 1.3000316659 0.0131467144
0.9265286042 1.3232477820 -0.0074565380
0.8330864804 1.3415168320 -0.0234797419
0.7377937912 1.3554072720 -0.0319146154
0.6417531738 1.3654062944 -0.0338380398
0.5456492786 1.3720769688 -0.0304975144
0.4620697756 1.3764733640 -0.0227357303
0.3666093279 1.3783074555 -0.0124105389
0.2714637153 1.3783868113 0.0000654451
0.1887509760 1.3779104770 0.0139255019
0.0938527543 1.3758495928 0.0284683949
-0.0011673740 1.3732452953 0.0431154753
-0.0964738507 1.3705316246 0.0571947994
-0.1921897796 1.3681429934 0.0700293136
-0.2761389512 1.3665303723 0.0802753060
-0.3727691247 1.3658418850 0.0880593343
-0.4696656189 1.3659702536 0.0908443822
-0.5710351300 1.3625784000 0.0799004700
-0.6654151991 1.3571272609 0.0631383025
-0.7576941333 1.3463919031 0.0387981387
-0.8482301781 1.3315655738 0.0103267367
-0.9378165217 1.3133436001 -0.0191835690
-1.0270009961 1.2911456477 -0.0471219846
-1.1156907287 1.2629397153 -0.0707757742
-1.2025749075 1.2257618889 -0.0874288250
-1.2846655202 1.1766022464 -0.0940650720
-1.3585523788 1.1156011227 -0.0892642271
-1.4247848676 1.0475264314 -0.0752655793
-1.4866382644 0.9769036832 -0.0549582567
-1.5479518306 0.9070113189 -0.0307975049
-1.6117164438 0.8400657565 -0.0047432484
-1.6796788540 0.7775124238 0.0215832544
-1.7525852564 0.7201896281 0.0465191967
-1.8302444840 0.6681064421 0.0683985690
-1.9119905944 0.6206277122 0.0853022751
-1.9965892687 0.5762360696 0.0949203854
-2.0822335197 0.5328710828 0.0945428677
-2.1661457573 0.4881082956 0.0817024554
-2.2453222393 0.4401142885 0.0564388078
-2.3177292848 0.3880339726 0.0208920141
-2.3831589745 0.3317352648 -0.0211939598
-2.4419712282 0.2710041041 -0.0667392724
-2.4931650651 0.2048996395 -0.1139449797
-2.5332932168 0.1316596513 -0.1612406251
-2.5557733612 0.0498452172 -0.2058345755
-2.5521400837 -0.0387022124 -0.2417022471
-2.5203675873 -0.1266001576 -0.2613833322
-2.4674273991 -0.2062746014 -0.2606651803
-2.4033668969 -0.2744128225 -0.2401411964
-2.3354728218 -0.3294824019 -0.2008923663
-2.2695341937 -0.3719791981 -0.1457426891
-2.2089797402 -0.4047880123 -0.0789266596
-2.1554779628 -0.4313029019 -0.0037405626
-2.1089417707 -0.4555974319 0.0766851711
-2.0689436513 -0.4808716337 0.1602762847
-2.0344350867 -0.5097936380 0.2451154980
-2.0045219246 -0.5439065377 0.3297656640
-1.9784560088 -0.5840917338 0.4130094157
-1.9556603638 -0.6307923781 0.4937732428
-1.9355812966 -0.6837809739 0.5713186516
-1.9181181494 -0.7431727098 0.6447500306
-1.9030595442 -0.8081752493 0.7138233463
-1.8909157305 -0.8786145860 0.7779619854
-1.8821704456 -0.9539571651 0.8368745495
-1.8781262140 -1.0339319560 0.8898856144
-1.8801615374 -1.1176431884 0.9368645190
-1.8902886197 -1.2041579701 0.9772259237
-1.9109157195 -1.2919499009 1.0101089734
-1.9437185829 -1.3787991912 1.0344008237
-1.9883313646 -1.4624197401 1.0493640680
-2.0428295650 -1.5412425164 1.0544521120
-2.1041834114 -1.6149345529 1.0499784530
-2.1699030421 -1.6835009902 1.0358718766
-2.2378433163 -1.7472444485 1.0125919132
-2.3064964340 -1.8062132969 0.9804920822
-2.3747311621 -1.8602576880 0.9399588792
-2.4417414429 -1.9089920602 0.8914501970
-2.5068080139 -1.9517711208 0.8352813294
-2.5692215749 -1.9881723260 0.7720398110
-2.6282547560 -2.0171183940 0.7020591476
-2.6831846990 -2.0384220182 0.6262466949
-2.7333647625 -2.0515195076 0.5454526626
-2.7781058421 -2.0561368353 0.4606352740
-2.8167308965 -2.0522547928 0.3728298103
-2.8487715182 -2.0401339333 0.2831325795
-2.8734422857 -2.0195967071 0.1926426185
-2.8909105249 -1.9914102742 0.1025436937
-2.9010523216 -1.9560633812 0.0138510356
-2.9039121758 -1.9140765708 -0.0724594274
-2.8994703366 -1.8658997242 -0.1554114807
-2.8882604666 -1.8121466989 -0.2341880560
-2.8706534759 -1.7534697466 -0.3081288636
-2.8469589028 -1.6904137632 -0.3765617497
-2.8174706277 -1.6234580192 -0.4387566621
-2.7823571090 -1.5532353087 -0.4940424000
-2.7417321153 -1.4803630892 -0.5415727273
-2.6957972387 -1.4057805506 -0.5808942939
-2.6443512406 -1.3304568267 -0.6108478871
-2.5874795737 -1.2557056935 -0.6306871327
-2.5254163824 -1.1830167596 -0.6394784475
-2.4587958019 -1.1139781141 -0.6369238560
-2.3887257243 -1.0498952199 -0.6229398014
-2.3165992089 -0.9917149780 -0.5979264156
-2.2438279890 -0.9397569692 -0.5629941782
-2.1716168696 -0.8939425927 -0.5193569408
-2.1007682802 -0.8538618187 -0.4684211299
-2.0315032574 -0.8193019537 -0.4115775910
-1.9635923565 -0.7903757217 -0.3501233819
-1.8961720982 -0.7672091686 -0.2857593564
-1.8278791561 -0.7503144435 -0.2203726556
-1.7568905211 -0.7410488806 -0.1563739437
-1.6813582744 -0.7406258890 -0.0971522011
-1.6002875005 -0.7500965164 -0.0467621993
-1.5140514722 -0.7701678472 -0.0099860307
-1.4250790959 -0.7999853684 0.0095861918
-1.3366938780 -0.8371263612 0.0096864534
-1.2522930365 -0.8779832113 -0.0103330216
-1.1733833024 -0.9181960272 -0.0471756453
-1.0989330808 -0.9544664295 -0.0957476502
-1.0252138371 -0.9849898310 -0.1492212998
-0.9474806784 -1.0089055920 -0.2002414608
-0.8628451055 -1.0265102985 -0.2418351307
-0.7714604519 -1.0383240833 -0.2683817575
-0.6761128631 -1.0456606181 -0.2752253017
-0.5812130401 -1.0504949555 -0.2626141165
-0.4906681104 -1.0541261193 -0.2313246498
-0.4072931477 -1.0576500169 -0.1840608607
-0.3324617955 -1.0619151033 -0.1241422381
-0.2662440443 -1.0677186477 -0.0548742232
-0.2074421790 -1.0759195059 0.0206032519
-0.1542355920 -1.0872379875 0.0997640176
-0.1049227547 -1.1023860125 0.1807967288
-0.0577162916 -1.1216619017 0.2622050857
-0.0113300080 -1.1453402109 0.3429209698
0.0355789351 -1.1734663600 0.4218871384
0.0838791777 -1.2063183797 0.4981411693
0.1342291074 -1.2436386838 0.5709259742
0.1870124297 -1.2852727303 0.6395221235
0.2424651530 -1.3310218608 0.7032161467
0.3005462155 -1.3808381588 0.7612629531
0.3609157819 -1.4344222669 0.8132974258
0.4231925945 -1.4916149142 0.8588368245
0.4867747814 -1.5524208311 0.8973344147
0.5508467876 -1.6167267114 0.9286753757
0.6142661577 -1.6848542466 0.9523138761
0.6753466663 -1.7572508155 0.9680249900
0.7312809048 -1.8348980709 0.9755544194
0.7754850307 -1.9199898832 0.9740887738
0.7971051398 -2.0126639112 0.9639911105
0.7916105094 -2.1068891703 0.9473676463
0.7692282920 -2.1977969515 0.9261691442
0.7389151467 -2.2851738495 0.9002911429
0.7050062640 -2.3695612008 0.8693989789
0.6691423009 -2.4509497615 0.8331198465
0.6321185552 -2.5290826645 0.7912819882
0.5941523851 -2.6037019410 0.7442138753
0.5551612695 -2.6743641726 0.6921377503
0.5149957197 -2.7404344920 0.6351542170
0.4734896434 -2.8014437173 0.5736701604
0.4304389218 -2.8567199772 0.5079761797
0.3858365513 -2.9059848269 0.4386416170
0.3396028263 -2.9484444309 0.3659492590
0.2918569817 -2.9836148814 0.2904019366
0.2428618126 -3.0111278260 0.2125143204
0.1928754438 -3.0302567669 0.1327734528
0.1424345645 -3.0410278479 0.0517706781
0.0919404079 -3.0430716430 -0.0298784408
0.0419187639 -3.0363120462 -0.1115701155
-0.0071253002 -3.0208287515 -0.1926716171
-0.0546799155 -2.9964399700 -0.2724660243
-0.1001470295 -2.9635580171 -0.3504003314
-0.1432319169 -2.9226529024 -0.4258462456
-0.1836083375 -2.8741894221 -0.4982544225
-0.2209874783 -2.8185208083 -0.5670005840
-0.2553056908 -2.7563795523 -0.6316852845
-0.2863808342 -2.6880978172 -0.6916580060
-0.3140857677 -2.6142106006 -0.7464001480
-0.3384544844 -2.5354652703 -0.7956715109
-0.3592226611 -2.4522807817 -0.8389169434
-0.3760424118 -2.3651629311 -0.8756478579
-0.3884100363 -2.2747061175 -0.9054156029
-0.3953477102 -2.1814732305 -0.9273519608
-0.3958714630 -2.0864071122 -0.9407859008
-0.3891339820 -1.9907591020 -0.9452753634
-0.3744593598 -1.8960424788 -0.9403033989
-0.3518021825 -1.8039294328 -0.9257322585
-0.3219835336 -1.7159109483 -0.9016993464
-0.2862355274 -1.6332330766 -0.8684882623
-0.2463966666 -1.5562738225 -0.8271538762
-0.2039099713 -1.4853609009 -0.7782896856
-0.1600754280 -1.4207029032 -0.7224169935
-0.1159264008 -1.3622189869 -0.6603371638
-0.0720679889 -1.3097128176 -0.5929390812
-0.0287745834 -1.2630890089 -0.5209923757
0.0139972364 -1.2224931204 -0.4451766883
0.0566731452 -1.1877593615 -0.3664480570
0.0999532017 -1.1585159589 -0.2858414909
0.1449758557 -1.1345353372 -0.2044499456
0.1930654599 -1.1154810197 -0.1235131601
0.2462552976 -1.1009351866 -0.0448758097
0.3061533554 -1.0900561017 0.0293780160
0.3742779674 -1.0820063143 0.0964989144
0.4515716725 -1.0759656479 0.1530254530
0.5379840213 -1.0709928658 0.1943108184
0.6308836278 -1.0661076345 0.2173263709
0.7264723160 -1.0599579848 0.2196298117
0.8199321549 -1.0507692232 0.2005804819
0.9066453216 -1.0368017628 0.1621436410
0.9847772391 -1.0168896307 0.1100934001
1.0565580608 -0.9906524689 0.0519378773
1.1267676109 -0.9581592396 -0.0049628652
1.2004026205 -0.9196674289 -0.0529788020
1.2800140366 -0.8775157428 -0.0858030522
1.3649705226 -0.8354042543 -0.0995852418
1.4526845451 -0.7972802867 -0.0933213655
1.5397731072 -0.7665740464 -0.0674850725
1.6229225934 -0.7454422605 -0.0245610740
1.7001660911 -0.7347998076 0.0313931683
1.7713281237 -0.7343898931 0.0958278380
1.8381178521 -0.7427199583 0.1643124089
1.9024878566 -0.7585727019 0.2338113324
1.9662300079 -0.7813259342 0.3019654271
2.0309134991 -0.8099756251 0.3669234019
2.0973351085 -0.8442695915 0.4272114256
2.1658742400 -0.8842030966 0.4813278450
2.2362699116 -0.9299528404 0.5278955240
2.3078223776 -0.9816964596 0.5655435569
2.3792665235 -1.0396342213 0.5929631145
2.4492541864 -1.1032777816 0.6092596803
2.5161689220 -1.1719958053 0.6134009056
2.5787870375 -1.2443167194 0.6054344334
2.6365213891 -1.3185382816 0.5861496054
2.6890437248 -1.3931550914 0.5563207507
2.7361139774 -1.4668018242 0.5165875878
2.7777792760 -1.5383496597 0.4679739248
2.8139836763 -1.6069348542 0.4113665355
2.8447152760 -1.6718160689 0.3475957052
2.8694642735 -1.7321435360 0.2770947870
2.8879595889 -1.7873582119 0.2007457125
2.9000305704 -1.8370034106 0.1194509409
2.9052964173 -1.8803875914 0.0339563329
2.9031978789 -1.9166257924 -0.0549314621
2.8938350815 -1.9453990518 -0.1460419614
2.8769895184 -1.9660741175 -0.2382677339
2.8527163070 -1.9780231918 -0.3303786495
2.8213450825 -1.9807676683 -0.4210654048
2.7834994946 -1.9744627375 -0.5090630305
2.7395982643 -1.9589846828 -0.5930245390
2.6903841674 -1.9343885689 -0.6716934792
2.6368133278 -1.9015196526 -0.7442663299
2.5795857571 -1.8607810177 -0.8097103820
2.5194986634 -1.8128253705 -0.8672240349
2.4574268919 -1.7586580970 -0.9165222272
2.3941494306 -1.6988439700 -0.9569763012
2.3305758223 -1.6341123423 -0.9884051559
2.2678493548 -1.5647366058 -1.0101128528
2.2071339943 -1.4913443565 -1.0221087769
2.1501080585 -1.4141424700 -1.0238753922
2.0984612278 -1.3336595020 -1.0155546087
2.0542072367 -1.2506052594 -0.9966768688
2.0186799502 -1.1662408183 -0.9678418170
1.9923028968 -1.0820521228 -0.9300274571
1.9750563279 -0.9996630504 -0.8838624763
1.9657457404 -0.9203075905 -0.8306203588
1.9631584471 -0.8449702126 -0.7711406246
1.9662181675 -0.7742738293 -0.7062261435
1.9739871288 -0.7085631925 -0.6366239693
1.9860957709 -0.6482347799 -0.5628806755
2.0024500723 -0.5935352402 -0.4856486975
2.0230030729 -0.5442361250 -0.4058279698
2.0481105644 -0.5001382895 -0.3242822588
2.0784523522 -0.4603691247 -0.2422884430
2.1148695583 -0.4234337401 -0.1614530126
2.1579600756 -0.3866922020 -0.0838986840
2.2082537145 -0.3465109542 -0.0126891500
2.2652527701 -0.2980708638 0.0473243828
2.3253958781 -0.2376487318 0.0909327833
2.3810345380 -0.1628683613 0.1116129957
2.4204315500 -0.0761743983 0.1058454825
2.4304449987 0.0135097414 0.0747655304
2.4120210260 0.0956584574 0.0292009893
2.3756330647 0.1685964774 -0.0213762509
2.3283298279 0.2345484143 -0.0726675247
2.2727070392 0.2953847216 -0.1219284579
2.2096416774 0.3525126811 -0.1664000406
2.1382703544 0.4060062952 -0.2018382227
2.0596074102 0.4558855593 -0.2248484946
1.9764845639 0.5029309002 -0.2342556456
1.8923575314 0.5491460069 -0.2321125734
1.8096204326 0.5966798896 -0.2212379945
1.7299870417 0.6475056203 -0.2039047837
1.6543440000 0.7026229891 -0.1823305229
1.5833238599 0.7625972613 -0.1581498029
1.5166827013 0.8270634147 -0.1330643118
1.4533460071 0.8950715192 -0.1087526099
1.3912045653 0.9650620464 -0.0871238979
1.3270767960 1.0345944375 -0.0704703960
1.2572220201 1.0998968380 -0.0621898016
1.1799697908 1.1566895856 -0.0646964806
1.0969627844 1.2029546565 -0.0779358873
1.0109767011 1.2397216899 -0.0996890483
0.9237495196 1.2699242242 -0.1262317327
0.8335685995 1.2957624903 -0.1464652066
0.7403822663 1.3175075664 -0.1541012774
0.6460520761 1.3351777762 -0.1509479403
0.5517480272 1.3491153018 -0.1392237637
0.4580485454 1.3597002978 -0.1209142206
0.3650641106 1.3675132614 -0.0981056545
0.2726749262 1.3729901721 -0.0723660637
0.1806509985 1.3764923819 -0.0450092289
0.0887148731 1.3783147872 -0.0171910353
-0.0034581334 1.3786396972 0.0098904018
-0.0961759822 1.3777492730 0.0350167266
-0.1896770215 1.3758618737 0.0569564953
-0.2841172384 1.3731686551 0.0742578524
-0.3794756779 1.3698808230 0.0851958150
-0.4754037243 1.3662494031 0.0877760211
-0.5615301995 1.3667293769 0.0891009716
-0.6578790943 1.3615123303 0.0732664382
-0.7521606239 1.3506361174 0.0491693198
-0.8446086885 1.3353455533 0.0204580182
-0.9359990213 1.3163639721 -0.0094849362
-1.0269248618 1.2932770825 -0.0378060877
-1.1172079552 1.2639933288 -0.0617330419
-1.2052930347 1.2251311124 -0.0780360893
-1.2880668139 1.1740719628 -0.0838506832
-1.3628991163 1.1117436986 -0.0784819420
-1.4141822978 1.0602510291 -0.0684310106
-1.4778224231 0.9884545243 -0.0484764302
-1.5402941486 0.9169226033 -0.0241870181
-1.6048786790 0.8481285600 0.0022892662
-1.6737086925 0.7837917015 0.0291673133
-1.7475173557 0.7246784160 0.0547328207
-1.8262585099 0.6709299741 0.0772008692
-1.9093002088 0.6219536841 0.0944864838
-1.9952727292 0.5761471611 0.1042735255
-2.0822549434 0.5313880530 0.1035264427
-2.1673437022 0.4851712769 0.0901363664
-2.2474103543 0.4355980370 0.0638902761
-2.3204129137 0.3818222635 0.0270525569
-2.3863460065 0.3238104374 -0.0162719816
-2.4452537271 0.2611647646 -0.0631070341
-2.4955880431 0.1926419981 -0.1115060134
-2.5273021189 0.1372887270 -0.1479378664
-2.5517277898 0.0545391689 -0.1939077931
-2.5508961163 -0.0353189507 -0.2317439971
-2.5192987633 -0.1252046308 -0.2522513711
-2.4660188850 -0.2069451162 -0.2519751251
-2.4008010746 -0.2764164781 -0.2303328545
-2.3319222900 -0.3321653709 -0.1889750759
-2.2820526613 -0.3644955094 -0.1459140094
-2.2200964595 -0.4001553202 -0.0793953386
-2.1654387292 -0.4288337142 -0.0035059760
-2.1181430990 -0.4547774403 0.0782317131
-2.0778680656 -0.4815795195 0.1634184929
-2.0436858753 -0.5119232085 0.2500750975
-2.0146066303 -0.5475219626 0.3365906631
-1.9900914492 -0.5896278358 0.4215663919
-1.9694766302 -0.6384549444 0.5039423241
-1.9564370753 -0.6795751760 0.5633966254
-1.9420057130 -0.7398554668 0.6391979527
-1.9312880109 -0.8063207135 0.7103019406
-1.9246611579 -0.8783518453 0.7762879886
-1.9231373419 -0.9555271553 0.8364748871
-1.9281519008 -1.0371764434 0.8901566561
-1.9368162427 -1.1006029879 0.9259892352
-1.9568161562 -1.1872904105 0.9665844499
-1.9776787179 -1.2529395218 0.9921412733
-2.0164992460 -1.3395389707 1.0164051727
-2.0651816450 -1.4234328549 1.0300543815
-2.1074142561 -1.4835028859 1.0324861069
-2.1678674847 -1.5602597091 1.0277251250
-2.2321750793 -1.6324208007 1.0124865131
-2.2817771380 -1.6833523204 0.9942757834
-2.3485398023 -1.7472460195 0.9621116992
-2.4150129323 -1.8058736402 0.9206528818
-2.4641118619 -1.8461844810 0.8838862474
-2.5277776835 -1.8940835269 0.8270241327
-2.5887693741 -1.9350326356 0.7623607888
-2.6462022098 -1.9681819735 0.6903916195
-2.6869300304 -1.9883367509 0.6326305150
-2.7361455519 -2.0062111633 0.5498116863
-2.7797293447 -2.0149014601 0.4625039306
-2.8168679035 -2.0143244616 0.3718410309
-2.8468652303 -2.0044048704 0.2790968340
-2.8636797466 -1.9903427401 0.2089595440
-2.8803234839 -1.9651901687 0.1158745501
-2.8891737991 -1.9319754481 0.0242546024
-2.8904439261 -1.8914251003 -0.0648202608
-2.8841657261 -1.8440284175 -0.1502350597
-2.8744993974 -1.8042147145 -0.2111440943
-2.8559956339 -1.7465317466 -0.2880151566
-2.8310293685 -1.6839082723 -0.3589639023
-2.7997666204 -1.6168789623 -0.4230530600
-2.7625773992 -1.5461852342 -0.4795903428
-2.7197314335 -1.4727033462 -0.5279512831
-2.6840130993 -1.4163550531 -0.5585006432
-2.6311129254 -1.3402893873 -0.5899680725
-2.5727980346 -1.2645759755 -0.6107854667
-2.5092923380 -1.1907869035 -0.6199661892
-2.4413610729 -1.1205272691 -0.6169222473
-2.3883977391 -1.0704527282 -0.6077854193
-2.3155802544 -1.0094683526 -0.5838450330
-2.2421262093 -0.9547383952 -0.5490899649
-2.1693072716 -0.9063143173 -0.5048746141
-2.1158091076 -0.8746885398 -0.4656219246
-2.0458446589 -0.8369726126 -0.4084054674
-1.9774422851 -0.8051640223 -0.3459107588
-1.9098488606 -0.7795321742 -0.2797785158
-1.8417076839 -0.7608371187 -0.2119140263
-1.7711022409 -0.7500770849 -0.1449157695
-1.6960773817 -0.7484990279 -0.0821626773
-1.6152265740 -0.7574757778 -0.0281619347
-1.5288444700 -0.7775328874 0.0122829057
-1.4391550796 -0.8078487058 0.0349704124
-1.3496197675 -0.8459821921 0.0373321140
-1.2640047501 -0.8882179330 0.0182470163
-1.1842984838 -0.9300966385 -0.0193094258
-1.1099193171 -0.9678512434 -0.0703473973
-1.0370547464 -0.9997768575 -0.1275227499
-0.9605602732 -1.0252347245 -0.1830976711
-0.8764713412 -1.0438483535 -0.2291546664
-0.7846438007 -1.0563646829 -0.2592785877
-0.6881294922 -1.0641327526 -0.2695338438
-0.5915305201 -1.0688641741 -0.2582548583
-0.4991769216 -1.0722583685 -0.2271945366
-0.4144742307 -1.0755485413 -0.1788379124
-0.3390561441 -1.0798729441 -0.1168706079
-0.2725016910 -1.0861594051 -0.0454390211
-0.2138008190 -1.0954186561 0.0323756295
-0.1609562019 -1.1083700833 0.1138560074
-0.1242706620 -1.1211472491 0.1762411945
-0.0776369946 -1.1422253820 0.2598169354
-0.0323065106 -1.1683991680 0.3426642288
0.0129237788 -1.1999733744 0.4236495875
0.0589264435 -1.2370999633 0.5017813065
0.1062222238 -1.2796982967 0.5762510961
0.1550661269 -1.3278364589 0.6461893863
0.1926340414 -1.3674420786 0.6953561165
0.2438005678 -1.4253123753 0.7555940227
0.2954369007 -1.4888095928 0.8093926066
0.3464560849 -1.5580613675 0.8561853695
0.3838228018 -1.6132286659 0.8871960239
0.4301150440 -1.6928993180 0.9205217554
0.4606001115 -1.7570877117 0.9392247340
0.4868005338 -1.8241005566 0.9532953808
0.5082257165 -1.8935616940 0.9626318047
0.5243850654 -1.9650949652 0.9671321146
0.5320385555 -2.0381264998 0.9644722407
0.5343805970 -2.1110452091 0.9572240301
0.5319342188 -2.1834410095 0.9456027243
0.5252224496 -2.2549038174 0.9298235649
0.5097761983 -2.3473802044 0.9013007391
0.4891838978 -2.4363765011 0.8657707885
0.4706864366 -2.5001475997 0.8342235451
0.4435370027 -2.5820294567 0.7878123747
0.4132232770 -2.6592281717 0.7356918457
0.3799740627 -2.7313734082 0.6783736452
0.3530974743 -2.7817078020 0.6321057467
0.3148876783 -2.8437751257 0.5666920757
0.2738554750 -2.8992441229 0.4971950819
0.2301681400 -2.9476878065 0.4241600365
0.1840531862 -2.9886880546 0.3481274908
0.1357446240 -3.0216008718 0.2695823489
0.0856209635 -3.0460193639 0.1890977512
0.0341549844 -3.0618467166 0.1073240806
-0.0181216145 -3.0687586950 0.0248352880
-0.0706354289 -3.0666118496 -0.0577690256
-0.1228744985 -3.0556138099 -0.1398420783
-0.1742553803 -3.0358867781 -0.2208117793
-0.2243232584 -3.0077170048 -0.3001046612
-0.2727454499 -2.9715666949 -0.3771622956
-0.3191753590 -2.9277783091 -0.4514430532
-0.3634001953 -2.8767780611 -0.5224022874
-0.4053586784 -2.8192164241 -0.5896303894
-0.4450880293 -2.7557377016 -0.6527699992
-0.4916412203 -2.6687805351 -0.7253161462
-0.5263286913 -2.5935556134 -0.7776308042
-0.5587197920 -2.5139380867 -0.8246469159
-0.5956250958 -2.4089903128 -0.8758604958
-0.6259011374 -2.2974724992 -0.9163198668
-0.6469826891 -2.1809649107 -0.9469626364
-0.6530564693 -2.0605832737 -0.9664402123
-0.6306890719 -1.9164180588 -0.9721535808
-0.5868723131 -1.8031356736 -0.9611706258
-0.5278509661 -1.6989033945 -0.9370843732
-0.4599705703 -1.6038908584 -0.9004737217
-0.4024784508 -1.5346067687 -0.8617392912
-0.3445184084 -1.4702883072 -0.8158107268
-0.2872108983 -1.4107816484 -0.7630705533
-0.2314211277 -1.3561289604 -0.7038461426
-0.1775824068 -1.3062091988 -0.6388999145
-0.1260646501 -1.2613113025 -0.5686175751
-0.0767420046 -1.2214914900 -0.4938435793
-0.0292764778 -1.1867845820 -0.4154086029
0.0169331192 -1.1571708582 -0.3341789725
0.0628656928 -1.1327457978 -0.2510820692
0.1096725266 -1.1132478497 -0.1671747069
0.1591086395 -1.0984690299 -0.0838175137
0.2125309882 -1.0877180923 -0.0023318718
0.2721534436 -1.0805190969 0.0751192545
0.3395883761 -1.0759641705 0.1460409883
0.4159132262 -1.0730429431 0.2073507938
0.5247930811 -1.0702201867 0.2623278842
0.6188050393 -1.0671930714 0.2877637125
0.7401626376 -1.0602787770 0.2905856674
0.8346877357 -1.0501582597 0.2701724254
0.9228547676 -1.0342245301 0.2318554996
1.0033708315 -1.0117033034 0.1812890220
1.0782296954 -0.9824284569 0.1253458738
1.1519945220 -0.9469830076 0.0715903408
1.2293969605 -0.9067496100 0.0277460424
1.2911459501 -0.8751518160 0.0048367906
1.3560213193 -0.8436165013 -0.0084888434
1.4463058938 -0.8061290469 -0.0054553232
1.5140623585 -0.7846295444 0.0126771351
1.6017459698 -0.7640157234 0.0498110666
1.6640330194 -0.7561404472 0.0873446495
1.7422628841 -0.7547517583 0.1458107524
1.7977086374 -0.7599686319 0.1936321352
1.8683826916 -0.7747656716 0.2598200392
1.9373546661 -0.7970547172 0.3257434637
2.0063080913 -0.8258203288 0.3891154299
2.0763048893 -0.8606010722 0.4481522683
2.1477982750 -0.9013520582 0.5012207032
2.2207307796 -0.9483112868 0.5466045747
2.2943505668 -1.0014379616 0.5830901141
2.3674856174 -1.0609924554 0.6090289118
2.4387300315 -1.1263600307 0.6236421842
2.5066485921 -1.1966604691 0.6263302725
2.5701131529 -1.2704980491 0.6170694829
2.6147760305 -1.3272270493 0.6033772675
2.6688341740 -1.4035870392 0.5742913449
2.7172340828 -1.4792919967 0.5352061814
2.7600459827 -1.5532616913 0.4872596113
2.7968898392 -1.6243796958 0.4307878722
2.8278572657 -1.6920599030 0.3670374490
2.8525760078 -1.7555249314 0.2965869479
2.8708317907 -1.8141807273 0.2202381719
2.8822349207 -1.8674545676 0.1387845586
2.8863446565 -1.9146419139 0.0529975858
2.8828029031 -1.9550466149 -0.0362059733
2.8716030680 -1.9881878045 -0.1277268972
2.8525912491 -2.0133534325 -0.2204954326
2.8259950437 -2.0301414136 -0.3132889305
2.7920808125 -2.0380016412 -0.4048930877
2.7512438744 -2.0366402666 -0.4939689314
2.7041388748 -2.0260001254 -0.5792306302
2.6517168771 -2.0067872694 -0.6597515377
2.5945646796 -1.9789825996 -0.7343272894
2.5174870292 -1.9323949380 -0.8171712693
2.4527874664 -1.8878027841 -0.8755353376
2.3859314017 -1.8368412305 -0.9256820672
2.3177326853 -1.7800604991 -0.9670224439
2.2491975511 -1.7181605692 -0.9994743437
2.1815317831 -1.6512677592 -1.0223926836
2.1163732216 -1.5794181886 -1.0352794316
2.0418759024 -1.4825828260 -1.0369432967
1.9909328935 -1.3999194465 -1.0266384561
1.9417449795 -1.2915879668 -0.9994593995
1.9157879977 -1.2032282124 -0.9667964657
1.9007583385 -1.1157790611 -0.9257098744
1.8947837510 -1.0310477806 -0.8771222727
1.8959700913 -0.9503605891 -0.8216941206
1.9024125973 -0.8744793986 -0.7601295934
1.9128587404 -0.8039888672 -0.6929435578
1.9266168171 -0.7394213646 -0.6205887350
1.9435104463 -0.6815470730 -0.5434048891
1.9632978709 -0.6305462078 -0.4621585700
1.9862822293 -0.5867308448 -0.3776326108
2.0129686444 -0.5502689487 -0.2907320069
2.0440088892 -0.5205190873 -0.2027170070
2.0801194759 -0.4963436851 -0.1149149893
2.1223728987 -0.4758464425 -0.0289360582
2.1841731794 -0.4516241879 0.0739578546
2.2753923322 -0.4142268615 0.1825210649
2.3973214744 -0.3460692010 0.2795484704
2.5212638673 -0.2410656752 0.3302687836
2.6130059530 -0.0989399638 0.3219724561
2.6355768794 0.0570827881 0.2659826688
2.5848592096 0.1984485367 0.1875126379
2.5061575962 0.3015319026 0.1189287669
2.4279126553 0.3786064243 0.0648138719
2.3578252921 0.4350640765 0.0260129420
2.2815971427 0.4876014581 -0.0060995679
2.1992141346 0.5360906811 -0.0274895226
2.1129578451 0.5816893241 -0.0362146408
2.0476822622 0.6153246097 -0.0332509538
1.9833973096 0.6499043000 -0.0254352437
1.9205324152 0.6859338579 -0.0134627531
1.8595170070 0.7239187467 0.0019712754
1.7831829560 0.7799912043 0.0272057145
1.7300713891 0.8263447683 0.0480536541
1.6632972314 0.8921613192 0.0764574810
1.6010486226 0.9624599812 0.1045103306
1.5412791108 1.0356416601 0.1306137401
1.4653855620 1.1277716562 0.1582327351
1.3584376654 1.2264131938 0.1737266864
1.2544277360 1.2892785638 0.1690209570
1.1417266632 1.3315735961 0.1484225499
1.0248243343 1.3603416419 0.1259824771
0.9293076887 1.3765713398 0.1113186567
0.8326043612 1.3872711737 0.0995057228
0.7352053161 1.3933069776 0.0902720466
0.6374542714 1.3956348125 0.0832718606
0.5395505300 1.3950386358 0.0782287349
0.4660910059 1.3932464303 0.0754427601
0.3681545452 1.3891016496 0.0732845768
0.2702525044 1.3837834506 0.0724969539
0.1968509535 1.3793285722 0.0728602326
0.0989906355 1.3733843984 0.0741278252
0.0011233854 1.3678508933 0.0763405487
-0.0967717192 1.3633139761 0.0793728722
-0.1947025376 1.3604241131 0.0831021320
-0.2681606639 1.3598920894 0.0862927596
-0.3660625715 1.3618029470 0.0909228535
-0.4639275135 1.3656911042 0.0939127434
