# Supplementary material for: The topology of the magnetically induced ring current of C13Cl2
Source: Chem Sci. 2026 Jun 27. Online ahead of print. doi: 10.1039/d6sc03398a (PMC13334967; doi:10.1039/d6sc03398a)
Supplement: SC-OLF-D6SC03398A-s002 [file SC-OLF-D6SC03398A-s002.zip › c13cl2/3loops/ribbon_traj_010_039.xyz]

300

-0.5763796950 1.3545325199 0.1602158105
-0.6810742082 1.3429188162 0.1388745687
-0.7717815370 1.3272627102 0.1129722445
-0.8608619704 1.3077096355 0.0841003881
-0.9490447230 1.2845843963 0.0551345114
-1.0366406869 1.2568641983 0.0287413647
-1.1125879723 1.2274201223 0.0100691051
-1.1866141117 1.1909951702 -0.0027288541
-1.2568885870 1.1460869353 -0.0079294185
-1.3213697924 1.0927681394 -0.0046073822
-1.3877164349 1.0250190606 0.0085495711
-1.4420693432 0.9635648406 0.0258165782
-1.5037625871 0.8940248652 0.0488615654
-1.5674365096 0.8270472077 0.0740070551
-1.6349224718 0.7640803915 0.0995056114
-1.7070135247 0.7059182214 0.1237163819
-1.7932793849 0.6460292215 0.1474532625
-1.8847065994 0.5917382086 0.1642385644
-1.9788938996 0.5403190933 0.1714206763
-2.0729165541 0.4889157313 0.1651453005
-2.1532440636 0.4412046303 0.1464016317
-2.2274390121 0.3901101586 0.1154566988
-2.2942713609 0.3352490725 0.0752299068
-2.3537679717 0.2763507665 0.0294420312
-2.4003397265 0.2211495875 -0.0124727459
-2.4403409600 0.1615635517 -0.0550605857
-2.4714921056 0.0964108110 -0.0971445002
-2.4857303869 0.0234993095 -0.1347868347
-2.4821529479 -0.0426459435 -0.1605391737
-2.4579860899 -0.1202052463 -0.1784898666
-2.4197297910 -0.1806105912 -0.1765985251
-2.3759133351 -0.2352478249 -0.1648042676
-2.3202401415 -0.2884520159 -0.1331706296
-2.2655305702 -0.3319186933 -0.0885124125
-2.2141527819 -0.3675742327 -0.0338149778
-2.1675948243 -0.3975996384 0.0284054184
-2.1271328230 -0.4244096904 0.0963879032
-2.0868518191 -0.4560126871 0.1769798991
-2.0525794624 -0.4898601763 0.2595567061
-2.0234526789 -0.5278269700 0.3423812395
-1.9987331847 -0.5710079413 0.4241097202
-1.9779489000 -0.6200527849 0.5035984152
-1.9606501955 -0.6748996900 0.5800652551
-1.9467418501 -0.7355650980 0.6527159574
-1.9363098223 -0.8016164208 0.7210562659
-1.9299066300 -0.8728084819 0.7844587259
-1.9281746469 -0.9485926514 0.8424677751
-1.9305633250 -1.0184205433 0.8881640841
-1.9408458817 -1.1012172035 0.9341832659
-1.9595547737 -1.1862051136 0.9728259698
-1.9829047929 -1.2614752292 1.0002980649
-2.0145997796 -1.3361038988 1.0210455206
-2.0612128741 -1.4184990864 1.0348568563
-2.1157347175 -1.4970575636 1.0387210265
-2.1685047378 -1.5619220270 1.0335832308
-2.2317938668 -1.6321339435 1.0190315045
-2.2891499121 -1.6895388079 0.9984816796
-2.3549096171 -1.7511700590 0.9666140909
-2.4203065270 -1.8078489271 0.9259950931
-2.4769175638 -1.8527347395 0.8837627902
-2.5394020127 -1.8986596552 0.8278555164
-2.5992606425 -1.9380059123 0.7645375288
-2.6493437255 -1.9662428162 0.7036763519
-2.7021992701 -1.9911150281 0.6279355348
-2.7502580491 -2.0075548853 0.5468867111
-2.7928259607 -2.0153237922 0.4615797654
-2.8292193325 -2.0142423148 0.3731134348
-2.8588844642 -2.0044894169 0.2826664683
-2.8787041383 -1.9880650845 0.2029568614
-2.8946820012 -1.9626988671 0.1121582399
-2.9033343707 -1.9298001352 0.0227780494
-2.9047310060 -1.8898937996 -0.0641422137
-2.8989899519 -1.8435629534 -0.1476509515
-2.8864693526 -1.7913619139 -0.2268501048
-2.8702913339 -1.7411249028 -0.2918875811
-2.8461151299 -1.6796706902 -0.3611129508
-2.8161635653 -1.6140697485 -0.4239898146
-2.7806122613 -1.5449689936 -0.4798100581
-2.7395871251 -1.4730421431 -0.5277335063
-2.6932311283 -1.3992119814 -0.5671230308
-2.6414772602 -1.3245429573 -0.5970246788
-2.5844439553 -1.2503351093 -0.6166635053
-2.5223806233 -1.1781016105 -0.6251193217
-2.4559383903 -1.1094364222 -0.6219564058
-2.3950747894 -1.0532449614 -0.6098757754
-2.3236932763 -0.9944937331 -0.5853788165
-2.2517573388 -0.9418874003 -0.5506023329
-2.1805055648 -0.8953480958 -0.5068756670
-2.1107644085 -0.8545793181 -0.4555641322
-2.0428404079 -0.8193657719 -0.3980473595
-1.9765649198 -0.7897684766 -0.3356357381
-1.9111457082 -0.7659348819 -0.2699501986
-1.8452968801 -0.7484031075 -0.2027581593
-1.7772552298 -0.7382912634 -0.1363134390
-1.7051264680 -0.7367466595 -0.0736985277
-1.6177394125 -0.7466822818 -0.0122767841
-1.5339231254 -0.7664841329 0.0285230096
-1.4357609055 -0.8001355437 0.0550350511
-1.3373745862 -0.8427362550 0.0576264367
-1.2439892914 -0.8895435812 0.0330960830
-1.1575994436 -0.9342546010 -0.0122529542
-1.0850560558 -0.9691339221 -0.0638532427
-1.0126713701 -0.9980488746 -0.1193703544
-0.9357400145 -1.0205879863 -0.1714702623
-0.8514018819 -1.0370077522 -0.2129430380
-0.7718793149 -1.0470376643 -0.2363062233
-0.6771483550 -1.0545063579 -0.2439292931
-0.5941595430 -1.0590757432 -0.2347745341
-0.5033926660 -1.0633878085 -0.2051959963
-0.4197518364 -1.0678061208 -0.1590545705
-0.3451050622 -1.0733357729 -0.0994519828
-0.2874149440 -1.0796058206 -0.0390204740
-0.2282105520 -1.0893710680 0.0355037100
-0.1751189449 -1.1025363065 0.1140535488
-0.1264510759 -1.1198065147 0.1946658010
-0.0804159818 -1.1415561889 0.2757336711
-0.0410455920 -1.1643325381 0.3460991470
0.0036019547 -1.1952842528 0.4248749352
0.0488683476 -1.2314279074 0.5009875614
0.0953124655 -1.2727722729 0.5735727780
0.1431911217 -1.3192909055 0.6418409488
0.1925088038 -1.3708738860 0.7050739750
0.2376617017 -1.4191978273 0.7558211595
0.2888861058 -1.4800039878 0.8078287252
0.3353018753 -1.5358602025 0.8480831973
0.3811946240 -1.5957878200 0.8818657035
0.4261767771 -1.6588577518 0.9099493878
0.4694962509 -1.7251300023 0.9319947924
0.5101290771 -1.7947274192 0.9478229122
0.5455086605 -1.8682890535 0.9560189258
0.5730431795 -1.9460904947 0.9572834140
0.5873596190 -2.0279906679 0.9518512410
0.5862465550 -2.1107641762 0.9408288513
0.5741491389 -2.1915030733 0.9242258864
0.5566118232 -2.2699495528 0.9032334511
0.5359228544 -2.3462772287 0.8777785467
0.5108325890 -2.4310856237 0.8429578090
0.4857488461 -2.5022556716 0.8076049965
0.4561251920 -2.5803636736 0.7616667125
0.4241990467 -2.6541743062 0.7102382000
0.3935167592 -2.7141371026 0.6606536739
0.3574189136 -2.7784563003 0.5999507203
0.3232932695 -2.8293971341 0.5430541813
0.2828898498 -2.8823922319 0.4745767529
0.2401654577 -2.9284806997 0.4025549155
0.1952870011 -2.9671450309 0.3275065794
0.1542509492 -2.9942301363 0.2597739041
0.1062101429 -3.0178128778 0.1805557042
0.0570488989 -3.0329518864 0.0999570242
0.0072563890 -3.0393207792 0.0185729382
-0.0426609165 -3.0368621017 -0.0629550970
-0.0921929886 -3.0257594766 -0.1439948910
-0.1408580598 -3.0059203774 -0.2238759677
-0.1881343565 -2.9776689742 -0.3020210905
-0.2336526669 -2.9414473336 -0.3778672670
-0.2771596445 -2.8977857251 -0.4508901051
-0.3239190575 -2.8407308476 -0.5290247084
-0.3626983562 -2.7828550023 -0.5943942934
-0.3991397765 -2.7190833193 -0.6554003218
-0.4332393949 -2.6499093867 -0.7115561234
-0.4651140323 -2.5759954743 -0.7625900630
-0.4947461306 -2.4978675115 -0.8081381907
-0.5266559490 -2.4062096641 -0.8528415470
-0.5556096753 -2.3105288682 -0.8900179000
-0.5877351690 -2.1892073642 -0.9249054756
-0.6029305509 -2.0620605187 -0.9491259722
-0.5795082149 -1.9354804004 -0.9605472721
-0.5245141066 -1.8199502170 -0.9543974053
-0.4658847207 -1.7221292674 -0.9328807303
-0.4107989388 -1.6378242159 -0.9030313813
-0.3530554071 -1.5587957804 -0.8630152893
-0.3020210938 -1.4921995225 -0.8195208298
-0.2506632592 -1.4303841336 -0.7690482908
-0.1998163609 -1.3735355538 -0.7120982595
-0.1500832863 -1.3216768837 -0.6493765124
-0.1018635298 -1.2749147802 -0.5814932203
-0.0551245209 -1.2331712918 -0.5093117445
-0.0096470792 -1.1966286497 -0.4335049325
0.0351328948 -1.1652647417 -0.3549568817
0.0799483473 -1.1388434461 -0.2745949918
0.1260880163 -1.1172784408 -0.1935125957
0.1748191975 -1.1001697971 -0.1128686577
0.2280063469 -1.0871099622 -0.0343071102
0.2874658359 -1.0774512019 0.0401158926
0.3640417132 -1.0697637947 0.1152534189
0.4410674107 -1.0645185376 0.1715827626
0.5267370704 -1.0600783104 0.2135083979
0.6306777280 -1.0548835492 0.2394046125
0.7257533764 -1.0486492069 0.2416974869
0.8188733437 -1.0391892123 0.2236664147
0.9165047780 -1.0226386157 0.1823702696
0.9951337561 -1.0015625194 0.1322432369
1.0683329394 -0.9741035063 0.0770996129
1.1405647174 -0.9405879270 0.0241617433
1.2063663273 -0.9068808170 -0.0148853508
1.2868994190 -0.8657279646 -0.0451484278
1.3614111997 -0.8299522750 -0.0567812178
1.4382213469 -0.7970578501 -0.0535356944
1.5260052092 -0.7667852055 -0.0310807680
1.6104654059 -0.7460747973 0.0085630103
1.6793405986 -0.7370562704 0.0552646657
1.7532024027 -0.7355677231 0.1157664415
1.8224900368 -0.7429302744 0.1812276068
1.8889595956 -0.7579733898 0.2483934005
1.9544168213 -0.7797312686 0.3147598827
2.0203903976 -0.8073587112 0.3783891371
2.0877725210 -0.8405289124 0.4377457227
2.1569831635 -0.8792404722 0.4913442879
2.2278692977 -0.9236474614 0.5378250826
2.3088387106 -0.9803767554 0.5802856746
2.3805784068 -1.0376891439 0.6073023732
2.4506903424 -1.1008166191 0.6234800351
2.5176209679 -1.1691223466 0.6278617873
2.5801967600 -1.2411885619 0.6204794953
2.6442688301 -1.3247698598 0.5984724216
2.6959011456 -1.3995296920 0.5685062011
2.7420952184 -1.4734227144 0.5289755381
2.7829468308 -1.5454158750 0.4809604500
2.8183891077 -1.6146561685 0.4252103155
2.8483317694 -1.6804121028 0.3624465581
2.8724147905 -1.7419640423 0.2932324630
2.8919452709 -1.8056444182 0.2087228332
2.9026780421 -1.8565802254 0.1284576707
2.9066344773 -1.9016037908 0.0441503760
2.9034041483 -1.9400025560 -0.0433791502
2.8929506636 -1.9713691067 -0.1331049096
2.8722687243 -1.9979029180 -0.2352283207
2.8462086615 -2.0123531805 -0.3260907107
2.8132050747 -2.0182059672 -0.4156264148
2.7737333422 -2.0153600843 -0.5026423682
2.7283875302 -2.0037539968 -0.5859865024
2.6712054425 -1.9812002020 -0.6741806256
2.6156696160 -1.9517556167 -0.7462874724
2.5565769047 -1.9147745459 -0.8117794922
2.4863723103 -1.8651342949 -0.8763631540
2.4221150087 -1.8143346357 -0.9256940239
2.3566010849 -1.7580225769 -0.9666664206
2.2821758215 -1.6891089856 -1.0023416700
2.2171344265 -1.6226154384 -1.0244595388
2.1463675149 -1.5428684205 -1.0383500134
2.0811417105 -1.4573611956 -1.0400123845
2.0258887117 -1.3659544015 -1.0282582377
1.9828960374 -1.2706823505 -1.0042776504
1.9531129947 -1.1740782522 -0.9690348767
1.9359689520 -1.0892827159 -0.9293229152
1.9271342989 -1.0068559351 -0.8822817557
1.9259492004 -0.9182276003 -0.8217733968
1.9299456055 -0.8441044352 -0.7616546500
1.9382625641 -0.7747602557 -0.6963579826
1.9502436768 -0.7107046720 -0.6263263851
1.9656500714 -0.6521999957 -0.5521817943
1.9844313863 -0.5994660443 -0.4745362121
2.0067837753 -0.5525605277 -0.3941416309
2.0331396893 -0.5112967444 -0.3118876713
2.0642485858 -0.4750242998 -0.2289649076
2.1008218741 -0.4422456805 -0.1468548261
2.1436699598 -0.4106798729 -0.0674298471
2.2004694143 -0.3731714828 0.0155932688
2.2657696484 -0.3272280562 0.0869789243
2.3362621508 -0.2677751783 0.1408166678
2.4114978838 -0.1820467706 0.1713253275
2.4657707154 -0.0774111405 0.1656335452
2.4774116456 0.0329090614 0.1262903901
2.4519590505 0.1234381015 0.0752331590
2.4060625526 0.2033042143 0.0201106834
2.3477874835 0.2750379565 -0.0347683836
2.2879413162 0.3335758764 -0.0809006907
2.2209175766 0.3882350505 -0.1214946344
2.1463006226 0.4390916924 -0.1525962776
2.0654680081 0.4864564892 -0.1712852573
1.9919943643 0.5261925923 -0.1765898150
1.9076652962 0.5711957113 -0.1725917985
1.8353244177 0.6121744884 -0.1621969764
1.7556104323 0.6620997603 -0.1444029256
1.6794199017 0.7160648334 -0.1231343634
1.6061884798 0.7737251257 -0.1015071698
1.5352545689 0.8343642946 -0.0813208290
1.4659536600 0.8971473618 -0.0631510203
1.3970758201 0.9609483623 -0.0476740884
1.3268542827 1.0242157745 -0.0357919524
1.2532431696 1.0847449461 -0.0289553226
1.1752367019 1.1400767384 -0.0281390405
1.0934792416 1.1888425550 -0.0331083097
1.0091857783 1.2311365702 -0.0425406802
0.9230718406 1.2679216783 -0.0543465058
0.8452950684 1.2953758620 -0.0632117906
0.7539045213 1.3225464487 -0.0649252594
0.6607142822 1.3435789735 -0.0604962809
0.5666086512 1.3578902197 -0.0507651178
0.4724010055 1.3650536918 -0.0365044621
0.3787666918 1.3657281395 -0.0184792425
0.2860168596 1.3630461113 0.0033821585
0.1940745024 1.3600250448 0.0291876415
0.1025474083 1.3576394112 0.0570096410
0.0110109086 1.3564713814 0.0851362401
-0.0809223685 1.3567431843 0.1119339708
-0.1735883434 1.3581871475 0.1357802789
-0.2672569638 1.3600793240 0.1549359846
-0.3739254209 1.3617922729 0.1682817261
-0.4814231484 1.3600773204 0.1699635669
-0.5710351300 1.3625784000 0.0799004700
-0.6654151991 1.3571272609 0.0631383025
-0.7576941333 1.3463919031 0.0387981387
-0.8482301781 1.3315655738 0.0103267367
-0.9378165217 1.3133436001 -0.0191835690
-1.0270009961 1.2911456477 -0.0471219846
-1.1156907287 1.2629397153 -0.0707757742
-1.2025749075 1.2257618889 -0.0874288250
-1.2846655202 1.1766022464 -0.0940650720
-1.3585523788 1.1156011227 -0.0892642271
-1.4247848676 1.0475264314 -0.0752655793
-1.4866382644 0.9769036832 -0.0549582567
-1.5479518306 0.9070113189 -0.0307975049
-1.6117164438 0.8400657565 -0.0047432484
-1.6796788540 0.7775124238 0.0215832544
-1.7525852564 0.7201896281 0.0465191967
-1.8302444840 0.6681064421 0.0683985690
-1.9119905944 0.6206277122 0.0853022751
-1.9965892687 0.5762360696 0.0949203854
-2.0822335197 0.5328710828 0.0945428677
-2.1661457573 0.4881082956 0.0817024554
-2.2453222393 0.4401142885 0.0564388078
-2.3177292848 0.3880339726 0.0208920141
-2.3831589745 0.3317352648 -0.0211939598
-2.4419712282 0.2710041041 -0.0667392724
-2.4931650651 0.2048996395 -0.1139449797
-2.5332932168 0.1316596513 -0.1612406251
-2.5557733612 0.0498452172 -0.2058345755
-2.5521400837 -0.0387022124 -0.2417022471
-2.5203675873 -0.1266001576 -0.2613833322
-2.4674273991 -0.2062746014 -0.2606651803
-2.4033668969 -0.2744128225 -0.2401411964
-2.3354728218 -0.3294824019 -0.2008923663
-2.2695341937 -0.3719791981 -0.1457426891
-2.2089797402 -0.4047880123 -0.0789266596
-2.1554779628 -0.4313029019 -0.0037405626
-2.1089417707 -0.4555974319 0.0766851711
-2.0689436513 -0.4808716337 0.1602762847
-2.0344350867 -0.5097936380 0.2451154980
-2.0045219246 -0.5439065377 0.3297656640
-1.9784560088 -0.5840917338 0.4130094157
-1.9556603638 -0.6307923781 0.4937732428
-1.9355812966 -0.6837809739 0.5713186516
-1.9181181494 -0.7431727098 0.6447500306
-1.9030595442 -0.8081752493 0.7138233463
-1.8909157305 -0.8786145860 0.7779619854
-1.8821704456 -0.9539571651 0.8368745495
-1.8781262140 -1.0339319560 0.8898856144
-1.8801615374 -1.1176431884 0.9368645190
-1.8902886197 -1.2041579701 0.9772259237
-1.9109157195 -1.2919499009 1.0101089734
-1.9437185829 -1.3787991912 1.0344008237
-1.9883313646 -1.4624197401 1.0493640680
-2.0428295650 -1.5412425164 1.0544521120
-2.1041834114 -1.6149345529 1.0499784530
-2.1699030421 -1.6835009902 1.0358718766
-2.2378433163 -1.7472444485 1.0125919132
-2.3064964340 -1.8062132969 0.9804920822
-2.3747311621 -1.8602576880 0.9399588792
-2.4417414429 -1.9089920602 0.8914501970
-2.5068080139 -1.9517711208 0.8352813294
-2.5692215749 -1.9881723260 0.7720398110
-2.6282547560 -2.0171183940 0.7020591476
-2.6831846990 -2.0384220182 0.6262466949
-2.7333647625 -2.0515195076 0.5454526626
-2.7781058421 -2.0561368353 0.4606352740
-2.8167308965 -2.0522547928 0.3728298103
-2.8487715182 -2.0401339333 0.2831325795
-2.8734422857 -2.0195967071 0.1926426185
-2.8909105249 -1.9914102742 0.1025436937
-2.9010523216 -1.9560633812 0.0138510356
-2.9039121758 -1.9140765708 -0.0724594274
-2.8994703366 -1.8658997242 -0.1554114807
-2.8882604666 -1.8121466989 -0.2341880560
-2.8706534759 -1.7534697466 -0.3081288636
-2.8469589028 -1.6904137632 -0.3765617497
-2.8174706277 -1.6234580192 -0.4387566621
-2.7823571090 -1.5532353087 -0.4940424000
-2.7417321153 -1.4803630892 -0.5415727273
-2.6957972387 -1.4057805506 -0.5808942939
-2.6443512406 -1.3304568267 -0.6108478871
-2.5874795737 -1.2557056935 -0.6306871327
-2.5254163824 -1.1830167596 -0.6394784475
-2.4587958019 -1.1139781141 -0.6369238560
-2.3887257243 -1.0498952199 -0.6229398014
-2.3165992089 -0.9917149780 -0.5979264156
-2.2438279890 -0.9397569692 -0.5629941782
-2.1716168696 -0.8939425927 -0.5193569408
-2.1007682802 -0.8538618187 -0.4684211299
-2.0315032574 -0.8193019537 -0.4115775910
-1.9635923565 -0.7903757217 -0.3501233819
-1.8961720982 -0.7672091686 -0.2857593564
-1.8278791561 -0.7503144435 -0.2203726556
-1.7568905211 -0.7410488806 -0.1563739437
-1.6813582744 -0.7406258890 -0.0971522011
-1.6002875005 -0.7500965164 -0.0467621993
-1.5140514722 -0.7701678472 -0.0099860307
-1.4250790959 -0.7999853684 0.0095861918
-1.3366938780 -0.8371263612 0.0096864534
-1.2522930365 -0.8779832113 -0.0103330216
-1.1733833024 -0.9181960272 -0.0471756453
-1.0989330808 -0.9544664295 -0.0957476502
-1.0252138371 -0.9849898310 -0.1492212998
-0.9474806784 -1.0089055920 -0.2002414608
-0.8628451055 -1.0265102985 -0.2418351307
-0.7714604519 -1.0383240833 -0.2683817575
-0.6761128631 -1.0456606181 -0.2752253017
-0.5812130401 -1.0504949555 -0.2626141165
-0.4906681104 -1.0541261193 -0.2313246498
-0.4072931477 -1.0576500169 -0.1840608607
-0.3324617955 -1.0619151033 -0.1241422381
-0.2662440443 -1.0677186477 -0.0548742232
-0.2074421790 -1.0759195059 0.0206032519
-0.1542355920 -1.0872379875 0.0997640176
-0.1049227547 -1.1023860125 0.1807967288
-0.0577162916 -1.1216619017 0.2622050857
-0.0113300080 -1.1453402109 0.3429209698
0.0355789351 -1.1734663600 0.4218871384
0.0838791777 -1.2063183797 0.4981411693
0.1342291074 -1.2436386838 0.5709259742
0.1870124297 -1.2852727303 0.6395221235
0.2424651530 -1.3310218608 0.7032161467
0.3005462155 -1.3808381588 0.7612629531
0.3609157819 -1.4344222669 0.8132974258
0.4231925945 -1.4916149142 0.8588368245
0.4867747814 -1.5524208311 0.8973344147
0.5508467876 -1.6167267114 0.9286753757
0.6142661577 -1.6848542466 0.9523138761
0.6753466663 -1.7572508155 0.9680249900
0.7312809048 -1.8348980709 0.9755544194
0.7754850307 -1.9199898832 0.9740887738
0.7971051398 -2.0126639112 0.9639911105
0.7916105094 -2.1068891703 0.9473676463
0.7692282920 -2.1977969515 0.9261691442
0.7389151467 -2.2851738495 0.9002911429
0.7050062640 -2.3695612008 0.8693989789
0.6691423009 -2.4509497615 0.8331198465
0.6321185552 -2.5290826645 0.7912819882
0.5941523851 -2.6037019410 0.7442138753
0.5551612695 -2.6743641726 0.6921377503
0.5149957197 -2.7404344920 0.6351542170
0.4734896434 -2.8014437173 0.5736701604
0.4304389218 -2.8567199772 0.5079761797
0.3858365513 -2.9059848269 0.4386416170
0.3396028263 -2.9484444309 0.3659492590
0.2918569817 -2.9836148814 0.2904019366
0.2428618126 -3.0111278260 0.2125143204
0.1928754438 -3.0302567669 0.1327734528
0.1424345645 -3.0410278479 0.0517706781
0.0919404079 -3.0430716430 -0.0298784408
0.0419187639 -3.0363120462 -0.1115701155
-0.0071253002 -3.0208287515 -0.1926716171
-0.0546799155 -2.9964399700 -0.2724660243
-0.1001470295 -2.9635580171 -0.3504003314
-0.1432319169 -2.9226529024 -0.4258462456
-0.1836083375 -2.8741894221 -0.4982544225
-0.2209874783 -2.8185208083 -0.5670005840
-0.2553056908 -2.7563795523 -0.6316852845
-0.2863808342 -2.6880978172 -0.6916580060
-0.3140857677 -2.6142106006 -0.7464001480
-0.3384544844 -2.5354652703 -0.7956715109
-0.3592226611 -2.4522807817 -0.8389169434
-0.3760424118 -2.3651629311 -0.8756478579
-0.3884100363 -2.2747061175 -0.9054156029
-0.3953477102 -2.1814732305 -0.9273519608
-0.3958714630 -2.0864071122 -0.9407859008
-0.3891339820 -1.9907591020 -0.9452753634
-0.3744593598 -1.8960424788 -0.9403033989
-0.3518021825 -1.8039294328 -0.9257322585
-0.3219835336 -1.7159109483 -0.9016993464
-0.2862355274 -1.6332330766 -0.8684882623
-0.2463966666 -1.5562738225 -0.8271538762
-0.2039099713 -1.4853609009 -0.7782896856
-0.1600754280 -1.4207029032 -0.7224169935
-0.1159264008 -1.3622189869 -0.6603371638
-0.0720679889 -1.3097128176 -0.5929390812
-0.0287745834 -1.2630890089 -0.5209923757
0.0139972364 -1.2224931204 -0.4451766883
0.0566731452 -1.1877593615 -0.3664480570
0.0999532017 -1.1585159589 -0.2858414909
0.1449758557 -1.1345353372 -0.2044499456
0.1930654599 -1.1154810197 -0.1235131601
0.2462552976 -1.1009351866 -0.0448758097
0.3061533554 -1.0900561017 0.0293780160
0.3742779674 -1.0820063143 0.0964989144
0.4515716725 -1.0759656479 0.1530254530
0.5379840213 -1.0709928658 0.1943108184
0.6308836278 -1.0661076345 0.2173263709
0.7264723160 -1.0599579848 0.2196298117
0.8199321549 -1.0507692232 0.2005804819
0.9066453216 -1.0368017628 0.1621436410
0.9847772391 -1.0168896307 0.1100934001
1.0565580608 -0.9906524689 0.0519378773
1.1267676109 -0.9581592396 -0.0049628652
1.2004026205 -0.9196674289 -0.0529788020
1.2800140366 -0.8775157428 -0.0858030522
1.3649705226 -0.8354042543 -0.0995852418
1.4526845451 -0.7972802867 -0.0933213655
1.5397731072 -0.7665740464 -0.0674850725
1.6229225934 -0.7454422605 -0.0245610740
1.7001660911 -0.7347998076 0.0313931683
1.7713281237 -0.7343898931 0.0958278380
1.8381178521 -0.7427199583 0.1643124089
1.9024878566 -0.7585727019 0.2338113324
1.9662300079 -0.7813259342 0.3019654271
2.0309134991 -0.8099756251 0.3669234019
2.0973351085 -0.8442695915 0.4272114256
2.1658742400 -0.8842030966 0.4813278450
2.2362699116 -0.9299528404 0.5278955240
2.3078223776 -0.9816964596 0.5655435569
2.3792665235 -1.0396342213 0.5929631145
2.4492541864 -1.1032777816 0.6092596803
2.5161689220 -1.1719958053 0.6134009056
2.5787870375 -1.2443167194 0.6054344334
2.6365213891 -1.3185382816 0.5861496054
2.6890437248 -1.3931550914 0.5563207507
2.7361139774 -1.4668018242 0.5165875878
2.7777792760 -1.5383496597 0.4679739248
2.8139836763 -1.6069348542 0.4113665355
2.8447152760 -1.6718160689 0.3475957052
2.8694642735 -1.7321435360 0.2770947870
2.8879595889 -1.7873582119 0.2007457125
2.9000305704 -1.8370034106 0.1194509409
2.9052964173 -1.8803875914 0.0339563329
2.9031978789 -1.9166257924 -0.0549314621
2.8938350815 -1.9453990518 -0.1460419614
2.8769895184 -1.9660741175 -0.2382677339
2.8527163070 -1.9780231918 -0.3303786495
2.8213450825 -1.9807676683 -0.4210654048
2.7834994946 -1.9744627375 -0.5090630305
2.7395982643 -1.9589846828 -0.5930245390
2.6903841674 -1.9343885689 -0.6716934792
2.6368133278 -1.9015196526 -0.7442663299
2.5795857571 -1.8607810177 -0.8097103820
2.5194986634 -1.8128253705 -0.8672240349
2.4574268919 -1.7586580970 -0.9165222272
2.3941494306 -1.6988439700 -0.9569763012
2.3305758223 -1.6341123423 -0.9884051559
2.2678493548 -1.5647366058 -1.0101128528
2.2071339943 -1.4913443565 -1.0221087769
2.1501080585 -1.4141424700 -1.0238753922
2.0984612278 -1.3336595020 -1.0155546087
2.0542072367 -1.2506052594 -0.9966768688
2.0186799502 -1.1662408183 -0.9678418170
1.9923028968 -1.0820521228 -0.9300274571
1.9750563279 -0.9996630504 -0.8838624763
1.9657457404 -0.9203075905 -0.8306203588
1.9631584471 -0.8449702126 -0.7711406246
1.9662181675 -0.7742738293 -0.7062261435
1.9739871288 -0.7085631925 -0.6366239693
1.9860957709 -0.6482347799 -0.5628806755
2.0024500723 -0.5935352402 -0.4856486975
2.0230030729 -0.5442361250 -0.4058279698
2.0481105644 -0.5001382895 -0.3242822588
2.0784523522 -0.4603691247 -0.2422884430
2.1148695583 -0.4234337401 -0.1614530126
2.1579600756 -0.3866922020 -0.0838986840
2.2082537145 -0.3465109542 -0.0126891500
2.2652527701 -0.2980708638 0.0473243828
2.3253958781 -0.2376487318 0.0909327833
2.3810345380 -0.1628683613 0.1116129957
2.4204315500 -0.0761743983 0.1058454825
2.4304449987 0.0135097414 0.0747655304
2.4120210260 0.0956584574 0.0292009893
2.3756330647 0.1685964774 -0.0213762509
2.3283298279 0.2345484143 -0.0726675247
2.2727070392 0.2953847216 -0.1219284579
2.2096416774 0.3525126811 -0.1664000406
2.1382703544 0.4060062952 -0.2018382227
2.0596074102 0.4558855593 -0.2248484946
1.9764845639 0.5029309002 -0.2342556456
1.8923575314 0.5491460069 -0.2321125734
1.8096204326 0.5966798896 -0.2212379945
1.7299870417 0.6475056203 -0.2039047837
1.6543440000 0.7026229891 -0.1823305229
1.5833238599 0.7625972613 -0.1581498029
1.5166827013 0.8270634147 -0.1330643118
1.4533460071 0.8950715192 -0.1087526099
1.3912045653 0.9650620464 -0.0871238979
1.3270767960 1.0345944375 -0.0704703960
1.2572220201 1.0998968380 -0.0621898016
1.1799697908 1.1566895856 -0.0646964806
1.0969627844 1.2029546565 -0.0779358873
1.0109767011 1.2397216899 -0.0996890483
0.9237495196 1.2699242242 -0.1262317327
0.8335685995 1.2957624903 -0.1464652066
0.7403822663 1.3175075664 -0.1541012774
0.6460520761 1.3351777762 -0.1509479403
0.5517480272 1.3491153018 -0.1392237637
0.4580485454 1.3597002978 -0.1209142206
0.3650641106 1.3675132614 -0.0981056545
0.2726749262 1.3729901721 -0.0723660637
0.1806509985 1.3764923819 -0.0450092289
0.0887148731 1.3783147872 -0.0171910353
-0.0034581334 1.3786396972 0.0098904018
-0.0961759822 1.3777492730 0.0350167266
-0.1896770215 1.3758618737 0.0569564953
-0.2841172384 1.3731686551 0.0742578524
-0.3794756779 1.3698808230 0.0851958150
-0.4754037243 1.3662494031 0.0877760211
-0.5817242601 1.3464866398 0.2405311509
-0.6967332173 1.3287103714 0.2146108350
-0.7858689408 1.3081335173 0.1871463503
-0.8734937627 1.2838536971 0.1578740395
-0.9602729243 1.2558251926 0.1294525918
-1.0462803776 1.2225827489 0.1046047139
-1.1094852158 1.1919005293 0.0909139844
-1.1706533158 1.1562284515 0.0819711169
-1.2291116538 1.1155716243 0.0782062351
-1.2841872060 1.0699351561 0.0800494627
-1.3506480022 1.0025116897 0.0923647215
-1.3975004220 0.9502259980 0.1065914130
-1.4595733436 0.8810384116 0.1285206358
-1.5231565754 0.8140286589 0.1527573586
-1.5901660897 0.7506483592 0.1774279684
-1.6614417929 0.6916468146 0.2009135672
-1.7563142858 0.6239520008 0.2265079560
-1.8574226044 0.5628487050 0.2431748538
-1.9611985305 0.5044021170 0.2479209672
-2.0635995884 0.4449603798 0.2357477333
-2.1403423699 0.3943009650 0.2111008081
-2.2095557849 0.3401060287 0.1744745898
-2.2708134369 0.2824641724 0.1295677995
-2.3243769688 0.2209662682 0.0800780223
-2.3587082249 0.1712950710 0.0417937805
-2.3875168549 0.1182274640 0.0038238083
-2.4096909944 0.0611619707 -0.0330483752
-2.4156874127 -0.0028465982 -0.0637390939
-2.4121658122 -0.0465896746 -0.0793761003
-2.3956045925 -0.1138103349 -0.0955964010
-2.3720321828 -0.1549465811 -0.0925318699
-2.3484597732 -0.1960828272 -0.0894673389
-2.3050074611 -0.2474216299 -0.0654488928
-2.2615269467 -0.2918581884 -0.0312821360
-2.2193258236 -0.3303604532 0.0112967040
-2.1797116857 -0.3638963749 0.0605513994
-2.1453238754 -0.3932219490 0.1160906352
-2.1047599870 -0.4311537404 0.1936835135
-2.0707238380 -0.4699267146 0.2739979141
-2.0423834332 -0.5117474023 0.3549968149
-2.0190103605 -0.5579241489 0.4352100248
-2.0002374362 -0.6093131918 0.5134235876
-1.9857190943 -0.6660184061 0.5888118586
-1.9753655507 -0.7279574862 0.6606818843
-1.9695601005 -0.7950575923 0.7282891854
-1.9688975294 -0.8670023779 0.7909554663
-1.9741788481 -0.9432281377 0.8480610006
-1.9830004360 -1.0029091306 0.8864425538
-2.0015302259 -1.0847912186 0.9315020129
-2.0288209277 -1.1682522570 0.9684260159
-2.0548938662 -1.2310005574 0.9904871563
-2.0854809763 -1.2934086064 1.0076902174
-2.1340943837 -1.3745784327 1.0203496446
-2.1886398700 -1.4528726109 1.0229899410
-2.2328260642 -1.5089095012 1.0171880087
-2.2936846915 -1.5807668969 1.0021911325
-2.3404565080 -1.6318331673 0.9843714460
-2.4033228001 -1.6961268211 0.9527360997
-2.4658818919 -1.7554401662 0.9120313070
-2.5120936847 -1.7964774188 0.8760753833
-2.5719960114 -1.8455481895 0.8204297034
-2.6292997101 -1.8878394986 0.7570352466
-2.6704326950 -1.9153672383 0.7052935562
-2.7212138411 -1.9438080380 0.6296243747
-2.7671513356 -1.9635902629 0.5483207596
-2.8075460793 -1.9745107491 0.4625242568
-2.8417077685 -1.9762298368 0.3733970593
-2.8689974102 -1.9688449005 0.2822003572
-2.8839659908 -1.9565334620 0.2132711044
-2.8984534776 -1.9339874600 0.1217727861
-2.9056164199 -1.9035368892 0.0317050633
-2.9055498362 -1.8657110284 -0.0558250001
-2.8985095672 -1.8212261826 -0.1398904223
-2.8846782386 -1.7705771289 -0.2195121536
-2.8699291918 -1.7287800591 -0.2756462985
-2.8452713570 -1.6689276173 -0.3456641519
-2.8148565029 -1.6046814777 -0.4092229671
-2.7788674137 -1.5367026785 -0.4655777162
-2.7374421350 -1.4657211971 -0.5138942853
-2.6906650179 -1.3926434123 -0.5533517677
-2.6386032799 -1.3186290878 -0.5832014705
-2.5814083370 -1.2449645252 -0.6026398778
-2.5193448643 -1.1731864614 -0.6107601958
-2.4530809786 -1.1048947303 -0.6069889555
-2.4014238545 -1.0565947028 -0.5968117494
-2.3307873437 -0.9972724882 -0.5728312174
-2.2596866886 -0.9440178314 -0.5382104876
-2.1893942599 -0.8967535989 -0.4943943933
-2.1207605369 -0.8552968174 -0.4427071345
-2.0541775583 -0.8194295901 -0.3845171280
-1.9895374832 -0.7891612315 -0.3211480942
-1.9261193182 -0.7646605952 -0.2541410407
-1.8627146042 -0.7464917715 -0.1851436630
-1.7976199385 -0.7355336462 -0.1162529344
-1.7288946617 -0.7328674300 -0.0502448544
-1.6351913245 -0.7432680471 0.0222086312
-1.5537947786 -0.7628004186 0.0670320499
-1.4464427151 -0.8002857190 0.1004839105
-1.3380552945 -0.8483461487 0.1055664200
-1.2356855463 -0.9011039510 0.0765251875
-1.1418155847 -0.9503131748 0.0226697369
-1.0711790309 -0.9838014147 -0.0319588351
-1.0001289032 -1.0111079181 -0.0895194089
-0.9239993507 -1.0322703807 -0.1426990637
-0.8399586583 -1.0475052059 -0.1840509453
-0.7722981780 -1.0557512453 -0.2042306890
-0.6781838469 -1.0633520978 -0.2126332845
-0.6071060460 -1.0676565309 -0.2069349518
-0.5161172216 -1.0726494977 -0.1790673428
-0.4322105252 -1.0779622247 -0.1340482804
-0.3577483288 -1.0847564424 -0.0747617276
-0.3085858437 -1.0914929934 -0.0231667249
-0.2489789250 -1.1028226301 0.0504041681
-0.1960022979 -1.1178346254 0.1283430800
-0.1479793971 -1.1372270169 0.2085348733
-0.1031156719 -1.1614504761 0.2892622565
-0.0707611760 -1.1833248652 0.3492773242
-0.0283750258 -1.2171021456 0.4278627321
0.0138575176 -1.2565374350 0.5038339535
0.0563958235 -1.3019058620 0.5762195818
0.0993698137 -1.3533090807 0.6441597742
0.1425524546 -1.4107259112 0.7069318033
0.1747771879 -1.4575574957 0.7503793659
0.2168564297 -1.5255857088 0.8023600246
0.2474111561 -1.5801054909 0.8373295701
0.2756144667 -1.6391548088 0.8663969922
0.3015067666 -1.7009887922 0.8912233999
0.3247263442 -1.7654057580 0.9116757087
0.3449114878 -1.8322040228 0.9276208345
0.3597364162 -1.9016800360 0.9364834323
0.3706013282 -1.9721911062 0.9404780542
0.3776140982 -2.0433174246 0.9397113716
0.3808826007 -2.1146391821 0.9342900563
0.3790699858 -2.1852091951 0.9222826286
0.3743084997 -2.2547252561 0.9061757593
0.3668394448 -2.3229932565 0.8861581145
0.3525228770 -2.4112214858 0.8527957714
0.3393791371 -2.4754286786 0.8239280048
0.3180979989 -2.5570254062 0.7791195497
0.2932368239 -2.6339844398 0.7283386497
0.2720377988 -2.6878397131 0.6861531307
0.2413481839 -2.7554688833 0.6262312803
0.2161476171 -2.8020742910 0.5781321829
0.1799431484 -2.8587996369 0.5105118889
0.1407280892 -2.9085169686 0.4391605721
0.0987170206 -2.9506751804 0.3646112223
0.0656400857 -2.9773324465 0.3070334877
0.0195448419 -3.0053689887 0.2283379556
-0.0283367667 -3.0248759250 0.1481433704
-0.0774276299 -3.0355699153 0.0670243172
-0.1272405968 -3.0374121573 -0.0143400785
-0.1772606771 -3.0306902017 -0.0953181649
-0.2270362040 -3.0154007849 -0.1752859110
-0.2761216836 -2.9917799313 -0.2536418497
-0.3240734170 -2.9602417649 -0.3298882885
-0.3707109515 -2.9213820282 -0.4035257878
-0.4268506367 -2.8629408869 -0.4910488328
-0.4700910216 -2.8093304524 -0.5571033022
-0.5118987188 -2.7500688214 -0.6191426376
-0.5523930222 -2.6856081728 -0.6767120987
-0.5917735802 -2.6165256783 -0.7295086151
-0.6302696000 -2.5434542413 -0.7773594380
-0.6772694862 -2.4472563972 -0.8300352360
-0.7228093142 -2.3463516188 -0.8746201971
-0.7801226278 -2.1969414978 -0.9224589904
-0.8099896389 -2.0377139251 -0.9574660435
-0.7698824477 -1.8802016989 -0.9758191808
-0.6745688534 -1.7438579551 -0.9684914117
-0.5799672590 -1.6403291020 -0.9400292022
-0.4996143440 -1.5597374834 -0.9043634162
-0.4198752868 -1.4843584841 -0.8575423163
-0.3576455210 -1.4281252224 -0.8118877834
-0.2974165470 -1.3754073663 -0.7598068959
-0.2395572938 -1.3263682043 -0.7017795254
-0.1842401717 -1.2811347805 -0.6384158610
-0.1316590708 -1.2401167429 -0.5700473593
-0.0814744584 -1.2032535748 -0.4976311133
-0.0332913947 -1.1707641790 -0.4218331766
0.0135926444 -1.1427701219 -0.3434657065
0.0599434928 -1.1191709332 -0.2633484927
0.1072001768 -1.1000215445 -0.1825752457
0.1565729350 -1.0848585745 -0.1022241553
0.2097573963 -1.0732847378 -0.0237384106
0.2687783163 -1.0648463021 0.0508537692
0.3538054590 -1.0575212751 0.1340079233
0.4305631489 -1.0530714273 0.1901400722
0.5154901195 -1.0491637550 0.2327059775
0.6304718283 -1.0436594639 0.2614828540
0.7250344368 -1.0373404289 0.2637651621
0.8178145325 -1.0276092015 0.2467523475
0.9263642343 -1.0084754687 0.2025968983
1.0054902731 -0.9862354080 0.1543930737
1.0801078180 -0.9575545438 0.1022613485
1.1543618239 -0.9230166145 0.0532863519
1.2123300341 -0.8940942051 0.0232081003
1.2937848014 -0.8539401864 -0.0044938034
1.3578518768 -0.8245002957 -0.0139771937
1.4237581487 -0.7968354135 -0.0137500232
1.5122373113 -0.7669963646 0.0053235366
1.5980082183 -0.7467073342 0.0416870945
1.6585151062 -0.7393127333 0.0791361632
1.7350766817 -0.7367455530 0.1357050451
1.8068622214 -0.7431405905 0.1981428048
1.8754313346 -0.7573740778 0.2629754687
1.9426036347 -0.7781366031 0.3275543383
2.0098672962 -0.8047417973 0.3898548723
2.0782099334 -0.8367882333 0.4482800197
2.1480920871 -0.8742778479 0.5013607309
2.2194686837 -0.9173420825 0.5477546413
2.3098550437 -0.9790570513 0.5950277922
2.3818902901 -1.0357440666 0.6216416318
2.4521264985 -1.0983554566 0.6377003900
2.5190730137 -1.1662488879 0.6423226691
2.5816064825 -1.2380604044 0.6355245572
2.6520162711 -1.3310014379 0.6107952377
2.7027585664 -1.4059042926 0.5806916515
2.7480764594 -1.4800436046 0.5413634884
2.7881143857 -1.5524820903 0.4939469751
2.8227945390 -1.6223774828 0.4390540956
2.8519482627 -1.6890081368 0.3772974109
2.8753653074 -1.7517845486 0.3093701390
2.8959309528 -1.8239306245 0.2166999538
2.9053255138 -1.8761570402 0.1374644006
2.9079725374 -1.9228199902 0.0543444190
2.9036104177 -1.9633793195 -0.0318268383
2.8920662457 -1.9973391617 -0.1201678579
2.8675479301 -2.0297317185 -0.2321889075
2.8397010161 -2.0466831693 -0.3218027719
2.8050650669 -2.0556442660 -0.4101874248
2.7639671898 -2.0562574312 -0.4962217058
2.7171767960 -2.0485233109 -0.5789484659
2.6520267176 -2.0280118350 -0.6766677720
2.5945259042 -2.0019915807 -0.7483086149
2.5335680523 -1.9687680740 -0.8138486024
2.4532459572 -1.9174432193 -0.8855022731
2.3868031254 -1.8700111745 -0.9348658205
2.3190527392 -1.8172011838 -0.9763565401
2.2337758206 -1.7441056289 -1.0162781840
2.1664194982 -1.6804942709 -1.0388062248
2.0856010356 -1.5943924845 -1.0545912499
2.0121753625 -1.5005799211 -1.0561493768
1.9533161956 -1.3982493010 -1.0409618668
1.9115848380 -1.2907594416 -1.0118784320
1.8875460392 -1.1819156860 -0.9702279364
1.8796350071 -1.0965133090 -0.9286183732
1.8792122699 -1.0140488197 -0.8807010350
1.8861526604 -0.9161476101 -0.8129264349
1.8967327640 -0.8432386577 -0.7521686754
1.9103069607 -0.7752466821 -0.6864898217
1.9265002249 -0.7128461515 -0.6160288009
1.9452043719 -0.6561652115 -0.5414829130
1.9664127002 -0.6053968484 -0.4634237267
1.9905644777 -0.5608849304 -0.3824552921
2.0181688143 -0.5224551993 -0.2994930839
2.0500448194 -0.4896794749 -0.2156413722
2.0867741899 -0.4610576209 -0.1322566396
2.1293798440 -0.4346675438 -0.0509610102
2.1926851142 -0.3998320114 0.0438756876
2.2662865266 -0.3563852485 0.1266334657
2.3471284235 -0.2979016249 0.1907005523
2.4419612296 -0.2012251799 0.2310376594
2.5111098809 -0.0786478827 0.2254216079
2.5243782925 0.0523083814 0.1778152499
2.4918970751 0.1512177457 0.1212653287
2.4364920404 0.2380119513 0.0615976177
2.3672451390 0.3155274988 0.0031307575
2.3031755933 0.3717670313 -0.0398729235
2.2321934759 0.4239574199 -0.0765892281
2.1543308908 0.4721770896 -0.1033543326
2.0713286059 0.5170274191 -0.1177220200
2.0075041648 0.5494542844 -0.1189239845
1.9229730610 0.5932454157 -0.1130710236
1.8610284029 0.6276690871 -0.1031559584
1.7812338229 0.6766939003 -0.0849010676
1.7044958035 0.7295066778 -0.0639382038
1.6290530997 0.7848529900 -0.0448645367
1.5538264366 0.8416651745 -0.0295773461
1.4785613130 0.8992232043 -0.0175494307
1.4029470750 0.9568346783 -0.0082242790
1.3266317694 1.0138371114 -0.0011135088
1.2492643191 1.0695930543 0.0042791564
1.1705036130 1.1234638912 0.0084183996
1.0899956988 1.1747304534 0.0117192679
1.0073948556 1.2225514505 0.0146076879
0.9223941616 1.2659191325 0.0175387211
0.8570215374 1.2949892337 0.0200416255
0.7674267763 1.3275853311 0.0242507585
0.6753764882 1.3519801709 0.0299553785
0.5814692753 1.3666651376 0.0376935280
0.4867534656 1.3704070858 0.0479052963
0.3924692731 1.3639430176 0.0611471695
0.2993587930 1.3531020505 0.0791303807
0.2074980062 1.3435577077 0.1033845119
0.1163799435 1.3369640353 0.1312103174
0.0254799507 1.3343030655 0.1603820784
-0.0656687548 1.3357370956 0.1888512150
-0.1574996652 1.3405124212 0.2146040625
-0.2503966892 1.3469899928 0.2356141167
-0.3683751640 1.3537037229 0.2513676372
-0.4874425725 1.3539052377 0.2521511127
