# Supplementary material for: The topology of the magnetically induced ring current of C13Cl2
Source: Chem Sci. 2026 Jun 27. Online ahead of print. doi: 10.1039/d6sc03398a (PMC13334967; doi:10.1039/d6sc03398a)
Supplement: SC-OLF-D6SC03398A-s002 [file SC-OLF-D6SC03398A-s002.zip › c13cl2/3loops/ribbon_traj_010_052.xyz]

300

-0.5741770139 1.3642560658 0.0813603239
-0.6692134211 1.3585048591 0.0641052565
-0.7621072927 1.3474120132 0.0392893582
-0.8532376907 1.3321843639 0.0103806026
-0.9321040724 1.3159241359 -0.0156229986
-1.0219967776 1.2937523420 -0.0438601076
-1.1113982462 1.2657278187 -0.0679979255
-1.1989714484 1.2285952838 -0.0850286781
-1.2817216822 1.1794288676 -0.0919804021
-1.3564833691 1.1185480786 -0.0876153460
-1.4235295117 1.0502901180 -0.0738649405
-1.4859931558 0.9792261613 -0.0535331469
-1.5478087243 0.9087966113 -0.0292406448
-1.6120570648 0.8413232328 -0.0029990239
-1.6805174911 0.7782678039 0.0235115330
-1.7539194981 0.7204361010 0.0486242669
-1.8321683753 0.6679300593 0.0705824176
-1.9145431884 0.6200452390 0.0873893575
-1.9997557593 0.5752231008 0.0967120029
-2.0859053081 0.5313284566 0.0958807715
-2.1700895270 0.4858960263 0.0822932481
-2.2493316200 0.4371568010 0.0562054015
-2.3129565133 0.3911691459 0.0249347431
-2.3793264908 0.3346613535 -0.0169597002
-2.4388478380 0.2736218735 -0.0626405421
-2.4905658409 0.2071396621 -0.1101190669
-2.5310719155 0.1335398128 -0.1576730201
-2.5539336971 0.0515025230 -0.2024493295
-2.5509501350 -0.0370646341 -0.2384327696
-2.5198568853 -0.1252038034 -0.2582861822
-2.4674482769 -0.2054410367 -0.2578745998
-2.4034400093 -0.2740637320 -0.2372538566
-2.3354783370 -0.3295295171 -0.1976704914
-2.2693941154 -0.3724614635 -0.1421088379
-2.2087734305 -0.4056406127 -0.0746635116
-2.1552994943 -0.4326135626 0.0012371608
-2.1142861657 -0.4542731008 0.0719527815
-2.0737178329 -0.4798654144 0.1560023892
-2.0388895113 -0.5089691375 0.2414692552
-2.0089268587 -0.5432410175 0.3268583722
-1.9830038109 -0.5836302573 0.4108744738
-1.9606084592 -0.6306670002 0.4924084924
-1.9411877522 -0.6841240438 0.5706795777
-1.9246478545 -0.7439844918 0.6448705141
-1.9108951141 -0.8096423372 0.7145811100
-1.9004126431 -0.8808112608 0.7792524994
-1.8939580109 -0.9570167623 0.8384541278
-1.8927340280 -1.0377313732 0.8916680954
-1.8962847389 -1.1111911566 0.9333793629
-1.9092881332 -1.1979504223 0.9740947454
-1.9329425751 -1.2858187325 1.0068069733
-1.9684626621 -1.3725666290 1.0304571596
-2.0089512348 -1.4456995427 1.0428172901
-2.0635016728 -1.5252881937 1.0480093441
-2.1247250813 -1.5999376791 1.0431874453
-2.1901183818 -1.6696369964 1.0285034434
-2.2491899811 -1.7264650758 1.0078687756
-2.3173197360 -1.7871803515 0.9759237762
-2.3851196644 -1.8428146975 0.9352135040
-2.4517012992 -1.8929444886 0.8862019676
-2.5162998475 -1.9369545364 0.8293010614
-2.5781846988 -1.9743146233 0.7650987391
-2.6296182056 -2.0007746488 0.7034788118
-2.6843770790 -2.0236168577 0.6271364798
-2.7343003053 -2.0380388435 0.5456053255
-2.7786645186 -2.0438232314 0.4598991065
-2.8167652114 -2.0408049255 0.3710943853
-2.8480775037 -2.0291389339 0.2803600899
-2.8698661810 -2.0122239312 0.2004266476
-2.8874345277 -1.9851681521 0.1092139002
-2.8974261635 -1.9505237432 0.0194228613
-2.9000197223 -1.9090326405 -0.0679594766
-2.8951857212 -1.8610862944 -0.1518798464
-2.8850101342 -1.8141331365 -0.2214883406
-2.8676146272 -1.7560318056 -0.2968205106
-2.8439872531 -1.6933118429 -0.3665538936
-2.8143369418 -1.6264793057 -0.4298723399
-2.7789627268 -1.5562188035 -0.4861522462
-2.7380218419 -1.4832235532 -0.5346268405
-2.6915577038 -1.4083677712 -0.5744941183
-2.6395695836 -1.3327065925 -0.6048699537
-2.5821190071 -1.2575787514 -0.6248966550
-2.5194728406 -1.1844970053 -0.6337086432
-2.4523063083 -1.1150639604 -0.6308328081
-2.3817464585 -1.0506557334 -0.6162328462
-2.3183960430 -0.9992991695 -0.5941723592
-2.2453706809 -0.9462258118 -0.5596417771
-2.1728719963 -0.8993815324 -0.5160824390
-2.1017256146 -0.8584403391 -0.4649346299
-2.0321878355 -0.8231820801 -0.4076619624
-1.9640122143 -0.7936622452 -0.3456686867
-1.8963426817 -0.7700921577 -0.2806377848
-1.8277772478 -0.7530868651 -0.2145215534
-1.7564586088 -0.7438968793 -0.1498554988
-1.6805640779 -0.7437181313 -0.0900598919
-1.5990400206 -0.7537399566 -0.0394644732
-1.5123841083 -0.7744976169 -0.0027413919
-1.4230720316 -0.8050014425 0.0163726663
-1.3344731448 -0.8427839850 0.0156001967
-1.2499713368 -0.8840422288 -0.0054017833
-1.1710957702 -0.9244834189 -0.0435650860
-1.0966079770 -0.9608486836 -0.0933398892
-1.0226354640 -0.9913253574 -0.1477584796
-0.9444636259 -1.0151850342 -0.1993633364
-0.8592412418 -1.0326669259 -0.2410961548
-0.7671861399 -1.0443229902 -0.2670263733
-0.6713156689 -1.0515558162 -0.2730661719
-0.5760953041 -1.0562593697 -0.2591827191
-0.4964357924 -1.0594015216 -0.2317874781
-0.4122894872 -1.0628468783 -0.1846103468
-0.3367950896 -1.0670698667 -0.1244742882
-0.2700611269 -1.0729405805 -0.0547561121
-0.2109483035 -1.0813495986 0.0213647608
-0.1576060487 -1.0930492083 0.1012639023
-0.1082297743 -1.1086880883 0.1830332433
-0.0611941082 -1.1287190621 0.2652249210
-0.0150368285 -1.1534083235 0.3466395654
0.0315060695 -1.1828525844 0.4262227291
0.0793016162 -1.2172074130 0.5030356440
0.1226661864 -1.2507852783 0.5674422035
0.1742925447 -1.2940303646 0.6369396940
0.2282470409 -1.3417943782 0.7015183916
0.2844366309 -1.3941365987 0.7603564137
0.3423902333 -1.4507870073 0.8131252999
0.4015170977 -1.5117190277 0.8593351993
0.4609122196 -1.5771030543 0.8984035909
0.5126795276 -1.6376332786 0.9260227518
0.5688908309 -1.7117286839 0.9508105041
0.6153283495 -1.7800349367 0.9654955306
0.6567563984 -1.8524001832 0.9738859348
0.6894739744 -1.9298195838 0.9755273808
0.7076506015 -2.0242915800 0.9691394238
0.7052606712 -2.1076901134 0.9564665063
0.6917612541 -2.1890046812 0.9395679645
0.6697748356 -2.2794989583 0.9151284079
0.6426360438 -2.3669072572 0.8846917452
0.6155428303 -2.4404051829 0.8532928005
0.5831373326 -2.5214976548 0.8119646181
0.5488028003 -2.5988188742 0.7652035752
0.5126572331 -2.6719393878 0.7132638631
0.4746860084 -2.7403028076 0.6563443951
0.4348477810 -2.8035031202 0.5948990367
0.3930323971 -2.8609627627 0.5292664126
0.3492251717 -2.9122313708 0.4599054289
0.3034050391 -2.9565944019 0.3871584484
0.2557637908 -2.9936934432 0.3115765518
0.2065458935 -3.0230631983 0.2336464812
0.1560534563 -3.0440724564 0.1538559755
0.1047755906 -3.0566864358 0.0728176916
0.0532050781 -3.0605977927 -0.0089101235
0.0018401386 -3.0556864044 -0.0907125918
-0.0488216013 -3.0420634170 -0.1719679869
-0.0982600923 -3.0197104547 -0.2520268399
-0.1458799685 -2.9888421810 -0.3303339454
-0.1914051462 -2.9500298635 -0.4063044749
-0.2399893402 -2.8974504142 -0.4883357125
-0.2800578888 -2.8430754351 -0.5575391074
-0.3173564630 -2.7822925832 -0.6228447488
-0.3517624998 -2.7154966297 -0.6836950269
-0.3831896835 -2.6431639614 -0.7395956524
-0.4116592448 -2.5659552528 -0.7902798073
-0.4405206367 -2.4740167625 -0.8407997405
-0.4618570697 -2.3878130649 -0.8789075695
-0.4789242567 -2.2980940255 -0.9104326828
-0.4923893076 -2.1936913872 -0.9378370207
-0.4953097401 -2.0861658473 -0.9542856361
-0.4860321699 -1.9780081355 -0.9599876308
-0.4631611499 -1.8720585506 -0.9540617244
-0.4279062987 -1.7710531909 -0.9364382745
-0.3827279368 -1.6772970079 -0.9066554611
-0.3386251608 -1.5992422099 -0.8716847945
-0.2915797782 -1.5268071650 -0.8289777776
-0.2430496960 -1.4600057459 -0.7790891956
-0.1942025920 -1.3989541815 -0.7224203124
-0.1459258528 -1.3435484572 -0.6596796431
-0.0986813770 -1.2936550673 -0.5916805569
-0.0526490987 -1.2492696164 -0.5191291579
-0.0077132402 -1.2105067053 -0.4427291533
0.0366299204 -1.1773115582 -0.3633905789
0.0811389394 -1.1494347642 -0.2821057982
0.1269343261 -1.1266358738 -0.1999468370
0.1754756667 -1.1086746127 -0.1181687739
0.2285766135 -1.0950855144 -0.0384246437
0.2878911351 -1.0850690654 0.0373074588
0.3643045887 -1.0772935012 0.1143485408
0.4417221682 -1.0722057682 0.1718140838
0.5280471240 -1.0679913755 0.2145895945
0.6210476421 -1.0636310806 0.2393945668
0.7291697298 -1.0569577211 0.2432566153
0.8231480085 -1.0474622003 0.2241297374
0.9106317430 -1.0328768547 0.1862611046
0.9899317256 -1.0120637923 0.1351838892
1.0632016170 -0.9848291679 0.0782147780
1.1351146915 -0.9512818321 0.0229107563
1.2104530637 -0.9121776934 -0.0231877407
1.2916141599 -0.8700857271 -0.0538509132
1.3668483538 -0.8338649405 -0.0645896313
1.4441970329 -0.8008805785 -0.0601207470
1.5325011965 -0.7704905660 -0.0362991318
1.6069827793 -0.7513435855 -0.0015380809
1.6868178087 -0.7401899604 0.0517602302
1.7606067244 -0.7395298817 0.1142360524
1.8297710459 -0.7478995390 0.1813457441
1.8876816880 -0.7619454849 0.2413688105
1.9534480529 -0.7841450482 0.3087687336
2.0197398709 -0.8124604193 0.3733154316
2.0874934489 -0.8465356426 0.4333941071
2.1571388064 -0.8863972970 0.4874167797
2.2284910141 -0.9320974248 0.5340467676
2.3008663088 -0.9838966307 0.5718374503
2.3730666019 -1.0420073692 0.5993041714
2.4436938960 -1.1059383985 0.6156637130
2.5111966319 -1.1749802565 0.6199771169
2.5743814222 -1.2477084314 0.6122142991
2.6326031497 -1.3224776927 0.5931227234
2.6854346612 -1.3977585761 0.5633134039
2.7327732485 -1.4721860781 0.5236795895
2.7745781168 -1.5446092628 0.4751065366
2.8108090531 -1.6141635478 0.4185080486
2.8414298794 -1.6800997673 0.3547095654
2.8659938165 -1.7416309753 0.2842352380
2.8842168801 -1.7981845525 0.2079189453
2.8957981095 -1.8491926437 0.1265747330
2.9004655321 -1.8940663806 0.0410359642
2.8977735769 -1.9320388447 -0.0478537480
2.8875940758 -1.9625797522 -0.1390245412
2.8698146022 -1.9850576627 -0.2313576589
2.8445569103 -1.9989850930 -0.3236199467
2.8122187627 -2.0039357757 -0.4145768983
2.7732477724 -1.9998010348 -0.5029375030
2.7281676697 -1.9865350180 -0.5874137441
2.6777336557 -1.9642673378 -0.6668120881
2.6227860100 -1.9335571072 -0.7401707211
2.5565394927 -1.8902057672 -0.8148767155
2.4946104047 -1.8435580477 -0.8727322136
2.4306079427 -1.7905809669 -0.9222838839
2.3654174765 -1.7319770374 -0.9632031414
2.2999072919 -1.6682961416 -0.9950190141
2.2352459679 -1.5998895225 -1.0173277477
2.1652544743 -1.5175281568 -1.0302720566
2.1076513644 -1.4399154238 -1.0312865928
2.0563657740 -1.3585430093 -1.0221178938
2.0094831527 -1.2632651516 -0.9989968339
1.9779120142 -1.1773663794 -0.9684205818
1.9561742596 -1.0919567239 -0.9291084205
1.9435613486 -1.0087190684 -0.8818235827
1.9384880400 -0.9288603434 -0.8276874096
1.9395807865 -0.8533174812 -0.7674092286
1.9457311783 -0.7827155843 -0.7016422175
1.9560639592 -0.7174087069 -0.6310715555
1.9702225139 -0.6578525165 -0.5561924996
1.9881133949 -0.6043372681 -0.4776332242
2.0098107134 -0.5567908835 -0.3962534279
2.0357422415 -0.5150648211 -0.3129510611
2.0666185571 -0.4784618074 -0.2289526276
2.1032408889 -0.4455972719 -0.1457620021
2.1463275457 -0.4140143278 -0.0653150616
2.2032472047 -0.3768763023 0.0193460567
2.2690914992 -0.3316750380 0.0925316471
2.3409942438 -0.2715841984 0.1464428972
2.4179999336 -0.1853594787 0.1775436321
2.4735829098 -0.0800390497 0.1721005307
2.4860852795 0.0318473364 0.1322995181
2.4562214233 0.1330924512 0.0750525339
2.4076520295 0.2127282048 0.0195272508
2.3549423195 0.2769939480 -0.0295506501
2.2944175100 0.3362899216 -0.0758158192
2.2266040416 0.3915855712 -0.1164081626
2.1512560773 0.4430592651 -0.1474811787
2.0697158950 0.4910582916 -0.1659719051
1.9957357241 0.5313118259 -0.1718781136
1.9211610904 0.5710695383 -0.1690757299
1.8374777358 0.6181084310 -0.1568734950
1.7571398750 0.6687839562 -0.1383072933
1.6906534043 0.7172124429 -0.1185403365
1.6188271345 0.7770761374 -0.0936352134
1.5516008984 0.8417170713 -0.0677922959
1.4879451669 0.9101833326 -0.0426992401
1.4256710442 0.9808178296 -0.0202577019
1.3614638099 1.0510547317 -0.0027015130
1.2824912578 1.1251641619 0.0078888301
1.1928628771 1.1863500728 0.0037293812
1.0964673689 1.2332950058 -0.0135138693
1.0085245531 1.2658049059 -0.0367672946
0.9195172414 1.2922810163 -0.0637464587
0.8280918572 1.3146929496 -0.0854935891
0.7339602221 1.3331438046 -0.0966421006
0.6506398986 1.3464260388 -0.0978776657
0.5549337123 1.3576221078 -0.0922005290
0.4594960097 1.3655096016 -0.0799623294
0.3766419108 1.3705606904 -0.0647057200
0.2821936021 1.3736989331 -0.0446863552
0.1881392093 1.3750197429 -0.0225406507
0.0942575333 1.3749532061 0.0005009905
0.0002734966 1.3738578096 0.0232254096
-0.0940817862 1.3721298481 0.0444349280
-0.1890211380 1.3701272549 0.0629332504
-0.2846699378 1.3681880815 0.0774256008
-0.3809976451 1.3666529997 0.0864918413
-0.4777234171 1.3658691415 0.0886061305
-0.5710351300 1.3625784000 0.0799004700
-0.6654151991 1.3571272609 0.0631383025
-0.7576941333 1.3463919031 0.0387981387
-0.8482301781 1.3315655738 0.0103267367
-0.9378165217 1.3133436001 -0.0191835690
-1.0270009961 1.2911456477 -0.0471219846
-1.1156907287 1.2629397153 -0.0707757742
-1.2025749075 1.2257618889 -0.0874288250
-1.2846655202 1.1766022464 -0.0940650720
-1.3585523788 1.1156011227 -0.0892642271
-1.4247848676 1.0475264314 -0.0752655793
-1.4866382644 0.9769036832 -0.0549582567
-1.5479518306 0.9070113189 -0.0307975049
-1.6117164438 0.8400657565 -0.0047432484
-1.6796788540 0.7775124238 0.0215832544
-1.7525852564 0.7201896281 0.0465191967
-1.8302444840 0.6681064421 0.0683985690
-1.9119905944 0.6206277122 0.0853022751
-1.9965892687 0.5762360696 0.0949203854
-2.0822335197 0.5328710828 0.0945428677
-2.1661457573 0.4881082956 0.0817024554
-2.2453222393 0.4401142885 0.0564388078
-2.3177292848 0.3880339726 0.0208920141
-2.3831589745 0.3317352648 -0.0211939598
-2.4419712282 0.2710041041 -0.0667392724
-2.4931650651 0.2048996395 -0.1139449797
-2.5332932168 0.1316596513 -0.1612406251
-2.5557733612 0.0498452172 -0.2058345755
-2.5521400837 -0.0387022124 -0.2417022471
-2.5203675873 -0.1266001576 -0.2613833322
-2.4674273991 -0.2062746014 -0.2606651803
-2.4033668969 -0.2744128225 -0.2401411964
-2.3354728218 -0.3294824019 -0.2008923663
-2.2695341937 -0.3719791981 -0.1457426891
-2.2089797402 -0.4047880123 -0.0789266596
-2.1554779628 -0.4313029019 -0.0037405626
-2.1089417707 -0.4555974319 0.0766851711
-2.0689436513 -0.4808716337 0.1602762847
-2.0344350867 -0.5097936380 0.2451154980
-2.0045219246 -0.5439065377 0.3297656640
-1.9784560088 -0.5840917338 0.4130094157
-1.9556603638 -0.6307923781 0.4937732428
-1.9355812966 -0.6837809739 0.5713186516
-1.9181181494 -0.7431727098 0.6447500306
-1.9030595442 -0.8081752493 0.7138233463
-1.8909157305 -0.8786145860 0.7779619854
-1.8821704456 -0.9539571651 0.8368745495
-1.8781262140 -1.0339319560 0.8898856144
-1.8801615374 -1.1176431884 0.9368645190
-1.8902886197 -1.2041579701 0.9772259237
-1.9109157195 -1.2919499009 1.0101089734
-1.9437185829 -1.3787991912 1.0344008237
-1.9883313646 -1.4624197401 1.0493640680
-2.0428295650 -1.5412425164 1.0544521120
-2.1041834114 -1.6149345529 1.0499784530
-2.1699030421 -1.6835009902 1.0358718766
-2.2378433163 -1.7472444485 1.0125919132
-2.3064964340 -1.8062132969 0.9804920822
-2.3747311621 -1.8602576880 0.9399588792
-2.4417414429 -1.9089920602 0.8914501970
-2.5068080139 -1.9517711208 0.8352813294
-2.5692215749 -1.9881723260 0.7720398110
-2.6282547560 -2.0171183940 0.7020591476
-2.6831846990 -2.0384220182 0.6262466949
-2.7333647625 -2.0515195076 0.5454526626
-2.7781058421 -2.0561368353 0.4606352740
-2.8167308965 -2.0522547928 0.3728298103
-2.8487715182 -2.0401339333 0.2831325795
-2.8734422857 -2.0195967071 0.1926426185
-2.8909105249 -1.9914102742 0.1025436937
-2.9010523216 -1.9560633812 0.0138510356
-2.9039121758 -1.9140765708 -0.0724594274
-2.8994703366 -1.8658997242 -0.1554114807
-2.8882604666 -1.8121466989 -0.2341880560
-2.8706534759 -1.7534697466 -0.3081288636
-2.8469589028 -1.6904137632 -0.3765617497
-2.8174706277 -1.6234580192 -0.4387566621
-2.7823571090 -1.5532353087 -0.4940424000
-2.7417321153 -1.4803630892 -0.5415727273
-2.6957972387 -1.4057805506 -0.5808942939
-2.6443512406 -1.3304568267 -0.6108478871
-2.5874795737 -1.2557056935 -0.6306871327
-2.5254163824 -1.1830167596 -0.6394784475
-2.4587958019 -1.1139781141 -0.6369238560
-2.3887257243 -1.0498952199 -0.6229398014
-2.3165992089 -0.9917149780 -0.5979264156
-2.2438279890 -0.9397569692 -0.5629941782
-2.1716168696 -0.8939425927 -0.5193569408
-2.1007682802 -0.8538618187 -0.4684211299
-2.0315032574 -0.8193019537 -0.4115775910
-1.9635923565 -0.7903757217 -0.3501233819
-1.8961720982 -0.7672091686 -0.2857593564
-1.8278791561 -0.7503144435 -0.2203726556
-1.7568905211 -0.7410488806 -0.1563739437
-1.6813582744 -0.7406258890 -0.0971522011
-1.6002875005 -0.7500965164 -0.0467621993
-1.5140514722 -0.7701678472 -0.0099860307
-1.4250790959 -0.7999853684 0.0095861918
-1.3366938780 -0.8371263612 0.0096864534
-1.2522930365 -0.8779832113 -0.0103330216
-1.1733833024 -0.9181960272 -0.0471756453
-1.0989330808 -0.9544664295 -0.0957476502
-1.0252138371 -0.9849898310 -0.1492212998
-0.9474806784 -1.0089055920 -0.2002414608
-0.8628451055 -1.0265102985 -0.2418351307
-0.7714604519 -1.0383240833 -0.2683817575
-0.6761128631 -1.0456606181 -0.2752253017
-0.5812130401 -1.0504949555 -0.2626141165
-0.4906681104 -1.0541261193 -0.2313246498
-0.4072931477 -1.0576500169 -0.1840608607
-0.3324617955 -1.0619151033 -0.1241422381
-0.2662440443 -1.0677186477 -0.0548742232
-0.2074421790 -1.0759195059 0.0206032519
-0.1542355920 -1.0872379875 0.0997640176
-0.1049227547 -1.1023860125 0.1807967288
-0.0577162916 -1.1216619017 0.2622050857
-0.0113300080 -1.1453402109 0.3429209698
0.0355789351 -1.1734663600 0.4218871384
0.0838791777 -1.2063183797 0.4981411693
0.1342291074 -1.2436386838 0.5709259742
0.1870124297 -1.2852727303 0.6395221235
0.2424651530 -1.3310218608 0.7032161467
0.3005462155 -1.3808381588 0.7612629531
0.3609157819 -1.4344222669 0.8132974258
0.4231925945 -1.4916149142 0.8588368245
0.4867747814 -1.5524208311 0.8973344147
0.5508467876 -1.6167267114 0.9286753757
0.6142661577 -1.6848542466 0.9523138761
0.6753466663 -1.7572508155 0.9680249900
0.7312809048 -1.8348980709 0.9755544194
0.7754850307 -1.9199898832 0.9740887738
0.7971051398 -2.0126639112 0.9639911105
0.7916105094 -2.1068891703 0.9473676463
0.7692282920 -2.1977969515 0.9261691442
0.7389151467 -2.2851738495 0.9002911429
0.7050062640 -2.3695612008 0.8693989789
0.6691423009 -2.4509497615 0.8331198465
0.6321185552 -2.5290826645 0.7912819882
0.5941523851 -2.6037019410 0.7442138753
0.5551612695 -2.6743641726 0.6921377503
0.5149957197 -2.7404344920 0.6351542170
0.4734896434 -2.8014437173 0.5736701604
0.4304389218 -2.8567199772 0.5079761797
0.3858365513 -2.9059848269 0.4386416170
0.3396028263 -2.9484444309 0.3659492590
0.2918569817 -2.9836148814 0.2904019366
0.2428618126 -3.0111278260 0.2125143204
0.1928754438 -3.0302567669 0.1327734528
0.1424345645 -3.0410278479 0.0517706781
0.0919404079 -3.0430716430 -0.0298784408
0.0419187639 -3.0363120462 -0.1115701155
-0.0071253002 -3.0208287515 -0.1926716171
-0.0546799155 -2.9964399700 -0.2724660243
-0.1001470295 -2.9635580171 -0.3504003314
-0.1432319169 -2.9226529024 -0.4258462456
-0.1836083375 -2.8741894221 -0.4982544225
-0.2209874783 -2.8185208083 -0.5670005840
-0.2553056908 -2.7563795523 -0.6316852845
-0.2863808342 -2.6880978172 -0.6916580060
-0.3140857677 -2.6142106006 -0.7464001480
-0.3384544844 -2.5354652703 -0.7956715109
-0.3592226611 -2.4522807817 -0.8389169434
-0.3760424118 -2.3651629311 -0.8756478579
-0.3884100363 -2.2747061175 -0.9054156029
-0.3953477102 -2.1814732305 -0.9273519608
-0.3958714630 -2.0864071122 -0.9407859008
-0.3891339820 -1.9907591020 -0.9452753634
-0.3744593598 -1.8960424788 -0.9403033989
-0.3518021825 -1.8039294328 -0.9257322585
-0.3219835336 -1.7159109483 -0.9016993464
-0.2862355274 -1.6332330766 -0.8684882623
-0.2463966666 -1.5562738225 -0.8271538762
-0.2039099713 -1.4853609009 -0.7782896856
-0.1600754280 -1.4207029032 -0.7224169935
-0.1159264008 -1.3622189869 -0.6603371638
-0.0720679889 -1.3097128176 -0.5929390812
-0.0287745834 -1.2630890089 -0.5209923757
0.0139972364 -1.2224931204 -0.4451766883
0.0566731452 -1.1877593615 -0.3664480570
0.0999532017 -1.1585159589 -0.2858414909
0.1449758557 -1.1345353372 -0.2044499456
0.1930654599 -1.1154810197 -0.1235131601
0.2462552976 -1.1009351866 -0.0448758097
0.3061533554 -1.0900561017 0.0293780160
0.3742779674 -1.0820063143 0.0964989144
0.4515716725 -1.0759656479 0.1530254530
0.5379840213 -1.0709928658 0.1943108184
0.6308836278 -1.0661076345 0.2173263709
0.7264723160 -1.0599579848 0.2196298117
0.8199321549 -1.0507692232 0.2005804819
0.9066453216 -1.0368017628 0.1621436410
0.9847772391 -1.0168896307 0.1100934001
1.0565580608 -0.9906524689 0.0519378773
1.1267676109 -0.9581592396 -0.0049628652
1.2004026205 -0.9196674289 -0.0529788020
1.2800140366 -0.8775157428 -0.0858030522
1.3649705226 -0.8354042543 -0.0995852418
1.4526845451 -0.7972802867 -0.0933213655
1.5397731072 -0.7665740464 -0.0674850725
1.6229225934 -0.7454422605 -0.0245610740
1.7001660911 -0.7347998076 0.0313931683
1.7713281237 -0.7343898931 0.0958278380
1.8381178521 -0.7427199583 0.1643124089
1.9024878566 -0.7585727019 0.2338113324
1.9662300079 -0.7813259342 0.3019654271
2.0309134991 -0.8099756251 0.3669234019
2.0973351085 -0.8442695915 0.4272114256
2.1658742400 -0.8842030966 0.4813278450
2.2362699116 -0.9299528404 0.5278955240
2.3078223776 -0.9816964596 0.5655435569
2.3792665235 -1.0396342213 0.5929631145
2.4492541864 -1.1032777816 0.6092596803
2.5161689220 -1.1719958053 0.6134009056
2.5787870375 -1.2443167194 0.6054344334
2.6365213891 -1.3185382816 0.5861496054
2.6890437248 -1.3931550914 0.5563207507
2.7361139774 -1.4668018242 0.5165875878
2.7777792760 -1.5383496597 0.4679739248
2.8139836763 -1.6069348542 0.4113665355
2.8447152760 -1.6718160689 0.3475957052
2.8694642735 -1.7321435360 0.2770947870
2.8879595889 -1.7873582119 0.2007457125
2.9000305704 -1.8370034106 0.1194509409
2.9052964173 -1.8803875914 0.0339563329
2.9031978789 -1.9166257924 -0.0549314621
2.8938350815 -1.9453990518 -0.1460419614
2.8769895184 -1.9660741175 -0.2382677339
2.8527163070 -1.9780231918 -0.3303786495
2.8213450825 -1.9807676683 -0.4210654048
2.7834994946 -1.9744627375 -0.5090630305
2.7395982643 -1.9589846828 -0.5930245390
2.6903841674 -1.9343885689 -0.6716934792
2.6368133278 -1.9015196526 -0.7442663299
2.5795857571 -1.8607810177 -0.8097103820
2.5194986634 -1.8128253705 -0.8672240349
2.4574268919 -1.7586580970 -0.9165222272
2.3941494306 -1.6988439700 -0.9569763012
2.3305758223 -1.6341123423 -0.9884051559
2.2678493548 -1.5647366058 -1.0101128528
2.2071339943 -1.4913443565 -1.0221087769
2.1501080585 -1.4141424700 -1.0238753922
2.0984612278 -1.3336595020 -1.0155546087
2.0542072367 -1.2506052594 -0.9966768688
2.0186799502 -1.1662408183 -0.9678418170
1.9923028968 -1.0820521228 -0.9300274571
1.9750563279 -0.9996630504 -0.8838624763
1.9657457404 -0.9203075905 -0.8306203588
1.9631584471 -0.8449702126 -0.7711406246
1.9662181675 -0.7742738293 -0.7062261435
1.9739871288 -0.7085631925 -0.6366239693
1.9860957709 -0.6482347799 -0.5628806755
2.0024500723 -0.5935352402 -0.4856486975
2.0230030729 -0.5442361250 -0.4058279698
2.0481105644 -0.5001382895 -0.3242822588
2.0784523522 -0.4603691247 -0.2422884430
2.1148695583 -0.4234337401 -0.1614530126
2.1579600756 -0.3866922020 -0.0838986840
2.2082537145 -0.3465109542 -0.0126891500
2.2652527701 -0.2980708638 0.0473243828
2.3253958781 -0.2376487318 0.0909327833
2.3810345380 -0.1628683613 0.1116129957
2.4204315500 -0.0761743983 0.1058454825
2.4304449987 0.0135097414 0.0747655304
2.4120210260 0.0956584574 0.0292009893
2.3756330647 0.1685964774 -0.0213762509
2.3283298279 0.2345484143 -0.0726675247
2.2727070392 0.2953847216 -0.1219284579
2.2096416774 0.3525126811 -0.1664000406
2.1382703544 0.4060062952 -0.2018382227
2.0596074102 0.4558855593 -0.2248484946
1.9764845639 0.5029309002 -0.2342556456
1.8923575314 0.5491460069 -0.2321125734
1.8096204326 0.5966798896 -0.2212379945
1.7299870417 0.6475056203 -0.2039047837
1.6543440000 0.7026229891 -0.1823305229
1.5833238599 0.7625972613 -0.1581498029
1.5166827013 0.8270634147 -0.1330643118
1.4533460071 0.8950715192 -0.1087526099
1.3912045653 0.9650620464 -0.0871238979
1.3270767960 1.0345944375 -0.0704703960
1.2572220201 1.0998968380 -0.0621898016
1.1799697908 1.1566895856 -0.0646964806
1.0969627844 1.2029546565 -0.0779358873
1.0109767011 1.2397216899 -0.0996890483
0.9237495196 1.2699242242 -0.1262317327
0.8335685995 1.2957624903 -0.1464652066
0.7403822663 1.3175075664 -0.1541012774
0.6460520761 1.3351777762 -0.1509479403
0.5517480272 1.3491153018 -0.1392237637
0.4580485454 1.3597002978 -0.1209142206
0.3650641106 1.3675132614 -0.0981056545
0.2726749262 1.3729901721 -0.0723660637
0.1806509985 1.3764923819 -0.0450092289
0.0887148731 1.3783147872 -0.0171910353
-0.0034581334 1.3786396972 0.0098904018
-0.0961759822 1.3777492730 0.0350167266
-0.1896770215 1.3758618737 0.0569564953
-0.2841172384 1.3731686551 0.0742578524
-0.3794756779 1.3698808230 0.0851958150
-0.4754037243 1.3662494031 0.0877760211
-0.5773188978 1.3659337317 0.0828201778
-0.6730116431 1.3598824574 0.0650722106
-0.7665204521 1.3484321233 0.0397805778
-0.8582452034 1.3328031539 0.0104344686
-0.9263916230 1.3185046718 -0.0120624282
-1.0169925591 1.2963590362 -0.0405982306
-1.1071057636 1.2685159220 -0.0652200767
-1.1953679892 1.2314286787 -0.0826285312
-1.2787778443 1.1822554889 -0.0898957323
-1.3544143593 1.1214950345 -0.0859664650
-1.4222741558 1.0530538045 -0.0724643018
-1.4853480472 0.9815486394 -0.0521080371
-1.5476656180 0.9105819037 -0.0276837847
-1.6123976857 0.8425807091 -0.0012547993
-1.6813561282 0.7790231839 0.0254398115
-1.7552537398 0.7206825739 0.0507293372
-1.8340922666 0.6677536766 0.0727662662
-1.9170957824 0.6194627657 0.0894764399
-2.0029222499 0.5742101321 0.0985036203
-2.0895770965 0.5297858304 0.0972186754
-2.1740332968 0.4836837570 0.0828840408
-2.2533410008 0.4341993135 0.0559719952
-2.3081837418 0.3943043192 0.0289774722
-2.3754940070 0.3375874423 -0.0127254405
-2.4357244478 0.2762396429 -0.0585418117
-2.4879666167 0.2093796848 -0.1062931541
-2.5288506142 0.1354199744 -0.1541054152
-2.5520940330 0.0531598288 -0.1990640835
-2.5497601863 -0.0354270557 -0.2351632922
-2.5193461832 -0.1238074491 -0.2551890322
-2.4674691547 -0.2046074721 -0.2550840193
-2.4035131217 -0.2737146414 -0.2343665169
-2.3354838522 -0.3295766323 -0.1944486165
-2.2692540371 -0.3729437290 -0.1384749866
-2.2085671208 -0.4064932131 -0.0704003635
-2.1551210258 -0.4339242233 0.0062148842
-2.1196305607 -0.4529487696 0.0672203918
-2.0784920145 -0.4788591950 0.1517284937
-2.0433439359 -0.5081446369 0.2378230123
-2.0133317928 -0.5425754973 0.3239510804
-1.9875516130 -0.5831687809 0.4087395319
-1.9655565546 -0.6305416223 0.4910437419
-1.9467942078 -0.6844671137 0.5700405038
-1.9311775595 -0.7447962739 0.6449909977
-1.9187306840 -0.8111094251 0.7153388737
-1.9099095556 -0.8830079356 0.7805430133
-1.9057455763 -0.9600763595 0.8400337060
-1.9073418419 -1.0415307905 0.8934505765
-1.9124079404 -1.1047391248 0.9298942068
-1.9282876468 -1.1917428746 0.9709635671
-1.9549694306 -1.2796875640 1.0035049733
-1.9932067413 -1.3663340668 1.0265134954
-2.0295711050 -1.4289793453 1.0362705121
-2.0841737806 -1.5093338710 1.0415665762
-2.1452667511 -1.5849408053 1.0363964375
-2.2103337215 -1.6557730026 1.0211350101
-2.2605366458 -1.7056857031 1.0031456380
-2.3281430380 -1.7681474061 0.9713554703
-2.3955081666 -1.8253717069 0.9304681287
-2.4616611555 -1.8768969170 0.8809537382
-2.5257916810 -1.9221379519 0.8233207935
-2.5871478226 -1.9604569205 0.7581576673
-2.6309816552 -1.9844309035 0.7048984760
-2.6855694589 -2.0088116973 0.6280262647
-2.7352358481 -2.0245581794 0.5457579884
-2.7792231950 -2.0315096275 0.4591629391
-2.8167995262 -2.0293550582 0.3693589603
-2.8473834892 -2.0181439346 0.2775876003
-2.8662900763 -2.0048511554 0.2082106767
-2.8839585304 -1.9789260301 0.1158841068
-2.8938000053 -1.9449841051 0.0249946871
-2.8961272688 -1.9039887103 -0.0634595258
-2.8909011058 -1.8562728646 -0.1483482120
-2.8817598018 -1.8161195740 -0.2087886252
-2.8645757785 -1.7585938647 -0.2855121575
-2.8410156034 -1.6962099226 -0.3565460376
-2.8112032559 -1.6295005922 -0.4209880177
-2.7755683447 -1.5592022983 -0.4782620924
-2.7343115684 -1.4860840172 -0.5276809537
-2.6873181689 -1.4109549918 -0.5680939427
-2.6347879267 -1.3349563582 -0.5988920203
-2.5767584404 -1.2594518094 -0.6191061773
-2.5135292987 -1.1859772510 -0.6279388389
-2.4458168148 -1.1161498067 -0.6247417601
-2.3747671926 -1.0514162468 -0.6095258911
-2.3201928771 -1.0068833610 -0.5904183028
-2.2469133728 -0.9526946545 -0.5562893760
-2.1741271230 -0.9048204721 -0.5128079372
-2.1026829491 -0.8630188595 -0.4614481299
-2.0328724136 -0.8270622065 -0.4037463338
-1.9644320722 -0.7969487686 -0.3412139915
-1.8965132652 -0.7729751468 -0.2755162131
-1.8276753394 -0.7558592867 -0.2086704511
-1.7560266964 -0.7467448779 -0.1433370539
-1.6797698814 -0.7468103735 -0.0829675827
-1.5977925408 -0.7573833968 -0.0321667472
-1.5107167443 -0.7788273866 0.0045032469
-1.4210649673 -0.8100175166 0.0231591408
-1.3322524117 -0.8484416088 0.0215139401
-1.2476496371 -0.8901012462 -0.0004705450
-1.1688082380 -0.9307708107 -0.0399545267
-1.0942828732 -0.9672309377 -0.0909321282
-1.0200570909 -0.9976608838 -0.1462956594
-0.9414465735 -1.0214644764 -0.1984852119
-0.8556373781 -1.0388235534 -0.2403571788
-0.7629118279 -1.0503218971 -0.2656709892
-0.6665184746 -1.0574510143 -0.2709070421
-0.5709775682 -1.0620237840 -0.2557513217
-0.5022034744 -1.0646769238 -0.2322503064
-0.4172858268 -1.0680437397 -0.1851598328
-0.3411283836 -1.0722246300 -0.1248063383
-0.2738782096 -1.0781625133 -0.0546380009
-0.2144544280 -1.0867796913 0.0221262697
-0.1609765054 -1.0988604290 0.1027637870
-0.1115367939 -1.1149901641 0.1852697579
-0.0646719247 -1.1357762225 0.2682447563
-0.0187436490 -1.1614764362 0.3503581611
0.0274332038 -1.1922388088 0.4305583199
0.0747240546 -1.2280964463 0.5079301187
0.1111032654 -1.2579318728 0.5639584328
0.1615726597 -1.3027879988 0.6343572644
0.2140289288 -1.3525668956 0.6998206364
0.2683270462 -1.4074350386 0.7594498742
0.3238646847 -1.4671517477 0.8129531740
0.3798416009 -1.5318231412 0.8598335742
0.4350496578 -1.6017852775 0.8994727671
0.4745122675 -1.6585398458 0.9233701279
0.5235155041 -1.7386031212 0.9493071321
0.5553100326 -1.8028190578 0.9629660712
0.5822318920 -1.8699022955 0.9722174503
0.6034629182 -1.9396492844 0.9769659878
0.6181960632 -2.0359192488 0.9742877371
0.6189108329 -2.1084910564 0.9655653663
0.6142942162 -2.1802124109 0.9529667849
0.6006345246 -2.2738240671 0.9299656730
0.5802658236 -2.3642533135 0.8999845115
0.5619433598 -2.4298606042 0.8734657546
0.5341561100 -2.5139126451 0.8326472479
0.5034532155 -2.5939358073 0.7861932751
0.4701531967 -2.6695146029 0.7343899760
0.4343762971 -2.7401711232 0.6775345733
0.3962059186 -2.8055625231 0.6161279130
0.3556258724 -2.8652055483 0.5505566454
0.3126137921 -2.9184779148 0.4811692409
0.2672072520 -2.9647443729 0.4083676379
0.2196705999 -3.0037720050 0.3327511670
0.1702299745 -3.0349985707 0.2547786419
0.1192314688 -3.0578881458 0.1749384982
0.0671166167 -3.0723450237 0.0938647051
0.0144697484 -3.0781239424 0.0120581939
-0.0382384867 -3.0750607626 -0.0698550681
-0.0905179024 -3.0632980826 -0.1512643567
-0.1418402690 -3.0429809395 -0.2315876555
-0.1916129075 -3.0141263449 -0.3102675595
-0.2395783755 -2.9774068247 -0.3867627042
-0.2963703428 -2.9207114064 -0.4784170025
-0.3391282992 -2.8676300619 -0.5480776307
-0.3794072351 -2.8082056141 -0.6140042132
-0.4171441655 -2.7428954422 -0.6757320478
-0.4522935994 -2.6721173221 -0.7327911568
-0.4848640051 -2.5964452354 -0.7848881036
-0.5218186123 -2.4957527433 -0.8426825376
-0.5476717276 -2.4104631986 -0.8821672812
-0.5694384771 -2.3214819336 -0.9154497627
-0.5894309050 -2.2059095440 -0.9483220807
-0.5947480172 -2.0859245823 -0.9677853713
-0.5829303577 -1.9652571691 -0.9746998982
-0.5518629400 -1.8480746224 -0.9678200499
-0.5040104148 -1.7381769489 -0.9471442905
-0.4434723400 -1.6386830674 -0.9116115758
-0.3910147941 -1.5652513432 -0.8748813267
-0.3367628898 -1.4973405075 -0.8308016789
-0.2821894208 -1.4346505908 -0.7798887056
-0.2283297560 -1.3772054598 -0.7224236314
-0.1759253048 -1.3248779274 -0.6590221224
-0.1252947651 -1.2775973170 -0.5904220327
-0.0765236139 -1.2354502239 -0.5172659401
-0.0294237168 -1.1985202902 -0.4402816182
0.0165866955 -1.1668637549 -0.3603331009
0.0623246771 -1.1403535695 -0.2783701054
0.1088927964 -1.1187364103 -0.1954437283
0.1578858734 -1.1018682057 -0.1128243876
0.2108979293 -1.0892358423 -0.0319734776
0.2696289149 -1.0800820291 0.0452369017
0.3543312101 -1.0725806880 0.1321981672
0.4318726639 -1.0684458886 0.1906027145
0.5181102268 -1.0649898852 0.2348683706
0.6112116563 -1.0611545267 0.2614627627
0.7318671435 -1.0539574573 0.2668834189
0.8263638621 -1.0441551775 0.2476789929
0.9146181645 -1.0289519465 0.2103785682
0.9950862122 -1.0072379539 0.1602743783
1.0698451731 -0.9790058670 0.1044916787
1.1434617721 -0.9444044247 0.0507843778
1.2205035069 -0.9046879580 0.0066033206
1.3032142832 -0.8626557115 -0.0218987742
1.3687261850 -0.8323256268 -0.0295940209
1.4357095208 -0.8044808704 -0.0269201285
1.5252292858 -0.7744070856 -0.0051131912
1.5910429652 -0.7572449104 0.0214849121
1.6734695263 -0.7455801131 0.0721272922
1.7498853251 -0.7446698703 0.1326442669
1.8214242397 -0.7530791197 0.1983790792
1.8728755194 -0.7653182678 0.2489262886
1.9406660980 -0.7869641623 0.3155720402
2.0085662428 -0.8149452134 0.3797074612
2.0776517893 -0.8488016938 0.4395767887
2.1484033728 -0.8885914975 0.4935057144
2.2207121166 -0.9342420091 0.5401980113
2.2939102400 -0.9860968018 0.5781313436
2.3668666802 -1.0443805172 0.6056452283
2.4381336055 -1.1085990154 0.6220677458
2.5062243418 -1.1779647076 0.6265533283
2.5699758069 -1.2511001435 0.6189941649
2.6286849103 -1.3264171037 0.6000958413
2.6818255975 -1.4023620608 0.5703060571
2.7294325196 -1.4775703321 0.5307715913
2.7713769576 -1.5508688659 0.4822391484
2.8076344299 -1.6213922414 0.4256495617
2.8381444828 -1.6883834657 0.3618234257
2.8625233596 -1.7511184146 0.2913756891
2.8804741713 -1.8090108932 0.2150921781
2.8915656486 -1.8613818768 0.1336985251
2.8956346470 -1.9077451697 0.0481155954
2.8923492749 -1.9474518971 -0.0407760338
2.8813530700 -1.9797604527 -0.1320071210
2.8626396860 -2.0040412078 -0.2244475839
2.8363975135 -2.0199469942 -0.3168612438
2.8030924428 -2.0271038831 -0.4080883917
2.7629960501 -2.0251393322 -0.4968119755
2.7167370751 -2.0140853532 -0.5818029492
2.6650831439 -1.9941461066 -0.6619306970
2.6087586921 -1.9655945617 -0.7360751122
2.5334932283 -1.9196305167 -0.8200430491
2.4697221460 -1.8742907248 -0.8782403922
2.4037889934 -1.8225038367 -0.9280455405
2.3366855223 -1.7651101047 -0.9694299817
2.2692387615 -1.7024799410 -1.0016328723
2.2026425810 -1.6350424391 -1.0245426426
2.1233749544 -1.5437119571 -1.0384353364
2.0651946704 -1.4656883776 -1.0386977935
2.0142703201 -1.3834265167 -1.0286811790
1.9647590686 -1.2759250438 -1.0013167990
1.9371440782 -1.1884919405 -0.9689993467
1.9200456225 -1.1018613250 -0.9281893839
1.9120663693 -1.0177750864 -0.8797846891
1.9112303396 -0.9374130964 -0.8247544604
1.9160031260 -0.8616647498 -0.7636778326
1.9252441892 -0.7911573393 -0.6970582914
1.9381407895 -0.7262542214 -0.6255191418
1.9543492569 -0.6674702530 -0.5495043236
1.9737767176 -0.6151392960 -0.4696177509
1.9966183538 -0.5693456419 -0.3866788859
2.0233739187 -0.5299913527 -0.3016198634
2.0547847619 -0.4965544900 -0.2156168122
2.0916122195 -0.4677608036 -0.1300709916
2.1346950158 -0.4413364536 -0.0467314392
2.1982406949 -0.4072416504 0.0513812634
2.2729302283 -0.3652792122 0.1377389115
2.3565926096 -0.3055196649 0.2019530112
2.4549653292 -0.2078505961 0.2434742686
2.5267342697 -0.0839037012 0.2383555788
2.5417255603 0.0501849313 0.1898335058
2.5004218207 0.1705264449 0.1209040785
2.4396709944 0.2568599323 0.0604307525
2.3815548111 0.3194394818 0.0135662245
2.3161279807 0.3771951217 -0.0297031805
2.2435664059 0.4306584613 -0.0664162847
2.1642418002 0.4801122350 -0.0931241346
2.0798243798 0.5262310239 -0.1070953155
2.0149868843 0.5596927515 -0.1095005816
1.9499646494 0.5929930696 -0.1060388863
1.8653350391 0.6395369725 -0.0925089955
1.7842927082 0.6900622920 -0.0727098029
1.7269628087 0.7318018966 -0.0547501501
1.6543304091 0.7915550136 -0.0291206240
1.5865190955 0.8563707279 -0.0025202800
1.5225443267 0.9252951459 0.0233541298
1.4601375232 0.9965736128 0.0466084941
1.3958508238 1.0675150259 0.0650673700
1.3077604955 1.1504314859 0.0779674618
1.2057559634 1.2160105601 0.0721552431
1.0959719533 1.2636353551 0.0509081486
1.0060724051 1.2918881219 0.0261544591
0.9152849631 1.3146378085 -0.0012611847
0.8226151149 1.3336234088 -0.0245219716
0.7275381778 1.3487800428 -0.0391829238
0.6552277210 1.3576743014 -0.0448073912
0.5581193974 1.3661289138 -0.0451772943
0.4609434740 1.3713189055 -0.0390104383
0.3882197110 1.3736081194 -0.0313057854
0.2917122781 1.3744076941 -0.0170066467
0.1956274201 1.3735471039 -0.0000720725
0.0998001936 1.3715916251 0.0181930163
0.0040051266 1.3690759220 0.0365604175
-0.0919875902 1.3665104232 0.0538531294
-0.1883652545 1.3643926362 0.0689100055
-0.2852226371 1.3632075079 0.0805933492
-0.3825196123 1.3634251763 0.0877878676
-0.4800431100 1.3654888800 0.0894362400
