# Supplementary material for: The topology of the magnetically induced ring current of C13Cl2
Source: Chem Sci. 2026 Jun 27. Online ahead of print. doi: 10.1039/d6sc03398a (PMC13334967; doi:10.1039/d6sc03398a)
Supplement: SC-OLF-D6SC03398A-s002 [file SC-OLF-D6SC03398A-s002.zip › c13cl2/3loops/ribbon_traj_010_069.xyz]

300

-0.5712877011 1.3617794568 0.0983819861
-0.6665846603 1.3553437664 0.0810554773
-0.7596361794 1.3433560593 0.0560201870
-0.8509361582 1.3272767640 0.0270548066
-0.9412719063 1.3076772768 -0.0027694878
-1.0311845102 1.2838862911 -0.0307188091
-1.1204746198 1.2537614786 -0.0540282585
-1.1966844699 1.2194076099 -0.0679039754
-1.2790676487 1.1689545022 -0.0742939305
-1.3534444272 1.1071122151 -0.0693192521
-1.4121041218 1.0471852961 -0.0571539739
-1.4751506595 0.9760965907 -0.0372156932
-1.5373798153 0.9055277008 -0.0131182085
-1.6019110559 0.8378242701 0.0129999676
-1.6705940862 0.7744899867 0.0394010013
-1.7442071699 0.7163632039 0.0644036170
-1.8226168219 0.6634952214 0.0862807518
-1.9051387578 0.6152208100 0.1030388474
-1.9905064211 0.5700186045 0.1122352688
-2.0767739259 0.5257399860 0.1111481098
-2.1610542587 0.4799418597 0.0974320240
-2.2402864391 0.4308251978 0.0710068632
-2.3125316151 0.3776049350 0.0342388278
-2.3776287995 0.3201550532 -0.0090862681
-2.4357455845 0.2581156119 -0.0558626441
-2.4855262762 0.1903383393 -0.1041201623
-2.5196486585 0.1252488554 -0.1460013866
-2.5407953760 0.0424183444 -0.1907006132
-2.5392725447 -0.0354942617 -0.2230661258
-2.5085077305 -0.1246911684 -0.2434250171
-2.4623186793 -0.1954316740 -0.2426135970
-2.3994048118 -0.2657523243 -0.2230826362
-2.3404520573 -0.3158666106 -0.1894730580
-2.2744652909 -0.3617915016 -0.1359377355
-2.2136187755 -0.3973611584 -0.0695742057
-2.1598781856 -0.4262296197 0.0057920907
-2.1187185114 -0.4490612437 0.0763129777
-2.0781469729 -0.4759731063 0.1603011682
-2.0435751087 -0.5061964584 0.2458419653
-2.0140256922 -0.5414536980 0.3313283531
-1.9887989100 -0.5828294178 0.4154371296
-1.9673072894 -0.6307150725 0.4970837759
-1.9490954007 -0.6850064351 0.5754409023
-1.9341286116 -0.7457169799 0.6496468856
-1.9230312487 -0.8031635656 0.7110235102
-1.9144724717 -0.8744606257 0.7762859763
-1.9104306765 -0.9508209547 0.8359454797
-1.9120584833 -1.0316418127 0.8894279888
-1.9189588284 -1.1053635930 0.9303612365
-1.9355484022 -1.1917907804 0.9706001220
-1.9579487689 -1.2682471952 0.9989409308
-1.9947071061 -1.3546072467 1.0227021485
-2.0351873444 -1.4278640508 1.0355494693
-2.0900388056 -1.5076730174 1.0403610126
-2.1430843985 -1.5737108433 1.0368102907
-2.2076672797 -1.6447748300 1.0227628689
-2.2743935678 -1.7111120531 0.9989703631
-2.3335099623 -1.7646329734 0.9701816692
-2.4004832465 -1.8217089528 0.9294197358
-2.4662515710 -1.8732592109 0.8801966497
-2.5222487500 -1.9127482471 0.8303700978
-2.5835565598 -1.9520426997 0.7663526187
-2.6414128259 -1.9837172648 0.6952907813
-2.6887785819 -2.0046160781 0.6282487211
-2.7380498991 -2.0206325067 0.5462930183
-2.7817181885 -2.0278094339 0.4600233933
-2.8190619129 -2.0259759629 0.3705608787
-2.8465607546 -2.0172579588 0.2908445457
-2.8705450700 -1.9989844962 0.1986071814
-2.8870071793 -1.9723922100 0.1067366895
-2.8958746115 -1.9381282685 0.0163617299
-2.8973210956 -1.9019381015 -0.0603193195
-2.8922134890 -1.8548940125 -0.1450111062
-2.8801633824 -1.8019038497 -0.2253927065
-2.8615034353 -1.7436224609 -0.3006901453
-2.8365170417 -1.6805985315 -0.3701094581
-2.8098236469 -1.6220096892 -0.4252598428
-2.7738638567 -1.5518589529 -0.4818118589
-2.7322054776 -1.4788500159 -0.5302393033
-2.6850235818 -1.4039615357 -0.5699169420
-2.6322953707 -1.3282797245 -0.5998557344
-2.5819033910 -1.2625118170 -0.6175786677
-2.5192339429 -1.1891267375 -0.6270299304
-2.4520436377 -1.1192692672 -0.6246143149
-2.3814766192 -1.0543166084 -0.6103462692
-2.3181426058 -1.0021346635 -0.5890634108
-2.2450846341 -0.9484581056 -0.5543853983
-2.1726303314 -0.9011498357 -0.5103824290
-2.1105331536 -0.8650761153 -0.4652534379
-2.0410352387 -0.8286255167 -0.4081502268
-1.9730894006 -0.7980543046 -0.3459265922
-1.9058557508 -0.7734817194 -0.2803496454
-1.8380009704 -0.7554655097 -0.2133091880
-1.7677009725 -0.7451488370 -0.1472181697
-1.6929644590 -0.7438699826 -0.0854554780
-1.6124751575 -0.7529162601 -0.0323665272
-1.5265299812 -0.7727643674 0.0073162025
-1.4261058356 -0.8066582533 0.0323622734
-1.3371984852 -0.8452245581 0.0319550028
-1.2524501346 -0.8872697550 0.0109491848
-1.1736511721 -0.9284154213 -0.0277782406
-1.0998492300 -0.9652840234 -0.0788881043
-1.0270850212 -0.9961080602 -0.1352761144
-0.9500297013 -1.0202720377 -0.1890853899
-0.8654613656 -1.0379982769 -0.2330826356
-0.7734220905 -1.0498161347 -0.2611006924
-0.6770430824 -1.0570207185 -0.2683898453
-0.5811271655 -1.0616654353 -0.2553151949
-0.4899095912 -1.0651911070 -0.2227123337
-0.4168472521 -1.0683111973 -0.1799537608
-0.3410785552 -1.0727191043 -0.1197001976
-0.2743073176 -1.0789123584 -0.0496333021
-0.2152972079 -1.0878409697 0.0268940611
-0.1621730499 -1.1002263596 0.1072007599
-0.1132509150 -1.1168040672 0.1894140300
-0.0723714473 -1.1348926300 0.2615067489
-0.0267505521 -1.1602660581 0.3433657848
0.0189344018 -1.1906847770 0.4234264885
0.0655798622 -1.2263284543 0.5006944433
0.1137523528 -1.2671045337 0.5743569972
0.1577593167 -1.3063320403 0.6351977815
0.2094788334 -1.3565132473 0.6999921901
0.2628401630 -1.4116988169 0.7589834861
0.3172489560 -1.4717346845 0.8117047268
0.3662712093 -1.5270209368 0.8524464518
0.4206718350 -1.5960254478 0.8918795708
0.4679699409 -1.6594660044 0.9194913154
0.5132929349 -1.7262510266 0.9409610960
0.5555559599 -1.7964662195 0.9561301190
0.5931135668 -1.8704644254 0.9648249050
0.6211154858 -1.9493084312 0.9652927494
0.6353882424 -2.0321787040 0.9590184163
0.6337949113 -2.1158343858 0.9471336948
0.6215775052 -2.1976157561 0.9306926472
0.6026941971 -2.2768047035 0.9087537340
0.5805639130 -2.3537227522 0.8823776654
0.5561685248 -2.4283061971 0.8514879233
0.5270471209 -2.5108440828 0.8104750407
0.4955434386 -2.5894700349 0.7636454155
0.4656670266 -2.6544610441 0.7184219077
0.4301669883 -2.7245567996 0.6616682358
0.3924132184 -2.7892656687 0.6000879478
0.3523414063 -2.8479763033 0.5340694676
0.3150328215 -2.8934522130 0.4730235324
0.2708275176 -2.9396977999 0.4001300920
0.2245133247 -2.9783963364 0.3241920075
0.1764043668 -3.0092217911 0.2457908370
0.1268342634 -3.0316086937 0.1654575327
0.0762835560 -3.0453014439 0.0837891621
0.0251960603 -3.0501250430 0.0014536306
-0.0258633549 -3.0460315260 -0.0809425627
-0.0763133930 -3.0330619553 -0.1627985926
-0.1256279294 -3.0111540077 -0.2434293976
-0.1733243891 -2.9807485496 -0.3222446603
-0.2190459848 -2.9422679119 -0.3986517422
-0.2625001101 -2.8962321467 -0.4721378287
-0.3034275217 -2.8429766124 -0.5420914396
-0.3417815924 -2.7831968897 -0.6081042090
-0.3774897015 -2.7173884517 -0.6696796690
-0.4104963715 -2.6459903169 -0.7262665855
-0.4408485563 -2.5696817794 -0.7776131469
-0.4684150055 -2.4889260387 -0.8232899628
-0.4968270243 -2.3937229396 -0.8680215555
-0.5202406124 -2.2935836162 -0.9040835234
-0.5367231559 -2.1893694407 -0.9313772218
-0.5428685659 -2.0819953876 -0.9493115884
-0.5306135551 -1.9618362844 -0.9566537676
-0.4958727463 -1.8467235764 -0.9491811308
-0.4529649529 -1.7494316095 -0.9306199456
-0.4020208908 -1.6593767587 -0.9001697617
-0.3543662350 -1.5839190814 -0.8647258783
-0.3045718190 -1.5137690839 -0.8214510421
-0.2539127733 -1.4489084045 -0.7710060750
-0.2034446568 -1.3894786904 -0.7137871322
-0.1539322338 -1.3354790547 -0.6504748299
-0.1058057728 -1.2869201558 -0.5817900362
-0.0591409210 -1.2437378140 -0.5085702640
-0.0137833083 -1.2061189406 -0.4314974719
0.0307873955 -1.1740375032 -0.3514777327
0.0754053776 -1.1472661371 -0.2695347971
0.1211957783 -1.1255989122 -0.1867211157
0.1696161049 -1.1087633367 -0.1042808466
0.2224766670 -1.0962917271 -0.0238389915
0.2815296694 -1.0875009858 0.0526237017
0.3483696145 -1.0815327539 0.1225657332
0.4342708434 -1.0773372682 0.1896270570
0.5202405352 -1.0742221685 0.2338412125
0.6250253297 -1.0705434092 0.2630800175
0.7337110593 -1.0646142372 0.2672028613
0.8391670128 -1.0531729577 0.2424646550
0.9258254030 -1.0374171187 0.2023288282
1.0042459966 -1.0152254440 0.1497849257
1.0769729915 -0.9865087679 0.0922893290
1.1488719522 -0.9517349899 0.0372696997
1.2143163954 -0.9171973550 -0.0040703850
1.2957110250 -0.8746298074 -0.0349780261
1.3714753632 -0.8383813425 -0.0450922202
1.4492078525 -0.8058780945 -0.0397890493
1.5267175034 -0.7792313837 -0.0195622452
1.6018480168 -0.7599157910 0.0140889294
1.6827475387 -0.7488125417 0.0662281265
1.7478276319 -0.7484241183 0.1204401439
1.8186523433 -0.7561162248 0.1861123489
1.8864925922 -0.7719573156 0.2536029290
1.9532110014 -0.7949149760 0.3202285369
2.0116658890 -0.8202332440 0.3761893722
2.0800561619 -0.8546808312 0.4358145744
2.1501738574 -0.8949651361 0.4894578093
2.2218668645 -0.9412285476 0.5356161358
2.2944737073 -0.9936642858 0.5728250383
2.3668185827 -1.0523214078 0.5997594015
2.4375465816 -1.1167338189 0.6155142768
2.5051173756 -1.1861560837 0.6192224150
2.5683499375 -1.2591804951 0.6108217093
2.6265764213 -1.3341534073 0.5910176439
2.6794134126 -1.4095595394 0.5605340098
2.7266536353 -1.4840269799 0.5201250475
2.7634622018 -1.5474519376 0.4776032794
2.8002066637 -1.6173949043 0.4212773702
2.8311657576 -1.6837293425 0.3575769125
2.8560018612 -1.7457302046 0.2871768541
2.8744382242 -1.8028007048 0.2109011450
2.8861110119 -1.8543194418 0.1295126880
2.8906866484 -1.8996596730 0.0438621011
2.8877913825 -1.9380997148 -0.0451533559
2.8773664438 -1.9691505428 -0.1364429582
2.8592780126 -1.9921469328 -0.2289051302
2.8336274928 -2.0065360714 -0.3213078118
2.8007737028 -2.0118929941 -0.4123767693
2.7612804091 -2.0082234639 -0.5008550456
2.7156479838 -1.9954063101 -0.5854417877
2.6645498111 -1.9735136735 -0.6648856367
2.6089579512 -1.9433545415 -0.7383772098
2.5496008817 -1.9053262691 -0.8049476902
2.4872054801 -1.8600421349 -0.8637506584
2.4226415638 -1.8084180436 -0.9144193123
2.3480135331 -1.7436863992 -0.9609579718
2.2816009514 -1.6805885695 -0.9927357305
2.2160409545 -1.6126883651 -1.0149316350
2.1528006824 -1.5402534159 -1.0272750422
2.0866381658 -1.4534134931 -1.0290095904
2.0353666891 -1.3717043530 -1.0195028998
1.9888633325 -1.2757551993 -0.9964326616
1.9572442218 -1.1780552514 -0.9602812578
1.9386547233 -1.0923744304 -0.9196518202
1.9288003560 -1.0091914132 -0.8712952947
1.9261082839 -0.9297310403 -0.8160696356
1.9291725225 -0.8549124138 -0.7546020753
1.9368398431 -0.7852876277 -0.6875987988
1.9483208464 -0.7213470564 -0.6156247255
1.9608725083 -0.6698427490 -0.5494644074
1.9790964101 -0.6177299115 -0.4696748167
2.0008586221 -0.5721382370 -0.3868832848
2.0266738062 -0.5330560259 -0.3020231427
2.0571983220 -0.4999437439 -0.2163144440
2.0931801855 -0.4713194958 -0.1312750076
2.1414848490 -0.4435621857 -0.0381096872
2.2054595437 -0.4131740428 0.0591140557
2.2898719319 -0.3718739798 0.1516166273
2.3844203995 -0.3114364290 0.2203459963
2.4778855586 -0.2261490808 0.2567207107
2.5512781336 -0.1166974541 0.2539932554
2.5831831466 0.0048839794 0.2163013607
2.5632292708 0.1213307227 0.1569986658
2.5054429001 0.2228134534 0.0926270555
2.4271815643 0.3113499266 0.0309333679
2.3462234738 0.3848224571 -0.0207872749
2.2659325950 0.4462188568 -0.0603109809
2.1886899886 0.4974814517 -0.0863913930
2.1172708876 0.5401186325 -0.1004572306
2.0432861535 0.5810457143 -0.1046528979
1.9588110962 0.6280558935 -0.0973366695
1.8870899920 0.6711809028 -0.0842027187
1.8182156947 0.7172580820 -0.0665183800
1.7527466105 0.7668807235 -0.0456577996
1.6828753412 0.8287833756 -0.0191132482
1.6064228442 0.9016562753 0.0086310251
1.5260608546 0.9720087770 0.0273845710
1.4314014022 1.0436720020 0.0357190382
1.3441642810 1.1039152414 0.0359113080
1.2643788446 1.1542295970 0.0308982394
1.1804696993 1.1980958382 0.0187184333
1.0933798244 1.2347997102 -0.0000513893
1.0045416297 1.2650606764 -0.0238706594
0.9148032459 1.2903854618 -0.0505039896
0.8232595009 1.3119268431 -0.0739755077
0.7298070652 1.3298451546 -0.0906288035
0.6352468378 1.3439945153 -0.1006483898
0.5521285775 1.3536783768 -0.1020304692
0.4566909828 1.3601167479 -0.0984586412
0.3734777153 1.3627968257 -0.0870107073
0.2790920320 1.3609380152 -0.0659910821
0.1856385322 1.3582378239 -0.0404770694
0.0927237352 1.3560180978 -0.0125273246
-0.0000839432 1.3550100409 0.0160725679
-0.0931830878 1.3556768726 0.0436409570
-0.1869352441 1.3577616754 0.0684853238
-0.2816813550 1.3606181186 0.0887204600
-0.3776474356 1.3631758883 0.1019374336
-0.4745387958 1.3639583240 0.1057835035
-0.5710351300 1.3625784000 0.0799004700
-0.6654151991 1.3571272609 0.0631383025
-0.7576941333 1.3463919031 0.0387981387
-0.8482301781 1.3315655738 0.0103267367
-0.9378165217 1.3133436001 -0.0191835690
-1.0270009961 1.2911456477 -0.0471219846
-1.1156907287 1.2629397153 -0.0707757742
-1.2025749075 1.2257618889 -0.0874288250
-1.2846655202 1.1766022464 -0.0940650720
-1.3585523788 1.1156011227 -0.0892642271
-1.4247848676 1.0475264314 -0.0752655793
-1.4866382644 0.9769036832 -0.0549582567
-1.5479518306 0.9070113189 -0.0307975049
-1.6117164438 0.8400657565 -0.0047432484
-1.6796788540 0.7775124238 0.0215832544
-1.7525852564 0.7201896281 0.0465191967
-1.8302444840 0.6681064421 0.0683985690
-1.9119905944 0.6206277122 0.0853022751
-1.9965892687 0.5762360696 0.0949203854
-2.0822335197 0.5328710828 0.0945428677
-2.1661457573 0.4881082956 0.0817024554
-2.2453222393 0.4401142885 0.0564388078
-2.3177292848 0.3880339726 0.0208920141
-2.3831589745 0.3317352648 -0.0211939598
-2.4419712282 0.2710041041 -0.0667392724
-2.4931650651 0.2048996395 -0.1139449797
-2.5332932168 0.1316596513 -0.1612406251
-2.5557733612 0.0498452172 -0.2058345755
-2.5521400837 -0.0387022124 -0.2417022471
-2.5203675873 -0.1266001576 -0.2613833322
-2.4674273991 -0.2062746014 -0.2606651803
-2.4033668969 -0.2744128225 -0.2401411964
-2.3354728218 -0.3294824019 -0.2008923663
-2.2695341937 -0.3719791981 -0.1457426891
-2.2089797402 -0.4047880123 -0.0789266596
-2.1554779628 -0.4313029019 -0.0037405626
-2.1089417707 -0.4555974319 0.0766851711
-2.0689436513 -0.4808716337 0.1602762847
-2.0344350867 -0.5097936380 0.2451154980
-2.0045219246 -0.5439065377 0.3297656640
-1.9784560088 -0.5840917338 0.4130094157
-1.9556603638 -0.6307923781 0.4937732428
-1.9355812966 -0.6837809739 0.5713186516
-1.9181181494 -0.7431727098 0.6447500306
-1.9030595442 -0.8081752493 0.7138233463
-1.8909157305 -0.8786145860 0.7779619854
-1.8821704456 -0.9539571651 0.8368745495
-1.8781262140 -1.0339319560 0.8898856144
-1.8801615374 -1.1176431884 0.9368645190
-1.8902886197 -1.2041579701 0.9772259237
-1.9109157195 -1.2919499009 1.0101089734
-1.9437185829 -1.3787991912 1.0344008237
-1.9883313646 -1.4624197401 1.0493640680
-2.0428295650 -1.5412425164 1.0544521120
-2.1041834114 -1.6149345529 1.0499784530
-2.1699030421 -1.6835009902 1.0358718766
-2.2378433163 -1.7472444485 1.0125919132
-2.3064964340 -1.8062132969 0.9804920822
-2.3747311621 -1.8602576880 0.9399588792
-2.4417414429 -1.9089920602 0.8914501970
-2.5068080139 -1.9517711208 0.8352813294
-2.5692215749 -1.9881723260 0.7720398110
-2.6282547560 -2.0171183940 0.7020591476
-2.6831846990 -2.0384220182 0.6262466949
-2.7333647625 -2.0515195076 0.5454526626
-2.7781058421 -2.0561368353 0.4606352740
-2.8167308965 -2.0522547928 0.3728298103
-2.8487715182 -2.0401339333 0.2831325795
-2.8734422857 -2.0195967071 0.1926426185
-2.8909105249 -1.9914102742 0.1025436937
-2.9010523216 -1.9560633812 0.0138510356
-2.9039121758 -1.9140765708 -0.0724594274
-2.8994703366 -1.8658997242 -0.1554114807
-2.8882604666 -1.8121466989 -0.2341880560
-2.8706534759 -1.7534697466 -0.3081288636
-2.8469589028 -1.6904137632 -0.3765617497
-2.8174706277 -1.6234580192 -0.4387566621
-2.7823571090 -1.5532353087 -0.4940424000
-2.7417321153 -1.4803630892 -0.5415727273
-2.6957972387 -1.4057805506 -0.5808942939
-2.6443512406 -1.3304568267 -0.6108478871
-2.5874795737 -1.2557056935 -0.6306871327
-2.5254163824 -1.1830167596 -0.6394784475
-2.4587958019 -1.1139781141 -0.6369238560
-2.3887257243 -1.0498952199 -0.6229398014
-2.3165992089 -0.9917149780 -0.5979264156
-2.2438279890 -0.9397569692 -0.5629941782
-2.1716168696 -0.8939425927 -0.5193569408
-2.1007682802 -0.8538618187 -0.4684211299
-2.0315032574 -0.8193019537 -0.4115775910
-1.9635923565 -0.7903757217 -0.3501233819
-1.8961720982 -0.7672091686 -0.2857593564
-1.8278791561 -0.7503144435 -0.2203726556
-1.7568905211 -0.7410488806 -0.1563739437
-1.6813582744 -0.7406258890 -0.0971522011
-1.6002875005 -0.7500965164 -0.0467621993
-1.5140514722 -0.7701678472 -0.0099860307
-1.4250790959 -0.7999853684 0.0095861918
-1.3366938780 -0.8371263612 0.0096864534
-1.2522930365 -0.8779832113 -0.0103330216
-1.1733833024 -0.9181960272 -0.0471756453
-1.0989330808 -0.9544664295 -0.0957476502
-1.0252138371 -0.9849898310 -0.1492212998
-0.9474806784 -1.0089055920 -0.2002414608
-0.8628451055 -1.0265102985 -0.2418351307
-0.7714604519 -1.0383240833 -0.2683817575
-0.6761128631 -1.0456606181 -0.2752253017
-0.5812130401 -1.0504949555 -0.2626141165
-0.4906681104 -1.0541261193 -0.2313246498
-0.4072931477 -1.0576500169 -0.1840608607
-0.3324617955 -1.0619151033 -0.1241422381
-0.2662440443 -1.0677186477 -0.0548742232
-0.2074421790 -1.0759195059 0.0206032519
-0.1542355920 -1.0872379875 0.0997640176
-0.1049227547 -1.1023860125 0.1807967288
-0.0577162916 -1.1216619017 0.2622050857
-0.0113300080 -1.1453402109 0.3429209698
0.0355789351 -1.1734663600 0.4218871384
0.0838791777 -1.2063183797 0.4981411693
0.1342291074 -1.2436386838 0.5709259742
0.1870124297 -1.2852727303 0.6395221235
0.2424651530 -1.3310218608 0.7032161467
0.3005462155 -1.3808381588 0.7612629531
0.3609157819 -1.4344222669 0.8132974258
0.4231925945 -1.4916149142 0.8588368245
0.4867747814 -1.5524208311 0.8973344147
0.5508467876 -1.6167267114 0.9286753757
0.6142661577 -1.6848542466 0.9523138761
0.6753466663 -1.7572508155 0.9680249900
0.7312809048 -1.8348980709 0.9755544194
0.7754850307 -1.9199898832 0.9740887738
0.7971051398 -2.0126639112 0.9639911105
0.7916105094 -2.1068891703 0.9473676463
0.7692282920 -2.1977969515 0.9261691442
0.7389151467 -2.2851738495 0.9002911429
0.7050062640 -2.3695612008 0.8693989789
0.6691423009 -2.4509497615 0.8331198465
0.6321185552 -2.5290826645 0.7912819882
0.5941523851 -2.6037019410 0.7442138753
0.5551612695 -2.6743641726 0.6921377503
0.5149957197 -2.7404344920 0.6351542170
0.4734896434 -2.8014437173 0.5736701604
0.4304389218 -2.8567199772 0.5079761797
0.3858365513 -2.9059848269 0.4386416170
0.3396028263 -2.9484444309 0.3659492590
0.2918569817 -2.9836148814 0.2904019366
0.2428618126 -3.0111278260 0.2125143204
0.1928754438 -3.0302567669 0.1327734528
0.1424345645 -3.0410278479 0.0517706781
0.0919404079 -3.0430716430 -0.0298784408
0.0419187639 -3.0363120462 -0.1115701155
-0.0071253002 -3.0208287515 -0.1926716171
-0.0546799155 -2.9964399700 -0.2724660243
-0.1001470295 -2.9635580171 -0.3504003314
-0.1432319169 -2.9226529024 -0.4258462456
-0.1836083375 -2.8741894221 -0.4982544225
-0.2209874783 -2.8185208083 -0.5670005840
-0.2553056908 -2.7563795523 -0.6316852845
-0.2863808342 -2.6880978172 -0.6916580060
-0.3140857677 -2.6142106006 -0.7464001480
-0.3384544844 -2.5354652703 -0.7956715109
-0.3592226611 -2.4522807817 -0.8389169434
-0.3760424118 -2.3651629311 -0.8756478579
-0.3884100363 -2.2747061175 -0.9054156029
-0.3953477102 -2.1814732305 -0.9273519608
-0.3958714630 -2.0864071122 -0.9407859008
-0.3891339820 -1.9907591020 -0.9452753634
-0.3744593598 -1.8960424788 -0.9403033989
-0.3518021825 -1.8039294328 -0.9257322585
-0.3219835336 -1.7159109483 -0.9016993464
-0.2862355274 -1.6332330766 -0.8684882623
-0.2463966666 -1.5562738225 -0.8271538762
-0.2039099713 -1.4853609009 -0.7782896856
-0.1600754280 -1.4207029032 -0.7224169935
-0.1159264008 -1.3622189869 -0.6603371638
-0.0720679889 -1.3097128176 -0.5929390812
-0.0287745834 -1.2630890089 -0.5209923757
0.0139972364 -1.2224931204 -0.4451766883
0.0566731452 -1.1877593615 -0.3664480570
0.0999532017 -1.1585159589 -0.2858414909
0.1449758557 -1.1345353372 -0.2044499456
0.1930654599 -1.1154810197 -0.1235131601
0.2462552976 -1.1009351866 -0.0448758097
0.3061533554 -1.0900561017 0.0293780160
0.3742779674 -1.0820063143 0.0964989144
0.4515716725 -1.0759656479 0.1530254530
0.5379840213 -1.0709928658 0.1943108184
0.6308836278 -1.0661076345 0.2173263709
0.7264723160 -1.0599579848 0.2196298117
0.8199321549 -1.0507692232 0.2005804819
0.9066453216 -1.0368017628 0.1621436410
0.9847772391 -1.0168896307 0.1100934001
1.0565580608 -0.9906524689 0.0519378773
1.1267676109 -0.9581592396 -0.0049628652
1.2004026205 -0.9196674289 -0.0529788020
1.2800140366 -0.8775157428 -0.0858030522
1.3649705226 -0.8354042543 -0.0995852418
1.4526845451 -0.7972802867 -0.0933213655
1.5397731072 -0.7665740464 -0.0674850725
1.6229225934 -0.7454422605 -0.0245610740
1.7001660911 -0.7347998076 0.0313931683
1.7713281237 -0.7343898931 0.0958278380
1.8381178521 -0.7427199583 0.1643124089
1.9024878566 -0.7585727019 0.2338113324
1.9662300079 -0.7813259342 0.3019654271
2.0309134991 -0.8099756251 0.3669234019
2.0973351085 -0.8442695915 0.4272114256
2.1658742400 -0.8842030966 0.4813278450
2.2362699116 -0.9299528404 0.5278955240
2.3078223776 -0.9816964596 0.5655435569
2.3792665235 -1.0396342213 0.5929631145
2.4492541864 -1.1032777816 0.6092596803
2.5161689220 -1.1719958053 0.6134009056
2.5787870375 -1.2443167194 0.6054344334
2.6365213891 -1.3185382816 0.5861496054
2.6890437248 -1.3931550914 0.5563207507
2.7361139774 -1.4668018242 0.5165875878
2.7777792760 -1.5383496597 0.4679739248
2.8139836763 -1.6069348542 0.4113665355
2.8447152760 -1.6718160689 0.3475957052
2.8694642735 -1.7321435360 0.2770947870
2.8879595889 -1.7873582119 0.2007457125
2.9000305704 -1.8370034106 0.1194509409
2.9052964173 -1.8803875914 0.0339563329
2.9031978789 -1.9166257924 -0.0549314621
2.8938350815 -1.9453990518 -0.1460419614
2.8769895184 -1.9660741175 -0.2382677339
2.8527163070 -1.9780231918 -0.3303786495
2.8213450825 -1.9807676683 -0.4210654048
2.7834994946 -1.9744627375 -0.5090630305
2.7395982643 -1.9589846828 -0.5930245390
2.6903841674 -1.9343885689 -0.6716934792
2.6368133278 -1.9015196526 -0.7442663299
2.5795857571 -1.8607810177 -0.8097103820
2.5194986634 -1.8128253705 -0.8672240349
2.4574268919 -1.7586580970 -0.9165222272
2.3941494306 -1.6988439700 -0.9569763012
2.3305758223 -1.6341123423 -0.9884051559
2.2678493548 -1.5647366058 -1.0101128528
2.2071339943 -1.4913443565 -1.0221087769
2.1501080585 -1.4141424700 -1.0238753922
2.0984612278 -1.3336595020 -1.0155546087
2.0542072367 -1.2506052594 -0.9966768688
2.0186799502 -1.1662408183 -0.9678418170
1.9923028968 -1.0820521228 -0.9300274571
1.9750563279 -0.9996630504 -0.8838624763
1.9657457404 -0.9203075905 -0.8306203588
1.9631584471 -0.8449702126 -0.7711406246
1.9662181675 -0.7742738293 -0.7062261435
1.9739871288 -0.7085631925 -0.6366239693
1.9860957709 -0.6482347799 -0.5628806755
2.0024500723 -0.5935352402 -0.4856486975
2.0230030729 -0.5442361250 -0.4058279698
2.0481105644 -0.5001382895 -0.3242822588
2.0784523522 -0.4603691247 -0.2422884430
2.1148695583 -0.4234337401 -0.1614530126
2.1579600756 -0.3866922020 -0.0838986840
2.2082537145 -0.3465109542 -0.0126891500
2.2652527701 -0.2980708638 0.0473243828
2.3253958781 -0.2376487318 0.0909327833
2.3810345380 -0.1628683613 0.1116129957
2.4204315500 -0.0761743983 0.1058454825
2.4304449987 0.0135097414 0.0747655304
2.4120210260 0.0956584574 0.0292009893
2.3756330647 0.1685964774 -0.0213762509
2.3283298279 0.2345484143 -0.0726675247
2.2727070392 0.2953847216 -0.1219284579
2.2096416774 0.3525126811 -0.1664000406
2.1382703544 0.4060062952 -0.2018382227
2.0596074102 0.4558855593 -0.2248484946
1.9764845639 0.5029309002 -0.2342556456
1.8923575314 0.5491460069 -0.2321125734
1.8096204326 0.5966798896 -0.2212379945
1.7299870417 0.6475056203 -0.2039047837
1.6543440000 0.7026229891 -0.1823305229
1.5833238599 0.7625972613 -0.1581498029
1.5166827013 0.8270634147 -0.1330643118
1.4533460071 0.8950715192 -0.1087526099
1.3912045653 0.9650620464 -0.0871238979
1.3270767960 1.0345944375 -0.0704703960
1.2572220201 1.0998968380 -0.0621898016
1.1799697908 1.1566895856 -0.0646964806
1.0969627844 1.2029546565 -0.0779358873
1.0109767011 1.2397216899 -0.0996890483
0.9237495196 1.2699242242 -0.1262317327
0.8335685995 1.2957624903 -0.1464652066
0.7403822663 1.3175075664 -0.1541012774
0.6460520761 1.3351777762 -0.1509479403
0.5517480272 1.3491153018 -0.1392237637
0.4580485454 1.3597002978 -0.1209142206
0.3650641106 1.3675132614 -0.0981056545
0.2726749262 1.3729901721 -0.0723660637
0.1806509985 1.3764923819 -0.0450092289
0.0887148731 1.3783147872 -0.0171910353
-0.0034581334 1.3786396972 0.0098904018
-0.0961759822 1.3777492730 0.0350167266
-0.1896770215 1.3758618737 0.0569564953
-0.2841172384 1.3731686551 0.0742578524
-0.3794756779 1.3698808230 0.0851958150
-0.4754037243 1.3662494031 0.0877760211
-0.5715402721 1.3609805137 0.1168635022
-0.6677541215 1.3535602720 0.0989726522
-0.7615782255 1.3403202156 0.0732422354
-0.8536421384 1.3229879541 0.0437828766
-0.9447272909 1.3020109534 0.0136445933
-1.0353680243 1.2766269346 -0.0143156337
-1.1252585108 1.2445832418 -0.0372807428
-1.1907940323 1.2130533310 -0.0483791257
-1.2734697773 1.1613067580 -0.0545227890
-1.3483364756 1.0986233074 -0.0493742770
-1.3994233759 1.0468441607 -0.0390423685
-1.4636630547 0.9752894982 -0.0194731297
-1.5268078000 0.9040440828 0.0045610879
-1.5921056680 0.8355827837 0.0307431836
-1.6615093185 0.7714675497 0.0572187482
-1.7358290834 0.7125367797 0.0822880373
-1.8149891598 0.6588840008 0.1041629347
-1.8982869212 0.6098139078 0.1207754196
-1.9844235736 0.5638011395 0.1295501521
-2.0713143321 0.5186088893 0.1277533520
-2.1559627602 0.4717754238 0.1131615925
-2.2352506390 0.4215361071 0.0855749187
-2.3073339455 0.3671758974 0.0475856415
-2.3720986244 0.3085748417 0.0030214236
-2.4295199409 0.2452271198 -0.0449860158
-2.4778874873 0.1757770392 -0.0942953448
-2.5060041003 0.1188380595 -0.1307621480
-2.5258173909 0.0349914716 -0.1755666509
-2.5264050056 -0.0322863109 -0.2044300045
-2.4966478737 -0.1227821792 -0.2254667020
-2.4572099596 -0.1845887466 -0.2245620137
-2.3954427267 -0.2570918260 -0.2060240759
-2.3454312929 -0.3022508194 -0.1780537497
-2.2793963882 -0.3516038051 -0.1261327819
-2.2182578108 -0.3899343046 -0.0602217517
-2.1642784084 -0.4211563374 0.0153247441
-2.1284952521 -0.4425250555 0.0759407843
-2.0873502944 -0.4710745789 0.1603260517
-2.0527151308 -0.5025992787 0.2465684326
-2.0235294597 -0.5390008583 0.3328910422
-1.9991418111 -0.5815671018 0.4178648436
-1.9789542150 -0.6306377670 0.5003943090
-1.9626095047 -0.6862318964 0.5795631531
-1.9501390739 -0.7482612501 0.6545437407
-1.9430029532 -0.7981518819 0.7082236740
-1.9380292129 -0.8703066655 0.7746099671
-1.9386909074 -0.9476847443 0.8350164098
-1.9459907527 -1.0293516695 0.8889703633
-1.9577561194 -1.0930839976 0.9238579541
-1.9808081847 -1.1794235906 0.9639743203
-2.0049818183 -1.2445444894 0.9877728882
-2.0456956294 -1.3304153022 1.0110034733
-2.0820433242 -1.3933083614 1.0217348707
-2.1372480463 -1.4741035185 1.0262699131
-2.1819853856 -1.5324871338 1.0236421285
-2.2454315174 -1.6060486699 1.0096538611
-2.3109438192 -1.6749796578 0.9853488129
-2.3605234907 -1.7230526499 0.9598712561
-2.4262353308 -1.7831602177 0.9188805924
-2.4907616991 -1.8375263617 0.8689431024
-2.5376894860 -1.8737253733 0.8254588661
-2.5978915446 -1.9159130733 0.7606654264
-2.6545708958 -1.9503161357 0.6885224151
-2.6943724649 -1.9708101379 0.6302507473
-2.7427350356 -1.9897455058 0.5471333740
-2.7853305348 -1.9994820324 0.4594115126
-2.8213929293 -1.9996971330 0.3682919472
-2.8443499910 -1.9943819844 0.2985565120
-2.8676478544 -1.9783722852 0.2045717444
-2.8831038336 -1.9533741459 0.1109296853
-2.8906969014 -1.9201931558 0.0188724243
-2.8907300154 -1.8897996322 -0.0481792116
-2.8849566414 -1.8438883008 -0.1346107316
-2.8720662981 -1.7916610004 -0.2165973570
-2.8523533948 -1.7337751752 -0.2932514270
-2.8260751806 -1.6707832999 -0.3636571665
-2.8021766662 -1.6205613591 -0.4117630236
-2.7653706043 -1.5504825972 -0.4695813177
-2.7226788398 -1.4773369427 -0.5189058793
-2.6742499249 -1.4021425209 -0.5589395901
-2.6202395009 -1.3261026223 -0.5888635818
-2.5763272084 -1.2693179404 -0.6044702026
-2.5130515034 -1.1952367154 -0.6145814134
-2.4452914736 -1.1245604203 -0.6123047738
-2.3742275142 -1.0587379969 -0.5977527370
-2.3196860027 -1.0125543490 -0.5802004059
-2.2463412792 -0.9571592420 -0.5457766184
-2.1736437931 -0.9083570786 -0.5014079173
-2.1202980270 -0.8762904119 -0.4620857460
-2.0505672200 -0.8379490798 -0.4047228626
-1.9825864448 -0.8057328875 -0.3417298025
-1.9155394034 -0.7797542703 -0.2749399345
-1.8481227847 -0.7606165759 -0.2062457204
-1.7785114239 -0.7492487933 -0.1380623957
-1.7045706436 -0.7471140761 -0.0737587548
-1.6246628146 -0.7557360038 -0.0179708551
-1.5390084901 -0.7753608875 0.0246184357
-1.4271325752 -0.8133311382 0.0551383550
-1.3377030925 -0.8533227551 0.0542235523
-1.2526072328 -0.8965562987 0.0322313912
-1.1739190417 -0.9386348155 -0.0083808359
-1.1007653792 -0.9761016173 -0.0620285583
-1.0289562053 -1.0072262895 -0.1213309289
-0.9525787242 -1.0316384833 -0.1779293190
-0.8680776257 -1.0494862554 -0.2243301405
-0.7753837291 -1.0613081861 -0.2538196273
-0.6779733017 -1.0683808189 -0.2615543889
-0.5810412909 -1.0728359151 -0.2480162734
-0.4891510720 -1.0762560946 -0.2141000177
-0.4264013566 -1.0789723776 -0.1758466608
-0.3496953149 -1.0835231053 -0.1152581571
-0.2823705909 -1.0901060691 -0.0443923809
-0.2231522369 -1.0997624335 0.0331848702
-0.1701105078 -1.1132147316 0.1146375022
-0.1215790754 -1.1312221219 0.1980313313
-0.0870266029 -1.1481233583 0.2608084122
-0.0421710962 -1.1751919054 0.3438105997
0.0022898685 -1.2079031939 0.4249658387
0.0472805467 -1.2463385289 0.5032477174
0.0932755982 -1.2905703836 0.5777880203
0.1285062038 -1.3273913503 0.6308734394
0.1764925138 -1.3820046338 0.6967682336
0.2251341104 -1.4425594750 0.7567040191
0.2735821301 -1.5090471020 0.8101120278
0.3093498242 -1.5624269595 0.8460560791
0.3545688886 -1.6396300645 0.8864247270
0.3850930942 -1.7022052975 0.9103072551
0.4123197122 -1.7676478065 0.9296083158
0.4357652535 -1.8356816235 0.9442352481
0.4549462288 -1.9060307800 0.9540953906
0.4667459410 -1.9786269791 0.9564967249
0.4736713450 -2.0516934968 0.9540457220
0.4759793133 -2.1247796013 0.9468997434
0.4739267183 -2.1974345606 0.9352161503
0.4664732476 -2.2684355576 0.9172163252
0.4561215620 -2.3378843035 0.8953563518
0.4431947487 -2.4056626326 0.8698560002
0.4219756865 -2.4926055010 0.8296680932
0.3969344921 -2.5752381287 0.7830769558
0.3761727837 -2.6345579156 0.7447060651
0.3453382570 -2.7086791072 0.6881822546
0.3113367934 -2.7770876201 0.6265057352
0.2742438909 -2.8392326294 0.5601627554
0.2442290916 -2.8809195992 0.5074054478
0.2020522089 -2.9309511690 0.4343109249
0.1571696678 -2.9731777914 0.3579820783
0.1099469210 -3.0073157562 0.2790673535
0.0607930830 -3.0329606204 0.1981416126
0.0101325476 -3.0495750399 0.1158076462
-0.0415482873 -3.0571784430 0.0327857020
-0.0936454738 -3.0557510058 -0.0503150099
-0.1455014858 -3.0452951592 -0.1329255682
-0.1965759432 -3.0258680455 -0.2143927710
-0.2465017488 -2.9979390821 -0.2940889891
-0.2948600528 -2.9618829215 -0.3714572388
-0.3413918826 -2.9182748714 -0.4460212350
-0.3858675652 -2.8674324164 -0.5171822952
-0.4282574939 -2.8100142271 -0.5845231335
-0.4685985688 -2.7466790862 -0.6477013319
-0.5069069753 -2.6777700331 -0.7061330231
-0.5432426282 -2.6038982886 -0.7595547830
-0.5776073500 -2.5255712958 -0.8076629822
-0.6176116368 -2.4222829482 -0.8603952530
-0.6520711885 -2.3124611148 -0.9027514439
-0.6780986016 -2.1972656510 -0.9354024829
-0.6898656689 -2.0775836630 -0.9578372759
-0.6720931281 -1.9329134669 -0.9680321718
-0.6172861329 -1.7974046740 -0.9580588627
-0.5541277232 -1.6949337862 -0.9355076328
-0.4820582480 -1.6028425691 -0.8986401770
-0.4224969426 -1.5346050862 -0.8609634943
-0.3627469714 -1.4712643454 -0.8157482080
-0.3039155752 -1.4124559080 -0.7637224644
-0.2468138855 -1.3582544776 -0.7051572709
-0.1919380667 -1.3087391226 -0.6406124959
-0.1395435567 -1.2641274940 -0.5706409911
-0.0895072586 -1.2243866191 -0.4961481522
-0.0415638530 -1.1897447608 -0.4178182555
0.0049016457 -1.1603156448 -0.3365074084
0.0508575535 -1.1360163152 -0.2532281033
0.0974157009 -1.1166624871 -0.1689922857
0.1461667498 -1.1020456538 -0.0850485331
0.1986980365 -1.0916482676 -0.0028021733
0.2569059833 -1.0849458698 0.0758693875
0.3224612616 -1.0810591936 0.1486325520
0.4169700144 -1.0787088886 0.2262286610
0.5024970491 -1.0774514711 0.2733716067
0.6191670316 -1.0749791840 0.3088336640
0.7409498026 -1.0692704896 0.3147759109
0.8584018707 -1.0555766923 0.2843488280
0.9450054844 -1.0380324746 0.2425140154
1.0237147541 -1.0135612573 0.1894764513
1.0973879222 -0.9823650670 0.1326407807
1.1709762934 -0.9453107401 0.0795022646
1.2282301702 -0.9147272811 0.0448380320
1.3114080134 -0.8717438721 0.0158470000
1.3779802039 -0.8413584308 0.0094008014
1.4457311600 -0.8144759022 0.0137432669
1.5136618995 -0.7918887210 0.0283605822
1.5807734402 -0.7743893216 0.0527389327
1.6653289863 -0.7628252757 0.1010630848
1.7243271401 -0.7624583436 0.1450524498
1.7991868346 -0.7695124912 0.2079122889
1.8704973278 -0.7853419292 0.2733945257
1.9401919950 -0.8085040178 0.3384916468
1.9924182790 -0.8304908628 0.3854553425
2.0627772152 -0.8650920708 0.4444177233
2.1344734749 -0.9057271757 0.4975877736
2.2074638173 -0.9525042548 0.5433367477
2.2811250370 -1.0056321119 0.5801065197
2.3543706419 -1.0650085943 0.6065556885
2.4258389768 -1.1301898563 0.6217688734
2.4940658292 -1.2003163620 0.6250439244
2.5579128375 -1.2740442709 0.6162089852
2.6166314535 -1.3497685330 0.5958856823
2.6697831003 -1.4259639875 0.5647472690
2.7171932933 -1.5012521356 0.5236625073
2.7491451276 -1.5565542155 0.4872326341
2.7864296510 -1.6278549544 0.4311882049
2.8176162392 -1.6956426161 0.3675581198
2.8425394489 -1.7593168732 0.2972589212
2.8609168594 -1.8182431977 0.2210565775
2.8721914535 -1.8716354730 0.1395744352
2.8760768795 -1.9189317546 0.0537678692
2.8723848862 -1.9595736371 -0.0353752496
2.8608978060 -1.9929020337 -0.1268439549
2.8415665067 -2.0182197481 -0.2195425264
2.8145386786 -2.0350489510 -0.3122369741
2.7802023231 -2.0430183198 -0.4036881339
2.7390613236 -2.0419841904 -0.4926470607
2.6916977033 -2.0318279373 -0.5778590364
2.6387154548 -2.0126387781 -0.6580777943
2.5811025746 -1.9851894303 -0.7324880897
2.5196160064 -1.9498715205 -0.8001849984
2.4549122968 -1.9072588992 -0.8602772818
2.3878562357 -1.8581779902 -0.9123163974
2.3018776356 -1.7885288284 -0.9649396424
2.2326260804 -1.7270647966 -0.9970663051
2.1642325542 -1.6606401245 -1.0197504172
2.0984673704 -1.5891624752 -1.0324413076
2.0231682731 -1.4926845163 -1.0341437887
1.9722721503 -1.4097492040 -1.0234511908
1.9235194283 -1.3009051392 -0.9961884545
1.8958084933 -1.1898696844 -0.9527206986
1.8850065497 -1.1026967380 -0.9092761832
1.8825443841 -1.0187197760 -0.8587281132
1.8864708274 -0.9391544900 -0.8015189123
1.8951865980 -0.8648546150 -0.7380635261
1.9074615188 -0.7963014262 -0.6689714541
1.9226545641 -0.7341309204 -0.5946254817
1.9356492458 -0.6914507181 -0.5360481393
1.9557427480 -0.6419245829 -0.4537009360
1.9787141713 -0.6000403489 -0.3679385997
2.0052370479 -0.5659737622 -0.2797640266
2.0359442918 -0.5395183631 -0.1903404451
2.0714908128 -0.5192052514 -0.1010970027
2.1250096223 -0.5004321695 0.0076793096
2.2026653730 -0.4798371313 0.1309172613
2.3144910937 -0.4456770957 0.2559088719
2.4434449209 -0.3852241261 0.3497592094
2.5747365792 -0.2894298003 0.4018284258
2.6821247173 -0.1572205098 0.4021410282
2.7359212944 -0.0037417826 0.3578371910
2.7144375156 0.1470029879 0.2847963422
2.6352527355 0.2770304295 0.2066303618
2.5260333006 0.3881514389 0.1345342605
2.4197399084 0.4742601926 0.0803539081
2.3222235127 0.5399250325 0.0457780788
2.2391096229 0.5889566083 0.0290554366
2.1749343650 0.6243517057 0.0239340334
2.1100877430 0.6591605284 0.0249498497
2.0252646610 0.7069657801 0.0374392344
1.9645595515 0.7456819161 0.0528325572
1.9064443476 0.7870105437 0.0708680236
1.8511492210 0.8311384580 0.0910149237
1.7824268224 0.8949694900 0.1199233065
1.6961629871 0.9762491360 0.1503263621
1.5987757021 1.0489460347 0.1635217519
1.4715982392 1.1222819575 0.1585619744
1.3612517659 1.1732360452 0.1422930120
1.2715356692 1.2085623561 0.1239862803
1.1809696078 1.2395020908 0.1021333473
1.0897968643 1.2666447639 0.0778331087
0.9981065582 1.2903996629 0.0519477295
0.9058569722 1.3108466994 0.0252237534
0.8129504024 1.3280911959 -0.0014858087
0.7192318641 1.3421827429 -0.0271563296
0.6244415995 1.3528112544 -0.0503488393
0.5525091277 1.3582414518 -0.0648371746
0.4553334202 1.3605331981 -0.0760030618
0.3818913200 1.3580803900 -0.0759157600
0.2855091379 1.3488858584 -0.0596161006
0.1906260658 1.3399832659 -0.0359449100
0.0967325973 1.3337214084 -0.0078636139
0.0032902469 1.3313803845 0.0222547340
-0.0901901934 1.3336044722 0.0522651873
-0.1841934668 1.3396614772 0.0800141523
-0.2792454715 1.3480675820 0.1031830676
-0.3758191934 1.3564709536 0.1186790521
-0.4736738674 1.3616672450 0.1237909859
