# Supplementary material for: The topology of the magnetically induced ring current of C13Cl2
Source: Chem Sci. 2026 Jun 27. Online ahead of print. doi: 10.1039/d6sc03398a (PMC13334967; doi:10.1039/d6sc03398a)
Supplement: SC-OLF-D6SC03398A-s002 [file SC-OLF-D6SC03398A-s002.zip › c13cl2/3loops/ribbon_traj_011_017.xyz]

300

-0.0267211573 1.3831930652 -0.0860530189
-0.1196747442 1.3859659260 -0.0528119296
-0.2130901462 1.3930996923 -0.0216160660
-0.2956981422 1.4015735703 0.0012635898
-0.3794735898 1.4106333605 0.0187100024
-0.4645007760 1.4184097979 0.0286263567
-0.5503282807 1.4223444283 0.0273326960
-0.6353535419 1.4215869710 0.0164838311
-0.7189298407 1.4166349083 -0.0019535307
-0.8128940987 1.4080230606 -0.0298117111
-0.9053821204 1.3963252865 -0.0611599168
-0.9972956835 1.3820304696 -0.0924599622
-1.1010093314 1.3635905599 -0.1249517687
-1.2164723114 1.3367566354 -0.1538403789
-1.3402002435 1.2860283090 -0.1685790220
-1.4439384373 1.2000905379 -0.1585271613
-1.5261239264 1.0954831072 -0.1305720229
-1.5896412135 1.0091596639 -0.1016249944
-1.6487368301 0.9353643443 -0.0736471360
-1.7121878422 0.8655556069 -0.0447638929
-1.7723384460 0.8090204958 -0.0203024970
-1.8367368092 0.7566978996 0.0027017512
-1.9058371770 0.7091808752 0.0223902047
-1.9781785049 0.6650715715 0.0375236493
-2.0527989320 0.6232458794 0.0466188283
-2.1283850066 0.5823384919 0.0475748268
-2.2027546608 0.5405616721 0.0373880585
-2.2841078662 0.4900918820 0.0156671974
-2.3598077813 0.4362732452 -0.0161526853
-2.4390928649 0.3716917734 -0.0586549807
-2.5107395907 0.3018967647 -0.1064265633
-2.5888036555 0.2089408240 -0.1674495404
-2.6421149354 0.1016448042 -0.2313597511
-2.6510033250 -0.0200060247 -0.2886709767
-2.6069540522 -0.1425132844 -0.3224984061
-2.5251412513 -0.2499421898 -0.3228885907
-2.4250890988 -0.3326664571 -0.2867039523
-2.3240340816 -0.3903869340 -0.2194284462
-2.2403093032 -0.4265696014 -0.1377268072
-2.1757035112 -0.4513029585 -0.0517924461
-2.1260733471 -0.4718528471 0.0304162325
-2.0834508225 -0.4932074031 0.1165180602
-2.0470756823 -0.5180933140 0.2046546479
-2.0161261114 -0.5485880267 0.2931744725
-1.9896645353 -0.5858804610 0.3806051781
-1.9670620650 -0.6304222114 0.4657393699
-1.9499481089 -0.6752324905 0.5373177717
-1.9336702951 -0.7333222717 0.6155307619
-1.9205597701 -0.7979772906 0.6890729373
-1.9110924997 -0.8688269115 0.7572912089
-1.9066630666 -0.9355312072 0.8117328185
-1.9066336688 -1.0162268331 0.8686391073
-1.9138781779 -1.1010477799 0.9186218062
-1.9301975213 -1.1886790990 0.9609718621
-1.9575039296 -1.2773461583 0.9944859993
-1.9910812871 -1.3537610338 1.0154189289
-2.0392367331 -1.4385613538 1.0298590820
-2.0959260175 -1.5191791436 1.0335266312
-2.1586618898 -1.5950239315 1.0264763438
-2.2249877397 -1.6659867876 1.0089781425
-2.2929954751 -1.7320559326 0.9815105341
-2.3526103628 -1.7856763718 0.9500044409
-2.4202268701 -1.8418476515 0.9050364491
-2.4861901606 -1.8919196814 0.8512606548
-2.5496344226 -1.9351138848 0.7891530064
-2.6026074457 -1.9671372320 0.7291668245
-2.6592791593 -1.9956615680 0.6534413102
-2.7111515426 -2.0154201693 0.5717247145
-2.7573429050 -2.0259536627 0.4850434608
-2.7921636993 -2.0270588904 0.4062062384
-2.8258120668 -2.0200736063 0.3136770324
-2.8520742471 -2.0039250690 0.2198998385
-2.8704560935 -1.9790719279 0.1261403803
-2.8799501358 -1.9505283723 0.0454258439
-2.8835338352 -1.9108710831 -0.0449055252
-2.8794026954 -1.8642218097 -0.1318065836
-2.8678758710 -1.8112819833 -0.2143396902
-2.8522194466 -1.7605231489 -0.2821799075
-2.8278514312 -1.6975426351 -0.3542278811
-2.7970410503 -1.6301107757 -0.4194646838
-2.7602103443 -1.5590033256 -0.4772346381
-2.7235454988 -1.4945931268 -0.5212564976
-2.6756681066 -1.4187220605 -0.5626256265
-2.6220933473 -1.3419089295 -0.5940483318
-2.5704546572 -1.2752151123 -0.6117291899
-2.5066702786 -1.2006021031 -0.6218796128
-2.4382968918 -1.1294902498 -0.6196477353
-2.3665396931 -1.0633446177 -0.6050398704
-2.3022562378 -1.0106945651 -0.5824726725
-2.2281831123 -0.9561138801 -0.5468151076
-2.1547514958 -0.9078899371 -0.5018052104
-2.0918128241 -0.8709409041 -0.4560242579
-2.0212395033 -0.8342880012 -0.3974435716
-1.9519406868 -0.8037663371 -0.3339898618
-1.8829681022 -0.7798828768 -0.2674111934
-1.8221190395 -0.7645432189 -0.2082914500
-1.7492133707 -0.7553066650 -0.1422627553
-1.6712895930 -0.7559892521 -0.0816251310
-1.5980775940 -0.7663431291 -0.0375451113
-1.5094829439 -0.7883326003 -0.0008187062
-1.4300149961 -0.8161591640 0.0157276160
-1.3399163968 -0.8551975745 0.0147972769
-1.2647446269 -0.8924867197 -0.0032081210
-1.1846658042 -0.9349442891 -0.0418174458
-1.1101948581 -0.9734385843 -0.0939456715
-1.0371421471 -1.0058473035 -0.1520064803
-0.9600201868 -1.0317085530 -0.2078466123
-0.8749763919 -1.0506171613 -0.2538047906
-0.7820453707 -1.0630952380 -0.2835618696
-0.6718266681 -1.0708618279 -0.2920475838
-0.5747325984 -1.0745214775 -0.2768012822
-0.4715061261 -1.0768508703 -0.2362636350
-0.3888232947 -1.0791209439 -0.1827934186
-0.3154137230 -1.0825336642 -0.1170514386
-0.2508904614 -1.0881893225 -0.0425998786
-0.1937671121 -1.0970310701 0.0374751150
-0.1420253460 -1.1098171691 0.1206542125
-0.0939505489 -1.1272317780 0.2052097445
-0.0478110589 -1.1496815784 0.2896687485
-0.0078604284 -1.1736944849 0.3622054100
0.0382342673 -1.2060927110 0.4433797461
0.0856405773 -1.2440723572 0.5213053017
0.1348272390 -1.2874915714 0.5951678168
0.1793699781 -1.3297463422 0.6556764701
0.2320769834 -1.3831854128 0.7199116742
0.2862172329 -1.4420156277 0.7779347354
0.3409922399 -1.5062640111 0.8292056958
0.3952315964 -1.5760210337 0.8733237328
0.4411724646 -1.6412869930 0.9059143867
0.4897608388 -1.7221783949 0.9351808641
0.5314611095 -1.8093465744 0.9556626713
0.5628930979 -1.9022887291 0.9666883141
0.5798656814 -1.9867153402 0.9682027228
0.5875686810 -2.0848024820 0.9615687409
0.5836993229 -2.1821815155 0.9460853128
0.5708576808 -2.2771991332 0.9225630382
0.5541497187 -2.3574417904 0.8959642663
0.5306163633 -2.4460958996 0.8593320791
0.5032905446 -2.5307524215 0.8163865281
0.4727995405 -2.6109420340 0.7674074384
0.4439591222 -2.6772025369 0.7204114848
0.4083952055 -2.7481334582 0.6615494537
0.3701907967 -2.8133522046 0.5979329377
0.3293989512 -2.8724112161 0.5300500149
0.2860171276 -2.9246212054 0.4582803577
0.2461648510 -2.9645716403 0.3930877199
0.1983884351 -3.0027413263 0.3154623384
0.1486483717 -3.0325767393 0.2354595774
0.0973893190 -3.0537756718 0.1536865493
0.0516621006 -3.0645922022 0.0814071566
-0.0010591867 -3.0688633629 -0.0020019326
-0.0537590359 -3.0641642205 -0.0854025379
-0.1058479942 -3.0502078169 -0.1681425119
-0.1505724284 -3.0307458794 -0.2391842806
-0.2001766264 -3.0004540647 -0.3190247882
-0.2478381266 -2.9619859698 -0.3964871354
-0.2932432052 -2.9157554625 -0.4710130136
-0.3260608421 -2.8772254360 -0.5244762924
-0.3671004157 -2.8186775687 -0.5926871444
-0.4055434789 -2.7538796324 -0.6566197267
-0.4414072869 -2.6834401923 -0.7159092831
-0.4745739826 -2.6076942051 -0.7699799426
-0.5050131657 -2.5272455228 -0.8185593303
-0.5293139015 -2.4534685424 -0.8558733328
-0.5535371332 -2.3652936413 -0.8930869866
-0.5730350609 -2.2734634320 -0.9235637409
-0.5850615724 -2.1907646165 -0.9442099838
-0.5904460300 -2.1061448831 -0.9591150889
-0.5856264848 -2.0080330375 -0.9680433686
-0.5706478294 -1.9232739724 -0.9687407329
-0.5411333119 -1.8296043291 -0.9599873955
-0.5055193086 -1.7528801486 -0.9442943535
-0.4645317822 -1.6806984963 -0.9221284936
-0.4138217286 -1.6029806394 -0.8890683731
-0.3601961641 -1.5311857724 -0.8479080007
-0.3121078728 -1.4733356819 -0.8060312835
-0.2576183674 -1.4116938345 -0.7514846473
-0.2041479875 -1.3554725043 -0.6904007146
-0.1523103366 -1.3045562072 -0.6235004070
-0.1083543894 -1.2643419751 -0.5611856947
-0.0600870451 -1.2235184722 -0.4852283969
-0.0133579675 -1.1881411648 -0.4056550270
0.0324429384 -1.1582828517 -0.3233219077
0.0726474674 -1.1368614580 -0.2501001975
0.1197385522 -1.1167278184 -0.1655879962
0.1696684501 -1.1014502448 -0.0817019703
0.2241155963 -1.0903579865 -0.0000161382
0.2851488937 -1.0828989185 0.0772573167
0.3544278582 -1.0780723953 0.1473727243
0.4331546313 -1.0749196983 0.2066379298
0.5207666704 -1.0723592847 0.2515754395
0.6154646786 -1.0693002903 0.2782045996
0.7135319870 -1.0643565856 0.2842391602
0.8225073998 -1.0545014927 0.2661372413
0.9124538859 -1.0394749934 0.2286013446
0.9937856259 -1.0176457351 0.1771295224
1.0684960986 -0.9890363539 0.1191951449
1.1415341261 -0.9538965025 0.0627236795
1.2181414894 -0.9133704595 0.0153994626
1.3014473917 -0.8701204413 -0.0150098311
1.3790047120 -0.8339235934 -0.0238780911
1.4700661426 -0.7979942046 -0.0146795093
1.5601059087 -0.7712633465 0.0145666071
1.6350804144 -0.7571211475 0.0540479152
1.7154860176 -0.7515253852 0.1107540185
1.7902993489 -0.7562811675 0.1749347089
1.8523289962 -0.7675508034 0.2336910758
1.9214203634 -0.7881127806 0.3012604272
1.9902054492 -0.8154921495 0.3666845679
2.0599342788 -0.8490369632 0.4280890184
2.1220415559 -0.8828580924 0.4774127019
2.1948585151 -0.9278739504 0.5267352345
2.2688561816 -0.9790357162 0.5675566092
2.3429168404 -1.0368905943 0.5979572183
2.4064517242 -1.0926170765 0.6147164503
2.4767386783 -1.1613365681 0.6233518058
2.5429067469 -1.2344279359 0.6194046999
2.5965028303 -1.3004930558 0.6060621563
2.6528809386 -1.3772575170 0.5802443039
2.7035364999 -1.4537269601 0.5437806174
2.7430776122 -1.5193425502 0.5043961541
2.7829034806 -1.5921229102 0.4508508147
2.8167476327 -1.6615568786 0.3893259073
2.8443965227 -1.7268981568 0.3206384169
2.8635457569 -1.7804684870 0.2558704958
2.8787321895 -1.8364124760 0.1758623113
2.8867682929 -1.8864455188 0.0910538923
2.8873232551 -1.9299278258 0.0023495168
2.8809536700 -1.9615842912 -0.0775620638
2.8667872647 -1.9908249752 -0.1707869746
2.8447258360 -2.0116299072 -0.2647235456
2.8189811692 -2.0224339388 -0.3461956932
2.7829118061 -2.0262362602 -0.4379772524
2.7400811433 -2.0205795577 -0.5266913836
2.6977573102 -2.0083242304 -0.6006926282
2.6443407815 -1.9856299351 -0.6805399956
2.5862676814 -1.9541097253 -0.7538895377
2.5245314804 -1.9147462573 -0.8201105707
2.4683069332 -1.8749803556 -0.8719561714
2.4017254074 -1.8226173022 -0.9228172470
2.3338114464 -1.7644204647 -0.9647847840
2.2741588660 -1.7091424536 -0.9933469049
2.2065885897 -1.6413861412 -1.0176915867
2.1412890707 -1.5686885361 -1.0317550710
2.0878296442 -1.5012759044 -1.0353267744
2.0326666538 -1.4197163920 -1.0295852027
1.9863321451 -1.3342402551 -1.0131837043
1.9549250220 -1.2574242178 -0.9904655566
1.9296982042 -1.1688254024 -0.9552495528
1.9148847453 -1.0816190419 -0.9115325992
1.9090708046 -1.0076641024 -0.8676885949
1.9093443784 -0.9271779584 -0.8104047484
1.9150079595 -0.8516129822 -0.7470060582
1.9250445219 -0.7816886116 -0.6779266691
1.9387166413 -0.7179307566 -0.6037069451
1.9535829040 -0.6678080837 -0.5351818199
1.9733277129 -0.6166425985 -0.4530581871
1.9966653071 -0.5727192155 -0.3677740428
2.0204786855 -0.5398423410 -0.2918031669
2.0520214722 -0.5084924096 -0.2036867752
2.0889717356 -0.4823380473 -0.1160197715
2.1322393550 -0.4592066832 -0.0305011642
2.1828546620 -0.4361311282 0.0507250429
2.2410234675 -0.4094378169 0.1251735539
2.3147160801 -0.3717760963 0.1980802410
2.4038090665 -0.3139094166 0.2588961366
2.4912545033 -0.2347521587 0.2918513170
2.5697641050 -0.1253296119 0.2925670206
2.6070395597 -0.0011326299 0.2573772655
2.5883476608 0.1191976195 0.1985596344
2.5358063836 0.2140786704 0.1401212527
2.4747317520 0.2906140055 0.0879956595
2.4130045788 0.3530161551 0.0433989894
2.3447343769 0.4109948901 0.0024750439
2.2697917683 0.4648561356 -0.0317543635
2.1885855886 0.5149166735 -0.0556347929
2.1140459707 0.5561260319 -0.0666256635
2.0378738295 0.5961235856 -0.0679893936
1.9620614276 0.6364419239 -0.0606247390
1.8782249673 0.6857841812 -0.0435488075
1.8087105866 0.7327464553 -0.0239070173
1.7429373146 0.7837256598 -0.0015918646
1.6728322813 0.8475070352 0.0261351319
1.6079558895 0.9164298690 0.0542901053
1.5389570170 0.9983271792 0.0846134618
1.4537798206 1.0841629186 0.1001209721
1.3646598367 1.1449558082 0.0869104824
1.2715671910 1.1941011967 0.0623071173
1.1864918001 1.2311446553 0.0382582283
1.0997565443 1.2627950164 0.0116793420
1.0116548363 1.2900043003 -0.0161607469
0.9222857075 1.3132620264 -0.0443108338
0.8316697178 1.3331099394 -0.0717865952
0.7398173479 1.3499634402 -0.0978205598
0.6351600372 1.3656186459 -0.1264613340
0.5280580230 1.3773758052 -0.1491813124
0.4064047959 1.3859457798 -0.1662180543
0.2830134599 1.3884336989 -0.1651947449
0.1739402737 1.3861538250 -0.1459484668
0.0670003219 1.3833942839 -0.1167972701
0.0159785100 1.3221492600 0.0440682900
-0.0764374347 1.3237277084 0.0731001938
-0.1693360655 1.3291094632 0.1000514105
-0.2632196016 1.3368655236 0.1226260101
-0.3584385246 1.3448348458 0.1384414900
-0.4549291310 1.3499661490 0.1445087681
-0.5515748523 1.3495501425 0.1391038144
-0.6467537428 1.3424351292 0.1228847509
-0.7396680211 1.3294587751 0.0988294874
-0.8306370882 1.3120028455 0.0704597031
-0.9204199581 1.2907547213 0.0409019533
-1.0096237963 1.2653036688 0.0129940778
-1.0981234736 1.2338973037 -0.0106806066
-1.1843856277 1.1930168264 -0.0266746151
-1.2655049830 1.1406362296 -0.0323871516
-1.3388052955 1.0776904987 -0.0268340618
-1.4050691608 1.0086103449 -0.0121374027
-1.4678357254 0.9377858584 0.0085941717
-1.5308954801 0.8683675855 0.0328941736
-1.5968224365 0.8022304578 0.0586481163
-1.6671375326 0.7406997797 0.0841841225
-1.7423572273 0.6844384796 0.1077942252
-1.8220607255 0.6331580886 0.1277482301
-1.9054547732 0.5860181043 0.1420148883
-1.9911142283 0.5412789106 0.1483437920
-2.0769107668 0.4967184952 0.1432492169
-2.1597111242 0.4499801813 0.1252366576
-2.2363419294 0.3995310806 0.0944482116
-2.3055420378 0.3450637608 0.0542065210
-2.3672534571 0.2863036206 0.0081858723
-2.4216584568 0.2227262465 -0.0405580004
-2.4665945656 0.1527091731 -0.0900517789
-2.4969499583 0.0742829188 -0.1377413735
-2.5043858192 -0.0127997238 -0.1785148182
-2.4810449592 -0.1029310610 -0.2028522676
-2.4329840892 -0.1863949653 -0.2048243198
-2.3713891356 -0.2576642411 -0.1840110370
-2.3056623576 -0.3153251613 -0.1428905772
-2.2424947229 -0.3599289374 -0.0847863864
-2.1853707676 -0.3953325124 -0.0151450686
-2.1355397677 -0.4255532039 0.0621818984
-2.0927108983 -0.4546766504 0.1440287786
-2.0562128788 -0.4857506717 0.2282029385
-2.0251438335 -0.5211429576 0.3128456400
-1.9985603281 -0.5619696893 0.3965587884
-1.9758529094 -0.6088554811 0.4782146349
-1.9565089987 -0.6619220081 0.5569049597
-1.9405430144 -0.7212945725 0.6317476405
-1.9277623120 -0.7863038297 0.7023957069
-1.9185521703 -0.8567663014 0.7682027347
-1.9135713913 -0.9321614145 0.8287891979
-1.9141014355 -1.0121189669 0.8834215087
-1.9217454592 -1.0957979082 0.9315275271
-1.9381987727 -1.1820039903 0.9723717346
-1.9649444937 -1.2691248283 1.0049919082
-2.0028163238 -1.3551311050 1.0281730351
-2.0508136731 -1.4381507270 1.0412776433
-2.1066413572 -1.5171731228 1.0442817483
-2.1681311000 -1.5916104457 1.0370930388
-2.2330487881 -1.6613918154 1.0200098911
-2.2995937166 -1.7265641619 0.9935640809
-2.3665492926 -1.7868609359 0.9581097096
-2.4328242068 -1.8418616026 0.9138503901
-2.4976196014 -1.8911333771 0.8613964781
-2.5600590470 -1.9336658467 0.8008250297
-2.6195429181 -1.9691187837 0.7331513085
-2.6751735719 -1.9966528051 0.6588402583
-2.7263236951 -2.0159012027 0.5789159282
-2.7720368968 -2.0262114705 0.4941889012
-2.8116769577 -2.0276124644 0.4058665079
-2.8447051177 -2.0201632424 0.3151693021
-2.8707371388 -2.0040083812 0.2233250633
-2.8890800050 -1.9794509454 0.1314796233
-2.9000951722 -1.9472319064 0.0408348152
-2.9034826532 -1.9077383307 -0.0475114288
-2.8995553411 -1.8616201166 -0.1325684170
-2.8887703813 -1.8096145183 -0.2135401584
-2.8712794609 -1.7522057344 -0.2895430367
-2.8475005157 -1.6899674862 -0.3598189298
-2.8178103782 -1.6235436037 -0.4237260232
-2.7824450148 -1.5535921494 -0.4805922526
-2.7414218671 -1.4807902193 -0.5295226529
-2.6949065877 -1.4060003443 -0.5697490882
-2.6429188910 -1.3303261331 -0.6004679803
-2.5854402066 -1.2550995863 -0.6206840096
-2.5227972354 -1.1818688171 -0.6297141166
-2.4556236644 -1.1122222936 -0.6269423129
-2.3850539299 -1.0476457140 -0.6121362104
-2.3125097221 -0.9889887179 -0.5862792040
-2.2395617020 -0.9366642120 -0.5500136156
-2.1673898110 -0.8905389409 -0.5048463406
-2.0967687839 -0.8502592530 -0.4522344844
-2.0279460577 -0.8156634825 -0.3935226288
-1.9605647868 -0.7866219908 -0.3302831841
-1.8937911707 -0.7638012822 -0.2639201821
-1.8260997265 -0.7475375365 -0.1965788356
-1.7556490899 -0.7388902524 -0.1306938406
-1.6804607601 -0.7394775715 -0.0696966371
-1.5992248887 -0.7505869749 -0.0183183271
-1.5127490601 -0.7722121308 0.0191272221
-1.4234505962 -0.8035261999 0.0388403290
-1.3348189143 -0.8420744980 0.0381808891
-1.2501576417 -0.8838922075 0.0175650245
-1.1712351362 -0.9247998879 -0.0205993148
-1.0972310411 -0.9614373558 -0.0711749560
-1.0240460902 -0.9918260750 -0.1268843661
-0.9467267642 -1.0157821933 -0.1799965707
-0.8620018397 -1.0332751612 -0.2232503923
-0.7699853613 -1.0449612220 -0.2504776023
-0.6738705312 -1.0524048861 -0.2579005919
-0.5782388327 -1.0573350517 -0.2442600197
-0.4872974744 -1.0613056887 -0.2115167339
-0.4041588845 -1.0654428210 -0.1621617109
-0.3300641670 -1.0706337054 -0.1000955994
-0.2646928975 -1.0777431924 -0.0290153114
-0.2069890574 -1.0877473148 0.0481264781
-0.1546523827 -1.1012116665 0.1285195315
-0.1061605191 -1.1189099258 0.2104962234
-0.0599402351 -1.1413017627 0.2926386469
-0.0143665535 -1.1684804708 0.3736865938
0.0314929740 -1.2006262569 0.4527317001
0.0785315708 -1.2381166936 0.5286641275
0.1271858407 -1.2805744437 0.6008636908
0.1776836491 -1.3281541675 0.6684545290
0.2298928657 -1.3806461801 0.7309134397
0.2834845400 -1.4382762128 0.7873805671
0.3377153602 -1.5009373669 0.8375076169
0.3915522563 -1.5686844559 0.8810053686
0.4435372988 -1.6420069474 0.9170802960
0.4916244530 -1.7211774715 0.9453000636
0.5331915853 -1.8062815151 0.9653149685
0.5651157669 -1.8969559390 0.9764202912
0.5853548574 -1.9915492919 0.9786129488
0.5926144210 -2.0878002519 0.9716948949
0.5885684643 -2.1833041357 0.9564252777
0.5759131015 -2.2765579922 0.9336703820
0.5568799455 -2.3667381184 0.9039501559
0.5332135845 -2.4534633822 0.8679082035
0.5060068796 -2.5364597138 0.8260322712
0.4757590995 -2.6151817567 0.7783842914
0.4429287410 -2.6895670181 0.7257374280
0.4074711653 -2.7589059315 0.6681434592
0.3694942850 -2.8228929007 0.6061356927
0.3290240595 -2.8811615014 0.5401882709
0.2859858808 -2.9328612183 0.4704933265
0.2405456084 -2.9776439805 0.3976187890
0.1929240612 -3.0151098504 0.3220618141
0.1434221354 -3.0448477596 0.2443124868
0.0923275052 -3.0664428506 0.1649178780
0.0402000149 -3.0795945377 0.0843520027
-0.0124818149 -3.0839952497 0.0032011602
-0.0652166828 -3.0800256957 -0.0779396767
-0.1175170237 -3.0673153691 -0.1584655873
-0.1689184164 -3.0462320931 -0.2378045421
-0.2188343188 -3.0169437635 -0.3154655091
-0.2670369920 -2.9800859807 -0.3909548214
-0.3131958630 -2.9358866287 -0.4637333306
-0.3571456985 -2.8848801482 -0.5333635359
-0.3987952650 -2.8275600885 -0.5994090804
-0.4381037589 -2.7643490500 -0.6613882591
-0.4752117537 -2.6959585079 -0.7190755458
-0.5100428502 -2.6226944694 -0.7720037446
-0.5425752958 -2.5450014666 -0.8198341942
-0.5725890449 -2.4632895436 -0.8623054689
-0.5995862429 -2.3778928257 -0.8991894007
-0.6222838317 -2.2888763991 -0.9298715343
-0.6389146570 -2.1966199958 -0.9541318112
-0.6465480520 -2.1016740592 -0.9713328371
-0.6419324268 -2.0054958007 -0.9808935566
-0.6221068537 -1.9108170088 -0.9815832020
-0.5885030606 -1.8204586917 -0.9734620914
-0.5442846799 -1.7360106365 -0.9567394864
-0.4932359666 -1.6576245431 -0.9317887148
-0.4383057506 -1.5848436522 -0.8991764368
-0.3815794964 -1.5173367526 -0.8591157021
-0.3245700147 -1.4547491332 -0.8120726350
-0.2683410587 -1.3967483313 -0.7586356769
-0.2135946960 -1.3434796689 -0.6990737631
-0.1608066662 -1.2949466132 -0.6339555107
-0.1101305698 -1.2511861921 -0.5639590205
-0.0614114404 -1.2121788536 -0.4898749910
-0.0143090975 -1.1782170719 -0.4123357544
0.0318430002 -1.1492403216 -0.3322427888
0.0780029769 -1.1250307703 -0.2505838173
0.1255051021 -1.1054830071 -0.1684478964
0.1758761413 -1.0902868220 -0.0871081136
0.2306043164 -1.0787760047 -0.0080182530
0.2919699598 -1.0705665277 0.0664535596
0.3613248069 -1.0646291262 0.1337534746
0.4399820316 -1.0601592490 0.1899464573
0.5269530618 -1.0562052145 0.2320591762
0.6204438606 -1.0519305661 0.2563645756
0.7168451373 -1.0461001392 0.2608090387
0.8116704781 -1.0368991264 0.2444349474
0.9009072167 -1.0227631349 0.2099771057
0.9824420512 -1.0023116588 0.1620089464
1.0576958213 -0.9752390339 0.1073782342
1.1311660897 -0.9418912467 0.0537897547
1.2074544625 -0.9031049724 0.0085430620
1.2893681759 -0.8614204119 -0.0216228014
1.3764347280 -0.8208426794 -0.0328366181
1.4660305682 -0.7857982520 -0.0232289566
1.5545165492 -0.7593068070 0.0052736599
1.6389055288 -0.7429859835 0.0496060250
1.7173669417 -0.7375727373 0.1059984490
1.7904147701 -0.7417635862 0.1694081787
1.8597059559 -0.7542374235 0.2359194887
1.9271075490 -0.7740245994 0.3026195469
1.9943878038 -0.7999712962 0.3672943210
2.0626986850 -0.8315678567 0.4282695368
2.1327202299 -0.8689614012 0.4837636573
2.2044194878 -0.9119736092 0.5326194907
2.2773077564 -0.9609498589 0.5734322398
2.3503757641 -1.0164023733 0.6044239446
2.4222075356 -1.0780388827 0.6247007250
2.4913557458 -1.1451803266 0.6336889570
2.5563839519 -1.2168248137 0.6305936438
2.6165359586 -1.2912851091 0.6160926136
2.6712393201 -1.3670470904 0.5907193523
2.7203244379 -1.4425631060 0.5551608355
2.7639791252 -1.5166923470 0.5107297603
2.8021717140 -1.5884793987 0.4581504602
2.8347510023 -1.6571525910 0.3981423890
2.8614521059 -1.7219207943 0.3312769631
2.8820939280 -1.7823475506 0.2584758795
2.8963413641 -1.8377938282 0.1803754044
2.9037523839 -1.8876460854 0.0976901326
2.9041574574 -1.9314621522 0.0113370411
2.8971199745 -1.9683914887 -0.0778976920
2.8824948834 -1.9979393298 -0.1689403954
2.8604846325 -2.0197671088 -0.2606705492
2.8311322881 -2.0330744223 -0.3519771878
2.7947845554 -2.0376138175 -0.4416084942
2.7520463662 -2.0332247195 -0.5283757618
2.7036306225 -2.0201531779 -0.6111949349
2.6501898564 -1.9986958312 -0.6890415519
2.5923708679 -1.9687643024 -0.7607217659
2.5310942924 -1.9314028284 -0.8257175085
2.4671176826 -1.8872213463 -0.8834368601
2.4010617431 -1.8367269829 -0.9330765540
2.3337788529 -1.7806627952 -0.9743875808
2.2661538325 -1.7194956996 -1.0069792727
2.1992397534 -1.6536097174 -1.0306220090
2.1346252332 -1.5828390969 -1.0444825450
2.0741332681 -1.5073755335 -1.0486871519
2.0202285505 -1.4272082414 -1.0427858097
1.9752346395 -1.3430039553 -1.0268790174
1.9414952814 -1.2560370312 -1.0010129434
1.9191133363 -1.1685202650 -0.9662387252
1.9066558074 -1.0824330962 -0.9237518763
1.9023944842 -0.9991966766 -0.8744490659
1.9047874819 -0.9200572048 -0.8186671662
1.9119991000 -0.8455349382 -0.7572265777
1.9230095597 -0.7759958946 -0.6907127972
1.9373921433 -0.7121191591 -0.6193430786
1.9547328147 -0.6540812191 -0.5437680208
1.9750895123 -0.6021391674 -0.4645932184
1.9987792994 -0.5564149211 -0.3825593960
2.0262701866 -0.5167849396 -0.2985568390
2.0584793509 -0.4827461123 -0.2137798443
2.0960010415 -0.4527089985 -0.1296811751
2.1397401548 -0.4243544098 -0.0480423191
2.1906817821 -0.3945328158 0.0287193515
2.2488257753 -0.3591270804 0.0975110981
2.3127629037 -0.3142329881 0.1545379753
2.3789407363 -0.2562684842 0.1945707397
2.4405033404 -0.1845141367 0.2139611458
2.4883347671 -0.1009224795 0.2111547449
2.5113219541 -0.0108011691 0.1863283378
2.5039168697 0.0763811646 0.1455861434
2.4731757108 0.1547625840 0.0980074523
2.4278880833 0.2247231572 0.0487619222
2.3734172396 0.2884106634 0.0002439708
2.3115591110 0.3471721256 -0.0455906022
2.2421509278 0.4015188918 -0.0856459691
2.1654619107 0.4518701132 -0.1164466949
2.0826490186 0.4984999286 -0.1346483017
1.9967785231 0.5428985948 -0.1398940012
1.9110132803 0.5874467814 -0.1336729585
1.8274992997 0.6343957649 -0.1194766059
1.7476651402 0.6854685156 -0.0995180478
1.6722851034 0.7415177727 -0.0758953790
1.6018223636 0.8028668814 -0.0503110651
1.5359082987 0.8689960813 -0.0244911536
1.4718346807 0.9375651354 -0.0004687394
1.4011451213 1.0012074759 0.0173038398
1.3228696628 1.0571980531 0.0276265306
1.2391103423 1.1055785666 0.0318136392
1.1515435576 1.1469319396 0.0313126681
1.0613584699 1.1820577594 0.0274671786
0.9693468910 1.2117635937 0.0214335631
0.8759549180 1.2364837595 0.0141771448
0.7816029914 1.2571497698 0.0066911769
0.6865022635 1.2742791655 -0.0002458396
0.5908019016 1.2882794610 -0.0058848973
0.4946054913 1.2993015489 -0.0092096775
0.3981076889 1.3078555349 -0.0094261848
0.3015235936 1.3141951606 -0.0055418735
0.2051946730 1.3185378483 0.0036557150
0.1096945095 1.3211053546 0.0196275214
-0.0694208246 1.4442368704 -0.2161743278
-0.1629120536 1.4482041437 -0.1787240529
-0.2568442270 1.4570899214 -0.1432835425
-0.3281766827 1.4662816169 -0.1200988306
-0.4005086550 1.4764318752 -0.1010214852
-0.4740724210 1.4868534468 -0.0872560547
-0.5490817090 1.4951387140 -0.0844384224
-0.6239533410 1.5007388128 -0.0899170887
-0.6981916603 1.5038110415 -0.1027365487
-0.7951511092 1.5040432758 -0.1300831254
-0.8903442826 1.5018958517 -0.1632217869
-0.9849675706 1.4987572704 -0.1979140022
-1.1038951891 1.4932838160 -0.2392229308
-1.2485589952 1.4804964445 -0.2810061427
-1.4148955040 1.4314203883 -0.3047708923
-1.5490715791 1.3224905770 -0.2902202607
-1.6471786920 1.1823558694 -0.2490066432
-1.7114467017 1.0805334694 -0.2118441605
-1.7665781801 1.0023611032 -0.1801884457
-1.8275532480 0.9288807559 -0.1481759021
-1.8775393595 0.8773412119 -0.1247891165
-1.9311163911 0.8289573196 -0.1023907227
-1.9896136285 0.7852036618 -0.0829678207
-2.0509022366 0.7441250386 -0.0669675897
-2.1144836358 0.7052128482 -0.0551061354
-2.1798592464 0.6679584886 -0.0480995632
-2.2457981974 0.6311431629 -0.0504605407
-2.3318738030 0.5806526834 -0.0631138168
-2.4140735249 0.5274827296 -0.0865118916
-2.5109322727 0.4570799262 -0.1254958337
-2.5998207245 0.3810672829 -0.1722951263
-2.7110127455 0.2651724748 -0.2448473018
-2.7872799124 0.1290066896 -0.3249781286
-2.7976208308 -0.0272123255 -0.3988271352
-2.7328631451 -0.1820955078 -0.4421445446
-2.6172984134 -0.3134894144 -0.4409528615
-2.4787890621 -0.4076686731 -0.3893968677
-2.3424058056 -0.4654487067 -0.2959663153
-2.2381238835 -0.4932102655 -0.1906672281
-2.1660362547 -0.5072734047 -0.0884398237
-2.1166069264 -0.5181524902 -0.0013494334
-2.0741907466 -0.5317381558 0.0890073417
-2.0379384857 -0.5504359563 0.1811063573
-2.0071083893 -0.5760330958 0.2735033049
-1.9807687426 -0.6097912328 0.3646515678
-1.9582712206 -0.6519889417 0.4532641049
-1.9433872191 -0.6885429730 0.5177305837
-1.9267975758 -0.7453499708 0.5993138834
-1.9133572281 -0.8096507515 0.6757501678
-1.9036328291 -0.8808875216 0.7463796831
-1.8997547418 -0.9389010000 0.7946764392
-1.8991659022 -1.0203346993 0.8538567059
-1.9060108965 -1.1062976517 0.9057160852
-1.9221962699 -1.1953542078 0.9495719896
-1.9500633654 -1.2855674882 0.9839800903
-1.9793462503 -1.3523909627 1.0026648227
-2.0276597931 -1.4389719807 1.0184405207
-2.0852106779 -1.5211851643 1.0227715141
-2.1491926796 -1.5984374172 1.0158596488
-2.2169266914 -1.6705817598 0.9979463939
-2.2863972335 -1.7375477033 0.9694569873
-2.3386714330 -1.7844918078 0.9418991723
-2.4076295334 -1.8418337004 0.8962225080
-2.4747607198 -1.8927059857 0.8411248314
-2.5392097982 -1.9365619228 0.7774809831
-2.5856719732 -1.9651556804 0.7251823405
-2.6433847467 -1.9946703310 0.6480423620
-2.6959793900 -2.0149391359 0.5645335008
-2.7426489132 -2.0256958548 0.4758980203
-2.7726504410 -2.0265053164 0.4065459688
-2.8069190158 -2.0199839701 0.3121847626
-2.8334113554 -2.0038417568 0.2164746138
-2.8518321821 -1.9786929104 0.1208011373
-2.8598050993 -1.9538248383 0.0500168726
-2.8635850172 -1.9140038355 -0.0422996216
-2.8592500497 -1.8668235027 -0.1310447501
-2.8469813607 -1.8129494483 -0.2151392219
-2.8331594323 -1.7688405635 -0.2748167782
-2.8082023467 -1.7051177839 -0.3486368324
-2.7762717225 -1.6366779478 -0.4152033444
-2.7379756738 -1.5644145018 -0.4738770236
-2.7056691305 -1.5083960344 -0.5129903422
-2.6564296255 -1.4314437766 -0.5555021649
-2.6012678037 -1.3534917259 -0.5876286833
-2.5554691079 -1.2953306383 -0.6027743703
-2.4905433218 -1.2193353891 -0.6140451091
-2.4209701192 -1.1467582061 -0.6123531578
-2.3480254563 -1.0790435214 -0.5979435304
-2.2920027535 -1.0324004124 -0.5786661409
-2.2168045227 -0.9755635482 -0.5436165995
-2.1421131806 -0.9252409333 -0.4987640802
-2.0868568643 -0.8916225553 -0.4598140314
-2.0145329489 -0.8529125199 -0.4013645143
-1.9433165868 -0.8209106833 -0.3376965395
-1.8721450338 -0.7959644714 -0.2709022047
-1.8181383525 -0.7815489014 -0.2200040644
-1.7427776515 -0.7717230777 -0.1538316700
-1.6621184258 -0.7725009328 -0.0935536250
-1.5969302993 -0.7820992833 -0.0567718954
-1.5062168278 -0.8044530697 -0.0207646345
-1.4365793961 -0.8287921281 -0.0073850970
-1.3450138794 -0.8683206510 -0.0085863353
-1.2793316122 -0.9010812318 -0.0239812665
-1.1980964721 -0.9450886904 -0.0630355769
-1.1231586750 -0.9854398128 -0.1167163870
-1.0502382040 -1.0198685320 -0.1771285946
-0.9733136095 -1.0476349127 -0.2356966539
-0.8879509442 -1.0679591613 -0.2843591889
-0.7941053801 -1.0812292540 -0.3166461369
-0.6697828050 -1.0893187697 -0.3261945758
-0.5712263640 -1.0917079034 -0.3093425448
-0.4557147779 -1.0923960519 -0.2610105361
-0.3734877049 -1.0927990668 -0.2034251264
-0.3007632790 -1.0944336230 -0.1340072779
-0.2370880252 -1.0986354525 -0.0561844458
-0.1805451668 -1.1063148254 0.0268237519
-0.1293983094 -1.1184226716 0.1127888934
-0.0817405788 -1.1355536302 0.1999232656
-0.0356818828 -1.1580613941 0.2866988502
-0.0013543033 -1.1789084990 0.3507242262
0.0449755606 -1.2115591651 0.4340277922
0.0927495838 -1.2500280208 0.5139464759
0.1424686373 -1.2944086992 0.5894719428
0.1810563070 -1.3313385168 0.6428984113
0.2342611011 -1.3857246454 0.7089099087
0.2889499259 -1.4457550426 0.7684889037
0.3442691195 -1.5115906554 0.8209037748
0.3989109365 -1.5833576115 0.8656420971
0.4388076304 -1.6405670387 0.8947484773
0.4878972246 -1.7231793184 0.9250616646
0.5297306337 -1.8124116338 0.9460103741
0.5606704289 -1.9076215193 0.9569563371
0.5743765055 -1.9818813884 0.9577924967
0.5825229410 -2.0818047122 0.9514425870
0.5788301815 -2.1810588952 0.9357453479
0.5658022601 -2.2778402743 0.9114556943
0.5514194920 -2.3481454623 0.8879783768
0.5280191421 -2.4387284170 0.8507559546
0.5005742095 -2.5250451291 0.8067407849
0.4698399816 -2.6067023113 0.7564305855
0.4449895033 -2.6648380556 0.7150855416
0.4093192457 -2.7373609850 0.6549554482
0.3708873083 -2.8038115085 0.5897301827
0.3297738430 -2.8636609308 0.5199117589
0.2860483744 -2.9163811926 0.4460673890
0.2517840936 -2.9514993001 0.3885566507
0.2038528089 -2.9903728023 0.3088628628
0.1538746080 -3.0203057191 0.2266066680
0.1024511329 -3.0411084929 0.1424552207
0.0631241862 -3.0495898667 0.0784623104
0.0103634415 -3.0537314760 -0.0072050253
-0.0423013891 -3.0483027453 -0.0928653991
-0.0941789647 -3.0331002648 -0.1778194364
-0.1322264403 -3.0152596657 -0.2405640191
-0.1815189340 -2.9839643660 -0.3225840674
-0.2286392613 -2.9438859588 -0.4020194495
-0.2732905474 -2.8956242963 -0.4782926967
-0.2949759856 -2.8695707238 -0.5155890490
-0.3354055664 -2.8097950489 -0.5859652084
-0.3729831988 -2.7434102148 -0.6518511944
-0.4076028201 -2.6709218766 -0.7127430203
-0.4391051150 -2.5926939407 -0.7679561405
-0.4674510356 -2.5094895791 -0.8172844663
-0.4860387580 -2.4436475412 -0.8494411966
-0.5074880235 -2.3526944570 -0.8869845725
-0.5237862901 -2.2580504649 -0.9172559474
-0.5312084878 -2.1849092371 -0.9342881564
-0.5343440079 -2.1106157069 -0.9468973408
-0.5293205427 -2.0105702744 -0.9551931806
-0.5191888051 -1.9357309359 -0.9558982638
-0.4937635632 -1.8387499665 -0.9465126996
-0.4667539373 -1.7697496607 -0.9318492206
-0.4358275978 -1.7037724494 -0.9124682723
-0.3893377066 -1.6211176266 -0.8789603093
-0.3388128318 -1.5450347922 -0.8367002993
-0.2996457309 -1.4919222305 -0.7999899320
-0.2468956762 -1.4266393378 -0.7443336177
-0.1947012791 -1.3674653398 -0.6817276661
-0.1438140070 -1.3141658012 -0.6130453034
-0.1065782090 -1.2774977580 -0.5584123689
-0.0587626498 -1.2348580909 -0.4805818027
-0.0124068376 -1.1980652578 -0.3989742995
0.0330428767 -1.1673253817 -0.3144010266
0.0672919580 -1.1486921456 -0.2496165776
0.1139720023 -1.1279726297 -0.1627280959
0.1634607589 -1.1126136677 -0.0762958270
0.2176268762 -1.1019399684 0.0079859766
0.2783278275 -1.0952313092 0.0880610739
0.3475309095 -1.0915156644 0.1609919739
0.4263272309 -1.0896801476 0.2233294023
0.5145802789 -1.0885133549 0.2710917028
0.6104854965 -1.0866700146 0.3000446237
0.7102188367 -1.0826130319 0.3076692816
0.8333443215 -1.0721038589 0.2878395353
0.9240005550 -1.0561868518 0.2472255835
1.0051292006 -1.0329798114 0.1922500984
1.0792963760 -1.0028336739 0.1310120555
1.1519021625 -0.9659017582 0.0716576042
1.2288285163 -0.9236359465 0.0222558633
1.3135266075 -0.8788204707 -0.0083968608
1.3815746959 -0.8470045075 -0.0149195640
1.4741017169 -0.8101901573 -0.0061300619
1.5656952682 -0.7832198860 0.0238595542
1.6312553001 -0.7712563116 0.0584898054
1.7136050935 -0.7654780331 0.1155095880
1.7901839277 -0.7707987489 0.1804612391
1.8449520365 -0.7808641834 0.2314626629
1.9157331779 -0.8022009618 0.2999013076
1.9860230946 -0.8310130028 0.3660748149
2.0571698726 -0.8665060698 0.4279085001
2.1113628818 -0.8967547837 0.4710617465
2.1852975424 -0.9437742915 0.5208509783
2.2604046067 -0.9971215735 0.5616809785
2.3354579167 -1.0573788153 0.5914904921
2.3906959128 -1.1071952702 0.6047321756
2.4621216108 -1.1774928095 0.6130146546
2.5294295419 -1.2520310581 0.6082157560
2.5764697021 -1.3097010026 0.5960316990
2.6345225570 -1.3874679436 0.5697692555
2.6867485619 -1.4648908141 0.5324003992
2.7221760992 -1.5219927533 0.4980625478
2.7636352472 -1.5957664218 0.4435511693
2.7987442632 -1.6659611662 0.3805094256
2.8273409395 -1.7318755192 0.3099998707
2.8449975859 -1.7785894234 0.2532651121
2.8611230148 -1.8350311239 0.1713492183
2.8697842019 -1.8852449521 0.0844176521
2.8704890529 -1.9283934995 -0.0066380075
2.8647873655 -1.9547770937 -0.0772264356
2.8510796459 -1.9837106207 -0.1726335538
2.8289670396 -2.0034927056 -0.2687765419
2.8068300502 -2.0117934553 -0.3404141986
2.7710390569 -2.0148587028 -0.4343460105
2.7281159204 -2.0079343958 -0.5250070055
2.6918839979 -1.9964952828 -0.5901903214
2.6384917065 -1.9725640389 -0.6720384393
2.5801644949 -1.9394551481 -0.7470573095
2.5179686685 -1.8980896861 -0.8145036329
2.4694961839 -1.8627393650 -0.8604754827
2.4023890718 -1.8085076216 -0.9125579401
2.3338440399 -1.7481781342 -0.9551819873
2.2821638994 -1.6987892076 -0.9797145371
2.2139374260 -1.6291625650 -1.0047611644
2.1479529082 -1.5545379753 -1.0190275970
2.1015260202 -1.4951762753 -1.0219663969
2.0451047571 -1.4122245426 -1.0163845957
1.9974296506 -1.3254765548 -0.9994883913
1.9683547626 -1.2588114044 -0.9799181698
1.9402830721 -1.1691305397 -0.9442603803
1.9231136832 -1.0808049876 -0.8993133221
1.9157471250 -1.0161315281 -0.8609281239
1.9139012750 -0.9342987120 -0.8021423306
1.9180168190 -0.8576910262 -0.7367855386
1.9270794841 -0.7873813285 -0.6651405410
1.9400411394 -0.7237423541 -0.5880708117
1.9524329934 -0.6815349484 -0.5265956191
1.9715659134 -0.6311460296 -0.4415231558
1.9945513147 -0.5890235100 -0.3529886896
2.0146871844 -0.5628997424 -0.2850494949
2.0455635936 -0.5342387068 -0.1935937062
2.0819424297 -0.5119670960 -0.1023583679
2.1247385552 -0.4940589567 -0.0129600092
2.1750275419 -0.4777294406 0.0727307343
2.2332211597 -0.4597485535 0.1528360096
2.3166692565 -0.4293192046 0.2416225067
2.4286773966 -0.3715503491 0.3232215335
2.5420056663 -0.2849901807 0.3697414881
2.6511934429 -0.1497367443 0.3739792962
2.7027571654 0.0085359093 0.3284261932
2.6727784520 0.1620140745 0.2515331255
2.5984370564 0.2733947567 0.1822350532
2.5215754206 0.3565048537 0.1272293967
2.4525919180 0.4176216468 0.0865540080
2.3779096428 0.4748176547 0.0505406899
2.2974326087 0.5281933794 0.0221372421
2.2117092665 0.5779632339 0.0051771092
2.1454429227 0.6137521353 0.0013969748
2.0789691359 0.6493485764 0.0039152139
2.0131095750 0.6854370664 0.0124234805
1.9289506350 0.7371725975 0.0323789908
1.8697560331 0.7800243949 0.0517040132
1.8135895258 0.8259335468 0.0727116499
1.7438421990 0.8921471890 0.1025813289
1.6800034804 0.9638636567 0.1330713642
1.6060793533 1.0590892230 0.1696956630
1.5064145200 1.1671183613 0.1829381044
1.4064500106 1.2327135634 0.1461944342
1.3040240397 1.2826238268 0.0928005955
1.2214400427 1.3153573710 0.0452037886
1.1381546188 1.3435322735 -0.0041084945
1.0539627815 1.3682450068 -0.0537550569
0.9686164970 1.3900402933 -0.1027988124
0.8817364442 1.4090701090 -0.1502643672
0.7931324323 1.4256477148 -0.1953952800
0.6795181728 1.4429578308 -0.2470377708
0.5615105547 1.4554500616 -0.2891529472
0.4147019029 1.4640360247 -0.3230099238
0.2645033263 1.4626722372 -0.3248476164
0.1426858744 1.4537698017 -0.2955526486
0.0243061343 1.4456832131 -0.2532220615
