# Supplementary material for: The topology of the magnetically induced ring current of C13Cl2
Source: Chem Sci. 2026 Jun 27. Online ahead of print. doi: 10.1039/d6sc03398a (PMC13334967; doi:10.1039/d6sc03398a)
Supplement: SC-OLF-D6SC03398A-s002 [file SC-OLF-D6SC03398A-s002.zip › c13cl2/3loops/ribbon_traj_011_021.xyz]

300

0.0244858729 1.3893566031 -0.0546617040
-0.0711547073 1.3957711857 -0.0400750291
-0.1669859966 1.4042179412 -0.0247596788
-0.2631597635 1.4141681934 -0.0096986887
-0.3597253334 1.4247344559 0.0040935762
-0.4566669979 1.4343754394 0.0143707688
-0.5415821858 1.4394754861 0.0163686910
-0.6261942540 1.4397529029 0.0066586618
-0.7092822524 1.4358894522 -0.0109924194
-0.8027262666 1.4290546130 -0.0378904959
-0.8945779321 1.4192550215 -0.0690346860
-0.9972884298 1.4072548421 -0.1051575528
-1.1117170147 1.3924278657 -0.1423552499
-1.2383981833 1.3703393304 -0.1745892844
-1.3622669892 1.3246134596 -0.1886928818
-1.4649028999 1.2398897512 -0.1782603295
-1.5429652960 1.1340601575 -0.1503220651
-1.6139885524 1.0256793778 -0.1138010931
-1.6708144135 0.9512804749 -0.0855421046
-1.7323559948 0.8808775663 -0.0564316293
-1.7917547521 0.8243104989 -0.0319088038
-1.8554688607 0.7719822891 -0.0090949951
-1.9231672749 0.7236899586 0.0108566093
-1.9943327199 0.6789545123 0.0266422947
-2.0684512932 0.6370943805 0.0354912473
-2.1432946426 0.5958920929 0.0357572990
-2.2168997390 0.5538434357 0.0266185266
-2.2976040033 0.5033487198 0.0056805567
-2.3828759033 0.4429724536 -0.0282917004
-2.4616741335 0.3786298122 -0.0698040323
-2.5509821287 0.2943617111 -0.1251398284
-2.6275166869 0.2014308488 -0.1855073603
-2.6794841017 0.0948988286 -0.2494393240
-2.6834362858 -0.0262357061 -0.3067685778
-2.6373800315 -0.1468355545 -0.3408408775
-2.5560251620 -0.2528843194 -0.3435507304
-2.4561844189 -0.3368473233 -0.3135666513
-2.3529068400 -0.3951003429 -0.2519753136
-2.2578258154 -0.4328051115 -0.1659937379
-2.1765764682 -0.4582413715 -0.0625675919
-2.1211171076 -0.4784544149 0.0299563163
-2.0789628728 -0.4988479649 0.1156708860
-2.0428775455 -0.5228575912 0.2033689251
-2.0119250216 -0.5525327818 0.2913828434
-1.9852800164 -0.5890334168 0.3783094118
-1.9623176869 -0.6328228326 0.4629466912
-1.9448625330 -0.6772266792 0.5340532103
-1.9277118053 -0.7344116386 0.6118389912
-1.9134839833 -0.7982175866 0.6849630911
-1.9025075500 -0.8681165293 0.7528995374
-1.8954492349 -0.9435789540 0.8151700608
-1.8935002890 -1.0240093876 0.8712560525
-1.8983438653 -1.1085488129 0.9206515404
-1.9121108854 -1.1960427479 0.9625697222
-1.9367074780 -1.2846998250 0.9961656854
-1.9732528883 -1.3722749146 1.0203674983
-2.0210593851 -1.4566219428 1.0343556158
-2.0779164229 -1.5363824007 1.0377639677
-2.1410739638 -1.6110428940 1.0306462434
-2.2078877228 -1.6807311845 1.0134353792
-2.2763911916 -1.7455504116 0.9865261231
-2.3452073624 -1.8052865486 0.9502592283
-2.4131730301 -1.8596233197 0.9050093835
-2.4794563613 -1.9080716451 0.8513584634
-2.5432060433 -1.9497371283 0.7895667148
-2.5963840788 -1.9806623098 0.7298921977
-2.6534193906 -2.0079971810 0.6548582032
-2.7057772405 -2.0269052583 0.5740407315
-2.7525065738 -2.0367146135 0.4883060945
-2.7929798254 -2.0374008509 0.3989134841
-2.8266258637 -2.0290817506 0.3071105596
-2.8528346108 -2.0117570003 0.2141445602
-2.8690218480 -1.9893637010 0.1330168449
-2.8807851311 -1.9567099268 0.0412855356
-2.8846301648 -1.9165571379 -0.0481192161
-2.8809315880 -1.8696915418 -0.1342151006
-2.8699375813 -1.8166976627 -0.2160239889
-2.8519668815 -1.7582163665 -0.2927094922
-2.8308116796 -1.7030802154 -0.3547784654
-2.8008418354 -1.6360144991 -0.4197702709
-2.7648332029 -1.5653156050 -0.4774307956
-2.7229666288 -1.4917550075 -0.5269761518
-2.6753479856 -1.4162282373 -0.5675013781
-2.6292263318 -1.3495011404 -0.5949608990
-2.5710717299 -1.2734956243 -0.6162361317
-2.5076802348 -1.1993820157 -0.6261048550
-2.4397509761 -1.1287491294 -0.6238988612
-2.3683904129 -1.0631181972 -0.6094123565
-2.3044249273 -1.0103613441 -0.5878667812
-2.2305770796 -0.9561718646 -0.5527119507
-2.1573252604 -0.9082875802 -0.5083254842
-2.0854249748 -0.8665111076 -0.4561965785
-2.0151088355 -0.8307579614 -0.3977733021
-1.9459847852 -0.8011091290 -0.3346836468
-1.8859363274 -0.7808745236 -0.2769403860
-1.8158128170 -0.7639704388 -0.2104371250
-1.7425706239 -0.7553939756 -0.1458040350
-1.6746661920 -0.7561164105 -0.0937508250
-1.5912084360 -0.7671417559 -0.0439661031
-1.5142972232 -0.7858382826 -0.0119965779
-1.4236560844 -0.8170879323 0.0067018106
-1.3449981764 -0.8506335341 0.0069719113
-1.2592327505 -0.8931192358 -0.0137869021
-1.1898495570 -0.9297637201 -0.0480312046
-1.1151327985 -0.9682304462 -0.0984684621
-1.0419459893 -1.0008131481 -0.1551275300
-0.9651007357 -1.0269414325 -0.2101690140
-0.8808155543 -1.0462780461 -0.2560512054
-0.7769818934 -1.0606550444 -0.2899105611
-0.6672882441 -1.0679868964 -0.2963617806
-0.5708568885 -1.0715363643 -0.2805445878
-0.4687961186 -1.0737318596 -0.2392928097
-0.3866552850 -1.0759071459 -0.1862188174
-0.3136314546 -1.0791567254 -0.1210447451
-0.2492286639 -1.0844885615 -0.0473359452
-0.1921600260 -1.0928986288 0.0320087414
-0.1402891085 -1.1050239412 0.1144296309
-0.0919968423 -1.1215758421 0.1982631350
-0.0456615441 -1.1430105970 0.2821050705
0.0002846395 -1.1694196611 0.3647318343
0.0468829509 -1.2010005162 0.4451416584
0.0949966441 -1.2379274956 0.5223083252
0.1384927434 -1.2744018944 0.5865223855
0.1905056076 -1.3208669773 0.6555485136
0.2446884216 -1.3722329416 0.7192137301
0.3007428825 -1.4285205591 0.7767737483
0.3580625724 -1.4896849314 0.8276942881
0.4156755186 -1.5556838583 0.8717128546
0.4722867355 -1.6269042999 0.9081261216
0.5260100147 -1.7036459961 0.9366119848
0.5742244903 -1.7862950450 0.9567917608
0.6132367056 -1.8751382985 0.9680212629
0.6417393688 -1.9813558101 0.9696885693
0.6496569404 -2.0907542125 0.9600663272
0.6419126620 -2.1868385917 0.9430068597
0.6248258229 -2.2802193732 0.9187860958
0.6014387697 -2.3702207500 0.8877796831
0.5738805068 -2.4566232984 0.8504754115
0.5432824593 -2.5392288137 0.8073210176
0.5101425332 -2.6174934038 0.7583191634
0.4747899377 -2.6912381659 0.7041113782
0.4371816449 -2.7598241789 0.6448805447
0.4026157512 -2.8152869468 0.5894504973
0.3607636602 -2.8730573044 0.5220835341
0.3166075614 -2.9240948445 0.4508589715
0.2702766633 -2.9679888135 0.3763451693
0.2219700223 -3.0042088804 0.2990292091
0.1719950734 -3.0323615933 0.2194528319
0.1271925514 -3.0503521616 0.1486698640
0.0751565874 -3.0622090561 0.0663444575
0.0227776444 -3.0650854216 -0.0165511336
-0.0293917669 -3.0590583841 -0.0994005203
-0.0746298055 -3.0470132512 -0.1712048172
-0.1250724097 -3.0242109409 -0.2522470368
-0.1737061082 -2.9927119746 -0.3314431997
-0.2202758872 -2.9532215512 -0.4082427151
-0.2591669094 -2.9123213873 -0.4727072210
-0.3010520653 -2.8588627774 -0.5434724307
-0.3357095514 -2.8067607716 -0.6019591088
-0.3724633762 -2.7411910023 -0.6649457825
-0.4064441954 -2.6700174523 -0.7231825408
-0.4343435852 -2.6039030282 -0.7699023284
-0.4629482724 -2.5234516433 -0.8180492905
-0.4861363602 -2.4500842535 -0.8556433058
-0.5084528205 -2.3620126317 -0.8924580195
-0.5259746894 -2.2703083860 -0.9222243702
-0.5366366413 -2.1877703366 -0.9420885852
-0.5409431056 -2.1034726343 -0.9561879373
-0.5370688889 -2.0183334672 -0.9640879967
-0.5233341291 -1.9339083118 -0.9650294771
-0.4968987024 -1.8401399416 -0.9567939531
-0.4641457510 -1.7628755903 -0.9414039935
-0.4261019837 -1.6899555265 -0.9194065952
-0.3844846562 -1.6212556921 -0.8911903887
-0.3349554414 -1.5472558079 -0.8511812410
-0.2895790008 -1.4875850132 -0.8103018331
-0.2380550042 -1.4239181888 -0.7566774086
-0.1869840598 -1.3659345005 -0.6964052606
-0.1370593417 -1.3134027311 -0.6303559817
-0.0886363265 -1.2664359435 -0.5591311989
-0.0416841572 -1.2250183355 -0.4835663057
0.0041154731 -1.1891721326 -0.4044991159
0.0382917169 -1.1667498731 -0.3436533768
0.0838373854 -1.1402643623 -0.2608574734
0.1308742503 -1.1189187025 -0.1773994479
0.1809587164 -1.1023381620 -0.0946422387
0.2358166810 -1.0899389156 -0.0142324274
0.2974741155 -1.0810895148 0.0615354672
0.3674871554 -1.0748402529 0.1298327352
0.4470624162 -1.0703014416 0.1866655670
0.5353183217 -1.0664266852 0.2285689606
0.6177680622 -1.0627738467 0.2504177057
0.7151776383 -1.0571070121 0.2556934549
0.8110832783 -1.0480742285 0.2393381927
0.9010054593 -1.0339227370 0.2035856929
0.9827121920 -1.0133951264 0.1535716869
1.0577795001 -0.9862020590 0.0965557827
1.1308614486 -0.9525219918 0.0404538094
1.2069915215 -0.9131576920 -0.0069893676
1.2890531879 -0.8706135222 -0.0389315899
1.3766233365 -0.8289337266 -0.0510085412
1.4668597782 -0.7926000979 -0.0416190300
1.5559914854 -0.7648691870 -0.0126515746
1.6408322177 -0.7476585124 0.0329277219
1.7195808540 -0.7416276406 0.0908852754
1.7927384524 -0.7456378022 0.1560663955
1.8620314299 -0.7583588721 0.2243642149
1.9294395968 -0.7787540427 0.2927258135
1.9968248097 -0.8056156814 0.3588318929
2.0653726431 -0.8384539786 0.4209081263
2.1357517113 -0.8772902748 0.4771734243
2.2079096138 -0.9220926384 0.5262372274
2.2719996383 -0.9658723625 0.5625999412
2.3456148068 -1.0225405337 0.5942006966
2.4180862356 -1.0854474575 0.6146316366
2.4878438925 -1.1539235810 0.6230264135
2.5535088379 -1.2267084336 0.6190092280
2.6065382230 -1.2925908660 0.6052764858
2.6624233907 -1.3689417040 0.5795702528
2.7126357630 -1.4449841624 0.5433367348
2.7572640454 -1.5194745837 0.4977489614
2.7913876101 -1.5824562813 0.4507815021
2.8251880133 -1.6514105609 0.3897746261
2.8529623864 -1.7162734153 0.3216546122
2.8744246377 -1.7764242511 0.2472339580
2.8892080340 -1.8311872940 0.1672456659
2.8964001616 -1.8744159472 0.0936508791
2.8977941681 -1.9175331271 0.0055820993
2.8914590267 -1.9532927752 -0.0855055210
2.8773679107 -1.9812045658 -0.1784327391
2.8590365164 -1.9995125673 -0.2601078140
2.8306313601 -2.0112344538 -0.3532815226
2.7949631396 -2.0136622126 -0.4446379818
2.7527840770 -2.0068105606 -0.5329412985
2.7105738456 -1.9930882967 -0.6062178915
2.6578835905 -1.9692274030 -0.6853790552
2.6006692570 -1.9366247140 -0.7580092238
2.5475277417 -1.9019366830 -0.8154892757
2.4843056851 -1.8554059315 -0.8742118787
2.4189409434 -1.8022892650 -0.9243786480
2.3606201592 -1.7514367568 -0.9610794998
2.2936956510 -1.6879457553 -0.9943333300
2.2274721384 -1.6196357690 -1.0180699838
2.1710636772 -1.5564359644 -1.0310256351
2.1103917323 -1.4794569913 -1.0357374027
2.0558359011 -1.3981266995 -1.0297761891
2.0154665800 -1.3239323520 -1.0154293312
1.9783357966 -1.2369460256 -0.9898951479
1.9554297408 -1.1603576299 -0.9595086420
1.9377865915 -1.0739592563 -0.9170184598
1.9300668370 -1.0005746163 -0.8737680036
1.9276517692 -0.9203199925 -0.8176003223
1.9310026969 -0.8446488792 -0.7553589816
1.9390548616 -0.7741518463 -0.6876467818
1.9511878181 -0.7094507762 -0.6149097987
1.9647920879 -0.6576183933 -0.5480194113
1.9835953515 -0.6044177062 -0.4677083106
2.0062432577 -0.5577332637 -0.3843812125
2.0331380782 -0.5172963025 -0.2990664175
2.0650237790 -0.4824543813 -0.2129983045
2.1027169764 -0.4517268483 -0.1277122144
2.1471081919 -0.4225358024 -0.0451603616
2.1989459056 -0.3915319068 0.0321855171
2.2507626514 -0.3591596733 0.0922026265
2.3151307714 -0.3130717646 0.1497346932
2.3815677054 -0.2537028196 0.1897059934
2.4429190035 -0.1803817969 0.2084601565
2.4894521037 -0.0952520718 0.2042481538
2.5085603202 -0.0158842574 0.1819725018
2.5024948614 0.0722332305 0.1416671209
2.4724575694 0.1518997911 0.0937742844
2.4272200915 0.2230709346 0.0438977879
2.3722457930 0.2877285643 -0.0052762017
2.3096689588 0.3473941969 -0.0516282394
2.2394643911 0.4026553846 -0.0920089766
2.1617480771 0.4538028411 -0.1226538299
2.0779393594 0.5012672559 -0.1403882360
1.9911513153 0.5465980647 -0.1449634161
1.9045900226 0.5922245711 -0.1381504584
1.8204640249 0.6404469143 -0.1231665730
1.7499899085 0.6858877728 -0.1054608281
1.6737245281 0.7428329295 -0.0815243022
1.6024501982 0.8051245175 -0.0555584869
1.5357792121 0.8722469856 -0.0293342146
1.4714998815 0.9422901127 -0.0048087008
1.4039114747 1.0104454158 0.0147184659
1.3305218628 1.0736364728 0.0271690380
1.2507221876 1.1296173163 0.0317082478
1.1651062678 1.1765757790 0.0281295542
1.0755184120 1.2143872750 0.0175346159
0.9839239064 1.2455938078 0.0031939688
0.8909174029 1.2723282040 -0.0115424963
0.7967530179 1.2952426920 -0.0257128338
0.7016580235 1.3148300562 -0.0388319643
0.6058043869 1.3315146843 -0.0504345394
0.5093228495 1.3455792385 -0.0599230010
0.4123764926 1.3574739857 -0.0668092696
0.3151300800 1.3675112808 -0.0705014643
0.2178072884 1.3759783117 -0.0702906773
0.1207476978 1.3831603747 -0.0653343764
0.0159785100 1.3221492600 0.0440682900
-0.0764374347 1.3237277084 0.0731001938
-0.1693360655 1.3291094632 0.1000514105
-0.2632196016 1.3368655236 0.1226260101
-0.3584385246 1.3448348458 0.1384414900
-0.4549291310 1.3499661490 0.1445087681
-0.5515748523 1.3495501425 0.1391038144
-0.6467537428 1.3424351292 0.1228847509
-0.7396680211 1.3294587751 0.0988294874
-0.8306370882 1.3120028455 0.0704597031
-0.9204199581 1.2907547213 0.0409019533
-1.0096237963 1.2653036688 0.0129940778
-1.0981234736 1.2338973037 -0.0106806066
-1.1843856277 1.1930168264 -0.0266746151
-1.2655049830 1.1406362296 -0.0323871516
-1.3388052955 1.0776904987 -0.0268340618
-1.4050691608 1.0086103449 -0.0121374027
-1.4678357254 0.9377858584 0.0085941717
-1.5308954801 0.8683675855 0.0328941736
-1.5968224365 0.8022304578 0.0586481163
-1.6671375326 0.7406997797 0.0841841225
-1.7423572273 0.6844384796 0.1077942252
-1.8220607255 0.6331580886 0.1277482301
-1.9054547732 0.5860181043 0.1420148883
-1.9911142283 0.5412789106 0.1483437920
-2.0769107668 0.4967184952 0.1432492169
-2.1597111242 0.4499801813 0.1252366576
-2.2363419294 0.3995310806 0.0944482116
-2.3055420378 0.3450637608 0.0542065210
-2.3672534571 0.2863036206 0.0081858723
-2.4216584568 0.2227262465 -0.0405580004
-2.4665945656 0.1527091731 -0.0900517789
-2.4969499583 0.0742829188 -0.1377413735
-2.5043858192 -0.0127997238 -0.1785148182
-2.4810449592 -0.1029310610 -0.2028522676
-2.4329840892 -0.1863949653 -0.2048243198
-2.3713891356 -0.2576642411 -0.1840110370
-2.3056623576 -0.3153251613 -0.1428905772
-2.2424947229 -0.3599289374 -0.0847863864
-2.1853707676 -0.3953325124 -0.0151450686
-2.1355397677 -0.4255532039 0.0621818984
-2.0927108983 -0.4546766504 0.1440287786
-2.0562128788 -0.4857506717 0.2282029385
-2.0251438335 -0.5211429576 0.3128456400
-1.9985603281 -0.5619696893 0.3965587884
-1.9758529094 -0.6088554811 0.4782146349
-1.9565089987 -0.6619220081 0.5569049597
-1.9405430144 -0.7212945725 0.6317476405
-1.9277623120 -0.7863038297 0.7023957069
-1.9185521703 -0.8567663014 0.7682027347
-1.9135713913 -0.9321614145 0.8287891979
-1.9141014355 -1.0121189669 0.8834215087
-1.9217454592 -1.0957979082 0.9315275271
-1.9381987727 -1.1820039903 0.9723717346
-1.9649444937 -1.2691248283 1.0049919082
-2.0028163238 -1.3551311050 1.0281730351
-2.0508136731 -1.4381507270 1.0412776433
-2.1066413572 -1.5171731228 1.0442817483
-2.1681311000 -1.5916104457 1.0370930388
-2.2330487881 -1.6613918154 1.0200098911
-2.2995937166 -1.7265641619 0.9935640809
-2.3665492926 -1.7868609359 0.9581097096
-2.4328242068 -1.8418616026 0.9138503901
-2.4976196014 -1.8911333771 0.8613964781
-2.5600590470 -1.9336658467 0.8008250297
-2.6195429181 -1.9691187837 0.7331513085
-2.6751735719 -1.9966528051 0.6588402583
-2.7263236951 -2.0159012027 0.5789159282
-2.7720368968 -2.0262114705 0.4941889012
-2.8116769577 -2.0276124644 0.4058665079
-2.8447051177 -2.0201632424 0.3151693021
-2.8707371388 -2.0040083812 0.2233250633
-2.8890800050 -1.9794509454 0.1314796233
-2.9000951722 -1.9472319064 0.0408348152
-2.9034826532 -1.9077383307 -0.0475114288
-2.8995553411 -1.8616201166 -0.1325684170
-2.8887703813 -1.8096145183 -0.2135401584
-2.8712794609 -1.7522057344 -0.2895430367
-2.8475005157 -1.6899674862 -0.3598189298
-2.8178103782 -1.6235436037 -0.4237260232
-2.7824450148 -1.5535921494 -0.4805922526
-2.7414218671 -1.4807902193 -0.5295226529
-2.6949065877 -1.4060003443 -0.5697490882
-2.6429188910 -1.3303261331 -0.6004679803
-2.5854402066 -1.2550995863 -0.6206840096
-2.5227972354 -1.1818688171 -0.6297141166
-2.4556236644 -1.1122222936 -0.6269423129
-2.3850539299 -1.0476457140 -0.6121362104
-2.3125097221 -0.9889887179 -0.5862792040
-2.2395617020 -0.9366642120 -0.5500136156
-2.1673898110 -0.8905389409 -0.5048463406
-2.0967687839 -0.8502592530 -0.4522344844
-2.0279460577 -0.8156634825 -0.3935226288
-1.9605647868 -0.7866219908 -0.3302831841
-1.8937911707 -0.7638012822 -0.2639201821
-1.8260997265 -0.7475375365 -0.1965788356
-1.7556490899 -0.7388902524 -0.1306938406
-1.6804607601 -0.7394775715 -0.0696966371
-1.5992248887 -0.7505869749 -0.0183183271
-1.5127490601 -0.7722121308 0.0191272221
-1.4234505962 -0.8035261999 0.0388403290
-1.3348189143 -0.8420744980 0.0381808891
-1.2501576417 -0.8838922075 0.0175650245
-1.1712351362 -0.9247998879 -0.0205993148
-1.0972310411 -0.9614373558 -0.0711749560
-1.0240460902 -0.9918260750 -0.1268843661
-0.9467267642 -1.0157821933 -0.1799965707
-0.8620018397 -1.0332751612 -0.2232503923
-0.7699853613 -1.0449612220 -0.2504776023
-0.6738705312 -1.0524048861 -0.2579005919
-0.5782388327 -1.0573350517 -0.2442600197
-0.4872974744 -1.0613056887 -0.2115167339
-0.4041588845 -1.0654428210 -0.1621617109
-0.3300641670 -1.0706337054 -0.1000955994
-0.2646928975 -1.0777431924 -0.0290153114
-0.2069890574 -1.0877473148 0.0481264781
-0.1546523827 -1.1012116665 0.1285195315
-0.1061605191 -1.1189099258 0.2104962234
-0.0599402351 -1.1413017627 0.2926386469
-0.0143665535 -1.1684804708 0.3736865938
0.0314929740 -1.2006262569 0.4527317001
0.0785315708 -1.2381166936 0.5286641275
0.1271858407 -1.2805744437 0.6008636908
0.1776836491 -1.3281541675 0.6684545290
0.2298928657 -1.3806461801 0.7309134397
0.2834845400 -1.4382762128 0.7873805671
0.3377153602 -1.5009373669 0.8375076169
0.3915522563 -1.5686844559 0.8810053686
0.4435372988 -1.6420069474 0.9170802960
0.4916244530 -1.7211774715 0.9453000636
0.5331915853 -1.8062815151 0.9653149685
0.5651157669 -1.8969559390 0.9764202912
0.5853548574 -1.9915492919 0.9786129488
0.5926144210 -2.0878002519 0.9716948949
0.5885684643 -2.1833041357 0.9564252777
0.5759131015 -2.2765579922 0.9336703820
0.5568799455 -2.3667381184 0.9039501559
0.5332135845 -2.4534633822 0.8679082035
0.5060068796 -2.5364597138 0.8260322712
0.4757590995 -2.6151817567 0.7783842914
0.4429287410 -2.6895670181 0.7257374280
0.4074711653 -2.7589059315 0.6681434592
0.3694942850 -2.8228929007 0.6061356927
0.3290240595 -2.8811615014 0.5401882709
0.2859858808 -2.9328612183 0.4704933265
0.2405456084 -2.9776439805 0.3976187890
0.1929240612 -3.0151098504 0.3220618141
0.1434221354 -3.0448477596 0.2443124868
0.0923275052 -3.0664428506 0.1649178780
0.0402000149 -3.0795945377 0.0843520027
-0.0124818149 -3.0839952497 0.0032011602
-0.0652166828 -3.0800256957 -0.0779396767
-0.1175170237 -3.0673153691 -0.1584655873
-0.1689184164 -3.0462320931 -0.2378045421
-0.2188343188 -3.0169437635 -0.3154655091
-0.2670369920 -2.9800859807 -0.3909548214
-0.3131958630 -2.9358866287 -0.4637333306
-0.3571456985 -2.8848801482 -0.5333635359
-0.3987952650 -2.8275600885 -0.5994090804
-0.4381037589 -2.7643490500 -0.6613882591
-0.4752117537 -2.6959585079 -0.7190755458
-0.5100428502 -2.6226944694 -0.7720037446
-0.5425752958 -2.5450014666 -0.8198341942
-0.5725890449 -2.4632895436 -0.8623054689
-0.5995862429 -2.3778928257 -0.8991894007
-0.6222838317 -2.2888763991 -0.9298715343
-0.6389146570 -2.1966199958 -0.9541318112
-0.6465480520 -2.1016740592 -0.9713328371
-0.6419324268 -2.0054958007 -0.9808935566
-0.6221068537 -1.9108170088 -0.9815832020
-0.5885030606 -1.8204586917 -0.9734620914
-0.5442846799 -1.7360106365 -0.9567394864
-0.4932359666 -1.6576245431 -0.9317887148
-0.4383057506 -1.5848436522 -0.8991764368
-0.3815794964 -1.5173367526 -0.8591157021
-0.3245700147 -1.4547491332 -0.8120726350
-0.2683410587 -1.3967483313 -0.7586356769
-0.2135946960 -1.3434796689 -0.6990737631
-0.1608066662 -1.2949466132 -0.6339555107
-0.1101305698 -1.2511861921 -0.5639590205
-0.0614114404 -1.2121788536 -0.4898749910
-0.0143090975 -1.1782170719 -0.4123357544
0.0318430002 -1.1492403216 -0.3322427888
0.0780029769 -1.1250307703 -0.2505838173
0.1255051021 -1.1054830071 -0.1684478964
0.1758761413 -1.0902868220 -0.0871081136
0.2306043164 -1.0787760047 -0.0080182530
0.2919699598 -1.0705665277 0.0664535596
0.3613248069 -1.0646291262 0.1337534746
0.4399820316 -1.0601592490 0.1899464573
0.5269530618 -1.0562052145 0.2320591762
0.6204438606 -1.0519305661 0.2563645756
0.7168451373 -1.0461001392 0.2608090387
0.8116704781 -1.0368991264 0.2444349474
0.9009072167 -1.0227631349 0.2099771057
0.9824420512 -1.0023116588 0.1620089464
1.0576958213 -0.9752390339 0.1073782342
1.1311660897 -0.9418912467 0.0537897547
1.2074544625 -0.9031049724 0.0085430620
1.2893681759 -0.8614204119 -0.0216228014
1.3764347280 -0.8208426794 -0.0328366181
1.4660305682 -0.7857982520 -0.0232289566
1.5545165492 -0.7593068070 0.0052736599
1.6389055288 -0.7429859835 0.0496060250
1.7173669417 -0.7375727373 0.1059984490
1.7904147701 -0.7417635862 0.1694081787
1.8597059559 -0.7542374235 0.2359194887
1.9271075490 -0.7740245994 0.3026195469
1.9943878038 -0.7999712962 0.3672943210
2.0626986850 -0.8315678567 0.4282695368
2.1327202299 -0.8689614012 0.4837636573
2.2044194878 -0.9119736092 0.5326194907
2.2773077564 -0.9609498589 0.5734322398
2.3503757641 -1.0164023733 0.6044239446
2.4222075356 -1.0780388827 0.6247007250
2.4913557458 -1.1451803266 0.6336889570
2.5563839519 -1.2168248137 0.6305936438
2.6165359586 -1.2912851091 0.6160926136
2.6712393201 -1.3670470904 0.5907193523
2.7203244379 -1.4425631060 0.5551608355
2.7639791252 -1.5166923470 0.5107297603
2.8021717140 -1.5884793987 0.4581504602
2.8347510023 -1.6571525910 0.3981423890
2.8614521059 -1.7219207943 0.3312769631
2.8820939280 -1.7823475506 0.2584758795
2.8963413641 -1.8377938282 0.1803754044
2.9037523839 -1.8876460854 0.0976901326
2.9041574574 -1.9314621522 0.0113370411
2.8971199745 -1.9683914887 -0.0778976920
2.8824948834 -1.9979393298 -0.1689403954
2.8604846325 -2.0197671088 -0.2606705492
2.8311322881 -2.0330744223 -0.3519771878
2.7947845554 -2.0376138175 -0.4416084942
2.7520463662 -2.0332247195 -0.5283757618
2.7036306225 -2.0201531779 -0.6111949349
2.6501898564 -1.9986958312 -0.6890415519
2.5923708679 -1.9687643024 -0.7607217659
2.5310942924 -1.9314028284 -0.8257175085
2.4671176826 -1.8872213463 -0.8834368601
2.4010617431 -1.8367269829 -0.9330765540
2.3337788529 -1.7806627952 -0.9743875808
2.2661538325 -1.7194956996 -1.0069792727
2.1992397534 -1.6536097174 -1.0306220090
2.1346252332 -1.5828390969 -1.0444825450
2.0741332681 -1.5073755335 -1.0486871519
2.0202285505 -1.4272082414 -1.0427858097
1.9752346395 -1.3430039553 -1.0268790174
1.9414952814 -1.2560370312 -1.0010129434
1.9191133363 -1.1685202650 -0.9662387252
1.9066558074 -1.0824330962 -0.9237518763
1.9023944842 -0.9991966766 -0.8744490659
1.9047874819 -0.9200572048 -0.8186671662
1.9119991000 -0.8455349382 -0.7572265777
1.9230095597 -0.7759958946 -0.6907127972
1.9373921433 -0.7121191591 -0.6193430786
1.9547328147 -0.6540812191 -0.5437680208
1.9750895123 -0.6021391674 -0.4645932184
1.9987792994 -0.5564149211 -0.3825593960
2.0262701866 -0.5167849396 -0.2985568390
2.0584793509 -0.4827461123 -0.2137798443
2.0960010415 -0.4527089985 -0.1296811751
2.1397401548 -0.4243544098 -0.0480423191
2.1906817821 -0.3945328158 0.0287193515
2.2488257753 -0.3591270804 0.0975110981
2.3127629037 -0.3142329881 0.1545379753
2.3789407363 -0.2562684842 0.1945707397
2.4405033404 -0.1845141367 0.2139611458
2.4883347671 -0.1009224795 0.2111547449
2.5113219541 -0.0108011691 0.1863283378
2.5039168697 0.0763811646 0.1455861434
2.4731757108 0.1547625840 0.0980074523
2.4278880833 0.2247231572 0.0487619222
2.3734172396 0.2884106634 0.0002439708
2.3115591110 0.3471721256 -0.0455906022
2.2421509278 0.4015188918 -0.0856459691
2.1654619107 0.4518701132 -0.1164466949
2.0826490186 0.4984999286 -0.1346483017
1.9967785231 0.5428985948 -0.1398940012
1.9110132803 0.5874467814 -0.1336729585
1.8274992997 0.6343957649 -0.1194766059
1.7476651402 0.6854685156 -0.0995180478
1.6722851034 0.7415177727 -0.0758953790
1.6018223636 0.8028668814 -0.0503110651
1.5359082987 0.8689960813 -0.0244911536
1.4718346807 0.9375651354 -0.0004687394
1.4011451213 1.0012074759 0.0173038398
1.3228696628 1.0571980531 0.0276265306
1.2391103423 1.1055785666 0.0318136392
1.1515435576 1.1469319396 0.0313126681
1.0613584699 1.1820577594 0.0274671786
0.9693468910 1.2117635937 0.0214335631
0.8759549180 1.2364837595 0.0141771448
0.7816029914 1.2571497698 0.0066911769
0.6865022635 1.2742791655 -0.0002458396
0.5908019016 1.2882794610 -0.0058848973
0.4946054913 1.2993015489 -0.0092096775
0.3981076889 1.3078555349 -0.0094261848
0.3015235936 1.3141951606 -0.0055418735
0.2051946730 1.3185378483 0.0036557150
0.1096945095 1.3211053546 0.0196275214
0.0329932358 1.4565639462 -0.1533916981
-0.0658719799 1.4678146631 -0.1532502520
-0.1646359277 1.4793264192 -0.1495707681
-0.2630999254 1.4914708633 -0.1420233875
-0.3610121422 1.5046340661 -0.1302543376
-0.4584048648 1.5187847299 -0.1157672306
-0.5315895193 1.5294008297 -0.1063664325
-0.6056347651 1.5370706766 -0.1095674274
-0.6788964836 1.5423201293 -0.1208143262
-0.7748154450 1.5461063805 -0.1462406950
-0.8687359061 1.5477553217 -0.1789713252
-0.9849530634 1.5492060155 -0.2233091834
-1.1253105558 1.5509584277 -0.2740298931
-1.2924107388 1.5476618344 -0.3225039537
-1.4590289953 1.5085906895 -0.3449986120
-1.5910005043 1.4020890036 -0.3296865972
-1.6808614312 1.2595099701 -0.2885067275
-1.7601413794 1.1135728971 -0.2361963579
-1.8107333468 1.0341933643 -0.2039783829
-1.8678895532 0.9595246748 -0.1715113748
-1.9163719716 0.9079212182 -0.1480017302
-1.9685804941 0.8595260986 -0.1259842155
-2.0242738244 0.8142218286 -0.1060350114
-2.0832106665 0.7718909203 -0.0887302988
-2.1457883582 0.7329098504 -0.0773612975
-2.2096785184 0.6950656906 -0.0717346189
-2.2740883537 0.6577066901 -0.0719996043
-2.3588660771 0.6071663590 -0.0830870983
-2.4602097688 0.5408811465 -0.1107899219
-2.5560948099 0.4709560037 -0.1477939369
-2.6803058005 0.3659971757 -0.2097216564
-2.7884388082 0.2501525245 -0.2809629417
-2.8620182452 0.1155147383 -0.3611372744
-2.8624867523 -0.0396716884 -0.4350223375
-2.7937151039 -0.1907400480 -0.4788294875
-2.6790662349 -0.3193736735 -0.4822771410
-2.5409797021 -0.4160304054 -0.4431222655
-2.4001513224 -0.4748755244 -0.3610600501
-2.2731569079 -0.5056812856 -0.2472010893
-2.1677821688 -0.5211502307 -0.1099901151
-2.1066944475 -0.5313556258 -0.0022692658
-2.0652148474 -0.5430192795 0.0873129933
-2.0295422121 -0.5599645107 0.1785349116
-1.9987062097 -0.5839226060 0.2699200468
-1.9719997048 -0.6160971443 0.3600600352
-1.9487824643 -0.6567901842 0.4476787475
-1.9332160674 -0.6925313502 0.5112014609
-1.9148805963 -0.7475287047 0.5919303419
-1.8992056546 -0.8101313434 0.6675304752
-1.8864629296 -0.8794667571 0.7375963400
-1.8773270785 -0.9549964935 0.8015509237
-1.8728991425 -1.0358998084 0.8590905963
-1.8749422715 -1.1212997177 0.9097755537
-1.8860229981 -1.2100815056 0.9527677098
-1.9084704622 -1.3002748218 0.9873394625
-1.9436894528 -1.3894187243 1.0125619616
-1.9913050972 -1.4750931586 1.0274335883
-2.0491914887 -1.5555916786 1.0312461870
-2.1140168275 -1.6304753422 1.0241994481
-2.1827266574 -1.7000705537 1.0068608673
-2.2531886666 -1.7645366613 0.9794881653
-2.3238654323 -1.8237121614 0.9424087470
-2.3935218533 -1.8773850368 0.8961683768
-2.4612931211 -1.9250099132 0.8413204486
-2.5263530397 -1.9658084099 0.7783084000
-2.5732252395 -1.9922058358 0.7266330868
-2.6316652093 -2.0193415570 0.6508761482
-2.6852307858 -2.0379093139 0.5691655347
-2.7329762509 -2.0472177564 0.4824232878
-2.7742826931 -2.0471892375 0.3919604603
-2.8085466096 -2.0380002588 0.2990518172
-2.8349320829 -2.0195056194 0.2049640570
-2.8489636911 -1.9992764566 0.1345540666
-2.8614750899 -1.9661879473 0.0417362559
-2.8657776763 -1.9253759451 -0.0487270035
-2.8623078349 -1.8777629669 -0.1358617842
-2.8511047813 -1.8237808070 -0.2185078193
-2.8326543021 -1.7642269986 -0.2958759476
-2.8141228436 -1.7161929446 -0.3497380011
-2.7838732927 -1.6484853945 -0.4158145186
-2.7472213911 -1.5770390607 -0.4742693385
-2.7045113906 -1.5027197958 -0.5244296507
-2.6557893836 -1.4264561302 -0.5652536680
-2.6155337727 -1.3686761476 -0.5894538177
-2.5567032532 -1.2918916624 -0.6117882539
-2.4925632342 -1.2168952143 -0.6224955933
-2.4238782879 -1.1452759653 -0.6208554096
-2.3517268960 -1.0785906805 -0.6066885026
-2.2963401325 -1.0317339704 -0.5894543584
-2.2215924573 -0.9756795171 -0.5554102858
-2.1472607098 -0.9260362195 -0.5118046278
-2.0740811658 -0.8827629623 -0.4601586726
-2.0022716133 -0.8458524404 -0.4020239753
-1.9314047837 -0.8155962672 -0.3390841094
-1.8780814841 -0.7979477650 -0.2899605899
-1.8055259076 -0.7804033411 -0.2242954144
-1.7294921580 -0.7718976987 -0.1609142294
-1.6688716239 -0.7727552496 -0.1178050130
-1.5831919832 -0.7836965369 -0.0696138792
-1.5158453862 -0.7994644343 -0.0431203779
-1.4238615727 -0.8306496647 -0.0254367078
-1.3551774385 -0.8591925703 -0.0242370666
-1.2683078594 -0.9023462641 -0.0451388287
-1.2084639778 -0.9347275523 -0.0754630944
-1.1330345558 -0.9750235367 -0.1257619681
-1.0598458884 -1.0098002212 -0.1833706938
-0.9834747071 -1.0381006717 -0.2403414573
-0.8996292690 -1.0592809310 -0.2888520184
-0.7839784256 -1.0763488669 -0.3293435200
-0.6607059570 -1.0835689067 -0.3348229693
-0.5634749443 -1.0857376769 -0.3168291559
-0.4502947629 -1.0861580306 -0.2670688855
-0.3691516856 -1.0863714708 -0.2102759239
-0.2971987421 -1.0876797454 -0.1419938907
-0.2337644304 -1.0912339306 -0.0656565790
-0.1773309945 -1.0980499429 0.0158910047
-0.1259258343 -1.1088362158 0.1003397303
-0.0778331656 -1.1242417585 0.1860300466
-0.0313828532 -1.1447194314 0.2715714940
0.0149358324 -1.1703588514 0.3557770748
0.0622729279 -1.2013747755 0.4375516167
0.1114617175 -1.2377382976 0.5159525229
0.1497996461 -1.2682293452 0.5721810802
0.2033275661 -1.3135797870 0.6426424982
0.2594839775 -1.3638197031 0.7075140205
0.3180012251 -1.4187649055 0.7661669296
0.3784097847 -1.4784324959 0.8178809594
0.4397987809 -1.5426832607 0.8624203406
0.5010361723 -1.6118016524 0.8991719471
0.5603955764 -1.6861145207 0.9279239060
0.6152573954 -1.7663085750 0.9482685531
0.6613576443 -1.8533206581 0.9596222346
0.6981238802 -1.9711623284 0.9607641898
0.7066994599 -2.0937081731 0.9484377595
0.6952568598 -2.1903730478 0.9295884416
0.6737385443 -2.2838807542 0.9039018095
0.6459975940 -2.3737033817 0.8716092102
0.6145474292 -2.4597832146 0.8330426195
0.5805580390 -2.5419979136 0.7886097639
0.5445259669 -2.6198050510 0.7382540354
0.5066511345 -2.6929093137 0.6824853284
0.4668921245 -2.7607424263 0.6216176301
0.4357372173 -2.8076809929 0.5727653020
0.3925032610 -2.8649531074 0.5039787973
0.3472292419 -2.9153284707 0.4312246166
0.3000077182 -2.9583336465 0.3550715495
0.2510159833 -2.9933079104 0.2759966041
0.2005680114 -3.0198754271 0.1945931771
0.1620575975 -3.0342614726 0.1324218501
0.1101131599 -3.0448235745 0.0483369122
0.0580371038 -3.0461755934 -0.0363034274
0.0064331489 -3.0380910726 -0.1208613638
-0.0317425873 -3.0267111332 -0.1839440471
-0.0812264030 -3.0021897887 -0.2666895316
-0.1285778975 -2.9684801858 -0.3474208903
-0.1735147824 -2.9263571216 -0.4255306089
-0.2051379557 -2.8887561458 -0.4816811114
-0.2449584322 -2.8328454066 -0.5535813255
-0.2726238378 -2.7859614548 -0.6045091373
-0.3068229935 -2.7180329545 -0.6685033058
-0.3376766372 -2.6440763967 -0.7272895358
-0.3586443202 -2.5851115870 -0.7678009123
-0.3833212490 -2.5019018200 -0.8162643867
-0.3996836756 -2.4368789633 -0.8489811426
-0.4173193981 -2.3461324376 -0.8857266382
-0.4296655471 -2.2517403729 -0.9145772060
-0.4343586257 -2.1789206773 -0.9300453592
-0.4353381591 -2.1052712094 -0.9410430376
-0.4322053509 -2.0311711337 -0.9472824367
-0.4245614045 -1.9569996147 -0.9484757521
-0.4052943442 -1.8598211914 -0.9401258149
-0.3840068221 -1.7897405441 -0.9260685006
-0.3589680009 -1.7222865099 -0.9070244756
-0.3306635618 -1.6576677319 -0.8832043405
-0.2883313864 -1.5771748631 -0.8432467800
-0.2545879869 -1.5204208931 -0.8085310312
-0.2077689497 -1.4510880464 -0.7547191402
-0.1603734237 -1.3883893320 -0.6937367580
-0.1133120171 -1.3318588490 -0.6267564528
-0.0671420832 -1.2816856949 -0.5543033774
-0.0219568739 -1.2378578175 -0.4772576203
0.0225400436 -1.2001271934 -0.3966624774
0.0447404336 -1.1842594246 -0.3550639648
0.0896717940 -1.1554979542 -0.2711311295
0.1362433985 -1.1323543979 -0.1863509993
0.1860412914 -1.1143895020 -0.1021763638
0.2410290456 -1.1011018265 -0.0204466017
0.3029782712 -1.0916125020 0.0566173748
0.3736495040 -1.0850513795 0.1259119958
0.4541428008 -1.0804436342 0.1833846768
0.5436835815 -1.0766481559 0.2250787450
0.6150922637 -1.0736171273 0.2444708357
0.7135101393 -1.0681138850 0.2505778711
0.8104960785 -1.0592493305 0.2342414381
0.9011037019 -1.0450823390 0.1971942801
0.9829823329 -1.0244785941 0.1451344275
1.0578631788 -0.9971650841 0.0857333312
1.1305568075 -0.9631527368 0.0271178641
1.2065285805 -0.9232104116 -0.0225217972
1.2887381999 -0.8798066326 -0.0562403785
1.3768119450 -0.8370247738 -0.0691804643
1.4676889883 -0.7994019438 -0.0600091034
1.5574664217 -0.7704315670 -0.0305768091
1.6427589066 -0.7523310412 0.0162494187
1.7217947662 -0.7456825438 0.0757721018
1.7950621346 -0.7495120181 0.1427246123
1.8643569039 -0.7624803208 0.2128089410
1.9317716446 -0.7834834860 0.2828320802
1.9992618157 -0.8112600666 0.3503694648
2.0680466013 -0.8453401005 0.4135467159
2.1387831927 -0.8856191485 0.4705831912
2.2113997397 -0.9322116675 0.5198549640
2.2666915202 -0.9707948661 0.5517676426
2.3408538496 -1.0286786942 0.5839774485
2.4139649355 -1.0928560323 0.6045625481
2.4843320392 -1.1626668353 0.6123638700
2.5506337239 -1.2365920536 0.6074248122
2.5965404874 -1.2938966230 0.5944603581
2.6536074612 -1.3708363176 0.5684211533
2.7049470880 -1.4474052188 0.5315126341
2.7505489656 -1.5222568205 0.4847681625
2.7806035063 -1.5764331638 0.4434125439
2.8156250243 -1.6456685308 0.3814068633
2.8444726668 -1.7106260364 0.3120322612
2.8667553475 -1.7705009516 0.2359920365
2.8820747038 -1.8245807597 0.1541159274
2.8890479392 -1.8611858090 0.0896116257
2.8914308788 -1.9036041021 -0.0001728425
2.8857980790 -1.9381940617 -0.0931133499
2.8722409380 -1.9644698018 -0.1879250828
2.8575884004 -1.9792580258 -0.2595450789
2.8301304321 -1.9893944852 -0.3545858574
2.7951417239 -1.9897106076 -0.4476674694
2.7535217877 -1.9803964017 -0.5375068352
2.7175170687 -1.9660234155 -0.6012408482
2.6655773246 -1.9397589748 -0.6817165584
2.6089676460 -1.9044851255 -0.7552966817
2.5639611910 -1.8724705375 -0.8052610430
2.5014936876 -1.8235905168 -0.8649868973
2.4368201437 -1.7678515470 -0.9156807421
2.3874614655 -1.7222107184 -0.9477714189
2.3212374695 -1.6563958111 -0.9816873873
2.2557045234 -1.5856618207 -1.0055179586
2.2075021213 -1.5300328320 -1.0175687252
2.1466501966 -1.4515384490 -1.0227876535
2.0914432517 -1.3690451576 -1.0167665685
2.0556985206 -1.3048607487 -1.0039796450
2.0151763118 -1.2178550199 -0.9787773523
1.9917461452 -1.1521949947 -0.9527785588
1.9689173757 -1.0654854164 -0.9102850432
1.9577391898 -1.0019525559 -0.8730869414
1.9505160566 -0.9205827801 -0.8165334785
1.9500062937 -0.8437628203 -0.7534913854
1.9551001634 -0.7723077980 -0.6845807664
1.9649834929 -0.7067823933 -0.6104765187
1.9748513610 -0.6611555676 -0.5522708019
1.9921011908 -0.6066962449 -0.4708234028
2.0137072159 -0.5590516064 -0.3862030290
2.0400059699 -0.5178076653 -0.2995759961
2.0715682071 -0.4821626503 -0.2122167646
2.1094329112 -0.4507446981 -0.1257432537
2.1544762289 -0.4207171951 -0.0422784040
2.2072100291 -0.3885309979 0.0356516827
2.2526995276 -0.3591922662 0.0868941549
2.3174986391 -0.3119105411 0.1449314112
2.3841946744 -0.2511371549 0.1848412471
2.4453346667 -0.1762494572 0.2029591672
2.4905694403 -0.0895816641 0.1973415627
2.5057986864 -0.0209673456 0.1776166658
2.5010728531 0.0680852965 0.1377480985
2.4717394280 0.1490369982 0.0895411165
2.4265520996 0.2214187120 0.0390336536
2.3710743464 0.2870464652 -0.0107963743
2.3077788066 0.3476162682 -0.0576658766
2.2367778544 0.4037918774 -0.0983719841
2.1580342434 0.4557355689 -0.1288609649
2.0732297001 0.5040345831 -0.1461281702
1.9855241075 0.5502975347 -0.1500328311
1.8981667649 0.5970023608 -0.1426279583
1.8134287500 0.6464980638 -0.1268565401
1.7523146768 0.6863070299 -0.1114036085
1.6751639527 0.7441480864 -0.0871532255
1.6030780328 0.8073821535 -0.0608059087
1.5356501255 0.8754978899 -0.0341772756
1.4711650823 0.9470150901 -0.0091486621
1.4066778282 1.0196833557 0.0121330920
1.3381740628 1.0900748925 0.0267115455
1.2623340328 1.1536560660 0.0316028563
1.1786689780 1.2062196184 0.0249464403
1.0896783541 1.2467167906 0.0076020532
0.9985009217 1.2794240219 -0.0150456254
0.9058798879 1.3081726486 -0.0372621373
0.8119030445 1.3333356142 -0.0581168445
0.7168137836 1.3553809469 -0.0774180890
0.6208068721 1.3747499075 -0.0949841815
0.5240402077 1.3918569281 -0.1106363246
0.4266452964 1.4070924365 -0.1241923544
0.3287365664 1.4208274010 -0.1354610551
0.2304199039 1.4334187750 -0.1442370697
0.1318008861 1.4452153947 -0.1502962743
