# Supplementary material for: The topology of the magnetically induced ring current of C13Cl2
Source: Chem Sci. 2026 Jun 27. Online ahead of print. doi: 10.1039/d6sc03398a (PMC13334967; doi:10.1039/d6sc03398a)
Supplement: SC-OLF-D6SC03398A-s002 [file SC-OLF-D6SC03398A-s002.zip › c13cl2/3loops/ribbon_traj_011_024.xyz]

300

0.0207847597 1.3456745934 0.0598993265
-0.0743666635 1.3440521562 0.0758328434
-0.1697768030 1.3450713273 0.0910897912
-0.2656901327 1.3483788065 0.1044593848
-0.3622505480 1.3533188964 0.1146821718
-0.4594283223 1.3578286266 0.1192107558
-0.5443858953 1.3583937801 0.1154494518
-0.6403958255 1.3530239710 0.1006871691
-0.7342645332 1.3417162582 0.0774121086
-0.8261606615 1.3258280285 0.0492239810
-0.9168241334 1.3061509129 0.0194291268
-1.0069282253 1.2824705319 -0.0090463354
-1.0964410449 1.2530860984 -0.0335847554
-1.1948393312 1.2090739694 -0.0523553522
-1.2767858985 1.1573540962 -0.0581189174
-1.3508522059 1.0947170987 -0.0526580019
-1.4176448579 1.0254684533 -0.0379430225
-1.4805917513 0.9541086399 -0.0169873914
-1.5435426460 0.8839137882 0.0076370703
-1.6092993280 0.8169764058 0.0338563557
-1.6794918084 0.7546866207 0.0599517482
-1.7546355355 0.6976791648 0.0842181857
-1.8344354628 0.6458076595 0.1048445856
-1.9180708052 0.5982068647 0.1197833854
-1.9931934787 0.5587130359 0.1263086588
-2.0795828551 0.5140532741 0.1233878298
-2.1635274132 0.4675757291 0.1076865120
-2.2418761419 0.4175645588 0.0791692439
-2.3129774757 0.3634430122 0.0406295389
-2.3767997318 0.3050570290 -0.0040430547
-2.4334560920 0.2419455055 -0.0518325172
-2.4810913043 0.1726755856 -0.1007788961
-2.5182324563 0.0850984334 -0.1543321016
-2.5278488861 -0.0015948074 -0.1956703566
-2.5041215304 -0.1028321359 -0.2249883976
-2.4495014871 -0.1966700407 -0.2283997225
-2.3774852570 -0.2740089712 -0.2020022234
-2.3104807190 -0.3291336225 -0.1587559821
-2.2464065886 -0.3717477628 -0.0994791898
-2.1885869927 -0.4052884373 -0.0288258674
-2.1382125620 -0.4337823054 0.0494610244
-2.0949241169 -0.4613217308 0.1322433030
-2.0581318955 -0.4909911618 0.2174135941
-2.0268408074 -0.5250814681 0.3031214377
-2.0001757571 -0.5648471354 0.3879362518
-1.9775864200 -0.6110300522 0.4706619483
-1.9585025132 -0.6636248243 0.5503913501
-1.9428527281 -0.7226287147 0.6262819073
-1.9306262226 -0.7876422649 0.6977637161
-1.9221623162 -0.8582212972 0.7643339573
-1.9181796685 -0.9338882336 0.8254967222
-1.9200477265 -1.0141914345 0.8805039604
-1.9292808510 -1.0982004481 0.9287583811
-1.9475074645 -1.1846472004 0.9694780922
-1.9713116058 -1.2610321750 0.9985665908
-2.0096577849 -1.3473350378 1.0222891039
-2.0579976591 -1.4307917909 1.0356660124
-2.1140665752 -1.5103496762 1.0387892152
-2.1757285743 -1.5853906573 1.0314804891
-2.2407534388 -1.6557812966 1.0140179644
-2.3073449515 -1.7215490124 0.9870448050
-2.3742663554 -1.7824095560 0.9509037894
-2.4321759481 -1.8308464875 0.9114903891
-2.4969351471 -1.8810543056 0.8589197158
-2.5593759404 -1.9245876031 0.7982274075
-2.6187751112 -1.9608860692 0.7301842261
-2.6742638310 -1.9891356484 0.6553622374
-2.7250826833 -2.0088218815 0.5747161608
-2.7704351466 -2.0194701782 0.4892598854
-2.8096301108 -2.0210405878 0.4001866319
-2.8382858423 -2.0147639542 0.3203191173
-2.8644060233 -1.9995192491 0.2278318520
-2.8828619280 -1.9757314228 0.1352947362
-2.8937727053 -1.9440025087 0.0439421502
-2.8970388620 -1.9048738296 -0.0451191814
-2.8928817095 -1.8589596762 -0.1308481597
-2.8816348894 -1.8069146164 -0.2123421264
-2.8636375474 -1.7493687405 -0.2887790967
-2.8392649421 -1.6869378792 -0.3593914160
-2.8087884993 -1.6202112830 -0.4233895416
-2.7775144449 -1.5589256441 -0.4735093763
-2.7362849038 -1.4860803024 -0.5232286543
-2.6894598435 -1.4111776987 -0.5641248657
-2.6370159082 -1.3353077602 -0.5952180264
-2.5791191206 -1.2598377809 -0.6157347381
-2.5160447867 -1.1863278603 -0.6248401529
-2.4484923686 -1.1163747813 -0.6219322801
-2.3776236489 -1.0514261741 -0.6069682666
-2.3140449883 -0.9992285352 -0.5850621185
-2.2408439557 -0.9457013036 -0.5495517902
-2.1683485413 -0.8984266291 -0.5048604774
-2.0973725850 -0.8572029335 -0.4523860895
-2.0282067371 -0.8217890473 -0.3936086769
-1.9604993474 -0.7921012416 -0.3301329771
-1.8933891744 -0.7686586752 -0.2634819733
-1.8253571229 -0.7520741693 -0.1957248079
-1.7544569524 -0.7433947157 -0.1294789699
-1.6787378321 -0.7440882745 -0.0682460869
-1.5969276764 -0.7554941764 -0.0168011972
-1.5098324327 -0.7777277607 0.0202995594
-1.4200093836 -0.8097883387 0.0391551233
-1.3422193409 -0.8440283450 0.0377565016
-1.2570811959 -0.8860550703 0.0179060204
-1.1777668100 -0.9274482632 -0.0199543703
-1.1035751791 -0.9646442996 -0.0707611766
-1.0305504183 -0.9958014663 -0.1272035580
-0.9536435187 -1.0205084589 -0.1815471209
-0.8692365904 -1.0385617574 -0.2262025294
-0.7773145810 -1.0506629524 -0.2548780950
-0.6810000117 -1.0582688194 -0.2637172179
-0.5848846764 -1.0630996129 -0.2512574390
-0.4932371980 -1.0667820286 -0.2193556352
-0.4093165576 -1.0704956812 -0.1704998117
-0.3345601555 -1.0752533248 -0.1084831036
-0.2685972943 -1.0819512988 -0.0372271663
-0.2103949382 -1.0915829855 0.0402510538
-0.1578042923 -1.1047908749 0.1211877694
-0.1092645457 -1.1223533625 0.2038258133
-0.0630812428 -1.1447083306 0.2866646220
-0.0177112830 -1.1720385077 0.3684504038
0.0278906997 -1.2045946789 0.4481619909
0.0745473499 -1.2425951123 0.5247842996
0.1227096345 -1.2857991696 0.5976132582
0.1725802615 -1.3343670543 0.6657506654
0.2240098739 -1.3881627847 0.7285866774
0.2765698191 -1.4473086248 0.7853695031
0.3294306677 -1.5118277049 0.8356020711
0.3814597429 -1.5817620112 0.8789322539
0.4252531108 -1.6475354697 0.9104695928
0.4710314377 -1.7284345260 0.9391452357
0.5099960596 -1.8151910358 0.9593051746
0.5393639665 -1.9071810283 0.9702760996
0.5561455431 -1.9904940510 0.9724292194
0.5635497895 -2.0872790144 0.9660498590
0.5602513416 -2.1833725726 0.9510140010
0.5505677756 -2.2657309048 0.9317469735
0.5333280719 -2.3570591614 0.9026254475
0.5111987411 -2.4449199416 0.8668394960
0.4852637479 -2.5289321732 0.8248700343
0.4561507822 -2.6087097441 0.7771157626
0.4241894777 -2.6838960016 0.7240220721
0.3894765887 -2.7539977404 0.6659363737
0.3521036108 -2.8186094777 0.6033089490
0.3120432398 -2.8771928491 0.5365451085
0.2746189416 -2.9225576521 0.4749174881
0.2297367767 -2.9682718328 0.4015573674
0.1825799827 -3.0065430752 0.3254185613
0.1334148801 -3.0368083973 0.2469872235
0.0826118187 -3.0587516487 0.1668468595
0.0306734205 -3.0721569239 0.0855555791
-0.0218667853 -3.0766686702 0.0036784885
-0.0744894388 -3.0724903634 -0.0781656940
-0.1201957611 -3.0614645895 -0.1491538328
-0.1715868984 -3.0410594356 -0.2293081607
-0.2215787886 -3.0123303841 -0.3077850851
-0.2698912210 -2.9758263378 -0.3840585585
-0.3161856110 -2.9318324689 -0.4575881919
-0.3602729469 -2.8808291047 -0.5278829116
-0.4020769717 -2.8233882563 -0.5945197349
-0.4415958941 -2.7600433758 -0.6570791291
-0.4788868639 -2.6913370304 -0.7151876143
-0.5139177333 -2.6176733587 -0.7684342420
-0.5466717063 -2.5395565920 -0.8165322139
-0.5768686632 -2.4573334640 -0.8591337579
-0.6039221790 -2.3713098617 -0.8959343675
-0.6240924845 -2.2931744491 -0.9230957006
-0.6414357873 -2.2006761127 -0.9480028019
-0.6497948483 -2.1054109996 -0.9657865620
-0.6456438647 -2.0088179632 -0.9757053889
-0.6263979628 -1.9136175338 -0.9768683914
-0.5929865067 -1.8226880625 -0.9690910128
-0.5486765122 -1.7376799354 -0.9525744751
-0.4973301584 -1.6588038068 -0.9277367581
-0.4419516455 -1.5857067441 -0.8949832755
-0.3847839683 -1.5179319530 -0.8546864261
-0.3273807728 -1.4550803879 -0.8073491592
-0.2708022572 -1.3969334038 -0.7534500637
-0.2157780717 -1.3435643444 -0.6933416744
-0.1627548169 -1.2949656690 -0.6276424202
-0.1119322793 -1.2512712707 -0.5569415483
-0.0631435317 -1.2124968083 -0.4820549131
-0.0160165880 -1.1787991115 -0.4037184748
0.0301296314 -1.1501524574 -0.3228237677
0.0762851891 -1.1264510405 -0.2403445230
0.1237683284 -1.1075180759 -0.1573916525
0.1741701840 -1.0930340587 -0.0752771084
0.2290204592 -1.0823471741 0.0045063284
0.2904910683 -1.0749734465 0.0796516238
0.3599971978 -1.0699314949 0.1475609572
0.4386523358 -1.0663301723 0.2045709386
0.5258730715 -1.0632127006 0.2471935302
0.6196244500 -1.0595618187 0.2720641440
0.7163785072 -1.0541222686 0.2769719165
0.8116732125 -1.0451260119 0.2611324334
0.9013451285 -1.0308799461 0.2266667871
0.9833132890 -1.0102516742 0.1785401192
1.0588411947 -0.9829082639 0.1234567061
1.1322606629 -0.9492239709 0.0690342789
1.2083947449 -0.9101987968 0.0227613956
1.2902570630 -0.8682861139 -0.0083930054
1.3775135955 -0.8275436585 -0.0202835407
1.4674609751 -0.7923803990 -0.0113200635
1.5564318852 -0.7661437052 0.0171791037
1.6311754365 -0.7512596334 0.0548901756
1.7109938182 -0.7451601742 0.1102567109
1.7851599218 -0.7492597459 0.1732573554
1.8554126425 -0.7619221170 0.2395642168
1.9236401640 -0.7821334273 0.3061364346
1.9916440655 -0.8087316999 0.3706541044
2.0606150343 -0.8411864305 0.4313447965
2.1311728181 -0.8794753384 0.4865562810
2.2033681843 -0.9237070075 0.5347277948
2.2674331667 -0.9675014539 0.5697868830
2.3407412566 -1.0234341990 0.6009371413
2.4128473535 -1.0855280681 0.6212632802
2.4822849716 -1.1531005566 0.6300834576
2.5477085837 -1.2250519458 0.6268963855
2.6082121816 -1.2998012458 0.6120169765
2.6632794791 -1.3757720661 0.5861410890
2.7127292718 -1.4514644317 0.5500691539
2.7566610664 -1.5257308073 0.5049880071
2.7903198125 -1.5886500462 0.4585871010
2.8235622774 -1.6576861952 0.3985275248
2.8508343713 -1.7228566057 0.3315445808
2.8718989136 -1.7836001900 0.2584442197
2.8864373599 -1.8393057378 0.1799433848
2.8940210862 -1.8893471631 0.0967906024
2.8943656186 -1.9331532083 0.0098664237
2.8871614800 -1.9700043492 -0.0799320636
2.8722960210 -1.9993549742 -0.1715257801
2.8498888894 -2.0207572659 -0.2637813654
2.8243243870 -2.0325904464 -0.3440835788
2.7883280667 -2.0376375575 -0.4343852714
2.7457569953 -2.0336024754 -0.5218300590
2.6973319989 -2.0206750446 -0.6052778960
2.6438093421 -1.9992659666 -0.6837185138
2.5858365953 -1.9693928775 -0.7559935475
2.5242906608 -1.9318988832 -0.8214443889
2.4599525745 -1.8875120652 -0.8794860989
2.3934965724 -1.8367841067 -0.9293793106
2.3257557691 -1.7803616472 -0.9707050123
2.2576756918 -1.7188281344 -1.0032268082
2.1903857683 -1.6524387383 -1.0265073463
2.1254992274 -1.5811286428 -1.0398809883
2.0719519679 -1.5150712446 -1.0440277626
2.0171048438 -1.4348034688 -1.0386520149
1.9715596447 -1.3502220760 -1.0228188547
1.9372635187 -1.2628371273 -0.9970196227
1.9145767073 -1.1748060702 -0.9621459560
1.9021601163 -1.0882206096 -0.9193403233
1.8981090052 -1.0046288382 -0.8694845864
1.9007365474 -0.9252588285 -0.8130429790
1.9081603460 -0.8506769928 -0.7507965525
1.9193570081 -0.7813540175 -0.6832576825
1.9338232069 -0.7178884659 -0.6107636013
1.9513309931 -0.6607956960 -0.5337899157
1.9717551415 -0.6101820267 -0.4531003541
1.9955076741 -0.5663238761 -0.3694335236
2.0230748481 -0.5291996304 -0.2837151489
2.0552656833 -0.4981167275 -0.1972223504
2.0927381687 -0.4716690655 -0.1113397710
2.1365394605 -0.4476366445 -0.0278121372
2.1874274808 -0.4230785018 0.0513386030
2.2457277806 -0.3940352548 0.1233718672
2.3193340285 -0.3518443447 0.1919336718
2.3972138539 -0.2945574807 0.2418893439
2.4722028662 -0.2209568253 0.2693972297
2.5400189195 -0.1215572475 0.2703516712
2.5739868555 -0.0100658763 0.2405291356
2.5628715960 0.0985630818 0.1895751728
2.5230502418 0.1855923929 0.1369682920
2.4670228398 0.2631275299 0.0838453445
2.4006649474 0.3335085439 0.0325289214
2.3346922016 0.3911181010 -0.0097888301
2.2618740353 0.4445601750 -0.0458727685
2.1823380227 0.4939803971 -0.0719681087
2.0978034319 0.5400946263 -0.0854314713
2.0222303926 0.5791116022 -0.0865724775
1.9365736887 0.6245175228 -0.0778471475
1.8638466227 0.6664956262 -0.0638973414
1.7845075608 0.7187117456 -0.0424647764
1.7188821019 0.7684800825 -0.0208701757
1.6489165649 0.8307256460 0.0059217034
1.5837757411 0.8978912954 0.0330424735
1.5213809728 0.9681550834 0.0586937355
1.4561663935 1.0368589354 0.0798032012
1.3771353510 1.1097742266 0.0963788012
1.2890292912 1.1733668926 0.1031944823
1.1807691279 1.2275647958 0.0967916358
1.0782661756 1.2629037283 0.0832968185
0.9732888474 1.2904684613 0.0698601303
0.8785049535 1.3095097170 0.0596277499
0.7827793983 1.3239638035 0.0506459685
0.6864275786 1.3345688804 0.0431368712
0.5896556754 1.3419575451 0.0373219925
0.4925915026 1.3465726905 0.0335808704
0.3953731746 1.3489966899 0.0321989689
0.2981258041 1.3496540805 0.0335759931
0.2010228133 1.3489332103 0.0382579738
0.1043425725 1.3472448765 0.0468776733
0.0159785100 1.3221492600 0.0440682900
-0.0764374347 1.3237277084 0.0731001938
-0.1693360655 1.3291094632 0.1000514105
-0.2632196016 1.3368655236 0.1226260101
-0.3584385246 1.3448348458 0.1384414900
-0.4549291310 1.3499661490 0.1445087681
-0.5515748523 1.3495501425 0.1391038144
-0.6467537428 1.3424351292 0.1228847509
-0.7396680211 1.3294587751 0.0988294874
-0.8306370882 1.3120028455 0.0704597031
-0.9204199581 1.2907547213 0.0409019533
-1.0096237963 1.2653036688 0.0129940778
-1.0981234736 1.2338973037 -0.0106806066
-1.1843856277 1.1930168264 -0.0266746151
-1.2655049830 1.1406362296 -0.0323871516
-1.3388052955 1.0776904987 -0.0268340618
-1.4050691608 1.0086103449 -0.0121374027
-1.4678357254 0.9377858584 0.0085941717
-1.5308954801 0.8683675855 0.0328941736
-1.5968224365 0.8022304578 0.0586481163
-1.6671375326 0.7406997797 0.0841841225
-1.7423572273 0.6844384796 0.1077942252
-1.8220607255 0.6331580886 0.1277482301
-1.9054547732 0.5860181043 0.1420148883
-1.9911142283 0.5412789106 0.1483437920
-2.0769107668 0.4967184952 0.1432492169
-2.1597111242 0.4499801813 0.1252366576
-2.2363419294 0.3995310806 0.0944482116
-2.3055420378 0.3450637608 0.0542065210
-2.3672534571 0.2863036206 0.0081858723
-2.4216584568 0.2227262465 -0.0405580004
-2.4665945656 0.1527091731 -0.0900517789
-2.4969499583 0.0742829188 -0.1377413735
-2.5043858192 -0.0127997238 -0.1785148182
-2.4810449592 -0.1029310610 -0.2028522676
-2.4329840892 -0.1863949653 -0.2048243198
-2.3713891356 -0.2576642411 -0.1840110370
-2.3056623576 -0.3153251613 -0.1428905772
-2.2424947229 -0.3599289374 -0.0847863864
-2.1853707676 -0.3953325124 -0.0151450686
-2.1355397677 -0.4255532039 0.0621818984
-2.0927108983 -0.4546766504 0.1440287786
-2.0562128788 -0.4857506717 0.2282029385
-2.0251438335 -0.5211429576 0.3128456400
-1.9985603281 -0.5619696893 0.3965587884
-1.9758529094 -0.6088554811 0.4782146349
-1.9565089987 -0.6619220081 0.5569049597
-1.9405430144 -0.7212945725 0.6317476405
-1.9277623120 -0.7863038297 0.7023957069
-1.9185521703 -0.8567663014 0.7682027347
-1.9135713913 -0.9321614145 0.8287891979
-1.9141014355 -1.0121189669 0.8834215087
-1.9217454592 -1.0957979082 0.9315275271
-1.9381987727 -1.1820039903 0.9723717346
-1.9649444937 -1.2691248283 1.0049919082
-2.0028163238 -1.3551311050 1.0281730351
-2.0508136731 -1.4381507270 1.0412776433
-2.1066413572 -1.5171731228 1.0442817483
-2.1681311000 -1.5916104457 1.0370930388
-2.2330487881 -1.6613918154 1.0200098911
-2.2995937166 -1.7265641619 0.9935640809
-2.3665492926 -1.7868609359 0.9581097096
-2.4328242068 -1.8418616026 0.9138503901
-2.4976196014 -1.8911333771 0.8613964781
-2.5600590470 -1.9336658467 0.8008250297
-2.6195429181 -1.9691187837 0.7331513085
-2.6751735719 -1.9966528051 0.6588402583
-2.7263236951 -2.0159012027 0.5789159282
-2.7720368968 -2.0262114705 0.4941889012
-2.8116769577 -2.0276124644 0.4058665079
-2.8447051177 -2.0201632424 0.3151693021
-2.8707371388 -2.0040083812 0.2233250633
-2.8890800050 -1.9794509454 0.1314796233
-2.9000951722 -1.9472319064 0.0408348152
-2.9034826532 -1.9077383307 -0.0475114288
-2.8995553411 -1.8616201166 -0.1325684170
-2.8887703813 -1.8096145183 -0.2135401584
-2.8712794609 -1.7522057344 -0.2895430367
-2.8475005157 -1.6899674862 -0.3598189298
-2.8178103782 -1.6235436037 -0.4237260232
-2.7824450148 -1.5535921494 -0.4805922526
-2.7414218671 -1.4807902193 -0.5295226529
-2.6949065877 -1.4060003443 -0.5697490882
-2.6429188910 -1.3303261331 -0.6004679803
-2.5854402066 -1.2550995863 -0.6206840096
-2.5227972354 -1.1818688171 -0.6297141166
-2.4556236644 -1.1122222936 -0.6269423129
-2.3850539299 -1.0476457140 -0.6121362104
-2.3125097221 -0.9889887179 -0.5862792040
-2.2395617020 -0.9366642120 -0.5500136156
-2.1673898110 -0.8905389409 -0.5048463406
-2.0967687839 -0.8502592530 -0.4522344844
-2.0279460577 -0.8156634825 -0.3935226288
-1.9605647868 -0.7866219908 -0.3302831841
-1.8937911707 -0.7638012822 -0.2639201821
-1.8260997265 -0.7475375365 -0.1965788356
-1.7556490899 -0.7388902524 -0.1306938406
-1.6804607601 -0.7394775715 -0.0696966371
-1.5992248887 -0.7505869749 -0.0183183271
-1.5127490601 -0.7722121308 0.0191272221
-1.4234505962 -0.8035261999 0.0388403290
-1.3348189143 -0.8420744980 0.0381808891
-1.2501576417 -0.8838922075 0.0175650245
-1.1712351362 -0.9247998879 -0.0205993148
-1.0972310411 -0.9614373558 -0.0711749560
-1.0240460902 -0.9918260750 -0.1268843661
-0.9467267642 -1.0157821933 -0.1799965707
-0.8620018397 -1.0332751612 -0.2232503923
-0.7699853613 -1.0449612220 -0.2504776023
-0.6738705312 -1.0524048861 -0.2579005919
-0.5782388327 -1.0573350517 -0.2442600197
-0.4872974744 -1.0613056887 -0.2115167339
-0.4041588845 -1.0654428210 -0.1621617109
-0.3300641670 -1.0706337054 -0.1000955994
-0.2646928975 -1.0777431924 -0.0290153114
-0.2069890574 -1.0877473148 0.0481264781
-0.1546523827 -1.1012116665 0.1285195315
-0.1061605191 -1.1189099258 0.2104962234
-0.0599402351 -1.1413017627 0.2926386469
-0.0143665535 -1.1684804708 0.3736865938
0.0314929740 -1.2006262569 0.4527317001
0.0785315708 -1.2381166936 0.5286641275
0.1271858407 -1.2805744437 0.6008636908
0.1776836491 -1.3281541675 0.6684545290
0.2298928657 -1.3806461801 0.7309134397
0.2834845400 -1.4382762128 0.7873805671
0.3377153602 -1.5009373669 0.8375076169
0.3915522563 -1.5686844559 0.8810053686
0.4435372988 -1.6420069474 0.9170802960
0.4916244530 -1.7211774715 0.9453000636
0.5331915853 -1.8062815151 0.9653149685
0.5651157669 -1.8969559390 0.9764202912
0.5853548574 -1.9915492919 0.9786129488
0.5926144210 -2.0878002519 0.9716948949
0.5885684643 -2.1833041357 0.9564252777
0.5759131015 -2.2765579922 0.9336703820
0.5568799455 -2.3667381184 0.9039501559
0.5332135845 -2.4534633822 0.8679082035
0.5060068796 -2.5364597138 0.8260322712
0.4757590995 -2.6151817567 0.7783842914
0.4429287410 -2.6895670181 0.7257374280
0.4074711653 -2.7589059315 0.6681434592
0.3694942850 -2.8228929007 0.6061356927
0.3290240595 -2.8811615014 0.5401882709
0.2859858808 -2.9328612183 0.4704933265
0.2405456084 -2.9776439805 0.3976187890
0.1929240612 -3.0151098504 0.3220618141
0.1434221354 -3.0448477596 0.2443124868
0.0923275052 -3.0664428506 0.1649178780
0.0402000149 -3.0795945377 0.0843520027
-0.0124818149 -3.0839952497 0.0032011602
-0.0652166828 -3.0800256957 -0.0779396767
-0.1175170237 -3.0673153691 -0.1584655873
-0.1689184164 -3.0462320931 -0.2378045421
-0.2188343188 -3.0169437635 -0.3154655091
-0.2670369920 -2.9800859807 -0.3909548214
-0.3131958630 -2.9358866287 -0.4637333306
-0.3571456985 -2.8848801482 -0.5333635359
-0.3987952650 -2.8275600885 -0.5994090804
-0.4381037589 -2.7643490500 -0.6613882591
-0.4752117537 -2.6959585079 -0.7190755458
-0.5100428502 -2.6226944694 -0.7720037446
-0.5425752958 -2.5450014666 -0.8198341942
-0.5725890449 -2.4632895436 -0.8623054689
-0.5995862429 -2.3778928257 -0.8991894007
-0.6222838317 -2.2888763991 -0.9298715343
-0.6389146570 -2.1966199958 -0.9541318112
-0.6465480520 -2.1016740592 -0.9713328371
-0.6419324268 -2.0054958007 -0.9808935566
-0.6221068537 -1.9108170088 -0.9815832020
-0.5885030606 -1.8204586917 -0.9734620914
-0.5442846799 -1.7360106365 -0.9567394864
-0.4932359666 -1.6576245431 -0.9317887148
-0.4383057506 -1.5848436522 -0.8991764368
-0.3815794964 -1.5173367526 -0.8591157021
-0.3245700147 -1.4547491332 -0.8120726350
-0.2683410587 -1.3967483313 -0.7586356769
-0.2135946960 -1.3434796689 -0.6990737631
-0.1608066662 -1.2949466132 -0.6339555107
-0.1101305698 -1.2511861921 -0.5639590205
-0.0614114404 -1.2121788536 -0.4898749910
-0.0143090975 -1.1782170719 -0.4123357544
0.0318430002 -1.1492403216 -0.3322427888
0.0780029769 -1.1250307703 -0.2505838173
0.1255051021 -1.1054830071 -0.1684478964
0.1758761413 -1.0902868220 -0.0871081136
0.2306043164 -1.0787760047 -0.0080182530
0.2919699598 -1.0705665277 0.0664535596
0.3613248069 -1.0646291262 0.1337534746
0.4399820316 -1.0601592490 0.1899464573
0.5269530618 -1.0562052145 0.2320591762
0.6204438606 -1.0519305661 0.2563645756
0.7168451373 -1.0461001392 0.2608090387
0.8116704781 -1.0368991264 0.2444349474
0.9009072167 -1.0227631349 0.2099771057
0.9824420512 -1.0023116588 0.1620089464
1.0576958213 -0.9752390339 0.1073782342
1.1311660897 -0.9418912467 0.0537897547
1.2074544625 -0.9031049724 0.0085430620
1.2893681759 -0.8614204119 -0.0216228014
1.3764347280 -0.8208426794 -0.0328366181
1.4660305682 -0.7857982520 -0.0232289566
1.5545165492 -0.7593068070 0.0052736599
1.6389055288 -0.7429859835 0.0496060250
1.7173669417 -0.7375727373 0.1059984490
1.7904147701 -0.7417635862 0.1694081787
1.8597059559 -0.7542374235 0.2359194887
1.9271075490 -0.7740245994 0.3026195469
1.9943878038 -0.7999712962 0.3672943210
2.0626986850 -0.8315678567 0.4282695368
2.1327202299 -0.8689614012 0.4837636573
2.2044194878 -0.9119736092 0.5326194907
2.2773077564 -0.9609498589 0.5734322398
2.3503757641 -1.0164023733 0.6044239446
2.4222075356 -1.0780388827 0.6247007250
2.4913557458 -1.1451803266 0.6336889570
2.5563839519 -1.2168248137 0.6305936438
2.6165359586 -1.2912851091 0.6160926136
2.6712393201 -1.3670470904 0.5907193523
2.7203244379 -1.4425631060 0.5551608355
2.7639791252 -1.5166923470 0.5107297603
2.8021717140 -1.5884793987 0.4581504602
2.8347510023 -1.6571525910 0.3981423890
2.8614521059 -1.7219207943 0.3312769631
2.8820939280 -1.7823475506 0.2584758795
2.8963413641 -1.8377938282 0.1803754044
2.9037523839 -1.8876460854 0.0976901326
2.9041574574 -1.9314621522 0.0113370411
2.8971199745 -1.9683914887 -0.0778976920
2.8824948834 -1.9979393298 -0.1689403954
2.8604846325 -2.0197671088 -0.2606705492
2.8311322881 -2.0330744223 -0.3519771878
2.7947845554 -2.0376138175 -0.4416084942
2.7520463662 -2.0332247195 -0.5283757618
2.7036306225 -2.0201531779 -0.6111949349
2.6501898564 -1.9986958312 -0.6890415519
2.5923708679 -1.9687643024 -0.7607217659
2.5310942924 -1.9314028284 -0.8257175085
2.4671176826 -1.8872213463 -0.8834368601
2.4010617431 -1.8367269829 -0.9330765540
2.3337788529 -1.7806627952 -0.9743875808
2.2661538325 -1.7194956996 -1.0069792727
2.1992397534 -1.6536097174 -1.0306220090
2.1346252332 -1.5828390969 -1.0444825450
2.0741332681 -1.5073755335 -1.0486871519
2.0202285505 -1.4272082414 -1.0427858097
1.9752346395 -1.3430039553 -1.0268790174
1.9414952814 -1.2560370312 -1.0010129434
1.9191133363 -1.1685202650 -0.9662387252
1.9066558074 -1.0824330962 -0.9237518763
1.9023944842 -0.9991966766 -0.8744490659
1.9047874819 -0.9200572048 -0.8186671662
1.9119991000 -0.8455349382 -0.7572265777
1.9230095597 -0.7759958946 -0.6907127972
1.9373921433 -0.7121191591 -0.6193430786
1.9547328147 -0.6540812191 -0.5437680208
1.9750895123 -0.6021391674 -0.4645932184
1.9987792994 -0.5564149211 -0.3825593960
2.0262701866 -0.5167849396 -0.2985568390
2.0584793509 -0.4827461123 -0.2137798443
2.0960010415 -0.4527089985 -0.1296811751
2.1397401548 -0.4243544098 -0.0480423191
2.1906817821 -0.3945328158 0.0287193515
2.2488257753 -0.3591270804 0.0975110981
2.3127629037 -0.3142329881 0.1545379753
2.3789407363 -0.2562684842 0.1945707397
2.4405033404 -0.1845141367 0.2139611458
2.4883347671 -0.1009224795 0.2111547449
2.5113219541 -0.0108011691 0.1863283378
2.5039168697 0.0763811646 0.1455861434
2.4731757108 0.1547625840 0.0980074523
2.4278880833 0.2247231572 0.0487619222
2.3734172396 0.2884106634 0.0002439708
2.3115591110 0.3471721256 -0.0455906022
2.2421509278 0.4015188918 -0.0856459691
2.1654619107 0.4518701132 -0.1164466949
2.0826490186 0.4984999286 -0.1346483017
1.9967785231 0.5428985948 -0.1398940012
1.9110132803 0.5874467814 -0.1336729585
1.8274992997 0.6343957649 -0.1194766059
1.7476651402 0.6854685156 -0.0995180478
1.6722851034 0.7415177727 -0.0758953790
1.6018223636 0.8028668814 -0.0503110651
1.5359082987 0.8689960813 -0.0244911536
1.4718346807 0.9375651354 -0.0004687394
1.4011451213 1.0012074759 0.0173038398
1.3228696628 1.0571980531 0.0276265306
1.2391103423 1.1055785666 0.0318136392
1.1515435576 1.1469319396 0.0313126681
1.0613584699 1.1820577594 0.0274671786
0.9693468910 1.2117635937 0.0214335631
0.8759549180 1.2364837595 0.0141771448
0.7816029914 1.2571497698 0.0066911769
0.6865022635 1.2742791655 -0.0002458396
0.5908019016 1.2882794610 -0.0058848973
0.4946054913 1.2993015489 -0.0092096775
0.3981076889 1.3078555349 -0.0094261848
0.3015235936 1.3141951606 -0.0055418735
0.2051946730 1.3185378483 0.0036557150
0.1096945095 1.3211053546 0.0196275214
0.0255910094 1.3691999267 0.0757303631
-0.0722958924 1.3643766040 0.0785654930
-0.1702175405 1.3610331915 0.0821281718
-0.2681606639 1.3598920894 0.0862927596
-0.3660625715 1.3618029470 0.0909228535
-0.4639275135 1.3656911042 0.0939127434
-0.5371969383 1.3672374176 0.0917950892
-0.6340379082 1.3636128129 0.0784895873
-0.7288610452 1.3539737413 0.0559947299
-0.8216842348 1.3396532115 0.0279882589
-0.9132283086 1.3215471045 -0.0020436997
-1.0042326542 1.2996373949 -0.0310867485
-1.0947586161 1.2722748932 -0.0564889041
-1.2052930347 1.2251311124 -0.0780360893
-1.2880668139 1.1740719628 -0.0838506832
-1.3628991163 1.1117436986 -0.0784819420
-1.4302205549 1.0423265618 -0.0637486424
-1.4933477772 0.9704314214 -0.0425689546
-1.5561898118 0.8994599909 -0.0176200329
-1.6217762196 0.8317223537 0.0090645950
-1.6918460842 0.7686734617 0.0357193740
-1.7669138437 0.7109198500 0.0606421462
-1.8468102001 0.6584572304 0.0819409412
-1.9306868372 0.6103956251 0.0975518824
-1.9952727292 0.5761471611 0.1042735255
-2.0822549434 0.5313880530 0.1035264427
-2.1673437022 0.4851712769 0.0901363664
-2.2474103543 0.4355980370 0.0638902761
-2.3204129137 0.3818222635 0.0270525569
-2.3863460065 0.3238104374 -0.0162719816
-2.4452537271 0.2611647646 -0.0631070341
-2.4955880431 0.1926419981 -0.1115060134
-2.5395149544 0.0959139479 -0.1709228298
-2.5513119530 0.0096101091 -0.2128258951
-2.5271981015 -0.1027332107 -0.2471245276
-2.4660188850 -0.2069451162 -0.2519751251
-2.3835813784 -0.2903537013 -0.2199934098
-2.3152990804 -0.3429420837 -0.1746213871
-2.2503184543 -0.3835665882 -0.1141719932
-2.1918032178 -0.4152443622 -0.0425066661
-2.1408853563 -0.4420114069 0.0367401505
-2.0971373355 -0.4679668111 0.1204578273
-2.0600509123 -0.4962316519 0.2066242497
-2.0285377813 -0.5290199787 0.2933972353
-2.0017911862 -0.5677245816 0.3793137153
-1.9793199305 -0.6132046234 0.4631092616
-1.9604960276 -0.6653276405 0.5438777404
-1.9451624417 -0.7239628570 0.6208161740
-1.9334901332 -0.7889807000 0.6931317253
-1.9257724621 -0.8596762929 0.7604651799
-1.9227879458 -0.9356150527 0.8222042465
-1.9259940175 -1.0162639020 0.8775864121
-1.9368162427 -1.1006029879 0.9259892352
-1.9568161562 -1.1872904105 0.9665844499
-1.9776787179 -1.2529395218 0.9921412733
-2.0164992460 -1.3395389707 1.0164051727
-2.0651816450 -1.4234328549 1.0300543815
-2.1214917932 -1.5035262295 1.0332966820
-2.1833260485 -1.5791708689 1.0258679393
-2.2484580896 -1.6501707779 1.0080260377
-2.3150961864 -1.7165338630 0.9805255291
-2.3819834182 -1.7779581760 0.9436978693
-2.4315276894 -1.8198313724 0.9091303881
-2.4962506929 -1.8709752340 0.8564429535
-2.5586928338 -1.9155093596 0.7956297852
-2.6180073044 -1.9526533548 0.7272171436
-2.6733540902 -1.9816184918 0.6518842165
-2.7238416715 -2.0017425602 0.5705163934
-2.7688333965 -2.0127288859 0.4843308695
-2.8075832638 -2.0144687112 0.3945067558
-2.8318665669 -2.0093646660 0.3254689324
-2.8580749079 -1.9950301169 0.2323386407
-2.8766438511 -1.9720119002 0.1391098491
-2.8874502383 -1.9407731111 0.0470494853
-2.8905950707 -1.9020093286 -0.0427269340
-2.8862080779 -1.8562992357 -0.1291279023
-2.8744993974 -1.8042147145 -0.2111440943
-2.8559956339 -1.7465317466 -0.2880151566
-2.8310293685 -1.6839082723 -0.3589639023
-2.7997666204 -1.6168789623 -0.4230530600
-2.7725838751 -1.5642591389 -0.4664265000
-2.7311479405 -1.4913703855 -0.5169346558
-2.6840130993 -1.4163550531 -0.5585006432
-2.6311129254 -1.3402893873 -0.5899680725
-2.5727980346 -1.2645759755 -0.6107854667
-2.5092923380 -1.1907869035 -0.6199661892
-2.4413610729 -1.1205272691 -0.6169222473
-2.3701933679 -1.0552066343 -0.6018003228
-2.3155802544 -1.0094683526 -0.5838450330
-2.2421262093 -0.9547383952 -0.5490899649
-2.1693072716 -0.9063143173 -0.5048746141
-2.0979763862 -0.8641466140 -0.4525376947
-2.0284674165 -0.8279146121 -0.3936947249
-1.9604339080 -0.7975804924 -0.3299827701
-1.8929871781 -0.7735160681 -0.2630437644
-1.8246145192 -0.7566108022 -0.1948707803
-1.7532648149 -0.7478991791 -0.1282640993
-1.6770149040 -0.7486989775 -0.0667955366
-1.5946304640 -0.7604013779 -0.0152840674
-1.5069158053 -0.7832433906 0.0214718967
-1.4165681711 -0.8160504775 0.0394699176
-1.3496197675 -0.8459821921 0.0373321140
-1.2640047501 -0.8882179330 0.0182470163
-1.1842984838 -0.9300966385 -0.0193094258
-1.1099193171 -0.9678512434 -0.0703473973
-1.0370547464 -0.9997768575 -0.1275227499
-0.9605602732 -1.0252347245 -0.1830976711
-0.8764713412 -1.0438483535 -0.2291546664
-0.7846438007 -1.0563646829 -0.2592785877
-0.6881294922 -1.0641327526 -0.2695338438
-0.5915305201 -1.0688641741 -0.2582548583
-0.4991769216 -1.0722583685 -0.2271945366
-0.4144742307 -1.0755485413 -0.1788379124
-0.3390561441 -1.0798729441 -0.1168706079
-0.2725016910 -1.0861594051 -0.0454390211
-0.2138008190 -1.0954186561 0.0323756295
-0.1609562019 -1.1083700833 0.1138560074
-0.1123685723 -1.1257967992 0.1971554033
-0.0662222506 -1.1481148984 0.2806905971
-0.0210560125 -1.1755965446 0.3632142138
0.0242884255 -1.2085631010 0.4435922818
0.0705631291 -1.2470735311 0.5209044717
0.1182334283 -1.2910238956 0.5943628257
0.1674768739 -1.3405799411 0.6630468017
0.2181268822 -1.3956793892 0.7262599152
0.2696550982 -1.4563410369 0.7833584391
0.3211459753 -1.5227180430 0.8336965253
0.3713672295 -1.5948395664 0.8768591391
0.4069689229 -1.6530639919 0.9038588896
0.4504384223 -1.7356915805 0.9329904078
0.4868005338 -1.8241005566 0.9532953808
0.5136121661 -1.9174061177 0.9641319080
0.5269362287 -1.9894388100 0.9662454900
0.5344851579 -2.0867577769 0.9604048231
0.5319342188 -2.1834410095 0.9456027243
0.5252224496 -2.2549038174 0.9298235649
0.5097761983 -2.3473802044 0.9013007391
0.4891838978 -2.4363765011 0.8657707885
0.4645206162 -2.5214046326 0.8237077973
0.4365424649 -2.6022377314 0.7758472338
0.4054502144 -2.6782249851 0.7223067163
0.3714820121 -2.7490895492 0.6637292882
0.3347129366 -2.8143260548 0.6004822052
0.2950624201 -2.8732241967 0.5329019462
0.2632520024 -2.9122540860 0.4793416498
0.2189279451 -2.9588996852 0.4054959459
0.1722359042 -2.9979763000 0.3287753086
0.1234076249 -3.0287690350 0.2496619602
0.0728961323 -3.0510604468 0.1687758410
0.0211468261 -3.0647193100 0.0867591555
-0.0312517557 -3.0693420907 0.0041558169
-0.0837621948 -3.0649550311 -0.0783917113
-0.1228744985 -3.0556138099 -0.1398420783
-0.1742553803 -3.0358867781 -0.2208117793
-0.2243232584 -3.0077170048 -0.3001046612
-0.2727454499 -2.9715666949 -0.3771622956
-0.3191753590 -2.9277783091 -0.4514430532
-0.3634001953 -2.8767780611 -0.5224022874
-0.4053586784 -2.8192164241 -0.5896303894
-0.4450880293 -2.7557377016 -0.6527699992
-0.4825619742 -2.6867155529 -0.7112996827
-0.5177926164 -2.6126522480 -0.7648647394
-0.5507681168 -2.5341117174 -0.8132302336
-0.5811482815 -2.4513773844 -0.8559620470
-0.6082581152 -2.3647268978 -0.8926793343
-0.6259011374 -2.2974724992 -0.9163198668
-0.6439569176 -2.2047322296 -0.9418737926
-0.6530416445 -2.1091479399 -0.9602402869
-0.6493553025 -2.0121401256 -0.9705172213
-0.6306890719 -1.9164180588 -0.9721535808
-0.5974699529 -1.8249174333 -0.9647199342
-0.5530683444 -1.7393492343 -0.9484094637
-0.5014243503 -1.6599830706 -0.9236848013
-0.4455975404 -1.5865698360 -0.8907901141
-0.3879884402 -1.5185271534 -0.8502571501
-0.3301915309 -1.4554116425 -0.8026256834
-0.2732634557 -1.3971184764 -0.7482644506
-0.2179614475 -1.3436490200 -0.6876095856
-0.1647029677 -1.2949847247 -0.6213293297
-0.1137339887 -1.2513563494 -0.5499240761
-0.0648756229 -1.2128147630 -0.4742348352
-0.0177240785 -1.1793811511 -0.3951011953
0.0284162626 -1.1510645931 -0.3134047467
0.0745674012 -1.1278713108 -0.2301052287
0.1220315548 -1.1095531447 -0.1463354086
0.1724642266 -1.0957812955 -0.0634461032
0.2274366020 -1.0859183434 0.0170309098
0.2890121767 -1.0793803653 0.0928496880
0.3586695887 -1.0752338636 0.1613684397
0.4373226400 -1.0725010955 0.2191954199
0.5247930811 -1.0702201867 0.2623278842
0.6188050393 -1.0671930714 0.2877637125
0.7159118772 -1.0621443980 0.2931347943
0.8116759470 -1.0533528974 0.2778299195
0.9017830404 -1.0389967572 0.2433564684
0.9841845268 -1.0181916896 0.1950712919
1.0599865681 -0.9905774940 0.1395351780
1.1333552360 -0.9565566952 0.0842788031
1.2093350273 -0.9172926212 0.0369797293
1.2911459501 -0.8751518160 0.0048367906
1.3785924630 -0.8342446377 -0.0077304634
1.4688913820 -0.7989625460 0.0005888295
1.5583472211 -0.7729806035 0.0290845475
1.6234453442 -0.7595332833 0.0601743262
1.7046206946 -0.7527476110 0.1145149728
1.7799050735 -0.7567559056 0.1771065320
1.8511193291 -0.7696068105 0.2432089448
1.9201727791 -0.7902422551 0.3096533223
1.9889003272 -0.8174921036 0.3740138878
2.0585313836 -0.8508050043 0.4344200562
2.1296254063 -0.8899892757 0.4893489047
2.2023168809 -0.9354404057 0.5368360988
2.2575585770 -0.9740530490 0.5661415263
2.3311067492 -1.0304660247 0.5974503381
2.4034871715 -1.0930172536 0.6178258354
2.4732141974 -1.1610207867 0.6264779581
2.5390332154 -1.2332790780 0.6231991273
2.5998884046 -1.3083173826 0.6079413393
2.6553196381 -1.3844970417 0.5815628256
2.7051341056 -1.4603657573 0.5449774723
2.7493430077 -1.5347692677 0.4992462538
2.7784679110 -1.5888206936 0.4590237417
2.8123735525 -1.6582197994 0.3989126606
2.8402166367 -1.7237924172 0.3318121984
2.8617038992 -1.7848528293 0.2584125599
2.8765333557 -1.8408176475 0.1795113652
2.8842897886 -1.8910482408 0.0958910722
2.8845737798 -1.9348442644 0.0083958062
2.8772029856 -1.9716172097 -0.0819664352
2.8620971585 -2.0007706185 -0.1741111649
2.8392931464 -2.0217474230 -0.2668921816
2.8175164859 -2.0321064705 -0.3361899698
2.7818715780 -2.0376612976 -0.4271620487
2.7394676245 -2.0339802313 -0.5152843561
2.6910333754 -2.0211969114 -0.5993608571
2.6374288277 -1.9998361019 -0.6783954757
2.5793023228 -1.9700214525 -0.7512653290
2.5174870292 -1.9323949380 -0.8171712693
2.4527874664 -1.8878027841 -0.8755353376
2.3859314017 -1.8368412305 -0.9256820672
2.3177326853 -1.7800604991 -0.9670224439
2.2491975511 -1.7181605692 -0.9994743437
2.1815317831 -1.6512677592 -1.0223926836
2.1163732216 -1.5794181886 -1.0352794316
2.0697706676 -1.5227669556 -1.0393683733
2.0139811371 -1.4423986963 -1.0345182201
1.9678846499 -1.3574401967 -1.0187586921
1.9330317560 -1.2696372235 -0.9930263020
1.9100400782 -1.1810918754 -0.9580531869
1.8976644253 -1.0940081230 -0.9149287703
1.8938235263 -1.0100609998 -0.8645201069
1.8966856129 -0.9304604522 -0.8074187918
1.9043215920 -0.8558190474 -0.7443665273
1.9157044565 -0.7867121405 -0.6758025679
1.9302542706 -0.7236577727 -0.6021841240
1.9479291715 -0.6675101730 -0.5238118107
1.9684207707 -0.6182248860 -0.4416074898
1.9922360488 -0.5762328311 -0.3563076512
2.0198795095 -0.5416143213 -0.2688734589
2.0520520158 -0.5134873427 -0.1806648564
2.0894752959 -0.4906291325 -0.0929983669
2.1333387662 -0.4709188792 -0.0075819554
2.1841731794 -0.4516241879 0.0739578546
2.2426297859 -0.4289434293 0.1492326363
2.3259051533 -0.3894557014 0.2293293683
2.4154869716 -0.3328464773 0.2892079481
2.5039023920 -0.2573995139 0.3248333136
2.5917030720 -0.1421920155 0.3295485974
2.6366517568 -0.0093305834 0.2947299334
2.6218263223 0.1207449990 0.2335642022
2.5729247728 0.2164222019 0.1759291318
2.5061575962 0.3015319026 0.1189287669
2.4279126553 0.3786064243 0.0648138719
2.3578252921 0.4350640765 0.0260129420
2.2815971427 0.4876014581 -0.0060995679
2.1992141346 0.5360906811 -0.0274895226
2.1129578451 0.5816893241 -0.0362146408
2.0476822622 0.6153246097 -0.0332509538
1.9621340971 0.6615882641 -0.0220213365
1.9001939458 0.6985954875 -0.0083180769
1.8213499815 0.7519549755 0.0145884949
1.7654791004 0.7954423923 0.0341550277
1.6960107661 0.8585844106 0.0621544719
1.6316431836 0.9267865094 0.0905761006
1.5709272650 0.9987450314 0.1178562105
1.5111876658 1.0725103949 0.1423025625
1.4314010392 1.1623504001 0.1651310719
1.3389482400 1.2411552186 0.1745753253
1.2099946982 1.3081976520 0.1622706035
1.0951738814 1.3437496972 0.1391264585
0.9772308038 1.3691733289 0.1182866974
0.8810549891 1.3825356746 0.1050783550
0.7839558052 1.3907778371 0.0946007602
0.6863528938 1.3948585953 0.0865195820
0.5885094491 1.3956356292 0.0805288823
0.4905775139 1.3938438321 0.0763714183
0.3926386603 1.3901378448 0.0738241226
0.2947280146 1.3851130003 0.0726938596
0.1968509535 1.3793285722 0.0728602326
0.0989906355 1.3733843984 0.0741278252
