# Supplementary material for: The topology of the magnetically induced ring current of C13Cl2
Source: Chem Sci. 2026 Jun 27. Online ahead of print. doi: 10.1039/d6sc03398a (PMC13334967; doi:10.1039/d6sc03398a)
Supplement: SC-OLF-D6SC03398A-s002 [file SC-OLF-D6SC03398A-s002.zip › c13cl2/3loops/ribbon_traj_011_052.xyz]

300

0.0219662017 1.3459270539 0.0380184286
-0.0722134229 1.3454397531 0.0613150726
-0.1668034519 1.3470157731 0.0825985985
-0.2621139465 1.3501846568 0.1001492617
-0.3583169466 1.3541028025 0.1122153640
-0.4552956833 1.3574695515 0.1167664575
-0.5522874016 1.3576863306 0.1117890039
-0.6479210998 1.3519152026 0.0961969767
-0.7414056355 1.3403767409 0.0724664867
-0.8329755519 1.3243566209 0.0441153495
-0.9234057906 1.3046296966 0.0144197625
-1.0133081777 1.2808313525 -0.0138020764
-1.1026146186 1.2512066128 -0.0379503417
-1.1898768085 1.2122227525 -0.0546515732
-1.2721414136 1.1614458593 -0.0611414419
-1.3557999457 1.0916471781 -0.0555553299
-1.4219182516 1.0220737326 -0.0403321362
-1.4843553371 0.9506691688 -0.0190204606
-1.5470789939 0.8806463154 0.0057637458
-1.6127992574 0.8140148608 0.0320486389
-1.6830101721 0.7520654685 0.0581437420
-1.7582006382 0.6954357629 0.0823661105
-1.8380845323 0.6440093210 0.1028952932
-1.9217731850 0.5968408038 0.1176513447
-1.9970182391 0.5577445214 0.1234237062
-2.0832439316 0.5132521628 0.1202339461
-2.1668722105 0.4668319691 0.1040603492
-2.2448414651 0.4168651971 0.0752101034
-2.3157083402 0.3628614669 0.0367158479
-2.3793558480 0.3045888853 -0.0078193635
-2.4357669466 0.2415026410 -0.0554544194
-2.4832656390 0.1723097431 -0.1042057887
-2.5213721892 0.0853409631 -0.1577628804
-2.5292313676 -0.0127764633 -0.2031341771
-2.5001955712 -0.1133692550 -0.2290206499
-2.4502266219 -0.1955012187 -0.2299541696
-2.3789862416 -0.2735243997 -0.2053372114
-2.3034882441 -0.3347119754 -0.1564137777
-2.2398443332 -0.3758588030 -0.0958996907
-2.1826555328 -0.4082651350 -0.0244664004
-2.1329207607 -0.4361019464 0.0541996994
-2.0901639401 -0.4632598310 0.1371289223
-2.0536649957 -0.4928292083 0.2222148578
-2.0225841195 -0.5269991352 0.3077286791
-1.9959071413 -0.5668528701 0.3922639778
-1.9731487490 -0.6131612258 0.4746326304
-1.9537007257 -0.6658437930 0.5539640249
-1.9375212437 -0.7249331468 0.6294201927
-1.9244870656 -0.7898868809 0.7005407316
-1.9149197243 -0.8603971026 0.7667504804
-1.9096738894 -0.9360547226 0.8275332863
-1.9098772889 -1.0162901563 0.8823621042
-1.9170766998 -1.1002685165 0.9307108669
-1.9332432097 -1.1868734324 0.9716676509
-1.9599569622 -1.2744061961 1.0042484407
-1.9980115326 -1.3607325859 1.0273432653
-2.0462531163 -1.4440059159 1.0404002472
-2.1024877724 -1.5231656246 1.0432647831
-2.1645210195 -1.5975727386 1.0357695081
-2.2299283852 -1.6672887375 1.0183539561
-2.2969295130 -1.7323749543 0.9915786679
-2.3642850297 -1.7924850007 0.9556136976
-2.4309098867 -1.8472479754 0.9108344809
-2.4959731729 -1.8961464313 0.8577426915
-2.5586578323 -1.9383911324 0.7966888559
-2.6182909728 -1.9734581032 0.7284569805
-2.6739915548 -2.0004920754 0.6535731025
-2.7250864587 -2.0190769773 0.5730515736
-2.7707163111 -2.0288429663 0.4878295989
-2.8101912808 -2.0296137942 0.3990536872
-2.8388462444 -2.0224990846 0.3193822249
-2.8653625097 -2.0066452315 0.2273306906
-2.8843107109 -1.9824291284 0.1352226863
-2.8957174044 -1.9503507464 0.0442759286
-2.8995140531 -1.9109879448 -0.0444287007
-2.8958814938 -1.8649109713 -0.1298472288
-2.8852650915 -1.8128670462 -0.2111643918
-2.8679276197 -1.7553997995 -0.2875275971
-2.8442580595 -1.6930887044 -0.3581824837
-2.8145068170 -1.6265220979 -0.4223570205
-2.7790066797 -1.5563972238 -0.4794271725
-2.7378667178 -1.4834371182 -0.5286018033
-2.6911123783 -1.4084776681 -0.5689215154
-2.6388534088 -1.3326412457 -0.5996800003
-2.5810993235 -1.2572756978 -0.6198950935
-2.5181632670 -1.1839230340 -0.6288264778
-2.4507202396 -1.1141860501 -0.6258420365
-2.3799105613 -1.0495309804 -0.6108310508
-2.3071955569 -0.9907636599 -0.5847097526
-2.2340734041 -0.9383046362 -0.5482582649
-2.1617260379 -0.8920859580 -0.5028500101
-2.0908972521 -0.8517824016 -0.4499784842
-2.0217852161 -0.8172303359 -0.3910718553
-1.9624984295 -0.7917853797 -0.3357485878
-1.8951522179 -0.7683882145 -0.2697181976
-1.8268875330 -0.7516984116 -0.2026246433
-1.7558378932 -0.7428175651 -0.1370154472
-1.6801153208 -0.7431439725 -0.0763321099
-1.5985087148 -0.7539851858 -0.0252425371
-1.5117329022 -0.7755197587 0.0118152345
-1.4222577817 -0.8067718582 0.0309997349
-1.3335356630 -0.8452580534 0.0298474146
-1.2489036394 -0.8869967269 0.0085472398
-1.1700216871 -0.9277853493 -0.0302769207
-1.0957569572 -0.9643341467 -0.0810535421
-1.0220515905 -0.9947434794 -0.1365900128
-0.9440866688 -1.0186233348 -0.1892408913
-0.8588196089 -1.0360493573 -0.2318037856
-0.7664485946 -1.0476415595 -0.2580742957
-0.6701945029 -1.0549279502 -0.2644038170
-0.5746082004 -1.0596794178 -0.2500056707
-0.4838657249 -1.0633940891 -0.2164389346
-0.4009177804 -1.0672183397 -0.1664492915
-0.3269312795 -1.0720944348 -0.1039086626
-0.2616554541 -1.0789259932 -0.0323694062
-0.2039001504 -1.0886526711 0.0451367594
-0.1515402598 -1.1019089125 0.1259292612
-0.1029513534 -1.1193963183 0.2082731702
-0.0565655545 -1.1415932019 0.2907586620
-0.0108125395 -1.1686659325 0.3721281987
0.0353238301 -1.2007512820 0.4514276257
0.0826910145 -1.2380791410 0.5276351754
0.1317619016 -1.2804671897 0.6000107697
0.1827422217 -1.3279158074 0.6677717397
0.2355354266 -1.3803235736 0.7302743475
0.2897902027 -1.4377848029 0.7867910456
0.3447842515 -1.5002124056 0.8369504955
0.3994989428 -1.5677443326 0.8803292696
0.4524476815 -1.6408143019 0.9162423185
0.5015951397 -1.7196994487 0.9443083950
0.5442508089 -1.8045502864 0.9641405198
0.5772123338 -1.8950536154 0.9751102937
0.5980921740 -1.9896667792 0.9771199056
0.6056434987 -2.0860503529 0.9700838591
0.6014313402 -2.1817582733 0.9546960313
0.5882738130 -2.2751910296 0.9318180275
0.5685728845 -2.3654957159 0.9019673337
0.5441991816 -2.4522914675 0.8657631876
0.5163257415 -2.5353237769 0.8237018806
0.4855219702 -2.6141575707 0.7759754339
0.4521435215 -2.6885338422 0.7231021005
0.4162276235 -2.7578876926 0.6652961192
0.3778532355 -2.8218759162 0.6030571639
0.3370255417 -2.8800604245 0.5368107412
0.2936920690 -2.9316750508 0.4668227324
0.2479964627 -2.9763109528 0.3936180657
0.2001689069 -3.0136044154 0.3177236983
0.1504910131 -3.0430459850 0.2396076786
0.0992853597 -3.0642418263 0.1598217736
0.0470832716 -3.0769692354 0.0788907007
-0.0056043348 -3.0809506912 -0.0026206190
-0.0582867978 -3.0763383538 -0.0841031152
-0.1104795318 -3.0630400118 -0.1649523878
-0.1616543198 -3.0412480868 -0.2445955008
-0.2112850010 -3.0111830455 -0.3225082802
-0.2591062540 -2.9734426685 -0.3981810973
-0.3047831029 -2.9282990176 -0.4710751665
-0.3429476461 -2.8833071879 -0.5322354991
-0.3842208688 -2.8256868805 -0.5987100854
-0.4230701108 -2.7621457599 -0.6611247562
-0.4595191694 -2.6932089312 -0.7191039713
-0.4935443334 -2.6193168579 -0.7722510674
-0.5250908773 -2.5409452617 -0.8202533636
-0.5538813734 -2.4584501671 -0.8627431280
-0.5793397811 -2.3721565360 -0.8993898369
-0.6002999250 -2.2823066840 -0.9297433426
-0.6149724220 -2.1892958488 -0.9533750676
-0.6211880428 -2.1059161173 -0.9684199456
-0.6167201974 -2.0093598020 -0.9777569398
-0.5982298006 -1.9140537719 -0.9781813377
-0.5664346990 -1.8227306716 -0.9694811668
-0.5291920377 -1.7479470055 -0.9542363824
-0.4807878808 -1.6676066496 -0.9294092782
-0.4279117967 -1.5930537354 -0.8966805568
-0.3727713451 -1.5239911969 -0.8564086140
-0.3169919484 -1.4600425376 -0.8091272103
-0.2684902610 -1.4083579268 -0.7622706246
-0.2143573297 -1.3536446014 -0.7029908602
-0.1619784489 -1.3038423929 -0.6380615732
-0.1115600073 -1.2589610817 -0.5681722117
-0.0630399318 -1.2190330109 -0.4940473640
-0.0160992445 -1.1842482977 -0.4163858299
0.0299185660 -1.1545849206 -0.3360822554
0.0759216632 -1.1298384303 -0.2541125320
0.1232095004 -1.1098623478 -0.1715759119
0.1733458924 -1.0943854942 -0.0897662818
0.2278624956 -1.0827658006 -0.0101703167
0.2888308119 -1.0744677404 0.0649737743
0.3578280085 -1.0686049071 0.1329758209
0.4359273478 -1.0643025688 0.1902745859
0.5225316443 -1.0605975499 0.2334637734
0.6158277585 -1.0565425464 0.2589136691
0.7122287713 -1.0508696362 0.2643666661
0.8073101734 -1.0418805860 0.2490842287
0.8969559724 -1.0279402679 0.2153854882
0.9789550298 -1.0076995627 0.1677564769
1.0545803710 -0.9808528795 0.1130271349
1.1281078732 -0.9476712664 0.0588742236
1.2042073815 -0.9090080661 0.0127409817
1.2857633013 -0.8673395691 -0.0187330355
1.3725804565 -0.8265841531 -0.0312153195
1.4621336898 -0.7910807179 -0.0229177254
1.5508418641 -0.7639965838 0.0045132516
1.6355808873 -0.7471992477 0.0482060636
1.7145221837 -0.7413488645 0.1041921143
1.7880347762 -0.7453190406 0.1674599259
1.8577155244 -0.7577379876 0.2339983538
1.9254467982 -0.7775666845 0.3007963466
1.9929736743 -0.8037706451 0.3655781366
2.0614954291 -0.8357712317 0.4265858597
2.1316631402 -0.8736159965 0.4820922993
2.2034805653 -0.9172195415 0.5308074971
2.2764377233 -0.9668436208 0.5713266543
2.3495189071 -1.0229040625 0.6019339848
2.4213268547 -1.0851116602 0.6216806831
2.4903894930 -1.1527473314 0.6299413964
2.5553548188 -1.2247149679 0.6261136803
2.6082574404 -1.2899104601 0.6135138180
2.6636032278 -1.3657031387 0.5886361026
2.7133192484 -1.4413311076 0.5534365694
2.7575496388 -1.5155929656 0.5091718166
2.7961933820 -1.5874905752 0.4565340857
2.8291809549 -1.6562527019 0.3963802611
2.8562837031 -1.7211130636 0.3293431204
2.8772017890 -1.7815172426 0.2562062677
2.8916171008 -1.8368515177 0.1776941028
2.8991159845 -1.8864866415 0.0945447945
2.8995410005 -1.9299577775 0.0076970699
2.8924727124 -1.9664728678 -0.0820142328
2.8777263493 -1.9954310514 -0.1735265599
2.8554687757 -2.0164081952 -0.2656838198
2.8302510495 -2.0282351365 -0.3459602542
2.7945589378 -2.0329768557 -0.4362059548
2.7522983298 -2.0286485989 -0.5235952953
2.7042149791 -2.0154547447 -0.6069969621
2.6510171349 -1.9936526015 -0.6853414091
2.5933838265 -1.9633436304 -0.7574707467
2.5322937603 -1.9255166726 -0.8228802788
2.4684199143 -1.8807560355 -0.8808386262
2.4024253683 -1.8296154098 -0.9305610473
2.3352321876 -1.7728864500 -0.9719087812
2.2676962970 -1.7109878203 -1.0043060725
2.2009411672 -1.6443260783 -1.0275823258
2.1364784404 -1.5728914759 -1.0411072074
2.0837974180 -1.5063118475 -1.0442647108
2.0294014062 -1.4261204234 -1.0388938588
1.9837587423 -1.3419370334 -1.0233073121
1.9489946653 -1.2550643212 -0.9976783658
1.9253574694 -1.1675645432 -0.9630261783
1.9118473389 -1.0814311163 -0.9203609970
1.9067389895 -0.9981804162 -0.8706253368
1.9082913406 -0.9189501184 -0.8144447968
1.9149118798 -0.8444477895 -0.7524490647
1.9255263734 -0.7751018188 -0.6852337994
1.9395911175 -0.7114357089 -0.6131980676
1.9567685015 -0.6538307253 -0.5368655102
1.9770625144 -0.6025015032 -0.4569045035
2.0007798362 -0.5575695965 -0.3740854059
2.0284299342 -0.5188602588 -0.2893573306
2.0608768856 -0.4858189728 -0.2039285861
2.0987686656 -0.4568678078 -0.1192593704
2.1430262492 -0.4296064375 -0.0371687040
2.1944612385 -0.4008872331 0.0400503074
2.2532214361 -0.3665676666 0.1092152989
2.3178340997 -0.3228199371 0.1666881138
2.3847956310 -0.2662976287 0.2076768542
2.4477343348 -0.1961823664 0.2287177072
2.5043924152 -0.1037207137 0.2278385589
2.5278108667 -0.0023890829 0.1980881521
2.5185743524 0.0843668135 0.1568601403
2.4867987658 0.1626445145 0.1094557654
2.4405746201 0.2326438840 0.0605994357
2.3852199899 0.2964278459 0.0126181312
2.3224662889 0.3552419403 -0.0325425737
2.2523763175 0.4096645250 -0.0719571685
2.1751653562 0.4600518823 -0.1021824107
2.0920275535 0.5067750708 -0.1199820175
2.0058827037 0.5512956732 -0.1246972914
1.9199102636 0.5960379134 -0.1181646861
1.8362868780 0.6432820336 -0.1035179016
1.7564239409 0.6947220046 -0.0831206499
1.6811485673 0.7512564213 -0.0590556599
1.6108275637 0.8131068905 -0.0330999011
1.5449989576 0.8796747790 -0.0069652390
1.4815308215 0.9491334967 0.0174506649
1.4147452991 1.0166927390 0.0369057171
1.3422562048 1.0793467889 0.0495644197
1.2633946076 1.1348805433 0.0545893522
1.1678107396 1.1867587188 0.0500326395
1.0786652116 1.2228465572 0.0391876636
0.9764222323 1.2549140542 0.0203653883
0.8842104958 1.2781600092 0.0030326919
0.7903510358 1.2975337642 -0.0113053060
0.6950090037 1.3131715878 -0.0209897111
0.5987492222 1.3253032053 -0.0258692940
0.5020508880 1.3341908715 -0.0259939398
0.4052843271 1.3403502915 -0.0216500939
0.3086813650 1.3442014805 -0.0130616524
0.2124216538 1.3461500499 -0.0003250006
0.1167257549 1.3465929247 0.0166271327
0.0159785100 1.3221492600 0.0440682900
-0.0764374347 1.3237277084 0.0731001938
-0.1693360655 1.3291094632 0.1000514105
-0.2632196016 1.3368655236 0.1226260101
-0.3584385246 1.3448348458 0.1384414900
-0.4549291310 1.3499661490 0.1445087681
-0.5515748523 1.3495501425 0.1391038144
-0.6467537428 1.3424351292 0.1228847509
-0.7396680211 1.3294587751 0.0988294874
-0.8306370882 1.3120028455 0.0704597031
-0.9204199581 1.2907547213 0.0409019533
-1.0096237963 1.2653036688 0.0129940778
-1.0981234736 1.2338973037 -0.0106806066
-1.1843856277 1.1930168264 -0.0266746151
-1.2655049830 1.1406362296 -0.0323871516
-1.3388052955 1.0776904987 -0.0268340618
-1.4050691608 1.0086103449 -0.0121374027
-1.4678357254 0.9377858584 0.0085941717
-1.5308954801 0.8683675855 0.0328941736
-1.5968224365 0.8022304578 0.0586481163
-1.6671375326 0.7406997797 0.0841841225
-1.7423572273 0.6844384796 0.1077942252
-1.8220607255 0.6331580886 0.1277482301
-1.9054547732 0.5860181043 0.1420148883
-1.9911142283 0.5412789106 0.1483437920
-2.0769107668 0.4967184952 0.1432492169
-2.1597111242 0.4499801813 0.1252366576
-2.2363419294 0.3995310806 0.0944482116
-2.3055420378 0.3450637608 0.0542065210
-2.3672534571 0.2863036206 0.0081858723
-2.4216584568 0.2227262465 -0.0405580004
-2.4665945656 0.1527091731 -0.0900517789
-2.4969499583 0.0742829188 -0.1377413735
-2.5043858192 -0.0127997238 -0.1785148182
-2.4810449592 -0.1029310610 -0.2028522676
-2.4329840892 -0.1863949653 -0.2048243198
-2.3713891356 -0.2576642411 -0.1840110370
-2.3056623576 -0.3153251613 -0.1428905772
-2.2424947229 -0.3599289374 -0.0847863864
-2.1853707676 -0.3953325124 -0.0151450686
-2.1355397677 -0.4255532039 0.0621818984
-2.0927108983 -0.4546766504 0.1440287786
-2.0562128788 -0.4857506717 0.2282029385
-2.0251438335 -0.5211429576 0.3128456400
-1.9985603281 -0.5619696893 0.3965587884
-1.9758529094 -0.6088554811 0.4782146349
-1.9565089987 -0.6619220081 0.5569049597
-1.9405430144 -0.7212945725 0.6317476405
-1.9277623120 -0.7863038297 0.7023957069
-1.9185521703 -0.8567663014 0.7682027347
-1.9135713913 -0.9321614145 0.8287891979
-1.9141014355 -1.0121189669 0.8834215087
-1.9217454592 -1.0957979082 0.9315275271
-1.9381987727 -1.1820039903 0.9723717346
-1.9649444937 -1.2691248283 1.0049919082
-2.0028163238 -1.3551311050 1.0281730351
-2.0508136731 -1.4381507270 1.0412776433
-2.1066413572 -1.5171731228 1.0442817483
-2.1681311000 -1.5916104457 1.0370930388
-2.2330487881 -1.6613918154 1.0200098911
-2.2995937166 -1.7265641619 0.9935640809
-2.3665492926 -1.7868609359 0.9581097096
-2.4328242068 -1.8418616026 0.9138503901
-2.4976196014 -1.8911333771 0.8613964781
-2.5600590470 -1.9336658467 0.8008250297
-2.6195429181 -1.9691187837 0.7331513085
-2.6751735719 -1.9966528051 0.6588402583
-2.7263236951 -2.0159012027 0.5789159282
-2.7720368968 -2.0262114705 0.4941889012
-2.8116769577 -2.0276124644 0.4058665079
-2.8447051177 -2.0201632424 0.3151693021
-2.8707371388 -2.0040083812 0.2233250633
-2.8890800050 -1.9794509454 0.1314796233
-2.9000951722 -1.9472319064 0.0408348152
-2.9034826532 -1.9077383307 -0.0475114288
-2.8995553411 -1.8616201166 -0.1325684170
-2.8887703813 -1.8096145183 -0.2135401584
-2.8712794609 -1.7522057344 -0.2895430367
-2.8475005157 -1.6899674862 -0.3598189298
-2.8178103782 -1.6235436037 -0.4237260232
-2.7824450148 -1.5535921494 -0.4805922526
-2.7414218671 -1.4807902193 -0.5295226529
-2.6949065877 -1.4060003443 -0.5697490882
-2.6429188910 -1.3303261331 -0.6004679803
-2.5854402066 -1.2550995863 -0.6206840096
-2.5227972354 -1.1818688171 -0.6297141166
-2.4556236644 -1.1122222936 -0.6269423129
-2.3850539299 -1.0476457140 -0.6121362104
-2.3125097221 -0.9889887179 -0.5862792040
-2.2395617020 -0.9366642120 -0.5500136156
-2.1673898110 -0.8905389409 -0.5048463406
-2.0967687839 -0.8502592530 -0.4522344844
-2.0279460577 -0.8156634825 -0.3935226288
-1.9605647868 -0.7866219908 -0.3302831841
-1.8937911707 -0.7638012822 -0.2639201821
-1.8260997265 -0.7475375365 -0.1965788356
-1.7556490899 -0.7388902524 -0.1306938406
-1.6804607601 -0.7394775715 -0.0696966371
-1.5992248887 -0.7505869749 -0.0183183271
-1.5127490601 -0.7722121308 0.0191272221
-1.4234505962 -0.8035261999 0.0388403290
-1.3348189143 -0.8420744980 0.0381808891
-1.2501576417 -0.8838922075 0.0175650245
-1.1712351362 -0.9247998879 -0.0205993148
-1.0972310411 -0.9614373558 -0.0711749560
-1.0240460902 -0.9918260750 -0.1268843661
-0.9467267642 -1.0157821933 -0.1799965707
-0.8620018397 -1.0332751612 -0.2232503923
-0.7699853613 -1.0449612220 -0.2504776023
-0.6738705312 -1.0524048861 -0.2579005919
-0.5782388327 -1.0573350517 -0.2442600197
-0.4872974744 -1.0613056887 -0.2115167339
-0.4041588845 -1.0654428210 -0.1621617109
-0.3300641670 -1.0706337054 -0.1000955994
-0.2646928975 -1.0777431924 -0.0290153114
-0.2069890574 -1.0877473148 0.0481264781
-0.1546523827 -1.1012116665 0.1285195315
-0.1061605191 -1.1189099258 0.2104962234
-0.0599402351 -1.1413017627 0.2926386469
-0.0143665535 -1.1684804708 0.3736865938
0.0314929740 -1.2006262569 0.4527317001
0.0785315708 -1.2381166936 0.5286641275
0.1271858407 -1.2805744437 0.6008636908
0.1776836491 -1.3281541675 0.6684545290
0.2298928657 -1.3806461801 0.7309134397
0.2834845400 -1.4382762128 0.7873805671
0.3377153602 -1.5009373669 0.8375076169
0.3915522563 -1.5686844559 0.8810053686
0.4435372988 -1.6420069474 0.9170802960
0.4916244530 -1.7211774715 0.9453000636
0.5331915853 -1.8062815151 0.9653149685
0.5651157669 -1.8969559390 0.9764202912
0.5853548574 -1.9915492919 0.9786129488
0.5926144210 -2.0878002519 0.9716948949
0.5885684643 -2.1833041357 0.9564252777
0.5759131015 -2.2765579922 0.9336703820
0.5568799455 -2.3667381184 0.9039501559
0.5332135845 -2.4534633822 0.8679082035
0.5060068796 -2.5364597138 0.8260322712
0.4757590995 -2.6151817567 0.7783842914
0.4429287410 -2.6895670181 0.7257374280
0.4074711653 -2.7589059315 0.6681434592
0.3694942850 -2.8228929007 0.6061356927
0.3290240595 -2.8811615014 0.5401882709
0.2859858808 -2.9328612183 0.4704933265
0.2405456084 -2.9776439805 0.3976187890
0.1929240612 -3.0151098504 0.3220618141
0.1434221354 -3.0448477596 0.2443124868
0.0923275052 -3.0664428506 0.1649178780
0.0402000149 -3.0795945377 0.0843520027
-0.0124818149 -3.0839952497 0.0032011602
-0.0652166828 -3.0800256957 -0.0779396767
-0.1175170237 -3.0673153691 -0.1584655873
-0.1689184164 -3.0462320931 -0.2378045421
-0.2188343188 -3.0169437635 -0.3154655091
-0.2670369920 -2.9800859807 -0.3909548214
-0.3131958630 -2.9358866287 -0.4637333306
-0.3571456985 -2.8848801482 -0.5333635359
-0.3987952650 -2.8275600885 -0.5994090804
-0.4381037589 -2.7643490500 -0.6613882591
-0.4752117537 -2.6959585079 -0.7190755458
-0.5100428502 -2.6226944694 -0.7720037446
-0.5425752958 -2.5450014666 -0.8198341942
-0.5725890449 -2.4632895436 -0.8623054689
-0.5995862429 -2.3778928257 -0.8991894007
-0.6222838317 -2.2888763991 -0.9298715343
-0.6389146570 -2.1966199958 -0.9541318112
-0.6465480520 -2.1016740592 -0.9713328371
-0.6419324268 -2.0054958007 -0.9808935566
-0.6221068537 -1.9108170088 -0.9815832020
-0.5885030606 -1.8204586917 -0.9734620914
-0.5442846799 -1.7360106365 -0.9567394864
-0.4932359666 -1.6576245431 -0.9317887148
-0.4383057506 -1.5848436522 -0.8991764368
-0.3815794964 -1.5173367526 -0.8591157021
-0.3245700147 -1.4547491332 -0.8120726350
-0.2683410587 -1.3967483313 -0.7586356769
-0.2135946960 -1.3434796689 -0.6990737631
-0.1608066662 -1.2949466132 -0.6339555107
-0.1101305698 -1.2511861921 -0.5639590205
-0.0614114404 -1.2121788536 -0.4898749910
-0.0143090975 -1.1782170719 -0.4123357544
0.0318430002 -1.1492403216 -0.3322427888
0.0780029769 -1.1250307703 -0.2505838173
0.1255051021 -1.1054830071 -0.1684478964
0.1758761413 -1.0902868220 -0.0871081136
0.2306043164 -1.0787760047 -0.0080182530
0.2919699598 -1.0705665277 0.0664535596
0.3613248069 -1.0646291262 0.1337534746
0.4399820316 -1.0601592490 0.1899464573
0.5269530618 -1.0562052145 0.2320591762
0.6204438606 -1.0519305661 0.2563645756
0.7168451373 -1.0461001392 0.2608090387
0.8116704781 -1.0368991264 0.2444349474
0.9009072167 -1.0227631349 0.2099771057
0.9824420512 -1.0023116588 0.1620089464
1.0576958213 -0.9752390339 0.1073782342
1.1311660897 -0.9418912467 0.0537897547
1.2074544625 -0.9031049724 0.0085430620
1.2893681759 -0.8614204119 -0.0216228014
1.3764347280 -0.8208426794 -0.0328366181
1.4660305682 -0.7857982520 -0.0232289566
1.5545165492 -0.7593068070 0.0052736599
1.6389055288 -0.7429859835 0.0496060250
1.7173669417 -0.7375727373 0.1059984490
1.7904147701 -0.7417635862 0.1694081787
1.8597059559 -0.7542374235 0.2359194887
1.9271075490 -0.7740245994 0.3026195469
1.9943878038 -0.7999712962 0.3672943210
2.0626986850 -0.8315678567 0.4282695368
2.1327202299 -0.8689614012 0.4837636573
2.2044194878 -0.9119736092 0.5326194907
2.2773077564 -0.9609498589 0.5734322398
2.3503757641 -1.0164023733 0.6044239446
2.4222075356 -1.0780388827 0.6247007250
2.4913557458 -1.1451803266 0.6336889570
2.5563839519 -1.2168248137 0.6305936438
2.6165359586 -1.2912851091 0.6160926136
2.6712393201 -1.3670470904 0.5907193523
2.7203244379 -1.4425631060 0.5551608355
2.7639791252 -1.5166923470 0.5107297603
2.8021717140 -1.5884793987 0.4581504602
2.8347510023 -1.6571525910 0.3981423890
2.8614521059 -1.7219207943 0.3312769631
2.8820939280 -1.7823475506 0.2584758795
2.8963413641 -1.8377938282 0.1803754044
2.9037523839 -1.8876460854 0.0976901326
2.9041574574 -1.9314621522 0.0113370411
2.8971199745 -1.9683914887 -0.0778976920
2.8824948834 -1.9979393298 -0.1689403954
2.8604846325 -2.0197671088 -0.2606705492
2.8311322881 -2.0330744223 -0.3519771878
2.7947845554 -2.0376138175 -0.4416084942
2.7520463662 -2.0332247195 -0.5283757618
2.7036306225 -2.0201531779 -0.6111949349
2.6501898564 -1.9986958312 -0.6890415519
2.5923708679 -1.9687643024 -0.7607217659
2.5310942924 -1.9314028284 -0.8257175085
2.4671176826 -1.8872213463 -0.8834368601
2.4010617431 -1.8367269829 -0.9330765540
2.3337788529 -1.7806627952 -0.9743875808
2.2661538325 -1.7194956996 -1.0069792727
2.1992397534 -1.6536097174 -1.0306220090
2.1346252332 -1.5828390969 -1.0444825450
2.0741332681 -1.5073755335 -1.0486871519
2.0202285505 -1.4272082414 -1.0427858097
1.9752346395 -1.3430039553 -1.0268790174
1.9414952814 -1.2560370312 -1.0010129434
1.9191133363 -1.1685202650 -0.9662387252
1.9066558074 -1.0824330962 -0.9237518763
1.9023944842 -0.9991966766 -0.8744490659
1.9047874819 -0.9200572048 -0.8186671662
1.9119991000 -0.8455349382 -0.7572265777
1.9230095597 -0.7759958946 -0.6907127972
1.9373921433 -0.7121191591 -0.6193430786
1.9547328147 -0.6540812191 -0.5437680208
1.9750895123 -0.6021391674 -0.4645932184
1.9987792994 -0.5564149211 -0.3825593960
2.0262701866 -0.5167849396 -0.2985568390
2.0584793509 -0.4827461123 -0.2137798443
2.0960010415 -0.4527089985 -0.1296811751
2.1397401548 -0.4243544098 -0.0480423191
2.1906817821 -0.3945328158 0.0287193515
2.2488257753 -0.3591270804 0.0975110981
2.3127629037 -0.3142329881 0.1545379753
2.3789407363 -0.2562684842 0.1945707397
2.4405033404 -0.1845141367 0.2139611458
2.4883347671 -0.1009224795 0.2111547449
2.5113219541 -0.0108011691 0.1863283378
2.5039168697 0.0763811646 0.1455861434
2.4731757108 0.1547625840 0.0980074523
2.4278880833 0.2247231572 0.0487619222
2.3734172396 0.2884106634 0.0002439708
2.3115591110 0.3471721256 -0.0455906022
2.2421509278 0.4015188918 -0.0856459691
2.1654619107 0.4518701132 -0.1164466949
2.0826490186 0.4984999286 -0.1346483017
1.9967785231 0.5428985948 -0.1398940012
1.9110132803 0.5874467814 -0.1336729585
1.8274992997 0.6343957649 -0.1194766059
1.7476651402 0.6854685156 -0.0995180478
1.6722851034 0.7415177727 -0.0758953790
1.6018223636 0.8028668814 -0.0503110651
1.5359082987 0.8689960813 -0.0244911536
1.4718346807 0.9375651354 -0.0004687394
1.4011451213 1.0012074759 0.0173038398
1.3228696628 1.0571980531 0.0276265306
1.2391103423 1.1055785666 0.0318136392
1.1515435576 1.1469319396 0.0313126681
1.0613584699 1.1820577594 0.0274671786
0.9693468910 1.2117635937 0.0214335631
0.8759549180 1.2364837595 0.0141771448
0.7816029914 1.2571497698 0.0066911769
0.6865022635 1.2742791655 -0.0002458396
0.5908019016 1.2882794610 -0.0058848973
0.4946054913 1.2993015489 -0.0092096775
0.3981076889 1.3078555349 -0.0094261848
0.3015235936 1.3141951606 -0.0055418735
0.2051946730 1.3185378483 0.0036557150
0.1096945095 1.3211053546 0.0196275214
0.0279538934 1.3697048478 0.0319685672
-0.0679894110 1.3671517979 0.0495299514
-0.1642708384 1.3649220830 0.0651457865
-0.2610082915 1.3635037900 0.0776725133
-0.3581953685 1.3633707592 0.0859892380
-0.4556622356 1.3649729541 0.0890241469
-0.5529999508 1.3658225188 0.0844741934
-0.6490884567 1.3613952760 0.0695092024
-0.7431432498 1.3512947068 0.0461034860
-0.8353140156 1.3367103963 0.0177709959
-0.9263916230 1.3185046718 -0.0120624282
-1.0169925591 1.2963590362 -0.0405982306
-1.1071057636 1.2685159220 -0.0652200767
-1.1953679892 1.2314286787 -0.0826285312
-1.2787778443 1.1822554889 -0.0898957323
-1.3727945959 1.1056038575 -0.0842765979
-1.4387673424 1.0355371202 -0.0685268698
-1.5008749488 0.9635524792 -0.0466350928
-1.5632625077 0.8929250452 -0.0213666820
-1.6287760784 0.8257992638 0.0054491615
-1.6988828115 0.7634311573 0.0321033615
-1.7740440492 0.7064330461 0.0569379958
-1.8541083391 0.6548605534 0.0780423563
-1.9380915969 0.6076635032 0.0932878011
-2.0029222499 0.5742101321 0.0985036203
-2.0895770965 0.5297858304 0.0972186754
-2.1740332968 0.4836837570 0.0828840408
-2.2533410008 0.4341993135 0.0559719952
-2.3258746426 0.3806591730 0.0192251747
-2.3914582388 0.3228741501 -0.0238245993
-2.4498754364 0.2602790355 -0.0703508385
-2.4999367125 0.1919103131 -0.1183597985
-2.5457944202 0.0963990073 -0.1777843873
-2.5540769160 -0.0127532027 -0.2277535359
-2.5193461832 -0.1238074491 -0.2551890322
-2.4674691547 -0.2046074721 -0.2550840193
-2.3865833477 -0.2893845583 -0.2266633858
-2.3013141306 -0.3540987894 -0.1699369782
-2.2371939436 -0.3917886686 -0.1070129950
-2.1799402980 -0.4211977576 -0.0337877321
-2.1303017536 -0.4466506889 0.0462175004
-2.0876169818 -0.4718430117 0.1302290660
-2.0511171126 -0.4999077449 0.2162267770
-2.0200244056 -0.5328553128 0.3026117181
-1.9932539545 -0.5717360510 0.3879691673
-1.9704445886 -0.6174669705 0.4710506259
-1.9508924527 -0.6697655779 0.5510230901
-1.9344994730 -0.7285717211 0.6270927449
-1.9212118193 -0.7934699321 0.6986857562
-1.9112872783 -0.8640279039 0.7652982261
-1.9057763875 -0.9399480307 0.8262773747
-1.9056531424 -1.0204613457 0.8813026997
-1.9124079404 -1.1047391248 0.9298942068
-1.9282876468 -1.1917428746 0.9709635671
-1.9549694306 -1.2796875640 1.0035049733
-1.9932067413 -1.3663340668 1.0265134954
-2.0416925596 -1.4498611048 1.0395228510
-2.0983341876 -1.5291581264 1.0422478179
-2.1609109390 -1.6035350316 1.0344459774
-2.2268079823 -1.6731856596 1.0166980211
-2.2942653093 -1.7381857467 0.9895932549
-2.3620207668 -1.7981090655 0.9531176857
-2.4289955665 -1.8526343483 0.9078185717
-2.4943267444 -1.9011594856 0.8540889048
-2.5572566176 -1.9431164182 0.7925526821
-2.6170390276 -1.9777974228 0.7237626524
-2.6728095378 -2.0043313457 0.6483059466
-2.7238492223 -2.0222527518 0.5671872190
-2.7693957254 -2.0314744620 0.4814702966
-2.8087056038 -2.0316151240 0.3922408666
-2.8329873711 -2.0248349267 0.3235951478
-2.8599878806 -2.0092820818 0.2313363179
-2.8795414169 -1.9854073114 0.1389657493
-2.8913396366 -1.9534695864 0.0477170420
-2.8955454530 -1.9142375590 -0.0413459726
-2.8922076465 -1.8682018260 -0.1271260405
-2.8817598018 -1.8161195740 -0.2087886252
-2.8645757785 -1.7585938647 -0.2855121575
-2.8410156034 -1.6962099226 -0.3565460376
-2.8112032559 -1.6295005922 -0.4209880177
-2.7755683447 -1.5592022983 -0.4782620924
-2.7343115684 -1.4860840172 -0.5276809537
-2.6873181689 -1.4109549918 -0.5680939427
-2.6347879267 -1.3349563582 -0.5988920203
-2.5767584404 -1.2594518094 -0.6191061773
-2.5135292987 -1.1859772510 -0.6279388389
-2.4458168148 -1.1161498067 -0.6247417601
-2.3747671926 -1.0514162468 -0.6095258911
-2.3018813916 -0.9925386020 -0.5831403011
-2.2285851062 -0.9399450603 -0.5465029143
-2.1560622647 -0.8936329751 -0.5008536796
-2.0850257204 -0.8533055502 -0.4477224840
-2.0156243746 -0.8187971893 -0.3886210817
-1.9644320722 -0.7969487686 -0.3412139915
-1.8965132652 -0.7729751468 -0.2755162131
-1.8276753394 -0.7558592867 -0.2086704511
-1.7560266964 -0.7467448779 -0.1433370539
-1.6797698814 -0.7468103735 -0.0829675827
-1.5977925408 -0.7573833968 -0.0321667472
-1.5107167443 -0.7788273866 0.0045032469
-1.4210649673 -0.8100175166 0.0231591408
-1.3322524117 -0.8484416088 0.0215139401
-1.2476496371 -0.8901012462 -0.0004705450
-1.1688082380 -0.9307708107 -0.0399545267
-1.0942828732 -0.9672309377 -0.0909321282
-1.0200570909 -0.9976608838 -0.1462956594
-0.9414465735 -1.0214644764 -0.1984852119
-0.8556373781 -1.0388235534 -0.2403571788
-0.7629118279 -1.0503218971 -0.2656709892
-0.6665184746 -1.0574510143 -0.2709070421
-0.5709775682 -1.0620237840 -0.2557513217
-0.4804339753 -1.0654824895 -0.2213611354
-0.3976766763 -1.0689938584 -0.1707368722
-0.3237983920 -1.0735551643 -0.1077217258
-0.2586180106 -1.0801087940 -0.0357235011
-0.2008112433 -1.0895580274 0.0421470408
-0.1484281370 -1.1026061585 0.1233389909
-0.0997421878 -1.1198827107 0.2060501171
-0.0531908740 -1.1418846410 0.2888786771
-0.0072585255 -1.1688513942 0.3705698036
0.0391546862 -1.2008763072 0.4501235513
0.0868504582 -1.2380415885 0.5266062234
0.1363379625 -1.2803599358 0.5991578486
0.1878007942 -1.3276774472 0.6670889504
0.2411779875 -1.3800009671 0.7296352553
0.2960958655 -1.4372933931 0.7862015241
0.3518531428 -1.4994874444 0.8363933741
0.4074456294 -1.5668042093 0.8796531707
0.4613580643 -1.6396216564 0.9154043409
0.5115658263 -1.7182214259 0.9433167263
0.5553100326 -1.8028190578 0.9629660712
0.5893089008 -1.8931512918 0.9738002961
0.6108294907 -1.9877842666 0.9756268625
0.6186725763 -2.0843004539 0.9684728233
0.6142942162 -2.1802124109 0.9529667849
0.6006345246 -2.2738240671 0.9299656730
0.5802658236 -2.3642533135 0.8999845115
0.5551847787 -2.4511195528 0.8636181717
0.5266446034 -2.5341878400 0.8213714899
0.4952848409 -2.6131333848 0.7735665763
0.4613583020 -2.6875006662 0.7204667731
0.4249840818 -2.7568694537 0.6624487791
0.3862121860 -2.8208589317 0.5999786351
0.3450270240 -2.8789593476 0.5334332114
0.3013982571 -2.9304888834 0.4631521384
0.2554473170 -2.9749779252 0.3896173424
0.2074137526 -3.0120989803 0.3133855825
0.1575598908 -3.0412442104 0.2349028703
0.1062432143 -3.0620408020 0.1547256693
0.0539665282 -3.0743439332 0.0734293987
0.0012731454 -3.0779061326 -0.0084423982
-0.0513569128 -3.0726510119 -0.0902665537
-0.1034420399 -3.0587646546 -0.1714391883
-0.1543902232 -3.0362640804 -0.2513864596
-0.2037356833 -3.0054223276 -0.3295510514
-0.2511755161 -2.9667993564 -0.4054073732
-0.2963703428 -2.9207114064 -0.4784170025
-0.3287495938 -2.8817342275 -0.5311074622
-0.3696464726 -2.8238136725 -0.5980110904
-0.4080364627 -2.7599424698 -0.6608612533
-0.4438265852 -2.6904593545 -0.7191323968
-0.4770458165 -2.6159392464 -0.7724983902
-0.5076064589 -2.5368890567 -0.8206725329
-0.5351737018 -2.4536107906 -0.8631807870
-0.5590933193 -2.3664202463 -0.8995902731
-0.5783160183 -2.2757369689 -0.9296151508
-0.5910301871 -2.1819717018 -0.9526183240
-0.5958280336 -2.1101581754 -0.9655070540
-0.5915079679 -2.0132238033 -0.9746203230
-0.5743527475 -1.9172905350 -0.9747794733
-0.5443663375 -1.8250026516 -0.9655002422
-0.5140993955 -1.7598833746 -0.9517332784
-0.4683397951 -1.6775887561 -0.9270298416
-0.4175178428 -1.6012638186 -0.8941846767
-0.3639631939 -1.5306456412 -0.8537015259
-0.3094138820 -1.4653359420 -0.8061817857
-0.2686394634 -1.4199675224 -0.7659055723
-0.2151199634 -1.3638095340 -0.7069079573
-0.1631502316 -1.3127381725 -0.6421676358
-0.1129894449 -1.2667359712 -0.5723854028
-0.0646684233 -1.2258871682 -0.4982197371
-0.0178893915 -1.1902795236 -0.4204359054
0.0279941319 -1.1599295195 -0.3399217220
0.0738403494 -1.1346460904 -0.2576412467
0.1209138987 -1.1142416885 -0.1747039273
0.1708156436 -1.0984841665 -0.0924244501
0.2251206748 -1.0867555966 -0.0123223803
0.2856916640 -1.0783689530 0.0634939890
0.3543312101 -1.0725806880 0.1321981672
0.4318726639 -1.0684458886 0.1906027145
0.5181102268 -1.0649898852 0.2348683706
0.6112116563 -1.0611545267 0.2614627627
0.7076124053 -1.0556391332 0.2679242934
0.8029498686 -1.0468620455 0.2537335100
0.8930047282 -1.0331174009 0.2207938707
0.9754680084 -1.0130874667 0.1735040074
1.0514649207 -0.9864667250 0.1186760355
1.1250496566 -0.9534512861 0.0639586925
1.2009603005 -0.9149111597 0.0169389014
1.2821584266 -0.8732587264 -0.0158432696
1.3687261850 -0.8323256268 -0.0295940209
1.4582368114 -0.7963631838 -0.0226064942
1.5471671789 -0.7686863606 0.0037528433
1.6322562457 -0.7514125118 0.0468061022
1.7116774257 -0.7451249917 0.1023857796
1.7856547824 -0.7488744950 0.1655116731
1.8557250928 -0.7612385518 0.2320772188
1.9237860473 -0.7811087695 0.2989731462
1.9915595448 -0.8075699940 0.3638619522
2.0602921732 -0.8399746068 0.4249021826
2.1306060504 -0.8782705919 0.4804209412
2.2025416428 -0.9224654738 0.5289955034
2.2755676901 -0.9727373827 0.5692210688
2.3486620501 -1.0294057518 0.5994440250
2.4204461738 -1.0921844378 0.6186606411
2.4894232403 -1.1603143361 0.6261938357
2.5543256857 -1.2326051221 0.6216337169
2.5999789222 -1.2885358112 0.6109350224
2.6559671354 -1.3643591869 0.5865528529
2.7063140589 -1.4400991092 0.5517123032
2.7511201525 -1.5144935843 0.5076138730
2.7902150500 -1.5865017516 0.4549177113
2.8236109075 -1.6553528128 0.3946181331
2.8511153002 -1.7203053330 0.3274092776
2.8723096499 -1.7806869346 0.2539366559
2.8868928375 -1.8359092072 0.1750128012
2.8944795851 -1.8853271976 0.0913994565
2.8949245436 -1.9284534029 0.0040570987
2.8878254504 -1.9645542470 -0.0861307737
2.8729578152 -1.9929227730 -0.1781127244
2.8504529188 -2.0130492816 -0.2706970904
2.8293698109 -2.0233958506 -0.3399433205
2.7943333202 -2.0283398940 -0.4308034154
2.7525502934 -2.0240724782 -0.5188148289
2.7047993357 -2.0107563115 -0.6027989894
2.6518444134 -1.9886093717 -0.6816412662
2.5943967850 -1.9579229584 -0.7542197275
2.5334932283 -1.9196305167 -0.8200430491
2.4697221460 -1.8742907248 -0.8782403922
2.4037889934 -1.8225038367 -0.9280455405
2.3366855223 -1.7651101047 -0.9694299817
2.2692387615 -1.7024799410 -1.0016328723
2.2026425810 -1.6350424391 -1.0245426426
2.1383316476 -1.5629438549 -1.0377318697
2.0934615679 -1.5052481615 -1.0398422697
2.0385742619 -1.4250326054 -1.0350019078
1.9922828451 -1.3408701115 -1.0197356069
1.9564940491 -1.2540916112 -0.9943437881
1.9316016024 -1.1666088213 -0.9598136314
1.9170388704 -1.0804291364 -0.9169701178
1.9110834949 -0.9971641557 -0.8668016078
1.9117951992 -0.9178430320 -0.8102224274
1.9178246596 -0.8433606408 -0.7476715517
1.9280431872 -0.7742077430 -0.6797548017
1.9417900917 -0.7107522587 -0.6070530566
1.9588041884 -0.6535802315 -0.5299629997
1.9790355164 -0.6028638389 -0.4492157885
2.0027803730 -0.5587242719 -0.3656114159
2.0305896819 -0.5209355780 -0.2801578222
2.0632744203 -0.4888918334 -0.1940773278
2.1015362898 -0.4610266171 -0.1088375657
2.1463123436 -0.4348584651 -0.0262950889
2.1982406949 -0.4072416504 0.0513812634
2.2576170969 -0.3740082529 0.1209194996
2.3229052957 -0.3314068862 0.1788382522
2.3906505257 -0.2763267732 0.2207829686
2.4549653292 -0.2078505961 0.2434742686
2.5204500633 -0.1065189480 0.2445223729
2.5442997792 0.0060230033 0.2098479664
2.5332318351 0.0923524624 0.1681341372
2.5004218207 0.1705264449 0.1209040785
2.4532611569 0.2405646108 0.0724369493
2.3970227402 0.3044450285 0.0249922916
2.3333734668 0.3633117550 -0.0194945452
2.2626017072 0.4178101581 -0.0582683679
2.1848688017 0.4682336513 -0.0879181264
2.1014060884 0.5150502130 -0.1053157333
2.0149868843 0.5596927515 -0.1095005816
1.9288072468 0.6046290453 -0.1026564136
1.8450744564 0.6521683024 -0.0875591974
1.7651827417 0.7039754936 -0.0667232520
1.6900120311 0.7609950700 -0.0422159407
1.6198327639 0.8233468995 -0.0158887370
1.5540896165 0.8903534767 0.0105606756
1.4912269623 0.9607018580 0.0353700692
1.4283454770 1.0321780021 0.0565075943
1.3616427468 1.1014955248 0.0715023088
1.2876788729 1.1641825200 0.0773650651
1.1840779217 1.2265854980 0.0687526110
1.0959719533 1.2636353551 0.0509081486
0.9834975735 1.2980645147 0.0192972135
0.8924660737 1.3198362590 -0.0081117610
0.7990990802 1.3379177585 -0.0293017888
0.7035157440 1.3520640101 -0.0417335826
0.6066965428 1.3623269496 -0.0458536907
0.5094962847 1.3690801940 -0.0427782021
0.4124609654 1.3728450481 -0.0338740030
0.3158391364 1.3742078004 -0.0205814314
0.2196486346 1.3737622515 -0.0043057161
0.1237570002 1.3720804948 0.0136267441
