# Supplementary material for: The topology of the magnetically induced ring current of C13Cl2
Source: Chem Sci. 2026 Jun 27. Online ahead of print. doi: 10.1039/d6sc03398a (PMC13334967; doi:10.1039/d6sc03398a)
Supplement: SC-OLF-D6SC03398A-s002 [file SC-OLF-D6SC03398A-s002.zip › c13cl2/3loops/ribbon_traj_011_069.xyz]

300

0.0213146723 1.3270574502 0.0293967185
-0.0716287590 1.3283880793 0.0589313839
-0.1650143569 1.3336283446 0.0865641608
-0.2593510360 1.3414157897 0.1100084244
-0.3550571438 1.3496024783 0.1266232730
-0.4520696649 1.3551671606 0.1335108853
-0.5493242616 1.3553511695 0.1288495938
-0.6452272010 1.3489252308 0.1131650578
-0.7388951103 1.3365445024 0.0892521635
-0.8306316242 1.3196619325 0.0608037097
-0.9211879805 1.2990049625 0.0310405587
-1.0111658186 1.2741383040 0.0028342504
-1.1004546814 1.2432457344 -0.0211100361
-1.1875898300 1.2030350787 -0.0375268704
-1.2694873801 1.1509714938 -0.0434549703
-1.3435708855 1.0881569031 -0.0381041694
-1.4104688400 1.0188606258 -0.0235038456
-1.4735867381 0.9475156396 -0.0026332093
-1.5368004783 0.8774165189 0.0219299154
-1.6028396809 0.8105806112 0.0480388892
-1.6732987095 0.7483808658 0.0739770872
-1.7486978126 0.6914577361 0.0980328016
-1.8287103045 0.6396377436 0.1184326364
-1.9125099257 0.5920317840 0.1330712212
-1.9986639855 0.5469210551 0.1394645879
-2.0849401545 0.5019845997 0.1345344686
-2.1681714442 0.4548485288 0.1165180011
-2.2452837519 0.4040030384 0.0857960207
-2.3149713505 0.3490603321 0.0456143064
-2.3773338516 0.2898484643 -0.0002556317
-2.4322867171 0.2257305196 -0.0489145883
-2.4776353948 0.1551267496 -0.0983583139
-2.5080161690 0.0760869357 -0.1459795558
-2.5152974766 -0.0113300536 -0.1866618524
-2.4925660579 -0.1015446366 -0.2115298976
-2.4385240387 -0.1957929505 -0.2145423854
-2.3753123876 -0.2660281820 -0.1919781606
-2.3086446519 -0.3227173386 -0.1495263962
-2.2448302766 -0.3665135158 -0.0904448675
-2.1873602795 -0.4010515137 -0.0197426117
-2.1373733966 -0.4305476819 0.0585857707
-2.0945354153 -0.4590751963 0.1414114934
-2.0582671299 -0.4898138803 0.2265622603
-2.0275201068 -0.5249544028 0.3121773120
-2.0014945133 -0.5658377892 0.3967980025
-1.9795670293 -0.6130031104 0.4792811800
-1.9612412057 -0.6665104284 0.5587195104
-1.9465303976 -0.7264628060 0.6341990350
-1.9365719860 -0.7839127505 0.6963630349
-1.9289124091 -0.8545171355 0.7631080643
-1.9260484375 -0.9302508196 0.8243519985
-1.9291336134 -1.0105269525 0.8794516918
-1.9397507893 -1.0944409529 0.9276927406
-1.9595034787 -1.1807137904 0.9681730275
-1.9849631560 -1.2568346588 0.9963823982
-2.0242559766 -1.3427732036 1.0195882542
-2.0731438779 -1.4259518695 1.0324080854
-2.1294009249 -1.5053689232 1.0348378666
-2.1829890093 -1.5712439818 1.0286190502
-2.2474291905 -1.6423366161 1.0117937451
-2.3135320465 -1.7087840752 0.9852101874
-2.3799972174 -1.7703161644 0.9493278659
-2.4457491950 -1.8264700716 0.9044316713
-2.5022125292 -1.8709418246 0.8586523278
-2.5643162810 -1.9151831605 0.7979172923
-2.6233762461 -1.9521222280 0.7297363032
-2.6785528947 -1.9810797021 0.6547818953
-2.7290084511 -2.0013109785 0.5738741602
-2.7739487091 -2.0125156153 0.4881126103
-2.8079737598 -2.0142095207 0.4100142035
-2.8407013774 -2.0081584715 0.3184854796
-2.8662802637 -1.9931915456 0.2256964998
-2.8841599219 -1.9695373131 0.1329099117
-2.8944469033 -1.9378601549 0.0413607774
-2.8971063343 -1.8987689814 -0.0478453202
-2.8922559913 -1.8527542087 -0.1335895743
-2.8822453740 -1.8073545230 -0.2049643743
-2.8644929003 -1.7503991711 -0.2819896813
-2.8402753930 -1.6884044668 -0.3531396084
-2.8099935222 -1.6220524814 -0.4177445234
-2.7739078096 -1.5520373733 -0.4750867852
-2.7320503535 -1.4790635810 -0.5242142661
-2.6845782563 -1.4040714326 -0.5643443391
-2.6386768550 -1.3377334184 -0.5915893995
-2.5808837075 -1.2622087633 -0.6125771061
-2.5179243694 -1.1885527663 -0.6221477650
-2.4504575690 -1.1183913569 -0.6196235433
-2.3796407220 -1.0531918554 -0.6049444737
-2.3069297720 -0.9938471451 -0.5789368315
-2.2338643049 -0.9408114566 -0.5423490294
-2.1616258411 -0.8941035653 -0.4965734337
-2.0909842969 -0.8533216475 -0.4432305045
-2.0221544113 -0.8183644220 -0.3837066254
-1.9547717222 -0.7892922572 -0.3195147121
-1.8963054735 -0.7687257129 -0.2609784819
-1.8286617570 -0.7519047949 -0.1927804344
-1.7582948630 -0.7428989795 -0.1258915119
-1.6831207031 -0.7433302187 -0.0638392912
-1.6017575464 -0.7545870123 -0.0114760761
-1.5149984894 -0.7765821488 0.0267482057
-1.4252915857 -0.8084286690 0.0469893420
-1.3362610034 -0.8476986265 0.0462022207
-1.2513824372 -0.8902242531 0.0248982079
-1.1725770889 -0.9317173517 -0.0144900753
-1.0989982101 -0.9687694865 -0.0666017571
-1.0265011478 -0.9995261823 -0.1241076475
-0.9496527442 -1.0237103383 -0.1789629448
-0.8650397327 -1.0413807083 -0.2237902664
-0.7726845452 -1.0531347040 -0.2521486148
-0.6759219164 -1.0603928525 -0.2597274904
-0.5796400618 -1.0650854834 -0.2461381465
-0.4882242732 -1.0687808917 -0.2128083758
-0.4048218346 -1.0726603132 -0.1626286264
-0.3305814960 -1.0776859554 -0.0997039808
-0.2654103718 -1.0848192747 -0.0275505159
-0.2079080456 -1.0950660535 0.0505341059
-0.1559286909 -1.1090181889 0.1318611449
-0.1079321433 -1.1274655923 0.2147352062
-0.0621448367 -1.1507636102 0.2976406412
-0.0227242394 -1.1755778000 0.3690405879
0.0224620769 -1.2087009356 0.4488455880
0.0685830726 -1.2474002348 0.5255295734
0.1160524685 -1.2914577537 0.5983872802
0.1650385359 -1.3410523652 0.6665037045
0.2153481714 -1.3960998717 0.7292164698
0.2664844768 -1.4566492909 0.7858511792
0.3175713098 -1.5227855203 0.8357911728
0.3617558063 -1.5848564840 0.8736228858
0.4092278289 -1.6616769169 0.9097133542
0.4519720826 -1.7444126390 0.9374541897
0.4844784194 -1.8209815693 0.9547751083
0.5100309979 -1.9014933595 0.9652578409
0.5280170179 -1.9971875020 0.9679550593
0.5346389663 -2.0941807667 0.9612445847
0.5315896905 -2.1782601883 0.9477679795
0.5211931745 -2.2724967749 0.9254433536
0.5065007537 -2.3523112109 0.8996532539
0.4856743576 -2.4405612985 0.8640619418
0.4609711789 -2.5250091683 0.8222167088
0.4328865111 -2.6050965739 0.7743354751
0.4056964465 -2.6713276158 0.7281562702
0.3721545282 -2.7423435834 0.6704532920
0.3357789264 -2.8077583865 0.6080278415
0.2966315086 -2.8671448937 0.5413826285
0.2547430281 -2.9198608893 0.4709050436
0.2159369170 -2.9603202269 0.4067133981
0.1693537715 -2.9991740406 0.3303842914
0.1207117681 -3.0300946788 0.2517500176
0.0703589078 -3.0526382392 0.1713554227
0.0187899875 -3.0663750241 0.0897489376
-0.0335030923 -3.0712573351 0.0076000693
-0.0794310783 -3.0678883507 -0.0641273433
-0.1315092548 -3.0563052641 -0.1456955777
-0.1827471798 -3.0360500693 -0.2260986565
-0.2326680338 -3.0074414228 -0.3047772491
-0.2809485224 -2.9709844511 -0.3812060301
-0.3272938728 -2.9270807501 -0.4548772828
-0.3715066319 -2.8761562823 -0.5252729156
-0.4135263794 -2.8187871578 -0.5919661069
-0.4483722784 -2.7636111159 -0.6467802823
-0.4863342586 -2.6956500968 -0.7054538403
-0.5221618324 -2.6226797277 -0.7592591185
-0.5558575049 -2.5452130971 -0.8079039368
-0.5872161782 -2.4636449748 -0.8510896190
-0.6157271581 -2.3783080211 -0.8885856665
-0.6401508495 -2.2893175719 -0.9199029054
-0.6585066293 -2.1969428234 -0.9447671471
-0.6676102454 -2.1017278001 -0.9626963479
-0.6635990655 -2.0051659742 -0.9729884330
-0.6434103004 -1.9101787162 -0.9745478099
-0.6083394054 -1.8198299600 -0.9671628181
-0.5622733996 -1.7356407948 -0.9510601965
-0.5093795181 -1.6575997448 -0.9266647247
-0.4527519152 -1.5851563418 -0.8944414771
-0.3945478190 -1.5179124846 -0.8546017462
-0.3362547089 -1.4555116732 -0.8076163343
-0.2789239713 -1.3976830992 -0.7540484603
-0.2232664827 -1.3445234193 -0.6942247513
-0.1697478811 -1.2961161521 -0.6286839130
-0.1185132644 -1.2525311760 -0.5581145244
-0.0694125969 -1.2137893001 -0.4833215963
-0.0221050302 -1.1801402959 -0.4049819824
0.0241107372 -1.1515852866 -0.3240047426
0.0701929764 -1.1279519679 -0.2413773757
0.1174513416 -1.1091105577 -0.1581879361
0.1674241498 -1.0947443893 -0.0757029119
0.2217087071 -1.0842789888 0.0045867324
0.2823693532 -1.0772044419 0.0805064173
0.3508765285 -1.0725560925 0.1495397644
0.4284760230 -1.0694340688 0.2080875591
0.5147250555 -1.0668283428 0.2527153914
0.6198054461 -1.0634548751 0.2825991198
0.7166642375 -1.0583223691 0.2877094737
0.8239471009 -1.0482143393 0.2692136476
0.9129217641 -1.0332406237 0.2326976872
0.9938275272 -1.0116436097 0.1829051011
1.0684579141 -0.9832786905 0.1269401361
1.1415288787 -0.9486982366 0.0724233818
1.2178423164 -0.9089161268 0.0266905470
1.3003880947 -0.8665821420 -0.0028879007
1.3883028310 -0.8260363149 -0.0127922748
1.4672709206 -0.7959485651 -0.0031200453
1.5564597379 -0.7697646308 0.0249432379
1.6309783710 -0.7557966411 0.0632535169
1.7110140153 -0.7500766958 0.1181938885
1.7856018618 -0.7544419623 0.1806274476
1.8562828732 -0.7675501288 0.2464208965
1.9162973954 -0.7850366441 0.3043472970
1.9846845645 -0.8112912844 0.3686859828
2.0538666929 -0.8436194568 0.4292918838
2.1245440447 -0.8818960191 0.4844349491
2.1967468746 -0.9259929316 0.5327816420
2.2699958697 -0.9762550216 0.5727734140
2.3432823287 -1.0328973271 0.6028734902
2.4152470467 -1.0956272107 0.6220478294
2.4761497803 -1.1546594089 0.6301028548
2.5417858977 -1.2266595233 0.6270823700
2.6025868950 -1.3014397090 0.6124697439
2.6579321979 -1.3774949238 0.5868219213
2.7076327815 -1.4532741619 0.5508654416
2.7517122933 -1.5276057003 0.5057423636
2.7902079201 -1.5995695501 0.4524080481
2.8187758515 -1.6596990255 0.3991878660
2.8461641861 -1.7249836083 0.3322197493
2.8673498574 -1.7859007595 0.2591615782
2.8819070153 -1.8417391945 0.1806311137
2.8894128023 -1.8918710099 0.0974047734
2.8896799435 -1.9358025428 0.0104284205
2.8823721119 -1.9728076771 -0.0794074858
2.8673502198 -2.0022737359 -0.1710478355
2.8447326450 -2.0237519804 -0.2633381283
2.8187609562 -2.0353384601 -0.3436069191
2.7825488430 -2.0404704329 -0.4338743795
2.7398171338 -2.0366242977 -0.5213126783
2.6911924860 -2.0238529030 -0.6047291723
2.6373765622 -2.0024856890 -0.6830624921
2.5791585616 -1.9727970396 -0.7553016186
2.5173463443 -1.9355176999 -0.8207096353
2.4526895501 -1.8912922359 -0.8786280669
2.3859072775 -1.8407556924 -0.9284030455
2.3178282442 -1.7845958118 -0.9696636116
2.2580357630 -1.7312791568 -0.9985870797
2.1901887289 -1.6657321803 -1.0229508942
2.1245350227 -1.5952629390 -1.0375245225
2.0630988419 -1.5198398073 -1.0420978482
2.0083997009 -1.4395205660 -1.0364552403
1.9631032982 -1.3548803804 -1.0205059846
1.9294501926 -1.2673382535 -0.9944684348
1.9074609148 -1.1791949747 -0.9594797119
1.8958311786 -1.0925649171 -0.9165140298
1.8924694341 -1.0089582263 -0.8665885895
1.8956291546 -0.9296058474 -0.8100930392
1.9035928490 -0.8551947766 -0.7476450519
1.9152355392 -0.7861486604 -0.6798421256
1.9300233537 -0.7231250398 -0.6069842801
1.9477027180 -0.6665752017 -0.5296146796
1.9682875581 -0.6167963459 -0.4484267852
1.9920620949 -0.5739693116 -0.3642271762
2.0195920227 -0.5380724260 -0.2779824851
2.0516551365 -0.5085930988 -0.1909047144
2.0889325724 -0.4840275728 -0.1044339367
2.1323748886 -0.4623932896 -0.0201815048
2.1828139750 -0.4407133215 0.0598740839
2.2484105879 -0.4132566062 0.1424799251
2.3223833158 -0.3767584457 0.2131916365
2.4111928286 -0.3207463052 0.2721649745
2.5076199598 -0.2369719685 0.3078947858
2.5852297422 -0.1290714946 0.3066478866
2.6236216242 -0.0072714759 0.2720827644
2.6091771927 0.1116920762 0.2151912428
2.5542142231 0.2158965067 0.1523189070
2.4934215210 0.2911869489 0.1015985130
2.4237835667 0.3602520418 0.0532991884
2.3561558058 0.4174537292 0.0134961203
2.2821872203 0.4707219622 -0.0199339451
2.2022857668 0.5204133607 -0.0436956292
2.1179839215 0.5672272876 -0.0551878315
2.0428302478 0.6070052181 -0.0559109026
1.9681389706 0.6472062808 -0.0481168620
1.8859119073 0.6964915298 -0.0307564706
1.8175847021 0.7433453419 -0.0110989223
1.7443022028 0.8020327807 0.0148023136
1.6756470726 0.8656352215 0.0419868798
1.5976200059 0.9381868778 0.0673479934
1.5145777533 1.0062802698 0.0817879941
1.4254146955 1.0670981191 0.0865743727
1.3420607144 1.1152170492 0.0849597713
1.2440451228 1.1611936208 0.0753527158
1.1548929502 1.1968287894 0.0638070184
1.0641481137 1.2275251556 0.0494910733
0.9722337015 1.2538464591 0.0333783718
0.8793365717 1.2760121578 0.0163317295
0.7856194278 1.2945846786 -0.0007059869
0.6910946983 1.3097896452 -0.0168100438
0.5956965499 1.3216437946 -0.0308060365
0.4993256403 1.3298079500 -0.0407550886
0.4022398545 1.3333767638 -0.0426855227
0.3055641385 1.3326898260 -0.0346164445
0.2097707534 1.3303733812 -0.0191034963
0.1149502370 1.3281961137 0.0023717917
0.0159785100 1.3221492600 0.0440682900
-0.0764374347 1.3237277084 0.0731001938
-0.1693360655 1.3291094632 0.1000514105
-0.2632196016 1.3368655236 0.1226260101
-0.3584385246 1.3448348458 0.1384414900
-0.4549291310 1.3499661490 0.1445087681
-0.5515748523 1.3495501425 0.1391038144
-0.6467537428 1.3424351292 0.1228847509
-0.7396680211 1.3294587751 0.0988294874
-0.8306370882 1.3120028455 0.0704597031
-0.9204199581 1.2907547213 0.0409019533
-1.0096237963 1.2653036688 0.0129940778
-1.0981234736 1.2338973037 -0.0106806066
-1.1843856277 1.1930168264 -0.0266746151
-1.2655049830 1.1406362296 -0.0323871516
-1.3388052955 1.0776904987 -0.0268340618
-1.4050691608 1.0086103449 -0.0121374027
-1.4678357254 0.9377858584 0.0085941717
-1.5308954801 0.8683675855 0.0328941736
-1.5968224365 0.8022304578 0.0586481163
-1.6671375326 0.7406997797 0.0841841225
-1.7423572273 0.6844384796 0.1077942252
-1.8220607255 0.6331580886 0.1277482301
-1.9054547732 0.5860181043 0.1420148883
-1.9911142283 0.5412789106 0.1483437920
-2.0769107668 0.4967184952 0.1432492169
-2.1597111242 0.4499801813 0.1252366576
-2.2363419294 0.3995310806 0.0944482116
-2.3055420378 0.3450637608 0.0542065210
-2.3672534571 0.2863036206 0.0081858723
-2.4216584568 0.2227262465 -0.0405580004
-2.4665945656 0.1527091731 -0.0900517789
-2.4969499583 0.0742829188 -0.1377413735
-2.5043858192 -0.0127997238 -0.1785148182
-2.4810449592 -0.1029310610 -0.2028522676
-2.4329840892 -0.1863949653 -0.2048243198
-2.3713891356 -0.2576642411 -0.1840110370
-2.3056623576 -0.3153251613 -0.1428905772
-2.2424947229 -0.3599289374 -0.0847863864
-2.1853707676 -0.3953325124 -0.0151450686
-2.1355397677 -0.4255532039 0.0621818984
-2.0927108983 -0.4546766504 0.1440287786
-2.0562128788 -0.4857506717 0.2282029385
-2.0251438335 -0.5211429576 0.3128456400
-1.9985603281 -0.5619696893 0.3965587884
-1.9758529094 -0.6088554811 0.4782146349
-1.9565089987 -0.6619220081 0.5569049597
-1.9405430144 -0.7212945725 0.6317476405
-1.9277623120 -0.7863038297 0.7023957069
-1.9185521703 -0.8567663014 0.7682027347
-1.9135713913 -0.9321614145 0.8287891979
-1.9141014355 -1.0121189669 0.8834215087
-1.9217454592 -1.0957979082 0.9315275271
-1.9381987727 -1.1820039903 0.9723717346
-1.9649444937 -1.2691248283 1.0049919082
-2.0028163238 -1.3551311050 1.0281730351
-2.0508136731 -1.4381507270 1.0412776433
-2.1066413572 -1.5171731228 1.0442817483
-2.1681311000 -1.5916104457 1.0370930388
-2.2330487881 -1.6613918154 1.0200098911
-2.2995937166 -1.7265641619 0.9935640809
-2.3665492926 -1.7868609359 0.9581097096
-2.4328242068 -1.8418616026 0.9138503901
-2.4976196014 -1.8911333771 0.8613964781
-2.5600590470 -1.9336658467 0.8008250297
-2.6195429181 -1.9691187837 0.7331513085
-2.6751735719 -1.9966528051 0.6588402583
-2.7263236951 -2.0159012027 0.5789159282
-2.7720368968 -2.0262114705 0.4941889012
-2.8116769577 -2.0276124644 0.4058665079
-2.8447051177 -2.0201632424 0.3151693021
-2.8707371388 -2.0040083812 0.2233250633
-2.8890800050 -1.9794509454 0.1314796233
-2.9000951722 -1.9472319064 0.0408348152
-2.9034826532 -1.9077383307 -0.0475114288
-2.8995553411 -1.8616201166 -0.1325684170
-2.8887703813 -1.8096145183 -0.2135401584
-2.8712794609 -1.7522057344 -0.2895430367
-2.8475005157 -1.6899674862 -0.3598189298
-2.8178103782 -1.6235436037 -0.4237260232
-2.7824450148 -1.5535921494 -0.4805922526
-2.7414218671 -1.4807902193 -0.5295226529
-2.6949065877 -1.4060003443 -0.5697490882
-2.6429188910 -1.3303261331 -0.6004679803
-2.5854402066 -1.2550995863 -0.6206840096
-2.5227972354 -1.1818688171 -0.6297141166
-2.4556236644 -1.1122222936 -0.6269423129
-2.3850539299 -1.0476457140 -0.6121362104
-2.3125097221 -0.9889887179 -0.5862792040
-2.2395617020 -0.9366642120 -0.5500136156
-2.1673898110 -0.8905389409 -0.5048463406
-2.0967687839 -0.8502592530 -0.4522344844
-2.0279460577 -0.8156634825 -0.3935226288
-1.9605647868 -0.7866219908 -0.3302831841
-1.8937911707 -0.7638012822 -0.2639201821
-1.8260997265 -0.7475375365 -0.1965788356
-1.7556490899 -0.7388902524 -0.1306938406
-1.6804607601 -0.7394775715 -0.0696966371
-1.5992248887 -0.7505869749 -0.0183183271
-1.5127490601 -0.7722121308 0.0191272221
-1.4234505962 -0.8035261999 0.0388403290
-1.3348189143 -0.8420744980 0.0381808891
-1.2501576417 -0.8838922075 0.0175650245
-1.1712351362 -0.9247998879 -0.0205993148
-1.0972310411 -0.9614373558 -0.0711749560
-1.0240460902 -0.9918260750 -0.1268843661
-0.9467267642 -1.0157821933 -0.1799965707
-0.8620018397 -1.0332751612 -0.2232503923
-0.7699853613 -1.0449612220 -0.2504776023
-0.6738705312 -1.0524048861 -0.2579005919
-0.5782388327 -1.0573350517 -0.2442600197
-0.4872974744 -1.0613056887 -0.2115167339
-0.4041588845 -1.0654428210 -0.1621617109
-0.3300641670 -1.0706337054 -0.1000955994
-0.2646928975 -1.0777431924 -0.0290153114
-0.2069890574 -1.0877473148 0.0481264781
-0.1546523827 -1.1012116665 0.1285195315
-0.1061605191 -1.1189099258 0.2104962234
-0.0599402351 -1.1413017627 0.2926386469
-0.0143665535 -1.1684804708 0.3736865938
0.0314929740 -1.2006262569 0.4527317001
0.0785315708 -1.2381166936 0.5286641275
0.1271858407 -1.2805744437 0.6008636908
0.1776836491 -1.3281541675 0.6684545290
0.2298928657 -1.3806461801 0.7309134397
0.2834845400 -1.4382762128 0.7873805671
0.3377153602 -1.5009373669 0.8375076169
0.3915522563 -1.5686844559 0.8810053686
0.4435372988 -1.6420069474 0.9170802960
0.4916244530 -1.7211774715 0.9453000636
0.5331915853 -1.8062815151 0.9653149685
0.5651157669 -1.8969559390 0.9764202912
0.5853548574 -1.9915492919 0.9786129488
0.5926144210 -2.0878002519 0.9716948949
0.5885684643 -2.1833041357 0.9564252777
0.5759131015 -2.2765579922 0.9336703820
0.5568799455 -2.3667381184 0.9039501559
0.5332135845 -2.4534633822 0.8679082035
0.5060068796 -2.5364597138 0.8260322712
0.4757590995 -2.6151817567 0.7783842914
0.4429287410 -2.6895670181 0.7257374280
0.4074711653 -2.7589059315 0.6681434592
0.3694942850 -2.8228929007 0.6061356927
0.3290240595 -2.8811615014 0.5401882709
0.2859858808 -2.9328612183 0.4704933265
0.2405456084 -2.9776439805 0.3976187890
0.1929240612 -3.0151098504 0.3220618141
0.1434221354 -3.0448477596 0.2443124868
0.0923275052 -3.0664428506 0.1649178780
0.0402000149 -3.0795945377 0.0843520027
-0.0124818149 -3.0839952497 0.0032011602
-0.0652166828 -3.0800256957 -0.0779396767
-0.1175170237 -3.0673153691 -0.1584655873
-0.1689184164 -3.0462320931 -0.2378045421
-0.2188343188 -3.0169437635 -0.3154655091
-0.2670369920 -2.9800859807 -0.3909548214
-0.3131958630 -2.9358866287 -0.4637333306
-0.3571456985 -2.8848801482 -0.5333635359
-0.3987952650 -2.8275600885 -0.5994090804
-0.4381037589 -2.7643490500 -0.6613882591
-0.4752117537 -2.6959585079 -0.7190755458
-0.5100428502 -2.6226944694 -0.7720037446
-0.5425752958 -2.5450014666 -0.8198341942
-0.5725890449 -2.4632895436 -0.8623054689
-0.5995862429 -2.3778928257 -0.8991894007
-0.6222838317 -2.2888763991 -0.9298715343
-0.6389146570 -2.1966199958 -0.9541318112
-0.6465480520 -2.1016740592 -0.9713328371
-0.6419324268 -2.0054958007 -0.9808935566
-0.6221068537 -1.9108170088 -0.9815832020
-0.5885030606 -1.8204586917 -0.9734620914
-0.5442846799 -1.7360106365 -0.9567394864
-0.4932359666 -1.6576245431 -0.9317887148
-0.4383057506 -1.5848436522 -0.8991764368
-0.3815794964 -1.5173367526 -0.8591157021
-0.3245700147 -1.4547491332 -0.8120726350
-0.2683410587 -1.3967483313 -0.7586356769
-0.2135946960 -1.3434796689 -0.6990737631
-0.1608066662 -1.2949466132 -0.6339555107
-0.1101305698 -1.2511861921 -0.5639590205
-0.0614114404 -1.2121788536 -0.4898749910
-0.0143090975 -1.1782170719 -0.4123357544
0.0318430002 -1.1492403216 -0.3322427888
0.0780029769 -1.1250307703 -0.2505838173
0.1255051021 -1.1054830071 -0.1684478964
0.1758761413 -1.0902868220 -0.0871081136
0.2306043164 -1.0787760047 -0.0080182530
0.2919699598 -1.0705665277 0.0664535596
0.3613248069 -1.0646291262 0.1337534746
0.4399820316 -1.0601592490 0.1899464573
0.5269530618 -1.0562052145 0.2320591762
0.6204438606 -1.0519305661 0.2563645756
0.7168451373 -1.0461001392 0.2608090387
0.8116704781 -1.0368991264 0.2444349474
0.9009072167 -1.0227631349 0.2099771057
0.9824420512 -1.0023116588 0.1620089464
1.0576958213 -0.9752390339 0.1073782342
1.1311660897 -0.9418912467 0.0537897547
1.2074544625 -0.9031049724 0.0085430620
1.2893681759 -0.8614204119 -0.0216228014
1.3764347280 -0.8208426794 -0.0328366181
1.4660305682 -0.7857982520 -0.0232289566
1.5545165492 -0.7593068070 0.0052736599
1.6389055288 -0.7429859835 0.0496060250
1.7173669417 -0.7375727373 0.1059984490
1.7904147701 -0.7417635862 0.1694081787
1.8597059559 -0.7542374235 0.2359194887
1.9271075490 -0.7740245994 0.3026195469
1.9943878038 -0.7999712962 0.3672943210
2.0626986850 -0.8315678567 0.4282695368
2.1327202299 -0.8689614012 0.4837636573
2.2044194878 -0.9119736092 0.5326194907
2.2773077564 -0.9609498589 0.5734322398
2.3503757641 -1.0164023733 0.6044239446
2.4222075356 -1.0780388827 0.6247007250
2.4913557458 -1.1451803266 0.6336889570
2.5563839519 -1.2168248137 0.6305936438
2.6165359586 -1.2912851091 0.6160926136
2.6712393201 -1.3670470904 0.5907193523
2.7203244379 -1.4425631060 0.5551608355
2.7639791252 -1.5166923470 0.5107297603
2.8021717140 -1.5884793987 0.4581504602
2.8347510023 -1.6571525910 0.3981423890
2.8614521059 -1.7219207943 0.3312769631
2.8820939280 -1.7823475506 0.2584758795
2.8963413641 -1.8377938282 0.1803754044
2.9037523839 -1.8876460854 0.0976901326
2.9041574574 -1.9314621522 0.0113370411
2.8971199745 -1.9683914887 -0.0778976920
2.8824948834 -1.9979393298 -0.1689403954
2.8604846325 -2.0197671088 -0.2606705492
2.8311322881 -2.0330744223 -0.3519771878
2.7947845554 -2.0376138175 -0.4416084942
2.7520463662 -2.0332247195 -0.5283757618
2.7036306225 -2.0201531779 -0.6111949349
2.6501898564 -1.9986958312 -0.6890415519
2.5923708679 -1.9687643024 -0.7607217659
2.5310942924 -1.9314028284 -0.8257175085
2.4671176826 -1.8872213463 -0.8834368601
2.4010617431 -1.8367269829 -0.9330765540
2.3337788529 -1.7806627952 -0.9743875808
2.2661538325 -1.7194956996 -1.0069792727
2.1992397534 -1.6536097174 -1.0306220090
2.1346252332 -1.5828390969 -1.0444825450
2.0741332681 -1.5073755335 -1.0486871519
2.0202285505 -1.4272082414 -1.0427858097
1.9752346395 -1.3430039553 -1.0268790174
1.9414952814 -1.2560370312 -1.0010129434
1.9191133363 -1.1685202650 -0.9662387252
1.9066558074 -1.0824330962 -0.9237518763
1.9023944842 -0.9991966766 -0.8744490659
1.9047874819 -0.9200572048 -0.8186671662
1.9119991000 -0.8455349382 -0.7572265777
1.9230095597 -0.7759958946 -0.6907127972
1.9373921433 -0.7121191591 -0.6193430786
1.9547328147 -0.6540812191 -0.5437680208
1.9750895123 -0.6021391674 -0.4645932184
1.9987792994 -0.5564149211 -0.3825593960
2.0262701866 -0.5167849396 -0.2985568390
2.0584793509 -0.4827461123 -0.2137798443
2.0960010415 -0.4527089985 -0.1296811751
2.1397401548 -0.4243544098 -0.0480423191
2.1906817821 -0.3945328158 0.0287193515
2.2488257753 -0.3591270804 0.0975110981
2.3127629037 -0.3142329881 0.1545379753
2.3789407363 -0.2562684842 0.1945707397
2.4405033404 -0.1845141367 0.2139611458
2.4883347671 -0.1009224795 0.2111547449
2.5113219541 -0.0108011691 0.1863283378
2.5039168697 0.0763811646 0.1455861434
2.4731757108 0.1547625840 0.0980074523
2.4278880833 0.2247231572 0.0487619222
2.3734172396 0.2884106634 0.0002439708
2.3115591110 0.3471721256 -0.0455906022
2.2421509278 0.4015188918 -0.0856459691
2.1654619107 0.4518701132 -0.1164466949
2.0826490186 0.4984999286 -0.1346483017
1.9967785231 0.5428985948 -0.1398940012
1.9110132803 0.5874467814 -0.1336729585
1.8274992997 0.6343957649 -0.1194766059
1.7476651402 0.6854685156 -0.0995180478
1.6722851034 0.7415177727 -0.0758953790
1.6018223636 0.8028668814 -0.0503110651
1.5359082987 0.8689960813 -0.0244911536
1.4718346807 0.9375651354 -0.0004687394
1.4011451213 1.0012074759 0.0173038398
1.3228696628 1.0571980531 0.0276265306
1.2391103423 1.1055785666 0.0318136392
1.1515435576 1.1469319396 0.0313126681
1.0613584699 1.1820577594 0.0274671786
0.9693468910 1.2117635937 0.0214335631
0.8759549180 1.2364837595 0.0141771448
0.7816029914 1.2571497698 0.0066911769
0.6865022635 1.2742791655 -0.0002458396
0.5908019016 1.2882794610 -0.0058848973
0.4946054913 1.2993015489 -0.0092096775
0.3981076889 1.3078555349 -0.0094261848
0.3015235936 1.3141951606 -0.0055418735
0.2051946730 1.3185378483 0.0036557150
0.1096945095 1.3211053546 0.0196275214
0.0266508345 1.3319656405 0.0147251470
-0.0668200833 1.3330484503 0.0447625740
-0.1606926484 1.3381472259 0.0730769110
-0.2554824703 1.3459660558 0.0973908388
-0.3516757629 1.3543701107 0.1148050560
-0.4492101989 1.3603681722 0.1225130025
-0.5470736709 1.3611521965 0.1185953731
-0.6437006592 1.3554153324 0.1034453647
-0.7381221995 1.3436302297 0.0796748396
-0.8306261602 1.3273210195 0.0511477163
-0.9219560028 1.3072552036 0.0211791642
-1.0127078410 1.2829729393 -0.0073255769
-1.1027858892 1.2525941650 -0.0315394655
-1.1907940323 1.2130533310 -0.0483791257
-1.2734697773 1.1613067580 -0.0545227890
-1.3483364756 1.0986233074 -0.0493742770
-1.4158685192 1.0291109067 -0.0348702886
-1.4793377508 0.9572454209 -0.0138605902
-1.5427054766 0.8864654524 0.0109656572
-1.6088569254 0.8189307645 0.0374296621
-1.6794598864 0.7560619519 0.0637700520
-1.7550383979 0.6984769925 0.0882713780
-1.8353598835 0.6461173985 0.1091170427
-1.9195650783 0.5980454636 0.1241275541
-2.0062137427 0.5525631996 0.1305853838
-2.0929695422 0.5072507041 0.1258197202
-2.1766317641 0.4597168763 0.1077993446
-2.2542255745 0.4084749962 0.0771438297
-2.3244006632 0.3530569034 0.0370220918
-2.3874142461 0.2933933079 -0.0086971357
-2.4429149774 0.2287347926 -0.0572711762
-2.4886762239 0.1575443261 -0.1066648489
-2.5190823797 0.0778909526 -0.1542177380
-2.5262091341 -0.0098603834 -0.1948088867
-2.5040871567 -0.1001582121 -0.2202075277
-2.4440639882 -0.2051909357 -0.2242604510
-2.3792356395 -0.2743921228 -0.1999452843
-2.3116269462 -0.3301095159 -0.1561622152
-2.2471658302 -0.3730980942 -0.0961033486
-2.1893497914 -0.4067705150 -0.0243401548
-2.1392070254 -0.4355421599 0.0549896431
-2.0963599322 -0.4634737422 0.1387942082
-2.0603213810 -0.4938770890 0.2249215821
-2.0298963801 -0.5287658480 0.3115089841
-2.0044286985 -0.5697058892 0.3970372165
-1.9832811491 -0.6171507397 0.4803477250
-1.9659734127 -0.6710988487 0.5605340610
-1.9525177808 -0.7316310395 0.6366504296
-1.9453816601 -0.7815216713 0.6903303629
-1.9392726480 -0.8522679696 0.7580133938
-1.9385254838 -0.9283402246 0.8199147991
-1.9441657914 -1.0089349382 0.8754818749
-1.9577561194 -1.0930839976 0.9238579541
-1.9808081847 -1.1794235906 0.9639743203
-2.0049818183 -1.2445444894 0.9877728882
-2.0456956294 -1.3304153022 1.0110034733
-2.0954740827 -1.4137530121 1.0235385276
-2.1521604927 -1.4935647236 1.0253939849
-2.1978469186 -1.5508775178 1.0201450616
-2.2618095928 -1.6232814169 1.0035775990
-2.3274703764 -1.6910039885 0.9768562940
-2.3934451421 -1.7537713930 0.9405460223
-2.4586741831 -1.8110785406 0.8950129525
-2.5068054571 -1.8507502722 0.8559081774
-2.5685735150 -1.8967004744 0.7950095549
-2.6272095742 -1.9351256722 0.7263212979
-2.6819322175 -1.9655065991 0.6507235323
-2.7316932071 -1.9867207543 0.5688323922
-2.7758605213 -1.9988197601 0.4820363194
-2.8042705619 -2.0008065770 0.4141618990
-2.8366976371 -1.9961537006 0.3218016571
-2.8618233885 -1.9823747100 0.2280679363
-2.8792398388 -1.9596236807 0.1343402001
-2.8887986345 -1.9284884033 0.0418867395
-2.8907300154 -1.8897996322 -0.0481792116
-2.8849566414 -1.8438883008 -0.1346107316
-2.8757203668 -1.8050945276 -0.1963885902
-2.8577063397 -1.7485926079 -0.2744363259
-2.8330502704 -1.6868414475 -0.3464602870
-2.8021766662 -1.6205613591 -0.4117630236
-2.7653706043 -1.5504825972 -0.4695813177
-2.7226788398 -1.4773369427 -0.5189058793
-2.6742499249 -1.4021425209 -0.5589395901
-2.6344348191 -1.3451407036 -0.5827108187
-2.5763272084 -1.2693179404 -0.6044702026
-2.5130515034 -1.1952367154 -0.6145814134
-2.4452914736 -1.1245604203 -0.6123047738
-2.3742275142 -1.0587379969 -0.5977527370
-2.3013498218 -0.9987055723 -0.5715944590
-2.2281669077 -0.9449587012 -0.5346844431
-2.1558618711 -0.8976681897 -0.4883005268
-2.0851998100 -0.8563840419 -0.4342265246
-2.0163627649 -0.8210653616 -0.3738906219
-1.9489786576 -0.7919625237 -0.3087462400
-1.8988197764 -0.7736501436 -0.2580367817
-1.8312237875 -0.7562720534 -0.1889820333
-1.7609406360 -0.7469077066 -0.1210891832
-1.6857806461 -0.7471828659 -0.0579819454
-1.6042902041 -0.7585870497 -0.0046338250
-1.5172479188 -0.7809521668 0.0343691893
-1.4271325752 -0.8133311382 0.0551383550
-1.3377030925 -0.8533227551 0.0542235523
-1.2526072328 -0.8965562987 0.0322313912
-1.1739190417 -0.9386348155 -0.0083808359
-1.1007653792 -0.9761016173 -0.0620285583
-1.0289562053 -1.0072262895 -0.1213309289
-0.9525787242 -1.0316384833 -0.1779293190
-0.8680776257 -1.0494862554 -0.2243301405
-0.7753837291 -1.0613081861 -0.2538196273
-0.6779733017 -1.0683808189 -0.2615543889
-0.5810412909 -1.0728359151 -0.2480162734
-0.4891510720 -1.0762560946 -0.2141000177
-0.4054847847 -1.0798778053 -0.1630955419
-0.3310988250 -1.0847382053 -0.0993123622
-0.2661278462 -1.0918953570 -0.0260857205
-0.2088270338 -1.1023847923 0.0529417338
-0.1572049991 -1.1168247113 0.1352027583
-0.1097037675 -1.1360212588 0.2189741889
-0.0643494382 -1.1602254577 0.3026426354
-0.0310819252 -1.1826751292 0.3643945819
0.0134311799 -1.2167756143 0.4449594760
0.0586345744 -1.2566837760 0.5223950194
0.1049190962 -1.3023410638 0.5959108697
0.1523934227 -1.3539505628 0.6645528801
0.2008034771 -1.4115535632 0.7275194999
0.2494844137 -1.4750223691 0.7843217913
0.2974272595 -1.5446336737 0.8340747286
0.3319593564 -1.6010285120 0.8662404030
0.3749183590 -1.6813468865 0.9023464124
0.4123197122 -1.7676478065 0.9296083158
0.4357652535 -1.8356816235 0.9442352481
0.4549462288 -1.9060307800 0.9540953906
0.4706791784 -2.0028257122 0.9572971697
0.4766635117 -2.1005612815 0.9507942744
0.4746109166 -2.1732162408 0.9391106813
0.4664732476 -2.2684355576 0.9172163252
0.4561215620 -2.3378843035 0.8953563518
0.4381351308 -2.4276592148 0.8602156801
0.4159354782 -2.5135586228 0.8184011464
0.3900139226 -2.5950113910 0.7702866589
0.3684641520 -2.6530882135 0.7305751125
0.3368378911 -2.7257812354 0.6727631248
0.3020635678 -2.7926238724 0.6099199902
0.2642389578 -2.8531282860 0.5425769862
0.2235001753 -2.9068605603 0.4713167607
0.1913282257 -2.9429964734 0.4158080071
0.1457834819 -2.9832382307 0.3387067688
0.0980014008 -3.0153415981 0.2591875484
0.0483903104 -3.0388336279 0.1777929673
-0.0026200400 -3.0531555106 0.0951458724
-0.0545243697 -3.0585194205 0.0119989785
-0.0936454738 -3.0557510058 -0.0503150099
-0.1455014858 -3.0452951592 -0.1329255682
-0.1965759432 -3.0258680455 -0.2143927710
-0.2465017488 -2.9979390821 -0.2940889891
-0.2948600528 -2.9618829215 -0.3714572388
-0.3413918826 -2.9182748714 -0.4460212350
-0.3858675652 -2.8674324164 -0.5171822952
-0.4282574939 -2.8100142271 -0.5845231335
-0.4586407979 -2.7628731818 -0.6321723056
-0.4974567635 -2.6953416856 -0.6918321348
-0.5342808145 -2.6226649859 -0.7465144924
-0.5691397139 -2.5454247276 -0.7959736793
-0.6018433114 -2.4640004061 -0.8398737691
-0.6318680732 -2.3787232165 -0.8779819322
-0.6580178673 -2.2897587448 -0.9099342764
-0.6780986016 -2.1972656510 -0.9354024829
-0.6886724387 -2.1017815411 -0.9540598588
-0.6852657041 -2.0048361476 -0.9650833095
-0.6647137471 -1.9095404235 -0.9675124177
-0.6281757503 -1.8192012282 -0.9608635449
-0.5802621193 -1.7352709530 -0.9453809066
-0.5255230697 -1.6575749465 -0.9215407347
-0.4671980798 -1.5854690313 -0.8897065174
-0.4075161417 -1.5184882167 -0.8500877903
-0.3479394031 -1.4562742132 -0.8031600337
-0.2895068840 -1.3986178672 -0.7494612437
-0.2329382695 -1.3455671698 -0.6893757394
-0.1786890959 -1.2972856911 -0.6234123153
-0.1268959590 -1.2538761598 -0.5522700283
-0.0774137534 -1.2153997466 -0.4767682016
-0.0299009629 -1.1820635199 -0.3976282105
0.0163784742 -1.1539302516 -0.3157666965
0.0623829759 -1.1308731654 -0.2321709341
0.1093975811 -1.1127381084 -0.1479279758
0.1589721583 -1.0992019566 -0.0642977102
0.2128130977 -1.0897819730 0.0171917178
0.2727687466 -1.0838423560 0.0945592750
0.3404282501 -1.0804830588 0.1653260542
0.4169700144 -1.0787088886 0.2262286610
0.5024970491 -1.0774514711 0.2733716067
0.6191670316 -1.0749791840 0.3088336640
0.7164833378 -1.0705445990 0.3146099086
0.8362237237 -1.0595295522 0.2939923478
0.9249363115 -1.0437181125 0.2554182687
1.0052130032 -1.0209755607 0.2038012558
1.0792200070 -0.9913183472 0.1465020379
1.1518916677 -0.9555052265 0.0910570089
1.2282301702 -0.9147272811 0.0448380320
1.3114080134 -0.8717438721 0.0158470000
1.4001709340 -0.8312299503 0.0072520685
1.4685112730 -0.8060988782 0.0169888661
1.5584029267 -0.7802224547 0.0446128159
1.6230512132 -0.7686072986 0.0769010088
1.7046610888 -0.7625806543 0.1303893281
1.7807889535 -0.7671203385 0.1918467164
1.8528597904 -0.7808628342 0.2569223042
1.9054872418 -0.7960486888 0.3060750470
1.9749813253 -0.8226112726 0.3700776446
2.0450347008 -0.8556710570 0.4303142308
2.1163678595 -0.8948306370 0.4851062409
2.1890742615 -0.9400122539 0.5329437933
2.2626839830 -0.9915601842 0.5721145881
2.3361888934 -1.0493922808 0.6013230357
2.4082865578 -1.1132155388 0.6193949338
2.4609438148 -1.1641384912 0.6265167526
2.5271878436 -1.2364942329 0.6235710961
2.5886378315 -1.3115943089 0.6088468743
2.6446250756 -1.3879427572 0.5829244903
2.6949411251 -1.4639852178 0.5465700477
2.7394454615 -1.5385190535 0.5007549668
2.7782441261 -1.6106597016 0.4466656359
2.8028007007 -1.6622454601 0.4002333429
2.8308762663 -1.7280464223 0.3331625355
2.8526057869 -1.7894539685 0.2598472769
2.8674726664 -1.8456845607 0.1808868229
2.8750732208 -1.8960959344 0.0971194143
2.8752024296 -1.9401429335 0.0095198000
2.8676242494 -1.9772238655 -0.0809172796
2.8522055562 -2.0066081420 -0.1731552756
2.8289806575 -2.0277368521 -0.2660057074
2.8063896242 -2.0376024978 -0.3352366504
2.7703131306 -2.0433270482 -0.4261402648
2.7275879014 -2.0400238758 -0.5142495948
2.6787543495 -2.0275526281 -0.5982634097
2.6245632679 -2.0062755467 -0.6770834322
2.5659462553 -1.9768297768 -0.7498814713
2.5035983962 -1.9396325713 -0.8157017622
2.4382614177 -1.8953631256 -0.8738192737
2.3707528120 -1.8447844019 -0.9237295370
2.3018776356 -1.7885288284 -0.9649396424
2.2499176934 -1.7430626140 -0.9901948868
2.1811377043 -1.6778546431 -1.0152797794
2.1144448122 -1.6076867812 -1.0305665001
2.0520644156 -1.5323040810 -1.0355085446
1.9965708513 -1.4518328906 -1.0301246708
1.9509719569 -1.3667568054 -1.0141329517
1.9174051038 -1.2786394757 -0.9879239262
1.8958084933 -1.1898696844 -0.9527206986
1.8850065497 -1.1026967380 -0.9092761832
1.8825443841 -1.0187197760 -0.8587281132
1.8864708274 -0.9391544900 -0.8015189123
1.8951865980 -0.8648546150 -0.7380635261
1.9074615188 -0.7963014262 -0.6689714541
1.9226545641 -0.7341309204 -0.5946254817
1.9406726213 -0.6790691843 -0.5154613384
1.9614856038 -0.6314535244 -0.4322603519
1.9853448904 -0.5915237022 -0.3458949564
2.0129138589 -0.5593599125 -0.2574081312
2.0448309221 -0.5344400852 -0.1680295845
2.0818641032 -0.5153461471 -0.0791866983
2.1250096223 -0.5004321695 0.0076793096
2.1749461679 -0.4868938273 0.0910288162
2.2479954004 -0.4673861320 0.1874487521
2.3320037279 -0.4392839033 0.2718452977
2.4434449209 -0.3852241261 0.3497592094
2.5747365792 -0.2894298003 0.4018284258
2.6821247173 -0.1572205098 0.4021410282
2.7359212944 -0.0037417826 0.3578371910
2.7144375156 0.1470029879 0.2847963422
2.6352527355 0.2770304295 0.2066303618
2.5589549586 0.3576507405 0.1544351037
2.4741498939 0.4320934202 0.1063544061
2.4007525007 0.4877353328 0.0725828428
2.3222235127 0.5399250325 0.0457780788
2.2391096229 0.5889566083 0.0290554366
2.1533188243 0.6359546466 0.0242726388
2.0888819725 0.6711118414 0.0280721959
2.0252646610 0.7069657801 0.0374392344
1.9443245149 0.7585872947 0.0579636647
1.8875042640 0.8012221681 0.0773202031
1.8163193022 0.8625477887 0.1055000062
1.7494717816 0.9284035617 0.1342848247
1.6593317131 1.0073776743 0.1591871404
1.5573208260 1.0749954043 0.1640447276
1.4496842698 1.1329887624 0.1558449055
1.3612517659 1.1732360452 0.1422930120
1.2489799033 1.2168086750 0.1188917924
1.1582423429 1.2467256393 0.0963013687
1.0669377575 1.2729925519 0.0715149681
0.9751205120 1.2959293244 0.0453231806
0.8827182254 1.3155405561 0.0184863143
0.7896358642 1.3320195874 -0.0081031507
0.6956871331 1.3453001249 -0.0333742480
0.6005911982 1.3550081283 -0.0557271756
0.5040457894 1.3603143511 -0.0723004998
0.4063720201 1.3588979927 -0.0759448606
0.3096046834 1.3511844913 -0.0636910154
0.2143468338 1.3422089140 -0.0418627076
0.1202059644 1.3352868728 -0.0148839379
