# Supplementary material for: The topology of the magnetically induced ring current of C13Cl2
Source: Chem Sci. 2026 Jun 27. Online ahead of print. doi: 10.1039/d6sc03398a (PMC13334967; doi:10.1039/d6sc03398a)
Supplement: SC-OLF-D6SC03398A-s002 [file SC-OLF-D6SC03398A-s002.zip › c13cl2/3loops/ribbon_traj_011_078.xyz]

300

0.0148625307 1.3279823575 0.0412503079
-0.0796747989 1.3287623987 0.0611160892
-0.1741554211 1.3330738841 0.0819295264
-0.2687476670 1.3404631253 0.1022614719
-0.3640942931 1.3486554713 0.1181212755
-0.4606879317 1.3541065774 0.1242421094
-0.5574481573 1.3541826707 0.1189236425
-0.6528064542 1.3476712833 0.1026525630
-0.7459842151 1.3354548954 0.0785361229
-0.8372851163 1.3188079923 0.0501167716
-0.9274519301 1.2983786578 0.0205440901
-1.0170683918 1.2737199862 -0.0073500354
-1.1059804557 1.2429968601 -0.0309244563
-1.1926667678 1.2028625845 -0.0469254093
-1.2741526356 1.1509714010 -0.0525754010
-1.3477938959 1.0883030993 -0.0470035262
-1.4143109728 1.0192586853 -0.0323169789
-1.4771439293 0.9482629846 -0.0115140381
-1.5400747613 0.8785144041 0.0129212458
-1.6058169075 0.8120210236 0.0389030906
-1.6759516591 0.7501448843 0.0647429924
-1.7510099340 0.6935430898 0.0887349336
-1.8306592041 0.6420260541 0.1091042811
-1.9140591739 0.5947074067 0.1238209551
-1.9998400469 0.5499356055 0.1304388990
-2.0858315026 0.5054306989 0.1259739590
-2.1689901506 0.4588540142 0.1086809111
-2.2461931342 0.4085803894 0.0786483791
-2.3161461256 0.3542402588 0.0392135187
-2.3787748846 0.2955815702 -0.0060024058
-2.4341357385 0.2320873877 -0.0540503404
-2.4802175954 0.1623015373 -0.1029976710
-2.5120500273 0.0843413777 -0.1504597966
-2.5204768224 -0.0133488211 -0.1959001628
-2.4969676031 -0.1029246505 -0.2200932983
-2.4420747625 -0.1958703409 -0.2221239853
-2.3794014166 -0.2658031294 -0.2005067933
-2.3044513990 -0.3285843184 -0.1531176960
-2.2408842411 -0.3707946816 -0.0934296624
-2.1836350440 -0.4041324414 -0.0226356333
-2.1338075951 -0.4326315302 0.0555764803
-2.0909316308 -0.4603220256 0.1381108986
-2.0543317715 -0.4902656293 0.2228650601
-2.0231335456 -0.5246785362 0.3080793875
-1.9963495016 -0.5646980959 0.3923398208
-1.9734467583 -0.6110608579 0.4744680508
-1.9538395686 -0.6637408489 0.5535857117
-1.9374906047 -0.7227439645 0.6288864077
-1.9242270531 -0.7875535903 0.6998972393
-1.9144392140 -0.8579374417 0.7659939912
-1.9087711167 -0.9333352456 0.8268255395
-1.9084568141 -1.0133388780 0.8817406547
-1.9152426303 -1.0972003310 0.9300576239
-1.9306803263 -1.1836527154 0.9712326836
-1.9565155116 -1.2711210341 1.0042150560
-1.9936293094 -1.3575370330 1.0278961035
-2.0412624949 -1.4409266821 1.0414553619
-2.0970955296 -1.5201733350 1.0448295418
-2.1587573014 -1.5947518706 1.0379520970
-2.2239908453 -1.6645947373 1.0212349579
-2.2909428270 -1.7297856484 0.9951384900
-2.3583146267 -1.7900789053 0.9599251502
-2.4250447716 -1.8450998078 0.9159431068
-2.4902850049 -1.8943171131 0.8636308063
-2.5532243654 -1.9369463761 0.8033364049
-2.6131839711 -1.9724697414 0.7358389462
-2.6693270422 -2.0001636345 0.6617153413
-2.7209576555 -2.0194207747 0.5818622434
-2.7671775259 -2.0298712616 0.4972047116
-2.8073744395 -2.0314558481 0.4089253149
-2.8409588215 -2.0241488102 0.3182052064
-2.8674291977 -2.0080343081 0.2262673582
-2.8862896082 -1.9835223590 0.1343084743
-2.8977276394 -1.9513337756 0.0434983228
-2.9016171348 -1.9119224757 -0.0450809428
-2.8980349751 -1.8657679854 -0.1303597091
-2.8875099953 -1.8136901928 -0.2115537222
-2.8703549919 -1.7562792742 -0.2878825163
-2.8467694614 -1.6939704434 -0.3584387487
-2.8172089960 -1.6274615549 -0.4226161349
-2.7819345404 -1.5573973183 -0.4797330980
-2.7410356932 -1.4844920791 -0.5289979543
-2.6945842933 -1.4095859552 -0.5695581002
-2.6425892803 -1.3337541296 -0.6005033080
-2.5851120254 -1.2583688664 -0.6210658067
-2.5224355250 -1.1849345069 -0.6303707790
-2.4551700707 -1.1151067132 -0.6277618603
-2.3845164936 -1.0502430650 -0.6133223284
-2.3118348697 -0.9913534668 -0.5876254750
-2.2387009855 -0.9388338820 -0.5514863395
-2.1663161470 -0.8925048611 -0.5064482559
-2.0954458455 -0.8520518145 -0.4539395861
-2.0263268787 -0.8172871387 -0.3953461998
-1.9586304138 -0.7882115449 -0.3321522381
-1.8914703106 -0.7653786508 -0.2658976649
-1.8233194179 -0.7491239532 -0.1987371302
-1.7522883054 -0.7406935742 -0.1331692573
-1.6765035427 -0.7414091307 -0.0726174249
-1.5946751548 -0.7527897000 -0.0218736658
-1.5076615797 -0.7748290905 0.0145999345
-1.4180238998 -0.8065933987 0.0329886091
-1.3404398642 -0.8405601095 0.0313229511
-1.2554029454 -0.8821301127 0.0118040338
-1.1760338569 -0.9230654153 -0.0254601741
-1.1015254496 -0.9599157568 -0.0753367384
-1.0280104324 -0.9908002358 -0.1306266997
-0.9505633782 -1.0152006761 -0.1836478295
-0.8659177588 -1.0330683823 -0.2271340100
-0.7740369006 -1.0450439858 -0.2547467441
-0.6780141481 -1.0526475719 -0.2628210977
-0.5822978726 -1.0576346194 -0.2501392964
-0.4910883621 -1.0615075181 -0.2181802423
-0.3972206323 -1.0658800121 -0.1630923132
-0.3236535837 -1.0708735115 -0.1001024791
-0.2588208259 -1.0778506880 -0.0282614414
-0.2013543127 -1.0877055881 0.0493218415
-0.1492997299 -1.1011504217 0.1301388786
-0.1008778473 -1.1188264479 0.2123930962
-0.0545732319 -1.1411275632 0.2947444842
-0.0087933408 -1.1682547617 0.3759304138
0.0374090770 -1.2004395515 0.4549997998
0.0848883323 -1.2377675977 0.5309866961
0.1341359440 -1.2800985676 0.6031209289
0.1853502161 -1.3274706993 0.6705953813
0.2384126322 -1.3796865034 0.7328614023
0.2929965588 -1.4368356835 0.7891911301
0.3484016819 -1.4989702723 0.8390552591
0.4036292277 -1.5660697665 0.8822190995
0.4572765666 -1.6385435385 0.9180469648
0.5073386877 -1.7167856916 0.9460247610
0.5510531564 -1.8010585990 0.9657983620
0.5851735718 -1.8911145345 0.9768104192
0.6069721228 -1.9855276404 0.9788783903
0.6144703702 -2.0938823418 0.9701010695
0.6090048838 -2.1892762271 0.9539511206
0.5947158348 -2.2822532992 0.9304519037
0.5741648485 -2.3720858340 0.9002041127
0.5490831526 -2.4583708338 0.8636405454
0.5206300896 -2.5408875686 0.8212812361
0.4893474718 -2.6192234361 0.7733321259
0.4555881917 -2.6931505625 0.7203271855
0.4193445909 -2.7620464655 0.6624109400
0.3806821732 -2.8255865249 0.6001076428
0.3396062828 -2.8833311977 0.5338351324
0.2960754223 -2.9345448553 0.4638652902
0.2502256335 -2.9788268280 0.3907235003
0.2022822553 -3.0157914105 0.3149157119
0.1525006309 -3.0448871465 0.2368997314
0.1012290931 -3.0657939656 0.1572428316
0.0489947554 -3.0782371820 0.0764491229
-0.0036974996 -3.0819850788 -0.0049111170
-0.0563622529 -3.0771924966 -0.0862357975
-0.1085088361 -3.0637157632 -0.1669201060
-0.1596390598 -3.0417808591 -0.2463925031
-0.2092105709 -3.0116756875 -0.3241568865
-0.2569311210 -2.9737977902 -0.3996507292
-0.3025184482 -2.9286179661 -0.4723973246
-0.3407017609 -2.8838454286 -0.5335929576
-0.3818662981 -2.8262242622 -0.5999617938
-0.4205643935 -2.7626310842 -0.6622347907
-0.4568896350 -2.6937426419 -0.7201487043
-0.4907789884 -2.6199181665 -0.7732580750
-0.5221356718 -2.5415458913 -0.8211440443
-0.5507811346 -2.4591252193 -0.8636145594
-0.5760956226 -2.3729070958 -0.9002404712
-0.5969130309 -2.2831195846 -0.9305411662
-0.6115395097 -2.1901836403 -0.9541550218
-0.6172943028 -2.0947588412 -0.9703894442
-0.6123199734 -2.0104220367 -0.9777896024
-0.5939396840 -1.9153740059 -0.9781000135
-0.5626869503 -1.8241472672 -0.9694960302
-0.5262102291 -1.7491644355 -0.9546146700
-0.4782567549 -1.6687613965 -0.9298094641
-0.4257842863 -1.5941059154 -0.8971560900
-0.3710031526 -1.5249254963 -0.8569973443
-0.3155138898 -1.4609564624 -0.8097353999
-0.2604854492 -1.4018692921 -0.7559860609
-0.2067083962 -1.3476812419 -0.6961356943
-0.1546958272 -1.2984214757 -0.6307107815
-0.1046411522 -1.2541314993 -0.5603792921
-0.0564218434 -1.2147950743 -0.4859261083
-0.0096917774 -1.1805735421 -0.4080648179
0.0362247253 -1.1514501834 -0.3276772668
0.0822799734 -1.1271956354 -0.2457587911
0.1297998206 -1.1076691839 -0.1634175807
0.1737734232 -1.0941878595 -0.0920611903
0.2282481124 -1.0824341734 -0.0126290406
0.2891251531 -1.0739771369 0.0624005949
0.3579467111 -1.0679330104 0.1303872574
0.4359956328 -1.0634865488 0.1875478395
0.5225735358 -1.0596466281 0.2305739853
0.6157614325 -1.0554859230 0.2559776428
0.7120906819 -1.0497655023 0.2613965632
0.8071085263 -1.0407928201 0.2462256237
0.8967123370 -1.0269173972 0.2125805816
0.9785765458 -1.0067144405 0.1648480701
1.0541194454 -0.9799630659 0.1101789326
1.1275315021 -0.9469036310 0.0560524335
1.2035067659 -0.9083142460 0.0099379937
1.2849646656 -0.8666822062 -0.0215323241
1.3716617787 -0.8258793455 -0.0341467093
1.4611383035 -0.7903098695 -0.0258628347
1.5497619655 -0.7630748546 0.0014359355
1.6344510453 -0.7460343146 0.0449636066
1.7132985882 -0.7399601662 0.1009035157
1.7867035162 -0.7436376490 0.1641341424
1.8562247709 -0.7557796573 0.2306997032
1.9237536836 -0.7752993602 0.2975982121
1.9910628357 -0.8011559336 0.3625382028
2.0593657014 -0.8328564086 0.4237321982
2.1293199862 -0.8703036473 0.4795480518
2.2009564058 -0.9134506101 0.5286679952
2.2737941529 -0.9626453645 0.5696166042
2.3468191445 -1.0182430071 0.6008211301
2.4186708227 -1.0799782916 0.6212567839
2.4878610123 -1.1472317423 0.6302480538
2.5530457738 -1.2188835741 0.6272610386
2.6133211027 -1.2933801983 0.6126228544
2.6682378074 -1.3691215300 0.5871735259
2.7175335607 -1.4446230901 0.5514954248
2.7613087687 -1.5186742940 0.5067260978
2.7995749462 -1.5903356954 0.4537520632
2.8322205480 -1.6588381221 0.3933466940
2.8589220062 -1.7233904970 0.3260586245
2.8794614198 -1.7834475009 0.2527218237
2.8935815093 -1.8384743154 0.1741219130
2.9008140819 -1.8878035348 0.0909416586
2.9016407221 -1.9262506209 0.0152778521
2.8952190984 -1.9633131637 -0.0741594125
2.8811931511 -1.9929313257 -0.1654784695
2.8597559277 -2.0147548563 -0.2575511196
2.8308364570 -2.0279712111 -0.3492187795
2.7949006057 -2.0323054698 -0.4392351816
2.7525760935 -2.0277472171 -0.5264166201
2.7043704147 -2.0142442783 -0.6095231807
2.6511505565 -1.9922057710 -0.6875932008
2.5936210044 -1.9618689751 -0.7595969551
2.5325177104 -1.9238118325 -0.8246484191
2.4687079814 -1.8789101674 -0.8823161662
2.4028613220 -1.8277406882 -0.9319194847
2.3357809580 -1.7709355848 -0.9730040152
2.2684029197 -1.7090363872 -1.0053119186
2.2018159728 -1.6423426082 -1.0284048686
2.1375887986 -1.5708471436 -1.0416747801
2.0850193113 -1.5043204583 -1.0447993116
2.0307468489 -1.4242175323 -1.0394016774
1.9852737971 -1.3401210972 -1.0237349161
1.9505570533 -1.2533839240 -0.9981120560
1.9269471921 -1.1660483882 -0.9634597795
1.9133509834 -1.0800634701 -0.9208605811
1.9080490559 -0.9968821200 -0.8713080611
1.9095214452 -0.9177684126 -0.8152166225
1.9160414733 -0.8433214673 -0.7533662037
1.9265719424 -0.7739682005 -0.6863540078
1.9405719233 -0.7102883966 -0.6145158843
1.9576708550 -0.6525357910 -0.5384596091
1.9778840105 -0.6009346347 -0.4588222675
2.0016014080 -0.5557242554 -0.3763192794
2.0292403054 -0.5166384493 -0.2919204005
2.0616168664 -0.4830135610 -0.2068493135
2.0994999642 -0.4533970973 -0.1225672733
2.1437541759 -0.4253354510 -0.0409106851
2.1951527244 -0.3956307567 0.0357798534
2.2537605723 -0.3602237234 0.1043382718
2.3181299650 -0.3149760288 0.1606297663
2.3844201589 -0.2568495486 0.2000898973
2.4459812451 -0.1851987884 0.2192662310
2.4937057634 -0.1017836003 0.2163337524
2.5165437842 -0.0119978951 0.1916622227
2.5099626301 0.0751490734 0.1515290882
2.4799365479 0.1538986338 0.1043431702
2.4350646106 0.2243664664 0.0553010322
2.3806854176 0.2884475523 0.0069244503
2.3187938485 0.3475118986 -0.0387954677
2.2494671546 0.4021689762 -0.0789116822
2.1728910605 0.4527821824 -0.1099614509
2.0901842427 0.4996519483 -0.1285415350
2.0043180060 0.5442512894 -0.1340944436
1.9184221185 0.5889129727 -0.1283664073
1.8347364834 0.6359319792 -0.1143367659
1.7546968024 0.6870233501 -0.0944327285
1.6791522019 0.7431234336 -0.0707775285
1.6085019189 0.8044888539 -0.0451174532
1.5423904588 0.8706286649 -0.0191704859
1.4787105869 0.9397042101 0.0052068250
1.4118990509 1.0070371327 0.0247320241
1.3396414221 1.0697286560 0.0376018592
1.2612468069 1.1256327522 0.0429922295
1.1673974559 1.1805873157 0.0426998195
1.0786965607 1.2195647471 0.0393980220
0.9751929430 1.2537704243 0.0338256192
0.8812167656 1.2771010398 0.0278571858
0.7860560478 1.2948228510 0.0217274580
0.6901452634 1.3078886539 0.0160279868
0.5937550763 1.3171313550 0.0113094125
0.4970458765 1.3231797145 0.0082388323
0.4001704065 1.3267714100 0.0073791801
0.3032622266 1.3284787567 0.0094159570
0.2065046004 1.3288883169 0.0151003662
0.1102002885 1.3285324026 0.0253543881
0.0159785100 1.3221492600 0.0440682900
-0.0764374347 1.3237277084 0.0731001938
-0.1693360655 1.3291094632 0.1000514105
-0.2632196016 1.3368655236 0.1226260101
-0.3584385246 1.3448348458 0.1384414900
-0.4549291310 1.3499661490 0.1445087681
-0.5515748523 1.3495501425 0.1391038144
-0.6467537428 1.3424351292 0.1228847509
-0.7396680211 1.3294587751 0.0988294874
-0.8306370882 1.3120028455 0.0704597031
-0.9204199581 1.2907547213 0.0409019533
-1.0096237963 1.2653036688 0.0129940778
-1.0981234736 1.2338973037 -0.0106806066
-1.1843856277 1.1930168264 -0.0266746151
-1.2655049830 1.1406362296 -0.0323871516
-1.3388052955 1.0776904987 -0.0268340618
-1.4050691608 1.0086103449 -0.0121374027
-1.4678357254 0.9377858584 0.0085941717
-1.5308954801 0.8683675855 0.0328941736
-1.5968224365 0.8022304578 0.0586481163
-1.6671375326 0.7406997797 0.0841841225
-1.7423572273 0.6844384796 0.1077942252
-1.8220607255 0.6331580886 0.1277482301
-1.9054547732 0.5860181043 0.1420148883
-1.9911142283 0.5412789106 0.1483437920
-2.0769107668 0.4967184952 0.1432492169
-2.1597111242 0.4499801813 0.1252366576
-2.2363419294 0.3995310806 0.0944482116
-2.3055420378 0.3450637608 0.0542065210
-2.3672534571 0.2863036206 0.0081858723
-2.4216584568 0.2227262465 -0.0405580004
-2.4665945656 0.1527091731 -0.0900517789
-2.4969499583 0.0742829188 -0.1377413735
-2.5043858192 -0.0127997238 -0.1785148182
-2.4810449592 -0.1029310610 -0.2028522676
-2.4329840892 -0.1863949653 -0.2048243198
-2.3713891356 -0.2576642411 -0.1840110370
-2.3056623576 -0.3153251613 -0.1428905772
-2.2424947229 -0.3599289374 -0.0847863864
-2.1853707676 -0.3953325124 -0.0151450686
-2.1355397677 -0.4255532039 0.0621818984
-2.0927108983 -0.4546766504 0.1440287786
-2.0562128788 -0.4857506717 0.2282029385
-2.0251438335 -0.5211429576 0.3128456400
-1.9985603281 -0.5619696893 0.3965587884
-1.9758529094 -0.6088554811 0.4782146349
-1.9565089987 -0.6619220081 0.5569049597
-1.9405430144 -0.7212945725 0.6317476405
-1.9277623120 -0.7863038297 0.7023957069
-1.9185521703 -0.8567663014 0.7682027347
-1.9135713913 -0.9321614145 0.8287891979
-1.9141014355 -1.0121189669 0.8834215087
-1.9217454592 -1.0957979082 0.9315275271
-1.9381987727 -1.1820039903 0.9723717346
-1.9649444937 -1.2691248283 1.0049919082
-2.0028163238 -1.3551311050 1.0281730351
-2.0508136731 -1.4381507270 1.0412776433
-2.1066413572 -1.5171731228 1.0442817483
-2.1681311000 -1.5916104457 1.0370930388
-2.2330487881 -1.6613918154 1.0200098911
-2.2995937166 -1.7265641619 0.9935640809
-2.3665492926 -1.7868609359 0.9581097096
-2.4328242068 -1.8418616026 0.9138503901
-2.4976196014 -1.8911333771 0.8613964781
-2.5600590470 -1.9336658467 0.8008250297
-2.6195429181 -1.9691187837 0.7331513085
-2.6751735719 -1.9966528051 0.6588402583
-2.7263236951 -2.0159012027 0.5789159282
-2.7720368968 -2.0262114705 0.4941889012
-2.8116769577 -2.0276124644 0.4058665079
-2.8447051177 -2.0201632424 0.3151693021
-2.8707371388 -2.0040083812 0.2233250633
-2.8890800050 -1.9794509454 0.1314796233
-2.9000951722 -1.9472319064 0.0408348152
-2.9034826532 -1.9077383307 -0.0475114288
-2.8995553411 -1.8616201166 -0.1325684170
-2.8887703813 -1.8096145183 -0.2135401584
-2.8712794609 -1.7522057344 -0.2895430367
-2.8475005157 -1.6899674862 -0.3598189298
-2.8178103782 -1.6235436037 -0.4237260232
-2.7824450148 -1.5535921494 -0.4805922526
-2.7414218671 -1.4807902193 -0.5295226529
-2.6949065877 -1.4060003443 -0.5697490882
-2.6429188910 -1.3303261331 -0.6004679803
-2.5854402066 -1.2550995863 -0.6206840096
-2.5227972354 -1.1818688171 -0.6297141166
-2.4556236644 -1.1122222936 -0.6269423129
-2.3850539299 -1.0476457140 -0.6121362104
-2.3125097221 -0.9889887179 -0.5862792040
-2.2395617020 -0.9366642120 -0.5500136156
-2.1673898110 -0.8905389409 -0.5048463406
-2.0967687839 -0.8502592530 -0.4522344844
-2.0279460577 -0.8156634825 -0.3935226288
-1.9605647868 -0.7866219908 -0.3302831841
-1.8937911707 -0.7638012822 -0.2639201821
-1.8260997265 -0.7475375365 -0.1965788356
-1.7556490899 -0.7388902524 -0.1306938406
-1.6804607601 -0.7394775715 -0.0696966371
-1.5992248887 -0.7505869749 -0.0183183271
-1.5127490601 -0.7722121308 0.0191272221
-1.4234505962 -0.8035261999 0.0388403290
-1.3348189143 -0.8420744980 0.0381808891
-1.2501576417 -0.8838922075 0.0175650245
-1.1712351362 -0.9247998879 -0.0205993148
-1.0972310411 -0.9614373558 -0.0711749560
-1.0240460902 -0.9918260750 -0.1268843661
-0.9467267642 -1.0157821933 -0.1799965707
-0.8620018397 -1.0332751612 -0.2232503923
-0.7699853613 -1.0449612220 -0.2504776023
-0.6738705312 -1.0524048861 -0.2579005919
-0.5782388327 -1.0573350517 -0.2442600197
-0.4872974744 -1.0613056887 -0.2115167339
-0.4041588845 -1.0654428210 -0.1621617109
-0.3300641670 -1.0706337054 -0.1000955994
-0.2646928975 -1.0777431924 -0.0290153114
-0.2069890574 -1.0877473148 0.0481264781
-0.1546523827 -1.1012116665 0.1285195315
-0.1061605191 -1.1189099258 0.2104962234
-0.0599402351 -1.1413017627 0.2926386469
-0.0143665535 -1.1684804708 0.3736865938
0.0314929740 -1.2006262569 0.4527317001
0.0785315708 -1.2381166936 0.5286641275
0.1271858407 -1.2805744437 0.6008636908
0.1776836491 -1.3281541675 0.6684545290
0.2298928657 -1.3806461801 0.7309134397
0.2834845400 -1.4382762128 0.7873805671
0.3377153602 -1.5009373669 0.8375076169
0.3915522563 -1.5686844559 0.8810053686
0.4435372988 -1.6420069474 0.9170802960
0.4916244530 -1.7211774715 0.9453000636
0.5331915853 -1.8062815151 0.9653149685
0.5651157669 -1.8969559390 0.9764202912
0.5853548574 -1.9915492919 0.9786129488
0.5926144210 -2.0878002519 0.9716948949
0.5885684643 -2.1833041357 0.9564252777
0.5759131015 -2.2765579922 0.9336703820
0.5568799455 -2.3667381184 0.9039501559
0.5332135845 -2.4534633822 0.8679082035
0.5060068796 -2.5364597138 0.8260322712
0.4757590995 -2.6151817567 0.7783842914
0.4429287410 -2.6895670181 0.7257374280
0.4074711653 -2.7589059315 0.6681434592
0.3694942850 -2.8228929007 0.6061356927
0.3290240595 -2.8811615014 0.5401882709
0.2859858808 -2.9328612183 0.4704933265
0.2405456084 -2.9776439805 0.3976187890
0.1929240612 -3.0151098504 0.3220618141
0.1434221354 -3.0448477596 0.2443124868
0.0923275052 -3.0664428506 0.1649178780
0.0402000149 -3.0795945377 0.0843520027
-0.0124818149 -3.0839952497 0.0032011602
-0.0652166828 -3.0800256957 -0.0779396767
-0.1175170237 -3.0673153691 -0.1584655873
-0.1689184164 -3.0462320931 -0.2378045421
-0.2188343188 -3.0169437635 -0.3154655091
-0.2670369920 -2.9800859807 -0.3909548214
-0.3131958630 -2.9358866287 -0.4637333306
-0.3571456985 -2.8848801482 -0.5333635359
-0.3987952650 -2.8275600885 -0.5994090804
-0.4381037589 -2.7643490500 -0.6613882591
-0.4752117537 -2.6959585079 -0.7190755458
-0.5100428502 -2.6226944694 -0.7720037446
-0.5425752958 -2.5450014666 -0.8198341942
-0.5725890449 -2.4632895436 -0.8623054689
-0.5995862429 -2.3778928257 -0.8991894007
-0.6222838317 -2.2888763991 -0.9298715343
-0.6389146570 -2.1966199958 -0.9541318112
-0.6465480520 -2.1016740592 -0.9713328371
-0.6419324268 -2.0054958007 -0.9808935566
-0.6221068537 -1.9108170088 -0.9815832020
-0.5885030606 -1.8204586917 -0.9734620914
-0.5442846799 -1.7360106365 -0.9567394864
-0.4932359666 -1.6576245431 -0.9317887148
-0.4383057506 -1.5848436522 -0.8991764368
-0.3815794964 -1.5173367526 -0.8591157021
-0.3245700147 -1.4547491332 -0.8120726350
-0.2683410587 -1.3967483313 -0.7586356769
-0.2135946960 -1.3434796689 -0.6990737631
-0.1608066662 -1.2949466132 -0.6339555107
-0.1101305698 -1.2511861921 -0.5639590205
-0.0614114404 -1.2121788536 -0.4898749910
-0.0143090975 -1.1782170719 -0.4123357544
0.0318430002 -1.1492403216 -0.3322427888
0.0780029769 -1.1250307703 -0.2505838173
0.1255051021 -1.1054830071 -0.1684478964
0.1758761413 -1.0902868220 -0.0871081136
0.2306043164 -1.0787760047 -0.0080182530
0.2919699598 -1.0705665277 0.0664535596
0.3613248069 -1.0646291262 0.1337534746
0.4399820316 -1.0601592490 0.1899464573
0.5269530618 -1.0562052145 0.2320591762
0.6204438606 -1.0519305661 0.2563645756
0.7168451373 -1.0461001392 0.2608090387
0.8116704781 -1.0368991264 0.2444349474
0.9009072167 -1.0227631349 0.2099771057
0.9824420512 -1.0023116588 0.1620089464
1.0576958213 -0.9752390339 0.1073782342
1.1311660897 -0.9418912467 0.0537897547
1.2074544625 -0.9031049724 0.0085430620
1.2893681759 -0.8614204119 -0.0216228014
1.3764347280 -0.8208426794 -0.0328366181
1.4660305682 -0.7857982520 -0.0232289566
1.5545165492 -0.7593068070 0.0052736599
1.6389055288 -0.7429859835 0.0496060250
1.7173669417 -0.7375727373 0.1059984490
1.7904147701 -0.7417635862 0.1694081787
1.8597059559 -0.7542374235 0.2359194887
1.9271075490 -0.7740245994 0.3026195469
1.9943878038 -0.7999712962 0.3672943210
2.0626986850 -0.8315678567 0.4282695368
2.1327202299 -0.8689614012 0.4837636573
2.2044194878 -0.9119736092 0.5326194907
2.2773077564 -0.9609498589 0.5734322398
2.3503757641 -1.0164023733 0.6044239446
2.4222075356 -1.0780388827 0.6247007250
2.4913557458 -1.1451803266 0.6336889570
2.5563839519 -1.2168248137 0.6305936438
2.6165359586 -1.2912851091 0.6160926136
2.6712393201 -1.3670470904 0.5907193523
2.7203244379 -1.4425631060 0.5551608355
2.7639791252 -1.5166923470 0.5107297603
2.8021717140 -1.5884793987 0.4581504602
2.8347510023 -1.6571525910 0.3981423890
2.8614521059 -1.7219207943 0.3312769631
2.8820939280 -1.7823475506 0.2584758795
2.8963413641 -1.8377938282 0.1803754044
2.9037523839 -1.8876460854 0.0976901326
2.9041574574 -1.9314621522 0.0113370411
2.8971199745 -1.9683914887 -0.0778976920
2.8824948834 -1.9979393298 -0.1689403954
2.8604846325 -2.0197671088 -0.2606705492
2.8311322881 -2.0330744223 -0.3519771878
2.7947845554 -2.0376138175 -0.4416084942
2.7520463662 -2.0332247195 -0.5283757618
2.7036306225 -2.0201531779 -0.6111949349
2.6501898564 -1.9986958312 -0.6890415519
2.5923708679 -1.9687643024 -0.7607217659
2.5310942924 -1.9314028284 -0.8257175085
2.4671176826 -1.8872213463 -0.8834368601
2.4010617431 -1.8367269829 -0.9330765540
2.3337788529 -1.7806627952 -0.9743875808
2.2661538325 -1.7194956996 -1.0069792727
2.1992397534 -1.6536097174 -1.0306220090
2.1346252332 -1.5828390969 -1.0444825450
2.0741332681 -1.5073755335 -1.0486871519
2.0202285505 -1.4272082414 -1.0427858097
1.9752346395 -1.3430039553 -1.0268790174
1.9414952814 -1.2560370312 -1.0010129434
1.9191133363 -1.1685202650 -0.9662387252
1.9066558074 -1.0824330962 -0.9237518763
1.9023944842 -0.9991966766 -0.8744490659
1.9047874819 -0.9200572048 -0.8186671662
1.9119991000 -0.8455349382 -0.7572265777
1.9230095597 -0.7759958946 -0.6907127972
1.9373921433 -0.7121191591 -0.6193430786
1.9547328147 -0.6540812191 -0.5437680208
1.9750895123 -0.6021391674 -0.4645932184
1.9987792994 -0.5564149211 -0.3825593960
2.0262701866 -0.5167849396 -0.2985568390
2.0584793509 -0.4827461123 -0.2137798443
2.0960010415 -0.4527089985 -0.1296811751
2.1397401548 -0.4243544098 -0.0480423191
2.1906817821 -0.3945328158 0.0287193515
2.2488257753 -0.3591270804 0.0975110981
2.3127629037 -0.3142329881 0.1545379753
2.3789407363 -0.2562684842 0.1945707397
2.4405033404 -0.1845141367 0.2139611458
2.4883347671 -0.1009224795 0.2111547449
2.5113219541 -0.0108011691 0.1863283378
2.5039168697 0.0763811646 0.1455861434
2.4731757108 0.1547625840 0.0980074523
2.4278880833 0.2247231572 0.0487619222
2.3734172396 0.2884106634 0.0002439708
2.3115591110 0.3471721256 -0.0455906022
2.2421509278 0.4015188918 -0.0856459691
2.1654619107 0.4518701132 -0.1164466949
2.0826490186 0.4984999286 -0.1346483017
1.9967785231 0.5428985948 -0.1398940012
1.9110132803 0.5874467814 -0.1336729585
1.8274992997 0.6343957649 -0.1194766059
1.7476651402 0.6854685156 -0.0995180478
1.6722851034 0.7415177727 -0.0758953790
1.6018223636 0.8028668814 -0.0503110651
1.5359082987 0.8689960813 -0.0244911536
1.4718346807 0.9375651354 -0.0004687394
1.4011451213 1.0012074759 0.0173038398
1.3228696628 1.0571980531 0.0276265306
1.2391103423 1.1055785666 0.0318136392
1.1515435576 1.1469319396 0.0313126681
1.0613584699 1.1820577594 0.0274671786
0.9693468910 1.2117635937 0.0214335631
0.8759549180 1.2364837595 0.0141771448
0.7816029914 1.2571497698 0.0066911769
0.6865022635 1.2742791655 -0.0002458396
0.5908019016 1.2882794610 -0.0058848973
0.4946054913 1.2993015489 -0.0092096775
0.3981076889 1.3078555349 -0.0094261848
0.3015235936 1.3141951606 -0.0055418735
0.2051946730 1.3185378483 0.0036557150
0.1096945095 1.3211053546 0.0196275214
0.0137465514 1.3338154550 0.0384323258
-0.0829121631 1.3337970891 0.0491319845
-0.1789747767 1.3370383051 0.0638076423
-0.2742757324 1.3440607271 0.0818969338
-0.3697500615 1.3524760968 0.0978010610
-0.4664467325 1.3582470058 0.1039754508
-0.5633214623 1.3588151988 0.0987434706
-0.6588591656 1.3529074374 0.0824203752
-0.7523004091 1.3414510157 0.0582427585
-0.8439331444 1.3256131391 0.0297738402
-0.9344839021 1.3060025943 0.0001862268
-1.0245129873 1.2821363037 -0.0276941486
-1.1138374377 1.2520964164 -0.0511683061
-1.2009479079 1.2127083427 -0.0671762036
-1.2828002882 1.1613065724 -0.0727636503
-1.3567824963 1.0989156998 -0.0671729906
-1.4235527848 1.0299070256 -0.0524965551
-1.4864521332 0.9587401107 -0.0316222480
-1.5492540425 0.8886612228 -0.0070516821
-1.6148113786 0.8218115894 0.0191580649
-1.6847657857 0.7595899890 0.0453018624
-1.7596626407 0.7026477000 0.0696756420
-1.8392576828 0.6508940196 0.0904603321
-1.9226635745 0.6033967091 0.1056270218
-2.0085658654 0.5585923003 0.1125340061
-2.0947522385 0.5141429026 0.1086987012
-2.1782691769 0.4677278471 0.0921251645
-2.2560443389 0.4176296981 0.0628485466
-2.3267502135 0.3634167568 0.0242205163
-2.3902963121 0.3048595198 -0.0201906839
-2.4466130203 0.2414485289 -0.0675426805
-2.4938406252 0.1718939015 -0.1159435631
-2.5271500964 0.0943998365 -0.1631782197
-2.5365678255 -0.0138979183 -0.2132855074
-2.5128902469 -0.1029182401 -0.2373343290
-2.4511654358 -0.2053457166 -0.2394236508
-2.3874136976 -0.2739420176 -0.2170025496
-2.3032404404 -0.3418434754 -0.1633448148
-2.2392737593 -0.3816604257 -0.1020729385
-2.1818993204 -0.4129323704 -0.0301261981
-2.1320754225 -0.4397098565 0.0489710621
-2.0891523633 -0.4659674007 0.1321930186
-2.0524506642 -0.4947805869 0.2175271817
-2.0211232577 -0.5282141148 0.3033131351
-1.9941386752 -0.5674265026 0.3881208533
-1.9710406071 -0.6132662347 0.4707214667
-1.9511701385 -0.6655596897 0.5502664637
-1.9344381951 -0.7241933565 0.6260251750
-1.9206917942 -0.7888033510 0.6973987717
-1.9103262577 -0.8591085820 0.7637852477
-1.9039708421 -0.9345090766 0.8248618810
-1.9028121928 -1.0145587892 0.8800598006
-1.9087398015 -1.0986027538 0.9285877208
-1.9231618799 -1.1853014405 0.9700936325
-1.9480865295 -1.2731172400 1.0034382038
-1.9844422949 -1.3599429610 1.0276191719
-2.0317113167 -1.4437026372 1.0416330806
-2.0875497021 -1.5231735471 1.0453773352
-2.1493835027 -1.5978932955 1.0388111552
-2.2149329026 -1.6677976593 1.0224600248
-2.2822919373 -1.7330071349 0.9967128990
-2.3500799607 -1.7932968748 0.9617405908
-2.4172653363 -1.8483380131 0.9180358236
-2.4829504084 -1.8975008492 0.8658651344
-2.5463896838 -1.9402269055 0.8058477800
-2.6068250241 -1.9758206992 0.7385265839
-2.6634805126 -2.0036744639 0.6645904242
-2.7155916158 -2.0229403468 0.5848085585
-2.7623181549 -2.0335310526 0.5002205220
-2.8030719213 -2.0352992318 0.4119841218
-2.8372125253 -2.0281343780 0.3212411107
-2.8641212566 -2.0120602350 0.2292096532
-2.8834992115 -1.9875937725 0.1371373254
-2.8953601066 -1.9554356449 0.0461618305
-2.8997516163 -1.9161066207 -0.0426504567
-2.8965146090 -1.8699158542 -0.1281510011
-2.8862496092 -1.8177658672 -0.2095672860
-2.8694305229 -1.7603528139 -0.2862219958
-2.8460384072 -1.6979734006 -0.3570585675
-2.8166076138 -1.6313795062 -0.4215062466
-2.7814240660 -1.5612024872 -0.4788739434
-2.7406495194 -1.4881939389 -0.5284732558
-2.6942619989 -1.4131715661 -0.5693671123
-2.6422596697 -1.3371821260 -0.6005386358
-2.5847838443 -1.2616381466 -0.6214476038
-2.5220738147 -1.1880001967 -0.6310274415
-2.4547164770 -1.1179911329 -0.6285814077
-2.3839790573 -1.0528404160 -0.6145084464
-2.3111600173 -0.9937182157 -0.5889717460
-2.2378402689 -0.9410035520 -0.5529590634
-2.1652424831 -0.8944707813 -0.5080501711
-2.0941229071 -0.8538443761 -0.4556446878
-2.0247076998 -0.8189107950 -0.3971697707
-1.9566960409 -0.7898010991 -0.3340212921
-1.8891494504 -0.7669560195 -0.2678751476
-1.8205391092 -0.7507103699 -0.2008954249
-1.7489275209 -0.7424968960 -0.1356446741
-1.6725463253 -0.7433406900 -0.0755382128
-1.5901254209 -0.7549924252 -0.0254290045
-1.5025740993 -0.7774460501 0.0100726469
-1.4125972035 -0.8096605976 0.0271368892
-1.3460608140 -0.8390457210 0.0244650131
-1.2606482490 -0.8803680178 0.0060430431
-1.1808325776 -0.9213309427 -0.0303210335
-1.1058198582 -0.9583941579 -0.0794985208
-1.0319747746 -0.9897743965 -0.1343690333
-0.9543999923 -1.0146191590 -0.1872990884
-0.8698336780 -1.0328616033 -0.2310176278
-0.7780884400 -1.0451267497 -0.2590158859
-0.6821577650 -1.0528902576 -0.2677416035
-0.5863569125 -1.0579341871 -0.2560185732
-0.4948792498 -1.0617093474 -0.2248437507
-0.3902823802 -1.0663172031 -0.1640229155
-0.3172430005 -1.0711133176 -0.1001093588
-0.2529487543 -1.0779581837 -0.0275075715
-0.1957195680 -1.0876638614 0.0505172049
-0.1439470771 -1.1010891768 0.1317582258
-0.0955951754 -1.1187429700 0.2142899691
-0.0492062288 -1.1409533637 0.2968503216
-0.0032201281 -1.1680290525 0.3781742338
0.0433251800 -1.2002528461 0.4572678996
0.0912450939 -1.2374185018 0.5333092648
0.1410860473 -1.2796226914 0.6053781671
0.1930167831 -1.3267872311 0.6727362335
0.2469323988 -1.3787268267 0.7348093649
0.3025085777 -1.4353951542 0.7910016931
0.3590880036 -1.4970031778 0.8406029013
0.4157061992 -1.5634550772 0.8834328305
0.4710158344 -1.6350801296 0.9190136336
0.5230529224 -1.7123939117 0.9467494583
0.5689147274 -1.7958356830 0.9662817555
0.6052313766 -1.8852731301 0.9772005473
0.6285893883 -1.9795059889 0.9791438317
0.6363263195 -2.0999644318 0.9685072441
0.6294413033 -2.1952483185 0.9514769635
0.6135185682 -2.2879486062 0.9272334253
0.5914497515 -2.3774335496 0.8964580695
0.5649527207 -2.4632782854 0.8593728873
0.5352532996 -2.5453154233 0.8165302010
0.5029358441 -2.6232651156 0.7682799604
0.4682476424 -2.6967341070 0.7149169431
0.4312180166 -2.7651869995 0.6566784208
0.3918700613 -2.8282801491 0.5940795930
0.3501885060 -2.8855008939 0.5274819938
0.3061649637 -2.9362284923 0.4572372539
0.2599056586 -2.9800096755 0.3838282116
0.2116404494 -3.0164729707 0.3077696096
0.1615791264 -3.0449265335 0.2294869760
0.1101306811 -3.0651450806 0.1495677852
0.0577894958 -3.0768798264 0.0685462431
0.0050868157 -3.0799749078 -0.0130233942
-0.0475078231 -3.0743592975 -0.0945319182
-0.0995006485 -3.0601161573 -0.1753746246
-0.1503597031 -3.0373296251 -0.2549804641
-0.1995868229 -3.0064076116 -0.3328482640
-0.2468252500 -2.9675095997 -0.4083466369
-0.2918410334 -2.9213493034 -0.4810613187
-0.3242578232 -2.8828107090 -0.5338223792
-0.3649373311 -2.8248884359 -0.6005145072
-0.4030250280 -2.7609131184 -0.6630813223
-0.4385675164 -2.6915267759 -0.7212218628
-0.4715151267 -2.6171418635 -0.7745124053
-0.5016960478 -2.5380903160 -0.8224538944
-0.5289732242 -2.4549608949 -0.8649236498
-0.5526050024 -2.3679213659 -0.9012915417
-0.5715422302 -2.2773627702 -0.9312107980
-0.5841643624 -2.1837472848 -0.9541782323
-0.5880405535 -2.0878436232 -0.9694460512
-0.5827075199 -2.0153482727 -0.9746856482
-0.5657725143 -1.9199310030 -0.9746168249
-0.5368708401 -1.8278358426 -0.9655299690
-0.5081357783 -1.7623182345 -0.9524898536
-0.4632775432 -1.6798982500 -0.9278302133
-0.4132628220 -1.6033681786 -0.8951357431
-0.3604268088 -1.5325142400 -0.8548789866
-0.3064577648 -1.4671637915 -0.8073981648
-0.2526298398 -1.4069902530 -0.7533364450
-0.1998220965 -1.3518828149 -0.6931976255
-0.1485849881 -1.3018963382 -0.6274660522
-0.0991517346 -1.2570768066 -0.5567995636
-0.0514322463 -1.2174112950 -0.4819772255
-0.0050744573 -1.1829300124 -0.4037938814
0.0406064504 -1.1536600452 -0.3231117448
0.0865569698 -1.1293605005 -0.2409337648
0.1340945391 -1.1098553607 -0.1583872650
0.1716707051 -1.0980888971 -0.0970142669
0.2258919084 -1.0860923420 -0.0172398283
0.2862803464 -1.0773877460 0.0583476303
0.3545686153 -1.0712368946 0.1270210401
0.4320092340 -1.0668138485 0.1851492218
0.5181940098 -1.0630880416 0.2290887945
0.6110790044 -1.0590412800 0.2555907100
0.7073362265 -1.0534308655 0.2619840877
0.8025465746 -1.0446865139 0.2480163000
0.8925174573 -1.0310716594 0.2151840576
0.9747110404 -1.0111172222 0.1676871938
1.0505430695 -0.9846870978 0.1129796310
1.1238969144 -0.9519160154 0.0583151122
1.1995590694 -0.9135235196 0.0113329254
1.2805611553 -0.8719440006 -0.0214418468
1.3668888294 -0.8309160115 -0.0354568005
1.4562460389 -0.7948214869 -0.0284967127
1.5450073818 -0.7668429022 -0.0024017890
1.6299965619 -0.7490826457 0.0403211882
1.7092302348 -0.7423475951 0.0958085824
1.7829922622 -0.7455117118 0.1588601060
1.8527435860 -0.7573218912 0.2254799177
1.9203998183 -0.7765741209 0.2925768773
1.9877378676 -0.8023405710 0.3577820846
2.0560327178 -0.8341449605 0.4191948596
2.1259197425 -0.8716458935 0.4753324463
2.1974933239 -0.9149276110 0.5247164996
2.2702805495 -0.9643408701 0.5658009686
2.3432625250 -1.0200836410 0.5972183157
2.4151341099 -1.0819177006 0.6178128427
2.4843662788 -1.1492831579 0.6268071507
2.5497075957 -1.2209423346 0.6239284334
2.6101062469 -1.2954752875 0.6091530953
2.6652362946 -1.3711959696 0.5836276995
2.7147426835 -1.4466830741 0.5478300140
2.7586384121 -1.5206562409 0.5027224352
2.7969781783 -1.5921919920 0.4493536661
2.8296900937 -1.6605236532 0.3885509991
2.8563919065 -1.7248601997 0.3208402859
2.8768289117 -1.7845474513 0.2469677679
2.8908216545 -1.8391548025 0.1678684215
2.8978757799 -1.8879609842 0.0841931846
2.8991239868 -1.9210390896 0.0192186630
2.8933182223 -1.9582348386 -0.0704211329
2.8798914188 -1.9879233216 -0.1620165436
2.8590272229 -2.0097426039 -0.2544316900
2.8305406258 -2.0228679998 -0.3464603712
2.7950166561 -2.0269971220 -0.4368618689
2.7531058207 -2.0222697146 -0.5244574784
2.7051102069 -2.0083353787 -0.6078514264
2.6521112566 -1.9857157108 -0.6861448496
2.5948711409 -1.9549736477 -0.7584721444
2.5339411284 -1.9162208366 -0.8235793297
2.4702982801 -1.8705989886 -0.8811954724
2.4046609009 -1.8187543935 -0.9307624153
2.3377830631 -1.7612083744 -0.9716204496
2.2706520069 -1.6985770748 -1.0036445645
2.2043921922 -1.6310754989 -1.0261877283
2.1405523640 -1.5588551904 -1.0388670153
2.0959053546 -1.5012653830 -1.0409114713
2.0412651474 -1.4212268232 -1.0360175451
1.9953129548 -1.3372382391 -1.0205908148
1.9596188251 -1.2507308167 -0.9952111685
1.9347810479 -1.1635765114 -0.9606808339
1.9200461594 -1.0776938439 -0.9179692858
1.9137036277 -0.9945675634 -0.8681670562
1.9142554084 -0.9154796204 -0.8117660789
1.9200838466 -0.8411079964 -0.7495058297
1.9301343252 -0.7719405064 -0.6819952184
1.9437517034 -0.7084576341 -0.6096886901
1.9606088953 -0.6509903629 -0.5331511974
1.9806785086 -0.5997301020 -0.4530513165
2.0044235167 -0.5550335897 -0.3700791627
2.0322104242 -0.5164919590 -0.2852839620
2.0647543818 -0.4832810097 -0.1999187827
2.1029988869 -0.4540851961 -0.1154533716
2.1477681969 -0.4263164923 -0.0337790511
2.1996236668 -0.3967286977 0.0428403554
2.2586953693 -0.3613203665 0.1111654455
2.3234970262 -0.3157190696 0.1667215573
2.3898995814 -0.2574306130 0.2056090548
2.4514591498 -0.1858834401 0.2245713162
2.4990767597 -0.1026447211 0.2215127599
2.5217656144 -0.0131946210 0.1969961076
2.5160083905 0.0739169822 0.1574720330
2.4866973849 0.1530346836 0.1106788882
2.4422411379 0.2240097756 0.0618401423
2.3879535957 0.2884844412 0.0136049298
2.3260285861 0.3478516716 -0.0320003333
2.2567833813 0.4028190605 -0.0721773953
2.1803202103 0.4536942517 -0.1034762069
2.0977194669 0.5008039679 -0.1224347683
2.0118574890 0.5456039840 -0.1282948860
1.9258309567 0.5903791640 -0.1230598560
1.8419736672 0.6374681934 -0.1091969259
1.7617284646 0.6885781846 -0.0893474093
1.6860193004 0.7447290945 -0.0656596779
1.6151814743 0.8061108264 -0.0399238413
1.5488726190 0.8722612484 -0.0138498182
1.4855864932 0.9418432849 0.0108823895
1.4226529805 1.0128667895 0.0321602083
1.3564131814 1.0822592590 0.0475771878
1.2833832715 1.1456869378 0.0541708199
1.1832513543 1.2142426917 0.0540869710
1.0960346515 1.2570717349 0.0513288653
0.9810389950 1.2957772548 0.0462176753
0.8864786132 1.3177183200 0.0415372268
0.7905091043 1.3324959321 0.0367637391
0.6937882633 1.3414981422 0.0323018132
0.5967082511 1.3459832490 0.0285037222
0.4994862617 1.3470578801 0.0256873421
0.4022331242 1.3456872851 0.0241845451
0.3050008596 1.3427623529 0.0243737875
0.2078145279 1.3392387855 0.0265450174
0.1107060675 1.3359594506 0.0310812549
