# Supplementary material for: The topology of the magnetically induced ring current of C13Cl2
Source: Chem Sci. 2026 Jun 27. Online ahead of print. doi: 10.1039/d6sc03398a (PMC13334967; doi:10.1039/d6sc03398a)
Supplement: SC-OLF-D6SC03398A-s002 [file SC-OLF-D6SC03398A-s002.zip › c13cl2/3loops/ribbon_traj_017_024.xyz]

300

0.1936244568 1.4186588111 -0.1192009037
0.0969822122 1.4114674759 -0.1028577160
0.0009368174 1.4061224965 -0.0840038905
-0.0947914510 1.4037492184 -0.0637050608
-0.1904907741 1.4049840756 -0.0431344703
-0.2865065971 1.4097679163 -0.0235933029
-0.3832571802 1.4178389333 -0.0067401977
-0.4812340081 1.4267858640 0.0034724602
-0.5799741329 1.4320609029 0.0014538211
-0.6777710788 1.4314945018 -0.0141458383
-0.7733806063 1.4259055961 -0.0397986940
-0.8671172743 1.4168364514 -0.0707904153
-0.9600213225 1.4054296119 -0.1031437480
-1.0414882056 1.3946355061 -0.1306890634
-1.1232487225 1.3814242977 -0.1556813634
-1.2053328143 1.3639633224 -0.1766137301
-1.2861864363 1.3372135750 -0.1902600017
-1.3531524589 1.3050986588 -0.1951765596
-1.4224889984 1.2528889073 -0.1915967004
-1.4806704659 1.1897374189 -0.1784476431
-1.5323688738 1.1226276824 -0.1599774190
-1.5892554837 1.0455342448 -0.1349884703
-1.6469600125 0.9699449307 -0.1069501839
-1.7086011833 0.8980073448 -0.0775159808
-1.7757632166 0.8310713188 -0.0482679369
-1.8587133614 0.7630593018 -0.0179196255
-1.9485131440 0.7020654261 0.0074637826
-2.0439822474 0.6468890646 0.0234159330
-2.1418292493 0.5939922359 0.0264536298
-2.2380166077 0.5398907659 0.0136132001
-2.3190238919 0.4885740355 -0.0103419250
-2.3942873839 0.4336829474 -0.0435505054
-2.4638569401 0.3751268104 -0.0824672553
-2.5207447037 0.3207142016 -0.1187635742
-2.5729634290 0.2630242689 -0.1568406018
-2.6191574322 0.2012306009 -0.1963925841
-2.6536002821 0.1329765380 -0.2362414648
-2.6736833453 0.0702540263 -0.2699909048
-2.6786408330 0.0030018975 -0.3015415868
-2.6660304041 -0.0655366187 -0.3268634418
-2.6374365290 -0.1323073013 -0.3436054279
-2.5972032524 -0.1941888038 -0.3502507515
-2.5416586492 -0.2602172653 -0.3464639933
-2.4863369653 -0.3072234974 -0.3296118094
-2.4297159202 -0.3478596548 -0.3050860675
-2.3643335499 -0.3859264526 -0.2635938275
-2.3019811842 -0.4154957263 -0.2121635971
-2.2442211689 -0.4383884268 -0.1524196107
-2.1853247014 -0.4599633371 -0.0762451846
-2.1342459101 -0.4785290449 0.0064659824
-2.0903728246 -0.4977183616 0.0932423254
-2.0529944789 -0.5203872694 0.1822865729
-2.0212387938 -0.5485675717 0.2719879880
-1.9942026624 -0.5837557352 0.3607953564
-1.9712762424 -0.6265044440 0.4474422701
-1.9519416233 -0.6769353067 0.5308041621
-1.9359800088 -0.7346564139 0.6100650287
-1.9234236807 -0.7993157258 0.6844409465
-1.9141469935 -0.8796196834 0.7613338358
-1.9107996940 -0.9568829907 0.8236251225
-1.9137762108 -1.0391048835 0.8791869057
-1.9246895866 -1.1251284387 0.9274485275
-1.9453136258 -1.2134807910 0.9675637338
-1.9774439166 -1.3021999262 0.9981193256
-2.0208670475 -1.3890536160 1.0182969972
-2.0738813280 -1.4724010922 1.0275961779
-2.1342021699 -1.5511981178 1.0258042574
-2.1991410046 -1.6252489857 1.0133200410
-2.2666202903 -1.6943443460 0.9902377389
-2.3349354134 -1.7585025273 0.9574129897
-2.4028527955 -1.8172818831 0.9150533651
-2.4693107174 -1.8699221408 0.8633465439
-2.5334788326 -1.9159135568 0.8031204115
-2.6018396388 -1.9589045176 0.7261997421
-2.6583694184 -1.9881444114 0.6499632893
-2.7099105308 -2.0083408481 0.5675249471
-2.7557411548 -2.0192123704 0.4801144449
-2.7951171070 -2.0206219241 0.3889676870
-2.8271871348 -2.0123025080 0.2953598470
-2.8544151345 -1.9924354782 0.1890338310
-2.8699653992 -1.9651102266 0.0947725146
-2.8772899384 -1.9294877228 0.0022938433
-2.8768901495 -1.8865254412 -0.0873203989
-2.8685679781 -1.8365972972 -0.1728522535
-2.8529127800 -1.7805668656 -0.2534310627
-2.8269299590 -1.7110632584 -0.3367713867
-2.7969011056 -1.6443467053 -0.4039698185
-2.7606641983 -1.5736732316 -0.4636328753
-2.7184085355 -1.4998832100 -0.5149624990
-2.6702213624 -1.4238994148 -0.5570014041
-2.6161903646 -1.3468905566 -0.5887983779
-2.5487093292 -1.2609376204 -0.6108342274
-2.4832617675 -1.1866984229 -0.6180429564
-2.4135017041 -1.1163456847 -0.6124872296
-2.3407953392 -1.0512000154 -0.5946869965
-2.2666285286 -0.9922323541 -0.5651205070
-2.1833586130 -0.9335930494 -0.5196940678
-2.1104151244 -0.8882023222 -0.4698452006
-2.0391043461 -0.8491572600 -0.4127280817
-1.9692409903 -0.8163941898 -0.3501083638
-1.8999980607 -0.7901509178 -0.2838233836
-1.8299230182 -0.7711930100 -0.2159590453
-1.7480212332 -0.7598111284 -0.1410478846
-1.6695666649 -0.7605999551 -0.0801745808
-1.5739513616 -0.7757053073 -0.0253031976
-1.4837755129 -0.8011415054 0.0065611645
-1.3809362826 -0.8413756808 0.0180617971
-1.2925977366 -0.8836799965 0.0045598161
-1.2006758230 -0.9323684417 -0.0347399216
-1.1255728595 -0.9721426353 -0.0859892262
-1.0530051205 -1.0061170137 -0.1447475661
-0.9773233028 -1.0336686715 -0.2028474513
-0.8937333911 -1.0540400745 -0.2520747938
-0.8134432401 -1.0663703003 -0.2826436694
-0.7162308391 -1.0749792075 -0.2987458716
-0.6176028100 -1.0794935966 -0.2927993288
-0.5337749157 -1.0814739664 -0.2703185572
-0.4445523792 -1.0831599870 -0.2273044254
-0.3645541495 -1.0852324769 -0.1687460000
-0.2939358234 -1.0888412959 -0.0990979927
-0.2319643910 -1.0951260150 -0.0217472053
-0.1767684240 -1.1049388872 0.0602953857
-0.1265489279 -1.1191199935 0.1448813713
-0.0795320711 -1.1382466383 0.2303478544
-0.0338976922 -1.1626155899 0.3152309495
0.0115444506 -1.1925856287 0.3984038451
0.0578555549 -1.2282285581 0.4788064643
0.1056444174 -1.2695490094 0.5555387654
0.1614627930 -1.3229642682 0.6360975537
0.2130136562 -1.3763192844 0.7021922486
0.2659158427 -1.4352458915 0.7621932108
0.3193897922 -1.4998943788 0.8153848044
0.3722618478 -1.5703691347 0.8612311123
0.4228882766 -1.6468155153 0.8993036835
0.4691678235 -1.7294354494 0.9290260362
0.5082655838 -1.8182560952 0.9496528774
0.5371412975 -1.9125138185 0.9605441225
0.5542162949 -2.0102086665 0.9617150410
0.5590480596 -2.1089532996 0.9532285369
0.5534493485 -2.2065266712 0.9357962269
0.5397508796 -2.3014992888 0.9102099640
0.5201582985 -2.3931563553 0.8773173707
0.4960269962 -2.4809565214 0.8375761123
0.4682391121 -2.5644444821 0.7914230769
0.4373648096 -2.6432840994 0.7394347539
0.4036121440 -2.7169994840 0.6819912852
0.3624538321 -2.7932178828 0.6116110320
0.3227584530 -2.8542445917 0.5439667389
0.2803609019 -2.9084646214 0.4722896424
0.2353560193 -2.9551994926 0.3970262983
0.1880443566 -2.9941745511 0.3188190857
0.1386411165 -3.0245373770 0.2381343141
0.0876736326 -3.0460844699 0.1556155309
0.0355810150 -3.0585681506 0.0719452479
-0.0236178548 -3.0620475620 -0.0225870674
-0.0761697710 -3.0548226636 -0.1066423844
-0.1279742310 -3.0383070276 -0.1898361088
-0.1785075896 -3.0128394162 -0.2715396896
-0.2273346028 -2.9788419546 -0.3511490390
-0.2797201712 -2.9306693940 -0.4371262025
-0.3238019442 -2.8799831494 -0.5103493560
-0.3652786478 -2.8220873888 -0.5796370856
-0.4042067509 -2.7578619865 -0.6446864076
-0.4405427741 -2.6877862237 -0.7050131198
-0.4784488657 -2.6026730944 -0.7664104400
-0.5091095762 -2.5218006483 -0.8152573500
-0.5366914735 -2.4365387898 -0.8580610768
-0.5604152956 -2.3472097210 -0.8943026977
-0.5817226856 -2.2428301519 -0.9271645821
-0.5939634899 -2.1345394877 -0.9506753638
-0.5910265455 -2.0238284231 -0.9627376871
-0.5711686920 -1.9144546864 -0.9633785326
-0.5403179382 -1.8209428200 -0.9538416627
-0.4928008473 -1.7228264766 -0.9320228837
-0.4438464820 -1.6416918013 -0.9030929493
-0.3836246984 -1.5580233409 -0.8608423797
-0.3286865630 -1.4894589892 -0.8146329286
-0.2736148346 -1.4262907784 -0.7613324450
-0.2194737600 -1.3686432930 -0.7011988018
-0.1669041733 -1.3162988405 -0.6350780980
-0.1163214296 -1.2694045302 -0.5635149720
-0.0618191363 -1.2238364270 -0.4774083189
-0.0150654581 -1.1887232045 -0.3970377474
0.0307295696 -1.1591949874 -0.3139028866
0.0766378598 -1.1351761888 -0.2290634950
0.1238790592 -1.1163448143 -0.1436494747
0.1742515253 -1.1024436789 -0.0590930128
0.2294630812 -1.0927348070 0.0229627597
0.2999057466 -1.0860164779 0.1091816750
0.3715725764 -1.0826303343 0.1777120567
0.4526851223 -1.0806402038 0.2346182541
0.5426314612 -1.0789044537 0.2759916267
0.6389975899 -1.0761386889 0.2982221763
0.7377430797 -1.0708571892 0.2993989263
0.8340160286 -1.0611310593 0.2790059804
0.9234276613 -1.0452056910 0.2395405415
1.0042500161 -1.0223415574 0.1867695602
1.0787630357 -0.9926310654 0.1281789646
1.1519483423 -0.9564423829 0.0716239725
1.2291127384 -0.9151927783 0.0250009528
1.3131488404 -0.8717302576 -0.0040009741
1.4027104993 -0.8306359803 -0.0120329409
1.4944300144 -0.7966249297 0.0020787496
1.5842562834 -0.7728200367 0.0360428535
1.6690388241 -0.7607555802 0.0858431801
1.7477142212 -0.7601685557 0.1462441088
1.8302590311 -0.7712031145 0.2204641773
1.9005553357 -0.7902518467 0.2880789204
1.9700236938 -0.8166112951 0.3540910690
2.0401145779 -0.8494499722 0.4164212993
2.1116073912 -0.8884739958 0.4733392195
2.1847207773 -0.9339259574 0.5229076393
2.2589815919 -0.9855873113 0.5639112524
2.3424713785 -1.0511794358 0.5980604711
2.4152982633 -1.1164152039 0.6156851837
2.4851244510 -1.1868706628 0.6211000139
2.5506003545 -1.2612498698 0.6139099176
2.6176273943 -1.3474038474 0.5909914523
2.6715075215 -1.4244792588 0.5590907237
2.7196766449 -1.5005604047 0.5171794719
2.7618563237 -1.5745015192 0.4659868263
2.7979027916 -1.6452399483 0.4062795074
2.8308360137 -1.7200483175 0.3303618277
2.8533507426 -1.7817211264 0.2558388360
2.8688281852 -1.8379243857 0.1754302917
2.8770369952 -1.8881465964 0.0901543621
2.8775314163 -1.9316188820 0.0008788994
2.8686449149 -1.9717370661 -0.1028012889
2.8522440654 -1.9987428223 -0.1969480333
2.8277760861 -2.0168967430 -0.2914641780
2.7956556968 -2.0258872136 -0.3849913229
2.7563895997 -2.0254800865 -0.4762006971
2.7045223126 -2.0139446771 -0.5742716087
2.6522678087 -1.9935503569 -0.6562875309
2.5950376425 -1.9641492108 -0.7320052372
2.5338207078 -1.9265055689 -0.8006295654
2.4611418251 -1.8752710745 -0.8680054101
2.3941602367 -1.8226744260 -0.9191200036
2.3257883626 -1.7641193167 -0.9611022156
2.2570673685 -1.7002434006 -0.9936831987
2.1809639151 -1.6225269132 -1.0183090703
2.1162318729 -1.5480523152 -1.0292755705
2.0566516169 -1.4686825952 -1.0294836808
1.9990954773 -1.3741732711 -1.0167218503
1.9589110490 -1.2864371779 -0.9938455278
1.9304878464 -1.1973073314 -0.9608870884
1.9131637706 -1.1090709343 -0.9189091313
1.9047853256 -1.0130962639 -0.8627241154
1.9052934439 -0.9323795821 -0.8047805612
1.9111692055 -0.8567550368 -0.7405760330
1.9213919703 -0.7870467345 -0.6704715545
1.9351477050 -0.7237000634 -0.5951274679
1.9548078414 -0.6613273322 -0.5046823094
1.9754706355 -0.6133831537 -0.4201393876
1.9998465534 -0.5732982026 -0.3325509704
2.0283754061 -0.5406819299 -0.2431337301
2.0618534234 -0.5147344603 -0.1532447472
2.1010135059 -0.4939698153 -0.0643098698
2.1469693158 -0.4759875291 0.0219292271
2.2004755764 -0.4577665138 0.1035912808
2.2616447783 -0.4357516116 0.1785714291
2.3300189980 -0.4059543075 0.2438686873
2.4033592663 -0.3651800623 0.2964100836
2.4778489265 -0.3116979083 0.3335167085
2.5408826425 -0.2549715205 0.3527835433
2.6034959795 -0.1782757901 0.3567715207
2.6447262556 -0.1028399568 0.3448623376
2.6699620532 -0.0118588967 0.3166945930
2.6683942461 0.0671940275 0.2818548418
2.6473023871 0.1413795368 0.2425486639
2.6059214318 0.2185206970 0.1961947695
2.5523234618 0.2884768226 0.1505387703
2.4906710966 0.3528493559 0.1066915828
2.4226782846 0.4126735855 0.0658525817
2.3488295968 0.4685399251 0.0299209466
2.2689739447 0.5205105634 0.0020584533
2.1838067923 0.5688377663 -0.0139779888
2.0960608202 0.6151100828 -0.0170738100
1.9982534423 0.6676706832 -0.0065058816
1.9145722904 0.7178840425 0.0120304569
1.8356872403 0.7731316515 0.0363670912
1.7536129708 0.8419517673 0.0676656332
1.6869135385 0.9094484654 0.0971712633
1.6252628689 0.9817258414 0.1263840068
1.5664462717 1.0570483618 0.1537276983
1.5033973806 1.1310192014 0.1708165429
1.4308206818 1.1950258581 0.1671007167
1.3620525503 1.2407141882 0.1502471808
1.2797905017 1.2849890826 0.1263167641
1.1939999982 1.3195952793 0.0953834460
1.1062298015 1.3470295434 0.0613055152
1.0169413519 1.3694905156 0.0279831604
0.9382556532 1.3859419411 -0.0018451689
0.8462592071 1.4004635691 -0.0312552177
0.7652517096 1.4110880668 -0.0571866876
0.6707224277 1.4192961175 -0.0811972105
0.5748433119 1.4245968427 -0.1015182941
0.4775922338 1.4271868665 -0.1172935423
0.3912716885 1.4275717218 -0.1267562471
0.2919665648 1.4246731500 -0.1283411411
0.1903979600 1.4579890500 -0.3112620400
0.0949737889 1.4495505534 -0.2798432571
0.0007502495 1.4443940997 -0.2443483297
-0.0928111827 1.4441844607 -0.2067829939
-0.1862790106 1.4495440381 -0.1693710726
-0.2803659658 1.4596052158 -0.1345876991
-0.3759873997 1.4729580180 -0.1056099621
-0.4740724210 1.4868534468 -0.0872560547
-0.5740848050 1.4979004697 -0.0834992117
-0.6738218771 1.5035771558 -0.0963349657
-0.7713010100 1.5045126986 -0.1219412978
-0.8667014065 1.5026350077 -0.1545086081
-0.9612729111 1.4996783839 -0.1893613233
-1.0560515493 1.4959939298 -0.2235720390
-1.1517388289 1.4905737022 -0.2548738227
-1.2485589952 1.4804964445 -0.2810061427
-1.3454866374 1.4604455814 -0.2995765282
-1.4380317929 1.4217453239 -0.3065023470
-1.5173238050 1.3604659138 -0.2993428957
-1.5808193532 1.2845152402 -0.2810976258
-1.6345171926 1.2029288031 -0.2562061956
-1.6851631901 1.1206370683 -0.2274079861
-1.7377302132 1.0404298705 -0.1962803348
-1.7954261470 0.9642923358 -0.1640965566
-1.8596803490 0.8934691760 -0.1322552477
-1.9311163911 0.8289573196 -0.1023907227
-2.0091127076 0.7706191092 -0.0764935200
-2.0926917656 0.7176309681 -0.0574416595
-2.1798592464 0.6679584886 -0.0480995632
-2.2677778477 0.6188713877 -0.0512475331
-2.3532391214 0.5679131153 -0.0670692447
-2.4343516593 0.5140059344 -0.0929927739
-2.5109322727 0.4570799262 -0.1254958337
-2.5829813611 0.3969541973 -0.1623351049
-2.6503388149 0.3334065397 -0.2021751903
-2.7110127455 0.2651724748 -0.2448473018
-2.7615791921 0.1907265176 -0.2900676182
-2.7958468192 0.1084334137 -0.3366149654
-2.8061776314 0.0188582158 -0.3807982275
-2.7890640301 -0.0732828668 -0.4168560429
-2.7476749564 -0.1618813919 -0.4400863283
-2.6884277112 -0.2427378555 -0.4483191933
-2.6172984134 -0.3134894144 -0.4409528615
-2.5392639508 -0.3727661976 -0.4180696290
-2.4586307658 -0.4193028316 -0.3798392805
-2.3795251137 -0.4536247574 -0.3278731346
-2.3052864976 -0.4772726560 -0.2640594960
-2.2381238835 -0.4932102655 -0.1906672281
-2.1788461850 -0.5046823120 -0.1099837030
-2.1276064640 -0.5150466829 -0.0238081857
-2.0836083136 -0.5274699121 0.0660268235
-2.0459380456 -0.5445428869 0.1579488961
-2.0139398062 -0.5681151648 0.2505787407
-1.9866141386 -0.5997868889 0.3422769976
-1.9632325544 -0.6398042646 0.4317752786
-1.9433872191 -0.6885429730 0.5177305837
-1.9267975758 -0.7453499708 0.5993138834
-1.9133572281 -0.8096507515 0.6757501678
-1.9036328291 -0.8808875216 0.7463796831
-1.8984620461 -0.9582388261 0.8107753579
-1.8994005208 -1.0410333237 0.8682171553
-1.9082143551 -1.1280524277 0.9182157286
-1.9268569081 -1.2177881345 0.9600240766
-1.9577988512 -1.3081606062 0.9919654282
-2.0008936494 -1.3966213193 1.0133642173
-2.0544259369 -1.4813226421 1.0235168241
-2.1159954190 -1.5610476865 1.0220262042
-2.1823899401 -1.6358271479 1.0096930935
-2.2514634426 -1.7053363716 0.9861996943
-2.3213310245 -1.7697590351 0.9527142803
-2.3906926587 -1.8286901259 0.9094538483
-2.4584401575 -1.8812644241 0.8565284872
-2.5237224065 -1.9270306703 0.7949138640
-2.5856719732 -1.9651556804 0.7251823405
-2.6433847467 -1.9946703310 0.6480423620
-2.6959793900 -2.0149391359 0.5645335008
-2.7426489132 -2.0256958548 0.4758980203
-2.7826509502 -2.0267751370 0.3834286183
-2.8150083710 -2.0177202478 0.2884368108
-2.8395456835 -1.9992155931 0.1924872147
-2.8559276817 -1.9718520162 0.0969057782
-2.8636825169 -1.9357976604 0.0031279670
-2.8634875176 -1.8922100105 -0.0877272103
-2.8550125819 -1.8414369950 -0.1743622900
-2.8389501396 -1.7844619017 -0.2559161539
-2.8157873102 -1.7219765489 -0.3315186514
-2.7854474562 -1.6545414890 -0.3999913756
-2.7487445215 -1.5830873243 -0.4608392507
-2.7056691305 -1.5083960344 -0.5129903422
-2.6564296255 -1.4314437766 -0.5555021649
-2.6012678037 -1.3534917259 -0.5876286833
-2.5402028759 -1.2759436092 -0.6078229326
-2.4739901371 -1.2004659825 -0.6161191679
-2.4032967799 -1.1288556140 -0.6110978212
-2.3296016817 -1.0624394905 -0.5935587668
-2.2544038254 -1.0023613343 -0.5637735151
-2.1792052200 -0.9487657620 -0.5234596839
-2.1050211412 -0.9017161045 -0.4740684765
-2.0323640334 -0.8613419074 -0.4170506960
-1.9610396954 -0.8276243573 -0.3543059689
-1.8901472608 -0.8007696615 -0.2878682514
-1.8181383525 -0.7815489014 -0.2200040644
-1.7427776515 -0.7717230777 -0.1538316700
-1.6621184258 -0.7725009328 -0.0935536250
-1.5752009237 -0.7852987335 -0.0445113189
-1.4832221291 -0.8108378485 -0.0128490730
-1.3899366632 -0.8467464078 -0.0019211210
-1.3000910955 -0.8898948942 -0.0152515496
-1.2170531622 -0.9346402448 -0.0501704174
-1.1412264019 -0.9764340271 -0.1016310552
-1.0689554945 -1.0124571698 -0.1619723822
-0.9940863323 -1.0421026184 -0.2225972315
-0.9109954409 -1.0642317954 -0.2749949212
-0.8188174540 -1.0791412592 -0.3124519921
-0.7199691582 -1.0874932385 -0.3292285712
-0.6195964517 -1.0911443008 -0.3231605803
-0.5228562763 -1.0922715059 -0.2955245093
-0.4333342784 -1.0924375672 -0.2495058784
-0.3535388470 -1.0929195667 -0.1880648758
-0.2831714230 -1.0949383084 -0.1159880786
-0.2217268926 -1.0998678339 -0.0362499015
-0.1668179249 -1.1084638226 0.0478483031
-0.1169251042 -1.1217422880 0.1344357569
-0.0700124036 -1.1401574109 0.2217524351
-0.0242383758 -1.1640293884 0.3083476552
0.0215297691 -1.1937876096 0.3931007971
0.0684213520 -1.2293307207 0.4749547874
0.1170778155 -1.2707253208 0.5529381644
0.1678594592 -1.3180920775 0.6260057212
0.2206468506 -1.3710778348 0.6935764814
0.2751038524 -1.4296650769 0.7549101907
0.3304881465 -1.4940249397 0.8092250429
0.3856120385 -1.5642878025 0.8559399703
0.4388076304 -1.6405670387 0.8947484773
0.4878972246 -1.7231793184 0.9250616646
0.5297306337 -1.8124116338 0.9460103741
0.5606704289 -1.9076215193 0.9569563371
0.5789451977 -2.0066346781 0.9580712166
0.5837155221 -2.1068613902 0.9492330437
0.5772017346 -2.2057913969 0.9312494492
0.5620024352 -2.3018565667 0.9048577760
0.5408365488 -2.3944343579 0.8710989776
0.5152017354 -2.4830224760 0.8304129316
0.4859466836 -2.5670677821 0.7830686382
0.4537332796 -2.6463368406 0.7297925328
0.4187581747 -2.7203417009 0.6709645682
0.3810024588 -2.7884188372 0.6069280880
0.3405418569 -2.8499895222 0.5381364668
0.2974698013 -2.9046751568 0.4652376351
0.2517840936 -2.9514993001 0.3885566507
0.2038528089 -2.9903728023 0.3088628628
0.1538746080 -3.0203057191 0.2266066680
0.1024511329 -3.0411084929 0.1424552207
0.0500152039 -3.0524169913 0.0571313403
-0.0028538127 -3.0541696376 -0.0286504806
-0.0554505812 -3.0463471146 -0.1142703719
-0.1070884259 -3.0286846482 -0.1990024579
-0.1573644547 -3.0018346832 -0.2821255804
-0.2056734134 -2.9660940488 -0.3630425545
-0.2516051092 -2.9216778687 -0.4409963445
-0.2949759856 -2.8695707238 -0.5155890490
-0.3354055664 -2.8097950489 -0.5859652084
-0.3729831988 -2.7434102148 -0.6518511944
-0.4076028201 -2.6709218766 -0.7127430203
-0.4391051150 -2.5926939407 -0.7679561405
-0.4674510356 -2.5094895791 -0.8172844663
-0.4922346655 -2.4217001952 -0.8601601067
-0.5125724761 -2.3296925442 -0.8959260611
-0.5275242280 -2.2341697717 -0.9243659095
-0.5348927476 -2.1356487024 -0.9442104034
-0.5326977886 -2.0355167205 -0.9549581529
-0.5191888051 -1.9357309359 -0.9558982638
-0.4937635632 -1.8387499665 -0.9465126996
-0.4577507286 -1.7467495588 -0.9269613942
-0.4139044670 -1.6607953401 -0.8979751504
-0.3647709461 -1.5814399131 -0.8599454681
-0.3128547176 -1.5086296712 -0.8134551305
-0.2600187708 -1.4417999084 -0.7595943367
-0.2075263922 -1.3811576257 -0.6985514610
-0.1562259397 -1.3263884822 -0.6312562815
-0.1065782090 -1.2774977580 -0.5584123689
-0.0587626498 -1.2348580909 -0.4805818027
-0.0124068376 -1.1980652578 -0.3989742995
0.0330428767 -1.1673253817 -0.3144010266
0.0787083184 -1.1424810669 -0.2280217613
0.1257265636 -1.1231364839 -0.1409635408
0.1760388239 -1.1091060623 -0.0547399223
0.2314895603 -1.0995512705 0.0288946096
0.2939405833 -1.0937913221 0.1077832286
0.3653943516 -1.0907571118 0.1787282224
0.4466381907 -1.0893211596 0.2381964622
0.5372276417 -1.0882440866 0.2820567830
0.6349047814 -1.0861453239 0.3060405706
0.7353235218 -1.0814356013 0.3082121852
0.8333443215 -1.0721038589 0.2878395353
0.9240005550 -1.0561868518 0.2472255835
1.0051292006 -1.0329798114 0.1922500984
1.0792963760 -1.0028336739 0.1310120555
1.1519021625 -0.9659017582 0.0716576042
1.2288285163 -0.9236359465 0.0222558633
1.3135266075 -0.8788204707 -0.0083968608
1.4042573921 -0.8363991864 -0.0170937984
1.4973831586 -0.8014538142 -0.0024754831
1.5884659714 -0.7771419099 0.0326379000
1.6740446288 -0.7653707132 0.0843417108
1.7531655583 -0.7655853531 0.1466774652
1.8272022970 -0.7760121447 0.2142450129
1.8982012548 -0.7954202995 0.2831156129
1.9683289474 -0.8225429486 0.3502583916
2.0391055362 -0.8564231652 0.4135240846
2.1113628818 -0.8967547837 0.4710617465
2.1852975424 -0.9437742915 0.5208509783
2.2604046067 -0.9971215735 0.5616809785
2.3354579167 -1.0573788153 0.5914904921
2.4091085781 -1.1238007552 0.6091460702
2.4797926216 -1.1953901610 0.6143041827
2.5459751820 -1.2709113572 0.6061862804
2.6069642223 -1.3484906480 0.5858771176
2.6620808917 -1.4264452391 0.5536613934
2.7114162320 -1.5033363891 0.5111394050
2.7544557005 -1.5779618460 0.4588319762
2.7911738873 -1.6491801490 0.3977087484
2.8214553907 -1.7163042179 0.3289114569
2.8449975859 -1.7785894234 0.2532651121
2.8611230148 -1.8350311239 0.1713492183
2.8697842019 -1.8852449521 0.0844176521
2.8704890529 -1.9283934995 -0.0066380075
2.8628868030 -1.9635716251 -0.1007559117
2.8471439269 -1.9904236192 -0.1965927679
2.8229080771 -2.0078490678 -0.2928377999
2.7907520232 -2.0157378429 -0.3879905973
2.7513260905 -2.0139795627 -0.4807014237
2.7049057504 -2.0018892289 -0.5693125872
2.6528187402 -1.9803134445 -0.6528235240
2.5955106054 -1.9493158220 -0.7296831850
2.5341261634 -1.9098731265 -0.7991796830
2.4694961839 -1.8627393650 -0.8604754827
2.4023890718 -1.8085076216 -0.9125579401
2.3338440399 -1.7481781342 -0.9551819873
2.2649371859 -1.6823262320 -0.9878920537
2.1969375061 -1.6114413427 -1.0103842013
2.1316247090 -1.5355701862 -1.0219087290
2.0714273314 -1.4547823645 -1.0220240648
2.0187821829 -1.3696667207 -1.0107451266
1.9760771184 -1.2812863890 -0.9882316561
1.9451876952 -1.1913864504 -0.9549777111
1.9255692026 -1.1023628075 -0.9121083882
1.9157471250 -1.0161315281 -0.8609281239
1.9139012750 -0.9342987120 -0.8021423306
1.9180168190 -0.8576910262 -0.7367855386
1.9270794841 -0.7873813285 -0.6651405410
1.9400411394 -0.7237423541 -0.5880708117
1.9565636114 -0.6674658132 -0.5061038882
1.9765666807 -0.6190394351 -0.4199962450
2.0005461927 -0.5790182016 -0.3306528378
2.0288281761 -0.5467812832 -0.2394461520
2.0622990111 -0.5216961305 -0.1477412603
2.1015858483 -0.5022380614 -0.0569754756
2.1478912621 -0.4858798519 0.0310554571
2.2021638218 -0.4695790293 0.1144060116
2.2642784976 -0.4499180778 0.1912660076
2.3341328428 -0.4224529135 0.2584080063
2.4093970582 -0.3842909236 0.3132716969
2.4865184118 -0.3333286255 0.3530710435
2.5605014177 -0.2688773658 0.3752983030
2.6259403276 -0.1927335389 0.3802063733
2.6764465582 -0.1067399497 0.3677522191
2.7032723495 -0.0143872099 0.3386592526
2.7012116128 0.0773052669 0.2977270149
2.6727784520 0.1620140745 0.2515331255
2.6269836540 0.2385928572 0.2048769010
2.5698904588 0.3081966562 0.1595932053
2.5054704079 0.3726075863 0.1164414605
2.4349657547 0.4326263336 0.0765915239
2.3588909388 0.4888814284 0.0418570786
2.2769464987 0.5412973630 0.0155639632
2.1899635224 0.5901851909 0.0017148245
2.1009223229 0.6373190797 0.0010791251
2.0131095750 0.6854370664 0.0124234805
1.9289506350 0.7371725975 0.0323789908
1.8500244992 0.7943083274 0.0581456874
1.7771545525 0.8575587662 0.0872776123
1.7105298455 0.9267356117 0.1178850455
1.6494771152 1.0009917016 0.1482576829
1.5916134326 1.0784550635 0.1768416564
1.5261418313 1.1526871670 0.1887104081
1.4472325859 1.2104119442 0.1656211931
1.3656674352 1.2550151826 0.1267676753
1.2834762412 1.2918267082 0.0814782355
1.2007613099 1.3232009253 0.0331123063
1.1172857217 1.3503093896 -0.0165154281
1.0328551348 1.3742235459 -0.0661682665
0.9472036177 1.3953125424 -0.1150089944
0.8599140531 1.4136559645 -0.1620161581
0.7708718920 1.4296449649 -0.2065216540
0.6795181728 1.4429578308 -0.2470377708
0.5856495858 1.4535576478 -0.2821939814
0.4890934617 1.4611273028 -0.3100298447
0.3899047167 1.4650055987 -0.3273366168
0.2892051150 1.4642332996 -0.3293761418
0.1968509535 1.3793285722 0.0728602326
0.0989906355 1.3733843984 0.0741278252
0.0011233854 1.3678508933 0.0763405487
-0.0967717192 1.3633139761 0.0793728722
-0.1947025376 1.3604241131 0.0831021320
-0.2926472284 1.3599306167 0.0874010933
-0.3905269607 1.3627198485 0.0921295668
-0.4883955952 1.3667182813 0.0942009751
-0.5858634608 1.3662213362 0.0864068540
-0.6817202805 1.3594118477 0.0680432891
-0.7754602025 1.3472984935 0.0423439097
-0.8675331422 1.3310378951 0.0129277774
-0.9587697340 1.3111808398 -0.0169261727
-1.0269248618 1.2932770825 -0.0378060877
-1.0947586161 1.2722748932 -0.0564889041
-1.1621066334 1.2474302002 -0.0722213175
-1.2268862353 1.2139815685 -0.0809434752
-1.2682731249 1.1884519937 -0.0838507722
-1.3276541919 1.1453119009 -0.0838505051
-1.3805215785 1.0949595975 -0.0757976604
-1.4302205549 1.0423265618 -0.0637486424
-1.4933477772 0.9704314214 -0.0425689546
-1.5561898118 0.8994599909 -0.0176200329
-1.6217762196 0.8317223537 0.0090645950
-1.6918460842 0.7686734617 0.0357193740
-1.7863103317 0.6971612839 0.0665514718
-1.8879135804 0.6335117430 0.0914210851
-1.9952727292 0.5761471611 0.1042735255
-2.1037992521 0.5200259831 0.1010068228
-2.2082553677 0.4609101441 0.0784739334
-2.2848086623 0.4092349557 0.0463853946
-2.3542231085 0.3533599604 0.0058917630
-2.4167816075 0.2931736947 -0.0394386769
-2.4585080462 0.2444742058 -0.0751920435
-2.4955880431 0.1926419981 -0.1115060134
-2.5273021189 0.1372887270 -0.1479378664
-2.5456213721 0.0752265584 -0.1824153114
-2.5515198714 0.0320746390 -0.2033668441
-2.5511040347 -0.0128544208 -0.2222849461
-2.5429967780 -0.0577903707 -0.2368708406
-2.5271981015 -0.1027332107 -0.2471245276
-2.5059787937 -0.1456397521 -0.2521823096
-2.4660188850 -0.2069451162 -0.2519751251
-2.4334099798 -0.2416807972 -0.2411539898
-2.4008010746 -0.2764164781 -0.2303328545
-2.3491419861 -0.3182281477 -0.1993145205
-2.2986758709 -0.3537187966 -0.1602676982
-2.2503184543 -0.3835665882 -0.1141719932
-2.1918032178 -0.4152443622 -0.0425066661
-2.1408853563 -0.4420114069 0.0367401505
-2.0971373355 -0.4679668111 0.1204578273
-2.0600509123 -0.4962316519 0.2066242497
-2.0285377813 -0.5290199787 0.2933972353
-2.0017911862 -0.5677245816 0.3793137153
-1.9793199305 -0.6132046234 0.4631092616
-1.9604960276 -0.6653276405 0.5438777404
-1.9451624417 -0.7239628570 0.6208161740
-1.9334901332 -0.7889807000 0.6931317253
-1.9246611579 -0.8783518453 0.7762879886
-1.9231373419 -0.9555271553 0.8364748871
-1.9281519008 -1.0371764434 0.8901566561
-1.9411648181 -1.1222044497 0.9366813263
-1.9637703434 -1.2091734476 0.9751033910
-1.9970889820 -1.2962392462 1.0042732230
-2.0408404455 -1.3814859128 1.0232297771
-2.0933367191 -1.4634795422 1.0316755318
-2.1524089209 -1.5413485492 1.0295823107
-2.2158920691 -1.6146708234 1.0169469885
-2.2817771380 -1.6833523204 0.9942757834
-2.3485398023 -1.7472460195 0.9621116992
-2.4150129323 -1.8058736402 0.9206528818
-2.4801812774 -1.8585798575 0.8701646005
-2.5432352586 -1.9047964433 0.8113269590
-2.6180073044 -1.9526533548 0.7272171436
-2.6733540902 -1.9816184918 0.6518842165
-2.7238416715 -2.0017425602 0.5705163934
-2.7688333965 -2.0127288859 0.4843308695
-2.8075832638 -2.0144687112 0.3945067558
-2.8393658986 -2.0068847682 0.3022828832
-2.8692845854 -1.9856553634 0.1855804473
-2.8840031167 -1.9583684371 0.0926392510
-2.8908973599 -1.9231777851 0.0014597196
-2.8902927815 -1.8808408720 -0.0869135876
-2.8821233744 -1.8317575994 -0.1713422171
-2.8668754205 -1.7766718296 -0.2509459715
-2.8380726079 -1.7001499679 -0.3420241220
-2.8083547551 -1.6341519217 -0.4079482614
-2.7725838751 -1.5642591389 -0.4664265000
-2.7311479405 -1.4913703855 -0.5169346558
-2.6840130993 -1.4163550531 -0.5585006432
-2.6311129254 -1.3402893873 -0.5899680725
-2.5572157825 -1.2459316316 -0.6138455222
-2.4925333978 -1.1729308633 -0.6199667450
-2.4237066283 -1.1038357555 -0.6138766380
-2.3519889967 -1.0399605404 -0.5958152262
-2.2788532319 -0.9821033739 -0.5664674990
-2.1875120060 -0.9184203368 -0.5159284518
-2.1158091076 -0.8746885398 -0.4656219246
-2.0458446589 -0.8369726126 -0.4084054674
-1.9774422851 -0.8051640223 -0.3459107588
-1.9098488606 -0.7795321742 -0.2797785158
-1.8417076839 -0.7608371187 -0.2119140263
-1.7532648149 -0.7478991791 -0.1282640993
-1.6770149040 -0.7486989775 -0.0667955366
-1.5727017994 -0.7661118811 -0.0060950764
-1.4843288968 -0.7914451623 0.0259714019
-1.3719359020 -0.8360049539 0.0380447152
-1.2851043777 -0.8774650987 0.0243711818
-1.1842984838 -0.9300966385 -0.0193094258
-1.1099193171 -0.9678512434 -0.0703473973
-1.0370547464 -0.9997768575 -0.1275227499
-0.9605602732 -1.0252347245 -0.1830976711
-0.8764713412 -1.0438483535 -0.2291546664
-0.8080690262 -1.0535993415 -0.2528353468
-0.7124925199 -1.0624651765 -0.2682631720
-0.6156091682 -1.0678428923 -0.2624380774
-0.5446935551 -1.0706764268 -0.2451126050
-0.4557704801 -1.0738824067 -0.2051029724
-0.3755694520 -1.0775453871 -0.1494271243
-0.3047002238 -1.0827442834 -0.0822079068
-0.2422018894 -1.0903841960 -0.0072445090
-0.1867189232 -1.1014139519 0.0727424683
-0.1361727516 -1.1164976990 0.1553269857
-0.0890517386 -1.1363358656 0.2389432738
-0.0435570086 -1.1612017914 0.3221142438
0.0015591321 -1.1913836478 0.4037068932
0.0472897578 -1.2271263954 0.4826581413
0.0942110193 -1.2683726979 0.5581393665
0.1550661269 -1.3278364589 0.6461893863
0.2053804618 -1.3815607339 0.7108080158
0.2567278330 -1.4408267061 0.7694762309
0.3082914380 -1.5057638179 0.8215445660
0.3589116572 -1.5764504670 0.8665222543
0.4069689229 -1.6530639919 0.9038588896
0.4504384223 -1.7356915805 0.9329904078
0.4868005338 -1.8241005566 0.9532953808
0.5136121661 -1.9174061177 0.9641319080
0.5294873921 -2.0137826549 0.9653588653
0.5343805970 -2.1110452091 0.9572240301
0.5296969624 -2.2072619454 0.9403430045
0.5174993240 -2.3011420109 0.9155621520
0.4994800481 -2.3918783527 0.8835357638
0.4768522570 -2.4788905668 0.8447392929
0.4505315405 -2.5618211820 0.7997775156
0.4209963396 -2.6402313583 0.7490769750
0.3884661133 -2.7136572672 0.6930180022
0.3439052055 -2.7980169284 0.6162939760
0.3049750492 -2.8584996612 0.5497970109
0.2632520024 -2.9122540860 0.4793416498
0.2189279451 -2.9588996852 0.4054959459
0.1722359042 -2.9979763000 0.3287753086
0.1234076249 -3.0287690350 0.2496619602
0.0728961323 -3.0510604468 0.1687758410
0.0211468261 -3.0647193100 0.0867591555
-0.0443818969 -3.0699254865 -0.0165236543
-0.0968889608 -3.0632982127 -0.0990143970
-0.1488600361 -3.0479294071 -0.1806697596
-0.1996507246 -3.0238441492 -0.2609537989
-0.2489957923 -2.9915898604 -0.3392555234
-0.3078352333 -2.9396609192 -0.4332560605
-0.3526279029 -2.8903955750 -0.5051096630
-0.3951517293 -2.8343797287 -0.5733089628
-0.4354303030 -2.7723137582 -0.6375216209
-0.4734827281 -2.7046505707 -0.6972832192
-0.5177926164 -2.6126522480 -0.7648647394
-0.5507681168 -2.5341117174 -0.8132302336
-0.5811482815 -2.4513773844 -0.8559620470
-0.6082581152 -2.3647268978 -0.8926793343
-0.6359211432 -2.2514905320 -0.9299632547
-0.6530342321 -2.1334302731 -0.9571403242
-0.6493553025 -2.0121401256 -0.9705172213
-0.6231485788 -1.8931784368 -0.9708588014
-0.5868723131 -1.8031356736 -0.9611706258
-0.5278509661 -1.6989033945 -0.9370843732
-0.4737884970 -1.6225882625 -0.9082107482
-0.4024784508 -1.5346067687 -0.8617392912
-0.3445184084 -1.4702883072 -0.8158107268
-0.2872108983 -1.4107816484 -0.7630705533
-0.2314211277 -1.3561289604 -0.7038461426
-0.1775824068 -1.3062091988 -0.6388999145
-0.1260646501 -1.2613113025 -0.5686175751
-0.0648756229 -1.2128147630 -0.4742348352
-0.0177240785 -1.1793811511 -0.3951011953
0.0284162626 -1.1510645931 -0.3134047467
0.0745674012 -1.1278713108 -0.2301052287
0.1220315548 -1.1095531447 -0.1463354086
0.1724642266 -1.0957812955 -0.0634461032
0.2274366020 -1.0859183434 0.0170309098
0.3058709099 -1.0782416337 0.1105801214
0.3777508012 -1.0745035568 0.1766958911
0.4587320538 -1.0719592479 0.2310400459
0.5480352808 -1.0695648208 0.2699264704
0.6430903985 -1.0661320539 0.2904037821
0.7401626376 -1.0602787770 0.2905856674
0.8346877357 -1.0501582597 0.2701724254
0.9228547676 -1.0342245301 0.2318554996
1.0033708315 -1.0117033034 0.1812890220
1.0782296954 -0.9824284569 0.1253458738
1.1519945220 -0.9469830076 0.0715903408
1.2293969605 -0.9067496100 0.0277460424
1.3127710732 -0.8646400444 0.0003949126
1.4011636066 -0.8248727741 -0.0069720833
1.4914768703 -0.7917960452 0.0066329823
1.5800465954 -0.7684981634 0.0394478070
1.6640330194 -0.7561404472 0.0873446495
1.7422628841 -0.7547517583 0.1458107524
1.8333157652 -0.7663940843 0.2266833416
1.9029094166 -0.7850833939 0.2930422279
1.9717184401 -0.8106796415 0.3579237464
2.0411236195 -0.8424767792 0.4193185141
2.1118519007 -0.8801932078 0.4756166926
2.1841440123 -0.9240776232 0.5249643003
2.2575585770 -0.9740530490 0.5661415263
2.3494848404 -1.0449800563 0.6046304501
2.4214879485 -1.1090296527 0.6222242972
2.4904562804 -1.1783511647 0.6278958451
2.5552255271 -1.2515883824 0.6216335547
2.6282905663 -1.3463170468 0.5961057869
2.6809341512 -1.4225132786 0.5645200540
2.7279370577 -1.4977844204 0.5232195388
2.7692569468 -1.5710411925 0.4731416765
2.8046316959 -1.6412997476 0.4148502664
2.8402166367 -1.7237924172 0.3318121984
2.8617038992 -1.7848528293 0.2584125599
2.8765333557 -1.8408176475 0.1795113652
2.8842897886 -1.8910482408 0.0958910722
2.8845737798 -1.9348442644 0.0083958062
2.8744030268 -1.9799025071 -0.1048466662
2.8573442038 -2.0070620255 -0.1973032988
2.8326440950 -2.0259444183 -0.2900905560
2.8005593703 -2.0360365843 -0.3819920484
2.7614531089 -2.0369806103 -0.4716999705
2.7041388748 -2.0260001254 -0.5792306302
2.6517168771 -2.0067872694 -0.6597515377
2.5945646796 -1.9789825996 -0.7343272894
2.5335152523 -1.9431380114 -0.8020794478
2.4527874664 -1.8878027841 -0.8755353376
2.3859314017 -1.8368412305 -0.9256820672
2.3177326853 -1.7800604991 -0.9670224439
2.2491975511 -1.7181605692 -0.9994743437
2.1649903242 -1.6336124838 -1.0262339394
2.1008390369 -1.5605344443 -1.0366424121
2.0418759024 -1.4825828260 -1.0369432967
1.9794087717 -1.3786798216 -1.0226985741
1.9417449795 -1.2915879668 -0.9994593995
1.9157879977 -1.2032282124 -0.9667964657
1.9007583385 -1.1157790611 -0.9257098744
1.8938235263 -1.0100609998 -0.8645201069
1.8966856129 -0.9304604522 -0.8074187918
1.9043215920 -0.8558190474 -0.7443665273
1.9157044565 -0.7867121405 -0.6758025679
1.9302542706 -0.7236577727 -0.6021841240
1.9530520713 -0.6551888513 -0.5032607305
1.9743745902 -0.6077268723 -0.4202825301
1.9991469140 -0.5675782037 -0.3344491031
2.0279226361 -0.5345825766 -0.2468213082
2.0614078358 -0.5077727901 -0.1587482340
2.1004411635 -0.4857015692 -0.0716442640
2.1460473695 -0.4660952063 0.0128029971
2.1987873310 -0.4459539983 0.0927765500
2.2590110591 -0.4215851454 0.1658768506
2.3259051533 -0.3894557014 0.2293293683
2.3973214744 -0.3460692010 0.2795484704
2.4691794412 -0.2900671912 0.3139623736
2.5212638673 -0.2410656752 0.3302687836
2.5810516315 -0.1638180413 0.3333366681
2.6130059530 -0.0989399638 0.3219724561
2.6366517568 -0.0093305834 0.2947299334
2.6355768794 0.0570827881 0.2659826688
2.6218263223 0.1207449990 0.2335642022
2.5848592096 0.1984485367 0.1875126379
2.5347564649 0.2687569890 0.1414843353
2.4758717852 0.3330911256 0.0969417050
2.4103908145 0.3927208374 0.0551136394
2.3387682548 0.4481984219 0.0179848145
2.2610013907 0.4997237638 -0.0114470566
2.1776500623 0.5474903418 -0.0296708021
2.0911993175 0.5929010860 -0.0352267451
1.9833973096 0.6499043000 -0.0254352437
1.9001939458 0.6985954875 -0.0083180769
1.8213499815 0.7519549755 0.0145884949
1.7300713891 0.8263447683 0.0480536541
1.6632972314 0.8921613192 0.0764574810
1.6010486226 0.9624599812 0.1045103306
1.5412791108 1.0356416601 0.1306137401
1.4806529299 1.1093512358 0.1529226776
1.4144087778 1.1796397720 0.1685802402
1.3584376654 1.2264131938 0.1737266864
1.2761047622 1.2781514571 0.1711552927
1.1872386865 1.3159896333 0.1576545856
1.0951738814 1.3437496972 0.1391264585
1.0010275690 1.3647574854 0.1221345873
0.9293076887 1.3765713398 0.1113186567
0.8326043612 1.3872711737 0.0995057228
0.7596315272 1.3925311688 0.0921482789
0.6619266826 1.3956344042 0.0846433497
0.5640370380 1.3956360376 0.0791573932
0.4660910059 1.3932464303 0.0754427601
0.3926386603 1.3901378448 0.0738241226
0.2947280146 1.3851130003 0.0726938596
