# Supplementary material for: The topology of the magnetically induced ring current of C13Cl2
Source: Chem Sci. 2026 Jun 27. Online ahead of print. doi: 10.1039/d6sc03398a (PMC13334967; doi:10.1039/d6sc03398a)
Supplement: SC-OLF-D6SC03398A-s002 [file SC-OLF-D6SC03398A-s002.zip › c13cl2/3loops/ribbon_traj_017_039.xyz]

300

0.2448783765 1.4055455503 -0.1160658296
0.1512358976 1.3965541306 -0.0882293726
0.0585650965 1.3906790675 -0.0565690061
-0.0450409864 1.3893073216 -0.0195721036
-0.1488703657 1.3936932457 0.0164390833
-0.2536450077 1.4024847522 0.0484918984
-0.3602911429 1.4128717162 0.0719724230
-0.4688396880 1.4206518593 0.0829212261
-0.5779045325 1.4221935547 0.0785159696
-0.6852775472 1.4161437636 0.0591379346
-0.7785849754 1.4063231079 0.0326025263
-0.8700975846 1.3932443524 0.0016827157
-0.9607729177 1.3777517883 -0.0299543657
-1.0404150318 1.3634436448 -0.0563776778
-1.1200778827 1.3463508190 -0.0796981309
-1.1895562452 1.3310847836 -0.0973278674
-1.2580699766 1.3083370165 -0.1088027056
-1.3243924646 1.2762645521 -0.1144552606
-1.3915762468 1.2228066130 -0.1099539211
-1.4408108791 1.1687972649 -0.0989846742
-1.4925825974 1.1027202464 -0.0819207370
-1.5491405427 1.0267172512 -0.0580371713
-1.6063943531 0.9521076373 -0.0310153508
-1.6758038449 0.8730685868 0.0004985832
-1.7515138327 0.7997918795 0.0314427471
-1.8341180864 0.7331080409 0.0595809212
-1.9332676560 0.6667339071 0.0833406669
-2.0373650157 0.6052063757 0.0949789886
-2.1318496819 0.5504259226 0.0919689896
-2.2218737060 0.4932656434 0.0714959639
-2.2972047653 0.4398102842 0.0429240623
-2.3664503081 0.3831115226 0.0061476216
-2.4241116238 0.3312103866 -0.0290114044
-2.4761991055 0.2756131901 -0.0666904733
-2.5226235248 0.2163060863 -0.1053210549
-2.5603518700 0.1631672228 -0.1389478385
-2.5866344963 0.1152761493 -0.1666731165
-2.6057671159 0.0527934077 -0.2001770297
-2.6119319251 -0.0026622860 -0.2273837805
-2.5978547179 -0.0711397141 -0.2508194550
-2.5743999777 -0.1266424200 -0.2651379812
-2.5420161518 -0.1782740952 -0.2719577971
-2.4946652981 -0.2342179977 -0.2667423657
-2.4438618620 -0.2844245124 -0.2537684839
-2.3963032175 -0.3162492965 -0.2306502354
-2.3422662874 -0.3505231937 -0.1966610137
-2.2906558247 -0.3777345161 -0.1542109680
-2.2353272099 -0.4061960391 -0.0978943779
-2.1858812917 -0.4287000232 -0.0329252677
-2.1421964714 -0.4492467203 0.0368846854
-2.1038845786 -0.4699262929 0.1101619019
-2.0664428487 -0.4974389871 0.1957663605
-2.0349044523 -0.5292563255 0.2825238258
-2.0083556629 -0.5670215894 0.3687604252
-1.9861448323 -0.6113736904 0.4531892741
-1.9662379075 -0.6700273268 0.5439415358
-1.9522455703 -0.7287483361 0.6211294413
-1.9420382370 -0.7938059517 0.6937079406
-1.9361824169 -0.8648035589 0.7609937732
-1.9354678148 -0.9410763189 0.8224585240
-1.9412004784 -1.0219712272 0.8773298545
-1.9548722905 -1.1064218232 0.9248588707
-1.9778389179 -1.1930201958 0.9642250462
-2.0114442104 -1.2799819233 0.9940934691
-2.0553406647 -1.3653074194 1.0136920742
-2.1078965319 -1.4475240820 1.0225933085
-2.1670463759 -1.5256391121 1.0205740951
-2.2303489998 -1.5994339504 1.0081192628
-2.2959599753 -1.6685847694 0.9852855701
-2.3623269123 -1.7329429281 0.9527251900
-2.4282872753 -1.7920651460 0.9107425776
-2.4928288253 -1.8452096390 0.8595913901
-2.5551246596 -1.8918086626 0.7999805792
-2.6143413392 -1.9310855461 0.7324851785
-2.6759516506 -1.9656840845 0.6482920160
-2.7258231760 -1.9867919213 0.5665900821
-2.7700481533 -1.9987382412 0.4799357014
-2.8079091482 -2.0012876009 0.3895537385
-2.8385916854 -1.9942056912 0.2967181718
-2.8617558371 -1.9778745276 0.2028791596
-2.8787735729 -1.9498460399 0.0979189653
-2.8853156277 -1.9156167458 0.0062120002
-2.8842855265 -1.8740063856 -0.0826296108
-2.8756654131 -1.8255688258 -0.1675194246
-2.8598741881 -1.7709989274 -0.2475200861
-2.8339765311 -1.7032262201 -0.3302175083
-2.8043084956 -1.6378988813 -0.3970913609
-2.7686467239 -1.5686023032 -0.4566356066
-2.7270711962 -1.4960966843 -0.5079360483
-2.6735473217 -1.4120435944 -0.5544269663
-2.6199355418 -1.3360604069 -0.5854150769
-2.5608056064 -1.2604540672 -0.6052314052
-2.4886136496 -1.1780256432 -0.6137144801
-2.4196767589 -1.1086028181 -0.6078257800
-2.3479041253 -1.0443064854 -0.5898784852
-2.2658797109 -0.9792813398 -0.5562120461
-2.1929425924 -0.9281165258 -0.5151749514
-2.1212791434 -0.8831643156 -0.4654876964
-2.0513973721 -0.8443457986 -0.4085792425
-1.9752885893 -0.8083927944 -0.3377270316
-1.9081332895 -0.7827151283 -0.2710046461
-1.8404264783 -0.7640203364 -0.2025738637
-1.7617651283 -0.7530084786 -0.1266214517
-1.6773832669 -0.7537372654 -0.0564162629
-1.5855293708 -0.7679040729 0.0018509337
-1.4865954302 -0.7971636857 0.0389397531
-1.3856520820 -0.8376306953 0.0517714385
-1.2879355526 -0.8850410526 0.0377937166
-1.1973653016 -0.9333266768 -0.0009295893
-1.1148963907 -0.9763206775 -0.0595481776
-1.0436110564 -1.0087529616 -0.1186025196
-0.9690063721 -1.0349254663 -0.1764966099
-0.8865236921 -1.0543208275 -0.2253365006
-0.8072947711 -1.0664185787 -0.2566243339
-0.7109228027 -1.0747052626 -0.2718806500
-0.6251975490 -1.0786830103 -0.2659974881
-0.5422339551 -1.0812122601 -0.2442628283
-0.4537490759 -1.0838717142 -0.2030318450
-0.3835669116 -1.0862901729 -0.1536457590
-0.3122661284 -1.0909701339 -0.0867757360
-0.2497593834 -1.0983171921 -0.0117137196
-0.1942668289 -1.1091545722 0.0683796719
-0.1441743117 -1.1243520726 0.1513267239
-0.0976112591 -1.1444403171 0.2353177485
-0.0528265945 -1.1697994362 0.3188561221
-0.0034226283 -1.2054448776 0.4104817646
0.0411394348 -1.2429340779 0.4893943704
0.0867368195 -1.2863155914 0.5645788731
0.1336146364 -1.3357005791 0.6350827477
0.1815996526 -1.3909018730 0.7002541424
0.2302562423 -1.4519204451 0.7593654689
0.2787647425 -1.5188919546 0.8116207914
0.3259127008 -1.5918797527 0.8563239109
0.3701571985 -1.6707779155 0.8929859386
0.4096759750 -1.7554255823 0.9210262076
0.4397918822 -1.8338871638 0.9382927039
0.4626742439 -1.9162301132 0.9481969843
0.4777348975 -2.0130890918 0.9497948466
0.4822990614 -2.1107502861 0.9417615500
0.4778337578 -2.2072619648 0.9247648010
0.4671161472 -2.2897890922 0.9024906693
0.4505262231 -2.3809890845 0.8707152946
0.4294810596 -2.4685243785 0.8319817627
0.4046824835 -2.5518470032 0.7866951508
0.3765926986 -2.6305407610 0.7354132037
0.3453979867 -2.7040907070 0.6785588495
0.3111753214 -2.7719438602 0.6165796842
0.2740132014 -2.8335434741 0.5499312181
0.2339868933 -2.8884071658 0.4791727953
0.1911719082 -2.9357676983 0.4047227489
0.1458663309 -2.9753039803 0.3272355675
0.0983547476 -3.0063563931 0.2472482433
0.0491105414 -3.0286633521 0.1654165598
-0.0013800520 -3.0418795606 0.0823828552
-0.0525737727 -3.0458644595 -0.0011686344
-0.1038594017 -3.0407378288 -0.0846029629
-0.1546531937 -3.0263908907 -0.1672451848
-0.2045399298 -3.0032179199 -0.2484188717
-0.2589975659 -2.9678048732 -0.3371670433
-0.3054668108 -2.9270489178 -0.4133374511
-0.3499171271 -2.8789194680 -0.4863282637
-0.3921242856 -2.8237043053 -0.5554976978
-0.4373010387 -2.7544841485 -0.6280053609
-0.4750142654 -2.6866355565 -0.6878267493
-0.5105778639 -2.6135099013 -0.7424340589
-0.5440977966 -2.5358396776 -0.7916575653
-0.5800937756 -2.4442660920 -0.8400946296
-0.6131629917 -2.3481882299 -0.8809507694
-0.6423701791 -2.2482038087 -0.9141785346
-0.6667718858 -2.1327602432 -0.9415644346
-0.6680294968 -2.0019125756 -0.9615692536
-0.6322793247 -1.8875152857 -0.9660867536
-0.5763501308 -1.7825199415 -0.9554488935
-0.5188589938 -1.6935393304 -0.9334952982
-0.4567594055 -1.6102664117 -0.9011692833
-0.4002788344 -1.5403492852 -0.8636119933
-0.3430288400 -1.4754066045 -0.8183782735
-0.2862462807 -1.4151933694 -0.7662107272
-0.2235418430 -1.3537629150 -0.7001654932
-0.1702330557 -1.3037616314 -0.6348360712
-0.1191186399 -1.2588072504 -0.5642298641
-0.0701185541 -1.2190558329 -0.4891064580
-0.0169886113 -1.1809154613 -0.4006078043
0.0291116166 -1.1520978532 -0.3189187148
0.0752329911 -1.1284323265 -0.2355884711
0.1288065597 -1.1077882717 -0.1416816206
0.1796019948 -1.0940888592 -0.0588606026
0.2353787083 -1.0843083952 0.0212261444
0.2979512954 -1.0777774247 0.0964019413
0.3689297854 -1.0735594547 0.1637782650
0.4489898744 -1.0707105858 0.2200037650
0.5376547520 -1.0682072077 0.2611578394
0.6326883048 -1.0649023939 0.2837617123
0.7301789793 -1.0593880151 0.2859886737
0.8255794270 -1.0498565302 0.2672959414
0.9146614389 -1.0345307483 0.2300743155
0.9956290490 -1.0125810905 0.1796345320
1.0704927355 -0.9839830926 0.1232210076
1.1438261127 -0.9489525133 0.0684397089
1.2205792752 -0.9088650758 0.0227319818
1.3036557045 -0.8663803285 -0.0064453321
1.4030233917 -0.8212281137 -0.0154597725
1.4937503396 -0.7879549705 -0.0009601682
1.5825157315 -0.7644607509 0.0326170525
1.6763643488 -0.7511092897 0.0879804485
1.7535198888 -0.7511484008 0.1485388983
1.8258635929 -0.7606478913 0.2141509877
1.9036679498 -0.7812009917 0.2892440753
1.9722550663 -0.8066331281 0.3546534207
2.0414912076 -0.8382599689 0.4165614068
2.1209415467 -0.8806590017 0.4797545610
2.1934156595 -0.9249999192 0.5287227172
2.2670169620 -0.9754397041 0.5693261439
2.3496696976 -1.0394755640 0.6032393320
2.4218380123 -1.1032516822 0.6214158853
2.4994328177 -1.1808195244 0.6283134259
2.5637908322 -1.2544858808 0.6208554188
2.6294902467 -1.3397460430 0.5983361777
2.6824197290 -1.4161747658 0.5671765224
2.7349171868 -1.5008183375 0.5205625640
2.7757914828 -1.5740561891 0.4697478670
2.8108049707 -1.6442238495 0.4108598084
2.8429310055 -1.7186166295 0.3364774312
2.8649109550 -1.7800820412 0.2632713617
2.8801212640 -1.8363461018 0.1843917377
2.8890635780 -1.8930837488 0.0905889465
2.8890455867 -1.9365554673 0.0026452949
2.8793646416 -1.9766309039 -0.0993154888
2.8630012107 -2.0043794692 -0.1919123492
2.8350031519 -2.0253905767 -0.2961310566
2.8024483348 -2.0348227189 -0.3880879787
2.7576466401 -2.0351184970 -0.4884615648
2.7110412732 -2.0252062699 -0.5741305265
2.6590615876 -2.0064199235 -0.6550883468
2.5950182548 -1.9756537013 -0.7389959000
2.5338471078 -1.9393206002 -0.8065141427
2.4613710706 -1.8900912921 -0.8729888779
2.3945960986 -1.8392593980 -0.9237118803
2.3179093377 -1.7756163299 -0.9701855037
2.2493565033 -1.7132159305 -1.0020851188
2.1733500734 -1.6377288624 -1.0268711723
2.1086128723 -1.5649813354 -1.0382499894
2.0418013469 -1.4776811428 -1.0390867208
1.9860491892 -1.3839580109 -1.0258534967
1.9438309782 -1.2860229153 -1.0000550440
1.9181943364 -1.1975207741 -0.9671703673
1.9026021049 -1.0994380582 -0.9203633807
1.8974796974 -1.0150901739 -0.8708145795
1.8992009172 -0.9349089997 -0.8144606864
1.9073747915 -0.8504648419 -0.7444771070
1.9186932224 -0.7813140053 -0.6758151814
1.9356087005 -0.7112091353 -0.5927315703
1.9535350327 -0.6554694670 -0.5140360023
1.9745086627 -0.6066541520 -0.4315889315
1.9990058773 -0.5651478496 -0.3461837889
2.0314674964 -0.5264243101 -0.2485066900
2.0653542579 -0.4985323392 -0.1608451331
2.1048314326 -0.4750503219 -0.0742921502
2.1509321834 -0.4535364910 0.0093698026
2.2044838423 -0.4307621679 0.0879140402
2.2652825121 -0.4031516631 0.1589497367
2.3240983898 -0.3730762610 0.2132381286
2.3865288625 -0.3346467784 0.2576441999
2.4492594214 -0.2849668979 0.2877842310
2.5081550956 -0.2254275214 0.3040246491
2.5547220944 -0.1681081050 0.3081920201
2.5937782196 -0.0926939162 0.2965869135
2.6128770978 -0.0246257626 0.2761116126
2.6151016674 0.0544784328 0.2432370702
2.5939649427 0.1278180107 0.2037423120
2.5594403646 0.1949053015 0.1630711149
2.5154459516 0.2564859073 0.1225665505
2.4648538732 0.3136189670 0.0830339696
2.4011054469 0.3740769162 0.0398611407
2.3310332661 0.4303242298 0.0009920775
2.2545699873 0.4826273915 -0.0305126324
2.1721472066 0.5311811402 -0.0508197540
2.0754880576 0.5825777269 -0.0585217749
1.9785840330 0.6338442117 -0.0513660408
1.8847747119 0.6882782455 -0.0334308521
1.8058953231 0.7418999140 -0.0107715990
1.7313745111 0.8003371163 0.0143043291
1.6603814636 0.8628264846 0.0386440463
1.5922551192 0.9284993004 0.0610281741
1.5256677486 0.9960577790 0.0809650860
1.4550605178 1.0619451460 0.0912553793
1.3773372866 1.1191909127 0.0830192199
1.2977189056 1.1691767192 0.0661062044
1.2269899271 1.2076452997 0.0449483175
1.1555622779 1.2427441573 0.0220425923
1.0832731632 1.2749629857 -0.0016516905
0.9991921206 1.3098549326 -0.0250824689
0.9240151534 1.3357240407 -0.0483512886
0.8473489555 1.3586412431 -0.0705035103
0.7691493342 1.3786151480 -0.0911354477
0.6774473305 1.3974690008 -0.1085411961
0.5954053585 1.4092821177 -0.1234420579
0.4997435846 1.4163840452 -0.1325926648
0.4146888493 1.4164726403 -0.1366548790
0.3291554606 1.4127066774 -0.1320847214
0.1903979600 1.4579890500 -0.3112620400
0.0949737889 1.4495505534 -0.2798432571
0.0007502495 1.4443940997 -0.2443483297
-0.0928111827 1.4441844607 -0.2067829939
-0.1862790106 1.4495440381 -0.1693710726
-0.2803659658 1.4596052158 -0.1345876991
-0.3759873997 1.4729580180 -0.1056099621
-0.4740724210 1.4868534468 -0.0872560547
-0.5740848050 1.4979004697 -0.0834992117
-0.6738218771 1.5035771558 -0.0963349657
-0.7713010100 1.5045126986 -0.1219412978
-0.8667014065 1.5026350077 -0.1545086081
-0.9612729111 1.4996783839 -0.1893613233
-1.0560515493 1.4959939298 -0.2235720390
-1.1517388289 1.4905737022 -0.2548738227
-1.2485589952 1.4804964445 -0.2810061427
-1.3454866374 1.4604455814 -0.2995765282
-1.4380317929 1.4217453239 -0.3065023470
-1.5173238050 1.3604659138 -0.2993428957
-1.5808193532 1.2845152402 -0.2810976258
-1.6345171926 1.2029288031 -0.2562061956
-1.6851631901 1.1206370683 -0.2274079861
-1.7377302132 1.0404298705 -0.1962803348
-1.7954261470 0.9642923358 -0.1640965566
-1.8596803490 0.8934691760 -0.1322552477
-1.9311163911 0.8289573196 -0.1023907227
-2.0091127076 0.7706191092 -0.0764935200
-2.0926917656 0.7176309681 -0.0574416595
-2.1798592464 0.6679584886 -0.0480995632
-2.2677778477 0.6188713877 -0.0512475331
-2.3532391214 0.5679131153 -0.0670692447
-2.4343516593 0.5140059344 -0.0929927739
-2.5109322727 0.4570799262 -0.1254958337
-2.5829813611 0.3969541973 -0.1623351049
-2.6503388149 0.3334065397 -0.2021751903
-2.7110127455 0.2651724748 -0.2448473018
-2.7615791921 0.1907265176 -0.2900676182
-2.7958468192 0.1084334137 -0.3366149654
-2.8061776314 0.0188582158 -0.3807982275
-2.7890640301 -0.0732828668 -0.4168560429
-2.7476749564 -0.1618813919 -0.4400863283
-2.6884277112 -0.2427378555 -0.4483191933
-2.6172984134 -0.3134894144 -0.4409528615
-2.5392639508 -0.3727661976 -0.4180696290
-2.4586307658 -0.4193028316 -0.3798392805
-2.3795251137 -0.4536247574 -0.3278731346
-2.3052864976 -0.4772726560 -0.2640594960
-2.2381238835 -0.4932102655 -0.1906672281
-2.1788461850 -0.5046823120 -0.1099837030
-2.1276064640 -0.5150466829 -0.0238081857
-2.0836083136 -0.5274699121 0.0660268235
-2.0459380456 -0.5445428869 0.1579488961
-2.0139398062 -0.5681151648 0.2505787407
-1.9866141386 -0.5997868889 0.3422769976
-1.9632325544 -0.6398042646 0.4317752786
-1.9433872191 -0.6885429730 0.5177305837
-1.9267975758 -0.7453499708 0.5993138834
-1.9133572281 -0.8096507515 0.6757501678
-1.9036328291 -0.8808875216 0.7463796831
-1.8984620461 -0.9582388261 0.8107753579
-1.8994005208 -1.0410333237 0.8682171553
-1.9082143551 -1.1280524277 0.9182157286
-1.9268569081 -1.2177881345 0.9600240766
-1.9577988512 -1.3081606062 0.9919654282
-2.0008936494 -1.3966213193 1.0133642173
-2.0544259369 -1.4813226421 1.0235168241
-2.1159954190 -1.5610476865 1.0220262042
-2.1823899401 -1.6358271479 1.0096930935
-2.2514634426 -1.7053363716 0.9861996943
-2.3213310245 -1.7697590351 0.9527142803
-2.3906926587 -1.8286901259 0.9094538483
-2.4584401575 -1.8812644241 0.8565284872
-2.5237224065 -1.9270306703 0.7949138640
-2.5856719732 -1.9651556804 0.7251823405
-2.6433847467 -1.9946703310 0.6480423620
-2.6959793900 -2.0149391359 0.5645335008
-2.7426489132 -2.0256958548 0.4758980203
-2.7826509502 -2.0267751370 0.3834286183
-2.8150083710 -2.0177202478 0.2884368108
-2.8395456835 -1.9992155931 0.1924872147
-2.8559276817 -1.9718520162 0.0969057782
-2.8636825169 -1.9357976604 0.0031279670
-2.8634875176 -1.8922100105 -0.0877272103
-2.8550125819 -1.8414369950 -0.1743622900
-2.8389501396 -1.7844619017 -0.2559161539
-2.8157873102 -1.7219765489 -0.3315186514
-2.7854474562 -1.6545414890 -0.3999913756
-2.7487445215 -1.5830873243 -0.4608392507
-2.7056691305 -1.5083960344 -0.5129903422
-2.6564296255 -1.4314437766 -0.5555021649
-2.6012678037 -1.3534917259 -0.5876286833
-2.5402028759 -1.2759436092 -0.6078229326
-2.4739901371 -1.2004659825 -0.6161191679
-2.4032967799 -1.1288556140 -0.6110978212
-2.3296016817 -1.0624394905 -0.5935587668
-2.2544038254 -1.0023613343 -0.5637735151
-2.1792052200 -0.9487657620 -0.5234596839
-2.1050211412 -0.9017161045 -0.4740684765
-2.0323640334 -0.8613419074 -0.4170506960
-1.9610396954 -0.8276243573 -0.3543059689
-1.8901472608 -0.8007696615 -0.2878682514
-1.8181383525 -0.7815489014 -0.2200040644
-1.7427776515 -0.7717230777 -0.1538316700
-1.6621184258 -0.7725009328 -0.0935536250
-1.5752009237 -0.7852987335 -0.0445113189
-1.4832221291 -0.8108378485 -0.0128490730
-1.3899366632 -0.8467464078 -0.0019211210
-1.3000910955 -0.8898948942 -0.0152515496
-1.2170531622 -0.9346402448 -0.0501704174
-1.1412264019 -0.9764340271 -0.1016310552
-1.0689554945 -1.0124571698 -0.1619723822
-0.9940863323 -1.0421026184 -0.2225972315
-0.9109954409 -1.0642317954 -0.2749949212
-0.8188174540 -1.0791412592 -0.3124519921
-0.7199691582 -1.0874932385 -0.3292285712
-0.6195964517 -1.0911443008 -0.3231605803
-0.5228562763 -1.0922715059 -0.2955245093
-0.4333342784 -1.0924375672 -0.2495058784
-0.3535388470 -1.0929195667 -0.1880648758
-0.2831714230 -1.0949383084 -0.1159880786
-0.2217268926 -1.0998678339 -0.0362499015
-0.1668179249 -1.1084638226 0.0478483031
-0.1169251042 -1.1217422880 0.1344357569
-0.0700124036 -1.1401574109 0.2217524351
-0.0242383758 -1.1640293884 0.3083476552
0.0215297691 -1.1937876096 0.3931007971
0.0684213520 -1.2293307207 0.4749547874
0.1170778155 -1.2707253208 0.5529381644
0.1678594592 -1.3180920775 0.6260057212
0.2206468506 -1.3710778348 0.6935764814
0.2751038524 -1.4296650769 0.7549101907
0.3304881465 -1.4940249397 0.8092250429
0.3856120385 -1.5642878025 0.8559399703
0.4388076304 -1.6405670387 0.8947484773
0.4878972246 -1.7231793184 0.9250616646
0.5297306337 -1.8124116338 0.9460103741
0.5606704289 -1.9076215193 0.9569563371
0.5789451977 -2.0066346781 0.9580712166
0.5837155221 -2.1068613902 0.9492330437
0.5772017346 -2.2057913969 0.9312494492
0.5620024352 -2.3018565667 0.9048577760
0.5408365488 -2.3944343579 0.8710989776
0.5152017354 -2.4830224760 0.8304129316
0.4859466836 -2.5670677821 0.7830686382
0.4537332796 -2.6463368406 0.7297925328
0.4187581747 -2.7203417009 0.6709645682
0.3810024588 -2.7884188372 0.6069280880
0.3405418569 -2.8499895222 0.5381364668
0.2974698013 -2.9046751568 0.4652376351
0.2517840936 -2.9514993001 0.3885566507
0.2038528089 -2.9903728023 0.3088628628
0.1538746080 -3.0203057191 0.2266066680
0.1024511329 -3.0411084929 0.1424552207
0.0500152039 -3.0524169913 0.0571313403
-0.0028538127 -3.0541696376 -0.0286504806
-0.0554505812 -3.0463471146 -0.1142703719
-0.1070884259 -3.0286846482 -0.1990024579
-0.1573644547 -3.0018346832 -0.2821255804
-0.2056734134 -2.9660940488 -0.3630425545
-0.2516051092 -2.9216778687 -0.4409963445
-0.2949759856 -2.8695707238 -0.5155890490
-0.3354055664 -2.8097950489 -0.5859652084
-0.3729831988 -2.7434102148 -0.6518511944
-0.4076028201 -2.6709218766 -0.7127430203
-0.4391051150 -2.5926939407 -0.7679561405
-0.4674510356 -2.5094895791 -0.8172844663
-0.4922346655 -2.4217001952 -0.8601601067
-0.5125724761 -2.3296925442 -0.8959260611
-0.5275242280 -2.2341697717 -0.9243659095
-0.5348927476 -2.1356487024 -0.9442104034
-0.5326977886 -2.0355167205 -0.9549581529
-0.5191888051 -1.9357309359 -0.9558982638
-0.4937635632 -1.8387499665 -0.9465126996
-0.4577507286 -1.7467495588 -0.9269613942
-0.4139044670 -1.6607953401 -0.8979751504
-0.3647709461 -1.5814399131 -0.8599454681
-0.3128547176 -1.5086296712 -0.8134551305
-0.2600187708 -1.4417999084 -0.7595943367
-0.2075263922 -1.3811576257 -0.6985514610
-0.1562259397 -1.3263884822 -0.6312562815
-0.1065782090 -1.2774977580 -0.5584123689
-0.0587626498 -1.2348580909 -0.4805818027
-0.0124068376 -1.1980652578 -0.3989742995
0.0330428767 -1.1673253817 -0.3144010266
0.0787083184 -1.1424810669 -0.2280217613
0.1257265636 -1.1231364839 -0.1409635408
0.1760388239 -1.1091060623 -0.0547399223
0.2314895603 -1.0995512705 0.0288946096
0.2939405833 -1.0937913221 0.1077832286
0.3653943516 -1.0907571118 0.1787282224
0.4466381907 -1.0893211596 0.2381964622
0.5372276417 -1.0882440866 0.2820567830
0.6349047814 -1.0861453239 0.3060405706
0.7353235218 -1.0814356013 0.3082121852
0.8333443215 -1.0721038589 0.2878395353
0.9240005550 -1.0561868518 0.2472255835
1.0051292006 -1.0329798114 0.1922500984
1.0792963760 -1.0028336739 0.1310120555
1.1519021625 -0.9659017582 0.0716576042
1.2288285163 -0.9236359465 0.0222558633
1.3135266075 -0.8788204707 -0.0083968608
1.4042573921 -0.8363991864 -0.0170937984
1.4973831586 -0.8014538142 -0.0024754831
1.5884659714 -0.7771419099 0.0326379000
1.6740446288 -0.7653707132 0.0843417108
1.7531655583 -0.7655853531 0.1466774652
1.8272022970 -0.7760121447 0.2142450129
1.8982012548 -0.7954202995 0.2831156129
1.9683289474 -0.8225429486 0.3502583916
2.0391055362 -0.8564231652 0.4135240846
2.1113628818 -0.8967547837 0.4710617465
2.1852975424 -0.9437742915 0.5208509783
2.2604046067 -0.9971215735 0.5616809785
2.3354579167 -1.0573788153 0.5914904921
2.4091085781 -1.1238007552 0.6091460702
2.4797926216 -1.1953901610 0.6143041827
2.5459751820 -1.2709113572 0.6061862804
2.6069642223 -1.3484906480 0.5858771176
2.6620808917 -1.4264452391 0.5536613934
2.7114162320 -1.5033363891 0.5111394050
2.7544557005 -1.5779618460 0.4588319762
2.7911738873 -1.6491801490 0.3977087484
2.8214553907 -1.7163042179 0.3289114569
2.8449975859 -1.7785894234 0.2532651121
2.8611230148 -1.8350311239 0.1713492183
2.8697842019 -1.8852449521 0.0844176521
2.8704890529 -1.9283934995 -0.0066380075
2.8628868030 -1.9635716251 -0.1007559117
2.8471439269 -1.9904236192 -0.1965927679
2.8229080771 -2.0078490678 -0.2928377999
2.7907520232 -2.0157378429 -0.3879905973
2.7513260905 -2.0139795627 -0.4807014237
2.7049057504 -2.0018892289 -0.5693125872
2.6528187402 -1.9803134445 -0.6528235240
2.5955106054 -1.9493158220 -0.7296831850
2.5341261634 -1.9098731265 -0.7991796830
2.4694961839 -1.8627393650 -0.8604754827
2.4023890718 -1.8085076216 -0.9125579401
2.3338440399 -1.7481781342 -0.9551819873
2.2649371859 -1.6823262320 -0.9878920537
2.1969375061 -1.6114413427 -1.0103842013
2.1316247090 -1.5355701862 -1.0219087290
2.0714273314 -1.4547823645 -1.0220240648
2.0187821829 -1.3696667207 -1.0107451266
1.9760771184 -1.2812863890 -0.9882316561
1.9451876952 -1.1913864504 -0.9549777111
1.9255692026 -1.1023628075 -0.9121083882
1.9157471250 -1.0161315281 -0.8609281239
1.9139012750 -0.9342987120 -0.8021423306
1.9180168190 -0.8576910262 -0.7367855386
1.9270794841 -0.7873813285 -0.6651405410
1.9400411394 -0.7237423541 -0.5880708117
1.9565636114 -0.6674658132 -0.5061038882
1.9765666807 -0.6190394351 -0.4199962450
2.0005461927 -0.5790182016 -0.3306528378
2.0288281761 -0.5467812832 -0.2394461520
2.0622990111 -0.5216961305 -0.1477412603
2.1015858483 -0.5022380614 -0.0569754756
2.1478912621 -0.4858798519 0.0310554571
2.2021638218 -0.4695790293 0.1144060116
2.2642784976 -0.4499180778 0.1912660076
2.3341328428 -0.4224529135 0.2584080063
2.4093970582 -0.3842909236 0.3132716969
2.4865184118 -0.3333286255 0.3530710435
2.5605014177 -0.2688773658 0.3752983030
2.6259403276 -0.1927335389 0.3802063733
2.6764465582 -0.1067399497 0.3677522191
2.7032723495 -0.0143872099 0.3386592526
2.7012116128 0.0773052669 0.2977270149
2.6727784520 0.1620140745 0.2515331255
2.6269836540 0.2385928572 0.2048769010
2.5698904588 0.3081966562 0.1595932053
2.5054704079 0.3726075863 0.1164414605
2.4349657547 0.4326263336 0.0765915239
2.3588909388 0.4888814284 0.0418570786
2.2769464987 0.5412973630 0.0155639632
2.1899635224 0.5901851909 0.0017148245
2.1009223229 0.6373190797 0.0010791251
2.0131095750 0.6854370664 0.0124234805
1.9289506350 0.7371725975 0.0323789908
1.8500244992 0.7943083274 0.0581456874
1.7771545525 0.8575587662 0.0872776123
1.7105298455 0.9267356117 0.1178850455
1.6494771152 1.0009917016 0.1482576829
1.5916134326 1.0784550635 0.1768416564
1.5261418313 1.1526871670 0.1887104081
1.4472325859 1.2104119442 0.1656211931
1.3656674352 1.2550151826 0.1267676753
1.2834762412 1.2918267082 0.0814782355
1.2007613099 1.3232009253 0.0331123063
1.1172857217 1.3503093896 -0.0165154281
1.0328551348 1.3742235459 -0.0661682665
0.9472036177 1.3953125424 -0.1150089944
0.8599140531 1.4136559645 -0.1620161581
0.7708718920 1.4296449649 -0.2065216540
0.6795181728 1.4429578308 -0.2470377708
0.5856495858 1.4535576478 -0.2821939814
0.4890934617 1.4611273028 -0.3100298447
0.3899047167 1.4650055987 -0.3273366168
0.2892051150 1.4642332996 -0.3293761418
0.2993587930 1.3531020505 0.0791303807
0.2074980062 1.3435577077 0.1033845119
0.1163799435 1.3369640353 0.1312103174
0.0027292099 1.3344301826 0.1676387866
-0.1114617208 1.3378424533 0.2022492392
-0.2269240496 1.3453642885 0.2315714959
-0.3445948861 1.3527854143 0.2495548082
-0.4636069550 1.3544502718 0.2530985069
-0.5817242601 1.3464866398 0.2405311509
-0.6967332173 1.3287103714 0.2146108350
-0.7858689408 1.3081335173 0.1871463503
-0.8734937627 1.2838536971 0.1578740395
-0.9602729243 1.2558251926 0.1294525918
-1.0247785143 1.2308933599 0.1108166834
-1.0884169364 1.2021279358 0.0954775609
-1.1305534952 1.1816731227 0.0863504079
-1.1706533158 1.1562284515 0.0819711169
-1.2107531364 1.1307837803 0.0775918259
-1.2658286886 1.0851473122 0.0794350535
-1.3008024050 1.0530792895 0.0831282774
-1.3506480022 1.0025116897 0.0923647215
-1.4131178953 0.9327974342 0.1113336435
-1.4750584931 0.8637854040 0.1342496332
-1.5561815429 0.7818448378 0.1650937230
-1.6433473163 0.7061145830 0.1951407418
-1.7371197817 0.6372587622 0.2215525651
-1.8574226044 0.5628487050 0.2431748538
-1.9820382659 0.4927817834 0.2473996368
-2.0838401175 0.4328933565 0.2320375423
-2.1759695643 0.3676598992 0.1942394610
-2.2411704091 0.3117074531 0.1529173693
-2.2985489568 0.2522171108 0.1052880172
-2.3372909748 0.2053408469 0.0674730249
-2.3694168500 0.1542721830 0.0289541583
-2.3949082347 0.0992056329 -0.0084669195
-2.4096909944 0.0611619707 -0.0330483752
-2.4116898005 0.0398257810 -0.0432786148
-2.4156874127 -0.0028465982 -0.0637390939
-2.4176862188 -0.0241827879 -0.0739693334
-2.4066454056 -0.0689965614 -0.0847828672
-2.4011249990 -0.0914034482 -0.0901896341
-2.3956045925 -0.1138103349 -0.0955964010
-2.3720321828 -0.1549465811 -0.0925318699
-2.3484597732 -0.1960828272 -0.0894673389
-2.3339756692 -0.2131957615 -0.0814611902
-2.3050074611 -0.2474216299 -0.0654488928
-2.2760251519 -0.2781963763 -0.0443624401
-2.2325305362 -0.3191818127 -0.0051215278
-2.1929163983 -0.3527177344 0.0441331676
-2.1567864788 -0.3834467576 0.0975775566
-2.1241608436 -0.4123826737 0.1542969804
-2.0869476518 -0.4503350874 0.2335838248
-2.0558690985 -0.4903974863 0.3144689108
-2.0300971872 -0.5342562898 0.3952438529
-2.0090571102 -0.5829431162 0.4746032697
-1.9890885960 -0.6515116806 0.5701524879
-1.9776935647 -0.7121467013 0.6429449993
-1.9707192459 -0.7779611519 0.7116657134
-1.9687320046 -0.8487195962 0.7756078634
-1.9724735835 -0.9239138116 0.8341416901
-1.9830004360 -1.0029091306 0.8864425538
-2.0015302259 -1.0847912186 0.9315020129
-2.0288209277 -1.1682522570 0.9684260159
-2.0650895696 -1.2518032404 0.9962215100
-2.1097876800 -1.3339935196 1.0140199310
-2.1613671268 -1.4137255218 1.0216697928
-2.2180973328 -1.4902305377 1.0191219861
-2.2783080595 -1.5630407528 1.0065454320
-2.3404565080 -1.6318331673 0.9843714460
-2.4033228001 -1.6961268211 0.9527360997
-2.4658818919 -1.7554401662 0.9120313070
-2.5272174932 -1.8091548540 0.8626542930
-2.5865269127 -1.8565866548 0.8050472945
-2.6430107051 -1.8970154118 0.7397880164
-2.7085185546 -1.9366978381 0.6485416701
-2.7556669620 -1.9586447067 0.5686466634
-2.7974473934 -1.9717806276 0.4839733825
-2.8331673462 -1.9758000649 0.3956788587
-2.8621749998 -1.9706911346 0.3049995327
-2.8839659908 -1.9565334620 0.2132711044
-2.9016194642 -1.9278400636 0.0989321525
-2.9069487385 -1.8954358311 0.0092960335
-2.9050835355 -1.8558027608 -0.0775320113
-2.8963182444 -1.8097006566 -0.1606765593
-2.8807982366 -1.7575359531 -0.2391240184
-2.8521657520 -1.6844758912 -0.3289163652
-2.8231695350 -1.6212562736 -0.3941913461
-2.7885489262 -1.5541172822 -0.4524319626
-2.7484732618 -1.4837973341 -0.5028817544
-2.6906650179 -1.3926434123 -0.5533517677
-2.6386032799 -1.3186290878 -0.5832014705
-2.5814083370 -1.2449645252 -0.6026398778
-2.5032371621 -1.1555853040 -0.6113097923
-2.4360567379 -1.0883500222 -0.6045537388
-2.3662065689 -1.0261734803 -0.5861982036
-2.2773555965 -0.9562013453 -0.5486505771
-2.2066799647 -0.9074672897 -0.5068902189
-2.1375371455 -0.8646125267 -0.4569069163
-2.0704307108 -0.8273496897 -0.4001077889
-1.9895374832 -0.7891612315 -0.3211480942
-1.9261193182 -0.7646605952 -0.2541410407
-1.8627146042 -0.7464917715 -0.1851436630
-1.7807526052 -0.7342938795 -0.0994112333
-1.6926481079 -0.7349735980 -0.0192789007
-1.5958578179 -0.7505094123 0.0482131863
-1.4899687313 -0.7834895230 0.0907285792
-1.3813675007 -0.8285149828 0.1054639981
-1.2757800097 -0.8801872110 0.0908389828
-1.1776774409 -0.9320131087 0.0483112388
-1.0885663796 -0.9762073278 -0.0174653001
-1.0182666182 -1.0050487533 -0.0752326570
-0.9439264118 -1.0277483142 -0.1303959882
-0.8620519433 -1.0444098597 -0.1756780800
-0.7957720882 -1.0536958982 -0.2007966758
-0.7018764473 -1.0619172868 -0.2145327287
-0.6307986463 -1.0662217198 -0.2088343960
-0.5616116338 -1.0701530143 -0.1930011473
-0.4741638734 -1.0753058612 -0.1565578116
-0.4135949761 -1.0796607791 -0.1192266422
-0.3413608338 -1.0870019594 -0.0575633934
-0.2777918741 -1.0967665503 0.0128224623
-0.2217157329 -1.1098453218 0.0889110407
-0.1714235192 -1.1269618571 0.1682176909
-0.1252101146 -1.1487232232 0.2488830618
-0.0814148132 -1.1755694839 0.3293645890
-0.0283750258 -1.2171021456 0.4278627321
0.0138575176 -1.2565374350 0.5038339535
0.0563958235 -1.3019058620 0.5762195818
0.0993698137 -1.3533090807 0.6441597742
0.1425524546 -1.4107259112 0.7069318033
0.1854086322 -1.4741758132 0.7638207471
0.2270413385 -1.5437589695 0.8140165398
0.2662133632 -1.6194717029 0.8567078515
0.3015067666 -1.7009887922 0.8912233999
0.3314547254 -1.7876718462 0.9169907506
0.3498531306 -1.8553626939 0.9305750338
0.3646780590 -1.9248387071 0.9394376316
0.3765245974 -2.0195435054 0.9415184767
0.3808826007 -2.1146391821 0.9342900563
0.3784657809 -2.2087325328 0.9182801527
0.3722298591 -2.2777216177 0.9001235627
0.3602158974 -2.3675438110 0.8703316117
0.3437603837 -2.4540262810 0.8335505937
0.3234182834 -2.5366262243 0.7903216635
0.2994521176 -2.6147446814 0.7410338747
0.2720377988 -2.6878397131 0.6861531307
0.2413481839 -2.7554688833 0.6262312803
0.2074845459 -2.8170974261 0.5617259694
0.1705039852 -2.8721391748 0.4931079554
0.1305597227 -2.9200360966 0.4208888472
0.0878798528 -2.9602351583 0.3456082723
0.0428348872 -2.9924070671 0.2678898185
-0.0042300501 -3.0162182113 0.1883778989
-0.0527753079 -3.0313421299 0.1076343700
-0.1022937327 -3.0375592814 0.0263132119
-0.1522682222 -3.0351285430 -0.0549355538
-0.2022179614 -3.0240971332 -0.1354879116
-0.2517154048 -3.0046011567 -0.2147121630
-0.3123217185 -2.9695156975 -0.3112915321
-0.3593285125 -2.9324199669 -0.3856785577
-0.4048582686 -2.8882682121 -0.4570674783
-0.4488430047 -2.8376135618 -0.5250301872
-0.5016188786 -2.7655580822 -0.6041595274
-0.5424257106 -2.7023492363 -0.6629104784
-0.5820506127 -2.6343258620 -0.7169119773
-0.6207445576 -2.5621897761 -0.7660306643
-0.6679528857 -2.4668319887 -0.8200291525
-0.7137535073 -2.3666839155 -0.8659754777
-0.7572161301 -2.2622378457 -0.9039911596
-0.7986510241 -2.1298717840 -0.9389184658
-0.8033612049 -1.9683084307 -0.9681803543
-0.7453698442 -1.8392996354 -0.9762752433
-0.6589366984 -1.7262899166 -0.9643850875
-0.5799672590 -1.6403291020 -0.9400292022
-0.4996143440 -1.5597374834 -0.9043634162
-0.4357867227 -1.4992586573 -0.8672785185
-0.3732029624 -1.4421835378 -0.8233014166
-0.3124737905 -1.3885868303 -0.7728271178
-0.2395572938 -1.3263682043 -0.7017795254
-0.1842401717 -1.2811347805 -0.6384158610
-0.1316590708 -1.2401167429 -0.5700473593
-0.0814744584 -1.2032535748 -0.4976311133
-0.0215703849 -1.1637656647 -0.4022413091
0.0251803565 -1.1368703247 -0.3234364031
0.0717576638 -1.1143835860 -0.2431551810
0.1318865559 -1.0924400595 -0.1423997005
0.1831651656 -1.0790716561 -0.0629812829
0.2392678563 -1.0690655199 0.0135576793
0.3019620076 -1.0617635274 0.0850206540
0.3724652192 -1.0563617976 0.1488283077
0.4513415581 -1.0521000120 0.2018110678
0.5380818624 -1.0481703287 0.2402588958
0.6304718283 -1.0436594639 0.2614828540
0.7250344368 -1.0373404289 0.2637651621
0.8178145325 -1.0276092015 0.2467523475
0.9053223228 -1.0128746447 0.2129230476
0.9861288974 -0.9921823695 0.1670189655
1.0616890949 -0.9651325114 0.1154299597
1.1357500629 -0.9320032684 0.0652218137
1.2123300341 -0.8940942051 0.0232081003
1.2937848014 -0.8539401864 -0.0044938034
1.4017893914 -0.8060570409 -0.0138257467
1.4901175206 -0.7744561268 0.0005551466
1.5765654916 -0.7517795918 0.0325962051
1.6786840688 -0.7368478663 0.0916191861
1.7538742194 -0.7367114486 0.1504003314
1.8245248888 -0.7452836378 0.2140569626
1.9091346448 -0.7669816840 0.2953725377
1.9761811852 -0.7907233075 0.3590484498
2.0438768789 -0.8200967726 0.4195987289
2.1305202116 -0.8645632198 0.4884473756
2.2015337766 -0.9062255469 0.5365944562
2.2736293172 -0.9537578346 0.5769713093
2.3638814785 -1.0215723127 0.6149881719
2.4345674464 -1.0827026091 0.6336857004
2.5190730137 -1.1662488879 0.6423226691
2.5816064825 -1.2380604044 0.6355245572
2.6520162711 -1.3310014379 0.6107952377
2.7027585664 -1.4059042926 0.5806916515
2.7584181416 -1.4983002859 0.5299857231
2.7971272651 -1.5701505321 0.4806637577
2.8304360540 -1.6392675501 0.4240108683
2.8644066203 -1.7209290412 0.3440434055
2.8848243240 -1.7815746589 0.2732776112
2.8991195131 -1.8376610798 0.1974342571
2.9083429542 -1.9009225454 0.0967602408
2.9076021206 -1.9447174350 0.0119285973
2.8958424803 -1.9896901828 -0.0978750659
2.8788584944 -2.0183353191 -0.1872319305
2.8470982267 -2.0429320856 -0.2994243133
2.8141446464 -2.0539075950 -0.3881853601
2.7639671898 -2.0562574312 -0.4962217058
2.7171767960 -2.0485233109 -0.5789484659
2.6653044349 -2.0325264025 -0.6573531695
2.5945259042 -2.0019915807 -0.7483086149
2.5335680523 -1.9687680740 -0.8138486024
2.4532459572 -1.9174432193 -0.8855022731
2.3868031254 -1.8700111745 -0.9348658205
2.3019746355 -1.8030545256 -0.9851890201
2.2337758206 -1.7441056289 -1.0162781840
2.1497626408 -1.6640163820 -1.0433581433
2.0856010356 -1.5943924845 -1.0545912499
2.0121753625 -1.5005799211 -1.0561493768
1.9533161956 -1.3982493010 -1.0409618668
1.9115848380 -1.2907594416 -1.0118784320
1.8912009777 -1.2036550977 -0.9793630235
1.8796350071 -1.0965133090 -0.9286183732
1.8792122699 -1.0140488197 -0.8807010350
1.8845005595 -0.9355192874 -0.8267790422
1.8967327640 -0.8432386577 -0.7521686754
1.9103069607 -0.7752466821 -0.6864898217
1.9311762616 -0.6986759165 -0.5973923289
1.9505064540 -0.6434731207 -0.5219681165
1.9724506446 -0.5942688689 -0.4431816181
1.9974655619 -0.5512774977 -0.3617147400
2.0341068168 -0.5060673371 -0.2575672281
2.0684095046 -0.4753685479 -0.1739490059
2.1080770169 -0.4478625823 -0.0916088249
2.1539731048 -0.4211931300 -0.0123158520
2.2068038627 -0.3919453065 0.0614220688
2.2662865266 -0.3563852485 0.1266334657
2.3140639368 -0.3236996084 0.1680682509
2.3636606668 -0.2850026331 0.2020167030
2.4120004310 -0.2366051704 0.2224974184
2.4558087735 -0.1819776770 0.2327509952
2.4835038613 -0.1434826711 0.2361776669
2.5111098809 -0.0786478827 0.2254216079
2.5224818461 -0.0348643153 0.2135639726
2.5289917220 0.0316515987 0.1887471256
2.5151514335 0.0936219468 0.1559514985
2.4918970751 0.1512177457 0.1212653287
2.4610014444 0.2047751583 0.0855398956
2.4242373385 0.2546303477 0.0496264787
2.3672451390 0.3155274988 0.0031307575
2.3031755933 0.3717670313 -0.0398729235
2.2321934759 0.4239574199 -0.0765892281
2.1543308908 0.4721770896 -0.1033543326
2.0500537922 0.5278363742 -0.1181226748
1.9440584910 0.5822513570 -0.1151555622
1.8405987888 0.6393838935 -0.0992406951
1.7617661470 0.6894915005 -0.0796888855
1.6855944697 0.7431154664 -0.0586689541
1.6102330816 0.7989173575 -0.0405969529
1.5350331232 0.8560068992 -0.0262013347
1.4597220647 0.9136604945 -0.0149114844
1.3839792043 0.9712031250 -0.0061996494
1.3074419873 1.0279698812 0.0004172467
1.2297703761 1.0833382559 0.0054447334
1.1705036130 1.1234638912 0.0084183996
1.1103632459 1.1622873892 0.0109728782
1.0492606047 1.1996165818 0.0132120471
0.9655291065 1.2454863193 0.0160033287
0.9008266891 1.2761355391 0.0183064173
0.8347838580 1.3036265216 0.0210091375
0.7674267763 1.3275853311 0.0242507585
0.6753764882 1.3519801709 0.0299553785
0.6051611313 1.3650065875 0.0353098657
0.5103937075 1.3716407877 0.0448445150
0.4394729819 1.3679396819 0.0540268588
0.3691058062 1.3611800552 0.0652066989
