# Supplementary material for: The topology of the magnetically induced ring current of C13Cl2
Source: Chem Sci. 2026 Jun 27. Online ahead of print. doi: 10.1039/d6sc03398a (PMC13334967; doi:10.1039/d6sc03398a)
Supplement: SC-OLF-D6SC03398A-s002 [file SC-OLF-D6SC03398A-s002.zip › c13cl2/3loops/ribbon_traj_017_052.xyz]

300

0.2170339046 1.4159832245 -0.1599006998
0.1213437979 1.4110599590 -0.1353913926
0.0263264548 1.4073639366 -0.1084858064
-0.0684012072 1.4059888166 -0.0807881102
-0.1632277165 1.4074977839 -0.0539947526
-0.2706871286 1.4115545029 -0.0284575929
-0.3670913841 1.4181643886 -0.0098103621
-0.4770577655 1.4261711634 0.0010900927
-0.5757018514 1.4319171007 -0.0003395169
-0.6734167601 1.4317298066 -0.0156313776
-0.7689107310 1.4264724109 -0.0410803600
-0.8624733049 1.4177190808 -0.0720370698
-0.9551900037 1.4067084475 -0.1044613585
-1.0478362980 1.3932799039 -0.1355912743
-1.1294222962 1.3795448121 -0.1600469497
-1.2110022722 1.3609187713 -0.1798942371
-1.2813885333 1.3409809204 -0.1930256295
-1.3584048186 1.3020004064 -0.1981990396
-1.4266789638 1.2489260626 -0.1934996138
-1.4850535679 1.1863012067 -0.1807183959
-1.5366422675 1.1192329617 -0.1623665327
-1.5852556187 1.0510928539 -0.1397580116
-1.6426979156 0.9755058871 -0.1119820598
-1.7039119163 0.9034365225 -0.0826756780
-1.7792815802 0.8284501666 -0.0500759431
-1.8625882564 0.7612486213 -0.0200883184
-1.9526063378 0.7009405688 0.0045857794
-2.0478070077 0.6459205501 0.0205309804
-2.1455589429 0.5933266299 0.0240556309
-2.2313680151 0.5454424033 0.0135971232
-2.3130205308 0.4947538635 -0.0092935888
-2.3889586014 0.4405099805 -0.0417599483
-2.4591773716 0.3826203920 -0.0802097960
-2.5235038931 0.3206363127 -0.1222474851
-2.5751377637 0.2626584264 -0.1602674944
-2.6199316799 0.2002962246 -0.1994763585
-2.6536868062 0.1435627624 -0.2339260028
-2.6755453293 0.0699868266 -0.2731594485
-2.6801272737 0.0030525066 -0.3042758817
-2.6672537433 -0.0656918878 -0.3297145457
-2.6389557057 -0.1320862487 -0.3463361234
-2.5929966754 -0.2047889960 -0.3543572265
-2.5423837840 -0.2590484432 -0.3480184404
-2.4883183103 -0.3075705026 -0.3339212040
-2.4226070568 -0.3543436949 -0.3032513332
-2.3575044829 -0.3916006949 -0.2611608755
-2.2952852907 -0.4203969576 -0.2091327392
-2.2376589135 -0.4424994670 -0.1488401115
-2.1865499472 -0.4592638987 -0.0810388754
-2.1351589268 -0.4776670695 0.0012040033
-2.0909482442 -0.4965074215 0.0876264991
-2.0530900627 -0.5187172242 0.1763381227
-2.0208686943 -0.5463667928 0.2657971118
-1.9932803529 -0.5809013777 0.3544534013
-1.9696897422 -0.6229192526 0.4410277699
-1.9471398359 -0.6791542754 0.5343768369
-1.9306485244 -0.7369608460 0.6132033141
-1.9172845237 -0.8015603418 0.6872179620
-1.9074600537 -0.8724577127 0.7558389546
-1.9021192168 -0.9490934284 0.8185263663
-1.9033711814 -1.0412820571 0.8808338659
-1.9122961111 -1.1272712450 0.9291886377
-1.9309075004 -1.2157585907 0.9695614976
-1.9611638047 -1.3047548979 1.0006112660
-2.0031109226 -1.3919185728 1.0215650258
-2.0622196552 -1.4854161289 1.0322010793
-2.1228089911 -1.5636971327 1.0301865509
-2.1881247004 -1.6370937468 1.0176325464
-2.2560000442 -1.7055110373 0.9946726661
-2.3247370313 -1.7689532206 0.9620348753
-2.4014722626 -1.8338465767 0.9142985992
-2.4682170537 -1.8851463127 0.8620249044
-2.5326232779 -1.9298289277 0.8014253009
-2.5938826992 -1.9671414260 0.7330712502
-2.6511258285 -1.9961840980 0.6576062425
-2.7099143061 -2.0185959438 0.5658603599
-2.7560223193 -2.0285851584 0.4786841585
-2.7956782770 -2.0291951305 0.3878347424
-2.8280448322 -2.0201475544 0.2945750262
-2.8551264367 -1.9987927336 0.1888081245
-2.8711732904 -1.9711462825 0.0950337650
-2.8790321691 -1.9352664584 0.0030045504
-2.8791541228 -1.8921348797 -0.0862044538
-2.8699097425 -1.8354704996 -0.1815020554
-2.8541191127 -1.7788847630 -0.2612847010
-2.8315427681 -1.7170382661 -0.3353365160
-2.8022469768 -1.6504909188 -0.4026479761
-2.7667883780 -1.5800379008 -0.4626188993
-2.7199903495 -1.4972400258 -0.5203356480
-2.6718738972 -1.4211993842 -0.5617980538
-2.6180278652 -1.3442240421 -0.5932603518
-2.5584806582 -1.2676977093 -0.6134645550
-2.4856968594 -1.1841130794 -0.6227721359
-2.4159590029 -1.1139009821 -0.6171392334
-2.3432087650 -1.0490061847 -0.5992665365
-2.2598227324 -0.9839027915 -0.5649246764
-2.1856986007 -0.9323868655 -0.5241109394
-2.1126806595 -0.8872241367 -0.4746211262
-2.0412422430 -0.8483345655 -0.4179611410
-1.9712219496 -0.8156824138 -0.3558304397
-1.8933302630 -0.7868724041 -0.2816922323
-1.8229068460 -0.7687040941 -0.2143372577
-1.7494021739 -0.7592339778 -0.1485843619
-1.6709441536 -0.7596556532 -0.0882606038
-1.5758702856 -0.7733707552 -0.0327552981
-1.4858269342 -0.7981639249 -0.0005891495
-1.3829599317 -0.8373144124 0.0127794298
-1.2943063593 -0.8794478474 0.0001481750
-1.2119154066 -0.9229209684 -0.0333297035
-1.1360326134 -0.9633869783 -0.0825255596
-1.0633412080 -0.9982895579 -0.1402082874
-0.9882367963 -1.0266512200 -0.1983721789
-0.9057506638 -1.0479804633 -0.2489091093
-0.8147931618 -1.0625296173 -0.2851715261
-0.7175119723 -1.0711095285 -0.3013397447
-0.6187893073 -1.0756602554 -0.2957618731
-0.5234146249 -1.0780714320 -0.2693319933
-0.4459993773 -1.0793628113 -0.2299889214
-0.3658031864 -1.0814317719 -0.1721893936
-0.2948199116 -1.0849120034 -0.1033125959
-0.2325423521 -1.0909614543 -0.0265294514
-0.1769929917 -1.1004000930 0.0550080575
-0.1264024364 -1.1140470880 0.1391749758
-0.0789799926 -1.1324663341 0.2242914557
-0.0272335741 -1.1590654333 0.3192470869
0.0186207453 -1.1886944599 0.4020469428
0.0655095015 -1.2237410124 0.4821044007
0.1140905405 -1.2643285968 0.5584482986
0.1647160594 -1.3104400381 0.6301814928
0.2173378897 -1.3618223652 0.6966985589
0.2786576541 -1.4260146464 0.7638679449
0.3341735301 -1.4886722679 0.8169491585
0.3896278268 -1.5568007389 0.8628416714
0.4435057457 -1.6306352528 0.9010935157
0.4997315255 -1.7207003721 0.9341891955
0.5425203332 -1.8076153458 0.9544882226
0.5749896648 -1.9003864056 0.9653783166
0.5967289873 -2.0092432179 0.9665142582
0.6013131775 -2.1076762233 0.9573992050
0.5945342570 -2.2048845918 0.9396853359
0.5769160708 -2.3108807691 0.9107567308
0.5547692448 -2.4015180067 0.8772061575
0.5284346760 -2.4883299631 0.8371679688
0.4987841369 -2.5709030060 0.7909443060
0.4619432381 -2.6579257217 0.7320912544
0.4265672359 -2.7302564121 0.6742495707
0.3886041887 -2.7969906802 0.6115280005
0.3480838646 -2.8575975352 0.5443465561
0.2994340292 -2.9175820201 0.4641948867
0.2536157053 -2.9632386126 0.3890869966
0.2056332808 -3.0012358913 0.3111242226
0.1557172494 -3.0307749647 0.2307547692
0.1043471736 -3.0515746475 0.1485904450
0.0454158219 -3.0643799169 0.0550627163
-0.0073886351 -3.0659289803 -0.0287967354
-0.0599629600 -3.0582941879 -0.1124742057
-0.1117273016 -3.0414579374 -0.1953082389
-0.1621523161 -3.0156909523 -0.2766554220
-0.2168273241 -2.9770541709 -0.3655802949
-0.2629874533 -2.9336311442 -0.4418465279
-0.3066734370 -2.8827045585 -0.5148631714
-0.3476456383 -2.8246083899 -0.5839915880
-0.3905098308 -2.7516763423 -0.6563562238
-0.4257147026 -2.6806906156 -0.7159377086
-0.4580754658 -2.6043165935 -0.7702272654
-0.4875287472 -2.5231893179 -0.8189784996
-0.5168286901 -2.4268685949 -0.8664170704
-0.5384191872 -2.3368218171 -0.9017230395
-0.5547726043 -2.2433154662 -0.9301083518
-0.5645607495 -2.1348723600 -0.9527106070
-0.5626428865 -2.0364870584 -0.9636500793
-0.5467707763 -1.9265107354 -0.9653388686
-0.5190649504 -1.8318763090 -0.9560064709
-0.4749354684 -1.7323652217 -0.9337004342
-0.4286884035 -1.6497392037 -0.9047933631
-0.3778928701 -1.5733456282 -0.8674133974
-0.3179715517 -1.4949839480 -0.8159734314
-0.2643291171 -1.4308837154 -0.7627499545
-0.2113231778 -1.3724835798 -0.7027297091
-0.1596880857 -1.3195633274 -0.6367119587
-0.1097838270 -1.2721168646 -0.5653988858
-0.0617155365 -1.2303726295 -0.4894007699
-0.0093809519 -1.1900520074 -0.3997822461
0.0362222225 -1.1601603329 -0.3169556848
0.0820321701 -1.1357098391 -0.2324670747
0.1293307823 -1.1164417253 -0.1474638335
0.1798921188 -1.1021030947 -0.0633822174
0.2354164903 -1.0919133107 0.0181116633
0.2978474982 -1.0852235995 0.0947671525
0.3689912928 -1.0810783717 0.1635106956
0.4495122788 -1.0784403524 0.2209532244
0.5389714735 -1.0761961568 0.2629753548
0.6350310370 -1.0731119148 0.2858874866
0.7335953326 -1.0676965293 0.2875478020
0.8298540918 -1.0581295182 0.2677592641
0.9193093597 -1.0425693992 0.2288020758
1.0001077064 -1.0201088826 0.1762622383
1.0745707746 -0.9909197704 0.1177518671
1.1476819673 -0.9551530915 0.0612209910
1.2246660116 -0.9141619523 0.0144295919
1.3083704454 -0.8707380911 -0.0151478175
1.3976057998 -0.8294306392 -0.0237538451
1.4890736303 -0.7948496557 -0.0103841715
1.5897544683 -0.7671934102 0.0270614061
1.6737570775 -0.7554754132 0.0782345015
1.7515254417 -0.7551276117 0.1396608660
1.8328884816 -0.7665854902 0.2147365810
1.9025536257 -0.7853368381 0.2827449326
1.9714408970 -0.8113688616 0.3491374174
2.0410190466 -0.8437853425 0.4118758305
2.1120858048 -0.8823522350 0.4691989572
2.1939195926 -0.9331198826 0.5249232408
2.2679861484 -0.9849294781 0.5654510237
2.3420599834 -1.0433922835 0.5954672585
2.4147773760 -1.1079925965 0.6139033556
2.4930084817 -1.1866774343 0.6204287555
2.5579754945 -1.2610057503 0.6125902226
2.6178245663 -1.3374538758 0.5929864795
2.6719532446 -1.4144036500 0.5619837252
2.7262039910 -1.4998211663 0.5157203201
2.7679805303 -1.5735091763 0.4641918811
2.8037590036 -1.6440088176 0.4043621176
2.8334333306 -1.7106015050 0.3371687644
2.8586536179 -1.7796381790 0.2536008840
2.8740079262 -1.8354701656 0.1731810097
2.8821318935 -1.8852860749 0.0879085543
2.8827067982 -1.9284234512 -0.0012904544
2.8737380316 -1.9678644875 -0.1049124295
2.8574713388 -1.9944528048 -0.1989364610
2.8331666467 -2.0121736029 -0.2933084835
2.8013017944 -2.0208028576 -0.3866819826
2.7623839486 -2.0200928744 -0.4777552729
2.7108214128 -2.0079872910 -0.5755577682
2.6589509421 -1.9872297756 -0.6573771105
2.6021346487 -1.9574551919 -0.7328791486
2.5414226404 -1.9195383768 -0.8013834508
2.4696091650 -1.8685150449 -0.8693579375
2.4030890326 -1.8155057291 -0.9203017403
2.3352647811 -1.7566441195 -0.9623059845
2.2670879737 -1.6924030865 -0.9947624630
2.1917511768 -1.6142295679 -1.0191120753
2.1274998317 -1.5396410717 -1.0301720327
2.0683110009 -1.4602353710 -1.0303609292
2.0165262515 -1.3765466187 -1.0197131528
1.9704180935 -1.2786057164 -0.9947742275
1.9411658867 -1.1899391954 -0.9619885289
1.9228074125 -1.1021120662 -0.9201488860
1.9139067472 -1.0169533073 -0.8703564065
1.9125658073 -0.9358559042 -0.8134483955
1.9179207393 -0.8505258335 -0.7422285452
1.9275613356 -0.7807945358 -0.6724476713
1.9409156156 -0.7172473064 -0.5975619342
1.9576838999 -0.6605230224 -0.5180334440
1.9778010986 -0.6109516370 -0.4346060168
2.0047442925 -0.5635605518 -0.3375983918
2.0333168106 -0.5293305433 -0.2490709665
2.0670315449 -0.5014626536 -0.1601395518
2.1065231042 -0.4782652460 -0.0722898077
2.1529104668 -0.4571301643 0.0125983593
2.2069207623 -0.4348872021 0.0924336378
2.2686043629 -0.4075986450 0.1645024596
2.3285190693 -0.3769298998 0.2186231293
2.3915093129 -0.3376070713 0.2623198434
2.4549799220 -0.2885495212 0.2938472156
2.5156143477 -0.2293840258 0.3115990060
2.5669798472 -0.1600477106 0.3127865401
2.6015904139 -0.0953218254 0.3030538990
2.6244296191 -0.0152225853 0.2792572247
2.6221121413 0.0527046171 0.2487838755
2.6030051435 0.1271832684 0.2098336314
2.5692978209 0.1956025103 0.1689673118
2.5239659727 0.2572758321 0.1280949978
2.4657756199 0.3228814200 0.0824330081
2.4005263184 0.3835301343 0.0393658406
2.3288867167 0.4399799583 0.0009726314
2.2507388017 0.4924020638 -0.0295001191
2.1667891605 0.5410880047 -0.0483076592
2.0795824971 0.5873654572 -0.0538978864
1.9815371122 0.6392150680 -0.0468077029
1.8870125457 0.6946704499 -0.0275901033
1.7980486372 0.7560985113 -0.0012955068
1.7246628863 0.8169169040 0.0258046650
1.6568528876 0.8832972127 0.0543402685
1.5938970434 0.9544080065 0.0826075428
1.5336478377 1.0285463994 0.1089154690
1.4691199909 1.1012668405 0.1247489451
1.4044376663 1.1559537345 0.1185617510
1.3367139654 1.2027233343 0.1023675685
1.2554551231 1.2486311651 0.0785180553
1.1815805950 1.2801806807 0.0492311427
1.0954413662 1.3109473677 0.0144365607
1.0081763541 1.3361440303 -0.0234355265
0.9198348457 1.3575744007 -0.0615603777
0.8412645840 1.3736396867 -0.0932690649
0.7612162519 1.3875705201 -0.1215769594
0.6795057415 1.3991529041 -0.1456610061
0.5840402697 1.4091054607 -0.1642854109
0.4992948732 1.4151037484 -0.1764040234
0.4011828410 1.4189253234 -0.1806053099
0.3145855548 1.4191206032 -0.1767661789
0.1903979600 1.4579890500 -0.3112620400
0.0949737889 1.4495505534 -0.2798432571
0.0007502495 1.4443940997 -0.2443483297
-0.0928111827 1.4441844607 -0.2067829939
-0.1862790106 1.4495440381 -0.1693710726
-0.2803659658 1.4596052158 -0.1345876991
-0.3759873997 1.4729580180 -0.1056099621
-0.4740724210 1.4868534468 -0.0872560547
-0.5740848050 1.4979004697 -0.0834992117
-0.6738218771 1.5035771558 -0.0963349657
-0.7713010100 1.5045126986 -0.1219412978
-0.8667014065 1.5026350077 -0.1545086081
-0.9612729111 1.4996783839 -0.1893613233
-1.0560515493 1.4959939298 -0.2235720390
-1.1517388289 1.4905737022 -0.2548738227
-1.2485589952 1.4804964445 -0.2810061427
-1.3454866374 1.4604455814 -0.2995765282
-1.4380317929 1.4217453239 -0.3065023470
-1.5173238050 1.3604659138 -0.2993428957
-1.5808193532 1.2845152402 -0.2810976258
-1.6345171926 1.2029288031 -0.2562061956
-1.6851631901 1.1206370683 -0.2274079861
-1.7377302132 1.0404298705 -0.1962803348
-1.7954261470 0.9642923358 -0.1640965566
-1.8596803490 0.8934691760 -0.1322552477
-1.9311163911 0.8289573196 -0.1023907227
-2.0091127076 0.7706191092 -0.0764935200
-2.0926917656 0.7176309681 -0.0574416595
-2.1798592464 0.6679584886 -0.0480995632
-2.2677778477 0.6188713877 -0.0512475331
-2.3532391214 0.5679131153 -0.0670692447
-2.4343516593 0.5140059344 -0.0929927739
-2.5109322727 0.4570799262 -0.1254958337
-2.5829813611 0.3969541973 -0.1623351049
-2.6503388149 0.3334065397 -0.2021751903
-2.7110127455 0.2651724748 -0.2448473018
-2.7615791921 0.1907265176 -0.2900676182
-2.7958468192 0.1084334137 -0.3366149654
-2.8061776314 0.0188582158 -0.3807982275
-2.7890640301 -0.0732828668 -0.4168560429
-2.7476749564 -0.1618813919 -0.4400863283
-2.6884277112 -0.2427378555 -0.4483191933
-2.6172984134 -0.3134894144 -0.4409528615
-2.5392639508 -0.3727661976 -0.4180696290
-2.4586307658 -0.4193028316 -0.3798392805
-2.3795251137 -0.4536247574 -0.3278731346
-2.3052864976 -0.4772726560 -0.2640594960
-2.2381238835 -0.4932102655 -0.1906672281
-2.1788461850 -0.5046823120 -0.1099837030
-2.1276064640 -0.5150466829 -0.0238081857
-2.0836083136 -0.5274699121 0.0660268235
-2.0459380456 -0.5445428869 0.1579488961
-2.0139398062 -0.5681151648 0.2505787407
-1.9866141386 -0.5997868889 0.3422769976
-1.9632325544 -0.6398042646 0.4317752786
-1.9433872191 -0.6885429730 0.5177305837
-1.9267975758 -0.7453499708 0.5993138834
-1.9133572281 -0.8096507515 0.6757501678
-1.9036328291 -0.8808875216 0.7463796831
-1.8984620461 -0.9582388261 0.8107753579
-1.8994005208 -1.0410333237 0.8682171553
-1.9082143551 -1.1280524277 0.9182157286
-1.9268569081 -1.2177881345 0.9600240766
-1.9577988512 -1.3081606062 0.9919654282
-2.0008936494 -1.3966213193 1.0133642173
-2.0544259369 -1.4813226421 1.0235168241
-2.1159954190 -1.5610476865 1.0220262042
-2.1823899401 -1.6358271479 1.0096930935
-2.2514634426 -1.7053363716 0.9861996943
-2.3213310245 -1.7697590351 0.9527142803
-2.3906926587 -1.8286901259 0.9094538483
-2.4584401575 -1.8812644241 0.8565284872
-2.5237224065 -1.9270306703 0.7949138640
-2.5856719732 -1.9651556804 0.7251823405
-2.6433847467 -1.9946703310 0.6480423620
-2.6959793900 -2.0149391359 0.5645335008
-2.7426489132 -2.0256958548 0.4758980203
-2.7826509502 -2.0267751370 0.3834286183
-2.8150083710 -2.0177202478 0.2884368108
-2.8395456835 -1.9992155931 0.1924872147
-2.8559276817 -1.9718520162 0.0969057782
-2.8636825169 -1.9357976604 0.0031279670
-2.8634875176 -1.8922100105 -0.0877272103
-2.8550125819 -1.8414369950 -0.1743622900
-2.8389501396 -1.7844619017 -0.2559161539
-2.8157873102 -1.7219765489 -0.3315186514
-2.7854474562 -1.6545414890 -0.3999913756
-2.7487445215 -1.5830873243 -0.4608392507
-2.7056691305 -1.5083960344 -0.5129903422
-2.6564296255 -1.4314437766 -0.5555021649
-2.6012678037 -1.3534917259 -0.5876286833
-2.5402028759 -1.2759436092 -0.6078229326
-2.4739901371 -1.2004659825 -0.6161191679
-2.4032967799 -1.1288556140 -0.6110978212
-2.3296016817 -1.0624394905 -0.5935587668
-2.2544038254 -1.0023613343 -0.5637735151
-2.1792052200 -0.9487657620 -0.5234596839
-2.1050211412 -0.9017161045 -0.4740684765
-2.0323640334 -0.8613419074 -0.4170506960
-1.9610396954 -0.8276243573 -0.3543059689
-1.8901472608 -0.8007696615 -0.2878682514
-1.8181383525 -0.7815489014 -0.2200040644
-1.7427776515 -0.7717230777 -0.1538316700
-1.6621184258 -0.7725009328 -0.0935536250
-1.5752009237 -0.7852987335 -0.0445113189
-1.4832221291 -0.8108378485 -0.0128490730
-1.3899366632 -0.8467464078 -0.0019211210
-1.3000910955 -0.8898948942 -0.0152515496
-1.2170531622 -0.9346402448 -0.0501704174
-1.1412264019 -0.9764340271 -0.1016310552
-1.0689554945 -1.0124571698 -0.1619723822
-0.9940863323 -1.0421026184 -0.2225972315
-0.9109954409 -1.0642317954 -0.2749949212
-0.8188174540 -1.0791412592 -0.3124519921
-0.7199691582 -1.0874932385 -0.3292285712
-0.6195964517 -1.0911443008 -0.3231605803
-0.5228562763 -1.0922715059 -0.2955245093
-0.4333342784 -1.0924375672 -0.2495058784
-0.3535388470 -1.0929195667 -0.1880648758
-0.2831714230 -1.0949383084 -0.1159880786
-0.2217268926 -1.0998678339 -0.0362499015
-0.1668179249 -1.1084638226 0.0478483031
-0.1169251042 -1.1217422880 0.1344357569
-0.0700124036 -1.1401574109 0.2217524351
-0.0242383758 -1.1640293884 0.3083476552
0.0215297691 -1.1937876096 0.3931007971
0.0684213520 -1.2293307207 0.4749547874
0.1170778155 -1.2707253208 0.5529381644
0.1678594592 -1.3180920775 0.6260057212
0.2206468506 -1.3710778348 0.6935764814
0.2751038524 -1.4296650769 0.7549101907
0.3304881465 -1.4940249397 0.8092250429
0.3856120385 -1.5642878025 0.8559399703
0.4388076304 -1.6405670387 0.8947484773
0.4878972246 -1.7231793184 0.9250616646
0.5297306337 -1.8124116338 0.9460103741
0.5606704289 -1.9076215193 0.9569563371
0.5789451977 -2.0066346781 0.9580712166
0.5837155221 -2.1068613902 0.9492330437
0.5772017346 -2.2057913969 0.9312494492
0.5620024352 -2.3018565667 0.9048577760
0.5408365488 -2.3944343579 0.8710989776
0.5152017354 -2.4830224760 0.8304129316
0.4859466836 -2.5670677821 0.7830686382
0.4537332796 -2.6463368406 0.7297925328
0.4187581747 -2.7203417009 0.6709645682
0.3810024588 -2.7884188372 0.6069280880
0.3405418569 -2.8499895222 0.5381364668
0.2974698013 -2.9046751568 0.4652376351
0.2517840936 -2.9514993001 0.3885566507
0.2038528089 -2.9903728023 0.3088628628
0.1538746080 -3.0203057191 0.2266066680
0.1024511329 -3.0411084929 0.1424552207
0.0500152039 -3.0524169913 0.0571313403
-0.0028538127 -3.0541696376 -0.0286504806
-0.0554505812 -3.0463471146 -0.1142703719
-0.1070884259 -3.0286846482 -0.1990024579
-0.1573644547 -3.0018346832 -0.2821255804
-0.2056734134 -2.9660940488 -0.3630425545
-0.2516051092 -2.9216778687 -0.4409963445
-0.2949759856 -2.8695707238 -0.5155890490
-0.3354055664 -2.8097950489 -0.5859652084
-0.3729831988 -2.7434102148 -0.6518511944
-0.4076028201 -2.6709218766 -0.7127430203
-0.4391051150 -2.5926939407 -0.7679561405
-0.4674510356 -2.5094895791 -0.8172844663
-0.4922346655 -2.4217001952 -0.8601601067
-0.5125724761 -2.3296925442 -0.8959260611
-0.5275242280 -2.2341697717 -0.9243659095
-0.5348927476 -2.1356487024 -0.9442104034
-0.5326977886 -2.0355167205 -0.9549581529
-0.5191888051 -1.9357309359 -0.9558982638
-0.4937635632 -1.8387499665 -0.9465126996
-0.4577507286 -1.7467495588 -0.9269613942
-0.4139044670 -1.6607953401 -0.8979751504
-0.3647709461 -1.5814399131 -0.8599454681
-0.3128547176 -1.5086296712 -0.8134551305
-0.2600187708 -1.4417999084 -0.7595943367
-0.2075263922 -1.3811576257 -0.6985514610
-0.1562259397 -1.3263884822 -0.6312562815
-0.1065782090 -1.2774977580 -0.5584123689
-0.0587626498 -1.2348580909 -0.4805818027
-0.0124068376 -1.1980652578 -0.3989742995
0.0330428767 -1.1673253817 -0.3144010266
0.0787083184 -1.1424810669 -0.2280217613
0.1257265636 -1.1231364839 -0.1409635408
0.1760388239 -1.1091060623 -0.0547399223
0.2314895603 -1.0995512705 0.0288946096
0.2939405833 -1.0937913221 0.1077832286
0.3653943516 -1.0907571118 0.1787282224
0.4466381907 -1.0893211596 0.2381964622
0.5372276417 -1.0882440866 0.2820567830
0.6349047814 -1.0861453239 0.3060405706
0.7353235218 -1.0814356013 0.3082121852
0.8333443215 -1.0721038589 0.2878395353
0.9240005550 -1.0561868518 0.2472255835
1.0051292006 -1.0329798114 0.1922500984
1.0792963760 -1.0028336739 0.1310120555
1.1519021625 -0.9659017582 0.0716576042
1.2288285163 -0.9236359465 0.0222558633
1.3135266075 -0.8788204707 -0.0083968608
1.4042573921 -0.8363991864 -0.0170937984
1.4973831586 -0.8014538142 -0.0024754831
1.5884659714 -0.7771419099 0.0326379000
1.6740446288 -0.7653707132 0.0843417108
1.7531655583 -0.7655853531 0.1466774652
1.8272022970 -0.7760121447 0.2142450129
1.8982012548 -0.7954202995 0.2831156129
1.9683289474 -0.8225429486 0.3502583916
2.0391055362 -0.8564231652 0.4135240846
2.1113628818 -0.8967547837 0.4710617465
2.1852975424 -0.9437742915 0.5208509783
2.2604046067 -0.9971215735 0.5616809785
2.3354579167 -1.0573788153 0.5914904921
2.4091085781 -1.1238007552 0.6091460702
2.4797926216 -1.1953901610 0.6143041827
2.5459751820 -1.2709113572 0.6061862804
2.6069642223 -1.3484906480 0.5858771176
2.6620808917 -1.4264452391 0.5536613934
2.7114162320 -1.5033363891 0.5111394050
2.7544557005 -1.5779618460 0.4588319762
2.7911738873 -1.6491801490 0.3977087484
2.8214553907 -1.7163042179 0.3289114569
2.8449975859 -1.7785894234 0.2532651121
2.8611230148 -1.8350311239 0.1713492183
2.8697842019 -1.8852449521 0.0844176521
2.8704890529 -1.9283934995 -0.0066380075
2.8628868030 -1.9635716251 -0.1007559117
2.8471439269 -1.9904236192 -0.1965927679
2.8229080771 -2.0078490678 -0.2928377999
2.7907520232 -2.0157378429 -0.3879905973
2.7513260905 -2.0139795627 -0.4807014237
2.7049057504 -2.0018892289 -0.5693125872
2.6528187402 -1.9803134445 -0.6528235240
2.5955106054 -1.9493158220 -0.7296831850
2.5341261634 -1.9098731265 -0.7991796830
2.4694961839 -1.8627393650 -0.8604754827
2.4023890718 -1.8085076216 -0.9125579401
2.3338440399 -1.7481781342 -0.9551819873
2.2649371859 -1.6823262320 -0.9878920537
2.1969375061 -1.6114413427 -1.0103842013
2.1316247090 -1.5355701862 -1.0219087290
2.0714273314 -1.4547823645 -1.0220240648
2.0187821829 -1.3696667207 -1.0107451266
1.9760771184 -1.2812863890 -0.9882316561
1.9451876952 -1.1913864504 -0.9549777111
1.9255692026 -1.1023628075 -0.9121083882
1.9157471250 -1.0161315281 -0.8609281239
1.9139012750 -0.9342987120 -0.8021423306
1.9180168190 -0.8576910262 -0.7367855386
1.9270794841 -0.7873813285 -0.6651405410
1.9400411394 -0.7237423541 -0.5880708117
1.9565636114 -0.6674658132 -0.5061038882
1.9765666807 -0.6190394351 -0.4199962450
2.0005461927 -0.5790182016 -0.3306528378
2.0288281761 -0.5467812832 -0.2394461520
2.0622990111 -0.5216961305 -0.1477412603
2.1015858483 -0.5022380614 -0.0569754756
2.1478912621 -0.4858798519 0.0310554571
2.2021638218 -0.4695790293 0.1144060116
2.2642784976 -0.4499180778 0.1912660076
2.3341328428 -0.4224529135 0.2584080063
2.4093970582 -0.3842909236 0.3132716969
2.4865184118 -0.3333286255 0.3530710435
2.5605014177 -0.2688773658 0.3752983030
2.6259403276 -0.1927335389 0.3802063733
2.6764465582 -0.1067399497 0.3677522191
2.7032723495 -0.0143872099 0.3386592526
2.7012116128 0.0773052669 0.2977270149
2.6727784520 0.1620140745 0.2515331255
2.6269836540 0.2385928572 0.2048769010
2.5698904588 0.3081966562 0.1595932053
2.5054704079 0.3726075863 0.1164414605
2.4349657547 0.4326263336 0.0765915239
2.3588909388 0.4888814284 0.0418570786
2.2769464987 0.5412973630 0.0155639632
2.1899635224 0.5901851909 0.0017148245
2.1009223229 0.6373190797 0.0010791251
2.0131095750 0.6854370664 0.0124234805
1.9289506350 0.7371725975 0.0323789908
1.8500244992 0.7943083274 0.0581456874
1.7771545525 0.8575587662 0.0872776123
1.7105298455 0.9267356117 0.1178850455
1.6494771152 1.0009917016 0.1482576829
1.5916134326 1.0784550635 0.1768416564
1.5261418313 1.1526871670 0.1887104081
1.4472325859 1.2104119442 0.1656211931
1.3656674352 1.2550151826 0.1267676753
1.2834762412 1.2918267082 0.0814782355
1.2007613099 1.3232009253 0.0331123063
1.1172857217 1.3503093896 -0.0165154281
1.0328551348 1.3742235459 -0.0661682665
0.9472036177 1.3953125424 -0.1150089944
0.8599140531 1.4136559645 -0.1620161581
0.7708718920 1.4296449649 -0.2065216540
0.6795181728 1.4429578308 -0.2470377708
0.5856495858 1.4535576478 -0.2821939814
0.4890934617 1.4611273028 -0.3100298447
0.3899047167 1.4650055987 -0.3273366168
0.2892051150 1.4642332996 -0.3293761418
0.2436698491 1.3739773990 -0.0085393596
0.1477138068 1.3725693645 0.0090604719
0.0519026601 1.3703337736 0.0273767169
-0.0439912318 1.3677931726 0.0452067734
-0.1401764224 1.3654515297 0.0613815674
-0.2610082915 1.3635037900 0.0776725133
-0.3581953685 1.3633707592 0.0859892380
-0.4800431100 1.3654888800 0.0894362400
-0.5773188978 1.3659337317 0.0828201778
-0.6730116431 1.3598824574 0.0650722106
-0.7665204521 1.3484321233 0.0397805778
-0.8582452034 1.3328031539 0.0104344686
-0.9491070962 1.3137385111 -0.0195613938
-1.0396210467 1.2905658779 -0.0476105095
-1.1071057636 1.2685159220 -0.0652200767
-1.1734455492 1.2413410980 -0.0787823316
-1.2172904292 1.2215162594 -0.0864747308
-1.2787778443 1.1822554889 -0.0898957323
-1.3360341226 1.1373862115 -0.0876563320
-1.3892877825 1.0880871732 -0.0803391659
-1.4387673424 1.0355371202 -0.0685268698
-1.4853480472 0.9815486394 -0.0521080371
-1.5476656180 0.9105819037 -0.0276837847
-1.6123976857 0.8425807091 -0.0012547993
-1.6988828115 0.7634311573 0.0321033615
-1.7940601217 0.6935399229 0.0622140859
-1.8960999680 0.6312620283 0.0856650787
-2.0029222499 0.5742101321 0.0985036203
-2.1112586394 0.5186947711 0.0962108249
-2.1949581825 0.4720134190 0.0784417794
-2.2728019402 0.4215946117 0.0484820671
-2.3435655434 0.3670140267 0.0094728772
-2.4074224706 0.3081608578 -0.0349237582
-2.4640264251 0.2443184281 -0.0821598652
-2.4999367125 0.1919103131 -0.1183597985
-2.5288506142 0.1354199744 -0.1541054152
-2.5457944202 0.0963990073 -0.1777843873
-2.5552438393 0.0315402396 -0.2097039316
-2.5540769160 -0.0127532027 -0.2277535359
-2.5454434565 -0.0581009087 -0.2425730485
-2.5302364550 -0.1022911054 -0.2525859185
-2.4975656396 -0.1668401365 -0.2603952596
-2.4674691547 -0.2046074721 -0.2550840193
-2.4373726697 -0.2423748077 -0.2497727790
-2.3865833477 -0.2893845583 -0.2266633858
-2.3354838522 -0.3295766323 -0.1944486165
-2.2852840839 -0.3635212592 -0.1542059824
-2.2371939436 -0.3917886686 -0.1070129950
-2.1942537094 -0.4138454854 -0.0520940478
-2.1427113897 -0.4402874561 0.0262161923
-2.0982881747 -0.4655449310 0.1092261746
-2.0602420799 -0.4928915616 0.1947273493
-2.0277975824 -0.5246184208 0.2810154829
-1.9999465672 -0.5620158664 0.3666298050
-1.9761469301 -0.6060342406 0.4502802612
-1.9508924527 -0.6697655779 0.5510230901
-1.9344994730 -0.7285717211 0.6270927449
-1.9212118193 -0.7934699321 0.6986857562
-1.9112872783 -0.8640279039 0.7652982261
-1.9057763875 -0.9399480307 0.8262773747
-1.9073418419 -1.0415307905 0.8934505765
-1.9163778670 -1.1264900622 0.9401615469
-1.9349580927 -1.2137290469 0.9790989186
-1.9645287583 -1.3013491897 1.0092571038
-2.0053281959 -1.3872158263 1.0297658343
-2.0700133736 -1.4895096156 1.0408853344
-2.1296225633 -1.5663465790 1.0383468976
-2.1938594606 -1.6383603456 1.0255719992
-2.2605366458 -1.7056857031 1.0031456380
-2.3281430380 -1.7681474061 0.9713554703
-2.4122518666 -1.8390030276 0.9191433502
-2.4779939500 -1.8890282013 0.8675213215
-2.5415241493 -1.9326271850 0.8079367378
-2.6020934251 -1.9691271716 0.7409601598
-2.6588669103 -1.9976978650 0.6671701231
-2.7238492223 -2.0222527518 0.5671872190
-2.7693957254 -2.0314744620 0.4814702966
-2.8087056038 -2.0316151240 0.3922408666
-2.8410812935 -2.0225748610 0.3007132415
-2.8707071898 -1.9983698740 0.1851290342
-2.8864188992 -1.9704405489 0.0931617518
-2.8943818212 -1.9347352564 0.0028811339
-2.8948207281 -1.8920597488 -0.0846816974
-2.8848069031 -1.8295040042 -0.1886418208
-2.8692880858 -1.7733076244 -0.2666532482
-2.8472982260 -1.7120999834 -0.3391543806
-2.8190464975 -1.6464403487 -0.4053045767
-2.7848322345 -1.5769884774 -0.4643985478
-2.7343115684 -1.4860840172 -0.5276809537
-2.6873181689 -1.4109549918 -0.5680939427
-2.6347879267 -1.3349563582 -0.5988920203
-2.5767584404 -1.2594518094 -0.6191061773
-2.4974035818 -1.1677601763 -0.6294251039
-2.4286212258 -1.0989463501 -0.6231806456
-2.3568158482 -1.0355728790 -0.6049743063
-2.2652416394 -0.9654442487 -0.5660758377
-2.1921919813 -0.9160079691 -0.5247621949
-2.1203401778 -0.8727321688 -0.4751737759
-2.0501204527 -0.8353272237 -0.4188715859
-1.9814042039 -0.8037404704 -0.3573549105
-1.8965132652 -0.7729751468 -0.2755162131
-1.8276753394 -0.7558592867 -0.2086704511
-1.7560266964 -0.7467448779 -0.1433370539
-1.6797698814 -0.7468103735 -0.0829675827
-1.5765396475 -0.7614427769 -0.0209992773
-1.4884317393 -0.7854900014 0.0116707739
-1.3759832003 -0.8278824171 0.0274799805
-1.2885216231 -0.8690008005 0.0155478996
-1.2067776510 -0.9112016919 -0.0164889896
-1.1308388249 -0.9503399295 -0.0634200639
-1.0577269216 -0.9841219460 -0.1184441925
-0.9823872602 -1.0111998216 -0.1741471263
-0.9005058867 -1.0317291312 -0.2228232975
-0.8107688695 -1.0459179755 -0.2578910602
-0.7150547863 -1.0547258186 -0.2734509181
-0.6179821629 -1.0601762099 -0.2683631660
-0.5239729734 -1.0638713581 -0.2431394773
-0.4586644763 -1.0662880553 -0.2104719645
-0.3780675258 -1.0699439771 -0.1563139115
-0.3064684003 -1.0748856985 -0.0906371132
-0.2433578116 -1.0820550746 -0.0168090013
-0.1871680586 -1.0923363634 0.0621678120
-0.1358797685 -1.1063518880 0.1439141947
-0.0879475816 -1.1247752573 0.2268304763
-0.0302287724 -1.1541014781 0.3301465186
0.0157117214 -1.1836013103 0.4109930886
0.0625976510 -1.2181513041 0.4892540140
0.1111032654 -1.2579318728 0.5639584328
0.1615726597 -1.3027879988 0.6343572644
0.2140289288 -1.3525668956 0.6998206364
0.2822114558 -1.4223642159 0.7728256992
0.3378589138 -1.4833195960 0.8246732740
0.3936436152 -1.5493136753 0.8697433725
0.4482038611 -1.6207034669 0.9074385540
0.5115658263 -1.7182214259 0.9433167263
0.5553100326 -1.8028190578 0.9629660712
0.5893089008 -1.8931512918 0.9738002961
0.6145127769 -2.0118517577 0.9749572998
0.6189108329 -2.1084910564 0.9655653663
0.6118667795 -2.2039777868 0.9481212227
0.5918297063 -2.3199049714 0.9166556856
0.5687019408 -2.4086016555 0.8833133375
0.5416676166 -2.4936374501 0.8439230059
0.5116215902 -2.5747382299 0.7988199738
0.4701531967 -2.6695146029 0.7343899760
0.4343762971 -2.7401711232 0.6775345733
0.3962059186 -2.8055625231 0.6161279130
0.3556258724 -2.8652055483 0.5505566454
0.3013982571 -2.9304888834 0.4631521384
0.2554473170 -2.9749779252 0.3896173424
0.2074137526 -3.0120989803 0.3133855825
0.1575598908 -3.0412442104 0.2349028703
0.1062432143 -3.0620408020 0.1547256693
0.0408164398 -3.0763428426 0.0529940924
-0.0119234576 -3.0776883229 -0.0289429903
-0.0644753389 -3.0702412612 -0.1106780394
-0.1163661773 -3.0542312266 -0.1916140199
-0.1669401774 -3.0295472213 -0.2711852636
-0.2279812348 -2.9880142930 -0.3681180352
-0.2743697973 -2.9455844197 -0.4426967113
-0.3183708883 -2.8958383931 -0.5141372938
-0.3598857101 -2.8394217308 -0.5820179677
-0.4080364627 -2.7599424698 -0.6608612533
-0.4438265852 -2.6904593545 -0.7191323968
-0.4770458165 -2.6159392464 -0.7724983902
-0.5076064589 -2.5368890567 -0.8206725329
-0.5414227147 -2.4320369946 -0.8726740341
-0.5642658982 -2.3439510899 -0.9075200179
-0.5820209805 -2.2524611606 -0.9358507941
-0.5942287514 -2.1340960175 -0.9612108107
-0.5925879843 -2.0374573963 -0.9723420058
-0.5743527475 -1.9172905350 -0.9747794733
-0.5443663375 -1.8250026516 -0.9655002422
-0.4921202083 -1.7179808847 -0.9404394742
-0.4434723400 -1.6386830674 -0.9116115758
-0.3910147941 -1.5652513432 -0.8748813267
-0.3230883859 -1.4813382247 -0.8184917323
-0.2686394634 -1.4199675224 -0.7659055723
-0.2151199634 -1.3638095340 -0.7069079573
-0.1631502316 -1.3127381725 -0.6421676358
-0.1129894449 -1.2667359712 -0.5723854028
-0.0646684233 -1.2258871682 -0.4982197371
-0.0063550662 -1.1820387570 -0.4005901926
0.0394015683 -1.1529952841 -0.3195103431
0.0853560218 -1.1289386112 -0.2369123881
0.1329350010 -1.1097469667 -0.1539641263
0.1837454137 -1.0951001272 -0.0720245125
0.2393434203 -1.0842753509 0.0073287170
0.3017544131 -1.0766558769 0.0817510764
0.3725882340 -1.0713996317 0.1482931689
0.4523863669 -1.0675595452 0.2037099865
0.5407153053 -1.0641482269 0.2438939267
0.6351572926 -1.0600785058 0.2657344027
0.7318671435 -1.0539574573 0.2668834189
0.8263638621 -1.0441551775 0.2476789929
0.9146181645 -1.0289519465 0.2103785682
0.9950862122 -1.0072379539 0.1602743783
1.0698451731 -0.9790058670 0.1044916787
1.1434617721 -0.9444044247 0.0507843778
1.2205035069 -0.9046879580 0.0066033206
1.3032142832 -0.8626557115 -0.0218987742
1.3909542076 -0.8224620919 -0.0304138918
1.4807641021 -0.7882454973 -0.0182928599
1.5910429652 -0.7572449104 0.0214849121
1.6734695263 -0.7455801131 0.0721272922
1.7498853251 -0.7446698703 0.1326442669
1.8385746662 -0.7571588357 0.2152281490
1.9069059967 -0.7752533767 0.2823742523
1.9745528467 -0.8001947745 0.3480164431
2.0429325570 -0.8311475198 0.4102275764
2.1128087279 -0.8679496863 0.4673361680
2.2025416428 -0.9224654738 0.5289955034
2.2755676901 -0.9727373827 0.5692210688
2.3486620501 -1.0294057518 0.5994440250
2.4204461738 -1.0921844378 0.6186606411
2.5062243418 -1.1779647076 0.6265533283
2.5699758069 -1.2511001435 0.6189941649
2.6286849103 -1.3264171037 0.6000958413
2.6818255975 -1.4023620608 0.5703060571
2.7409917499 -1.4963059435 0.5203012353
2.7815053601 -1.5690565067 0.4695517861
2.8163441198 -1.6388374863 0.4110154868
2.8454112705 -1.7048987922 0.3454260719
2.8723096499 -1.7806869346 0.2539366559
2.8868928375 -1.8359092072 0.1750128012
2.8944795851 -1.8853271976 0.0913994565
2.8949245436 -1.9284534029 0.0040570987
2.8845892602 -1.9721573498 -0.1090689473
2.8677987506 -1.9984819904 -0.2012801542
2.8434252162 -2.0164981379 -0.2937791671
2.8118515655 -2.0258678723 -0.3853733680
2.7734418068 -2.0262061861 -0.4748091221
2.7167370751 -2.0140853532 -0.5818029492
2.6650831439 -1.9941461066 -0.6619306970
2.6087586921 -1.9655945617 -0.7360751122
2.5487191175 -1.9292036271 -0.8035872187
2.4697221460 -1.8742907248 -0.8782403922
2.4037889934 -1.8225038367 -0.9280455405
2.3366855223 -1.7651101047 -0.9694299817
2.2692387615 -1.7024799410 -1.0016328723
2.1865648476 -1.6170177931 -1.0278399494
2.1233749544 -1.5437119571 -1.0384353364
2.0651946704 -1.4656883776 -1.0386977935
2.0142703201 -1.3834265167 -1.0286811790
1.9647590686 -1.2759250438 -1.0013167990
1.9371440782 -1.1884919405 -0.9689993467
1.9200456225 -1.1018613250 -0.9281893839
1.9120663693 -1.0177750864 -0.8797846891
1.9112303396 -0.9374130964 -0.8247544604
1.9178246596 -0.8433606408 -0.7476715517
1.9280431872 -0.7742077430 -0.6797548017
1.9417900917 -0.7107522587 -0.6070530566
1.9588041884 -0.6535802315 -0.5299629997
1.9790355164 -0.6028638389 -0.4492157885
2.0089423923 -0.5481029019 -0.3445439458
2.0378054451 -0.5118798034 -0.2586957810
2.0717640787 -0.4812291767 -0.1725378434
2.1114603602 -0.4542924306 -0.0876041398
2.1579296714 -0.4283804766 -0.0058587386
2.2116777027 -0.4001953750 0.0704612641
2.2729302283 -0.3652792122 0.1377389115
2.3229052957 -0.3314068862 0.1788382522
2.3736215676 -0.2909232190 0.2113679899
2.4234414322 -0.2437704169 0.2346233878
2.4707272776 -0.1898906857 0.2478997090
2.5080193669 -0.1273618824 0.2453667069
2.5267342697 -0.0839037012 0.2383555788
2.5455868887 -0.0160579607 0.2198551967
2.5430126698 0.0281039673 0.1998407361
2.5332318351 0.0923524624 0.1681341372
2.5116119878 0.1526121634 0.1330577226
2.4780414866 0.2063550079 0.0965967903
2.4260808318 0.2731552537 0.0484245556
2.3660868820 0.3344339351 0.0021401573
2.2988824946 0.3910784883 -0.0399118158
2.2245311046 0.4435067645 -0.0745642014
2.1436147986 0.4919908186 -0.0983301428
2.0582426712 0.5374118347 -0.1088748978
1.9499646494 0.5929930696 -0.1060388863
1.8450744564 0.6521683024 -0.0875591974
1.7460727752 0.7178886951 -0.0607367010
1.6721712201 0.7762750418 -0.0356682823
1.6031759297 0.8398588137 -0.0092045085
1.5383169716 0.9078243113 0.0169574027
1.4756822427 0.9786377354 0.0409892816
1.4120981504 1.0498465140 0.0607874822
1.3616427468 1.1014955248 0.0715023088
1.3077604955 1.1504314859 0.0779674618
1.2274340051 1.2054356221 0.0755578751
1.1623998801 1.2371604360 0.0653499790
1.0735970107 1.2715853457 0.0453885495
0.9834975735 1.2980645147 0.0192972135
0.8924660737 1.3198362590 -0.0081117610
0.8226151149 1.3336234088 -0.0245219716
0.7515606117 1.3454960754 -0.0366322649
0.6794933101 1.3553479774 -0.0442842415
0.5824309537 1.3646532737 -0.0463768404
0.5094962847 1.3690801940 -0.0427782021
0.4124609654 1.3728450481 -0.0338740030
0.3399659946 1.3740079067 -0.0241562161
