# Supplementary material for: The topology of the magnetically induced ring current of C13Cl2
Source: Chem Sci. 2026 Jun 27. Online ahead of print. doi: 10.1039/d6sc03398a (PMC13334967; doi:10.1039/d6sc03398a)
Supplement: SC-OLF-D6SC03398A-s002 [file SC-OLF-D6SC03398A-s002.zip › c13cl2/3loops/ribbon_traj_017_069.xyz]

300

0.2260931649 1.4023246302 -0.1824801715
0.1310632438 1.3939841775 -0.1543839216
0.0370611296 1.3887651261 -0.1223411783
-0.0564455229 1.3880604336 -0.0885128233
-0.1499850112 1.3923313808 -0.0550843220
-0.2560427175 1.4017348727 -0.0214945446
-0.3638315813 1.4136640644 0.0045975470
-0.4738731442 1.4242603459 0.0182674656
-0.5848392697 1.4285129615 0.0144457890
-0.6825160123 1.4269137069 -0.0018974589
-0.7779476069 1.4202499244 -0.0280319511
-0.8715574165 1.4101893558 -0.0591301512
-0.9643301927 1.3976716663 -0.0913533933
-1.0457097868 1.3863104322 -0.1189438363
-1.1272623590 1.3715839336 -0.1432066441
-1.2087539268 1.3520298729 -0.1628429037
-1.2790629218 1.3314944711 -0.1758275574
-1.3557507851 1.2915260410 -0.1805125680
-1.4146335265 1.2458572494 -0.1763463350
-1.4736762213 1.1834129544 -0.1642420771
-1.5251928559 1.1160198549 -0.1455382421
-1.5744131224 1.0479632832 -0.1234405579
-1.6322690066 0.9722369766 -0.0958596234
-1.6937659075 0.8999375597 -0.0666766865
-1.7695701177 0.8247655639 -0.0342425979
-1.8526820518 0.7566872625 -0.0040680020
-1.9430607359 0.6961007306 0.0204648826
-2.0385576696 0.6407160538 0.0360542463
-2.1364143943 0.5876045964 0.0388600785
-2.2325393079 0.5332648582 0.0255947817
-2.3132198157 0.4816635004 0.0008217481
-2.3879095202 0.4264719219 -0.0332671159
-2.4568310703 0.3676458501 -0.0729557644
-2.5129481693 0.3128444950 -0.1098031406
-2.5641131511 0.2545917895 -0.1482352675
-2.6052388531 0.2022420439 -0.1819408274
-2.6403307859 0.1343087351 -0.2221426781
-2.6608321051 0.0717124426 -0.2560908082
-2.6661933828 0.0044989162 -0.2878035571
-2.6540148764 -0.0640965724 -0.3132726109
-2.6258810566 -0.1310198020 -0.3301469280
-2.5859648067 -0.1930611119 -0.3367421663
-2.5372541865 -0.2490390805 -0.3327574376
-2.4835604259 -0.2976287150 -0.3181256442
-2.4189332027 -0.3468474772 -0.2898922824
-2.3624782033 -0.3779377884 -0.2529634422
-2.3003990824 -0.4090646582 -0.2026034973
-2.2426448569 -0.4331541798 -0.1433852883
-2.1913249931 -0.4515173609 -0.0761323281
-2.1396745905 -0.4716979658 0.0056745039
-2.0953400096 -0.4919803793 0.0919349452
-2.0576345322 -0.5154095696 0.1806693174
-2.0257212183 -0.5440794115 0.2702204372
-1.9987048788 -0.5796288839 0.3589660780
-1.9759002954 -0.6225468958 0.4456476882
-1.9568437829 -0.6730773972 0.5291090304
-1.9413396323 -0.7309239813 0.6084676104
-1.9281800907 -0.8039013167 0.6919869209
-1.9208310210 -0.8755970935 0.7604948251
-1.9185764768 -0.9529617852 0.8228958838
-1.9226956368 -1.0351924966 0.8785937593
-1.9349461317 -1.1211902673 0.9268514398
-1.9570209258 -1.2094551098 0.9667470600
-1.9902887721 -1.2980637499 0.9970205805
-2.0347531075 -1.3847425150 1.0166477155
-2.0883807683 -1.4679824778 1.0253313327
-2.1489904023 -1.5467674101 1.0228341663
-2.2139107287 -1.6209379089 1.0096734773
-2.2812036309 -1.6901580147 0.9857742536
-2.3491905362 -1.7544180079 0.9520465088
-2.4166615419 -1.8132723779 0.9087508629
-2.4826228073 -1.8660073482 0.8562183323
-2.5461479608 -1.9118655724 0.7949617094
-2.6064407737 -1.9501406763 0.7257518192
-2.6626584821 -1.9800884650 0.6493829471
-2.7138362985 -2.0008299451 0.5666829465
-2.7592547172 -2.0122578075 0.4789671699
-2.7981957628 -2.0141219931 0.3874828553
-2.8296791810 -2.0060511161 0.2934966614
-2.8535967689 -1.9887939392 0.1985294796
-2.8695157576 -1.9626130810 0.1039177318
-2.8771897092 -1.9279954081 0.0110001956
-2.8761502168 -1.8799758746 -0.0898086460
-2.8671935086 -1.8299825249 -0.1752710567
-2.8510047121 -1.7739359711 -0.2557686894
-2.8279063352 -1.7124380719 -0.3303910294
-2.7980429173 -1.6460923724 -0.3981499552
-2.7620282222 -1.5757637029 -0.4584829551
-2.7198762670 -1.5021741600 -0.5103442995
-2.6653397752 -1.4167931488 -0.5572208775
-2.6107536523 -1.3397971741 -0.5882461325
-2.5505042142 -1.2632765153 -0.6077971149
-2.4851654517 -1.1888735150 -0.6154542540
-2.4154802175 -1.1183033715 -0.6102510875
-2.3428243460 -1.0528914690 -0.5927303634
-2.2595406427 -0.9866846765 -0.5590780402
-2.1855116923 -0.9346616907 -0.5179798882
-2.1126595841 -0.8890032582 -0.4680771113
-2.0414656267 -0.8496454936 -0.4108867793
-1.9718130701 -0.8166786224 -0.3480178857
-1.9028433321 -0.7902619659 -0.2814040930
-1.8331305686 -0.7710827386 -0.2131248924
-1.7518591438 -0.7593153922 -0.1374604266
-1.6739495360 -0.7598418994 -0.0757677852
-1.5788652783 -0.7747385312 -0.0196971952
-1.4889706060 -0.7999423790 0.0133562039
-1.3861772485 -0.8400366772 0.0263799163
-1.2869861466 -0.8878214035 0.0112389410
-1.2053221258 -0.9313777155 -0.0241990983
-1.1301400983 -0.9715844720 -0.0751238414
-1.0579319967 -1.0059511456 -0.1342388593
-0.9828797134 -1.0338190267 -0.1931884765
-0.9000991706 -1.0546280539 -0.2438624281
-0.8086873286 -1.0687469813 -0.2794496239
-0.7111475334 -1.0770529496 -0.2944246349
-0.6245518740 -1.0808763339 -0.2889729557
-0.5289762289 -1.0834087554 -0.2632913274
-0.4507843893 -1.0847995448 -0.2254273886
-0.3702135709 -1.0870062360 -0.1676073114
-0.2990137516 -1.0907329008 -0.0984968902
-0.2367647679 -1.0971927749 -0.0212893792
-0.1813697250 -1.1072292973 0.0606776465
-0.1311273977 -1.1216830681 0.1452906864
-0.0841887944 -1.1411148597 0.2308218678
-0.0387493215 -1.1658690350 0.3157871364
0.0063391631 -1.1964091915 0.3990364992
0.0521739355 -1.2326620013 0.4795276013
0.0993549578 -1.2747625121 0.5563016676
0.1481828315 -1.3227417139 0.6284395803
0.1985696822 -1.3765412343 0.6951723575
0.2501189814 -1.4361122760 0.7558071049
0.3020351383 -1.5015360209 0.8096685354
0.3531333144 -1.5730077691 0.8560441057
0.4017756271 -1.6505277571 0.8945670235
0.4458454977 -1.7342675379 0.9244999357
0.4827479436 -1.8240466286 0.9451228111
0.5097749475 -1.9189255162 0.9559260862
0.5255602297 -2.0169471413 0.9568713312
0.5301895169 -2.1037113358 0.9500136591
0.5255642264 -2.2016129787 0.9332327997
0.5129955963 -2.2969795616 0.9080370798
0.4945454578 -2.3890502042 0.8752976489
0.4716088151 -2.4773374276 0.8356739859
0.4449008726 -2.5612663243 0.7894679454
0.4149530316 -2.6404473781 0.7372492989
0.3820482158 -2.7145104040 0.6795734114
0.3461696261 -2.7827532286 0.6167169116
0.3073928739 -2.8446110758 0.5491496111
0.2658469799 -2.8997452063 0.4775286568
0.2215561596 -2.9472478867 0.4021823289
0.1748181454 -2.9868055165 0.3237848158
0.1259380044 -3.0178236586 0.2428971082
0.0754207216 -3.0399710604 0.1601240940
0.0236975820 -3.0527862509 0.0761386064
-0.0286890912 -3.0563445290 -0.0083257510
-0.0875374855 -3.0489988174 -0.1029848938
-0.1391202148 -3.0326928245 -0.1864129056
-0.1895284898 -3.0073910446 -0.2683034483
-0.2382821691 -2.9735058181 -0.3480617589
-0.2849827406 -2.9313399424 -0.4250501703
-0.3294351329 -2.8816611977 -0.4988181919
-0.3765976491 -2.8172810650 -0.5769486113
-0.4158119983 -2.7531416983 -0.6420117500
-0.4525297918 -2.6831317811 -0.7022875776
-0.4866929647 -2.6076794633 -0.7572353165
-0.5182953748 -2.5274571533 -0.8066290728
-0.5470389884 -2.4428503007 -0.8500169379
-0.5757843838 -2.3433179475 -0.8913506665
-0.5987177264 -2.2392618882 -0.9243329254
-0.6111859781 -2.1308140608 -0.9472464225
-0.6089817463 -2.0201764341 -0.9600207312
-0.5882615856 -1.9109491580 -0.9614454637
-0.5500800394 -1.8071790432 -0.9508834400
-0.4987880625 -1.7115019626 -0.9277427890
-0.4479813575 -1.6318189546 -0.8983076637
-0.3936339444 -1.5580224997 -0.8604544812
-0.3378008445 -1.4899470083 -0.8146016692
-0.2819671730 -1.4271279082 -0.7616584005
-0.2202323309 -1.3633623977 -0.6939636002
-0.1674575178 -1.3118370866 -0.6273342984
-0.1167370840 -1.2656869589 -0.5553411986
-0.0680882016 -1.2251289188 -0.4786750022
-0.0211539003 -1.1900643889 -0.3983012550
0.0247106754 -1.1606278167 -0.3150838615
0.0705456472 -1.1366771162 -0.2300963477
0.1235530124 -1.1159751068 -0.1339136034
0.1739081954 -1.1027321609 -0.0491434048
0.2292088596 -1.0937334744 0.0330401093
0.2912860466 -1.0882650822 0.1105161955
0.3618947951 -1.0853320179 0.1803738894
0.4419560494 -1.0838595489 0.2390914622
0.5310921572 -1.0826888997 0.2826210306
0.6389943623 -1.0802561256 0.3100762363
0.7381366622 -1.0753530455 0.3114940480
0.8347840226 -1.0658167056 0.2909159416
0.9244684333 -1.0499524822 0.2513219261
1.0051711019 -1.0269776860 0.1980256771
1.0792581915 -0.9970760105 0.1387570467
1.1518969151 -0.9607034924 0.0813573065
1.2285293433 -0.9191816138 0.0335469476
1.3124673105 -0.8752821714 0.0037250696
1.4022141630 -0.8338145684 -0.0049208649
1.4943372723 -0.7995878342 0.0088794911
1.5846197058 -0.7757656158 0.0426884164
1.6696868075 -0.7640979945 0.0927023978
1.7485793749 -0.7639606930 0.1531965183
1.8223935063 -0.7739583944 0.2191114371
1.9018442483 -0.7957344942 0.2945953300
1.9716551363 -0.8225771106 0.3601680181
2.0420701185 -0.8560471111 0.4219191577
2.1138653706 -0.8957927104 0.4780839937
2.1871859019 -0.9418932727 0.5268973858
2.2615442949 -0.9943408789 0.5668977833
2.3358234050 -1.0533855481 0.5964067639
2.4086975680 -1.1185081470 0.6142705020
2.4786487218 -1.1888087938 0.6200422606
2.5519440098 -1.2724778140 0.6111976328
2.6117978379 -1.3491295905 0.5908814000
2.6659319960 -1.4262046133 0.5592043312
2.7143047626 -1.5022942624 0.5174009561
2.7566502472 -1.5762756118 0.4662711388
2.7969872940 -1.6557128045 0.3989710457
2.8261658285 -1.7221753201 0.3310369962
2.8488016864 -1.7840216959 0.2565561945
2.8642978406 -1.8403578423 0.1761180206
2.8724287113 -1.8906704432 0.0907685332
2.8728457412 -1.9342682165 0.0014408963
2.8640653670 -1.9748103023 -0.1022221031
2.8475016791 -2.0019424076 -0.1964518519
2.8227979050 -2.0201722360 -0.2910375489
2.7904217694 -2.0292237171 -0.3846133001
2.7509304181 -2.0289620339 -0.4758729751
2.6983017268 -2.0168585831 -0.5735858118
2.6457670975 -1.9964761113 -0.6554506591
2.5883065900 -1.9672526261 -0.7310856373
2.5268710849 -1.9298723235 -0.7996823407
2.4622042404 -1.8849991321 -0.8603763822
2.3865709419 -1.8266460117 -0.9181437385
2.3178608377 -1.7683534813 -0.9600608149
2.2487816332 -1.7046955143 -0.9924791794
2.1805850301 -1.6360407336 -1.0150673092
2.1070573188 -1.5531041778 -1.0281124220
2.0472978022 -1.4737334404 -1.0280839268
1.9955271666 -1.3897079623 -1.0170981587
1.9497982733 -1.2910957641 -0.9922100553
1.9204980943 -1.1906280674 -0.9538492048
1.9052878762 -1.1025297727 -0.9106922857
1.8991457546 -1.0174256521 -0.8598281185
1.9001860512 -0.9367266010 -0.8018306215
1.9066017085 -0.8612728206 -0.7374245323
1.9172705014 -0.7918413774 -0.6670559975
1.9313478517 -0.7289366372 -0.5913481467
1.9511298041 -0.6670767319 -0.5004892129
1.9718975702 -0.6200109505 -0.4154080064
1.9962609012 -0.5810126286 -0.3272520755
2.0247094230 -0.5497636729 -0.2372491939
2.0580082817 -0.5255289689 -0.1467299921
2.0969116210 -0.5068625521 -0.0571259347
2.1424632660 -0.4914876783 0.0299349307
2.1954847961 -0.4764722543 0.1126895252
2.2640045552 -0.4564214420 0.1985041969
2.3330682853 -0.4308684084 0.2651266520
2.4075112567 -0.3951809037 0.3201432489
2.4840981010 -0.3473695606 0.3610818425
2.5676189985 -0.2791535831 0.3885633644
2.6336765280 -0.2053497539 0.3944706819
2.6904650939 -0.1108448266 0.3808526613
2.7195968220 -0.0090644963 0.3482482218
2.7168077130 0.0808492747 0.3078132741
2.6842320847 0.1741241325 0.2568531001
2.6375003301 0.2489140637 0.2112825163
2.5801327417 0.3171272786 0.1672699699
2.5157518543 0.3803795126 0.1254878605
2.4457021799 0.4395327849 0.0869156068
2.3608343120 0.5017835208 0.0494488955
2.2793079194 0.5532309074 0.0250397042
2.1932567140 0.6014669778 0.0126551262
2.1055050330 0.6482398041 0.0130144874
2.0191871180 0.6962014232 0.0249313575
1.9366375750 0.7478799461 0.0451713278
1.8592943397 0.8048710600 0.0709590350
1.7880294476 0.8679056102 0.1000100798
1.7217620533 0.9359281047 0.1296753147
1.6544044142 1.0041846880 0.1537224117
1.5851018989 1.0706286091 0.1709041394
1.5204617895 1.1260345351 0.1754556731
1.4375014431 1.1770537557 0.1593745149
1.3523084593 1.2188340322 0.1325009047
1.2662280723 1.2543176916 0.1001850139
1.1795018264 1.2849632823 0.0647068375
1.0921117396 1.3116509707 0.0274997700
1.0039878234 1.3350764352 -0.0104225429
0.9265302950 1.3530796209 -0.0448926205
0.8364322277 1.3708735802 -0.0817509834
0.7450518780 1.3859138539 -0.1168389918
0.6519798862 1.3978845426 -0.1486933050
0.5690793567 1.4058995498 -0.1735155780
0.4844537910 1.4112390518 -0.1930310035
0.3981383684 1.4119517957 -0.2016407387
0.3114526720 1.4088582119 -0.1985710361
0.1903979600 1.4579890500 -0.3112620400
0.0949737889 1.4495505534 -0.2798432571
0.0007502495 1.4443940997 -0.2443483297
-0.0928111827 1.4441844607 -0.2067829939
-0.1862790106 1.4495440381 -0.1693710726
-0.2803659658 1.4596052158 -0.1345876991
-0.3759873997 1.4729580180 -0.1056099621
-0.4740724210 1.4868534468 -0.0872560547
-0.5740848050 1.4979004697 -0.0834992117
-0.6738218771 1.5035771558 -0.0963349657
-0.7713010100 1.5045126986 -0.1219412978
-0.8667014065 1.5026350077 -0.1545086081
-0.9612729111 1.4996783839 -0.1893613233
-1.0560515493 1.4959939298 -0.2235720390
-1.1517388289 1.4905737022 -0.2548738227
-1.2485589952 1.4804964445 -0.2810061427
-1.3454866374 1.4604455814 -0.2995765282
-1.4380317929 1.4217453239 -0.3065023470
-1.5173238050 1.3604659138 -0.2993428957
-1.5808193532 1.2845152402 -0.2810976258
-1.6345171926 1.2029288031 -0.2562061956
-1.6851631901 1.1206370683 -0.2274079861
-1.7377302132 1.0404298705 -0.1962803348
-1.7954261470 0.9642923358 -0.1640965566
-1.8596803490 0.8934691760 -0.1322552477
-1.9311163911 0.8289573196 -0.1023907227
-2.0091127076 0.7706191092 -0.0764935200
-2.0926917656 0.7176309681 -0.0574416595
-2.1798592464 0.6679584886 -0.0480995632
-2.2677778477 0.6188713877 -0.0512475331
-2.3532391214 0.5679131153 -0.0670692447
-2.4343516593 0.5140059344 -0.0929927739
-2.5109322727 0.4570799262 -0.1254958337
-2.5829813611 0.3969541973 -0.1623351049
-2.6503388149 0.3334065397 -0.2021751903
-2.7110127455 0.2651724748 -0.2448473018
-2.7615791921 0.1907265176 -0.2900676182
-2.7958468192 0.1084334137 -0.3366149654
-2.8061776314 0.0188582158 -0.3807982275
-2.7890640301 -0.0732828668 -0.4168560429
-2.7476749564 -0.1618813919 -0.4400863283
-2.6884277112 -0.2427378555 -0.4483191933
-2.6172984134 -0.3134894144 -0.4409528615
-2.5392639508 -0.3727661976 -0.4180696290
-2.4586307658 -0.4193028316 -0.3798392805
-2.3795251137 -0.4536247574 -0.3278731346
-2.3052864976 -0.4772726560 -0.2640594960
-2.2381238835 -0.4932102655 -0.1906672281
-2.1788461850 -0.5046823120 -0.1099837030
-2.1276064640 -0.5150466829 -0.0238081857
-2.0836083136 -0.5274699121 0.0660268235
-2.0459380456 -0.5445428869 0.1579488961
-2.0139398062 -0.5681151648 0.2505787407
-1.9866141386 -0.5997868889 0.3422769976
-1.9632325544 -0.6398042646 0.4317752786
-1.9433872191 -0.6885429730 0.5177305837
-1.9267975758 -0.7453499708 0.5993138834
-1.9133572281 -0.8096507515 0.6757501678
-1.9036328291 -0.8808875216 0.7463796831
-1.8984620461 -0.9582388261 0.8107753579
-1.8994005208 -1.0410333237 0.8682171553
-1.9082143551 -1.1280524277 0.9182157286
-1.9268569081 -1.2177881345 0.9600240766
-1.9577988512 -1.3081606062 0.9919654282
-2.0008936494 -1.3966213193 1.0133642173
-2.0544259369 -1.4813226421 1.0235168241
-2.1159954190 -1.5610476865 1.0220262042
-2.1823899401 -1.6358271479 1.0096930935
-2.2514634426 -1.7053363716 0.9861996943
-2.3213310245 -1.7697590351 0.9527142803
-2.3906926587 -1.8286901259 0.9094538483
-2.4584401575 -1.8812644241 0.8565284872
-2.5237224065 -1.9270306703 0.7949138640
-2.5856719732 -1.9651556804 0.7251823405
-2.6433847467 -1.9946703310 0.6480423620
-2.6959793900 -2.0149391359 0.5645335008
-2.7426489132 -2.0256958548 0.4758980203
-2.7826509502 -2.0267751370 0.3834286183
-2.8150083710 -2.0177202478 0.2884368108
-2.8395456835 -1.9992155931 0.1924872147
-2.8559276817 -1.9718520162 0.0969057782
-2.8636825169 -1.9357976604 0.0031279670
-2.8634875176 -1.8922100105 -0.0877272103
-2.8550125819 -1.8414369950 -0.1743622900
-2.8389501396 -1.7844619017 -0.2559161539
-2.8157873102 -1.7219765489 -0.3315186514
-2.7854474562 -1.6545414890 -0.3999913756
-2.7487445215 -1.5830873243 -0.4608392507
-2.7056691305 -1.5083960344 -0.5129903422
-2.6564296255 -1.4314437766 -0.5555021649
-2.6012678037 -1.3534917259 -0.5876286833
-2.5402028759 -1.2759436092 -0.6078229326
-2.4739901371 -1.2004659825 -0.6161191679
-2.4032967799 -1.1288556140 -0.6110978212
-2.3296016817 -1.0624394905 -0.5935587668
-2.2544038254 -1.0023613343 -0.5637735151
-2.1792052200 -0.9487657620 -0.5234596839
-2.1050211412 -0.9017161045 -0.4740684765
-2.0323640334 -0.8613419074 -0.4170506960
-1.9610396954 -0.8276243573 -0.3543059689
-1.8901472608 -0.8007696615 -0.2878682514
-1.8181383525 -0.7815489014 -0.2200040644
-1.7427776515 -0.7717230777 -0.1538316700
-1.6621184258 -0.7725009328 -0.0935536250
-1.5752009237 -0.7852987335 -0.0445113189
-1.4832221291 -0.8108378485 -0.0128490730
-1.3899366632 -0.8467464078 -0.0019211210
-1.3000910955 -0.8898948942 -0.0152515496
-1.2170531622 -0.9346402448 -0.0501704174
-1.1412264019 -0.9764340271 -0.1016310552
-1.0689554945 -1.0124571698 -0.1619723822
-0.9940863323 -1.0421026184 -0.2225972315
-0.9109954409 -1.0642317954 -0.2749949212
-0.8188174540 -1.0791412592 -0.3124519921
-0.7199691582 -1.0874932385 -0.3292285712
-0.6195964517 -1.0911443008 -0.3231605803
-0.5228562763 -1.0922715059 -0.2955245093
-0.4333342784 -1.0924375672 -0.2495058784
-0.3535388470 -1.0929195667 -0.1880648758
-0.2831714230 -1.0949383084 -0.1159880786
-0.2217268926 -1.0998678339 -0.0362499015
-0.1668179249 -1.1084638226 0.0478483031
-0.1169251042 -1.1217422880 0.1344357569
-0.0700124036 -1.1401574109 0.2217524351
-0.0242383758 -1.1640293884 0.3083476552
0.0215297691 -1.1937876096 0.3931007971
0.0684213520 -1.2293307207 0.4749547874
0.1170778155 -1.2707253208 0.5529381644
0.1678594592 -1.3180920775 0.6260057212
0.2206468506 -1.3710778348 0.6935764814
0.2751038524 -1.4296650769 0.7549101907
0.3304881465 -1.4940249397 0.8092250429
0.3856120385 -1.5642878025 0.8559399703
0.4388076304 -1.6405670387 0.8947484773
0.4878972246 -1.7231793184 0.9250616646
0.5297306337 -1.8124116338 0.9460103741
0.5606704289 -1.9076215193 0.9569563371
0.5789451977 -2.0066346781 0.9580712166
0.5837155221 -2.1068613902 0.9492330437
0.5772017346 -2.2057913969 0.9312494492
0.5620024352 -2.3018565667 0.9048577760
0.5408365488 -2.3944343579 0.8710989776
0.5152017354 -2.4830224760 0.8304129316
0.4859466836 -2.5670677821 0.7830686382
0.4537332796 -2.6463368406 0.7297925328
0.4187581747 -2.7203417009 0.6709645682
0.3810024588 -2.7884188372 0.6069280880
0.3405418569 -2.8499895222 0.5381364668
0.2974698013 -2.9046751568 0.4652376351
0.2517840936 -2.9514993001 0.3885566507
0.2038528089 -2.9903728023 0.3088628628
0.1538746080 -3.0203057191 0.2266066680
0.1024511329 -3.0411084929 0.1424552207
0.0500152039 -3.0524169913 0.0571313403
-0.0028538127 -3.0541696376 -0.0286504806
-0.0554505812 -3.0463471146 -0.1142703719
-0.1070884259 -3.0286846482 -0.1990024579
-0.1573644547 -3.0018346832 -0.2821255804
-0.2056734134 -2.9660940488 -0.3630425545
-0.2516051092 -2.9216778687 -0.4409963445
-0.2949759856 -2.8695707238 -0.5155890490
-0.3354055664 -2.8097950489 -0.5859652084
-0.3729831988 -2.7434102148 -0.6518511944
-0.4076028201 -2.6709218766 -0.7127430203
-0.4391051150 -2.5926939407 -0.7679561405
-0.4674510356 -2.5094895791 -0.8172844663
-0.4922346655 -2.4217001952 -0.8601601067
-0.5125724761 -2.3296925442 -0.8959260611
-0.5275242280 -2.2341697717 -0.9243659095
-0.5348927476 -2.1356487024 -0.9442104034
-0.5326977886 -2.0355167205 -0.9549581529
-0.5191888051 -1.9357309359 -0.9558982638
-0.4937635632 -1.8387499665 -0.9465126996
-0.4577507286 -1.7467495588 -0.9269613942
-0.4139044670 -1.6607953401 -0.8979751504
-0.3647709461 -1.5814399131 -0.8599454681
-0.3128547176 -1.5086296712 -0.8134551305
-0.2600187708 -1.4417999084 -0.7595943367
-0.2075263922 -1.3811576257 -0.6985514610
-0.1562259397 -1.3263884822 -0.6312562815
-0.1065782090 -1.2774977580 -0.5584123689
-0.0587626498 -1.2348580909 -0.4805818027
-0.0124068376 -1.1980652578 -0.3989742995
0.0330428767 -1.1673253817 -0.3144010266
0.0787083184 -1.1424810669 -0.2280217613
0.1257265636 -1.1231364839 -0.1409635408
0.1760388239 -1.1091060623 -0.0547399223
0.2314895603 -1.0995512705 0.0288946096
0.2939405833 -1.0937913221 0.1077832286
0.3653943516 -1.0907571118 0.1787282224
0.4466381907 -1.0893211596 0.2381964622
0.5372276417 -1.0882440866 0.2820567830
0.6349047814 -1.0861453239 0.3060405706
0.7353235218 -1.0814356013 0.3082121852
0.8333443215 -1.0721038589 0.2878395353
0.9240005550 -1.0561868518 0.2472255835
1.0051292006 -1.0329798114 0.1922500984
1.0792963760 -1.0028336739 0.1310120555
1.1519021625 -0.9659017582 0.0716576042
1.2288285163 -0.9236359465 0.0222558633
1.3135266075 -0.8788204707 -0.0083968608
1.4042573921 -0.8363991864 -0.0170937984
1.4973831586 -0.8014538142 -0.0024754831
1.5884659714 -0.7771419099 0.0326379000
1.6740446288 -0.7653707132 0.0843417108
1.7531655583 -0.7655853531 0.1466774652
1.8272022970 -0.7760121447 0.2142450129
1.8982012548 -0.7954202995 0.2831156129
1.9683289474 -0.8225429486 0.3502583916
2.0391055362 -0.8564231652 0.4135240846
2.1113628818 -0.8967547837 0.4710617465
2.1852975424 -0.9437742915 0.5208509783
2.2604046067 -0.9971215735 0.5616809785
2.3354579167 -1.0573788153 0.5914904921
2.4091085781 -1.1238007552 0.6091460702
2.4797926216 -1.1953901610 0.6143041827
2.5459751820 -1.2709113572 0.6061862804
2.6069642223 -1.3484906480 0.5858771176
2.6620808917 -1.4264452391 0.5536613934
2.7114162320 -1.5033363891 0.5111394050
2.7544557005 -1.5779618460 0.4588319762
2.7911738873 -1.6491801490 0.3977087484
2.8214553907 -1.7163042179 0.3289114569
2.8449975859 -1.7785894234 0.2532651121
2.8611230148 -1.8350311239 0.1713492183
2.8697842019 -1.8852449521 0.0844176521
2.8704890529 -1.9283934995 -0.0066380075
2.8628868030 -1.9635716251 -0.1007559117
2.8471439269 -1.9904236192 -0.1965927679
2.8229080771 -2.0078490678 -0.2928377999
2.7907520232 -2.0157378429 -0.3879905973
2.7513260905 -2.0139795627 -0.4807014237
2.7049057504 -2.0018892289 -0.5693125872
2.6528187402 -1.9803134445 -0.6528235240
2.5955106054 -1.9493158220 -0.7296831850
2.5341261634 -1.9098731265 -0.7991796830
2.4694961839 -1.8627393650 -0.8604754827
2.4023890718 -1.8085076216 -0.9125579401
2.3338440399 -1.7481781342 -0.9551819873
2.2649371859 -1.6823262320 -0.9878920537
2.1969375061 -1.6114413427 -1.0103842013
2.1316247090 -1.5355701862 -1.0219087290
2.0714273314 -1.4547823645 -1.0220240648
2.0187821829 -1.3696667207 -1.0107451266
1.9760771184 -1.2812863890 -0.9882316561
1.9451876952 -1.1913864504 -0.9549777111
1.9255692026 -1.1023628075 -0.9121083882
1.9157471250 -1.0161315281 -0.8609281239
1.9139012750 -0.9342987120 -0.8021423306
1.9180168190 -0.8576910262 -0.7367855386
1.9270794841 -0.7873813285 -0.6651405410
1.9400411394 -0.7237423541 -0.5880708117
1.9565636114 -0.6674658132 -0.5061038882
1.9765666807 -0.6190394351 -0.4199962450
2.0005461927 -0.5790182016 -0.3306528378
2.0288281761 -0.5467812832 -0.2394461520
2.0622990111 -0.5216961305 -0.1477412603
2.1015858483 -0.5022380614 -0.0569754756
2.1478912621 -0.4858798519 0.0310554571
2.2021638218 -0.4695790293 0.1144060116
2.2642784976 -0.4499180778 0.1912660076
2.3341328428 -0.4224529135 0.2584080063
2.4093970582 -0.3842909236 0.3132716969
2.4865184118 -0.3333286255 0.3530710435
2.5605014177 -0.2688773658 0.3752983030
2.6259403276 -0.1927335389 0.3802063733
2.6764465582 -0.1067399497 0.3677522191
2.7032723495 -0.0143872099 0.3386592526
2.7012116128 0.0773052669 0.2977270149
2.6727784520 0.1620140745 0.2515331255
2.6269836540 0.2385928572 0.2048769010
2.5698904588 0.3081966562 0.1595932053
2.5054704079 0.3726075863 0.1164414605
2.4349657547 0.4326263336 0.0765915239
2.3588909388 0.4888814284 0.0418570786
2.2769464987 0.5412973630 0.0155639632
2.1899635224 0.5901851909 0.0017148245
2.1009223229 0.6373190797 0.0010791251
2.0131095750 0.6854370664 0.0124234805
1.9289506350 0.7371725975 0.0323789908
1.8500244992 0.7943083274 0.0581456874
1.7771545525 0.8575587662 0.0872776123
1.7105298455 0.9267356117 0.1178850455
1.6494771152 1.0009917016 0.1482576829
1.5916134326 1.0784550635 0.1768416564
1.5261418313 1.1526871670 0.1887104081
1.4472325859 1.2104119442 0.1656211931
1.3656674352 1.2550151826 0.1267676753
1.2834762412 1.2918267082 0.0814782355
1.2007613099 1.3232009253 0.0331123063
1.1172857217 1.3503093896 -0.0165154281
1.0328551348 1.3742235459 -0.0661682665
0.9472036177 1.3953125424 -0.1150089944
0.8599140531 1.4136559645 -0.1620161581
0.7708718920 1.4296449649 -0.2065216540
0.6795181728 1.4429578308 -0.2470377708
0.5856495858 1.4535576478 -0.2821939814
0.4890934617 1.4611273028 -0.3100298447
0.3899047167 1.4650055987 -0.3273366168
0.2892051150 1.4642332996 -0.3293761418
0.2617883698 1.3466602103 -0.0536983029
0.1671526987 1.3384178015 -0.0289245860
0.0733720097 1.3331361525 -0.0003340269
-0.0200798631 1.3319364064 0.0297573473
-0.1136910117 1.3351187235 0.0592024286
-0.2317194692 1.3438645296 0.0915986099
-0.3516757629 1.3543701107 0.1148050560
-0.4736738674 1.3616672450 0.1237909859
-0.5955937345 1.3591254533 0.1123907897
-0.6912101475 1.3502502579 0.0925400480
-0.7845942037 1.3359871502 0.0658773957
-0.8764134265 1.3177437039 0.0362483058
-0.9673874743 1.2956649487 0.0066545366
-1.0353680243 1.2766269346 -0.0143156337
-1.1027858892 1.2525941650 -0.0315394655
-1.1689488585 1.2235633012 -0.0446796648
-1.2126392062 1.2025433607 -0.0520785867
-1.2734697773 1.1613067580 -0.0545227890
-1.3119432481 1.1312485850 -0.0533497744
-1.3665330893 1.0823106686 -0.0473865284
-1.4158685192 1.0291109067 -0.0348702886
-1.4636630547 0.9752894982 -0.0194731297
-1.5268078000 0.9040440828 0.0045610879
-1.5921056680 0.8355827837 0.0307431836
-1.6794598864 0.7560619519 0.0637700520
-1.7742477125 0.6844172053 0.0942547188
-1.8770087642 0.6215823520 0.1174232851
-1.9844235736 0.5638011395 0.1295501521
-2.0929695422 0.5072507041 0.1258197202
-2.1973007680 0.4476583287 0.1024370966
-2.2732005099 0.3954138854 0.0687127408
-2.3414673810 0.3389379094 0.0264585422
-2.4027298678 0.2782117741 -0.0204156950
-2.4429149774 0.2287347926 -0.0572711762
-2.4778874873 0.1757770392 -0.0942953448
-2.4994649606 0.1393116130 -0.1190343530
-2.5190823797 0.0778909526 -0.1542177380
-2.5258173909 0.0349914716 -0.1755666509
-2.5262091341 -0.0098603834 -0.1948088867
-2.5189657227 -0.0549102780 -0.2096891789
-2.5040871567 -0.1001582121 -0.2202075277
-2.4835019023 -0.1433843684 -0.2251651393
-2.4572099596 -0.1845887466 -0.2245620137
-2.4278569010 -0.2224912325 -0.2181816593
-2.3792356395 -0.2743921228 -0.1999452843
-2.3454312929 -0.3022508194 -0.1780537497
-2.2955116672 -0.3408566605 -0.1411474986
-2.2471658302 -0.3730980942 -0.0961033486
-2.2038038011 -0.3983524098 -0.0422809533
-2.1517427169 -0.4283492487 0.0351571936
-2.1070717055 -0.4564908466 0.1178430669
-2.0693310188 -0.4862762523 0.2033897386
-2.0375026303 -0.5200436583 0.2898621336
-2.0107956189 -0.5594708789 0.3756551584
-1.9885680365 -0.6052895271 0.4595200979
-1.9703003468 -0.6576118215 0.5404874770
-1.9558816887 -0.7164979918 0.6176213374
-1.9430029532 -0.7981518819 0.7082236740
-1.9380292129 -0.8703066655 0.7746099671
-1.9386909074 -0.9476847443 0.8350164098
-1.9459907527 -1.0293516695 0.8889703633
-1.9616779083 -1.1143281069 0.9354871510
-1.9871849435 -1.2011220852 0.9734700434
-2.0227786931 -1.2879668936 1.0020757329
-2.0686125656 -1.3728637108 1.0199312137
-2.1223355998 -1.4546423134 1.0271458414
-2.1819853856 -1.5324871338 1.0236421285
-2.2454315174 -1.6060486699 1.0096538611
-2.3109438192 -1.6749796578 0.9853488129
-2.3770500478 -1.7390769806 0.9513787372
-2.4426304251 -1.7978546300 0.9080478775
-2.5068054571 -1.8507502722 0.8559081774
-2.5685735150 -1.8967004744 0.7950095549
-2.6272095742 -1.9351256722 0.7263212979
-2.6819322175 -1.9655065991 0.6507235323
-2.7316932071 -1.9867207543 0.5688323922
-2.7758605213 -1.9988197601 0.4820363194
-2.8137405754 -2.0014688492 0.3915370922
-2.8443499910 -1.9943819844 0.2985565120
-2.8676478544 -1.9783722852 0.2045717444
-2.8831038336 -1.9533741459 0.1109296853
-2.8906969014 -1.9201931558 0.0188724243
-2.8888129160 -1.8677417387 -0.0918900818
-2.8793744354 -1.8185280547 -0.1761798234
-2.8630592846 -1.7634100405 -0.2556212249
-2.8400253602 -1.7028995950 -0.3292634075
-2.8106383785 -1.6376432558 -0.3963085348
-2.7753119229 -1.5684400814 -0.4561266595
-2.7340834035 -1.4959522857 -0.5076982567
-2.6742499249 -1.4021425209 -0.5589395901
-2.6202395009 -1.3261026223 -0.5888635818
-2.5608055524 -1.2506094214 -0.6077712972
-2.4963407663 -1.1772810475 -0.6147893401
-2.4276636550 -1.1077511289 -0.6094043539
-2.3560470104 -1.0433434476 -0.5919019600
-2.2646774601 -0.9710080188 -0.5543825653
-2.1918181647 -0.9205576195 -0.5125000925
-2.1202980270 -0.8762904119 -0.4620857460
-2.0505672200 -0.8379490798 -0.4047228626
-1.9825864448 -0.8057328875 -0.3417298025
-1.9155394034 -0.7797542703 -0.2749399345
-1.8481227847 -0.7606165759 -0.2062457204
-1.7609406360 -0.7469077066 -0.1210891832
-1.6857806461 -0.7471828659 -0.0579819454
-1.5825296328 -0.7641783290 0.0051169285
-1.4947190829 -0.7890469096 0.0395614807
-1.3824178339 -0.8333269466 0.0546809536
-1.2738811977 -0.8857479128 0.0377294315
-1.1935910894 -0.9281151863 0.0017722209
-1.1190537948 -0.9667349168 -0.0486166277
-1.0469084988 -0.9994451215 -0.1065053363
-0.9716730945 -1.0255354349 -0.1637797215
-0.8892029003 -1.0450243124 -0.2127299351
-0.7985572033 -1.0583527034 -0.2464472556
-0.7023259085 -1.0666126607 -0.2596206985
-0.6295072963 -1.0706083670 -0.2547853312
-0.5350961815 -1.0745460049 -0.2310581455
-0.4682345002 -1.0771615223 -0.2013488987
-0.3868882948 -1.0810929053 -0.1471497470
-0.3148560803 -1.0865274932 -0.0810057018
-0.2518026431 -1.0945177158 -0.0063288569
-0.1959215252 -1.1059947721 0.0735069899
-0.1453296912 -1.1216238482 0.1561456160
-0.0983651852 -1.1420723085 0.2398913006
-0.0532602672 -1.1677086815 0.3232266176
-0.0088514429 -1.1990307735 0.4049722014
0.0359265190 -1.2359932818 0.4841004153
0.0816321001 -1.2787997033 0.5596651708
0.1285062038 -1.3273913503 0.6308734394
0.1764925138 -1.3820046338 0.6967682336
0.2251341104 -1.4425594750 0.7567040191
0.2735821301 -1.5090471020 0.8101120278
0.3206545903 -1.5817277358 0.8561482410
0.3647436238 -1.6604884755 0.8943855697
0.4037937708 -1.7453557575 0.9239382068
0.4357652535 -1.8356816235 0.9442352481
0.4588794662 -1.9302295130 0.9548958354
0.4721752617 -2.0272596045 0.9556714459
0.4766635117 -2.1005612815 0.9507942744
0.4739267183 -2.1974345606 0.9352161503
0.4639887573 -2.2921025565 0.9112163835
0.4482543667 -2.3836660505 0.8794963202
0.4280158949 -2.4716523792 0.8409350401
0.4038550616 -2.5554648665 0.7958672527
0.3761727837 -2.6345579156 0.7447060651
0.3453382570 -2.7086791072 0.6881822546
0.3113367934 -2.7770876201 0.6265057352
0.2742438909 -2.8392326294 0.5601627554
0.2342241586 -2.8948152559 0.4898196785
0.1913282257 -2.9429964734 0.4158080071
0.1457834819 -2.9832382307 0.3387067688
0.0980014008 -3.0153415981 0.2591875484
0.0483903104 -3.0388336279 0.1777929673
-0.0026200400 -3.0531555106 0.0951458724
-0.0545243697 -3.0585194205 0.0119989785
-0.1196243898 -3.0516505203 -0.0916994157
-0.1711520037 -3.0367010009 -0.1738233533
-0.2216925250 -3.0129474059 -0.2544813163
-0.2708909247 -2.9809175873 -0.3330809633
-0.3183603720 -2.9410020162 -0.4091039961
-0.3638942803 -2.8937516715 -0.4820473348
-0.4177897318 -2.8247670810 -0.5679320142
-0.4586407979 -2.7628731818 -0.6321723056
-0.4974567635 -2.6953416856 -0.6918321348
-0.5342808145 -2.6226649859 -0.7465144924
-0.5691397139 -2.5454247276 -0.7959736793
-0.6018433114 -2.4640004061 -0.8398737691
-0.6389962915 -2.3569433507 -0.8867752719
-0.6699112248 -2.2443540047 -0.9242999413
-0.6874792086 -2.1259794192 -0.9502824417
-0.6852657041 -2.0048361476 -0.9650833095
-0.6573343662 -1.8861673801 -0.9669926635
-0.6063965155 -1.7756081198 -0.9552541805
-0.5398253965 -1.6762543664 -0.9285241837
-0.4820582480 -1.6028425691 -0.8986401770
-0.4224969426 -1.5346050862 -0.8609634943
-0.3627469714 -1.4712643454 -0.8157482080
-0.3039155752 -1.4124559080 -0.7637224644
-0.2329382695 -1.3455671698 -0.6893757394
-0.1786890959 -1.2972856911 -0.6234123153
-0.1268959590 -1.2538761598 -0.5522700283
-0.0774137534 -1.2153997466 -0.4767682016
-0.0299009629 -1.1820635199 -0.3976282105
0.0163784742 -1.1539302516 -0.3157666965
0.0623829759 -1.1308731654 -0.2321709341
0.1213794612 -1.1088137297 -0.1268636659
0.1717775668 -1.0963582594 -0.0435468873
0.2269281589 -1.0879156783 0.0371856090
0.2886315099 -1.0827388422 0.1132491624
0.3583952385 -1.0799069240 0.1820195564
0.4372739081 -1.0783979383 0.2399864622
0.5249566727 -1.0771337127 0.2831852783
0.6430839433 -1.0743669273 0.3141119020
0.7409498026 -1.0692704896 0.3147759109
0.8362237237 -1.0595295522 0.2939923478
0.9249363115 -1.0437181125 0.2554182687
1.0052130032 -1.0209755607 0.2038012558
1.0792200070 -0.9913183472 0.1465020379
1.1518916677 -0.9555052265 0.0910570089
1.2282301702 -0.9147272811 0.0448380320
1.3114080134 -0.8717438721 0.0158470000
1.4001709340 -0.8312299503 0.0072520685
1.4912913860 -0.7977218541 0.0202344653
1.5807734402 -0.7743893216 0.0527389327
1.6653289863 -0.7628252757 0.1010630848
1.7439931914 -0.7623360329 0.1597155714
1.8175847156 -0.7719046440 0.2239778613
1.9054872418 -0.7960486888 0.3060750470
1.9749813253 -0.8226112726 0.3700776446
2.0450347008 -0.8556710570 0.4303142308
2.1163678595 -0.8948306370 0.4851062409
2.1890742615 -0.9400122539 0.5329437933
2.2626839830 -0.9915601842 0.5721145881
2.3361888934 -1.0493922808 0.6013230357
2.4082865578 -1.1132155388 0.6193949338
2.4775048220 -1.1822274266 0.6257803385
2.5579128375 -1.2740442709 0.6162089852
2.6166314535 -1.3497685330 0.5958856823
2.6697831003 -1.4259639875 0.5647472690
2.7171932933 -1.5012521356 0.5236625073
2.7588447938 -1.5745893776 0.4737103014
2.8028007007 -1.6622454601 0.4002333429
2.8308762663 -1.7280464223 0.3331625355
2.8526057869 -1.7894539685 0.2598472769
2.8674726664 -1.8456845607 0.1808868229
2.8750732208 -1.8960959344 0.0971194143
2.8752024296 -1.9401429335 0.0095198000
2.8652439310 -1.9860489796 -0.1036882946
2.8478594313 -2.0134611961 -0.1963109360
2.8226877329 -2.0324954041 -0.2892372979
2.7900915155 -2.0427095914 -0.3812360030
2.7505347458 -2.0439445050 -0.4710445266
2.6916977033 -2.0318279373 -0.5778590364
2.6387154548 -2.0126387781 -0.6580777943
2.5811025746 -1.9851894303 -0.7324880897
2.5196160064 -1.9498715205 -0.8001849984
2.4549122968 -1.9072588992 -0.8602772818
2.3707528120 -1.8447844019 -0.9237295370
2.3018776356 -1.7885288284 -0.9649396424
2.2326260804 -1.7270647966 -0.9970663051
2.1642325542 -1.6606401245 -1.0197504172
2.0824899286 -1.5706381693 -1.0343161150
2.0231682731 -1.4926845163 -1.0341437887
1.9722721503 -1.4097492040 -1.0234511908
1.9235194283 -1.3009051392 -0.9961884545
1.8958084933 -1.1898696844 -0.9527206986
1.8850065497 -1.1026967380 -0.9092761832
1.8825443841 -1.0187197760 -0.8587281132
1.8864708274 -0.9391544900 -0.8015189123
1.8951865980 -0.8648546150 -0.7380635261
1.9074615188 -0.7963014262 -0.6689714541
1.9226545641 -0.7341309204 -0.5946254817
1.9456959969 -0.6666876505 -0.4948745376
1.9672284596 -0.6209824659 -0.4108197679
1.9919756096 -0.5830070556 -0.3238513132
2.0205906699 -0.5527460627 -0.2350522358
2.0537175523 -0.5293618073 -0.1457187239
2.0922373937 -0.5114870428 -0.0572763939
2.1370352700 -0.4970955048 0.0288144043
2.1888057705 -0.4833654793 0.1109730388
2.2637306129 -0.4629248063 0.2057423861
2.3320037279 -0.4392839033 0.2718452977
2.4056254551 -0.4060708837 0.3270148009
2.4816777902 -0.3614104958 0.3690926415
2.5747365792 -0.2894298003 0.4018284258
2.6414127285 -0.2179659688 0.4087349904
2.7044836295 -0.1149497035 0.3939531035
2.7359212944 -0.0037417826 0.3578371910
2.7324038132 0.0843932825 0.3178995332
2.6956857175 0.1862341905 0.2621730746
2.6480170062 0.2592352701 0.2176881315
2.5903750246 0.3260579009 0.1749467345
2.5260333006 0.3881514389 0.1345342605
2.4564386050 0.4464392363 0.0972396897
2.3627776852 0.5146856132 0.0570407124
2.2816693402 0.5651644518 0.0345154453
2.1965499056 0.6127487648 0.0235954279
2.1100877430 0.6591605284 0.0249498497
2.0252646610 0.7069657801 0.0374392344
1.9443245149 0.7585872947 0.0579636647
1.8685641803 0.8154337926 0.0837723825
1.7989043428 0.8782524541 0.1127425474
1.7329942612 0.9451205976 0.1414655839
1.6593317131 1.0073776743 0.1591871404
1.5785903651 1.0628021548 0.1649666224
1.5147817477 1.0993819032 0.1622009380
1.4277703004 1.1436955672 0.1531278366
1.3389494834 1.1826528818 0.1382341341
1.2489799033 1.2168086750 0.1188917924
1.1582423429 1.2467256393 0.0963013687
1.0669377575 1.2729925519 0.0715149681
0.9751205120 1.2959293244 0.0453231806
0.9058569722 1.3108466994 0.0252237534
0.8129504024 1.3280911959 -0.0014858087
0.7192318641 1.3421827429 -0.0271563296
0.6244415995 1.3528112544 -0.0503488393
0.5525091277 1.3582414518 -0.0648371746
0.4798141203 1.3613508008 -0.0760321624
0.4063720201 1.3588979927 -0.0759448606
0.3337002289 1.3534831242 -0.0677659303
