# Supplementary material for: The topology of the magnetically induced ring current of C13Cl2
Source: Chem Sci. 2026 Jun 27. Online ahead of print. doi: 10.1039/d6sc03398a (PMC13334967; doi:10.1039/d6sc03398a)
Supplement: SC-OLF-D6SC03398A-s002 [file SC-OLF-D6SC03398A-s002.zip › c13cl2/3loops/ribbon_traj_017_078.xyz]

300

0.1991062440 1.3986139177 -0.1423585113
0.1028399282 1.3927550020 -0.1243810011
0.0072484004 1.3891047773 -0.1029580019
-0.0878616729 1.3889907749 -0.0788255047
-0.1826268937 1.3932911716 -0.0527817152
-0.2773208491 1.4018329714 -0.0263453827
-0.3728687306 1.4127170574 -0.0039044506
-0.4824024241 1.4228299731 0.0080764742
-0.5807119565 1.4278026906 0.0058558108
-0.6780829045 1.4269538470 -0.0098198870
-0.7732941820 1.4211189951 -0.0353503027
-0.8666532259 1.4117937213 -0.0660987440
-0.9591459341 1.4000262730 -0.0981872749
-1.0402822683 1.3890651167 -0.1256330938
-1.1217617885 1.3758835125 -0.1507070087
-1.2032509061 1.3571995241 -0.1707153356
-1.2836934732 1.3305282847 -0.1844381477
-1.3509184523 1.2990808013 -0.1900246208
-1.4190572231 1.2457765368 -0.1852700286
-1.4772992640 1.1831845932 -0.1725148448
-1.5290349887 1.1164179144 -0.1543513754
-1.5858076617 1.0396885895 -0.1295151170
-1.6434921278 0.9645455467 -0.1016660085
-1.7051187628 0.8930519626 -0.0724692459
-1.7814319152 0.8192433552 -0.0403319758
-1.8650332836 0.7525775847 -0.0108520619
-1.9551808037 0.6926382069 0.0133857882
-2.0506288155 0.6381116342 0.0275461733
-2.1479115291 0.5853599305 0.0286501052
-2.2329646217 0.5371643849 0.0171004389
-2.3137059829 0.4861280297 -0.0067335275
-2.3887111156 0.4315350060 -0.0398306086
-2.4579068041 0.3732201232 -0.0787154195
-2.5147971907 0.3192013631 -0.1149388927
-2.5673183748 0.2620574465 -0.1530374843
-2.6119693758 0.1997187364 -0.1924392173
-2.6467053442 0.1320378222 -0.2321745700
-2.6685205577 0.0698405605 -0.2665515457
-2.6713727285 0.0024801488 -0.2970418674
-2.6605026925 -0.0661632054 -0.3234694658
-2.6302826017 -0.1323998160 -0.3387103287
-2.5911334251 -0.1947653959 -0.3464524813
-2.5413442085 -0.2496587688 -0.3410486092
-2.4881024094 -0.2988147538 -0.3278862869
-2.4230222317 -0.3466224246 -0.2984209151
-2.3582988271 -0.3848486443 -0.2572983755
-2.2962676339 -0.4145351845 -0.2060431708
-2.2386988214 -0.4374353456 -0.1463700833
-2.1875445575 -0.4548983481 -0.0790482931
-2.1360689305 -0.4740310840 0.0026942807
-2.0917457209 -0.4934364634 0.0887071765
-2.0537820673 -0.5160600886 0.1770712685
-2.0214474578 -0.5439854488 0.2662226937
-1.9937494797 -0.5787051473 0.3545979607
-1.9700238393 -0.6208052831 0.4409232960
-1.9472786788 -0.6770513313 0.5339985237
-1.9306178854 -0.7347716637 0.6126695292
-1.9170245112 -0.7992270512 0.6865744698
-1.9069795434 -0.8699980518 0.7550824654
-1.9010716129 -0.9563801654 0.8247183594
-1.9018473079 -1.0383015520 0.8802044680
-1.9102798381 -1.1241649266 0.9285899636
-1.9281249752 -1.2125217624 0.9692269260
-1.9620316317 -1.3123453533 1.0037470580
-2.0044852276 -1.3992220592 1.0239951718
-2.0570282231 -1.4823803671 1.0335110160
-2.1172310107 -1.5607905539 1.0320602247
-2.1822740714 -1.6343363127 1.0201643418
-2.2584578106 -1.7110205688 0.9946746874
-2.3272319897 -1.7739917375 0.9615989741
-2.3955808255 -1.8316339272 0.9192079318
-2.4624846489 -1.8832372821 0.8677181470
-2.5350560452 -1.9336287879 0.8003808220
-2.5962484987 -1.9704881898 0.7318544622
-2.6534326297 -1.9991723975 0.6563163931
-2.7057855029 -2.0189397413 0.5746710297
-2.7575777548 -2.0298344761 0.4770297211
-2.7971290113 -2.0301415776 0.3863634937
-2.8294740396 -2.0209180450 0.2933350286
-2.8566779588 -1.9995212984 0.1878303520
-2.8726786704 -1.9716833624 0.0942776781
-2.8806191892 -1.9357843966 0.0024418269
-2.8808103151 -1.8926106240 -0.0865639696
-2.8719142205 -1.8361201795 -0.1817877524
-2.8562927170 -1.7795839894 -0.2614872361
-2.8338368732 -1.7177724014 -0.3354340380
-2.8047063842 -1.6512847344 -0.4026928512
-2.7650842937 -1.5721449057 -0.4698565970
-2.7231593250 -1.4982949866 -0.5207317990
-2.6753458122 -1.4223076713 -0.5624346386
-2.6145792586 -1.3358939285 -0.5966972805
-2.5546546064 -1.2595861341 -0.6158327479
-2.4896123087 -1.1854819566 -0.6232675504
-2.4201644510 -1.1152795338 -0.6180804943
-2.3385856095 -1.0428594032 -0.5976494315
-2.2644519843 -0.9848611091 -0.5673694599
-2.1903732980 -0.9332514643 -0.5269821506
-2.1084619712 -0.8828585410 -0.4714072676
-2.0372127675 -0.8444930488 -0.4144195980
-1.9673693255 -0.8123514402 -0.3520571903
-1.8980916794 -0.7867184754 -0.2861399676
-1.8279150235 -0.7681603418 -0.2188222100
-1.7458525862 -0.7571099868 -0.1447381720
-1.6673323755 -0.7579208114 -0.0845459189
-1.5717192571 -0.7729522825 -0.0305324553
-1.4816510022 -0.7981687677 0.0007448172
-1.3790881368 -0.8379985438 0.0117172587
-1.2909086337 -0.8798769134 -0.0016823625
-1.2087324947 -0.9229099538 -0.0351590096
-1.1327620417 -0.9629287699 -0.0840641121
-1.0596930113 -0.9973808509 -0.1411925143
-0.9840963338 -1.0254650724 -0.1984525486
-0.9012245547 -1.0464715641 -0.2478850550
-0.8101404883 -1.0607815251 -0.2827746358
-0.7131560604 -1.0693486565 -0.2980172355
-0.6268485671 -1.0734199952 -0.2938091547
-0.5314030223 -1.0761051228 -0.2691692115
-0.4425814332 -1.0779814282 -0.2262028046
-0.3627806911 -1.0802178992 -0.1680547011
-0.2921704310 -1.0838814213 -0.0989734953
-0.2301841752 -1.0901262185 -0.0221256395
-0.1747971851 -1.0997420064 0.0593378816
-0.1243921029 -1.1136224565 0.1434134592
-0.0770051712 -1.1322264897 0.2283412462
-0.0309740397 -1.1558758372 0.3127644775
0.0149729840 -1.1849363052 0.3955242237
0.0678532445 -1.2240831973 0.4851216848
0.1166216931 -1.2646229587 0.5611409401
0.1674554372 -1.3106485194 0.6325314608
0.2203107208 -1.3619174319 0.6986746403
0.2749121703 -1.4183630337 0.7589078598
0.3377156468 -1.4878130558 0.8187138211
0.3935818444 -1.5555649524 0.8643326593
0.4479980280 -1.6288704526 0.9024334551
0.4989704375 -1.7081223923 0.9324385834
0.5493226806 -1.8041236584 0.9561460648
0.5858706542 -1.9082264321 0.9673213527
0.6048726138 -2.0051311386 0.9677520770
0.6094681031 -2.1153989122 0.9569736387
0.6015374638 -2.2122037974 0.9385375818
0.5851512995 -2.3062009112 0.9124007053
0.5597295467 -2.4076289491 0.8748725398
0.5328210076 -2.4939101305 0.8345256783
0.5026692319 -2.5759494911 0.7880584268
0.4698093856 -2.6534770052 0.7360089843
0.4298338988 -2.7346992691 0.6715189101
0.3915728282 -2.8009981616 0.6087110076
0.3507962548 -2.8611888304 0.5414865285
0.3075359338 -2.9147571584 0.4703279198
0.2558448761 -2.9657544878 0.3861924311
0.2077466292 -3.0034228865 0.3083162362
0.1577268672 -3.0326161263 0.2280468220
0.1062909070 -3.0531267867 0.1460115030
0.0473148968 -3.0653085669 0.0526453673
-0.0054724792 -3.0666393391 -0.0310414827
-0.0580095794 -3.0588442016 -0.1145417712
-0.1096998180 -3.0418058460 -0.1971880161
-0.1600757638 -3.0159725582 -0.2783575174
-0.2145751286 -2.9769863927 -0.3669862378
-0.2606185752 -2.9334890349 -0.4430473779
-0.3042141061 -2.8826138155 -0.5159122040
-0.3501714488 -2.8173417424 -0.5932398578
-0.3880041134 -2.7521616666 -0.6574662583
-0.4230851682 -2.6812243263 -0.7169824416
-0.4553101208 -2.6049179021 -0.7712342729
-0.4879831887 -2.5133987699 -0.8251778998
-0.5135579171 -2.4274506040 -0.8670878648
-0.5349558927 -2.3374871306 -0.9023487084
-0.5511109956 -2.2440643353 -0.9306592830
-0.5604976028 -2.1357220782 -0.9530112726
-0.5585914932 -2.0375150550 -0.9639486344
-0.5424806597 -1.9278309694 -0.9652575444
-0.5153172017 -1.8332929046 -0.9560213343
-0.4725505945 -1.7331658330 -0.9346191891
-0.4265545465 -1.6505048663 -0.9056792966
-0.3760459820 -1.5739809389 -0.8684167558
-0.3164249499 -1.4957324124 -0.8167945888
-0.2630125778 -1.4316027844 -0.7636128795
-0.2101879076 -1.3730893762 -0.7037617594
-0.1587010777 -1.3200698735 -0.6379068441
-0.1089276714 -1.2725647019 -0.5667269112
-0.0550974480 -1.2261346930 -0.4812795141
-0.0087406474 -1.1904976351 -0.4013840905
0.0368246636 -1.1604927135 -0.3187563857
0.0826326441 -1.1359207837 -0.2344777631
0.1299105513 -1.1164959223 -0.1496754029
0.1804534183 -1.1019893042 -0.0657935310
0.2360053746 -1.0916480553 0.0154639191
0.2983607630 -1.0847584890 0.0919495735
0.3693747234 -1.0804147129 0.1605589040
0.4498643018 -1.0776028520 0.2176841144
0.5391814452 -1.0751971169 0.2595087578
0.6350225319 -1.0719767627 0.2822586908
0.7333665683 -1.0664776437 0.2839656738
0.8294405395 -1.0568897797 0.2643414117
0.9187591731 -1.0413380485 0.2255482170
0.9995164113 -1.0189449197 0.1731900247
1.0740468650 -0.9898561149 0.1149779261
1.1471950341 -0.9542361584 0.0587078502
1.2241383834 -0.9134016703 0.0121388248
1.3077111528 -0.8701266643 -0.0173400312
1.3967351335 -0.8289103184 -0.0260207440
1.4991996716 -0.7905268093 -0.0100533425
1.5883428008 -0.7668463450 0.0249147131
1.6721914029 -0.7549046061 0.0756644539
1.7592797718 -0.7543132285 0.1444755955
1.8314946952 -0.7644678403 0.2114321297
1.9009071594 -0.7829686283 0.2795887721
1.9695445142 -0.8086442804 0.3461900534
2.0475691270 -0.8452840628 0.4163594721
2.1186413121 -0.8842003386 0.4731970964
2.1913954331 -0.9293509513 0.5227837390
2.2653425781 -0.9807312218 0.5637409736
2.3484170265 -1.0462781310 0.5972896984
2.4208867194 -1.1111355491 0.6149708364
2.4903994084 -1.1811904246 0.6205786809
2.5555521727 -1.2551951387 0.6135489555
2.6226691828 -1.3409061639 0.5917901765
2.6763867963 -1.4177716980 0.5602939405
2.7244012374 -1.4936435553 0.5187388419
2.7714426409 -1.5764165874 0.4614722418
2.8068989283 -1.6466670653 0.4013929452
2.8361719287 -1.7129684429 0.3339420137
2.8589499059 -1.7745661092 0.2598542720
2.8759723347 -1.8370929632 0.1696088199
2.8838299909 -1.8866029681 0.0843054184
2.8840807993 -1.9293657632 -0.0049146467
2.8764241622 -1.9646142922 -0.0970379486
2.8583016239 -1.9946282910 -0.2024084423
2.8338460007 -2.0120771848 -0.2966419153
2.8017653321 -2.0203352019 -0.3898258587
2.7626936644 -2.0193064905 -0.4806805487
2.7110074304 -2.0068540958 -0.5781577633
2.6590898672 -1.9858420361 -0.6596975089
2.6023458876 -1.9559874927 -0.7350367529
2.5416498974 -1.9178910829 -0.8032411082
2.4698972320 -1.8666691768 -0.8708354775
2.4035249863 -1.8136310075 -0.9216601777
2.3358135515 -1.7546932543 -0.9634012185
2.2677945964 -1.6904516534 -0.9957683091
2.1926848706 -1.6122308822 -1.0198708757
2.1286473683 -1.5376143871 -1.0307286148
2.0695988629 -1.4582852463 -1.0308792755
2.0179474252 -1.3746884571 -1.0201907240
1.9719803506 -1.2768871771 -0.9951975611
1.9427465415 -1.1883810070 -0.9624256120
1.9243427725 -1.1007089282 -0.9206253152
1.9152707678 -1.0156437250 -0.8709858023
1.9138045811 -0.9346390969 -0.8142082969
1.9190503328 -0.8493995113 -0.7431456842
1.9286069046 -0.7796609175 -0.6735678797
1.9418964214 -0.7160999941 -0.5988797509
1.9585862533 -0.6592280881 -0.5196275428
1.9786225947 -0.6093847686 -0.4365237808
2.0055725478 -0.5616472451 -0.3399101180
2.0341212203 -0.5270058995 -0.2517178176
2.0677500493 -0.4984969858 -0.1631515714
2.1072586675 -0.4746261879 -0.0756963384
2.1536358478 -0.4526485351 0.0087445614
2.2076009498 -0.4293724434 0.0880242984
2.2614869334 -0.4056192221 0.1512157266
2.3205511745 -0.3751392360 0.2060566998
2.3830233080 -0.3362547576 0.2508165980
2.4465215025 -0.2876826246 0.2836519381
2.5059802838 -0.2273804030 0.2999348096
2.5516287355 -0.1691961270 0.3030278057
2.5932015630 -0.0939388369 0.2935483699
2.6105508075 -0.0251147660 0.2715524156
2.6134567881 0.0433791735 0.2436368257
2.5943934212 0.1179655284 0.2045025793
2.5611871552 0.1862088147 0.1637948296
2.5179867902 0.2488481557 0.1229849657
2.4608341853 0.3148061453 0.0770121687
2.3964314458 0.3756965486 0.0335010252
2.3256074699 0.4323752661 -0.0055029476
2.2481976416 0.4850290697 -0.0367422549
2.1648536468 0.5339469198 -0.0564450738
2.0780065145 0.5803774130 -0.0629594740
1.9802052531 0.6322929384 -0.0562987605
1.8854621511 0.6873203955 -0.0384089675
1.7959682434 0.7479694392 -0.0129538184
1.7135703235 0.8161629461 0.0171420118
1.6460034140 0.8826722395 0.0455045639
1.5831931189 0.9538322113 0.0734969836
1.5228906059 1.0278481856 0.0994326770
1.4581049729 1.1002799701 0.1146942233
1.3934091503 1.1549322230 0.1083239778
1.3245253534 1.2003510602 0.0904692476
1.2537132401 1.2397486311 0.0680655702
1.1811042443 1.2740754389 0.0432548755
1.0952283065 1.3077843593 0.0169125391
1.0187173725 1.3320228286 -0.0093964184
0.9288103834 1.3544776140 -0.0361322909
0.8492577972 1.3697627767 -0.0614466515
0.7565365971 1.3836211573 -0.0860308876
0.6745236491 1.3929030283 -0.1078710465
0.5790276193 1.3999878763 -0.1272349721
0.4821327646 1.4039776233 -0.1424099138
0.3960689204 1.4053464419 -0.1515760359
0.2971029873 1.4034978263 -0.1525011771
0.1903979600 1.4579890500 -0.3112620400
0.0949737889 1.4495505534 -0.2798432571
0.0007502495 1.4443940997 -0.2443483297
-0.0928111827 1.4441844607 -0.2067829939
-0.1862790106 1.4495440381 -0.1693710726
-0.2803659658 1.4596052158 -0.1345876991
-0.3759873997 1.4729580180 -0.1056099621
-0.4740724210 1.4868534468 -0.0872560547
-0.5740848050 1.4979004697 -0.0834992117
-0.6738218771 1.5035771558 -0.0963349657
-0.7713010100 1.5045126986 -0.1219412978
-0.8667014065 1.5026350077 -0.1545086081
-0.9612729111 1.4996783839 -0.1893613233
-1.0560515493 1.4959939298 -0.2235720390
-1.1517388289 1.4905737022 -0.2548738227
-1.2485589952 1.4804964445 -0.2810061427
-1.3454866374 1.4604455814 -0.2995765282
-1.4380317929 1.4217453239 -0.3065023470
-1.5173238050 1.3604659138 -0.2993428957
-1.5808193532 1.2845152402 -0.2810976258
-1.6345171926 1.2029288031 -0.2562061956
-1.6851631901 1.1206370683 -0.2274079861
-1.7377302132 1.0404298705 -0.1962803348
-1.7954261470 0.9642923358 -0.1640965566
-1.8596803490 0.8934691760 -0.1322552477
-1.9311163911 0.8289573196 -0.1023907227
-2.0091127076 0.7706191092 -0.0764935200
-2.0926917656 0.7176309681 -0.0574416595
-2.1798592464 0.6679584886 -0.0480995632
-2.2677778477 0.6188713877 -0.0512475331
-2.3532391214 0.5679131153 -0.0670692447
-2.4343516593 0.5140059344 -0.0929927739
-2.5109322727 0.4570799262 -0.1254958337
-2.5829813611 0.3969541973 -0.1623351049
-2.6503388149 0.3334065397 -0.2021751903
-2.7110127455 0.2651724748 -0.2448473018
-2.7615791921 0.1907265176 -0.2900676182
-2.7958468192 0.1084334137 -0.3366149654
-2.8061776314 0.0188582158 -0.3807982275
-2.7890640301 -0.0732828668 -0.4168560429
-2.7476749564 -0.1618813919 -0.4400863283
-2.6884277112 -0.2427378555 -0.4483191933
-2.6172984134 -0.3134894144 -0.4409528615
-2.5392639508 -0.3727661976 -0.4180696290
-2.4586307658 -0.4193028316 -0.3798392805
-2.3795251137 -0.4536247574 -0.3278731346
-2.3052864976 -0.4772726560 -0.2640594960
-2.2381238835 -0.4932102655 -0.1906672281
-2.1788461850 -0.5046823120 -0.1099837030
-2.1276064640 -0.5150466829 -0.0238081857
-2.0836083136 -0.5274699121 0.0660268235
-2.0459380456 -0.5445428869 0.1579488961
-2.0139398062 -0.5681151648 0.2505787407
-1.9866141386 -0.5997868889 0.3422769976
-1.9632325544 -0.6398042646 0.4317752786
-1.9433872191 -0.6885429730 0.5177305837
-1.9267975758 -0.7453499708 0.5993138834
-1.9133572281 -0.8096507515 0.6757501678
-1.9036328291 -0.8808875216 0.7463796831
-1.8984620461 -0.9582388261 0.8107753579
-1.8994005208 -1.0410333237 0.8682171553
-1.9082143551 -1.1280524277 0.9182157286
-1.9268569081 -1.2177881345 0.9600240766
-1.9577988512 -1.3081606062 0.9919654282
-2.0008936494 -1.3966213193 1.0133642173
-2.0544259369 -1.4813226421 1.0235168241
-2.1159954190 -1.5610476865 1.0220262042
-2.1823899401 -1.6358271479 1.0096930935
-2.2514634426 -1.7053363716 0.9861996943
-2.3213310245 -1.7697590351 0.9527142803
-2.3906926587 -1.8286901259 0.9094538483
-2.4584401575 -1.8812644241 0.8565284872
-2.5237224065 -1.9270306703 0.7949138640
-2.5856719732 -1.9651556804 0.7251823405
-2.6433847467 -1.9946703310 0.6480423620
-2.6959793900 -2.0149391359 0.5645335008
-2.7426489132 -2.0256958548 0.4758980203
-2.7826509502 -2.0267751370 0.3834286183
-2.8150083710 -2.0177202478 0.2884368108
-2.8395456835 -1.9992155931 0.1924872147
-2.8559276817 -1.9718520162 0.0969057782
-2.8636825169 -1.9357976604 0.0031279670
-2.8634875176 -1.8922100105 -0.0877272103
-2.8550125819 -1.8414369950 -0.1743622900
-2.8389501396 -1.7844619017 -0.2559161539
-2.8157873102 -1.7219765489 -0.3315186514
-2.7854474562 -1.6545414890 -0.3999913756
-2.7487445215 -1.5830873243 -0.4608392507
-2.7056691305 -1.5083960344 -0.5129903422
-2.6564296255 -1.4314437766 -0.5555021649
-2.6012678037 -1.3534917259 -0.5876286833
-2.5402028759 -1.2759436092 -0.6078229326
-2.4739901371 -1.2004659825 -0.6161191679
-2.4032967799 -1.1288556140 -0.6110978212
-2.3296016817 -1.0624394905 -0.5935587668
-2.2544038254 -1.0023613343 -0.5637735151
-2.1792052200 -0.9487657620 -0.5234596839
-2.1050211412 -0.9017161045 -0.4740684765
-2.0323640334 -0.8613419074 -0.4170506960
-1.9610396954 -0.8276243573 -0.3543059689
-1.8901472608 -0.8007696615 -0.2878682514
-1.8181383525 -0.7815489014 -0.2200040644
-1.7427776515 -0.7717230777 -0.1538316700
-1.6621184258 -0.7725009328 -0.0935536250
-1.5752009237 -0.7852987335 -0.0445113189
-1.4832221291 -0.8108378485 -0.0128490730
-1.3899366632 -0.8467464078 -0.0019211210
-1.3000910955 -0.8898948942 -0.0152515496
-1.2170531622 -0.9346402448 -0.0501704174
-1.1412264019 -0.9764340271 -0.1016310552
-1.0689554945 -1.0124571698 -0.1619723822
-0.9940863323 -1.0421026184 -0.2225972315
-0.9109954409 -1.0642317954 -0.2749949212
-0.8188174540 -1.0791412592 -0.3124519921
-0.7199691582 -1.0874932385 -0.3292285712
-0.6195964517 -1.0911443008 -0.3231605803
-0.5228562763 -1.0922715059 -0.2955245093
-0.4333342784 -1.0924375672 -0.2495058784
-0.3535388470 -1.0929195667 -0.1880648758
-0.2831714230 -1.0949383084 -0.1159880786
-0.2217268926 -1.0998678339 -0.0362499015
-0.1668179249 -1.1084638226 0.0478483031
-0.1169251042 -1.1217422880 0.1344357569
-0.0700124036 -1.1401574109 0.2217524351
-0.0242383758 -1.1640293884 0.3083476552
0.0215297691 -1.1937876096 0.3931007971
0.0684213520 -1.2293307207 0.4749547874
0.1170778155 -1.2707253208 0.5529381644
0.1678594592 -1.3180920775 0.6260057212
0.2206468506 -1.3710778348 0.6935764814
0.2751038524 -1.4296650769 0.7549101907
0.3304881465 -1.4940249397 0.8092250429
0.3856120385 -1.5642878025 0.8559399703
0.4388076304 -1.6405670387 0.8947484773
0.4878972246 -1.7231793184 0.9250616646
0.5297306337 -1.8124116338 0.9460103741
0.5606704289 -1.9076215193 0.9569563371
0.5789451977 -2.0066346781 0.9580712166
0.5837155221 -2.1068613902 0.9492330437
0.5772017346 -2.2057913969 0.9312494492
0.5620024352 -2.3018565667 0.9048577760
0.5408365488 -2.3944343579 0.8710989776
0.5152017354 -2.4830224760 0.8304129316
0.4859466836 -2.5670677821 0.7830686382
0.4537332796 -2.6463368406 0.7297925328
0.4187581747 -2.7203417009 0.6709645682
0.3810024588 -2.7884188372 0.6069280880
0.3405418569 -2.8499895222 0.5381364668
0.2974698013 -2.9046751568 0.4652376351
0.2517840936 -2.9514993001 0.3885566507
0.2038528089 -2.9903728023 0.3088628628
0.1538746080 -3.0203057191 0.2266066680
0.1024511329 -3.0411084929 0.1424552207
0.0500152039 -3.0524169913 0.0571313403
-0.0028538127 -3.0541696376 -0.0286504806
-0.0554505812 -3.0463471146 -0.1142703719
-0.1070884259 -3.0286846482 -0.1990024579
-0.1573644547 -3.0018346832 -0.2821255804
-0.2056734134 -2.9660940488 -0.3630425545
-0.2516051092 -2.9216778687 -0.4409963445
-0.2949759856 -2.8695707238 -0.5155890490
-0.3354055664 -2.8097950489 -0.5859652084
-0.3729831988 -2.7434102148 -0.6518511944
-0.4076028201 -2.6709218766 -0.7127430203
-0.4391051150 -2.5926939407 -0.7679561405
-0.4674510356 -2.5094895791 -0.8172844663
-0.4922346655 -2.4217001952 -0.8601601067
-0.5125724761 -2.3296925442 -0.8959260611
-0.5275242280 -2.2341697717 -0.9243659095
-0.5348927476 -2.1356487024 -0.9442104034
-0.5326977886 -2.0355167205 -0.9549581529
-0.5191888051 -1.9357309359 -0.9558982638
-0.4937635632 -1.8387499665 -0.9465126996
-0.4577507286 -1.7467495588 -0.9269613942
-0.4139044670 -1.6607953401 -0.8979751504
-0.3647709461 -1.5814399131 -0.8599454681
-0.3128547176 -1.5086296712 -0.8134551305
-0.2600187708 -1.4417999084 -0.7595943367
-0.2075263922 -1.3811576257 -0.6985514610
-0.1562259397 -1.3263884822 -0.6312562815
-0.1065782090 -1.2774977580 -0.5584123689
-0.0587626498 -1.2348580909 -0.4805818027
-0.0124068376 -1.1980652578 -0.3989742995
0.0330428767 -1.1673253817 -0.3144010266
0.0787083184 -1.1424810669 -0.2280217613
0.1257265636 -1.1231364839 -0.1409635408
0.1760388239 -1.1091060623 -0.0547399223
0.2314895603 -1.0995512705 0.0288946096
0.2939405833 -1.0937913221 0.1077832286
0.3653943516 -1.0907571118 0.1787282224
0.4466381907 -1.0893211596 0.2381964622
0.5372276417 -1.0882440866 0.2820567830
0.6349047814 -1.0861453239 0.3060405706
0.7353235218 -1.0814356013 0.3082121852
0.8333443215 -1.0721038589 0.2878395353
0.9240005550 -1.0561868518 0.2472255835
1.0051292006 -1.0329798114 0.1922500984
1.0792963760 -1.0028336739 0.1310120555
1.1519021625 -0.9659017582 0.0716576042
1.2288285163 -0.9236359465 0.0222558633
1.3135266075 -0.8788204707 -0.0083968608
1.4042573921 -0.8363991864 -0.0170937984
1.4973831586 -0.8014538142 -0.0024754831
1.5884659714 -0.7771419099 0.0326379000
1.6740446288 -0.7653707132 0.0843417108
1.7531655583 -0.7655853531 0.1466774652
1.8272022970 -0.7760121447 0.2142450129
1.8982012548 -0.7954202995 0.2831156129
1.9683289474 -0.8225429486 0.3502583916
2.0391055362 -0.8564231652 0.4135240846
2.1113628818 -0.8967547837 0.4710617465
2.1852975424 -0.9437742915 0.5208509783
2.2604046067 -0.9971215735 0.5616809785
2.3354579167 -1.0573788153 0.5914904921
2.4091085781 -1.1238007552 0.6091460702
2.4797926216 -1.1953901610 0.6143041827
2.5459751820 -1.2709113572 0.6061862804
2.6069642223 -1.3484906480 0.5858771176
2.6620808917 -1.4264452391 0.5536613934
2.7114162320 -1.5033363891 0.5111394050
2.7544557005 -1.5779618460 0.4588319762
2.7911738873 -1.6491801490 0.3977087484
2.8214553907 -1.7163042179 0.3289114569
2.8449975859 -1.7785894234 0.2532651121
2.8611230148 -1.8350311239 0.1713492183
2.8697842019 -1.8852449521 0.0844176521
2.8704890529 -1.9283934995 -0.0066380075
2.8628868030 -1.9635716251 -0.1007559117
2.8471439269 -1.9904236192 -0.1965927679
2.8229080771 -2.0078490678 -0.2928377999
2.7907520232 -2.0157378429 -0.3879905973
2.7513260905 -2.0139795627 -0.4807014237
2.7049057504 -2.0018892289 -0.5693125872
2.6528187402 -1.9803134445 -0.6528235240
2.5955106054 -1.9493158220 -0.7296831850
2.5341261634 -1.9098731265 -0.7991796830
2.4694961839 -1.8627393650 -0.8604754827
2.4023890718 -1.8085076216 -0.9125579401
2.3338440399 -1.7481781342 -0.9551819873
2.2649371859 -1.6823262320 -0.9878920537
2.1969375061 -1.6114413427 -1.0103842013
2.1316247090 -1.5355701862 -1.0219087290
2.0714273314 -1.4547823645 -1.0220240648
2.0187821829 -1.3696667207 -1.0107451266
1.9760771184 -1.2812863890 -0.9882316561
1.9451876952 -1.1913864504 -0.9549777111
1.9255692026 -1.1023628075 -0.9121083882
1.9157471250 -1.0161315281 -0.8609281239
1.9139012750 -0.9342987120 -0.8021423306
1.9180168190 -0.8576910262 -0.7367855386
1.9270794841 -0.7873813285 -0.6651405410
1.9400411394 -0.7237423541 -0.5880708117
1.9565636114 -0.6674658132 -0.5061038882
1.9765666807 -0.6190394351 -0.4199962450
2.0005461927 -0.5790182016 -0.3306528378
2.0288281761 -0.5467812832 -0.2394461520
2.0622990111 -0.5216961305 -0.1477412603
2.1015858483 -0.5022380614 -0.0569754756
2.1478912621 -0.4858798519 0.0310554571
2.2021638218 -0.4695790293 0.1144060116
2.2642784976 -0.4499180778 0.1912660076
2.3341328428 -0.4224529135 0.2584080063
2.4093970582 -0.3842909236 0.3132716969
2.4865184118 -0.3333286255 0.3530710435
2.5605014177 -0.2688773658 0.3752983030
2.6259403276 -0.1927335389 0.3802063733
2.6764465582 -0.1067399497 0.3677522191
2.7032723495 -0.0143872099 0.3386592526
2.7012116128 0.0773052669 0.2977270149
2.6727784520 0.1620140745 0.2515331255
2.6269836540 0.2385928572 0.2048769010
2.5698904588 0.3081966562 0.1595932053
2.5054704079 0.3726075863 0.1164414605
2.4349657547 0.4326263336 0.0765915239
2.3588909388 0.4888814284 0.0418570786
2.2769464987 0.5412973630 0.0155639632
2.1899635224 0.5901851909 0.0017148245
2.1009223229 0.6373190797 0.0010791251
2.0131095750 0.6854370664 0.0124234805
1.9289506350 0.7371725975 0.0323789908
1.8500244992 0.7943083274 0.0581456874
1.7771545525 0.8575587662 0.0872776123
1.7105298455 0.9267356117 0.1178850455
1.6494771152 1.0009917016 0.1482576829
1.5916134326 1.0784550635 0.1768416564
1.5261418313 1.1526871670 0.1887104081
1.4472325859 1.2104119442 0.1656211931
1.3656674352 1.2550151826 0.1267676753
1.2834762412 1.2918267082 0.0814782355
1.2007613099 1.3232009253 0.0331123063
1.1172857217 1.3503093896 -0.0165154281
1.0328551348 1.3742235459 -0.0661682665
0.9472036177 1.3953125424 -0.1150089944
0.8599140531 1.4136559645 -0.1620161581
0.7708718920 1.4296449649 -0.2065216540
0.6795181728 1.4429578308 -0.2470377708
0.5856495858 1.4535576478 -0.2821939814
0.4890934617 1.4611273028 -0.3100298447
0.3899047167 1.4650055987 -0.3273366168
0.2892051150 1.4642332996 -0.3293761418
0.2078145279 1.3392387855 0.0265450174
0.1107060675 1.3359594506 0.0310812549
0.0137465514 1.3338154550 0.0384323258
-0.0829121631 1.3337970891 0.0491319845
-0.1789747767 1.3370383051 0.0638076423
-0.2742757324 1.3440607271 0.0818969338
-0.3697500615 1.3524760968 0.0978010610
-0.4907324272 1.3588064993 0.1034090031
-0.5873391080 1.3577049114 0.0952108333
-0.6823439319 1.3503305382 0.0766951916
-0.7752873539 1.3377252915 0.0512406924
-0.8666050453 1.3209524350 0.0223111202
-0.9570189571 1.3003741620 -0.0070132265
-1.0245129873 1.2821363037 -0.0276941486
-1.0917847481 1.2611933227 -0.0465401948
-1.1579428170 1.2339026038 -0.0604245286
-1.2219003091 1.2006109881 -0.0692997673
-1.2638051117 1.1764162787 -0.0735468947
-1.3207906413 1.1310871598 -0.0711971616
-1.3737791747 1.0818539461 -0.0639320638
-1.4235527848 1.0299070256 -0.0524965551
-1.4864521332 0.9587401107 -0.0316222480
-1.5492540425 0.8886612228 -0.0070516821
-1.6148113786 0.8218115894 0.0191580649
-1.7031834815 0.7450175343 0.0515912961
-1.7989501761 0.6761978498 0.0806865989
-1.9012488998 0.6146573046 0.1032650963
-2.0085658654 0.5585923003 0.1125340061
-2.1159638117 0.5027613724 0.1053997735
-2.1981513958 0.4554573821 0.0854484109
-2.2741728443 0.4043429440 0.0536021897
-2.3430705719 0.3490640777 0.0133315567
-2.4048813354 0.2893603202 -0.0319350052
-2.4466130203 0.2414485289 -0.0675426805
-2.4842979348 0.1907083532 -0.1038997783
-2.5129260060 0.1342649980 -0.1400311328
-2.5318314963 0.0733491268 -0.1742815218
-2.5411942962 0.0312477073 -0.1964881259
-2.5365678255 -0.0138979183 -0.2132855074
-2.5319413548 -0.0590435440 -0.2300828888
-2.5128902469 -0.1029182401 -0.2373343290
-2.4938391390 -0.1467929362 -0.2445857692
-2.4653900035 -0.1858281232 -0.2411443570
-2.4369408680 -0.2248633101 -0.2377029447
-2.3874136976 -0.2739420176 -0.2170025496
-2.3370725406 -0.3160725311 -0.1867236163
-2.2872487702 -0.3517977130 -0.1480268457
-2.2392737593 -0.3816604257 -0.1020729385
-2.1962429301 -0.4051143842 -0.0481128832
-2.1445313969 -0.4330154850 0.0291967471
-2.0998831281 -0.4594030147 0.1113875295
-2.0616260890 -0.4875772903 0.1961936409
-2.0289551093 -0.5198557328 0.2818666467
-2.0008848208 -0.5576234057 0.3669189237
-1.9768151241 -0.6018063017 0.4500713133
-1.9511701385 -0.6655596897 0.5502664637
-1.9344381951 -0.7241933565 0.6260251750
-1.9206917942 -0.7888033510 0.6973987717
-1.9103262577 -0.8591085820 0.7637852477
-1.9036811798 -0.9545215048 0.8386613609
-1.9042940950 -1.0355697803 0.8921917807
-1.9123453211 -1.1202774254 0.9389641987
-1.9293930423 -1.2072553903 0.9784297754
-1.9662644122 -1.3165301005 1.0155286879
-2.0080768058 -1.4018227991 1.0346261262
-2.0596305094 -1.4834380922 1.0435052079
-2.1184666024 -1.5605334213 1.0420942452
-2.1821582026 -1.6328454774 1.0306355900
-2.2654521786 -1.7167047660 1.0031496805
-2.3331329549 -1.7782244398 0.9704836679
-2.4004689924 -1.8345777285 0.9289620154
-2.4665291404 -1.8852101402 0.8789078067
-2.5463896838 -1.9402269055 0.8058477800
-2.6068250241 -1.9758206992 0.7385265839
-2.6634805126 -2.0036744639 0.6645904242
-2.7155916158 -2.0229403468 0.5848085585
-2.7725065965 -2.0339730974 0.4781614219
-2.8116070723 -2.0335080183 0.3892983690
-2.8439397082 -2.0241158423 0.2982332463
-2.8738102341 -1.9998270037 0.1831734893
-2.8894296591 -1.9715147087 0.0916495779
-2.8975558615 -1.9357711328 0.0017556869
-2.8981331127 -1.8930112375 -0.0854007289
-2.8888158592 -1.8308033639 -0.1892132148
-2.8736352945 -1.7747060772 -0.2670583184
-2.8518864361 -1.7135682539 -0.3393494246
-2.8239653122 -1.6480279798 -0.4053943268
-2.7814240660 -1.5612024872 -0.4788739434
-2.7406495194 -1.4881939389 -0.5284732558
-2.6942619989 -1.4131715661 -0.5693671123
-2.6278907134 -1.3182961312 -0.6057658778
-2.5691063369 -1.2432286591 -0.6238425632
-2.5052344803 -1.1704979307 -0.6304159330
-2.4370321221 -1.1017034537 -0.6250631674
-2.3475695373 -1.0232793159 -0.6017400962
-2.2745001431 -0.9673608839 -0.5709654047
-2.2015413760 -0.9177371667 -0.5305046172
-2.1119028011 -0.8640009774 -0.4687460586
-2.0420615016 -0.8276441903 -0.4117884999
-1.9736989556 -0.7970785231 -0.3498084118
-1.9060360980 -0.7726672894 -0.2844116838
-1.8376916945 -0.7547717823 -0.2176403556
-1.7489275209 -0.7424968960 -0.1356446741
-1.6725463253 -0.7433406900 -0.0755382128
-1.5682375905 -0.7606058314 -0.0165535917
-1.4800798754 -0.7854996870 0.0143387075
-1.3682396105 -0.8292506798 0.0253556385
-1.2817261719 -0.8698589326 0.0118868246
-1.2004118271 -0.9111796628 -0.0201476019
-1.1242976815 -0.9494235128 -0.0664971689
-1.0504305280 -0.9823045320 -0.1204126464
-0.9741063352 -1.0088275263 -0.1743078657
-0.8914536684 -1.0287113328 -0.2207751889
-0.8014635225 -1.0424217911 -0.2530972795
-0.7063429625 -1.0512040745 -0.2668058998
-0.6341006825 -1.0556956895 -0.2644577291
-0.5399497683 -1.0599387397 -0.2428139137
-0.4518285880 -1.0635252892 -0.2028997308
-0.3720225353 -1.0675162317 -0.1480445263
-0.3011694390 -1.0728245341 -0.0819589120
-0.2386414577 -1.0803846031 -0.0080013774
-0.1827764452 -1.0910201902 0.0708274602
-0.1318591017 -1.1055026251 0.1523911616
-0.0839979388 -1.1242955684 0.2349300572
-0.0377097036 -1.1477222859 0.3171812997
0.0084161989 -1.1760850009 0.3979476502
0.0672851369 -1.2188356739 0.4952885822
0.1161655706 -1.2585205966 0.5693437159
0.1670514152 -1.3032049612 0.6390572003
0.2199745909 -1.3527570289 0.7037727992
0.2747204882 -1.4070609904 0.7629055290
0.3449431472 -1.4816011719 0.8282025992
0.4015516503 -1.5468421023 0.8727253482
0.4571884256 -1.6171738665 0.9101184328
0.5100436504 -1.6930654662 0.9398155021
0.5689147274 -1.7958356830 0.9662817555
0.6110708795 -1.9088313448 0.9776863684
0.6308000299 -2.0036275990 0.9774329374
0.6352206841 -2.1239364342 0.9647142336
0.6258731931 -2.2186161980 0.9458257144
0.6083001638 -2.3105452556 0.9199436346
0.5786225446 -2.4208235402 0.8786461021
0.5504402799 -2.5047977851 0.8386384250
0.5193917801 -2.5848312001 0.7930482155
0.4858854917 -2.6606171698 0.7422254358
0.4409096230 -2.7490568373 0.6720732520
0.4021431975 -2.8135774860 0.6104939272
0.3610506526 -2.8723881385 0.5448365902
0.3176020663 -2.9248391601 0.4754182046
0.2599056586 -2.9800096755 0.3838282116
0.2116404494 -3.0164729707 0.3077696096
0.1615791264 -3.0449265335 0.2294869760
0.1101306811 -3.0651450806 0.1495677852
0.0446145896 -3.0782001426 0.0481593942
-0.0080911457 -3.0791090407 -0.0334324848
-0.0605685777 -3.0713412886 -0.1148131705
-0.1123112101 -3.0549270439 -0.1953735743
-0.1627870729 -3.0301104331 -0.2745894545
-0.2234768439 -2.9878787366 -0.3709299212
-0.2696320412 -2.9453002010 -0.4450984113
-0.3134522266 -2.8956569071 -0.5162353590
-0.3649373311 -2.8248884359 -0.6005145072
-0.4030250280 -2.7609131184 -0.6630813223
-0.4385675164 -2.6915267759 -0.7212218628
-0.4715151267 -2.6171418635 -0.7745124053
-0.5085153419 -2.5173079607 -0.8330713332
-0.5348811687 -2.4332010127 -0.8740156228
-0.5573393093 -2.3452817170 -0.9087713558
-0.5746977632 -2.2539588989 -0.9369526566
-0.5861024580 -2.1357954540 -0.9618121417
-0.5844851978 -2.0395133895 -0.9729391158
-0.5657725143 -1.9199310030 -0.9746168249
-0.5368708401 -1.8278358426 -0.9655299690
-0.4873504604 -1.7195821073 -0.9422769839
-0.4392046260 -1.6402143926 -0.9133834427
-0.3873210179 -1.5665219646 -0.8768880435
-0.3199951823 -1.4828351535 -0.8201340472
-0.2660063849 -1.4214056603 -0.7676314224
-0.2128494231 -1.3650211267 -0.7089720578
-0.1611762157 -1.3137512648 -0.6445574066
-0.1112771338 -1.2676316458 -0.5750414535
-0.0514322463 -1.2174112950 -0.4819772255
-0.0050744573 -1.1829300124 -0.4037938814
0.0406064504 -1.1536600452 -0.3231117448
0.0865569698 -1.1293605005 -0.2409337648
0.1340945391 -1.1098553607 -0.1583872650
0.1848680127 -1.0948725461 -0.0768471397
0.2405211890 -1.0837448401 0.0020332285
0.3027809427 -1.0757256558 0.0761159183
0.3733550952 -1.0700723140 0.1423895857
0.4530904129 -1.0658845444 0.1971717666
0.5411352487 -1.0621501472 0.2369607326
0.6351402823 -1.0578082016 0.2584768110
0.7314096149 -1.0515196861 0.2597191624
0.8255367575 -1.0416757005 0.2408432882
0.9135177912 -1.0264892451 0.2038708506
0.9939036219 -1.0049100281 0.1541299510
1.0687973541 -0.9768785559 0.0989437967
1.1424879058 -0.9425705586 0.0457580963
1.2194482504 -0.9031673942 0.0020217863
1.3018956981 -0.8614328579 -0.0262832016
1.3892128749 -0.8214214504 -0.0349476896
1.5010161847 -0.7795998045 -0.0176312020
1.5882196302 -0.7565507801 0.0171915262
1.6703381771 -0.7444384989 0.0669871969
1.7653939852 -0.7430411038 0.1422737258
1.8357870933 -0.7529235359 0.2086192465
1.9036130640 -0.7705169571 0.2760619314
1.9707600811 -0.7947456121 0.3421217152
2.0560327178 -0.8341449605 0.4191948596
2.1259197425 -0.8716458935 0.4753324463
2.1974933239 -0.9149276110 0.5247164996
2.2702805495 -0.9643408701 0.5658009686
2.3613761363 -1.0351774468 0.6030889047
2.4326648607 -1.0984703429 0.6207956025
2.5010061952 -1.1669906883 0.6268531791
2.5651291633 -1.2394789202 0.6209116306
2.6383741433 -1.3333216798 0.5977032353
2.6906927008 -1.4090981569 0.5669264876
2.7373862428 -1.4839507214 0.5263382787
2.7884295813 -1.5748713288 0.4641125075
2.8226239693 -1.6441539816 0.4050771419
2.8508884667 -1.7096326680 0.3389725705
2.8729022259 -1.7705427949 0.2664434319
2.8908216545 -1.8391548025 0.1678684215
2.8978757799 -1.8879609842 0.0841931846
2.8976725457 -1.9303380269 -0.0031912860
2.8899615214 -1.9656569594 -0.0933199856
2.8694593208 -1.9988329627 -0.2082241168
2.8447839243 -2.0163053018 -0.3004460306
2.8127786409 -2.0249325609 -0.3916611201
2.7740612384 -2.0246334183 -0.4806596737
2.7171091104 -2.0118189627 -0.5870029394
2.6653609942 -1.9913706277 -0.6665714938
2.6091811698 -1.9626591635 -0.7403903207
2.5491736315 -1.9259090394 -0.8073025334
2.4702982801 -1.8705989886 -0.8811954724
2.4046609009 -1.8187543935 -0.9307624153
2.3377830631 -1.7612083744 -0.9716204496
2.2706520069 -1.6985770748 -1.0036445645
2.1884322351 -1.6130204218 -1.0293575501
2.1256700275 -1.5396585879 -1.0395485006
2.0677703945 -1.4617881281 -1.0397344861
2.0171126675 -1.3797101935 -1.0296363214
1.9678835829 -1.2724879651 -1.0021634662
1.9403053877 -1.1853755637 -0.9698735129
1.9231163423 -1.0990550490 -0.9291422422
1.9147944106 -1.0151559219 -0.8810434807
1.9137078872 -0.9349794819 -0.8262742632
1.9200838466 -0.8411079964 -0.7495058297
1.9301343252 -0.7719405064 -0.6819952184
1.9437517034 -0.7084576341 -0.6096886901
1.9606088953 -0.6509903629 -0.5331511974
1.9806785086 -0.5997301020 -0.4530513165
2.0105989030 -0.5442762886 -0.3491673982
2.0394142646 -0.5072305158 -0.2639894832
2.0732010876 -0.4752978410 -0.1785618826
2.1129314867 -0.4470143144 -0.0944172013
2.1593804336 -0.4194172182 -0.0135663344
2.2130380778 -0.3891658575 0.0616425853
2.2586953693 -0.3613203665 0.1111654455
2.3069695063 -0.3278255584 0.1537053934
2.3566495579 -0.2882185915 0.1883614991
2.4065245931 -0.2420366237 0.2142328327
2.4514591498 -0.1858834401 0.2245713162
2.4773171435 -0.1456587152 0.2258492382
2.5099565678 -0.0811377241 0.2193445207
2.5178292655 -0.0358423220 0.2044455787
2.5257019633 0.0094530800 0.1895466366
2.5160083905 0.0739169822 0.1574720330
2.4953906564 0.1338247722 0.1227127583
2.4660831215 0.1894996551 0.0863767261
2.4161979627 0.2570047043 0.0375828769
2.3578971368 0.3187667636 -0.0095894735
2.2923240009 0.3758691039 -0.0528629739
2.2194487845 0.4287607764 -0.0890484730
2.1397437711 0.4777086488 -0.1146049721
2.0550907061 0.5234357463 -0.1269980730
1.9473009313 0.5791488103 -0.1250210016
1.8419736672 0.6374681934 -0.1091969259
1.7419119877 0.7016305510 -0.0840533243
1.6499860946 0.7747671259 -0.0529935888
1.5814769824 0.8386088672 -0.0268759178
1.5169091226 0.9066727210 -0.0012637158
1.4541677792 0.9772413078 0.0220236975
1.3900681146 1.0478727733 0.0406780384
1.3395857148 1.0994525019 0.0510267625
1.2833832715 1.1456869378 0.0541708199
1.2239502390 1.1876705541 0.0546529050
1.1614471786 1.2249499525 0.0533974446
1.0731708912 1.2652593290 0.0503405064
1.0045796102 1.2898221113 0.0473754296
0.9104171491 1.3136426856 0.0427444126
0.8386015413 1.3258695889 0.0391228551
0.7422013023 1.3375973497 0.0344598787
0.6695291254 1.3428482258 0.0312956778
0.5724056527 1.3464181048 0.0277240371
0.4751720675 1.3468279439 0.0252100171
0.4022331242 1.3456872851 0.0241845451
0.3050008596 1.3427623529 0.0243737875
