# Supplementary material for: The topology of the magnetically induced ring current of C13Cl2
Source: Chem Sci. 2026 Jun 27. Online ahead of print. doi: 10.1039/d6sc03398a (PMC13334967; doi:10.1039/d6sc03398a)
Supplement: SC-OLF-D6SC03398A-s002 [file SC-OLF-D6SC03398A-s002.zip › c13cl2/3loops/ribbon_traj_021_024.xyz]

300

-0.4367347059 1.4399549785 -0.0126381592
-0.5343932288 1.4483191237 -0.0072856716
-0.6321772110 1.4516200525 -0.0160724192
-0.7281687493 1.4494933539 -0.0374997484
-0.8219193357 1.4434265030 -0.0667494522
-0.9142728421 1.4349289767 -0.0992495935
-0.9948527030 1.4277510559 -0.1283139123
-1.0756309102 1.4188928650 -0.1554443425
-1.1567579626 1.4076100796 -0.1793814201
-1.2272586861 1.3975460173 -0.1973626356
-1.3080481801 1.3738301805 -0.2105155494
-1.3752875385 1.3443399911 -0.2152431901
-1.4441926184 1.2928322191 -0.2113538333
-1.4920845400 1.2377845843 -0.1994989875
-1.5419571089 1.1704171092 -0.1820396405
-1.5882735171 1.1013839700 -0.1607330023
-1.6422699323 1.0239790564 -0.1334751805
-1.6993572426 0.9493640652 -0.1042322228
-1.7617304270 0.8792173080 -0.0744480611
-1.8400250667 0.8076992410 -0.0427161806
-1.9257192052 0.7433946809 -0.0149311539
-2.0176420661 0.6853642432 0.0059434911
-2.1136791117 0.6313331417 0.0162372162
-2.2100265752 0.5776932488 0.0101193794
-2.2928177125 0.5278895676 -0.0072076593
-2.3706010052 0.4749722026 -0.0351895260
-2.4429882237 0.4187252943 -0.0702101082
-2.5034578371 0.3672916389 -0.1033489311
-2.5591493332 0.3124984777 -0.1390104799
-2.6101173509 0.2544859754 -0.1761746852
-2.6514397030 0.2027823927 -0.2088839690
-2.6863223716 0.1355042407 -0.2483884319
-2.7067690583 0.0737946887 -0.2822520592
-2.7124869350 0.0076138372 -0.3143719683
-2.7047942538 -0.0487876168 -0.3381437252
-2.6782277861 -0.1151710402 -0.3569229585
-2.6426854193 -0.1783022185 -0.3690310566
-2.5953906170 -0.2349537272 -0.3689418838
-2.5439582974 -0.2864710337 -0.3618860653
-2.4871948410 -0.3288556013 -0.3421381277
-2.4300982191 -0.3654161980 -0.3158651614
-2.3647726474 -0.3999617705 -0.2734643823
-2.3026391039 -0.4268171298 -0.2219070604
-2.2450149666 -0.4475068482 -0.1625138747
-2.1928426367 -0.4638843977 -0.0965854920
-2.1406428630 -0.4811359928 -0.0152370864
-2.0955658122 -0.4986140565 0.0704537524
-2.0571517357 -0.5191783882 0.1587974010
-2.0242588702 -0.5448635527 0.2480871842
-1.9960195454 -0.5773300239 0.3368268118
-1.9719214772 -0.6174433291 0.4236732770
-1.9512592675 -0.6651766390 0.5075312633
-1.9336463876 -0.7201880645 0.5875646127
-1.9191469131 -0.7824189298 0.6627991937
-1.9079508362 -0.8509672975 0.7329268197
-1.9006182748 -0.9253842077 0.7973425807
-1.8983752241 -1.0050704693 0.8554825985
-1.9026606479 -1.0891160129 0.9069062214
-1.9155350846 -1.1764573724 0.9508109136
-1.9390730547 -1.2653717150 0.9862715784
-1.9744894602 -1.3536132667 1.0122786862
-2.0151649166 -1.4285357963 1.0262166631
-2.0703391405 -1.5100194471 1.0324233597
-2.1324206823 -1.5865091995 1.0278140177
-2.1986603747 -1.6580230500 1.0127877871
-2.2669531407 -1.7246747043 0.9877884713
-2.3358037094 -1.7862648961 0.9531642933
-2.4039759963 -1.8424484671 0.9092469847
-2.4705325983 -1.8926593478 0.8565128584
-2.5347109034 -1.9362593137 0.7955816448
-2.5956162720 -1.9724295953 0.7269251152
-2.6525096497 -2.0004800244 0.6513801823
-2.7045362286 -2.0198259371 0.5698409641
-2.7509048237 -2.0299733212 0.4833770786
-2.7909329785 -2.0308289743 0.3932336081
-2.8239562541 -2.0224425135 0.3006673502
-2.8493059148 -2.0049241798 0.2069618005
-2.8669821889 -1.9788617855 0.1134793099
-2.8766301439 -1.9446907885 0.0214374602
-2.8783926658 -1.9030621587 -0.0679981857
-2.8725645187 -1.8547396505 -0.1538293675
-2.8592530068 -1.8001670268 -0.2349571167
-2.8390776376 -1.7402337214 -0.3107139729
-2.8123161408 -1.6755233641 -0.3802507440
-2.7791394593 -1.6065983201 -0.4425945452
-2.7399566362 -1.5342994068 -0.4971308155
-2.6949976793 -1.4594942072 -0.5431598833
-2.6440703969 -1.3831433887 -0.5793441670
-2.5804101861 -1.2970222255 -0.6080371211
-2.5177720174 -1.2218685994 -0.6210360777
-2.4503950922 -1.1497584376 -0.6218153318
-2.3792934448 -1.0823311560 -0.6101093183
-2.3059601935 -1.0206011615 -0.5866496957
-2.2318593333 -0.9652089562 -0.5522501253
-2.1582839907 -0.9161752684 -0.5083396209
-2.0860287760 -0.8734547881 -0.4563481837
-2.0153695149 -0.8368835262 -0.3978593501
-1.9459193458 -0.8065883798 -0.3345334398
-1.8681005322 -0.7806773413 -0.2597933009
-1.7970213098 -0.7654745204 -0.1930421507
-1.7222183528 -0.7592286728 -0.1290804337
-1.6419638367 -0.7633884300 -0.0721318933
-1.5448241108 -0.7820315879 -0.0228938632
-1.4542491362 -0.8103911484 0.0023171595
-1.3523986030 -0.8525873812 0.0065475237
-1.2556064909 -0.9006585157 -0.0165079889
-1.1766394775 -0.9429966220 -0.0576790172
-1.1030894228 -0.9809176461 -0.1115132379
-1.0302372823 -1.0127455038 -0.1700912165
-0.9526108928 -1.0379750962 -0.2255956801
-0.8665301092 -1.0560944909 -0.2701392298
-0.7725985005 -1.0677394456 -0.2975326742
-0.6867188566 -1.0735139320 -0.3038040609
-0.5892148425 -1.0772272332 -0.2916619508
-0.5075687604 -1.0788236144 -0.2641315323
-0.4212547994 -1.0804258520 -0.2169993598
-0.3441144630 -1.0826579386 -0.1558362184
-0.2760411569 -1.0866023117 -0.0846438374
-0.2160244293 -1.0933082540 -0.0066416934
-0.1622260236 -1.1036384106 0.0754650972
-0.1127539229 -1.1182174385 0.1596448493
-0.0660330709 -1.1377106355 0.2444142622
-0.0203215348 -1.1623210709 0.3283978139
0.0255660014 -1.1922240517 0.4105361690
0.0726320376 -1.2276873927 0.4897308946
0.1214040135 -1.2684500350 0.5652378296
0.1722536510 -1.3145742600 0.6361200088
0.2251836005 -1.3659718493 0.7016130572
0.2798517626 -1.4224783122 0.7611390085
0.3356846309 -1.4842168426 0.8139034629
0.3916586623 -1.5510854244 0.8596295062
0.4406869918 -1.6133591130 0.8934992726
0.4932435294 -1.6903931838 0.9245153024
0.5408662479 -1.7731387637 0.9471246374
0.5775074314 -1.8499977935 0.9597948756
0.6066444276 -1.9437713235 0.9651234520
0.6196912631 -2.0290017373 0.9614429155
0.6204326100 -2.1146818908 0.9511682563
0.6106056173 -2.2108265758 0.9323783829
0.5926563128 -2.3040929739 0.9063133221
0.5716769073 -2.3827762376 0.8777711838
0.5447530429 -2.4693517106 0.8391352473
0.5147203971 -2.5519600815 0.7944419285
0.4820828931 -2.6301027638 0.7438768757
0.4470137743 -2.7034149417 0.6879394574
0.4095613905 -2.7713794958 0.6270010862
0.3697208522 -2.8335261301 0.5615165447
0.3274120363 -2.8890693524 0.4917800798
0.2827508468 -2.9376141621 0.4183808573
0.2358962729 -2.9786573529 0.3418425923
0.1870957561 -3.0115668164 0.2626452172
0.1366859642 -3.0360141055 0.1814091594
0.0851575657 -3.0514351119 0.0986902169
0.0264375295 -3.0581823455 0.0048543262
-0.0257385173 -3.0542481177 -0.0788014142
-0.0773085429 -3.0411624715 -0.1618930627
-0.1277408917 -3.0190382834 -0.2437506554
-0.1764505780 -2.9880985953 -0.3237627757
-0.2231301162 -2.9489619082 -0.4013464523
-0.2730972491 -2.8960590931 -0.4850139957
-0.3144453630 -2.8407734635 -0.5555020153
-0.3530475324 -2.7787948246 -0.6218304859
-0.3889311527 -2.7108455122 -0.6836579166
-0.4264785955 -2.6282344657 -0.7473071128
-0.4563659366 -2.5490175422 -0.7978778353
-0.4831775714 -2.4653217097 -0.8425223704
-0.5096305018 -2.3664955215 -0.8849982767
-0.5302883437 -2.2631109442 -0.9188593834
-0.5429657229 -2.1559225187 -0.9436264453
-0.5420543178 -2.0340175495 -0.9587009431
-0.5238549916 -1.9250890258 -0.9596672767
-0.4907845088 -1.8205875527 -0.9488735662
-0.4460766292 -1.7225304015 -0.9264022785
-0.3933112804 -1.6323812637 -0.8917281680
-0.3437838132 -1.5573100032 -0.8525379232
-0.2923897589 -1.4879162678 -0.8055783573
-0.2405162027 -1.4241032614 -0.7514917954
-0.1891674356 -1.3660191760 -0.6906731718
-0.1390074924 -1.3134217869 -0.6240428912
-0.0904380360 -1.2665210221 -0.5521137267
-0.0434162484 -1.2253362903 -0.4757462277
0.0024079825 -1.1897541722 -0.3958818363
0.0476785431 -1.1597281244 -0.3134350994
0.0993359370 -1.1328005382 -0.2189625974
0.1472373078 -1.1139814915 -0.1347006511
0.1989091820 -1.0998840110 -0.0517611142
0.2562008784 -1.0898238934 0.0279740118
0.3208839557 -1.0829687227 0.1021302695
0.4041170100 -1.0780900986 0.1750834583
0.4885125315 -1.0749488608 0.2257552257
0.5808805241 -1.0718627227 0.2595283836
0.6902897344 -1.0670152782 0.2744860663
0.7879748300 -1.0594707312 0.2639671319
0.8804195611 -1.0467922621 0.2322413194
0.9645148012 -1.0277814062 0.1843775387
1.0407893158 -1.0019963487 0.1272788229
1.1133315465 -0.9694961098 0.0687005497
1.1878294473 -0.9309305343 0.0166916852
1.2682388735 -0.8882144628 -0.0211591915
1.3550516794 -0.8452735087 -0.0393296015
1.4456537775 -0.8067182967 -0.0358330508
1.5249066639 -0.7801573400 -0.0143634718
1.6121793744 -0.7593432921 0.0258580331
1.6937620733 -0.7498778058 0.0801062438
1.7693355873 -0.7512746300 0.1433495100
1.8404013579 -0.7620279365 0.2109303287
1.9089380901 -0.7810096556 0.2793730223
1.9769523640 -0.8069029168 0.3460703084
2.0458060093 -0.8390692348 0.4090728810
2.1162865544 -0.8772842694 0.4666609063
2.1885565792 -0.9217141123 0.5170908524
2.2621250486 -0.9724239575 0.5589545845
2.3359802994 -1.0295723594 0.5907138933
2.4087260535 -1.0929366429 0.6111941918
2.4787731183 -1.1618438110 0.6194209141
2.5448334697 -1.2349355658 0.6153119698
2.6133093862 -1.3201125977 0.5967580705
2.6681816041 -1.3968513736 0.5677366291
2.7173269277 -1.4728968596 0.5284145279
2.7608190063 -1.5470517723 0.4798714349
2.7982524109 -1.6182020851 0.4225648507
2.8297461658 -1.6856862451 0.3577546731
2.8549431377 -1.7487322085 0.2860897865
2.8735161091 -1.8066215725 0.2083148098
2.8856056674 -1.8646752530 0.1145891112
2.8889020173 -1.9095945097 0.0268109890
2.8843460053 -1.9472052649 -0.0642767103
2.8719876153 -1.9770098027 -0.1574853909
2.8517652990 -1.9984042268 -0.2516194430
2.8238234590 -2.0107504778 -0.3453879136
2.7834020337 -2.0135157808 -0.4485492395
2.7406065811 -2.0058582988 -0.5370533080
2.6917216858 -1.9888130587 -0.6209883016
2.6377026896 -1.9627430471 -0.6992498259
2.5792876468 -1.9280867098 -0.7707227658
2.5174229302 -1.8857399127 -0.8347715069
2.4445789999 -1.8302149948 -0.8972032085
2.3779743006 -1.7737228731 -0.9430557575
2.3105647579 -1.7117641813 -0.9797502646
2.2434433346 -1.6447701815 -1.0068467181
2.1697047638 -1.5641673825 -1.0257425881
2.1012367408 -1.4771066699 -1.0304717442
2.0469501335 -1.3951021145 -1.0236724533
1.9971209066 -1.2985023279 -1.0028049171
1.9635882314 -1.2106746304 -0.9736685509
1.9393050416 -1.1120921695 -0.9297348173
1.9273833788 -1.0268066677 -0.8819662995
1.9234889153 -0.9452370741 -0.8268054536
1.9257268028 -0.8682349208 -0.7652565736
1.9328804452 -0.7965344097 -0.6978792191
1.9441555103 -0.7307063499 -0.6252335797
1.9591809037 -0.6713513203 -0.5478378455
1.9776995308 -0.6186212264 -0.4664909864
1.9999947226 -0.5728912256 -0.3819178199
2.0264873071 -0.5340383070 -0.2951540015
2.0577885482 -0.5013408688 -0.2074668858
2.0947761936 -0.4735441916 -0.1203291215
2.1384245638 -0.4482818188 -0.0356072311
2.1956916043 -0.4200775929 0.0548047687
2.2634368764 -0.3854989172 0.1349259148
2.3388496910 -0.3394054671 0.2007163992
2.4172820249 -0.2773350092 0.2462306185
2.4981765851 -0.1892021440 0.2685583536
2.5568588764 -0.0830826711 0.2582004445
2.5732312262 0.0411867376 0.2133937838
2.5440268898 0.1456773887 0.1568937211
2.4934875938 0.2279755398 0.1029376351
2.4303854425 0.3019531126 0.0499543998
2.3670660950 0.3626424237 0.0050721431
2.2970028072 0.4190578533 -0.0350529727
2.2198334752 0.4713234426 -0.0667379405
2.1364465824 0.5197801624 -0.0864463379
2.0495465075 0.5657558459 -0.0927272979
1.9730282560 0.6057082805 -0.0888495334
1.8877349776 0.6533711771 -0.0749343769
1.8157184835 0.6980531890 -0.0576679021
1.7383408915 0.7543282151 -0.0332437403
1.6662634318 0.8161963119 -0.0062651747
1.5993873027 0.8833441924 0.0214926506
1.5364247101 0.9545362213 0.0483196984
1.4749105642 1.0279115790 0.0724560016
1.4025031648 1.1092974500 0.0932278884
1.3206474146 1.1830555741 0.1031256244
1.2275961879 1.2424044821 0.0989293477
1.1270543281 1.2849304343 0.0808475480
1.0231958858 1.3161734933 0.0582865259
0.9293045318 1.3391256966 0.0396822156
0.8341098941 1.3574608040 0.0231599251
0.7379856065 1.3718490657 0.0086811432
0.6412058575 1.3829925693 -0.0038356076
0.5439528440 1.3914936439 -0.0144393818
0.4585931812 1.3984140933 -0.0228900212
0.3607248305 1.4033630633 -0.0299082167
0.2626567112 1.4071098118 -0.0350221182
0.1644403157 1.4101050970 -0.0381716912
0.0661196088 1.4128299143 -0.0393504907
-0.0322550881 1.4157360697 -0.0384915692
-0.1306188265 1.4192995809 -0.0355095691
-0.2288804627 1.4240386354 -0.0303044056
-0.3269066613 1.4305329444 -0.0227647065
-0.4340099800 1.5152460300 -0.1189008300
-0.5315895193 1.5294008297 -0.1063664325
-0.6303165138 1.5396272922 -0.1106344256
-0.7274764534 1.5450129665 -0.1309942267
-0.8221544366 1.5471997944 -0.1614871632
-0.9153173756 1.5483108489 -0.1964554872
-1.0081649593 1.5495044043 -0.2322604155
-1.1016447510 1.5508689601 -0.2663632580
-1.1963079700 1.5512268303 -0.2970297983
-1.2924107388 1.5476618344 -0.3225039537
-1.3892101248 1.5336787925 -0.3400876236
-1.4823019521 1.5002279885 -0.3466356081
-1.5607310449 1.4403525374 -0.3388571615
-1.6212699637 1.3638254699 -0.3205160330
-1.6697319199 1.2805831892 -0.2956482704
-1.7142499651 1.1962903129 -0.2670820987
-1.7601413794 1.1135728971 -0.2361963579
-1.8107333468 1.0341933643 -0.2039783829
-1.8678895532 0.9595246748 -0.1715113748
-1.9325327777 0.8907200659 -0.1401651820
-2.0046282104 0.8283321313 -0.1118032489
-2.0832106665 0.7718909203 -0.0887302988
-2.1666475887 0.7199161604 -0.0735716304
-2.2527094481 0.6702152208 -0.0698976075
-2.3382250706 0.6201810981 -0.0783055947
-2.4207890967 0.5681221417 -0.0974316089
-2.4996304409 0.5136401512 -0.1241482348
-2.5749162662 0.4567279545 -0.1556758375
-2.6465363010 0.3972133082 -0.1907439069
-2.7140753001 0.3347810432 -0.2286994059
-2.7755772872 0.2682760583 -0.2698300715
-2.8270233712 0.1957819229 -0.3143615523
-2.8620182452 0.1155147383 -0.3611372744
-2.8738698354 0.0280820952 -0.4064589905
-2.8586923913 -0.0622562830 -0.4445434532
-2.8213581324 -0.1500802897 -0.4718482328
-2.7660720754 -0.2313998062 -0.4858107422
-2.6981224099 -0.3038325808 -0.4857705195
-2.6218977098 -0.3659969513 -0.4717970056
-2.5409797021 -0.4160304054 -0.4431222655
-2.4593953635 -0.4544159179 -0.4013974684
-2.3804033087 -0.4816953932 -0.3476142440
-2.3066023370 -0.4999154630 -0.2835464226
-2.2397114788 -0.5114471081 -0.2108557561
-2.1806998113 -0.5193191091 -0.1311639728
-2.1290292411 -0.5266435954 -0.0464685419
-2.0843596539 -0.5360676561 0.0419300104
-2.0460700408 -0.5499709029 0.1326959763
-2.0130143835 -0.5699581186 0.2243738469
-1.9843980360 -0.5978870933 0.3154662466
-1.9596013737 -0.6343071953 0.4046538238
-1.9379635549 -0.6792731730 0.4907036711
-1.9189736048 -0.7323058818 0.5726948301
-1.9026015707 -0.7931971731 0.6496368775
-1.8890179061 -0.8609338544 0.7212112682
-1.8787980000 -0.9350654653 0.7867515554
-1.8729143139 -1.0147895779 0.8459490288
-1.8728536285 -1.0992304998 0.8985152987
-1.8812082002 -1.1875073714 0.9435563186
-1.9004673915 -1.2778039081 0.9804018834
-1.9324796744 -1.3676875628 1.0081521998
-1.9773187879 -1.4546122088 1.0257912470
-2.0332640249 -1.5365360082 1.0323606125
-2.0969738800 -1.6127586899 1.0279029104
-2.1651456701 -1.6836252994 1.0130890610
-2.2354696193 -1.7494063169 0.9881762863
-2.3063458086 -1.8099276945 0.9534238023
-2.3764243032 -1.8650655619 0.9093635813
-2.4448145038 -1.9143434616 0.8565827634
-2.5107289731 -1.9570092679 0.7955335044
-2.5732252395 -1.9922058358 0.7266330868
-2.6316652093 -2.0193415570 0.6508761482
-2.6852307858 -2.0379093139 0.5691655347
-2.7329762509 -2.0472177564 0.4824232878
-2.7742826931 -2.0471892375 0.3919604603
-2.8085466096 -2.0380002588 0.2990518172
-2.8349320829 -2.0195056194 0.2049640570
-2.8536408939 -1.9925334023 0.1110840698
-2.8640864886 -1.9574061289 0.0186203180
-2.8663414056 -1.9146992172 -0.0711761106
-2.8609633113 -1.8654508835 -0.1574236753
-2.8478186046 -1.8098907815 -0.2388692006
-2.8275995346 -1.7490057377 -0.3148781967
-2.8006461525 -1.6833801516 -0.3845978055
-2.7671004329 -1.6135906374 -0.4470312317
-2.7273423492 -1.5404874840 -0.5015074452
-2.6816804320 -1.4649521075 -0.5473518561
-2.6298983351 -1.3879601530 -0.5831554799
-2.5724400854 -1.3108241316 -0.6083488311
-2.5094927566 -1.2350942550 -0.6221065221
-2.4417746670 -1.1622980925 -0.6236628070
-2.3701891505 -1.0942095839 -0.6124332174
-2.2963401325 -1.0317339704 -0.5894543584
-2.2215924573 -0.9756795171 -0.5554102858
-2.1472607098 -0.9260362195 -0.5118046278
-2.0740811658 -0.8827629623 -0.4601586726
-2.0022716133 -0.8458524404 -0.4020239753
-1.9314047837 -0.8155962672 -0.3390841094
-1.8603070510 -0.7920649310 -0.2735860834
-1.7872655264 -0.7765161444 -0.2078651914
-1.7102343685 -0.7703582169 -0.1452639087
-1.6275088794 -0.7751522824 -0.0903461173
-1.5388750869 -0.7922407915 -0.0488816411
-1.4467562841 -0.8211353628 -0.0258365882
-1.3551774385 -0.8591925703 -0.0242370666
-1.2683078594 -0.9023462641 -0.0451388287
-1.1885160173 -0.9455213150 -0.0855711830
-1.1145407354 -0.9848576106 -0.1391588965
-1.0416142728 -1.0181144247 -0.1981079596
-0.9640948519 -1.0447627540 -0.2544192899
-0.8781407413 -1.0641203233 -0.3003295946
-0.7839784256 -1.0763488669 -0.3293435200
-0.6853082210 -1.0828951115 -0.3380742780
-0.5868991650 -1.0855902922 -0.3250690432
-0.4932022825 -1.0861798311 -0.2921094937
-0.4073872433 -1.0861362300 -0.2420282772
-0.3309161278 -1.0866067117 -0.1785235706
-0.2634813564 -1.0887527791 -0.1054642108
-0.2040475043 -1.0937150820 -0.0258489471
-0.1506144846 -1.1023848037 0.0576309565
-0.1012371839 -1.1152876279 0.1430485041
-0.0544291472 -1.1331958890 0.2290115890
-0.0083365591 -1.1562429738 0.3141313991
0.0382082240 -1.1844747290 0.3974227505
0.0863376318 -1.2182748221 0.4776804828
0.1365858032 -1.2572017732 0.5542245631
0.1894411751 -1.3013120611 0.6260506314
0.2449867392 -1.3503829647 0.6924180986
0.3029756923 -1.4041299182 0.7528017861
0.3630778238 -1.4626698673 0.8062623599
0.4244056675 -1.5257203819 0.8527367580
0.4859781212 -1.5935718971 0.8914710884
0.5462103257 -1.6664909183 0.9222745232
0.6029513286 -1.7449853277 0.9448720543
0.6521755959 -1.8302783168 0.9584580497
0.6889037898 -1.9224476819 0.9631147893
0.7073439707 -2.0198769749 0.9584135903
0.7064846230 -2.1183185724 0.9451124826
0.6915142721 -2.2143912062 0.9244137613
0.6678133017 -2.3070439368 0.8970644923
0.6387256915 -2.3959231966 0.8631241162
0.6064880084 -2.4810698873 0.8230154539
0.5719147159 -2.5623072557 0.7771412006
0.5353963839 -2.6389709827 0.7252916470
0.4970693847 -2.7108887573 0.6682165555
0.4568330378 -2.7773603159 0.6060846550
0.4146413969 -2.8380016700 0.5394459489
0.3703651251 -2.8919045449 0.4685116456
0.3240933587 -2.9387523964 0.3939375876
0.2759220776 -2.9779148965 0.3162055115
0.2261098891 -3.0087009243 0.2357876968
0.1750261338 -3.0310499299 0.1533986574
0.1231519887 -3.0438961006 0.0694914281
0.0709966736 -3.0476059959 -0.0151266357
0.0191583943 -3.0418843857 -0.0998338027
-0.0317425873 -3.0267111332 -0.1839440471
-0.0812264030 -3.0021897887 -0.2666895316
-0.1285778975 -2.9684801858 -0.3474208903
-0.1735147824 -2.9263571216 -0.4255306089
-0.2156790135 -2.8762224872 -0.5003979455
-0.2547182384 -2.8183863798 -0.5713091188
-0.2905294373 -2.7535365298 -0.6377091559
-0.3231165497 -2.6825293792 -0.6992974557
-0.3522367247 -2.6056234142 -0.7552816159
-0.3778671068 -2.5235761056 -0.8053588014
-0.3996836756 -2.4368789633 -0.8489811426
-0.4173193981 -2.3461324376 -0.8857266382
-0.4296655471 -2.2517403729 -0.9145772060
-0.4359229852 -2.1546474455 -0.9352014102
-0.4347533331 -2.0558949733 -0.9468846650
-0.4245614045 -1.9569996147 -0.9484757521
-0.4052943442 -1.8598211914 -0.9401258149
-0.3769109814 -1.7663803283 -0.9213827292
-0.3410250204 -1.6781926914 -0.8926662219
-0.2995791862 -1.5960928531 -0.8548186963
-0.2545879869 -1.5204208931 -0.8085310312
-0.2077689497 -1.4510880464 -0.7547191402
-0.1603734237 -1.3883893320 -0.6937367580
-0.1133120171 -1.3318588490 -0.6267564528
-0.0671420832 -1.2816856949 -0.5543033774
-0.0219568739 -1.2378578175 -0.4772576203
0.0225400436 -1.2001271934 -0.3966624774
0.0669408237 -1.1683916558 -0.3134654522
0.1124027643 -1.1426042526 -0.2287968067
0.1600840326 -1.1221045431 -0.1439051919
0.2119985503 -1.1066744609 -0.0604475356
0.2700595409 -1.0955291921 0.0195543322
0.3358970015 -1.0876958118 0.0936804175
0.4114020064 -1.0824069472 0.1581435740
0.4968835953 -1.0784803212 0.2086257795
0.5904835677 -1.0748159906 0.2415317105
0.6889183519 -1.0700205375 0.2532882114
0.7872855017 -1.0623939274 0.2424468502
0.8801278092 -1.0498155399 0.2096252016
0.9640313802 -1.0308827366 0.1599015155
1.0398351908 -1.0052661664 0.1008331636
1.1119471431 -0.9728618370 0.0404338340
1.1863858006 -0.9340254362 -0.0128300458
1.2669569200 -0.8907653381 -0.0515970515
1.3540820395 -0.8469305162 -0.0701703596
1.4450016613 -0.8073075465 -0.0662107783
1.5357509692 -0.7756851357 -0.0414040786
1.6226127789 -0.7546708608 0.0019049995
1.7031972897 -0.7453115824 0.0592826764
1.7775871959 -0.7467954280 0.1252403779
1.8474869506 -0.7576617887 0.1951773158
1.9149667636 -0.7769359173 0.2657038167
1.9821862879 -0.8031261920 0.3342168704
2.0504883990 -0.8356616904 0.3988272479
2.1207212082 -0.8743753309 0.4577051201
2.1929691462 -0.9193506013 0.5092174045
2.2666915202 -0.9707948661 0.5517676426
2.3408538496 -1.0286786942 0.5839774485
2.4139649355 -1.0928560323 0.6045625481
2.4843320392 -1.1626668353 0.6123638700
2.5506337239 -1.2365920536 0.6074248122
2.6118427420 -1.3129981461 0.5901388734
2.6675290343 -1.3901157081 0.5611819133
2.7174197726 -1.4665017224 0.5216228744
2.7615920299 -1.5408418532 0.4724832586
2.7996149826 -1.6120244745 0.4143418293
2.8316350660 -1.6793125872 0.3484718973
2.8573102675 -1.7419394856 0.2755926252
2.8762004275 -1.7990624176 0.1963914478
2.8879489802 -1.8500991019 0.1118404070
2.8923448163 -1.8944459303 0.0229252821
2.8886890662 -1.9310786176 -0.0694672163
2.8771251173 -1.9595403938 -0.1640517508
2.8575884004 -1.9792580258 -0.2595450789
2.8301304321 -1.9893944852 -0.3545858574
2.7951417239 -1.9897106076 -0.4476674694
2.7535217877 -1.9803964017 -0.5375068352
2.7055154958 -1.9612324201 -0.6224855192
2.6522646009 -1.9326011597 -0.7014602381
2.5945353277 -1.8951131140 -0.7732421629
2.5333870543 -1.8498279609 -0.8372799231
2.4696003209 -1.7973530726 -0.8926938715
2.4040399665 -1.7383500214 -0.9386676127
2.3377259624 -1.6737928092 -0.9750828375
2.2717719907 -1.6042048169 -1.0015010364
2.2075021213 -1.5300328320 -1.0175687252
2.1466501966 -1.4515384490 -1.0227876535
2.0914432517 -1.3690451576 -1.0167665685
2.0437836102 -1.2834659457 -0.9997173371
2.0056405456 -1.1959847114 -0.9717973573
1.9778517448 -1.1084052780 -0.9337597602
1.9599830066 -1.0225655549 -0.8868103263
1.9510077393 -0.9401135591 -0.8319167867
1.9490410083 -0.8619904429 -0.7703835538
1.9529021501 -0.7890799523 -0.7028148804
1.9616942035 -0.7219913352 -0.6298784243
1.9748513610 -0.6611555676 -0.5522708019
1.9921011908 -0.6066962449 -0.4708234028
2.0137072159 -0.5590516064 -0.3862030290
2.0400059699 -0.5178076653 -0.2995759961
2.0715682071 -0.4821626503 -0.2122167646
2.1094329112 -0.4507446981 -0.1257432537
2.1544762289 -0.4207171951 -0.0422784040
2.2072100291 -0.3885309979 0.0356516827
2.2678626937 -0.3494126890 0.1039749789
2.3340439542 -0.2994098251 0.1585835553
2.4009115812 -0.2350462649 0.1935938111
2.4601423618 -0.1566505212 0.2060809525
2.5007117997 -0.0672253783 0.1944284328
2.5108855730 0.0252906872 0.1608048988
2.4912601332 0.1108799059 0.1146912982
2.4522187227 0.1871940906 0.0643909349
2.4008854765 0.2556433334 0.0136763722
2.3412632163 0.3184495971 -0.0352691208
2.2742943969 0.3767829392 -0.0800626324
2.1992613118 0.4308008156 -0.1166813358
2.1168071750 0.4806703223 -0.1410405941
2.0296522252 0.5273988440 -0.1512157463
1.9413959899 0.5731962253 -0.1488499159
1.8549375400 0.6208084963 -0.1364060006
1.7719199601 0.6721876312 -0.1173070796
1.6934988269 0.7286652260 -0.0936931950
1.6201593300 0.7905966676 -0.0675333168
1.5518341413 0.8577386114 -0.0406236845
1.4870980782 0.9287757255 -0.0148380489
1.4233660946 1.0017331836 0.0079194982
1.3566130291 1.0735338719 0.0247738732
1.2828571638 1.1396979545 0.0325245623
1.2007646397 1.1955304003 0.0288377383
1.1123819930 1.2382872726 0.0132725461
1.0215674373 1.2720053448 -0.0094094254
0.9293013749 1.3016800534 -0.0319542256
0.8356154270 1.3276504343 -0.0531858726
0.7407658970 1.3503911538 -0.0729097601
0.6449574435 1.3703503260 -0.0909430758
0.5483551580 1.3879486520 -0.1071074986
0.4510953565 1.4035817564 -0.1212228024
0.3532951159 1.4176244770 -0.1331010101
0.2550609181 1.4304361729 -0.1425411902
0.1564968614 1.4423665813 -0.1493247080
0.0577129603 1.4537618350 -0.1532109732
-0.0411659376 1.4649702797 -0.1539338728
-0.1399901068 1.4763478136 -0.1511993897
-0.2385733906 1.4882622361 -0.1446849033
-0.3366795297 1.5010967447 -0.1340388401
-0.4394594317 1.3646639271 0.0936245117
-0.5371969383 1.3672374176 0.0917950892
-0.6340379082 1.3636128129 0.0784895873
-0.7288610452 1.3539737413 0.0559947299
-0.8216842348 1.3396532115 0.0279882589
-0.9132283086 1.3215471045 -0.0020436997
-0.9815404466 1.3059977074 -0.0243674092
-1.0496170694 1.2869167700 -0.0445254270
-1.1172079552 1.2639933288 -0.0617330419
-1.1621066334 1.2474302002 -0.0722213175
-1.2268862353 1.2139815685 -0.0809434752
-1.2682731249 1.1884519937 -0.0838507722
-1.3276541919 1.1453119009 -0.0838505051
-1.3628991163 1.1117436986 -0.0784819420
-1.4141822978 1.0602510291 -0.0684310106
-1.4622970691 1.0064776271 -0.0543839059
-1.5243984853 0.9343852157 -0.0307540032
-1.5879811384 0.8645347662 -0.0044860627
-1.6555713008 0.7989099413 0.0226152527
-1.7475173557 0.7246784160 0.0547328207
-1.8468102001 0.6584572304 0.0819409412
-1.9520734656 0.5988375661 0.1006172811
-2.0607106347 0.5427501229 0.1060460627
-2.1673437022 0.4851712769 0.0901363664
-2.2474103543 0.4355980370 0.0638902761
-2.3204129137 0.3818222635 0.0270525569
-2.3863460065 0.3238104374 -0.0162719816
-2.4319994080 0.2778553233 -0.0510220246
-2.4717623654 0.2277836471 -0.0872770530
-2.5061594017 0.1741909077 -0.1236499644
-2.5273021189 0.1372887270 -0.1479378664
-2.5456213721 0.0752265584 -0.1824153114
-2.5515198714 0.0320746390 -0.2033668441
-2.5511040347 -0.0128544208 -0.2222849461
-2.5508961163 -0.0353189507 -0.2317439971
-2.5350974398 -0.0802617907 -0.2419976841
-2.5192987633 -0.1252046308 -0.2522513711
-2.4926588241 -0.1660748735 -0.2521132481
-2.4660188850 -0.2069451162 -0.2519751251
-2.4334099798 -0.2416807972 -0.2411539898
-2.4008010746 -0.2764164781 -0.2303328545
-2.3491419861 -0.3182281477 -0.1993145205
-2.2986758709 -0.3537187966 -0.1602676982
-2.2503184543 -0.3835665882 -0.1141719932
-2.2049854621 -0.4084496862 -0.0620070112
-2.1522564849 -0.4356283902 0.0159943691
-2.1067719704 -0.4611604570 0.0989774945
-2.0682334307 -0.4883858736 0.1848988257
-2.0355033569 -0.5197689867 0.2718005215
-2.0076410547 -0.5567729545 0.3581873769
-1.9842415806 -0.6005794628 0.4426927303
-1.9645549800 -0.6510801049 0.5243588554
-1.9483191705 -0.7080702471 0.6024343954
-1.9356922555 -0.7716406865 0.6759615099
-1.9268837662 -0.8410007406 0.7446423712
-1.9224385496 -0.9157029500 0.8079336060
-1.9238361343 -0.9953513607 0.8650161682
-1.9324676673 -1.0790015261 0.9152971440
-1.9498619690 -1.1654073733 0.9580655087
-1.9776787179 -1.2529395218 0.9921412733
-2.0164992460 -1.3395389707 1.0164051727
-2.0530110453 -1.4024593838 1.0266420793
-2.1074142561 -1.4835028859 1.0324861069
-2.1678674847 -1.5602597091 1.0277251250
-2.2321750793 -1.6324208007 1.0124865131
-2.2984366622 -1.6999430917 0.9874006563
-2.3652616103 -1.7626020978 0.9529047842
-2.4315276894 -1.8198313724 0.9091303881
-2.4962506929 -1.8709752340 0.8564429535
-2.5586928338 -1.9155093596 0.7956297852
-2.6180073044 -1.9526533548 0.7272171436
-2.6733540902 -1.9816184918 0.6518842165
-2.7238416715 -2.0017425602 0.5705163934
-2.7688333965 -2.0127288859 0.4843308695
-2.8075832638 -2.0144687112 0.3945067558
-2.8393658986 -2.0068847682 0.3022828832
-2.8636797466 -1.9903427401 0.2089595440
-2.8803234839 -1.9651901687 0.1158745501
-2.8891737991 -1.9319754481 0.0242546024
-2.8904439261 -1.8914251003 -0.0648202608
-2.8841657261 -1.8440284175 -0.1502350597
-2.8706874090 -1.7904432720 -0.2310450329
-2.8505557405 -1.7314617050 -0.3065497492
-2.8239861291 -1.6676665767 -0.3759036825
-2.7911784857 -1.5996060029 -0.4381578586
-2.7525709233 -1.5281113295 -0.4927541857
-2.7083149266 -1.4540363068 -0.5389679105
-2.6582424586 -1.3783266244 -0.5755328541
-2.5883802868 -1.2832203194 -0.6077254111
-2.5260512782 -1.2086429438 -0.6199656334
-2.4590155175 -1.1372187827 -0.6199678566
-2.3883977391 -1.0704527282 -0.6077854193
-2.3155802544 -1.0094683526 -0.5838450330
-2.2421262093 -0.9547383952 -0.5490899649
-2.1693072716 -0.9063143173 -0.5048746141
-2.0979763862 -0.8641466140 -0.4525376947
-2.0284674165 -0.8279146121 -0.3936947249
-1.9604339080 -0.7975804924 -0.3299827701
-1.8758940134 -0.7692897516 -0.2460005184
-1.8067770931 -0.7544328964 -0.1782191100
-1.7342023372 -0.7480991287 -0.1128969586
-1.6564187940 -0.7516245776 -0.0539176693
-1.5507731347 -0.7718223843 0.0030939147
-1.4617419882 -0.7996469341 0.0304709072
-1.3496197675 -0.8459821921 0.0373321140
-1.2429051224 -0.8989707672 0.0121228508
-1.1647629377 -0.9404719289 -0.0297868513
-1.0916381103 -0.9769776815 -0.0838675792
-1.0188602918 -1.0073765828 -0.1420744735
-0.9411269337 -1.0311874384 -0.1967720704
-0.8549194770 -1.0480686586 -0.2399488651
-0.7612185753 -1.0591300243 -0.2657218285
-0.6881294922 -1.0641327526 -0.2695338438
-0.5915305201 -1.0688641741 -0.2582548583
-0.5219352384 -1.0714673977 -0.2361535708
-0.4351223554 -1.0747154740 -0.1919704424
-0.3573127981 -1.0787091656 -0.1331488661
-0.2886009574 -1.0844518443 -0.0638234640
-0.2280013542 -1.0929014261 0.0125655603
-0.1738375625 -1.1048920176 0.0932992378
-0.1242706620 -1.1211472491 0.1762411945
-0.0776369946 -1.1422253820 0.2598169354
-0.0323065106 -1.1683991680 0.3426642288
0.0129237788 -1.1999733744 0.4236495875
0.0589264435 -1.2370999633 0.5017813065
0.1062222238 -1.2796982967 0.5762510961
0.1550661269 -1.3278364589 0.6461893863
0.2053804618 -1.3815607339 0.7108080158
0.2567278330 -1.4408267061 0.7694762309
0.3082914380 -1.5057638179 0.8215445660
0.3589116572 -1.5764504670 0.8665222543
0.3953958623 -1.6331463289 0.8955274568
0.4402767332 -1.7142954492 0.9267560816
0.4787811673 -1.8012921997 0.9493772205
0.5028392669 -1.8697172703 0.9611317014
0.5243850654 -1.9650949652 0.9671321146
0.5320385555 -2.0381264998 0.9644722407
0.5343805970 -2.1110452091 0.9572240301
0.5296969624 -2.2072619454 0.9403430045
0.5174993240 -2.3011420109 0.9155621520
0.5046281232 -2.3696292786 0.8924182515
0.4830180774 -2.4576335340 0.8552550407
0.4575260784 -2.5416129073 0.8117426565
0.4287694023 -2.6212345448 0.7624621044
0.3969581639 -2.6959411262 0.7076623592
0.3622897432 -2.7653986756 0.6479175174
0.3248003074 -2.8290505902 0.5835871405
0.2844589475 -2.8862341598 0.5150485140
0.2414083349 -2.9364759278 0.4428241270
0.1958704681 -2.9793998093 0.3674796730
0.1480816231 -3.0144327085 0.2895027377
0.0983457946 -3.0409782811 0.2094196613
0.0471631428 -3.0589741231 0.1278890057
-0.0181216145 -3.0687586950 0.0248352880
-0.0706354289 -3.0666118496 -0.0577690256
-0.1228744985 -3.0556138099 -0.1398420783
-0.1742553803 -3.0358867781 -0.2208117793
-0.2243232584 -3.0077170048 -0.3001046612
-0.2727454499 -2.9715666949 -0.3771622956
-0.3305154847 -2.9158956989 -0.4696300459
-0.3741724877 -2.8631605472 -0.5396949118
-0.4155656276 -2.8040531194 -0.6059518160
-0.4547457556 -2.7391616451 -0.6680183774
-0.5007204664 -2.6508455172 -0.7393326097
-0.5348647663 -2.5744589789 -0.7903968691
-0.5666714672 -2.4937644560 -0.8360635981
-0.6019416055 -2.3868586053 -0.8842699151
-0.6309111403 -2.2744815156 -0.9231415608
-0.6500084606 -2.1571975919 -0.9520514803
-0.6493553025 -2.0121401256 -0.9705172213
-0.6231485788 -1.8931784368 -0.9708588014
-0.5762746733 -1.7813539139 -0.9576213174
-0.5152422769 -1.6786804746 -0.9314218279
-0.4455975404 -1.5865698360 -0.8907901141
-0.3879884402 -1.5185271534 -0.8502571501
-0.3301915309 -1.4554116425 -0.8026256834
-0.2732634557 -1.3971184764 -0.7482644506
-0.2179614475 -1.3436490200 -0.6876095856
-0.1647029677 -1.2949847247 -0.6213293297
-0.1137339887 -1.2513563494 -0.5499240761
-0.0648756229 -1.2128147630 -0.4742348352
-0.0177240785 -1.1793811511 -0.3951011953
0.0284162626 -1.1510645931 -0.3134047467
0.0862691097 -1.1229968237 -0.2091283881
0.1343905830 -1.1058584398 -0.1254961103
0.1858198138 -1.0930935611 -0.0430746928
0.2423422159 -1.0841185946 0.0363936914
0.3058709099 -1.0782416337 0.1105801214
0.3968320137 -1.0737732500 0.1920233425
0.4801414676 -1.0714174003 0.2428846720
0.5712774804 -1.0689094548 0.2775250567
0.6916611168 -1.0640100190 0.2956839212
0.7886641583 -1.0565475351 0.2854874136
0.8807113131 -1.0437689844 0.2548574373
0.9649982221 -1.0246800758 0.2088535619
1.0417434408 -0.9987265310 0.1537244822
1.1147159500 -0.9661303827 0.0969672653
1.1892730940 -0.9278356324 0.0462134162
1.2695208271 -0.8856635876 0.0092786686
1.3560213193 -0.8436165013 -0.0084888434
1.4463058938 -0.8061290469 -0.0054553232
1.5140623585 -0.7846295444 0.0126771351
1.6017459698 -0.7640157234 0.0498110666
1.6843268570 -0.7544440291 0.1009298111
1.7610839788 -0.7557538320 0.1614586422
1.8333157652 -0.7663940843 0.2266833416
1.9029094166 -0.7850833939 0.2930422279
1.9717184401 -0.8106796415 0.3579237464
2.0411236195 -0.8424767792 0.4193185141
2.1118519007 -0.8801932078 0.4756166926
2.1841440123 -0.9240776232 0.5249643003
2.2575585770 -0.9740530490 0.5661415263
2.3311067492 -1.0304660247 0.5974503381
2.4034871715 -1.0930172536 0.6178258354
2.4732141974 -1.1610207867 0.6264779581
2.5390332154 -1.2332790780 0.6231991273
2.6147760305 -1.3272270493 0.6033772675
2.6688341740 -1.4035870392 0.5742913449
2.7172340828 -1.4792919967 0.5352061814
2.7600459827 -1.5532616913 0.4872596113
2.7968898392 -1.6243796958 0.4307878722
2.8278572657 -1.6920599030 0.3670374490
2.8525760078 -1.7555249314 0.2965869479
2.8708317907 -1.8141807273 0.2202381719
2.8832623546 -1.8792514042 0.1173378154
2.8854592182 -1.9247430892 0.0306966960
2.8800029444 -1.9633319123 -0.0590862043
2.8668501133 -1.9944792115 -0.1509190310
2.8459421977 -2.0175504278 -0.2436938071
2.8175164859 -2.0321064705 -0.3361899698
2.7716623434 -2.0373209539 -0.4494310096
2.7276913746 -2.0313201960 -0.5365997808
2.6779278759 -2.0163936974 -0.6194910840
2.6231407783 -1.9928849345 -0.6970394136
2.5640399659 -1.9610603055 -0.7682033686
2.5014588062 -1.9216518645 -0.8322630907
2.4195576789 -1.8630769170 -0.9017125456
2.3519086347 -1.8090957248 -0.9474439024
2.2834035534 -1.7497355535 -0.9844176917
2.2151146784 -1.6853355461 -1.0121923998
2.1319074062 -1.5983019330 -1.0339164510
2.0558232850 -1.5026748908 -1.0381558350
2.0024570153 -1.4211590714 -1.0305783381
1.9504582030 -1.3135387101 -1.0058924970
1.9215359171 -1.2253645494 -0.9755397444
1.9007583385 -1.1157790611 -0.9257098744
1.8947837510 -1.0310477806 -0.8771222727
1.8959700913 -0.9503605891 -0.8216941206
1.9024125973 -0.8744793986 -0.7601295934
1.9128587404 -0.8039888672 -0.6929435578
1.9266168171 -0.7394213646 -0.6205887350
1.9435104463 -0.6815470730 -0.5434048891
1.9632978709 -0.6305462078 -0.4621585700
1.9862822293 -0.5867308448 -0.3776326108
2.0129686444 -0.5502689487 -0.2907320069
2.0440088892 -0.5205190873 -0.2027170070
2.0801194759 -0.4963436851 -0.1149149893
2.1223728987 -0.4758464425 -0.0289360582
2.1841731794 -0.4516241879 0.0739578546
2.2590110591 -0.4215851454 0.1658768506
2.3436554279 -0.3794011091 0.2428492431
2.4336524687 -0.3196237536 0.2988674259
2.5362108084 -0.2217537667 0.3310357547
2.6130059530 -0.0989399638 0.3219724561
2.6355768794 0.0570827881 0.2659826688
2.5967936465 0.1804748715 0.1990961441
2.5347564649 0.2687569890 0.1414843353
2.4598854086 0.3482628919 0.0862324273
2.3928689737 0.4068352504 0.0454134070
2.3197112174 0.4613327673 0.0099566871
2.2404056387 0.5118460696 -0.0167945452
2.1560859899 0.5588900026 -0.0318520817
2.0694407898 0.6041128478 -0.0342388495
2.0046605221 0.6382203358 -0.0288491509
1.9205324152 0.6859338579 -0.0134627531
1.8595170070 0.7239187467 0.0019712754
1.7831829560 0.7799912043 0.0272057145
1.7123675335 0.8417959563 0.0550029673
1.6469404641 0.9089497735 0.0836089856
1.5857513421 0.9802967171 0.1114774456
1.5264550337 1.0540899745 0.1369925050
1.4483933006 1.1450610281 0.1616819035
1.3584376654 1.2264131938 0.1737266864
1.2544277360 1.2892785638 0.1690209570
1.1417266632 1.3315735961 0.1484225499
1.0248243343 1.3603416419 0.1259824771
0.9293076887 1.3765713398 0.1113186567
0.8326043612 1.3872711737 0.0995057228
0.7352053161 1.3933069776 0.0902720466
0.6374542714 1.3956348125 0.0832718606
0.5395505300 1.3950386358 0.0782287349
0.4660910059 1.3932464303 0.0754427601
0.3681545452 1.3891016496 0.0732845768
0.2702525044 1.3837834506 0.0724969539
0.1723837699 1.3778436127 0.0729813255
0.0745262573 1.3718979936 0.0745099918
-0.0233442386 1.3665018598 0.0769507344
-0.1212475461 1.3622513482 0.0801802515
-0.2191875348 1.3598150347 0.0840760921
-0.3171337930 1.3599691440 0.0885094270
