# Supplementary material for: The topology of the magnetically induced ring current of C13Cl2
Source: Chem Sci. 2026 Jun 27. Online ahead of print. doi: 10.1039/d6sc03398a (PMC13334967; doi:10.1039/d6sc03398a)
Supplement: SC-OLF-D6SC03398A-s002 [file SC-OLF-D6SC03398A-s002.zip › c13cl2/3loops/ribbon_traj_021_039.xyz]

300

-0.4249728499 1.4353931850 0.0680462327
-0.5331748663 1.4402349227 0.0706398818
-0.6406431321 1.4380401019 0.0575789030
-0.7343887662 1.4317174554 0.0349421830
-0.8259178942 1.4215967008 0.0055115158
-0.9161003596 1.4090751469 -0.0263960858
-0.9949698735 1.3985094930 -0.0545098966
-1.0739625643 1.3867258545 -0.0808792721
-1.1423624532 1.3766773831 -0.1007761187
-1.2114821170 1.3646674786 -0.1180767729
-1.2799317203 1.3449536220 -0.1290582534
-1.3465275442 1.3155058844 -0.1345218911
-1.4041006080 1.2703560028 -0.1300182586
-1.4527285848 1.2168803130 -0.1202332851
-1.5018823615 1.1499753728 -0.1031811818
-1.5480664569 1.0819724374 -0.0826164581
-1.6021147868 1.0059321581 -0.0567023598
-1.6589286141 0.9324038024 -0.0286951330
-1.7290278214 0.8550865170 0.0029582968
-1.8060345236 0.7839495561 0.0332606053
-1.9005736231 0.7138000689 0.0610366801
-2.0013648632 0.6497668523 0.0801166646
-2.1050033240 0.5884717818 0.0829431470
-2.1965259090 0.5322580929 0.0706016003
-2.2738904278 0.4801435634 0.0480844975
-2.3458012668 0.4252931570 0.0160680953
-2.4055467019 0.3751159204 -0.0157326075
-2.4614579330 0.3225229567 -0.0505212174
-2.5133308880 0.2672313016 -0.0873146854
-2.5544917674 0.2169933380 -0.1185831627
-2.5926341408 0.1647190145 -0.1514392234
-2.6193565858 0.1178038520 -0.1788200835
-2.6388528289 0.0563340700 -0.2124381841
-2.6457780271 0.0019496537 -0.2402141619
-2.6354291018 -0.0544229788 -0.2619597767
-2.6112415657 -0.1207418689 -0.2810189335
-2.5808383339 -0.1726050706 -0.2907035716
-2.5409703988 -0.2191055194 -0.2899173275
-2.4910718439 -0.2707558277 -0.2813983050
-2.4447197377 -0.3060566163 -0.2662948022
-2.3894434643 -0.3423623068 -0.2374262549
-2.3354633329 -0.3731149787 -0.2025284941
-2.2840646418 -0.3958868257 -0.1574142793
-2.2361210075 -0.4153144604 -0.1079886419
-2.1868081048 -0.4360184218 -0.0435154026
-2.1429078600 -0.4550451765 0.0255545074
-2.1042602488 -0.4742251649 0.0981134954
-2.0665088463 -0.5001529951 0.1831399005
-2.0344417410 -0.5301778024 0.2694213789
-2.0072476116 -0.5660716916 0.3553550498
-1.9843292419 -0.6086251558 0.4396285467
-1.9652108262 -0.6581390640 0.5210983942
-1.9494975918 -0.7143208991 0.5989514722
-1.9372399810 -0.7770309423 0.6723395594
-1.9287921930 -0.8456853345 0.7407357643
-1.9247831594 -0.9198324755 0.8034869675
-1.9261782941 -0.9987576875 0.8600802306
-1.9343385606 -1.0816320039 0.9098593517
-1.9470759464 -1.1569070055 0.9478277739
-1.9725827772 -1.2440008913 0.9825773430
-2.0089803253 -1.3305480846 1.0079212086
-2.0557065858 -1.4145953207 1.0230704458
-2.1041337617 -1.4849175373 1.0273452397
-2.1648999721 -1.5608340955 1.0225454595
-2.2294151808 -1.6321960981 1.0076400967
-2.2958118598 -1.6989547736 0.9829075194
-2.3627020813 -1.7607656397 0.9485374611
-2.4289250936 -1.8173428184 0.9050637358
-2.4935779028 -1.8680878754 0.8529079830
-2.5558933935 -1.9123171940 0.7925991950
-2.6149734698 -1.9491985805 0.7245869366
-2.6700918819 -1.9780196976 0.6497089091
-2.7204488739 -1.9982770103 0.5689060991
-2.7652118221 -2.0094991920 0.4831983351
-2.8037250196 -2.0114946512 0.3938196595
-2.8353608047 -2.0043456967 0.3020256750
-2.8594490368 -1.9880195407 0.2091175807
-2.8760471857 -1.9632604312 0.1164284279
-2.8848514543 -1.9304715091 0.0251626906
-2.8859456209 -1.8902051228 -0.0635005554
-2.8797364392 -1.8433385330 -0.1486570488
-2.8662484216 -1.7902339552 -0.2291906771
-2.8460471020 -1.7317039249 -0.3043928176
-2.8195115573 -1.6683797475 -0.3735048720
-2.7826654359 -1.5925612616 -0.4431587204
-2.7434233689 -1.5211804776 -0.4966883343
-2.6985301567 -1.4472605153 -0.5416356016
-2.6479242448 -1.3718390272 -0.5769698341
-2.5918482453 -1.2961822030 -0.6019837919
-2.5224726615 -1.2129409368 -0.6161585607
-2.4559399431 -1.1418687655 -0.6165434895
-2.3858065025 -1.0754021433 -0.6046224834
-2.3135637381 -1.0145032293 -0.5811427879
-2.2406395729 -0.9598486742 -0.5468103867
-2.1596846325 -0.9060380638 -0.4968515977
-2.0890325470 -0.8643720352 -0.4443330126
-2.0200980096 -0.8286809654 -0.3854752212
-1.9525308246 -0.7991247195 -0.3218175764
-1.8853250285 -0.7758745346 -0.2552556118
-1.8089142879 -0.7582645051 -0.1791547513
-1.7286261535 -0.7510862814 -0.1054958699
-1.6411834786 -0.7573998235 -0.0405698818
-1.5463349328 -0.7775206051 0.0090752044
-1.4465994996 -0.8107105409 0.0373236612
-1.3466163665 -0.8537693595 0.0406646767
-1.2519967028 -0.9017251076 0.0156931794
-1.1651658010 -0.9479172449 -0.0314507231
-1.0841662087 -0.9881265561 -0.0928056333
-1.0118027304 -1.0176407539 -0.1509570602
-0.9340835707 -1.0407776006 -0.2047107146
-0.8590496998 -1.0558127646 -0.2421902699
-0.7781383018 -1.0660500561 -0.2667871045
-0.6935923341 -1.0724061991 -0.2763035034
-0.5970026055 -1.0766234115 -0.2660019975
-0.5046597520 -1.0794146644 -0.2355884182
-0.4302872213 -1.0813851365 -0.1936656616
-0.3629477774 -1.0839830226 -0.1414642873
-0.2942273476 -1.0890001278 -0.0729146350
-0.2337164519 -1.0967548361 0.0028821841
-0.1797367500 -1.1081123887 0.0831290084
-0.1304693210 -1.1236910325 0.1657123931
-0.0842960202 -1.1441413693 0.2490421241
-0.0395488675 -1.1697839195 0.3317043616
0.0049165991 -1.2007884373 0.4126427413
0.0500975747 -1.2374061286 0.4907572181
0.0964908133 -1.2795538176 0.5652220725
0.1444054944 -1.3273105709 0.6351052028
0.1937695969 -1.3805544380 0.6996749509
0.2441921623 -1.4391528657 0.7583112666
0.2950595811 -1.5032144184 0.8101394498
0.3406089636 -1.5627544894 0.8498777344
0.3896196448 -1.6367426253 0.8875629274
0.4321041443 -1.7048152940 0.9143175950
0.4739314082 -1.7885946753 0.9362464444
0.5059560060 -1.8659791764 0.9474707410
0.5297525590 -1.9473193940 0.9517964217
0.5424790344 -2.0315971997 0.9490624810
0.5436836118 -2.1164788773 0.9397012695
0.5349900265 -2.2115618695 0.9213469570
0.5200215804 -2.2923827773 0.8985940275
0.4994707944 -2.3817335038 0.8667278639
0.4773148194 -2.4568468853 0.8330943182
0.4503266419 -2.5392671491 0.7893324889
0.4205318977 -2.6172379529 0.7395103734
0.3880867626 -2.6903883563 0.6842157629
0.3569650352 -2.7498554621 0.6314446379
0.3197260426 -2.8125264129 0.5669921727
0.2798737183 -2.8686823220 0.4982137340
0.2374949072 -2.9178751185 0.4256849423
0.1927381330 -2.9595150495 0.3499098419
0.1458749874 -2.9930166854 0.2714105922
0.0972854879 -3.0182094593 0.1908683065
0.0474076110 -3.0343860128 0.1088173992
-0.0032154781 -3.0415879556 0.0259488408
-0.0540411013 -3.0396482715 -0.0570869406
-0.1045016322 -3.0287006675 -0.1396311060
-0.1541313035 -3.0087952868 -0.2209877213
-0.2083831297 -2.9764193529 -0.3101396504
-0.2546699489 -2.9386624769 -0.3870078269
-0.2988862020 -2.8932832884 -0.4608854818
-0.3407844375 -2.8406636333 -0.5311789758
-0.3856222337 -2.7743627138 -0.6054245078
-0.4226475543 -2.7085544699 -0.6667116017
-0.4572985292 -2.6372452617 -0.7228976675
-0.4896818273 -2.5611508001 -0.7737320271
-0.5245016802 -2.4714310675 -0.8244990640
-0.5564806458 -2.3767404733 -0.8672063386
-0.5848391346 -2.2780175526 -0.9019414422
-0.6118405561 -2.1649117470 -0.9319081721
-0.6224829154 -2.0350910506 -0.9542363657
-0.5910937752 -1.9083751409 -0.9622614821
-0.5321155213 -1.7930555540 -0.9522554512
-0.4704208766 -1.6950405404 -0.9276967375
-0.4122730254 -1.6110759341 -0.8945766735
-0.3519485158 -1.5331965109 -0.8504736897
-0.2985881322 -1.4676833257 -0.8036992963
-0.2453603417 -1.4071178111 -0.7500095968
-0.1930507185 -1.3517245902 -0.6898376836
-0.1422034568 -1.3013695601 -0.6240400942
-0.0931275005 -1.2562933229 -0.5531233376
-0.0456927832 -1.2164945217 -0.4779696247
0.0063453342 -1.1784471719 -0.3896559595
0.0518544461 -1.1496810917 -0.3084362759
0.0979872996 -1.1261002457 -0.2258793380
0.1459852942 -1.1072723013 -0.1431524462
0.2042299156 -1.0914263289 -0.0519036912
0.2620413136 -1.0812425516 0.0258800282
0.3272254273 -1.0739589759 0.0978922570
0.4012634929 -1.0688046337 0.1608961331
0.4948909859 -1.0643187512 0.2168894193
0.5868744580 -1.0604997334 0.2484482215
0.6832983301 -1.0555779947 0.2604445934
0.7911940253 -1.0464856156 0.2478938492
0.8822041102 -1.0335446804 0.2164371992
0.9653994509 -1.0145060338 0.1697731864
1.0415527813 -0.9889883227 0.1147158672
1.1145427225 -0.9569258796 0.0587955548
1.1895188051 -0.9190437595 0.0097247247
1.2698462812 -0.8774073280 -0.0256556489
1.3449825795 -0.8403262197 -0.0421116385
1.4343799050 -0.8020714800 -0.0399804007
1.5239941402 -0.7713407502 -0.0180402710
1.6103104986 -0.7506890975 0.0217960470
1.6909406792 -0.7410797244 0.0754509313
1.7657307076 -0.7417534383 0.1378203546
1.8360059197 -0.7514727132 0.2046171392
1.9120507042 -0.7719588006 0.2805381772
1.9791837365 -0.7969247498 0.3466326601
2.0471826390 -0.8278792315 0.4092129884
2.1168347722 -0.8646119613 0.4666195702
2.1882840079 -0.9072298064 0.5173258378
2.2701604187 -0.9622763503 0.5643694760
2.3433632583 -1.0180396265 0.5961560803
2.4154866649 -1.0799528969 0.6171167795
2.4933342120 -1.1559711827 0.6267654846
2.5583034196 -1.2283497894 0.6223244487
2.6254155801 -1.3126205735 0.6039315201
2.6793144319 -1.3886962285 0.5755951820
2.7275772748 -1.4641443228 0.5371820640
2.7748532078 -1.5466619718 0.4832151169
2.8112047608 -1.6172009787 0.4266979625
2.8417916643 -1.6841603620 0.3628846541
2.8687025416 -1.7543095447 0.2834582501
2.8860656902 -1.8114965211 0.2065457008
2.8966372470 -1.8631280710 0.1246524038
2.9000660726 -1.9141073214 0.0280308951
2.8951518163 -1.9518944397 -0.0615858862
2.8827075642 -1.9822642672 -0.1532562003
2.8597405241 -2.0073439720 -0.2571062374
2.8312171188 -2.0199143691 -0.3493835440
2.7902272227 -2.0233585214 -0.4506005156
2.7473885012 -2.0169130624 -0.5377667545
2.6986876826 -2.0013939787 -0.6206047418
2.6377704559 -1.9738014338 -0.7069742158
2.5792911530 -1.9402464707 -0.7771603858
2.5095507765 -1.8943692303 -0.8476247058
2.4449057821 -1.8458833902 -0.9019238948
2.3785307851 -1.7912928204 -0.9476527964
2.3027721952 -1.7242770092 -0.9889684089
2.2274241732 -1.6505884884 -1.0178776713
2.1623864943 -1.5799279945 -1.0338529248
2.0938104688 -1.4950834919 -1.0396357491
2.0333192913 -1.4044215992 -1.0326174314
1.9842212158 -1.3089254539 -1.0129205018
1.9502482309 -1.2106896104 -0.9801477339
1.9294527249 -1.1130697877 -0.9366014794
1.9194316448 -1.0285144374 -0.8899377661
1.9177541494 -0.9378164233 -0.8293479144
1.9215643732 -0.8617281694 -0.7688708345
1.9299077808 -0.7906623141 -0.7028622078
1.9420730562 -0.7252188096 -0.6317612402
1.9600278665 -0.6586603896 -0.5468768575
1.9792569455 -0.6060465466 -0.4671235648
2.0021358468 -0.5599682684 -0.3843291605
2.0290873921 -0.5201314323 -0.2995345400
2.0608065133 -0.4859210626 -0.2139290684
2.1034292573 -0.4526023999 -0.1188379930
2.1480763516 -0.4243237660 -0.0369584175
2.1999475716 -0.3941815046 0.0397636851
2.2592633185 -0.3578456308 0.1077745637
2.3323200671 -0.3051052209 0.1689839784
2.3983993787 -0.2438919614 0.2046321622
2.4648993396 -0.1596903477 0.2202726418
2.5059108403 -0.0729366305 0.2099250204
2.5199386475 0.0284711429 0.1747760122
2.4962388364 0.1218140717 0.1239168870
2.4566100836 0.1959846245 0.0749654153
2.4054373825 0.2627489845 0.0258394603
2.3462454845 0.3240184895 -0.0214446418
2.2798622304 0.3807987838 -0.0645573160
2.2059945707 0.4334065765 -0.0999809200
2.1148184617 0.4876362883 -0.1257893852
2.0292156018 0.5330220866 -0.1348695380
1.9427272405 0.5777237911 -0.1320027390
1.8579829714 0.6242387917 -0.1197809795
1.7765768915 0.6744407658 -0.1011040736
1.6989973152 0.7290859519 -0.0788156994
1.6246062149 0.7877248288 -0.0561989268
1.5528302890 0.8497018929 -0.0351005153
1.4828296956 0.9139994649 -0.0161937398
1.4131565848 0.9792839309 -0.0001523904
1.3416223993 1.0436854916 0.0118301822
1.2660607415 1.1046455044 0.0184018594
1.1856341263 1.1594971458 0.0186280689
1.1011888459 1.2065088630 0.0124959070
1.0144811464 1.2472783977 0.0025991312
0.9258477682 1.2837995929 -0.0072077522
0.8351996425 1.3156384779 -0.0160883676
0.7426554751 1.3423303593 -0.0236762023
0.6484644064 1.3633363179 -0.0296014342
0.5530662887 1.3781361698 -0.0335151541
0.4689244111 1.3869944211 -0.0366587531
0.3728821945 1.3907837473 -0.0359769203
0.2887198952 1.3930451516 -0.0346077162
0.1933977081 1.3939061962 -0.0263902293
0.0984046605 1.3958276163 -0.0146528367
0.0035323770 1.3995731141 -0.0004042513
-0.1028294308 1.4060424546 0.0188259127
-0.2096072587 1.4151959732 0.0377874851
-0.3170107491 1.4256690731 0.0548302591
-0.4340099800 1.5152460300 -0.1189008300
-0.5315895193 1.5294008297 -0.1063664325
-0.6303165138 1.5396272922 -0.1106344256
-0.7274764534 1.5450129665 -0.1309942267
-0.8221544366 1.5471997944 -0.1614871632
-0.9153173756 1.5483108489 -0.1964554872
-1.0081649593 1.5495044043 -0.2322604155
-1.1016447510 1.5508689601 -0.2663632580
-1.1963079700 1.5512268303 -0.2970297983
-1.2924107388 1.5476618344 -0.3225039537
-1.3892101248 1.5336787925 -0.3400876236
-1.4823019521 1.5002279885 -0.3466356081
-1.5607310449 1.4403525374 -0.3388571615
-1.6212699637 1.3638254699 -0.3205160330
-1.6697319199 1.2805831892 -0.2956482704
-1.7142499651 1.1962903129 -0.2670820987
-1.7601413794 1.1135728971 -0.2361963579
-1.8107333468 1.0341933643 -0.2039783829
-1.8678895532 0.9595246748 -0.1715113748
-1.9325327777 0.8907200659 -0.1401651820
-2.0046282104 0.8283321313 -0.1118032489
-2.0832106665 0.7718909203 -0.0887302988
-2.1666475887 0.7199161604 -0.0735716304
-2.2527094481 0.6702152208 -0.0698976075
-2.3382250706 0.6201810981 -0.0783055947
-2.4207890967 0.5681221417 -0.0974316089
-2.4996304409 0.5136401512 -0.1241482348
-2.5749162662 0.4567279545 -0.1556758375
-2.6465363010 0.3972133082 -0.1907439069
-2.7140753001 0.3347810432 -0.2286994059
-2.7755772872 0.2682760583 -0.2698300715
-2.8270233712 0.1957819229 -0.3143615523
-2.8620182452 0.1155147383 -0.3611372744
-2.8738698354 0.0280820952 -0.4064589905
-2.8586923913 -0.0622562830 -0.4445434532
-2.8213581324 -0.1500802897 -0.4718482328
-2.7660720754 -0.2313998062 -0.4858107422
-2.6981224099 -0.3038325808 -0.4857705195
-2.6218977098 -0.3659969513 -0.4717970056
-2.5409797021 -0.4160304054 -0.4431222655
-2.4593953635 -0.4544159179 -0.4013974684
-2.3804033087 -0.4816953932 -0.3476142440
-2.3066023370 -0.4999154630 -0.2835464226
-2.2397114788 -0.5114471081 -0.2108557561
-2.1806998113 -0.5193191091 -0.1311639728
-2.1290292411 -0.5266435954 -0.0464685419
-2.0843596539 -0.5360676561 0.0419300104
-2.0460700408 -0.5499709029 0.1326959763
-2.0130143835 -0.5699581186 0.2243738469
-1.9843980360 -0.5978870933 0.3154662466
-1.9596013737 -0.6343071953 0.4046538238
-1.9379635549 -0.6792731730 0.4907036711
-1.9189736048 -0.7323058818 0.5726948301
-1.9026015707 -0.7931971731 0.6496368775
-1.8890179061 -0.8609338544 0.7212112682
-1.8787980000 -0.9350654653 0.7867515554
-1.8729143139 -1.0147895779 0.8459490288
-1.8728536285 -1.0992304998 0.8985152987
-1.8812082002 -1.1875073714 0.9435563186
-1.9004673915 -1.2778039081 0.9804018834
-1.9324796744 -1.3676875628 1.0081521998
-1.9773187879 -1.4546122088 1.0257912470
-2.0332640249 -1.5365360082 1.0323606125
-2.0969738800 -1.6127586899 1.0279029104
-2.1651456701 -1.6836252994 1.0130890610
-2.2354696193 -1.7494063169 0.9881762863
-2.3063458086 -1.8099276945 0.9534238023
-2.3764243032 -1.8650655619 0.9093635813
-2.4448145038 -1.9143434616 0.8565827634
-2.5107289731 -1.9570092679 0.7955335044
-2.5732252395 -1.9922058358 0.7266330868
-2.6316652093 -2.0193415570 0.6508761482
-2.6852307858 -2.0379093139 0.5691655347
-2.7329762509 -2.0472177564 0.4824232878
-2.7742826931 -2.0471892375 0.3919604603
-2.8085466096 -2.0380002588 0.2990518172
-2.8349320829 -2.0195056194 0.2049640570
-2.8536408939 -1.9925334023 0.1110840698
-2.8640864886 -1.9574061289 0.0186203180
-2.8663414056 -1.9146992172 -0.0711761106
-2.8609633113 -1.8654508835 -0.1574236753
-2.8478186046 -1.8098907815 -0.2388692006
-2.8275995346 -1.7490057377 -0.3148781967
-2.8006461525 -1.6833801516 -0.3845978055
-2.7671004329 -1.6135906374 -0.4470312317
-2.7273423492 -1.5404874840 -0.5015074452
-2.6816804320 -1.4649521075 -0.5473518561
-2.6298983351 -1.3879601530 -0.5831554799
-2.5724400854 -1.3108241316 -0.6083488311
-2.5094927566 -1.2350942550 -0.6221065221
-2.4417746670 -1.1622980925 -0.6236628070
-2.3701891505 -1.0942095839 -0.6124332174
-2.2963401325 -1.0317339704 -0.5894543584
-2.2215924573 -0.9756795171 -0.5554102858
-2.1472607098 -0.9260362195 -0.5118046278
-2.0740811658 -0.8827629623 -0.4601586726
-2.0022716133 -0.8458524404 -0.4020239753
-1.9314047837 -0.8155962672 -0.3390841094
-1.8603070510 -0.7920649310 -0.2735860834
-1.7872655264 -0.7765161444 -0.2078651914
-1.7102343685 -0.7703582169 -0.1452639087
-1.6275088794 -0.7751522824 -0.0903461173
-1.5388750869 -0.7922407915 -0.0488816411
-1.4467562841 -0.8211353628 -0.0258365882
-1.3551774385 -0.8591925703 -0.0242370666
-1.2683078594 -0.9023462641 -0.0451388287
-1.1885160173 -0.9455213150 -0.0855711830
-1.1145407354 -0.9848576106 -0.1391588965
-1.0416142728 -1.0181144247 -0.1981079596
-0.9640948519 -1.0447627540 -0.2544192899
-0.8781407413 -1.0641203233 -0.3003295946
-0.7839784256 -1.0763488669 -0.3293435200
-0.6853082210 -1.0828951115 -0.3380742780
-0.5868991650 -1.0855902922 -0.3250690432
-0.4932022825 -1.0861798311 -0.2921094937
-0.4073872433 -1.0861362300 -0.2420282772
-0.3309161278 -1.0866067117 -0.1785235706
-0.2634813564 -1.0887527791 -0.1054642108
-0.2040475043 -1.0937150820 -0.0258489471
-0.1506144846 -1.1023848037 0.0576309565
-0.1012371839 -1.1152876279 0.1430485041
-0.0544291472 -1.1331958890 0.2290115890
-0.0083365591 -1.1562429738 0.3141313991
0.0382082240 -1.1844747290 0.3974227505
0.0863376318 -1.2182748221 0.4776804828
0.1365858032 -1.2572017732 0.5542245631
0.1894411751 -1.3013120611 0.6260506314
0.2449867392 -1.3503829647 0.6924180986
0.3029756923 -1.4041299182 0.7528017861
0.3630778238 -1.4626698673 0.8062623599
0.4244056675 -1.5257203819 0.8527367580
0.4859781212 -1.5935718971 0.8914710884
0.5462103257 -1.6664909183 0.9222745232
0.6029513286 -1.7449853277 0.9448720543
0.6521755959 -1.8302783168 0.9584580497
0.6889037898 -1.9224476819 0.9631147893
0.7073439707 -2.0198769749 0.9584135903
0.7064846230 -2.1183185724 0.9451124826
0.6915142721 -2.2143912062 0.9244137613
0.6678133017 -2.3070439368 0.8970644923
0.6387256915 -2.3959231966 0.8631241162
0.6064880084 -2.4810698873 0.8230154539
0.5719147159 -2.5623072557 0.7771412006
0.5353963839 -2.6389709827 0.7252916470
0.4970693847 -2.7108887573 0.6682165555
0.4568330378 -2.7773603159 0.6060846550
0.4146413969 -2.8380016700 0.5394459489
0.3703651251 -2.8919045449 0.4685116456
0.3240933587 -2.9387523964 0.3939375876
0.2759220776 -2.9779148965 0.3162055115
0.2261098891 -3.0087009243 0.2357876968
0.1750261338 -3.0310499299 0.1533986574
0.1231519887 -3.0438961006 0.0694914281
0.0709966736 -3.0476059959 -0.0151266357
0.0191583943 -3.0418843857 -0.0998338027
-0.0317425873 -3.0267111332 -0.1839440471
-0.0812264030 -3.0021897887 -0.2666895316
-0.1285778975 -2.9684801858 -0.3474208903
-0.1735147824 -2.9263571216 -0.4255306089
-0.2156790135 -2.8762224872 -0.5003979455
-0.2547182384 -2.8183863798 -0.5713091188
-0.2905294373 -2.7535365298 -0.6377091559
-0.3231165497 -2.6825293792 -0.6992974557
-0.3522367247 -2.6056234142 -0.7552816159
-0.3778671068 -2.5235761056 -0.8053588014
-0.3996836756 -2.4368789633 -0.8489811426
-0.4173193981 -2.3461324376 -0.8857266382
-0.4296655471 -2.2517403729 -0.9145772060
-0.4359229852 -2.1546474455 -0.9352014102
-0.4347533331 -2.0558949733 -0.9468846650
-0.4245614045 -1.9569996147 -0.9484757521
-0.4052943442 -1.8598211914 -0.9401258149
-0.3769109814 -1.7663803283 -0.9213827292
-0.3410250204 -1.6781926914 -0.8926662219
-0.2995791862 -1.5960928531 -0.8548186963
-0.2545879869 -1.5204208931 -0.8085310312
-0.2077689497 -1.4510880464 -0.7547191402
-0.1603734237 -1.3883893320 -0.6937367580
-0.1133120171 -1.3318588490 -0.6267564528
-0.0671420832 -1.2816856949 -0.5543033774
-0.0219568739 -1.2378578175 -0.4772576203
0.0225400436 -1.2001271934 -0.3966624774
0.0669408237 -1.1683916558 -0.3134654522
0.1124027643 -1.1426042526 -0.2287968067
0.1600840326 -1.1221045431 -0.1439051919
0.2119985503 -1.1066744609 -0.0604475356
0.2700595409 -1.0955291921 0.0195543322
0.3358970015 -1.0876958118 0.0936804175
0.4114020064 -1.0824069472 0.1581435740
0.4968835953 -1.0784803212 0.2086257795
0.5904835677 -1.0748159906 0.2415317105
0.6889183519 -1.0700205375 0.2532882114
0.7872855017 -1.0623939274 0.2424468502
0.8801278092 -1.0498155399 0.2096252016
0.9640313802 -1.0308827366 0.1599015155
1.0398351908 -1.0052661664 0.1008331636
1.1119471431 -0.9728618370 0.0404338340
1.1863858006 -0.9340254362 -0.0128300458
1.2669569200 -0.8907653381 -0.0515970515
1.3540820395 -0.8469305162 -0.0701703596
1.4450016613 -0.8073075465 -0.0662107783
1.5357509692 -0.7756851357 -0.0414040786
1.6226127789 -0.7546708608 0.0019049995
1.7031972897 -0.7453115824 0.0592826764
1.7775871959 -0.7467954280 0.1252403779
1.8474869506 -0.7576617887 0.1951773158
1.9149667636 -0.7769359173 0.2657038167
1.9821862879 -0.8031261920 0.3342168704
2.0504883990 -0.8356616904 0.3988272479
2.1207212082 -0.8743753309 0.4577051201
2.1929691462 -0.9193506013 0.5092174045
2.2666915202 -0.9707948661 0.5517676426
2.3408538496 -1.0286786942 0.5839774485
2.4139649355 -1.0928560323 0.6045625481
2.4843320392 -1.1626668353 0.6123638700
2.5506337239 -1.2365920536 0.6074248122
2.6118427420 -1.3129981461 0.5901388734
2.6675290343 -1.3901157081 0.5611819133
2.7174197726 -1.4665017224 0.5216228744
2.7615920299 -1.5408418532 0.4724832586
2.7996149826 -1.6120244745 0.4143418293
2.8316350660 -1.6793125872 0.3484718973
2.8573102675 -1.7419394856 0.2755926252
2.8762004275 -1.7990624176 0.1963914478
2.8879489802 -1.8500991019 0.1118404070
2.8923448163 -1.8944459303 0.0229252821
2.8886890662 -1.9310786176 -0.0694672163
2.8771251173 -1.9595403938 -0.1640517508
2.8575884004 -1.9792580258 -0.2595450789
2.8301304321 -1.9893944852 -0.3545858574
2.7951417239 -1.9897106076 -0.4476674694
2.7535217877 -1.9803964017 -0.5375068352
2.7055154958 -1.9612324201 -0.6224855192
2.6522646009 -1.9326011597 -0.7014602381
2.5945353277 -1.8951131140 -0.7732421629
2.5333870543 -1.8498279609 -0.8372799231
2.4696003209 -1.7973530726 -0.8926938715
2.4040399665 -1.7383500214 -0.9386676127
2.3377259624 -1.6737928092 -0.9750828375
2.2717719907 -1.6042048169 -1.0015010364
2.2075021213 -1.5300328320 -1.0175687252
2.1466501966 -1.4515384490 -1.0227876535
2.0914432517 -1.3690451576 -1.0167665685
2.0437836102 -1.2834659457 -0.9997173371
2.0056405456 -1.1959847114 -0.9717973573
1.9778517448 -1.1084052780 -0.9337597602
1.9599830066 -1.0225655549 -0.8868103263
1.9510077393 -0.9401135591 -0.8319167867
1.9490410083 -0.8619904429 -0.7703835538
1.9529021501 -0.7890799523 -0.7028148804
1.9616942035 -0.7219913352 -0.6298784243
1.9748513610 -0.6611555676 -0.5522708019
1.9921011908 -0.6066962449 -0.4708234028
2.0137072159 -0.5590516064 -0.3862030290
2.0400059699 -0.5178076653 -0.2995759961
2.0715682071 -0.4821626503 -0.2122167646
2.1094329112 -0.4507446981 -0.1257432537
2.1544762289 -0.4207171951 -0.0422784040
2.2072100291 -0.3885309979 0.0356516827
2.2678626937 -0.3494126890 0.1039749789
2.3340439542 -0.2994098251 0.1585835553
2.4009115812 -0.2350462649 0.1935938111
2.4601423618 -0.1566505212 0.2060809525
2.5007117997 -0.0672253783 0.1944284328
2.5108855730 0.0252906872 0.1608048988
2.4912601332 0.1108799059 0.1146912982
2.4522187227 0.1871940906 0.0643909349
2.4008854765 0.2556433334 0.0136763722
2.3412632163 0.3184495971 -0.0352691208
2.2742943969 0.3767829392 -0.0800626324
2.1992613118 0.4308008156 -0.1166813358
2.1168071750 0.4806703223 -0.1410405941
2.0296522252 0.5273988440 -0.1512157463
1.9413959899 0.5731962253 -0.1488499159
1.8549375400 0.6208084963 -0.1364060006
1.7719199601 0.6721876312 -0.1173070796
1.6934988269 0.7286652260 -0.0936931950
1.6201593300 0.7905966676 -0.0675333168
1.5518341413 0.8577386114 -0.0406236845
1.4870980782 0.9287757255 -0.0148380489
1.4233660946 1.0017331836 0.0079194982
1.3566130291 1.0735338719 0.0247738732
1.2828571638 1.1396979545 0.0325245623
1.2007646397 1.1955304003 0.0288377383
1.1123819930 1.2382872726 0.0132725461
1.0215674373 1.2720053448 -0.0094094254
0.9293013749 1.3016800534 -0.0319542256
0.8356154270 1.3276504343 -0.0531858726
0.7407658970 1.3503911538 -0.0729097601
0.6449574435 1.3703503260 -0.0909430758
0.5483551580 1.3879486520 -0.1071074986
0.4510953565 1.4035817564 -0.1212228024
0.3532951159 1.4176244770 -0.1331010101
0.2550609181 1.4304361729 -0.1425411902
0.1564968614 1.4423665813 -0.1493247080
0.0577129603 1.4537618350 -0.1532109732
-0.0411659376 1.4649702797 -0.1539338728
-0.1399901068 1.4763478136 -0.1511993897
-0.2385733906 1.4882622361 -0.1446849033
-0.3366795297 1.5010967447 -0.1340388401
-0.4159357198 1.3555403400 0.2549932954
-0.5347602134 1.3510690156 0.2476461960
-0.6509697504 1.3364529116 0.2257922317
-0.7413010790 1.3184219444 0.2008785926
-0.8296813517 1.2959936072 0.1725101949
-0.9168833435 1.2698394449 0.1436633156
-0.9817747876 1.2475145817 0.1232406223
-1.0462803776 1.2225827489 0.1046047139
-1.0884169364 1.2021279358 0.0954775609
-1.1305534952 1.1816731227 0.0863504079
-1.1706533158 1.1562284515 0.0819711169
-1.2107531364 1.1307837803 0.0775918259
-1.2474701712 1.1003594682 0.0788206443
-1.2841872060 1.0699351561 0.0800494627
-1.3340328032 1.0193675563 0.0892859068
-1.3818829488 0.9676545619 0.1018491825
-1.4440881942 0.8982914191 0.1227916384
-1.5071238813 0.8306142406 0.1465881168
-1.5901660897 0.7506483592 0.1774279684
-1.6795362696 0.6771790463 0.2066863926
-1.7965190359 0.5992680064 0.2338766091
-1.9195190598 0.5276427843 0.2489636281
-2.0433590594 0.4570274031 0.2394579243
-2.1403423699 0.3943009650 0.2111008081
-2.2095557849 0.3401060287 0.1744745898
-2.2708134369 0.2824641724 0.1295677995
-2.3114629628 0.2365916895 0.0926830198
-2.3479995999 0.1883179589 0.0546334027
-2.3801254750 0.1372492951 0.0161145362
-2.3949082347 0.0992056329 -0.0084669195
-2.4096909944 0.0611619707 -0.0330483752
-2.4116898005 0.0398257810 -0.0432786148
-2.4156874127 -0.0028465982 -0.0637390939
-2.4176862188 -0.0241827879 -0.0739693334
-2.4121658122 -0.0465896746 -0.0793761003
-2.4011249990 -0.0914034482 -0.0901896341
-2.3956045925 -0.1138103349 -0.0955964010
-2.3838183877 -0.1343784580 -0.0940641354
-2.3602459780 -0.1755147042 -0.0909996044
-2.3484597732 -0.1960828272 -0.0894673389
-2.3194915652 -0.2303086957 -0.0734550415
-2.2905233571 -0.2645345642 -0.0574427442
-2.2615269467 -0.2918581884 -0.0312821360
-2.2325305362 -0.3191818127 -0.0051215278
-2.1929163983 -0.3527177344 0.0441331676
-2.1567864788 -0.3834467576 0.0975775566
-2.1241608436 -0.4123826737 0.1542969804
-2.0869476518 -0.4503350874 0.2335838248
-2.0558690985 -0.4903974863 0.3144689108
-2.0300971872 -0.5342562898 0.3952438529
-2.0090571102 -0.5829431162 0.4746032697
-1.9924580976 -0.6370049550 0.5514931172
-1.9800215787 -0.6963359164 0.6252081143
-1.9718783913 -0.7608647115 0.6950422413
-1.9685664798 -0.8304368145 0.7602602604
-1.9707683189 -0.9045994856 0.8202223797
-1.9794422744 -0.9827257971 0.8742114324
-1.9958234926 -1.0640335081 0.9212034047
-2.0129436926 -1.1263066397 0.9520992292
-2.0446981629 -1.2101978744 0.9847528026
-2.0854809763 -1.2934086064 1.0076902174
-2.1340943837 -1.3745784327 1.0203496446
-2.1750034984 -1.4332990663 1.0223298669
-2.2328260642 -1.5089095012 1.0171880087
-2.2936846915 -1.5807668969 1.0021911325
-2.3561541002 -1.6485032304 0.9776387525
-2.4190583539 -1.7116035849 0.9436511200
-2.4814258840 -1.7696200750 0.9007638903
-2.5423413017 -1.8218322891 0.8492332027
-2.6010578139 -1.8676251201 0.7896648856
-2.6567217000 -1.9061913251 0.7225407863
-2.7085185546 -1.9366978381 0.6485416701
-2.7556669620 -1.9586447067 0.5686466634
-2.7974473934 -1.9717806276 0.4839733825
-2.8331673462 -1.9758000649 0.3956788587
-2.8621749998 -1.9706911346 0.3049995327
-2.8839659908 -1.9565334620 0.2132711044
-2.8984534776 -1.9339874600 0.1217727861
-2.9056164199 -1.9035368892 0.0317050633
-2.9055498362 -1.8657110284 -0.0558250001
-2.8985095672 -1.8212261826 -0.1398904223
-2.8846782386 -1.7705771289 -0.2195121536
-2.8644946694 -1.7144021121 -0.2939074385
-2.8383769620 -1.6533793434 -0.3624119385
-2.7982304388 -1.5715318859 -0.4392862090
-2.7595043886 -1.5018734711 -0.4918692235
-2.7153798814 -1.4295689232 -0.5359193472
-2.6659501545 -1.3557179014 -0.5707841882
-2.6112564053 -1.2815402743 -0.5956187528
-2.5354525664 -1.1907876187 -0.6102105994
-2.4701052192 -1.1214394385 -0.6094241721
-2.4014238545 -1.0565947028 -0.5968117494
-2.3307873437 -0.9972724882 -0.5728312174
-2.2596866886 -0.9440178314 -0.5382104876
-2.1721085551 -0.8860399082 -0.4818985676
-2.1039839282 -0.8459811082 -0.4285073526
-2.0379244058 -0.8115094905 -0.3689264670
-1.9736568656 -0.7826531717 -0.3045510433
-1.9103430060 -0.7596841382 -0.2369251401
-1.8305630493 -0.7400128658 -0.1504443113
-1.7470179385 -0.7318143460 -0.0657278312
-1.6548580778 -0.7396473646 0.0092063536
-1.5537947786 -0.7628004186 0.0670320499
-1.4464427151 -0.8002857190 0.1004839105
-1.3380552945 -0.8483461487 0.1055664200
-1.2356855463 -0.9011039510 0.0765251875
-1.1418155847 -0.9503131748 0.0226697369
-1.0537916821 -0.9913955016 -0.0464523701
-0.9819911881 -1.0171670830 -0.1038061608
-0.9040722895 -1.0367924471 -0.1550021393
-0.8399586583 -1.0475052059 -0.1840509453
-0.7722981780 -1.0557512453 -0.2042306890
-0.7018764473 -1.0619172868 -0.2145327287
-0.6071060460 -1.0676565309 -0.2069349518
-0.5161172216 -1.0726494977 -0.1790673428
-0.4531871993 -1.0766340430 -0.1453030460
-0.3949794270 -1.0813593336 -0.1044050040
-0.3249733388 -1.0892474764 -0.0403650591
-0.2633853996 -1.0997945902 0.0316133152
-0.2088590154 -1.1138399736 0.1086270604
-0.1597014582 -1.1320944370 0.1883762821
-0.1141628933 -1.1550868496 0.2690726592
-0.0707611760 -1.1833248652 0.3492773242
-0.0283750258 -1.2171021456 0.4278627321
0.0138575176 -1.2565374350 0.5038339535
0.0563958235 -1.3019058620 0.5762195818
0.0993698137 -1.3533090807 0.6441597742
0.1425524546 -1.4107259112 0.7069318033
0.1854086322 -1.4741758132 0.7638207471
0.2270413385 -1.5437589695 0.8140165398
0.2568122596 -1.5997885969 0.8470187108
0.2932611684 -1.6799133535 0.8836547664
0.3179979629 -1.7431396697 0.9063606668
0.3449114878 -1.8322040228 0.9276208345
0.3597364162 -1.9016800360 0.9364834323
0.3706013282 -1.9721911062 0.9404780542
0.3776140982 -2.0433174246 0.9397113716
0.3808826007 -2.1146391821 0.9342900563
0.3784657809 -2.2087325328 0.9182801527
0.3722298591 -2.2777216177 0.9001235627
0.3602158974 -2.3675438110 0.8703316117
0.3481416304 -2.4326238834 0.8431731826
0.3287385680 -2.5162270424 0.8015237773
0.3056674114 -2.5955049230 0.7537290997
0.2791041405 -2.6698879553 0.7002149704
0.2570970327 -2.7223506083 0.6568046208
0.2248106883 -2.7870511559 0.5945383965
0.1893823115 -2.8454600991 0.5279158224
0.1508964556 -2.8969978407 0.4574322970
0.1095541884 -2.9411152025 0.3836141722
0.0656400857 -2.9773324465 0.3070334877
0.0195448419 -3.0053689887 0.2283379556
-0.0283367667 -3.0248759250 0.1481433704
-0.0774276299 -3.0355699153 0.0670243172
-0.1272405968 -3.0374121573 -0.0143400785
-0.1772606771 -3.0306902017 -0.0953181649
-0.2270362040 -3.0154007849 -0.1752859110
-0.2881883619 -2.9843585200 -0.2728584105
-0.3358251155 -2.9509678322 -0.3484850449
-0.3820933905 -2.9103440895 -0.4213730180
-0.4268506367 -2.8629408869 -0.4910488328
-0.4807150300 -2.7951888977 -0.5731398597
-0.5221785589 -2.7345795606 -0.6341257478
-0.5623603337 -2.6688671092 -0.6905137191
-0.6014965477 -2.5987254946 -0.7421052528
-0.6493196849 -2.5059831717 -0.8000169855
-0.6956418935 -2.4073485089 -0.8486860389
-0.7400127221 -2.3042947323 -0.8893056784
-0.7877581271 -2.1751760485 -0.9286149340
-0.8102124978 -2.0142871279 -0.9615880663
-0.7576261459 -1.8597506671 -0.9760472121
-0.6589366984 -1.7262899166 -0.9643850875
-0.5639307718 -1.6237007526 -0.9340107459
-0.4835210304 -1.5439591768 -0.8964871251
-0.4043178454 -1.4703001687 -0.8461286831
-0.3425882775 -1.4149457584 -0.7988675615
-0.2829517337 -1.3631475758 -0.7453000533
-0.2257280132 -1.3150598484 -0.6859386093
-0.1710948965 -1.2708802711 -0.6213237356
-0.1191129177 -1.2309009509 -0.5519432978
-0.0694286924 -1.1951312258 -0.4786816291
-0.0098493751 -1.1567671504 -0.3826494416
0.0367680686 -1.1309705276 -0.3034070996
0.0835718348 -1.1095962388 -0.2229618692
0.1318865559 -1.0924400595 -0.1423997005
0.1964612809 -1.0761781969 -0.0433598468
0.2540230863 -1.0669559110 0.0322057242
0.3185538532 -1.0602221400 0.1021040964
0.3911249794 -1.0552023201 0.1636486921
0.4928983765 -1.0501571813 0.2251530591
0.5832653482 -1.0461834761 0.2553647326
0.6776783083 -1.0411354518 0.2676009755
0.7951025488 -1.0305773038 0.2533408481
0.8842804113 -1.0172738208 0.2232491968
0.9667675216 -0.9981293311 0.1796448573
1.0432703719 -0.9727104789 0.1285985708
1.1171383020 -0.9409899223 0.0771572756
1.1926518095 -0.9040620828 0.0322794952
1.2727356424 -0.8640493180 0.0002857536
1.3358831195 -0.8337219231 -0.0140529173
1.4237581487 -0.7968354135 -0.0137500232
1.5122373113 -0.7669963646 0.0053235366
1.5980082183 -0.7467073342 0.0416870945
1.6786840688 -0.7368478663 0.0916191861
1.7538742194 -0.7367114486 0.1504003314
1.8245248888 -0.7452836378 0.2140569626
1.9091346448 -0.7669816840 0.2953725377
1.9761811852 -0.7907233075 0.3590484498
2.0438768789 -0.8200967726 0.4195987289
2.1129483362 -0.8548485917 0.4755340203
2.1835988696 -0.8951090114 0.5254342712
2.2736293172 -0.9537578346 0.5769713093
2.3458726669 -1.0074005589 0.6083347120
2.4170083943 -1.0670497616 0.6296710109
2.5023363849 -1.1492755300 0.6411670993
2.5659731153 -1.2201075253 0.6372240852
2.6389884183 -1.3122430009 0.6177241667
2.6910998294 -1.3872767490 0.5900084507
2.7377347771 -1.4617869232 0.5527412536
2.7881143857 -1.5524820903 0.4939469751
2.8227945390 -1.6223774828 0.4390540956
2.8519482627 -1.6890081368 0.3772974109
2.8800948157 -1.7666796038 0.2913238751
2.8959309528 -1.8239306245 0.2166999538
2.9053255138 -1.8761570402 0.1374644006
2.9077873290 -1.9337687126 0.0331365081
2.9016145663 -1.9727102617 -0.0537045561
2.8882900112 -2.0049881405 -0.1424606499
2.8618926479 -2.0354299182 -0.2546673960
2.8323038055 -2.0504342530 -0.3441812306
2.7853127215 -2.0570064351 -0.4535335617
2.7412552146 -2.0534297231 -0.5380266739
2.6918598694 -2.0415555373 -0.6187239644
2.6232763109 -2.0150017079 -0.7124881934
2.5640469783 -1.9853798273 -0.7810786086
2.4857144988 -1.9389104998 -0.8579694886
2.4202112432 -1.8944137077 -0.9111539182
2.3530216038 -1.8442356195 -0.9566379802
2.2678184281 -1.7747612092 -1.0028539803
2.1830763557 -1.6969721598 -1.0342543062
2.1172708674 -1.6298231570 -1.0501371245
2.0409707411 -1.5386285347 -1.0564838447
1.9751953309 -1.4397980408 -1.0484682943
1.9246588213 -1.3343849621 -1.0261236665
1.8948559162 -1.2253945094 -0.9884981105
1.8810537049 -1.1177342975 -0.9394431986
1.8788802830 -1.0344633200 -0.8930652060
1.8845005595 -0.9355192874 -0.8267790422
1.8940877381 -0.8614658958 -0.7673581152
1.9069134115 -0.7922446760 -0.7029095351
1.9224519088 -0.7284462841 -0.6336440561
1.9452043719 -0.6561652115 -0.5414829130
1.9664127002 -0.6053968484 -0.4634237267
1.9905644777 -0.5608849304 -0.3824552921
2.0181688143 -0.5224551993 -0.2994930839
2.0500448194 -0.4896794749 -0.2156413722
2.0974256034 -0.4544601016 -0.1119327322
2.1416764744 -0.4279303369 -0.0316384311
2.1926851142 -0.3998320114 0.0438756876
2.2506639432 -0.3662785727 0.1115741485
2.3305961801 -0.3108006166 0.1793844016
2.3958871763 -0.2527376580 0.2156705133
2.4696563174 -0.1627301741 0.2344643310
2.5111098809 -0.0786478827 0.2254216079
2.5289917220 0.0316515987 0.1887471256
2.5012175395 0.1327482376 0.1331424758
2.4610014444 0.2047751583 0.0855398956
2.4099892886 0.2698546355 0.0380025484
2.3512277526 0.3295873819 -0.0076201627
2.2854300639 0.3848146285 -0.0490519997
2.2127278296 0.4360123373 -0.0832805042
2.1128297484 0.4946022543 -0.1105381763
2.0287789785 0.5386453293 -0.1185233296
1.9440584910 0.5822513570 -0.1151555622
1.8610284029 0.6276690871 -0.1031559584
1.7812338229 0.6766939003 -0.0849010676
1.7044958035 0.7295066778 -0.0639382038
1.6290530997 0.7848529900 -0.0448645367
1.5538264366 0.8416651745 -0.0295773461
1.4785613130 0.8992232043 -0.0175494307
1.4029470750 0.9568346783 -0.0082242790
1.3266317694 1.0138371114 -0.0011135088
1.2492643191 1.0695930543 0.0042791564
1.1705036130 1.1234638912 0.0084183996
1.0899956988 1.1747304534 0.0117192679
1.0073948556 1.2225514505 0.0146076879
0.9223941616 1.2659191325 0.0175387211
0.8347838580 1.3036265216 0.0210091375
0.7445450533 1.3342695647 0.0255573555
0.6519713692 1.3563223098 0.0317402075
0.5577774194 1.3683236876 0.0400771904
0.4867534656 1.3704070858 0.0479052963
0.3924692731 1.3639430176 0.0611471695
0.3223788724 1.3556541303 0.0733257578
0.2302985547 1.3454458111 0.0965442493
0.1390963607 1.3378933976 0.1239052998
0.0482306916 1.3341759485 0.1531253703
-0.0656687548 1.3357370956 0.1888512150
-0.1806411267 1.3421297103 0.2202598736
-0.2973419685 1.3502414014 0.2436993583
