# Supplementary material for: The topology of the magnetically induced ring current of C13Cl2
Source: Chem Sci. 2026 Jun 27. Online ahead of print. doi: 10.1039/d6sc03398a (PMC13334967; doi:10.1039/d6sc03398a)
Supplement: SC-OLF-D6SC03398A-s002 [file SC-OLF-D6SC03398A-s002.zip › c13cl2/3loops/ribbon_traj_021_052.xyz]

300

-0.4326456706 1.4398515291 -0.0151443881
-0.5422947350 1.4476116742 -0.0109461196
-0.6397024853 1.4505112841 -0.0205626116
-0.7353098516 1.4481538366 -0.0424453704
-0.8287342261 1.4419550954 -0.0718580837
-0.9208544993 1.4334077604 -0.1042589577
-1.0012645154 1.4258282994 -0.1329231836
-1.0818803517 1.4170424264 -0.1599218116
-1.1629543196 1.4061963835 -0.1840598654
-1.2329281440 1.3945014662 -0.2006431426
-1.3032502770 1.3775975259 -0.2132811772
-1.3805398982 1.3412417387 -0.2182656702
-1.4391924654 1.2968149629 -0.2141016803
-1.4970322798 1.2347146637 -0.2023963154
-1.5460030378 1.1668184969 -0.1840562861
-1.5920355553 1.0979175563 -0.1623315400
-1.6383066089 1.0297342589 -0.1382571740
-1.6951871236 0.9551684821 -0.1093205520
-1.7658594991 0.8770699427 -0.0763675566
-1.8438932588 0.8057013199 -0.0447179224
-1.9293682748 0.7415963424 -0.0168804463
-2.0214562405 0.6842016499 0.0031480543
-2.1172715711 0.6303965251 0.0123274477
-2.2133713724 0.5769494889 0.0064932167
-2.2957830357 0.5271902058 -0.0111667997
-2.3733318697 0.4743906573 -0.0391032171
-2.4455443399 0.4182571506 -0.0739864171
-2.5053203570 0.3664837987 -0.1071088246
-2.5612664109 0.3120311823 -0.1424852083
-2.6129910542 0.2546109923 -0.1795629245
-2.6564499022 0.1920927746 -0.2178874864
-2.6879837989 0.1352806705 -0.2513928939
-2.7086310423 0.0735274889 -0.2854206030
-2.7161317405 0.0190013728 -0.3134013851
-2.7042262888 -0.0488416693 -0.3398533727
-2.6812424296 -0.1154275257 -0.3609155188
-2.6427091293 -0.1776036277 -0.3704998872
-2.5978440248 -0.2353363587 -0.3730828895
-2.5446834322 -0.2853022117 -0.3634405124
-2.4891761859 -0.3292026065 -0.3464475223
-2.4229893556 -0.3719002381 -0.3140304271
-2.3664860108 -0.3995054735 -0.2771593398
-2.3039582338 -0.4270071262 -0.2267417004
-2.2464677346 -0.4469066535 -0.1667998734
-2.1946334660 -0.4629061611 -0.1007821682
-2.1420751334 -0.4802839094 -0.0201268288
-2.0966595108 -0.4976572532 0.0650766468
-2.0577185440 -0.5179231406 0.1529619489
-2.0242925713 -0.5431698237 0.2418965473
-1.9955186080 -0.5750913876 0.3303783447
-1.9707253226 -0.6144543530 0.4170818602
-1.9493160378 -0.6614447236 0.5008702646
-1.9287856614 -0.7230880336 0.5903850806
-1.9135676517 -0.7852212762 0.6652121904
-1.9013931598 -0.8536611327 0.7349281884
-1.8929760551 -0.9280167322 0.7988920715
-1.8892991338 -1.0075612974 0.8567476986
-1.8917864347 -1.0914500899 0.9081308144
-1.9027629602 -1.1787496543 0.9521262728
-1.9243831881 -1.2677526499 0.9878857526
-1.9580635440 -1.3561800019 1.0144567823
-2.0034449465 -1.4417957770 1.0310308795
-2.0587189027 -1.5229349396 1.0369635943
-2.1211203155 -1.5988497476 1.0321496740
-2.1877396958 -1.6696991510 1.0171120356
-2.2564352984 -1.7356710209 0.9922728663
-2.3257138555 -1.7965279651 0.9578301901
-2.3943380849 -1.8520342948 0.9142534658
-2.4614042269 -1.9016858315 0.8620520424
-2.5261265612 -1.9448182264 0.8017351211
-2.5876593323 -1.9806665037 0.7337966233
-2.6452660598 -2.0085197110 0.6590231356
-2.6981600435 -2.0278408571 0.5783162178
-2.7454926752 -2.0381933954 0.4926614075
-2.7914941485 -2.0394021807 0.3921006635
-2.8248139515 -2.0302875599 0.2998825294
-2.8506110796 -2.0121783874 0.2065873669
-2.8687997122 -1.9857297162 0.1134840883
-2.8789432470 -1.9511951170 0.0218075025
-2.8812343372 -1.9093439637 -0.0673178182
-2.8759322085 -1.8608618740 -0.1528859437
-2.8609094989 -1.7989560828 -0.2433317698
-2.8405901916 -1.7384978909 -0.3183204602
-2.8137679458 -1.6733801285 -0.3871094705
-2.7805982787 -1.6041826469 -0.4487831175
-2.7414912543 -1.5317297846 -0.5027424272
-2.6966090018 -1.4568485468 -0.5482024939
-2.6458166445 -1.3804928011 -0.5839311928
-2.5820252583 -1.2945496377 -0.6115405709
-2.5195738861 -1.2196442903 -0.6242795480
-2.4523935354 -1.1478256778 -0.6249828409
-2.3814538437 -1.0807345992 -0.6132553466
-2.3082665048 -1.0193086657 -0.5899363306
-2.2342529150 -0.9641870858 -0.5558498309
-2.1516614873 -0.9098345973 -0.5063291537
-2.0795534431 -0.8680342562 -0.4539405783
-2.0089479939 -0.8323248148 -0.3953225285
-1.9394323621 -0.8028766671 -0.3320785909
-1.8699165222 -0.7799224843 -0.2661971632
-1.7987545874 -0.7645063052 -0.1999103658
-1.7239342172 -0.7579543555 -0.1363245874
-1.6339036034 -0.7622084594 -0.0724239022
-1.5359384181 -0.7822027817 -0.0257729607
-1.4451810675 -0.8111102146 -0.0024189336
-1.3437149251 -0.8538170895 -0.0013615633
-1.2579787482 -0.8962237552 -0.0228046868
-1.1786621276 -0.9381460629 -0.0627628549
-1.1044118043 -0.9760442741 -0.1150455124
-1.0308356818 -1.0078876542 -0.1722018095
-0.9527707127 -1.0331136152 -0.2264522509
-0.8668890597 -1.0514719383 -0.2703433867
-0.7734451268 -1.0633353820 -0.2975072546
-0.6880474257 -1.0694917640 -0.3051266291
-0.5906895153 -1.0733451446 -0.2935631435
-0.5085876279 -1.0750255946 -0.2676244855
-0.4221411103 -1.0766149255 -0.2208055354
-0.3446872516 -1.0787504037 -0.1602072607
-0.2763098825 -1.0824845059 -0.0895083558
-0.2160725585 -1.0888582186 -0.0118717243
-0.1620696793 -1.0987497516 0.0699097698
-0.1122842920 -1.1126926227 0.1537689514
-0.0652910614 -1.1314318465 0.2383112123
-0.0192826658 -1.1551722260 0.3221389588
0.0269599727 -1.1840380196 0.4042079196
0.0744676414 -1.2182130631 0.4834672484
0.1238445343 -1.2575668230 0.5590914979
0.1755069174 -1.3020500299 0.6302039479
0.2295078340 -1.3514749302 0.6961193675
0.2856513692 -1.4057824784 0.7561258302
0.3434712542 -1.4649108075 0.8096077669
0.4021236342 -1.5287717615 0.8562851661
0.4605138895 -1.5976785873 0.8954719278
0.5169383982 -1.6719744768 0.9268052190
0.5692082552 -1.7519850721 0.9500847961
0.6136652396 -1.8384658080 0.9645463271
0.6461833540 -1.9310484831 0.9700403886
0.6627700169 -2.0278981118 0.9663506637
0.6628168562 -2.1255001157 0.9538851960
0.6504768074 -2.2210671844 0.9338447109
0.6298215040 -2.3134744541 0.9068600889
0.6037138162 -2.4022624261 0.8732187268
0.5740778125 -2.4873536687 0.8334692299
0.5417681530 -2.5685227428 0.7879805872
0.5071722377 -2.6452497612 0.7368024129
0.4704189485 -2.7171807751 0.6804184614
0.4315163445 -2.7838132152 0.6191809229
0.3904330589 -2.8447267094 0.5535630141
0.3470972261 -2.8991857456 0.4838489945
0.3015302728 -2.9466316085 0.4105277605
0.2539247624 -2.9866799631 0.3341611315
0.2045049736 -3.0187269277 0.2552210551
0.1536229286 -3.0423927098 0.1742749923
0.0951343027 -3.0581205622 0.0816780666
0.0427332110 -3.0628649691 -0.0015342209
-0.0095400462 -3.0584725742 -0.0848444354
-0.0611302449 -3.0450046079 -0.1676042019
-0.1115333360 -3.0225853641 -0.2491385936
-0.1661567904 -2.9869512567 -0.3384859708
-0.2123451492 -2.9465782390 -0.4154689911
-0.2560246782 -2.8984669468 -0.4894074740
-0.2969232688 -2.8430082209 -0.5596933748
-0.3398487174 -2.7730670428 -0.6338532459
-0.3746842090 -2.7041888969 -0.6949501490
-0.4064986692 -2.6296993519 -0.7508657663
-0.4352746502 -2.5502636650 -0.8013183093
-0.4643041823 -2.4560317750 -0.8513343413
-0.4856200693 -2.3675109201 -0.8886935833
-0.5039907827 -2.2637386709 -0.9220961784
-0.5142762272 -2.1563406526 -0.9460579888
-0.5136706587 -2.0466761848 -0.9596133354
-0.4994570760 -1.9371450748 -0.9616276127
-0.4697858505 -1.8315587087 -0.9505185346
-0.4285704916 -1.7320825743 -0.9275586936
-0.3857600559 -1.6490830672 -0.8977821741
-0.3317711900 -1.5633692472 -0.8542601111
-0.2820009345 -1.4928784175 -0.8073564084
-0.2314292279 -1.4281862502 -0.7533207896
-0.1811417972 -1.3694014701 -0.6925645206
-0.1318435878 -1.3162286333 -0.6260348010
-0.0839131039 -1.2687801602 -0.5543260752
-0.0373850533 -1.2270909650 -0.4782155772
0.0080924887 -1.1910829752 -0.3986263350
0.0588749142 -1.1572263522 -0.3062822082
0.1046372292 -1.1329176923 -0.2224901680
0.1525200679 -1.1136783940 -0.1385647586
0.2043368671 -1.0991952744 -0.0560360552
0.2698442279 -1.0878056106 0.0323956169
0.3359855938 -1.0807287781 0.1048917915
0.4113804837 -1.0758695896 0.1678195083
0.4961943718 -1.0721559324 0.2172342970
0.5888747939 -1.0685232691 0.2493614166
0.6861380095 -1.0636706733 0.2611266897
0.7834106884 -1.0559814204 0.2511174387
0.8757595505 -1.0435491975 0.2204171874
0.9599405924 -1.0249098580 0.1733175760
1.0364599296 -0.9995968747 0.1168467780
1.1092923421 -0.9676799922 0.0587834206
1.1839014474 -0.9295798988 0.0072222182
1.2640297450 -0.8873135397 -0.0306924082
1.3502901010 -0.8445598390 -0.0494722548
1.4403555910 -0.8058942084 -0.0465654534
1.5304901275 -0.7750461107 -0.0232586349
1.6171311922 -0.7544997859 0.0180252533
1.6978853828 -0.7453320674 0.0732696062
1.7726786248 -0.7467838053 0.1371591739
1.8430308084 -0.7574103122 0.2052027324
1.9109363801 -0.7760946470 0.2740390345
1.9783695673 -0.8016604833 0.3411166568
2.0467104780 -0.8334046051 0.4045274122
2.1167649681 -0.8711625086 0.4625206441
2.1886701577 -0.9150197699 0.5135052000
2.2619583302 -0.9650864148 0.5560392183
2.3447579499 -1.0290422230 0.5917107368
2.4172055547 -1.0925202351 0.6116115946
2.4868776397 -1.1614905857 0.6192788529
2.5524797048 -1.2345985878 0.6145292645
2.6130873291 -1.3102373018 0.5978271526
2.6682127004 -1.3867381660 0.5698056842
2.7234261461 -1.4720360272 0.5261972328
2.7664844938 -1.5458553595 0.4773612035
2.8036247062 -1.6167083580 0.4199956955
2.8348897744 -1.6838480265 0.3551476615
2.8599168136 -1.7465289501 0.2834841571
2.8783372994 -1.8040366554 0.2057418130
2.8897573144 -1.8557404893 0.1227694660
2.8942784971 -1.9067000430 0.0246994735
2.8898753534 -1.9440148809 -0.0663299082
2.8776209985 -1.9734519747 -0.1594985227
2.8575345109 -1.9944292255 -0.2535800463
2.8297501215 -2.0063951679 -0.3472645890
2.7895146437 -2.0084918238 -0.4502368691
2.7470671709 -2.0005699191 -0.5386588521
2.6985380504 -1.9832259983 -0.6224975389
2.6448735536 -1.9567694641 -0.7006230598
2.5868531118 -1.9217314810 -0.7719588604
2.5174973707 -1.8733942908 -0.8432108219
2.4531779453 -1.8228751767 -0.8979184189
2.3871386122 -1.7660784961 -0.9437026869
2.3203440522 -1.7037939160 -0.9803071323
2.2455318084 -1.6280533158 -1.0101581182
2.1809557511 -1.5555006665 -1.0260016441
2.1200558822 -1.4783933053 -1.0313149616
2.0583536547 -1.3868749384 -1.0249602668
2.0084038492 -1.2906122110 -1.0040035735
1.9741635498 -1.2031798855 -0.9749912096
1.9504520597 -1.1158493958 -0.9365842051
1.9360246880 -1.0201703206 -0.8832975077
1.9311190395 -0.9387633277 -0.8283356236
1.9325220671 -0.8618275964 -0.7670306932
1.9390731696 -0.7901186458 -0.6999365859
1.9499174965 -0.7241227783 -0.6276987830
1.9646003090 -0.6643129103 -0.5508875628
1.9829389542 -0.6109177704 -0.4702205769
2.0051627849 -0.5641986241 -0.3864409575
2.0316899443 -0.5238995090 -0.3005979297
2.0631764845 -0.4893585702 -0.2139167884
2.1054846005 -0.4558856576 -0.1172904097
2.1503942863 -0.4277878301 -0.0342867465
2.2027253620 -0.3978863242 0.0435164731
2.2627398953 -0.3617104709 0.1124472393
2.3284746249 -0.3154083556 0.1687109037
2.4042955324 -0.2483882961 0.2118958792
2.4716501680 -0.1628491363 0.2265681637
2.5168651379 -0.0642569163 0.2133086088
2.5269491214 0.0266973272 0.1803228174
2.5050393684 0.1217027511 0.1297205795
2.4651301047 0.1967745492 0.0804938626
2.4066880729 0.2725469543 0.0250473655
2.3459410846 0.3339389927 -0.0222775153
2.2779657027 0.3908723971 -0.0650915418
2.2023785576 0.4435779417 -0.0996967270
2.1198974860 0.4922698622 -0.1222883725
2.0331565939 0.5379957447 -0.1309351131
1.9456803196 0.5830946475 -0.1274444011
1.8601362895 0.6301727344 -0.1144574981
1.7781063342 0.6811249616 -0.0950084413
1.7006758346 0.7371901621 -0.0712283971
1.6283244640 0.7987158265 -0.0450531412
1.5608482013 0.8653106267 -0.0182298680
1.4969348800 0.9357708530 0.0074564040
1.4339794491 1.0081213369 0.0300736023
1.3681082631 1.0793587048 0.0470605655
1.2953088297 1.1450647202 0.0552460121
1.2032603016 1.2057704802 0.0504964907
1.1153644444 1.2469863186 0.0348501470
1.0251073370 1.2788585369 0.0118011397
0.9337026137 1.3055597057 -0.0131824170
0.8408732883 1.3284897467 -0.0364640135
0.7461632543 1.3479436146 -0.0547710125
0.6500925823 1.3640123137 -0.0678752335
0.5532372777 1.3770387829 -0.0761423964
0.4560194153 1.3874503309 -0.0801166204
0.3586939843 1.3957162450 -0.0804160054
0.2613759908 1.4023143597 -0.0776570967
0.1640837374 1.4077124078 -0.0724152542
0.0667821936 1.4123622672 -0.0652130533
-0.0305794951 1.4167024135 -0.0565251387
-0.1280360565 1.4211643950 -0.0467910206
-0.2255764954 1.4261792951 -0.0364270309
-0.3231132053 1.4321793349 -0.0258234306
-0.4340099800 1.5152460300 -0.1189008300
-0.5315895193 1.5294008297 -0.1063664325
-0.6303165138 1.5396272922 -0.1106344256
-0.7274764534 1.5450129665 -0.1309942267
-0.8221544366 1.5471997944 -0.1614871632
-0.9153173756 1.5483108489 -0.1964554872
-1.0081649593 1.5495044043 -0.2322604155
-1.1016447510 1.5508689601 -0.2663632580
-1.1963079700 1.5512268303 -0.2970297983
-1.2924107388 1.5476618344 -0.3225039537
-1.3892101248 1.5336787925 -0.3400876236
-1.4823019521 1.5002279885 -0.3466356081
-1.5607310449 1.4403525374 -0.3388571615
-1.6212699637 1.3638254699 -0.3205160330
-1.6697319199 1.2805831892 -0.2956482704
-1.7142499651 1.1962903129 -0.2670820987
-1.7601413794 1.1135728971 -0.2361963579
-1.8107333468 1.0341933643 -0.2039783829
-1.8678895532 0.9595246748 -0.1715113748
-1.9325327777 0.8907200659 -0.1401651820
-2.0046282104 0.8283321313 -0.1118032489
-2.0832106665 0.7718909203 -0.0887302988
-2.1666475887 0.7199161604 -0.0735716304
-2.2527094481 0.6702152208 -0.0698976075
-2.3382250706 0.6201810981 -0.0783055947
-2.4207890967 0.5681221417 -0.0974316089
-2.4996304409 0.5136401512 -0.1241482348
-2.5749162662 0.4567279545 -0.1556758375
-2.6465363010 0.3972133082 -0.1907439069
-2.7140753001 0.3347810432 -0.2286994059
-2.7755772872 0.2682760583 -0.2698300715
-2.8270233712 0.1957819229 -0.3143615523
-2.8620182452 0.1155147383 -0.3611372744
-2.8738698354 0.0280820952 -0.4064589905
-2.8586923913 -0.0622562830 -0.4445434532
-2.8213581324 -0.1500802897 -0.4718482328
-2.7660720754 -0.2313998062 -0.4858107422
-2.6981224099 -0.3038325808 -0.4857705195
-2.6218977098 -0.3659969513 -0.4717970056
-2.5409797021 -0.4160304054 -0.4431222655
-2.4593953635 -0.4544159179 -0.4013974684
-2.3804033087 -0.4816953932 -0.3476142440
-2.3066023370 -0.4999154630 -0.2835464226
-2.2397114788 -0.5114471081 -0.2108557561
-2.1806998113 -0.5193191091 -0.1311639728
-2.1290292411 -0.5266435954 -0.0464685419
-2.0843596539 -0.5360676561 0.0419300104
-2.0460700408 -0.5499709029 0.1326959763
-2.0130143835 -0.5699581186 0.2243738469
-1.9843980360 -0.5978870933 0.3154662466
-1.9596013737 -0.6343071953 0.4046538238
-1.9379635549 -0.6792731730 0.4907036711
-1.9189736048 -0.7323058818 0.5726948301
-1.9026015707 -0.7931971731 0.6496368775
-1.8890179061 -0.8609338544 0.7212112682
-1.8787980000 -0.9350654653 0.7867515554
-1.8729143139 -1.0147895779 0.8459490288
-1.8728536285 -1.0992304998 0.8985152987
-1.8812082002 -1.1875073714 0.9435563186
-1.9004673915 -1.2778039081 0.9804018834
-1.9324796744 -1.3676875628 1.0081521998
-1.9773187879 -1.4546122088 1.0257912470
-2.0332640249 -1.5365360082 1.0323606125
-2.0969738800 -1.6127586899 1.0279029104
-2.1651456701 -1.6836252994 1.0130890610
-2.2354696193 -1.7494063169 0.9881762863
-2.3063458086 -1.8099276945 0.9534238023
-2.3764243032 -1.8650655619 0.9093635813
-2.4448145038 -1.9143434616 0.8565827634
-2.5107289731 -1.9570092679 0.7955335044
-2.5732252395 -1.9922058358 0.7266330868
-2.6316652093 -2.0193415570 0.6508761482
-2.6852307858 -2.0379093139 0.5691655347
-2.7329762509 -2.0472177564 0.4824232878
-2.7742826931 -2.0471892375 0.3919604603
-2.8085466096 -2.0380002588 0.2990518172
-2.8349320829 -2.0195056194 0.2049640570
-2.8536408939 -1.9925334023 0.1110840698
-2.8640864886 -1.9574061289 0.0186203180
-2.8663414056 -1.9146992172 -0.0711761106
-2.8609633113 -1.8654508835 -0.1574236753
-2.8478186046 -1.8098907815 -0.2388692006
-2.8275995346 -1.7490057377 -0.3148781967
-2.8006461525 -1.6833801516 -0.3845978055
-2.7671004329 -1.6135906374 -0.4470312317
-2.7273423492 -1.5404874840 -0.5015074452
-2.6816804320 -1.4649521075 -0.5473518561
-2.6298983351 -1.3879601530 -0.5831554799
-2.5724400854 -1.3108241316 -0.6083488311
-2.5094927566 -1.2350942550 -0.6221065221
-2.4417746670 -1.1622980925 -0.6236628070
-2.3701891505 -1.0942095839 -0.6124332174
-2.2963401325 -1.0317339704 -0.5894543584
-2.2215924573 -0.9756795171 -0.5554102858
-2.1472607098 -0.9260362195 -0.5118046278
-2.0740811658 -0.8827629623 -0.4601586726
-2.0022716133 -0.8458524404 -0.4020239753
-1.9314047837 -0.8155962672 -0.3390841094
-1.8603070510 -0.7920649310 -0.2735860834
-1.7872655264 -0.7765161444 -0.2078651914
-1.7102343685 -0.7703582169 -0.1452639087
-1.6275088794 -0.7751522824 -0.0903461173
-1.5388750869 -0.7922407915 -0.0488816411
-1.4467562841 -0.8211353628 -0.0258365882
-1.3551774385 -0.8591925703 -0.0242370666
-1.2683078594 -0.9023462641 -0.0451388287
-1.1885160173 -0.9455213150 -0.0855711830
-1.1145407354 -0.9848576106 -0.1391588965
-1.0416142728 -1.0181144247 -0.1981079596
-0.9640948519 -1.0447627540 -0.2544192899
-0.8781407413 -1.0641203233 -0.3003295946
-0.7839784256 -1.0763488669 -0.3293435200
-0.6853082210 -1.0828951115 -0.3380742780
-0.5868991650 -1.0855902922 -0.3250690432
-0.4932022825 -1.0861798311 -0.2921094937
-0.4073872433 -1.0861362300 -0.2420282772
-0.3309161278 -1.0866067117 -0.1785235706
-0.2634813564 -1.0887527791 -0.1054642108
-0.2040475043 -1.0937150820 -0.0258489471
-0.1506144846 -1.1023848037 0.0576309565
-0.1012371839 -1.1152876279 0.1430485041
-0.0544291472 -1.1331958890 0.2290115890
-0.0083365591 -1.1562429738 0.3141313991
0.0382082240 -1.1844747290 0.3974227505
0.0863376318 -1.2182748221 0.4776804828
0.1365858032 -1.2572017732 0.5542245631
0.1894411751 -1.3013120611 0.6260506314
0.2449867392 -1.3503829647 0.6924180986
0.3029756923 -1.4041299182 0.7528017861
0.3630778238 -1.4626698673 0.8062623599
0.4244056675 -1.5257203819 0.8527367580
0.4859781212 -1.5935718971 0.8914710884
0.5462103257 -1.6664909183 0.9222745232
0.6029513286 -1.7449853277 0.9448720543
0.6521755959 -1.8302783168 0.9584580497
0.6889037898 -1.9224476819 0.9631147893
0.7073439707 -2.0198769749 0.9584135903
0.7064846230 -2.1183185724 0.9451124826
0.6915142721 -2.2143912062 0.9244137613
0.6678133017 -2.3070439368 0.8970644923
0.6387256915 -2.3959231966 0.8631241162
0.6064880084 -2.4810698873 0.8230154539
0.5719147159 -2.5623072557 0.7771412006
0.5353963839 -2.6389709827 0.7252916470
0.4970693847 -2.7108887573 0.6682165555
0.4568330378 -2.7773603159 0.6060846550
0.4146413969 -2.8380016700 0.5394459489
0.3703651251 -2.8919045449 0.4685116456
0.3240933587 -2.9387523964 0.3939375876
0.2759220776 -2.9779148965 0.3162055115
0.2261098891 -3.0087009243 0.2357876968
0.1750261338 -3.0310499299 0.1533986574
0.1231519887 -3.0438961006 0.0694914281
0.0709966736 -3.0476059959 -0.0151266357
0.0191583943 -3.0418843857 -0.0998338027
-0.0317425873 -3.0267111332 -0.1839440471
-0.0812264030 -3.0021897887 -0.2666895316
-0.1285778975 -2.9684801858 -0.3474208903
-0.1735147824 -2.9263571216 -0.4255306089
-0.2156790135 -2.8762224872 -0.5003979455
-0.2547182384 -2.8183863798 -0.5713091188
-0.2905294373 -2.7535365298 -0.6377091559
-0.3231165497 -2.6825293792 -0.6992974557
-0.3522367247 -2.6056234142 -0.7552816159
-0.3778671068 -2.5235761056 -0.8053588014
-0.3996836756 -2.4368789633 -0.8489811426
-0.4173193981 -2.3461324376 -0.8857266382
-0.4296655471 -2.2517403729 -0.9145772060
-0.4359229852 -2.1546474455 -0.9352014102
-0.4347533331 -2.0558949733 -0.9468846650
-0.4245614045 -1.9569996147 -0.9484757521
-0.4052943442 -1.8598211914 -0.9401258149
-0.3769109814 -1.7663803283 -0.9213827292
-0.3410250204 -1.6781926914 -0.8926662219
-0.2995791862 -1.5960928531 -0.8548186963
-0.2545879869 -1.5204208931 -0.8085310312
-0.2077689497 -1.4510880464 -0.7547191402
-0.1603734237 -1.3883893320 -0.6937367580
-0.1133120171 -1.3318588490 -0.6267564528
-0.0671420832 -1.2816856949 -0.5543033774
-0.0219568739 -1.2378578175 -0.4772576203
0.0225400436 -1.2001271934 -0.3966624774
0.0669408237 -1.1683916558 -0.3134654522
0.1124027643 -1.1426042526 -0.2287968067
0.1600840326 -1.1221045431 -0.1439051919
0.2119985503 -1.1066744609 -0.0604475356
0.2700595409 -1.0955291921 0.0195543322
0.3358970015 -1.0876958118 0.0936804175
0.4114020064 -1.0824069472 0.1581435740
0.4968835953 -1.0784803212 0.2086257795
0.5904835677 -1.0748159906 0.2415317105
0.6889183519 -1.0700205375 0.2532882114
0.7872855017 -1.0623939274 0.2424468502
0.8801278092 -1.0498155399 0.2096252016
0.9640313802 -1.0308827366 0.1599015155
1.0398351908 -1.0052661664 0.1008331636
1.1119471431 -0.9728618370 0.0404338340
1.1863858006 -0.9340254362 -0.0128300458
1.2669569200 -0.8907653381 -0.0515970515
1.3540820395 -0.8469305162 -0.0701703596
1.4450016613 -0.8073075465 -0.0662107783
1.5357509692 -0.7756851357 -0.0414040786
1.6226127789 -0.7546708608 0.0019049995
1.7031972897 -0.7453115824 0.0592826764
1.7775871959 -0.7467954280 0.1252403779
1.8474869506 -0.7576617887 0.1951773158
1.9149667636 -0.7769359173 0.2657038167
1.9821862879 -0.8031261920 0.3342168704
2.0504883990 -0.8356616904 0.3988272479
2.1207212082 -0.8743753309 0.4577051201
2.1929691462 -0.9193506013 0.5092174045
2.2666915202 -0.9707948661 0.5517676426
2.3408538496 -1.0286786942 0.5839774485
2.4139649355 -1.0928560323 0.6045625481
2.4843320392 -1.1626668353 0.6123638700
2.5506337239 -1.2365920536 0.6074248122
2.6118427420 -1.3129981461 0.5901388734
2.6675290343 -1.3901157081 0.5611819133
2.7174197726 -1.4665017224 0.5216228744
2.7615920299 -1.5408418532 0.4724832586
2.7996149826 -1.6120244745 0.4143418293
2.8316350660 -1.6793125872 0.3484718973
2.8573102675 -1.7419394856 0.2755926252
2.8762004275 -1.7990624176 0.1963914478
2.8879489802 -1.8500991019 0.1118404070
2.8923448163 -1.8944459303 0.0229252821
2.8886890662 -1.9310786176 -0.0694672163
2.8771251173 -1.9595403938 -0.1640517508
2.8575884004 -1.9792580258 -0.2595450789
2.8301304321 -1.9893944852 -0.3545858574
2.7951417239 -1.9897106076 -0.4476674694
2.7535217877 -1.9803964017 -0.5375068352
2.7055154958 -1.9612324201 -0.6224855192
2.6522646009 -1.9326011597 -0.7014602381
2.5945353277 -1.8951131140 -0.7732421629
2.5333870543 -1.8498279609 -0.8372799231
2.4696003209 -1.7973530726 -0.8926938715
2.4040399665 -1.7383500214 -0.9386676127
2.3377259624 -1.6737928092 -0.9750828375
2.2717719907 -1.6042048169 -1.0015010364
2.2075021213 -1.5300328320 -1.0175687252
2.1466501966 -1.4515384490 -1.0227876535
2.0914432517 -1.3690451576 -1.0167665685
2.0437836102 -1.2834659457 -0.9997173371
2.0056405456 -1.1959847114 -0.9717973573
1.9778517448 -1.1084052780 -0.9337597602
1.9599830066 -1.0225655549 -0.8868103263
1.9510077393 -0.9401135591 -0.8319167867
1.9490410083 -0.8619904429 -0.7703835538
1.9529021501 -0.7890799523 -0.7028148804
1.9616942035 -0.7219913352 -0.6298784243
1.9748513610 -0.6611555676 -0.5522708019
1.9921011908 -0.6066962449 -0.4708234028
2.0137072159 -0.5590516064 -0.3862030290
2.0400059699 -0.5178076653 -0.2995759961
2.0715682071 -0.4821626503 -0.2122167646
2.1094329112 -0.4507446981 -0.1257432537
2.1544762289 -0.4207171951 -0.0422784040
2.2072100291 -0.3885309979 0.0356516827
2.2678626937 -0.3494126890 0.1039749789
2.3340439542 -0.2994098251 0.1585835553
2.4009115812 -0.2350462649 0.1935938111
2.4601423618 -0.1566505212 0.2060809525
2.5007117997 -0.0672253783 0.1944284328
2.5108855730 0.0252906872 0.1608048988
2.4912601332 0.1108799059 0.1146912982
2.4522187227 0.1871940906 0.0643909349
2.4008854765 0.2556433334 0.0136763722
2.3412632163 0.3184495971 -0.0352691208
2.2742943969 0.3767829392 -0.0800626324
2.1992613118 0.4308008156 -0.1166813358
2.1168071750 0.4806703223 -0.1410405941
2.0296522252 0.5273988440 -0.1512157463
1.9413959899 0.5731962253 -0.1488499159
1.8549375400 0.6208084963 -0.1364060006
1.7719199601 0.6721876312 -0.1173070796
1.6934988269 0.7286652260 -0.0936931950
1.6201593300 0.7905966676 -0.0675333168
1.5518341413 0.8577386114 -0.0406236845
1.4870980782 0.9287757255 -0.0148380489
1.4233660946 1.0017331836 0.0079194982
1.3566130291 1.0735338719 0.0247738732
1.2828571638 1.1396979545 0.0325245623
1.2007646397 1.1955304003 0.0288377383
1.1123819930 1.2382872726 0.0132725461
1.0215674373 1.2720053448 -0.0094094254
0.9293013749 1.3016800534 -0.0319542256
0.8356154270 1.3276504343 -0.0531858726
0.7407658970 1.3503911538 -0.0729097601
0.6449574435 1.3703503260 -0.0909430758
0.5483551580 1.3879486520 -0.1071074986
0.4510953565 1.4035817564 -0.1212228024
0.3532951159 1.4176244770 -0.1331010101
0.2550609181 1.4304361729 -0.1425411902
0.1564968614 1.4423665813 -0.1493247080
0.0577129603 1.4537618350 -0.1532109732
-0.0411659376 1.4649702797 -0.1539338728
-0.1399901068 1.4763478136 -0.1511993897
-0.2385733906 1.4882622361 -0.1446849033
-0.3366795297 1.5010967447 -0.1340388401
-0.4312813611 1.3644570282 0.0886120538
-0.5529999508 1.3658225188 0.0844741934
-0.6490884567 1.3613952760 0.0695092024
-0.7431432498 1.3512947068 0.0461034860
-0.8353140156 1.3367103963 0.0177709959
-0.9263916230 1.3185046718 -0.0120624282
-0.9943640715 1.3021521945 -0.0335859517
-1.0621159523 1.2832158926 -0.0534803653
-1.1296006692 1.2611659367 -0.0710899324
-1.1734455492 1.2413410980 -0.0787823316
-1.2172904292 1.2215162594 -0.0864747308
-1.2787778443 1.1822554889 -0.0898957323
-1.3176538859 1.1532773884 -0.0893461991
-1.3727945959 1.1056038575 -0.0842765979
-1.4222741558 1.0530538045 -0.0724643018
-1.4698211456 0.9995447997 -0.0575809813
-1.5164718385 0.9458956207 -0.0403179901
-1.5796409004 0.8761435999 -0.0146627211
-1.6638294450 0.7946152105 0.0187762615
-1.7552537398 0.7206825739 0.0507293372
-1.8541083391 0.6548605534 0.0780423563
-1.9597018145 0.5965123795 0.0950264075
-2.0678955535 0.5408768897 0.0982265258
-2.1740332968 0.4836837570 0.0828840408
-2.2533410008 0.4341993135 0.0559719952
-2.3258746426 0.3806591730 0.0192251747
-2.3914582388 0.3228741501 -0.0238245993
-2.4357244478 0.2762396429 -0.0585418117
-2.4759965209 0.2268490564 -0.0942265097
-2.5119068083 0.1744409415 -0.1304264430
-2.5373225172 0.1159094909 -0.1659449012
-2.5489442266 0.0747794181 -0.1884242354
-2.5552438393 0.0315402396 -0.2097039316
-2.5583936457 0.0099206503 -0.2203437797
-2.5497601863 -0.0354270557 -0.2351632922
-2.5411267268 -0.0807747618 -0.2499828048
-2.5193461832 -0.1238074491 -0.2551890322
-2.4975656396 -0.1668401365 -0.2603952596
-2.4674691547 -0.2046074721 -0.2550840193
-2.4373726697 -0.2423748077 -0.2497727790
-2.3865833477 -0.2893845583 -0.2266633858
-2.3525687129 -0.3173155538 -0.2067044356
-2.3013141306 -0.3540987894 -0.1699369782
-2.2532239903 -0.3823661988 -0.1227439908
-2.2085671208 -0.4064932131 -0.0704003635
-2.1551210258 -0.4339242233 0.0062148842
-2.1089593677 -0.4592468503 0.0882232832
-2.0693670472 -0.4858753783 0.1732279215
-2.0355707591 -0.5163815289 0.2594192476
-2.0066391800 -0.5522956819 0.3452904427
-1.9818492715 -0.5946015107 0.4295098966
-1.9606685206 -0.6436162742 0.5110368580
-1.9385977179 -0.7138701853 0.6080753312
-1.9245337327 -0.7772453794 0.6807875034
-1.9137684136 -0.8463884110 0.7486451087
-1.9071541102 -0.9209679990 0.8110325876
-1.9056839537 -1.0003330169 0.8675463685
-1.9107192409 -1.0836696800 0.9177463300
-1.9243177202 -1.1699919371 0.9606962270
-1.9482989847 -1.2577013917 0.9953696217
-1.9836474136 -1.3446724411 1.0207613649
-2.0295711050 -1.4289793453 1.0362705121
-2.0841737806 -1.5093338710 1.0415665762
-2.1452667511 -1.5849408053 1.0363964375
-2.2103337215 -1.6557730026 1.0211350101
-2.2774009775 -1.7219357249 0.9963694464
-2.3450819024 -1.7831282358 0.9622365780
-2.4122518666 -1.8390030276 0.9191433502
-2.4779939500 -1.8890282013 0.8675213215
-2.5415241493 -1.9326271850 0.8079367378
-2.6020934251 -1.9691271716 0.7409601598
-2.6588669103 -1.9976978650 0.6671701231
-2.7110893012 -2.0177724003 0.5874669009
-2.7580090996 -2.0291690345 0.5028995272
-2.8087056038 -2.0316151240 0.3922408666
-2.8410812935 -2.0225748610 0.3007132415
-2.8662900763 -2.0048511554 0.2082106767
-2.8839585304 -1.9789260301 0.1158841068
-2.8938000053 -1.9449841051 0.0249946871
-2.8961272688 -1.9039887103 -0.0634595258
-2.8909011058 -1.8562728646 -0.1483482120
-2.8740003931 -1.7880213841 -0.2477943389
-2.8535808486 -1.7279900442 -0.3217627237
-2.8268897391 -1.6633801053 -0.3896211356
-2.7940961244 -1.5947746565 -0.4505350033
-2.7556401594 -1.5229720852 -0.5039774092
-2.7115375716 -1.4487449861 -0.5490531316
-2.6617349539 -1.3730254492 -0.5847069056
-2.5916104313 -1.2782751439 -0.6147323108
-2.5296550157 -1.2041943256 -0.6264525739
-2.4630124038 -1.1333532632 -0.6263028747
-2.3927185370 -1.0672596145 -0.6140774759
-2.3201928771 -1.0068833610 -0.5904183028
-2.2469133728 -0.9526946545 -0.5562893760
-2.1560622647 -0.8936329751 -0.5008536796
-2.0850257204 -0.8533055502 -0.4477224840
-2.0156243746 -0.8187971893 -0.3886210817
-1.9474599405 -0.7901570669 -0.3250730725
-1.8795259934 -0.7677800376 -0.2588082430
-1.8102436484 -0.7524964659 -0.1919555403
-1.7376340660 -0.7455504942 -0.1273852661
-1.6402983273 -0.7492646364 -0.0545016870
-1.5330017493 -0.7721647719 -0.0026642802
-1.4436058508 -0.8010850663 0.0209987209
-1.3322524117 -0.8484416088 0.0215139401
-1.2476496371 -0.8901012462 -0.0004705450
-1.1688082380 -0.9307708107 -0.0399545267
-1.0942828732 -0.9672309377 -0.0909321282
-1.0200570909 -0.9976608838 -0.1462956594
-0.9414465735 -1.0214644764 -0.1984852119
-0.8556373781 -1.0388235534 -0.2403571788
-0.7629118279 -1.0503218971 -0.2656709892
-0.6907866305 -1.0560884164 -0.2721789801
-0.5944798656 -1.0610999970 -0.2620572438
-0.5239729734 -1.0638713581 -0.2431394773
-0.4368949772 -1.0670936210 -0.1995827935
-0.3584583753 -1.0708940958 -0.1418909508
-0.2891384086 -1.0762162327 -0.0735525007
-0.2280976126 -1.0840013553 0.0021054985
-0.1735248739 -1.0951146995 0.0821885831
-0.1233314001 -1.1100976176 0.1644893986
-0.0761529755 -1.1296678039 0.2476108356
-0.0302287724 -1.1541014781 0.3301465186
0.0157117214 -1.1836013103 0.4109930886
0.0625976510 -1.2181513041 0.4892540140
0.1111032654 -1.2579318728 0.5639584328
0.1615726597 -1.3027879988 0.6343572644
0.2140289288 -1.3525668956 0.6998206364
0.2683270462 -1.4074350386 0.7594498742
0.3238646847 -1.4671517477 0.8129531740
0.3798416009 -1.5318231412 0.8598335742
0.4350496578 -1.6017852775 0.8994727671
0.4876664708 -1.6774580353 0.9313359148
0.5354651818 -1.7589848165 0.9552975379
0.5751548833 -1.8466532992 0.9706346045
0.6034629182 -1.9396492844 0.9769659878
0.6181960632 -2.0359192488 0.9742877371
0.6191490895 -2.1326816590 0.9626579094
0.6094393428 -2.2277431627 0.9432756604
0.5918297063 -2.3199049714 0.9166556856
0.5687019408 -2.4086016555 0.8833133375
0.5416676166 -2.4936374501 0.8439230059
0.5116215902 -2.5747382299 0.7988199738
0.4789480915 -2.6515285397 0.7483131788
0.4437685124 -2.7234727928 0.6926203674
0.4061996512 -2.7902661145 0.6322771908
0.3662247208 -2.8514517489 0.5676800794
0.3238293272 -2.9064669462 0.4991863434
0.2789671870 -2.9545108207 0.4271179333
0.2319274471 -2.9954450296 0.3521167515
0.1829000581 -3.0287529310 0.2746544135
0.1322197234 -3.0537354897 0.1951513271
0.0671166167 -3.0723450237 0.0938647051
0.0144697484 -3.0781239424 0.0120581939
-0.0382384867 -3.0750607626 -0.0698550681
-0.0905179024 -3.0632980826 -0.1512643567
-0.1418402690 -3.0429809395 -0.2315876555
-0.2037356833 -3.0054223276 -0.3295510514
-0.2511755161 -2.9667993564 -0.4054073732
-0.2963703428 -2.9207114064 -0.4784170025
-0.3391282992 -2.8676300619 -0.5480776307
-0.3891679976 -2.7925975558 -0.6299973360
-0.4262518682 -2.7258484145 -0.6906028423
-0.4607606137 -2.6537752897 -0.7464499167
-0.4926821936 -2.5769512244 -0.7972778171
-0.5289246890 -2.4751845867 -0.8536875399
-0.5539207404 -2.3888894026 -0.8916605283
-0.5783160183 -2.2757369689 -0.9296151508
-0.5926294693 -2.1580338597 -0.9569145674
-0.5925879843 -2.0374573963 -0.9723420058
-0.5743527475 -1.9172905350 -0.9747794733
-0.5342773568 -1.8032962259 -0.9609112542
-0.4802300017 -1.6977848204 -0.9337346579
-0.4304950914 -1.6199734430 -0.9028981262
-0.3639631939 -1.5306456412 -0.8537015259
-0.3094138820 -1.4653359420 -0.8061817857
-0.2550895061 -1.4052844540 -0.7519224389
-0.2019101707 -1.3504136081 -0.6913922832
-0.1503751585 -1.3005984176 -0.6253131492
-0.1006841247 -1.2558746254 -0.5543487730
-0.0528132327 -1.2163241125 -0.4791735340
-0.0063550662 -1.1820387570 -0.4005901926
0.0508090047 -1.1460610487 -0.2990989641
0.0968716941 -1.1232311321 -0.2161835294
0.1449561033 -1.1052522449 -0.1332243252
0.1966751839 -1.0917160880 -0.0516245749
0.2696289149 -1.0800820291 0.0452369017
0.3360741862 -1.0737617444 0.1161031655
0.4113589610 -1.0693322320 0.1774954426
0.4955051484 -1.0658315435 0.2258428146
0.5872660200 -1.0622305476 0.2571911227
0.6833576671 -1.0573208090 0.2689651680
0.7795358751 -1.0495689135 0.2597880271
0.8713912919 -1.0372828552 0.2312091732
0.9558498046 -1.0189369794 0.1867336365
1.0330846684 -0.9939275831 0.1328603923
1.1066375410 -0.9624981475 0.0771330072
1.1814170941 -0.9251343615 0.0272744822
1.2611025699 -0.8838617413 -0.0097877649
1.3464981625 -0.8421891617 -0.0287741499
1.4357095208 -0.8044808704 -0.0269201285
1.5252292858 -0.7744070856 -0.0051131912
1.6116496054 -0.7543287111 0.0341455072
1.6925734760 -0.7453525524 0.0872565359
1.7677700537 -0.7467721826 0.1490779700
1.8385746662 -0.7571588357 0.2152281490
1.9069059967 -0.7752533767 0.2823742523
1.9745528467 -0.8001947745 0.3480164431
2.0429325570 -0.8311475198 0.4102275764
2.1128087279 -0.8679496863 0.4673361680
2.1843711691 -0.9106889384 0.5177929955
2.2572251402 -0.9593779636 0.5603107940
2.3486620501 -1.0294057518 0.5994440250
2.4204461738 -1.0921844378 0.6186606411
2.4894232403 -1.1603143361 0.6261938357
2.5543256857 -1.2326051221 0.6216337169
2.6143319163 -1.3074764575 0.6055154319
2.6688963665 -1.3833606239 0.5784294550
2.7294325196 -1.4775703321 0.5307715913
2.7713769576 -1.5508688659 0.4822391484
2.8076344299 -1.6213922414 0.4256495617
2.8381444828 -1.6883834657 0.3618234257
2.8625233596 -1.7511184146 0.2913756891
2.8804741713 -1.8090108932 0.2150921781
2.8915656486 -1.8613818768 0.1336985251
2.8962121779 -1.9189541558 0.0264736649
2.8910616406 -1.9569511441 -0.0631926000
2.8781168798 -1.9873635555 -0.1549452946
2.8574806214 -2.0096004253 -0.2476150137
2.8293698109 -2.0233958506 -0.3399433205
2.7838875635 -2.0272730400 -0.4528062688
2.7406125540 -2.0207434365 -0.5398108690
2.6915606051 -2.0052195765 -0.6225095586
2.6374825063 -1.9809377684 -0.6997858815
2.5791708959 -1.9483498480 -0.7706755579
2.5016076872 -1.8969606207 -0.8491417207
2.4367555697 -1.8483972808 -0.9031429664
2.3702372579 -1.7938069707 -0.9487377611
2.3029621419 -1.7337950228 -0.9855314270
2.2192916261 -1.6519018146 -1.0188152000
2.1544093810 -1.5809685010 -1.0344345630
2.0934615679 -1.5052481615 -1.0398422697
2.0252640576 -1.4047047193 -1.0331539650
1.9730240881 -1.2977584763 -1.0082898099
1.9426865539 -1.2103750596 -0.9781850619
1.9230523746 -1.1232935136 -0.9394086500
1.9120663693 -1.0177750864 -0.8797846891
1.9112303396 -0.9374130964 -0.8247544604
1.9160031260 -0.8616647498 -0.7636778326
1.9252441892 -0.7911573393 -0.6970582914
1.9381407895 -0.7262542214 -0.6255191418
1.9543492569 -0.6674702530 -0.5495043236
1.9737767176 -0.6151392960 -0.4696177509
1.9966183538 -0.5693456419 -0.3866788859
2.0233739187 -0.5299913527 -0.3016198634
2.0547847619 -0.4965544900 -0.2156168122
2.1015362898 -0.4610266171 -0.1088375657
2.1463123436 -0.4348584651 -0.0262950889
2.1982406949 -0.4072416504 0.0513812634
2.2576170969 -0.3740082529 0.1209194996
2.3229052957 -0.3314068862 0.1788382522
2.4076794837 -0.2617303273 0.2301979474
2.4831579741 -0.1690477513 0.2470553750
2.5330184760 -0.0612884543 0.2321887848
2.5430126698 0.0281039673 0.1998407361
2.5188186036 0.1325255964 0.1447498608
2.4780414866 0.2063550079 0.0965967903
2.4124906693 0.2894505751 0.0364183588
2.3506189530 0.3494283884 -0.0092859098
2.2816370085 0.4049618549 -0.0501204512
2.2054958033 0.4563550677 -0.0827121182
2.1229877970 0.5038694022 -0.1035361510
2.0366609626 0.5485926455 -0.1106544800
1.9499646494 0.5929930696 -0.1060388863
1.8653350391 0.6395369725 -0.0925089955
1.7842927082 0.6900622920 -0.0727098029
1.7078528422 0.7457150982 -0.0487635991
1.6364895981 0.8068349854 -0.0225729656
1.5698622613 0.8728826421 0.0041639486
1.5067716818 0.9427659805 0.0297508568
1.4445928036 1.0145094903 0.0522277065
1.3796034972 1.0851835377 0.0693472579
1.3077604955 1.1504314859 0.0779674618
1.2057559634 1.2160105601 0.0721552431
1.1183468958 1.2556853645 0.0564277478
1.0286472366 1.2857117291 0.0330117047
0.9381038525 1.3094393580 0.0055893916
0.8461311496 1.3293290592 -0.0197421544
0.7515606117 1.3454960754 -0.0366322649
0.6552277210 1.3576743014 -0.0448073912
0.5581193974 1.3661289138 -0.0451772943
0.4609434740 1.3713189055 -0.0390104383
0.3640928528 1.3738080131 -0.0277310007
0.2676910636 1.3741925465 -0.0127730032
0.1716706135 1.3730582342 0.0044941997
0.0758514269 1.3709626993 0.0227848666
-0.0199930526 1.3684345473 0.0408835954
-0.1160820063 1.3659809765 0.0576173484
-0.2125796002 1.3640963541 0.0718308415
-0.3095468809 1.3632619250 0.0823919788
