# Supplementary material for: The topology of the magnetically induced ring current of C13Cl2
Source: Chem Sci. 2026 Jun 27. Online ahead of print. doi: 10.1039/d6sc03398a (PMC13334967; doi:10.1039/d6sc03398a)
Supplement: SC-OLF-D6SC03398A-s002 [file SC-OLF-D6SC03398A-s002.zip › c13cl2/3loops/ribbon_traj_021_069.xyz]

300

-0.4293782552 1.4371575647 0.0011670945
-0.5393315951 1.4452765131 0.0061144703
-0.6370085865 1.4475213123 -0.0035945305
-0.7327993265 1.4443215981 -0.0256596936
-0.8263902984 1.4372604070 -0.0551697235
-0.9186366892 1.4277830263 -0.0876381615
-0.9991063084 1.4194116742 -0.1162979678
-1.0797426985 1.4097424857 -0.1432100845
-1.1607832404 1.3979050361 -0.1671552706
-1.2306797986 1.3856125678 -0.1835918092
-1.3009246655 1.3681110766 -0.1960831052
-1.3677474362 1.3376401404 -0.2001718315
-1.4272388396 1.2939568805 -0.1970973423
-1.4848032196 1.2312243887 -0.1849451550
-1.5263550763 1.1725803019 -0.1694313594
-1.5732818138 1.1038339828 -0.1488901537
-1.6275769131 1.0263871203 -0.1222222043
-1.6846682500 0.9515400931 -0.0933040782
-1.7557241519 0.8731989112 -0.0604219652
-1.8341809305 0.8016284228 -0.0289385724
-1.9199940469 0.7372247649 -0.0013431031
-2.0120269509 0.6790839699 0.0193746949
-2.1081533554 0.6249416174 0.0280576767
-2.2043361041 0.5709953223 0.0216319925
-2.2867378548 0.5208586026 0.0036346620
-2.3640615211 0.4676490195 -0.0249229837
-2.4358645327 0.4111074965 -0.0605634056
-2.4955205853 0.3592237007 -0.0941883465
-2.5514231575 0.3047278869 -0.1301501217
-2.6013757620 0.2461626846 -0.1676821274
-2.6407906937 0.1935570589 -0.2002961097
-2.6730528754 0.1368364377 -0.2342896452
-2.6939178181 0.0752531050 -0.2683519626
-2.7000394847 0.0091108559 -0.3006339386
-2.6925486985 -0.0472712969 -0.3244867289
-2.6664422861 -0.1138072674 -0.3433982931
-2.6313599745 -0.1770909927 -0.3556387221
-2.5842391704 -0.2339095692 -0.3553170480
-2.5329808490 -0.2855939435 -0.3480287283
-2.4763147580 -0.3279109673 -0.3276125666
-2.4193155015 -0.3644040203 -0.3006713763
-2.3629173008 -0.3919731063 -0.2628339969
-2.3010570021 -0.4203860617 -0.2123469606
-2.2434386545 -0.4422726012 -0.1534795523
-2.1922518062 -0.4588357595 -0.0867224631
-2.1466538248 -0.4738999664 -0.0155718989
-2.1010715664 -0.4927878036 0.0694109680
-2.0622053487 -0.5143231592 0.1572769357
-2.0290616320 -0.5406397935 0.2462945650
-2.0007802877 -0.5735614810 0.3348696735
-1.9767281487 -0.6138677549 0.4216731473
-1.9562954179 -0.6616989836 0.5055722821
-1.9391096008 -0.7168354130 0.5856435377
-1.9251809688 -0.7790443169 0.6610369647
-1.9147669946 -0.8475815641 0.7313140444
-1.9085790301 -0.9220305851 0.7957823719
-1.9076275720 -1.0016538924 0.8539712077
-1.9133439795 -1.0855351940 0.9053720279
-1.9278198131 -1.1726162337 0.9490174579
-1.9527246049 -1.2611741988 0.9840873858
-1.9833584178 -1.3384393303 1.0073459014
-2.0296810560 -1.4239602851 1.0237630588
-2.0852560356 -1.5053197634 1.0293152628
-2.1394796328 -1.5726229118 1.0257725194
-2.2052885937 -1.6448369846 1.0113714610
-2.2732067193 -1.7121929873 0.9867625496
-2.3416979282 -1.7745023376 0.9524012698
-2.4095273642 -1.8314600960 0.9087057294
-2.4758099804 -1.8825468669 0.8562454704
-2.5396512441 -1.9268548711 0.7952715296
-2.6002174069 -1.9636657540 0.7264771923
-2.6567987134 -1.9924240781 0.6507998402
-2.7084619964 -2.0123150341 0.5689989635
-2.7544183861 -2.0230187582 0.4822298036
-2.7940116343 -2.0243290434 0.3917487763
-2.8264483003 -2.0161911216 0.2988041646
-2.8512899686 -1.9989389523 0.2047679007
-2.8683723637 -1.9729537741 0.1110068776
-2.8773916950 -1.9387996424 0.0187463711
-2.8785412295 -1.8971838374 -0.0708529337
-2.8719959077 -1.8487062327 -0.1566973660
-2.8581154170 -1.7940591273 -0.2378376622
-2.8372999923 -1.7339817401 -0.3134723623
-2.8098731217 -1.6690526520 -0.3827259257
-2.7761768372 -1.5999941016 -0.4448516165
-2.7364151582 -1.5275275563 -0.4989990396
-2.6907750722 -1.4525291822 -0.5443364903
-2.6392642363 -1.3760694690 -0.5798567678
-2.5821444748 -1.2994252955 -0.6047589695
-2.5196274986 -1.2241433191 -0.6182400043
-2.4523469795 -1.1518339021 -0.6194340004
-2.3812985842 -1.0841710650 -0.6080183657
-2.3080130676 -1.0221441597 -0.5848273821
-2.2339668682 -0.9664193796 -0.5505934521
-2.1604522515 -0.9171966491 -0.5066062725
-2.0882986354 -0.8741822426 -0.4545685141
-2.0177612692 -0.8372920195 -0.3959975035
-1.9485515342 -0.8068314588 -0.3323667511
-1.8711139151 -0.7806852760 -0.2571795890
-1.8004592630 -0.7652235556 -0.1899370061
-1.7261925035 -0.7586673567 -0.1252881412
-1.6464584575 -0.7625930971 -0.0674955163
-1.5498220742 -0.7810051999 -0.0170069795
-1.4482088476 -0.8131858791 0.0120547377
-1.3464402655 -0.8562576627 0.0149932428
-1.2506215222 -0.9047110960 -0.0115302471
-1.1720733217 -0.9467614155 -0.0536819748
-1.0986769105 -0.9843701980 -0.1080065237
-1.0257380539 -1.0157218814 -0.1667942430
-0.9477741507 -1.0404315902 -0.2219744071
-0.8615224464 -1.0582810307 -0.2660160534
-0.7796810774 -1.0688285265 -0.2915815737
-0.6816407613 -1.0756379652 -0.2998143335
-0.5960867293 -1.0786562166 -0.2882349227
-0.5026629546 -1.0807904404 -0.2573442877
-0.4273525858 -1.0821015900 -0.2153130285
-0.3496039664 -1.0844573585 -0.1548637613
-0.2810473460 -1.0885347801 -0.0840816261
-0.2207624722 -1.0954275783 -0.0062104702
-0.1732680049 -1.1041897879 0.0655689732
-0.1232834376 -1.1184557381 0.1495970601
-0.0763971662 -1.1376340988 0.2344514448
-0.0307984132 -1.1619758277 0.3186790083
0.0146783906 -1.1917527512 0.4011974760
0.0611320754 -1.2271340520 0.4808904490
0.1091089516 -1.2680007383 0.5569448670
0.1589736894 -1.3143517057 0.6284620354
0.2107396265 -1.3661937993 0.6945931661
0.2640549013 -1.4233446966 0.7547529026
0.3183299769 -1.4858584847 0.8081871938
0.3725301289 -1.5537240588 0.8544424995
0.4253608725 -1.6270301863 0.8929283291
0.4707390775 -1.6947773134 0.9202713105
0.5161614618 -1.7786086162 0.9429102941
0.5503640831 -1.8564296890 0.9546333631
0.5758582467 -1.9384379640 0.9594055347
0.5897596162 -2.0235682897 0.9570425181
0.5912319681 -2.1215490868 0.9460061130
0.5827204952 -2.2059128834 0.9298149558
0.5659010295 -2.2995732467 0.9041404379
0.5434900291 -2.3897946235 0.8713102182
0.5197817606 -2.4653628421 0.8367954070
0.4909049929 -2.5484095002 0.7921377001
0.4592448686 -2.6268778180 0.7413940045
0.4250581367 -2.7005187833 0.6852648814
0.3883350985 -2.7686729039 0.6240047600
0.3490792567 -2.8308490235 0.5580972246
0.3072971084 -2.8864120721 0.4879585467
0.2630727838 -2.9348517827 0.4141242563
0.2165458727 -2.9755463440 0.3370937949
0.1680284051 -3.0080083403 0.2574275251
0.1179096084 -3.0320052751 0.1757701350
0.0666422682 -3.0467355703 0.0926495371
0.0147241932 -3.0523922195 0.0088295332
-0.0372435397 -3.0488176958 -0.0750744063
-0.0886220366 -3.0360031462 -0.1584348076
-0.1389011731 -3.0140289171 -0.2405411513
-0.1875398232 -2.9832096339 -0.3207549397
-0.2341874176 -2.9441200215 -0.3984939239
-0.2785354480 -2.8972486793 -0.4732095903
-0.3202929018 -2.8429093981 -0.5442457070
-0.3646273466 -2.7743989515 -0.6194117044
-0.4008364448 -2.7065071849 -0.6812639070
-0.4342969559 -2.6329108974 -0.7378577636
-0.4650357743 -2.5543538484 -0.7889769375
-0.4968214121 -2.4608690492 -0.8392970849
-0.5210296265 -2.3733177600 -0.8774576154
-0.5438417072 -2.2707495588 -0.9122557412
-0.5590576376 -2.1641844598 -0.9380775820
-0.5614578173 -2.0425029698 -0.9551168331
-0.5409478853 -1.9215834974 -0.9577342078
-0.5058454298 -1.8177146556 -0.9476899977
-0.4583681889 -1.7213173473 -0.9249534565
-0.4041115501 -1.6318308614 -0.8911863696
-0.3460572635 -1.5492321001 -0.8470153913
-0.2938599108 -1.4808524871 -0.7995514453
-0.2414335712 -1.4179339364 -0.7449595816
-0.1897180386 -1.3606345970 -0.6836654830
-0.1393760711 -1.3088455543 -0.6164842937
-0.0906952223 -1.2626552603 -0.5441012215
-0.0436385611 -1.2221353458 -0.4673229357
0.0021509854 -1.1872547362 -0.3870503214
0.0473980631 -1.1579682570 -0.3042457183
0.0931555813 -1.1341671341 -0.2199552858
0.1407317469 -1.1154591364 -0.1353844289
0.1918880586 -1.1015163602 -0.0519972115
0.2484938499 -1.0917224352 0.0283699706
0.3201956373 -1.0846655701 0.1128097337
0.3938821167 -1.0808688682 0.1784283163
0.4884605104 -1.0781247754 0.2360918573
0.5809083879 -1.0755098441 0.2699044492
0.6904676124 -1.0709196230 0.2838660589
0.7879361324 -1.0633969741 0.2734154898
0.8914429869 -1.0487432562 0.2373434950
0.9745876052 -1.0287719676 0.1883035122
1.0502767234 -1.0019994085 0.1308300030
1.1228354478 -0.9686601718 0.0726760501
1.1977656726 -0.9294736018 0.0217813652
1.2787852363 -0.8866275312 -0.0142511467
1.3549357566 -0.8492087137 -0.0293104127
1.4453664106 -0.8108917244 -0.0262337557
1.5247064344 -0.7837869284 -0.0065217482
1.6122625528 -0.7630845854 0.0333624851
1.6842631380 -0.7540684291 0.0801728806
1.7607901937 -0.7545657304 0.1424779746
1.8325358331 -0.7647832163 0.2095775886
1.9015508144 -0.7833784708 0.2777852819
1.9698653298 -0.8089289372 0.3444584086
2.0388902927 -0.8409558668 0.4075189931
2.1094917262 -0.8791547146 0.4651649142
2.1818269259 -0.9234354272 0.5158841217
2.2554672246 -0.9741415613 0.5579451496
2.3385213715 -1.0390354875 0.5926502421
2.4111257467 -1.1030357856 0.6119787409
2.4809184306 -1.1724471309 0.6190721042
2.5465920323 -1.2459306527 0.6136574265
2.6072386922 -1.3218397835 0.5962525759
2.6623665611 -1.3985345402 0.5675088965
2.7117434909 -1.4745601995 0.5283695759
2.7553685788 -1.5486980344 0.4798579463
2.7930223168 -1.6199397144 0.4227650171
2.8246256526 -1.6874776016 0.3580150085
2.8499248582 -1.7506281794 0.2864257732
2.8685586435 -1.8086528076 0.2087240127
2.8807906587 -1.8669824028 0.1150936659
2.8839922354 -1.9119916372 0.0272845583
2.8793468170 -1.9497386844 -0.0638067404
2.8668383992 -1.9796477408 -0.1570256830
2.8464309912 -2.0011181629 -0.2511595979
2.8182600281 -2.0134984915 -0.3449112539
2.7827274273 -2.0165188279 -0.4369038671
2.7348181335 -2.0092299815 -0.5366794821
2.6856632457 -1.9922548694 -0.6205766511
2.6313378409 -1.9662567375 -0.6987746541
2.5726626318 -1.9317916186 -0.7702585079
2.5104839202 -1.8896107915 -0.8342492245
2.4456054297 -1.8404102123 -0.8900275686
2.3702929656 -1.7781736233 -0.9426117145
2.3024676344 -1.7164266203 -0.9792031530
2.2349074226 -1.6496369894 -1.0061550891
2.1609734668 -1.5688598066 -1.0240676126
2.0993573061 -1.4919212650 -1.0291480990
2.0379323763 -1.3999181024 -1.0217772497
1.9882269407 -1.3031608202 -1.0009436453
1.9554085003 -1.2150464300 -0.9715961135
1.9319496632 -1.1161782802 -0.9276257653
1.9209332305 -1.0307493299 -0.8797198739
1.9177674564 -0.9490966742 -0.8244704875
1.9206713988 -0.8721845176 -0.7626933191
1.9283715870 -0.8006813178 -0.6950298658
1.9400086035 -0.7351744948 -0.6220148434
1.9552503034 -0.6763031429 -0.5441594706
1.9739219694 -0.6243104139 -0.4622621694
1.9962106936 -0.5795459776 -0.3770708144
2.0226215089 -0.5418907138 -0.2896700113
2.0537562495 -0.5108405067 -0.2012786049
2.0904618620 -0.4849749748 -0.1134201282
2.1337301018 -0.4622430146 -0.0278670946
2.1910780985 -0.4377124126 0.0633402495
2.2579290471 -0.4083994105 0.1457118655
2.3417801581 -0.3661502680 0.2231826394
2.4412946857 -0.2982283803 0.2813432263
2.5341085079 -0.2051742029 0.3056813303
2.6025977146 -0.0910875409 0.2941907681
2.6259398923 0.0333449327 0.2502479947
2.5934729254 0.1485570482 0.1884321864
2.5287764921 0.2484547505 0.1249494393
2.4634593885 0.3218973862 0.0741053164
2.3899952662 0.3896173247 0.0264279262
2.3185360410 0.4457342762 -0.0115109600
2.2404653260 0.4979826337 -0.0410829453
2.1566785403 0.5467095435 -0.0587225831
2.0698699841 0.5932796862 -0.0631329483
1.9939332107 0.6341053463 -0.0572665138
1.9198660640 0.6767925169 -0.0443522755
1.8486521957 0.7224932752 -0.0264456177
1.7723240240 0.7799018420 -0.0013391356
1.7012930762 0.8427830788 0.0261949948
1.6239985642 0.9169938737 0.0548513388
1.5429368902 0.9888608801 0.0743418515
1.4584391516 1.0566541681 0.0845992707
1.3700835388 1.1186765403 0.0855628816
1.2884742994 1.1700069959 0.0808026653
1.2022307562 1.2139044713 0.0684015321
1.1125189821 1.2492921242 0.0487118978
1.0213300209 1.2784376731 0.0245814265
0.9291485469 1.3039164480 0.0000034835
0.8359401837 1.3259066193 -0.0240271697
0.7417712460 1.3447282574 -0.0469240856
0.6466247222 1.3604823533 -0.0679567894
0.5504321429 1.3730950519 -0.0859723366
0.4532143884 1.3820574772 -0.0986129321
0.3675932179 1.3878524335 -0.1045083850
0.2702850280 1.3896610157 -0.1010786454
0.1735614636 1.3911749236 -0.0926348090
0.0772227788 1.3937416217 -0.0805372935
-0.0189378453 1.3981753321 -0.0658395694
-0.1150901501 1.4049761429 -0.0494671012
-0.2113834287 1.4139618567 -0.0323353755
-0.3200342158 1.4256325848 -0.0134908882
-0.4340099800 1.5152460300 -0.1189008300
-0.5315895193 1.5294008297 -0.1063664325
-0.6303165138 1.5396272922 -0.1106344256
-0.7274764534 1.5450129665 -0.1309942267
-0.8221544366 1.5471997944 -0.1614871632
-0.9153173756 1.5483108489 -0.1964554872
-1.0081649593 1.5495044043 -0.2322604155
-1.1016447510 1.5508689601 -0.2663632580
-1.1963079700 1.5512268303 -0.2970297983
-1.2924107388 1.5476618344 -0.3225039537
-1.3892101248 1.5336787925 -0.3400876236
-1.4823019521 1.5002279885 -0.3466356081
-1.5607310449 1.4403525374 -0.3388571615
-1.6212699637 1.3638254699 -0.3205160330
-1.6697319199 1.2805831892 -0.2956482704
-1.7142499651 1.1962903129 -0.2670820987
-1.7601413794 1.1135728971 -0.2361963579
-1.8107333468 1.0341933643 -0.2039783829
-1.8678895532 0.9595246748 -0.1715113748
-1.9325327777 0.8907200659 -0.1401651820
-2.0046282104 0.8283321313 -0.1118032489
-2.0832106665 0.7718909203 -0.0887302988
-2.1666475887 0.7199161604 -0.0735716304
-2.2527094481 0.6702152208 -0.0698976075
-2.3382250706 0.6201810981 -0.0783055947
-2.4207890967 0.5681221417 -0.0974316089
-2.4996304409 0.5136401512 -0.1241482348
-2.5749162662 0.4567279545 -0.1556758375
-2.6465363010 0.3972133082 -0.1907439069
-2.7140753001 0.3347810432 -0.2286994059
-2.7755772872 0.2682760583 -0.2698300715
-2.8270233712 0.1957819229 -0.3143615523
-2.8620182452 0.1155147383 -0.3611372744
-2.8738698354 0.0280820952 -0.4064589905
-2.8586923913 -0.0622562830 -0.4445434532
-2.8213581324 -0.1500802897 -0.4718482328
-2.7660720754 -0.2313998062 -0.4858107422
-2.6981224099 -0.3038325808 -0.4857705195
-2.6218977098 -0.3659969513 -0.4717970056
-2.5409797021 -0.4160304054 -0.4431222655
-2.4593953635 -0.4544159179 -0.4013974684
-2.3804033087 -0.4816953932 -0.3476142440
-2.3066023370 -0.4999154630 -0.2835464226
-2.2397114788 -0.5114471081 -0.2108557561
-2.1806998113 -0.5193191091 -0.1311639728
-2.1290292411 -0.5266435954 -0.0464685419
-2.0843596539 -0.5360676561 0.0419300104
-2.0460700408 -0.5499709029 0.1326959763
-2.0130143835 -0.5699581186 0.2243738469
-1.9843980360 -0.5978870933 0.3154662466
-1.9596013737 -0.6343071953 0.4046538238
-1.9379635549 -0.6792731730 0.4907036711
-1.9189736048 -0.7323058818 0.5726948301
-1.9026015707 -0.7931971731 0.6496368775
-1.8890179061 -0.8609338544 0.7212112682
-1.8787980000 -0.9350654653 0.7867515554
-1.8729143139 -1.0147895779 0.8459490288
-1.8728536285 -1.0992304998 0.8985152987
-1.8812082002 -1.1875073714 0.9435563186
-1.9004673915 -1.2778039081 0.9804018834
-1.9324796744 -1.3676875628 1.0081521998
-1.9773187879 -1.4546122088 1.0257912470
-2.0332640249 -1.5365360082 1.0323606125
-2.0969738800 -1.6127586899 1.0279029104
-2.1651456701 -1.6836252994 1.0130890610
-2.2354696193 -1.7494063169 0.9881762863
-2.3063458086 -1.8099276945 0.9534238023
-2.3764243032 -1.8650655619 0.9093635813
-2.4448145038 -1.9143434616 0.8565827634
-2.5107289731 -1.9570092679 0.7955335044
-2.5732252395 -1.9922058358 0.7266330868
-2.6316652093 -2.0193415570 0.6508761482
-2.6852307858 -2.0379093139 0.5691655347
-2.7329762509 -2.0472177564 0.4824232878
-2.7742826931 -2.0471892375 0.3919604603
-2.8085466096 -2.0380002588 0.2990518172
-2.8349320829 -2.0195056194 0.2049640570
-2.8536408939 -1.9925334023 0.1110840698
-2.8640864886 -1.9574061289 0.0186203180
-2.8663414056 -1.9146992172 -0.0711761106
-2.8609633113 -1.8654508835 -0.1574236753
-2.8478186046 -1.8098907815 -0.2388692006
-2.8275995346 -1.7490057377 -0.3148781967
-2.8006461525 -1.6833801516 -0.3845978055
-2.7671004329 -1.6135906374 -0.4470312317
-2.7273423492 -1.5404874840 -0.5015074452
-2.6816804320 -1.4649521075 -0.5473518561
-2.6298983351 -1.3879601530 -0.5831554799
-2.5724400854 -1.3108241316 -0.6083488311
-2.5094927566 -1.2350942550 -0.6221065221
-2.4417746670 -1.1622980925 -0.6236628070
-2.3701891505 -1.0942095839 -0.6124332174
-2.2963401325 -1.0317339704 -0.5894543584
-2.2215924573 -0.9756795171 -0.5554102858
-2.1472607098 -0.9260362195 -0.5118046278
-2.0740811658 -0.8827629623 -0.4601586726
-2.0022716133 -0.8458524404 -0.4020239753
-1.9314047837 -0.8155962672 -0.3390841094
-1.8603070510 -0.7920649310 -0.2735860834
-1.7872655264 -0.7765161444 -0.2078651914
-1.7102343685 -0.7703582169 -0.1452639087
-1.6275088794 -0.7751522824 -0.0903461173
-1.5388750869 -0.7922407915 -0.0488816411
-1.4467562841 -0.8211353628 -0.0258365882
-1.3551774385 -0.8591925703 -0.0242370666
-1.2683078594 -0.9023462641 -0.0451388287
-1.1885160173 -0.9455213150 -0.0855711830
-1.1145407354 -0.9848576106 -0.1391588965
-1.0416142728 -1.0181144247 -0.1981079596
-0.9640948519 -1.0447627540 -0.2544192899
-0.8781407413 -1.0641203233 -0.3003295946
-0.7839784256 -1.0763488669 -0.3293435200
-0.6853082210 -1.0828951115 -0.3380742780
-0.5868991650 -1.0855902922 -0.3250690432
-0.4932022825 -1.0861798311 -0.2921094937
-0.4073872433 -1.0861362300 -0.2420282772
-0.3309161278 -1.0866067117 -0.1785235706
-0.2634813564 -1.0887527791 -0.1054642108
-0.2040475043 -1.0937150820 -0.0258489471
-0.1506144846 -1.1023848037 0.0576309565
-0.1012371839 -1.1152876279 0.1430485041
-0.0544291472 -1.1331958890 0.2290115890
-0.0083365591 -1.1562429738 0.3141313991
0.0382082240 -1.1844747290 0.3974227505
0.0863376318 -1.2182748221 0.4776804828
0.1365858032 -1.2572017732 0.5542245631
0.1894411751 -1.3013120611 0.6260506314
0.2449867392 -1.3503829647 0.6924180986
0.3029756923 -1.4041299182 0.7528017861
0.3630778238 -1.4626698673 0.8062623599
0.4244056675 -1.5257203819 0.8527367580
0.4859781212 -1.5935718971 0.8914710884
0.5462103257 -1.6664909183 0.9222745232
0.6029513286 -1.7449853277 0.9448720543
0.6521755959 -1.8302783168 0.9584580497
0.6889037898 -1.9224476819 0.9631147893
0.7073439707 -2.0198769749 0.9584135903
0.7064846230 -2.1183185724 0.9451124826
0.6915142721 -2.2143912062 0.9244137613
0.6678133017 -2.3070439368 0.8970644923
0.6387256915 -2.3959231966 0.8631241162
0.6064880084 -2.4810698873 0.8230154539
0.5719147159 -2.5623072557 0.7771412006
0.5353963839 -2.6389709827 0.7252916470
0.4970693847 -2.7108887573 0.6682165555
0.4568330378 -2.7773603159 0.6060846550
0.4146413969 -2.8380016700 0.5394459489
0.3703651251 -2.8919045449 0.4685116456
0.3240933587 -2.9387523964 0.3939375876
0.2759220776 -2.9779148965 0.3162055115
0.2261098891 -3.0087009243 0.2357876968
0.1750261338 -3.0310499299 0.1533986574
0.1231519887 -3.0438961006 0.0694914281
0.0709966736 -3.0476059959 -0.0151266357
0.0191583943 -3.0418843857 -0.0998338027
-0.0317425873 -3.0267111332 -0.1839440471
-0.0812264030 -3.0021897887 -0.2666895316
-0.1285778975 -2.9684801858 -0.3474208903
-0.1735147824 -2.9263571216 -0.4255306089
-0.2156790135 -2.8762224872 -0.5003979455
-0.2547182384 -2.8183863798 -0.5713091188
-0.2905294373 -2.7535365298 -0.6377091559
-0.3231165497 -2.6825293792 -0.6992974557
-0.3522367247 -2.6056234142 -0.7552816159
-0.3778671068 -2.5235761056 -0.8053588014
-0.3996836756 -2.4368789633 -0.8489811426
-0.4173193981 -2.3461324376 -0.8857266382
-0.4296655471 -2.2517403729 -0.9145772060
-0.4359229852 -2.1546474455 -0.9352014102
-0.4347533331 -2.0558949733 -0.9468846650
-0.4245614045 -1.9569996147 -0.9484757521
-0.4052943442 -1.8598211914 -0.9401258149
-0.3769109814 -1.7663803283 -0.9213827292
-0.3410250204 -1.6781926914 -0.8926662219
-0.2995791862 -1.5960928531 -0.8548186963
-0.2545879869 -1.5204208931 -0.8085310312
-0.2077689497 -1.4510880464 -0.7547191402
-0.1603734237 -1.3883893320 -0.6937367580
-0.1133120171 -1.3318588490 -0.6267564528
-0.0671420832 -1.2816856949 -0.5543033774
-0.0219568739 -1.2378578175 -0.4772576203
0.0225400436 -1.2001271934 -0.3966624774
0.0669408237 -1.1683916558 -0.3134654522
0.1124027643 -1.1426042526 -0.2287968067
0.1600840326 -1.1221045431 -0.1439051919
0.2119985503 -1.1066744609 -0.0604475356
0.2700595409 -1.0955291921 0.0195543322
0.3358970015 -1.0876958118 0.0936804175
0.4114020064 -1.0824069472 0.1581435740
0.4968835953 -1.0784803212 0.2086257795
0.5904835677 -1.0748159906 0.2415317105
0.6889183519 -1.0700205375 0.2532882114
0.7872855017 -1.0623939274 0.2424468502
0.8801278092 -1.0498155399 0.2096252016
0.9640313802 -1.0308827366 0.1599015155
1.0398351908 -1.0052661664 0.1008331636
1.1119471431 -0.9728618370 0.0404338340
1.1863858006 -0.9340254362 -0.0128300458
1.2669569200 -0.8907653381 -0.0515970515
1.3540820395 -0.8469305162 -0.0701703596
1.4450016613 -0.8073075465 -0.0662107783
1.5357509692 -0.7756851357 -0.0414040786
1.6226127789 -0.7546708608 0.0019049995
1.7031972897 -0.7453115824 0.0592826764
1.7775871959 -0.7467954280 0.1252403779
1.8474869506 -0.7576617887 0.1951773158
1.9149667636 -0.7769359173 0.2657038167
1.9821862879 -0.8031261920 0.3342168704
2.0504883990 -0.8356616904 0.3988272479
2.1207212082 -0.8743753309 0.4577051201
2.1929691462 -0.9193506013 0.5092174045
2.2666915202 -0.9707948661 0.5517676426
2.3408538496 -1.0286786942 0.5839774485
2.4139649355 -1.0928560323 0.6045625481
2.4843320392 -1.1626668353 0.6123638700
2.5506337239 -1.2365920536 0.6074248122
2.6118427420 -1.3129981461 0.5901388734
2.6675290343 -1.3901157081 0.5611819133
2.7174197726 -1.4665017224 0.5216228744
2.7615920299 -1.5408418532 0.4724832586
2.7996149826 -1.6120244745 0.4143418293
2.8316350660 -1.6793125872 0.3484718973
2.8573102675 -1.7419394856 0.2755926252
2.8762004275 -1.7990624176 0.1963914478
2.8879489802 -1.8500991019 0.1118404070
2.8923448163 -1.8944459303 0.0229252821
2.8886890662 -1.9310786176 -0.0694672163
2.8771251173 -1.9595403938 -0.1640517508
2.8575884004 -1.9792580258 -0.2595450789
2.8301304321 -1.9893944852 -0.3545858574
2.7951417239 -1.9897106076 -0.4476674694
2.7535217877 -1.9803964017 -0.5375068352
2.7055154958 -1.9612324201 -0.6224855192
2.6522646009 -1.9326011597 -0.7014602381
2.5945353277 -1.8951131140 -0.7732421629
2.5333870543 -1.8498279609 -0.8372799231
2.4696003209 -1.7973530726 -0.8926938715
2.4040399665 -1.7383500214 -0.9386676127
2.3377259624 -1.6737928092 -0.9750828375
2.2717719907 -1.6042048169 -1.0015010364
2.2075021213 -1.5300328320 -1.0175687252
2.1466501966 -1.4515384490 -1.0227876535
2.0914432517 -1.3690451576 -1.0167665685
2.0437836102 -1.2834659457 -0.9997173371
2.0056405456 -1.1959847114 -0.9717973573
1.9778517448 -1.1084052780 -0.9337597602
1.9599830066 -1.0225655549 -0.8868103263
1.9510077393 -0.9401135591 -0.8319167867
1.9490410083 -0.8619904429 -0.7703835538
1.9529021501 -0.7890799523 -0.7028148804
1.9616942035 -0.7219913352 -0.6298784243
1.9748513610 -0.6611555676 -0.5522708019
1.9921011908 -0.6066962449 -0.4708234028
2.0137072159 -0.5590516064 -0.3862030290
2.0400059699 -0.5178076653 -0.2995759961
2.0715682071 -0.4821626503 -0.2122167646
2.1094329112 -0.4507446981 -0.1257432537
2.1544762289 -0.4207171951 -0.0422784040
2.2072100291 -0.3885309979 0.0356516827
2.2678626937 -0.3494126890 0.1039749789
2.3340439542 -0.2994098251 0.1585835553
2.4009115812 -0.2350462649 0.1935938111
2.4601423618 -0.1566505212 0.2060809525
2.5007117997 -0.0672253783 0.1944284328
2.5108855730 0.0252906872 0.1608048988
2.4912601332 0.1108799059 0.1146912982
2.4522187227 0.1871940906 0.0643909349
2.4008854765 0.2556433334 0.0136763722
2.3412632163 0.3184495971 -0.0352691208
2.2742943969 0.3767829392 -0.0800626324
2.1992613118 0.4308008156 -0.1166813358
2.1168071750 0.4806703223 -0.1410405941
2.0296522252 0.5273988440 -0.1512157463
1.9413959899 0.5731962253 -0.1488499159
1.8549375400 0.6208084963 -0.1364060006
1.7719199601 0.6721876312 -0.1173070796
1.6934988269 0.7286652260 -0.0936931950
1.6201593300 0.7905966676 -0.0675333168
1.5518341413 0.8577386114 -0.0406236845
1.4870980782 0.9287757255 -0.0148380489
1.4233660946 1.0017331836 0.0079194982
1.3566130291 1.0735338719 0.0247738732
1.2828571638 1.1396979545 0.0325245623
1.2007646397 1.1955304003 0.0288377383
1.1123819930 1.2382872726 0.0132725461
1.0215674373 1.2720053448 -0.0094094254
0.9293013749 1.3016800534 -0.0319542256
0.8356154270 1.3276504343 -0.0531858726
0.7407658970 1.3503911538 -0.0729097601
0.6449574435 1.3703503260 -0.0909430758
0.5483551580 1.3879486520 -0.1071074986
0.4510953565 1.4035817564 -0.1212228024
0.3532951159 1.4176244770 -0.1331010101
0.2550609181 1.4304361729 -0.1425411902
0.1564968614 1.4423665813 -0.1493247080
0.0577129603 1.4537618350 -0.1532109732
-0.0411659376 1.4649702797 -0.1539338728
-0.1399901068 1.4763478136 -0.1511993897
-0.2385733906 1.4882622361 -0.1446849033
-0.3366795297 1.5010967447 -0.1340388401
-0.4247465304 1.3590690993 0.1212350190
-0.5470736709 1.3611521965 0.1185953731
-0.6437006592 1.3554153324 0.1034453647
-0.7381221995 1.3436302297 0.0796748396
-0.8306261602 1.3273210195 0.0511477163
-0.9219560028 1.3072552036 0.0211791642
-0.9900476576 1.2893189440 -0.0003355202
-1.0578406459 1.2686160114 -0.0200569110
-1.1252585108 1.2445832418 -0.0372807428
-1.1689488585 1.2235633012 -0.0446796648
-1.2126392062 1.2025433607 -0.0520785867
-1.2531929202 1.1750522922 -0.0537080549
-1.2937466343 1.1475612237 -0.0553375230
-1.3483364756 1.0986233074 -0.0493742770
-1.3829782326 1.0645774146 -0.0432144485
-1.4323136625 1.0113776528 -0.0306982087
-1.4950124469 0.9392013435 -0.0082480507
-1.5586031531 0.8688868220 0.0173702266
-1.6435587507 0.7868731475 0.0506674444
-1.7358290834 0.7125367797 0.0822880373
-1.8353598835 0.6461173985 0.1091170427
-1.9408432353 0.5862770194 0.1274796887
-2.0496591220 0.5299670745 0.1296869838
-2.1559627602 0.4717754238 0.1131615925
-2.2352506390 0.4215361071 0.0855749187
-2.3073339455 0.3671758974 0.0475856415
-2.3720986244 0.3085748417 0.0030214236
-2.4161249044 0.2617194469 -0.0327008554
-2.4563100140 0.2122424655 -0.0695563366
-2.4886762239 0.1575443261 -0.1066648489
-2.5060041003 0.1188380595 -0.1307621480
-2.5190823797 0.0778909526 -0.1542177380
-2.5258173909 0.0349914716 -0.1755666509
-2.5262091341 -0.0098603834 -0.1948088867
-2.5264050056 -0.0322863109 -0.2044300045
-2.5115264397 -0.0775342451 -0.2149483533
-2.4966478737 -0.1227821792 -0.2254667020
-2.4703559309 -0.1639865575 -0.2248635765
-2.4440639882 -0.2051909357 -0.2242604510
-2.4116498139 -0.2397915293 -0.2121028676
-2.3792356395 -0.2743921228 -0.1999452843
-2.3454312929 -0.3022508194 -0.1780537497
-2.2955116672 -0.3408566605 -0.1411474986
-2.2471658302 -0.3730980942 -0.0961033486
-2.2038038011 -0.3983524098 -0.0422809533
-2.1642784084 -0.4211563374 0.0153247441
-2.1177834788 -0.4495079510 0.0968919256
-2.0783406566 -0.4786754156 0.1818578951
-2.0451088806 -0.5113214685 0.2682152831
-2.0171625393 -0.5492358686 0.3542731003
-1.9938549238 -0.5934283144 0.4386924708
-1.9746272809 -0.6441247942 0.5204408930
-1.9592455967 -0.7013649441 0.5985922453
-1.9477603670 -0.7648914607 0.6724370518
-1.9405160830 -0.8342292737 0.7414168206
-1.9383600602 -0.9089957049 0.8048131884
-1.9423408301 -0.9885182069 0.8619933865
-1.9538343305 -1.0718398882 0.9122287572
-1.9744314259 -1.1577250960 0.9544785972
-2.0049818183 -1.2445444894 0.9877728882
-2.0342371612 -1.3091910979 1.0065396031
-2.0820433242 -1.3933083614 1.0217348707
-2.1372480463 -1.4741035185 1.0262699131
-2.1819853856 -1.5324871338 1.0236421285
-2.2454315174 -1.6060486699 1.0096538611
-2.3109438192 -1.6749796578 0.9853488129
-2.3770500478 -1.7390769806 0.9513787372
-2.4426304251 -1.7978546300 0.9080478775
-2.5068054571 -1.8507502722 0.8559081774
-2.5685735150 -1.8967004744 0.7950095549
-2.6272095742 -1.9351256722 0.7263212979
-2.6819322175 -1.9655065991 0.6507235323
-2.7316932071 -1.9867207543 0.5688323922
-2.7758605213 -1.9988197601 0.4820363194
-2.8137405754 -2.0014688492 0.3915370922
-2.8443499910 -1.9943819844 0.2985565120
-2.8676478544 -1.9783722852 0.2045717444
-2.8831038336 -1.9533741459 0.1109296853
-2.8906969014 -1.9201931558 0.0188724243
-2.8907410534 -1.8796684577 -0.0705297568
-2.8830285041 -1.8319615819 -0.1559710566
-2.8684122295 -1.7782274732 -0.2368061239
-2.8470004499 -1.7189577425 -0.3120665280
-2.8191000909 -1.6547251524 -0.3808540459
-2.7852532414 -1.5863975657 -0.4426720013
-2.7454879672 -1.5145676286 -0.4964906341
-2.6998697125 -1.4401062568 -0.5413211245
-2.6486301374 -1.3641787850 -0.5765580556
-2.5918488643 -1.2880264595 -0.6011691079
-2.5297622405 -1.2131923833 -0.6143734866
-2.4629192921 -1.1413697117 -0.6152051937
-2.3924080180 -1.0741325462 -0.6036035141
-2.3196860027 -1.0125543490 -0.5802004059
-2.2463412792 -0.9571592420 -0.5457766184
-2.1736437931 -0.9083570786 -0.5014079173
-2.1025161050 -0.8656015229 -0.4489783555
-2.0332509250 -0.8287315987 -0.3899710316
-1.9656982847 -0.7980666504 -0.3256493928
-1.8819207792 -0.7693056210 -0.2407730946
-1.8136529996 -0.7539309667 -0.1720088208
-1.7421506386 -0.7469764965 -0.1053123737
-1.6654080356 -0.7500339119 -0.0446449153
-1.5607690614 -0.7697696082 0.0148676821
-1.4496614111 -0.8052363953 0.0499460636
-1.3377030925 -0.8533227551 0.0542235523
-1.2329351850 -0.9070759279 0.0220783344
-1.1556306260 -0.9480015159 -0.0217927665
-1.0828130857 -0.9838827854 -0.0768541510
-1.0098618351 -1.0133293380 -0.1354805265
-0.9314534496 -1.0361004263 -0.1895295243
-0.8449041515 -1.0524417381 -0.2317025122
-0.7753837291 -1.0613081861 -0.2538196273
-0.6779733017 -1.0683808189 -0.2615543889
-0.6052742936 -1.0717221411 -0.2514008023
-0.5121236267 -1.0754010497 -0.2225790816
-0.4473179284 -1.0780669500 -0.1885977798
-0.3682918049 -1.0823080053 -0.1312039521
-0.2986133356 -1.0883167811 -0.0626990414
-0.2374774400 -1.0971400746 0.0134280066
-0.1959215252 -1.1059947721 0.0735069899
-0.1453296912 -1.1216238482 0.1561456160
-0.0983651852 -1.1420723085 0.2398913006
-0.0532602672 -1.1677086815 0.3232266176
-0.0088514429 -1.1990307735 0.4049722014
0.0359265190 -1.2359932818 0.4841004153
0.0816321001 -1.2787997033 0.5596651708
0.1285062038 -1.3273913503 0.6308734394
0.1764925138 -1.3820046338 0.6967682336
0.2251341104 -1.4425594750 0.7567040191
0.2735821301 -1.5090471020 0.8101120278
0.3206545903 -1.5817277358 0.8561482410
0.3647436238 -1.6604884755 0.8943855697
0.3952678293 -1.7230637084 0.9182680977
0.4293715951 -1.8122319046 0.9409485339
0.4485525704 -1.8825810611 0.9508086765
0.4628127036 -1.9544282461 0.9556962802
0.4721752617 -2.0272596045 0.9556714459
0.4759793133 -2.1247796013 0.9468997434
0.4739267183 -2.1974345606 0.9352161503
0.4639887573 -2.2921025565 0.9112163835
0.4482543667 -2.3836660505 0.8794963202
0.4330755128 -2.4496557970 0.8505753601
0.4098952699 -2.5345117446 0.8071341995
0.3830933532 -2.6147846533 0.7574963620
0.3530468887 -2.6901488093 0.7023132073
0.3198371593 -2.7599854918 0.6419248651
0.2835171165 -2.8236963770 0.5767485003
0.2442290916 -2.8809195992 0.5074054478
0.2020522089 -2.9309511690 0.4343109249
0.1571696678 -2.9731777914 0.3579820783
0.1099469210 -3.0073157562 0.2790673535
0.0607930830 -3.0329606204 0.1981416126
0.0101325476 -3.0495750399 0.1158076462
-0.0415482873 -3.0571784430 0.0327857020
-0.0936454738 -3.0557510058 -0.0503150099
-0.1455014858 -3.0452951592 -0.1329255682
-0.1965759432 -3.0258680455 -0.2143927710
-0.2465017488 -2.9979390821 -0.2940889891
-0.2948600528 -2.9618829215 -0.3714572388
-0.3413918826 -2.9182748714 -0.4460212350
-0.3858675652 -2.8674324164 -0.5171822952
-0.4387252559 -2.7952613732 -0.6011142528
-0.4785563398 -2.7304849905 -0.6632303583
-0.5163571871 -2.6601983807 -0.7204339113
-0.5522044418 -2.5851315912 -0.7725950735
-0.5939591487 -2.4848591350 -0.8296130271
-0.6247398550 -2.4005030823 -0.8691885926
-0.6580178673 -2.2897587448 -0.9099342764
-0.6821922900 -2.1737214741 -0.9409537537
-0.6881623016 -2.0291109663 -0.9633490013
-0.6573343662 -1.8861673801 -0.9669926635
-0.6063965155 -1.7756081198 -0.9552541805
-0.5398253965 -1.6762543664 -0.9285241837
-0.4671980798 -1.5854690313 -0.8897065174
-0.3925353407 -1.5023713471 -0.8392120863
-0.3331318348 -1.4412840810 -0.7905718594
-0.2750981927 -1.3847798263 -0.7352000230
-0.2190626535 -1.3328798619 -0.6735942080
-0.1654401252 -1.2858322596 -0.6062121346
-0.1142483614 -1.2436248257 -0.5338990655
-0.0653202482 -1.2064128742 -0.4573882511
-0.0182380728 -1.1743822790 -0.3774381654
0.0278553026 -1.1475448583 -0.2950259845
0.0739083984 -1.1257300157 -0.2111137649
0.1213794612 -1.1088137297 -0.1268636659
0.1717775668 -1.0963582594 -0.0435468873
0.2269281589 -1.0879156783 0.0371856090
0.3044942731 -1.0816353284 0.1319390498
0.3763622270 -1.0793307891 0.1987130586
0.4800374254 -1.0777692295 0.2635579350
0.5713332081 -1.0762036975 0.2982771880
0.6920168729 -1.0718187085 0.3144439064
0.7885867632 -1.0644000209 0.3043841293
0.9027581646 -1.0476709724 0.2650617885
0.9851438302 -1.0266611987 0.2167055090
1.0607182560 -0.9987326506 0.1608268424
1.1337237525 -0.9644585067 0.1049182661
1.2091455446 -0.9249217675 0.0563927762
1.2906135526 -0.8824897244 0.0230947580
1.3557894737 -0.8514869112 0.0115495343
1.4457311600 -0.8144759022 0.0137432669
1.5136618995 -0.7918887210 0.0283605822
1.6019123267 -0.7714983101 0.0648199708
1.6653289863 -0.7628252757 0.1010630848
1.7439931914 -0.7623360329 0.1597155714
1.8175847156 -0.7719046440 0.2239778613
1.8881348652 -0.7898210243 0.2898667471
1.9575443716 -0.8147316823 0.3546999467
2.0272921864 -0.8462500432 0.4162107382
2.0982622441 -0.8839340984 0.4726247083
2.1706847056 -0.9275202531 0.5225508389
2.2442429290 -0.9774882565 0.5641226566
2.3361888934 -1.0493922808 0.6013230357
2.4082865578 -1.1132155388 0.6193949338
2.4775048220 -1.1822274266 0.6257803385
2.5425503406 -1.2552692519 0.6198900407
2.6026346425 -1.3306814210 0.6023662783
2.6572040880 -1.4069533723 0.5738358796
2.7060672092 -1.4826186767 0.5351162775
2.7491451276 -1.5565542155 0.4872326341
2.7864296510 -1.6278549544 0.4311882049
2.8176162392 -1.6956426161 0.3675581198
2.8425394489 -1.7593168732 0.2972589212
2.8609168594 -1.8182431977 0.2210565775
2.8736323372 -1.8838657037 0.1183469248
2.8756396545 -1.9295373440 0.0316438346
2.8700045678 -1.9683987513 -0.0581462646
2.8565516811 -1.9997550878 -0.1499996153
2.8352735821 -2.0229783001 -0.2427741169
2.8063896242 -2.0376024978 -0.3352366504
2.7703131306 -2.0433270482 -0.4261402648
2.7161144793 -2.0380635612 -0.5358521289
2.6658109956 -2.0232773188 -0.6186677830
2.6104110810 -1.9999123152 -0.6960890701
2.5507899359 -1.9684701232 -0.7672748529
2.4875807861 -1.9293936220 -0.8312185260
2.4216105385 -1.8834673520 -0.8873612657
2.3365459646 -1.8179972253 -0.9465558163
2.2672093065 -1.7590604314 -0.9833234685
2.1980428544 -1.6950691618 -1.0108091417
2.1144448122 -1.6076867812 -1.0305665001
2.0520644156 -1.5323040810 -1.0355085446
1.9844215008 -1.4307910473 -1.0267879308
1.9326702712 -1.3228556946 -1.0021699535
1.9051764550 -1.2341081486 -0.9713948696
1.8860475815 -1.1239512824 -0.9214917705
1.8818834544 -1.0389331049 -0.8726294215
1.8845271734 -0.9580797892 -0.8170241883
1.8923017893 -0.8823785922 -0.7550030844
1.9038410239 -0.8122826834 -0.6872448513
1.9183230035 -0.7483576545 -0.6141512625
1.9356492458 -0.6914507181 -0.5360481393
1.9557427480 -0.6419245829 -0.4537009360
1.9787141713 -0.6000403489 -0.3679385997
2.0052370479 -0.5659737622 -0.2797640266
2.0359442918 -0.5395183631 -0.1903404451
2.0714908128 -0.5192052514 -0.1010970027
2.1129839746 -0.5037688342 -0.0134557852
2.1749461679 -0.4868938273 0.0910288162
2.2479954004 -0.4673861320 0.1874487521
2.3495163620 -0.4328907109 0.2877817236
2.4816777902 -0.3614104958 0.3690926415
2.6080746539 -0.2536978846 0.4052817081
2.7044836295 -0.1149497035 0.3939531035
2.7409942116 0.0413991783 0.3396910905
2.6956857175 0.1862341905 0.2621730746
2.6053342615 0.3097154104 0.1855079436
2.5260333006 0.3881514389 0.1345342605
2.4387273162 0.4607850524 0.0881249733
2.3627776852 0.5146856132 0.0570407124
2.2816693402 0.5651644518 0.0345154453
2.1965499056 0.6127487648 0.0235954279
2.1100877430 0.6591605284 0.0249498497
2.0464704315 0.6950144672 0.0343168883
1.9847945880 0.7327765374 0.0477014496
1.9253844313 0.7727989192 0.0644158442
1.8511492210 0.8311384580 0.0910149237
1.7824268224 0.8949694900 0.1199233065
1.6961629871 0.9762491360 0.1503263621
1.5987757021 1.0489460347 0.1635217519
1.4935122085 1.1115751527 0.1612790432
1.3835540485 1.1638192087 0.1463518899
1.2940914350 1.2003160372 0.1290807683
1.2036968727 1.2322785423 0.1079653259
1.1126559712 1.2602969758 0.0841512494
1.0210926044 1.2848700014 0.0585722784
0.9289957190 1.3061528426 0.0319611925
0.8362649405 1.3241628044 0.0051315332
0.7427765951 1.3390653609 -0.0209384111
0.6482920008 1.3506143806 -0.0449705029
0.5525091277 1.3582414518 -0.0648371746
0.4553334202 1.3605331981 -0.0760030618
0.3818913200 1.3580803900 -0.0759157600
0.2855091379 1.3488858584 -0.0596161006
0.1906260658 1.3399832659 -0.0359449100
0.0967325973 1.3337214084 -0.0078636139
0.0032902469 1.3313803845 0.0222547340
-0.0901901934 1.3336044722 0.0522651873
-0.1841934668 1.3396614772 0.0800141523
-0.3033889020 1.3501684249 0.1070570637
