# Supplementary material for: The topology of the magnetically induced ring current of C13Cl2
Source: Chem Sci. 2026 Jun 27. Online ahead of print. doi: 10.1039/d6sc03398a (PMC13334967; doi:10.1039/d6sc03398a)
Supplement: SC-OLF-D6SC03398A-s002 [file SC-OLF-D6SC03398A-s002.zip › c13cl2/3loops/ribbon_traj_021_078.xyz]

300

-0.4260170128 1.4355982019 -0.0083029387
-0.5354466679 1.4446631580 -0.0020451623
-0.6328454566 1.4475558144 -0.0112444335
-0.7283949589 1.4450948531 -0.0328747011
-0.8217078400 1.4387368189 -0.0621253015
-0.9136331114 1.4299709378 -0.0945349035
-0.9938594857 1.4221250670 -0.1232365477
-1.0742908293 1.4130121351 -0.1501697110
-1.1550727039 1.4016616233 -0.1740990522
-1.2362031227 1.3862337659 -0.1937782968
-1.3055552170 1.3671448903 -0.2046936954
-1.3730535319 1.3383221336 -0.2100912514
-1.4312632549 1.2932747017 -0.2054187837
-1.4890262300 1.2313705849 -0.1938445118
-1.5387522257 1.1641568140 -0.1765492404
-1.5846816283 1.0952752561 -0.1548356716
-1.6388553447 1.0184598285 -0.1278959616
-1.6961198388 0.9444384319 -0.0989844906
-1.7585293696 0.8747850835 -0.0695585337
-1.8362758254 0.8032963455 -0.0379975092
-1.9219429466 0.7396130755 -0.0106714584
-2.0136444579 0.6820135170 0.0096293243
-2.1092649937 0.6282316079 0.0193023954
-2.2055482031 0.5751067664 0.0144521553
-2.2880704521 0.5255487751 -0.0031053456
-2.3656094759 0.4729457888 -0.0311610665
-2.4376708648 0.4169994354 -0.0662972987
-2.4971913125 0.3652945375 -0.0996775820
-2.5528554797 0.3108742226 -0.1352028100
-2.6039579626 0.2533374723 -0.1723214845
-2.6490229918 0.1918633023 -0.2109524946
-2.6794274338 0.1345655249 -0.2443215370
-2.7016062707 0.0733812228 -0.2788127002
-2.7052188304 0.0070920884 -0.3098722489
-2.6953168731 -0.0606499135 -0.3373131710
-2.6718869667 -0.1155305909 -0.3527784209
-2.6347183842 -0.1781276972 -0.3633853956
-2.5888684906 -0.2350715553 -0.3643177913
-2.5365315728 -0.2856713339 -0.3556103282
-2.4807057567 -0.3286266423 -0.3369625393
-2.4151500021 -0.3723587523 -0.3057499431
-2.3587379246 -0.3988839622 -0.2671689302
-2.2969255536 -0.4258565880 -0.2157866342
-2.2394926190 -0.4465537669 -0.1564643473
-2.1884713707 -0.4622167467 -0.0896384280
-2.1430083062 -0.4764823545 -0.0185230549
-2.0974867734 -0.4944531424 0.0662560254
-2.0584357773 -0.5151724483 0.1537780382
-2.0249006722 -0.5407277347 0.2423970027
-1.9960145012 -0.5728537010 0.3305916204
-1.9710955074 -0.6123267820 0.4170374919
-1.9470506553 -0.6658797495 0.5105419428
-1.9287973929 -0.7209204108 0.5898901636
-1.9133649826 -0.7829240127 0.6645961250
-1.9009677740 -0.8512330643 0.7341999484
-1.8921788480 -0.9253622091 0.7981721391
-1.8880080845 -1.0046679695 0.8561046748
-1.8900557639 -1.0884111312 0.9074855197
-1.9003822803 -1.1755670701 0.9516367366
-1.9211613793 -1.2644835991 0.9877519722
-1.9539165140 -1.3529620467 1.0148630648
-1.9986064246 -1.4386874635 1.0319604252
-2.0534270653 -1.5199209139 1.0384009420
-2.1154494662 -1.5959860241 1.0341778053
-2.1818456114 -1.6669734338 1.0198184342
-2.2504608990 -1.7330555414 0.9956629834
-2.3197393818 -1.7940760672 0.9619537351
-2.3968448197 -1.8567017875 0.9136997025
-2.4638824561 -1.9059221554 0.8612239489
-2.5285593285 -1.9486180867 0.8006906422
-2.5900251318 -1.9840132675 0.7325798353
-2.6475728609 -2.0115080105 0.6577332862
-2.7004112008 -2.0304248303 0.5769870466
-2.7476472029 -2.0403744045 0.4913219049
-2.7886773072 -2.0412442346 0.4019722911
-2.8262431589 -2.0310580505 0.2986425318
-2.8519489141 -2.0127246194 0.2055778142
-2.8700526646 -1.9860438215 0.1127387607
-2.8802722363 -1.9515047589 0.0212895383
-2.8826418850 -1.9096290731 -0.0676008517
-2.8774558352 -1.8611646205 -0.1529643738
-2.8628293353 -1.7994750610 -0.2433819208
-2.8426669998 -1.7390844224 -0.3182592392
-2.8159845815 -1.6740283025 -0.3869401063
-2.7830581364 -1.6049408170 -0.4486106634
-2.7441895709 -1.5325928485 -0.5025905224
-2.6995680956 -1.4578174300 -0.5481360201
-2.6425792936 -1.3720698195 -0.5879506174
-2.5857964430 -1.2956741365 -0.6122845965
-2.5236220394 -1.2207519696 -0.6253695021
-2.4566652392 -1.1488957457 -0.6264278616
-2.3859262813 -1.0816688395 -0.6152299520
-2.3037500749 -1.0127260930 -0.5892130522
-2.2297163631 -0.9583415346 -0.5541846746
-2.1562515964 -0.9102535004 -0.5099273994
-2.0841020365 -0.8683036692 -0.4579016802
-2.0134896565 -0.8323816177 -0.3995968730
-1.9440504123 -0.8026986832 -0.3365527008
-1.8661519580 -0.7774797690 -0.2623581502
-1.7949508693 -0.7625865729 -0.1962239643
-1.7200332952 -0.7565330307 -0.1329409837
-1.6294223763 -0.7621594200 -0.0704148630
-1.5426124235 -0.7792300146 -0.0282799100
-1.4409238558 -0.8113711618 -0.0014828798
-1.3506191263 -0.8491191456 0.0001139732
-1.2539390928 -0.8966116836 -0.0224697836
-1.1748846727 -0.9385017688 -0.0630328241
-1.1009413851 -0.9761112068 -0.1158293846
-1.0275666470 -1.0076793429 -0.1732166899
-0.9493942506 -1.0325867728 -0.2273548005
-0.8631772144 -1.0505660986 -0.2707948306
-0.7693458915 -1.0620902876 -0.2971390062
-0.6837329930 -1.0678926846 -0.3029079407
-0.5866280387 -1.0717622397 -0.2905438082
-0.5053083957 -1.0735019374 -0.2629691629
-0.4193502143 -1.0752960786 -0.2159845348
-0.3423394091 -1.0776609860 -0.1552948539
-0.2742886169 -1.0816442649 -0.0846363380
-0.2141908327 -1.0882630523 -0.0071720652
-0.1602239036 -1.0983806614 0.0743843359
-0.1105041551 -1.1126018507 0.1580363008
-0.0634149247 -1.1315220279 0.2422908672
-0.0172748688 -1.1553670909 0.3258218384
0.0291303750 -1.1843078391 0.4075719086
0.0768113844 -1.2185552480 0.4864845325
0.1263756869 -1.2578611849 0.5617841395
0.1782462952 -1.3022585112 0.6325539158
0.2324806651 -1.3515699968 0.6980954489
0.2888480902 -1.4055954543 0.7578536576
0.3469380572 -1.4644345166 0.8110323285
0.4059013845 -1.5279747547 0.8573773120
0.4646695690 -1.5964197503 0.8963471602
0.5216223520 -1.6701139695 0.9275780346
0.5744675767 -1.7495500625 0.9506938306
0.6196243239 -1.8354163617 0.9650996005
0.6529070861 -1.9274186207 0.9706434894
0.6701773211 -2.0238130920 0.9670678167
0.6708526535 -2.1211275033 0.9549133581
0.6586937326 -2.2165037021 0.9351197378
0.6380567327 -2.3087945962 0.9085040635
0.6118809198 -2.3975258708 0.8753381010
0.5820922543 -2.4825539612 0.8360105550
0.5496186279 -2.5636902837 0.7909652044
0.5149035259 -2.6404560627 0.7402721725
0.4781021770 -2.7125318872 0.6844261341
0.4391797240 -2.7793387388 0.6236841223
0.3981191610 -2.8404922411 0.5585556038
0.3494146690 -2.9018154748 0.4806422233
0.3036920587 -2.9488797766 0.4074064702
0.2559658706 -2.9885754726 0.3311506711
0.2064539526 -3.0202106828 0.2523186227
0.1555049571 -3.0435705885 0.1715402746
0.1035859085 -3.0579920672 0.0893180423
0.0446307254 -3.0642233854 -0.0038704696
-0.0076443371 -3.0596308461 -0.0870422344
-0.0592163371 -3.0460082020 -0.1696598610
-0.1095793682 -3.0233693029 -0.2510305026
-0.1640823602 -2.9874438987 -0.3401345771
-0.2101700162 -2.9469333606 -0.4169386229
-0.2537600235 -2.8987858953 -0.4907296321
-0.2996579078 -2.8361179761 -0.5692387810
-0.3372553084 -2.7732186535 -0.6347535353
-0.3719564110 -2.7043746632 -0.6957245241
-0.4036390231 -2.6299788669 -0.7515743750
-0.4360089622 -2.5407146542 -0.8079136618
-0.4609188028 -2.4563111068 -0.8516436768
-0.4820082279 -2.3679068429 -0.8889631035
-0.5006038886 -2.2645515715 -0.9228940020
-0.5105281977 -2.1572094074 -0.9465982986
-0.5096192654 -2.0477041814 -0.9599118904
-0.4951669594 -1.9384653088 -0.9615462885
-0.4671077202 -1.8324377766 -0.9514142691
-0.4261124916 -1.7330602535 -0.9282181639
-0.3836293722 -1.6499919885 -0.8984629074
-0.3300029975 -1.5643035466 -0.8548488414
-0.2805228759 -1.4937923423 -0.8079645980
-0.2301993947 -1.4290391497 -0.7540277926
-0.1800977601 -1.3701360735 -0.6934671918
-0.1309485026 -1.3168775936 -0.6271112525
-0.0831469089 -1.2693812507 -0.5555514705
-0.0308273876 -1.2229955980 -0.4700327834
0.0144550680 -1.1875472405 -0.3902669830
0.0594715892 -1.1576897211 -0.3080792608
0.1052695448 -1.1332436197 -0.2245301285
0.1531840005 -1.1138424238 -0.1408447608
0.2050319353 -1.0991653280 -0.0585637740
0.2626050052 -1.0884632652 0.0204303088
0.3275892703 -1.0808796887 0.0937823120
0.4111650307 -1.0750750500 0.1656351255
0.4960681831 -1.0712531286 0.2149213179
0.5887506471 -1.0675451745 0.2471181597
0.6860905950 -1.0626812912 0.2587686122
0.7834209466 -1.0550456273 0.2488180810
0.8758224663 -1.0427348068 0.2180612331
0.9597749195 -1.0241035765 0.1705729761
1.0360619879 -0.9988809031 0.1139243145
1.1086265331 -0.9670616545 0.0556529811
1.1830278445 -0.9289525406 0.0039070094
1.2630917662 -0.8866102407 -0.0340987717
1.3493234117 -0.8436705444 -0.0530681355
1.4394313136 -0.8048699373 -0.0500701232
1.5295761134 -0.7738370495 -0.0268012626
1.6162192666 -0.7530377899 0.0144465917
1.6968531371 -0.7437140040 0.0698014389
1.7714905905 -0.7449182659 0.1337570519
1.8416370220 -0.7552926623 0.2018982811
1.9092899138 -0.7737264372 0.2708828740
1.9764731845 -0.7989359021 0.3381692928
2.0445798131 -0.8303935690 0.4017952204
2.1144191991 -0.8677894151 0.4600974900
2.1952312351 -0.9171391062 0.5169669521
2.2684860348 -0.9675678681 0.5587843056
2.3420581873 -1.0243811676 0.5905978821
2.4145495227 -1.0873868665 0.6111876954
2.4843491590 -1.1559749966 0.6195855103
2.5578814436 -1.2380354869 0.6141682214
2.6180414685 -1.3136983149 0.5967835194
2.6727467660 -1.3901313857 0.5682295034
2.7217421179 -1.4659093101 0.5293535104
2.7650804159 -1.5397848950 0.4811678589
2.8025708790 -1.6107685648 0.4244683270
2.8377287042 -1.6862877918 0.3519853053
2.8623545268 -1.7486273744 0.2800841709
2.8804413554 -1.8058095908 0.2022039438
2.8915980029 -1.8572203344 0.1191820599
2.8955263671 -1.9022294924 0.0319010595
2.8917293648 -1.9400072595 -0.0587392001
2.8785082680 -1.9737318577 -0.1630341472
2.8583078116 -1.9945003148 -0.2569883844
2.8303355289 -2.0061312425 -0.3505231143
2.7950791900 -2.0083538648 -0.4422646692
2.7473143525 -1.9995912662 -0.5414064003
2.6986879826 -1.9819564409 -0.6249551507
2.6450329143 -1.9553156774 -0.7028434557
2.5870869827 -1.9201992795 -0.7739955518
2.5177533793 -1.8716189368 -0.8448336621
2.4535399557 -1.8210148819 -0.8993364076
2.3876309743 -1.7641657027 -0.9449295226
2.3209717487 -1.7018427669 -0.9813576723
2.2463645683 -1.6260778549 -1.0110264869
2.1820072212 -1.5534715498 -1.0266329594
2.1212777756 -1.4764019160 -1.0318495624
2.0597278878 -1.3849956641 -1.0254628216
2.0140983543 -1.2997341038 -1.0078926993
1.9757351366 -1.2015796637 -0.9754317746
1.9520191350 -1.1144107660 -0.9370374794
1.9379341001 -1.0291549176 -0.8903651157
1.9323578133 -0.9375465205 -0.8290955250
1.9336822746 -0.8606945134 -0.7679033692
1.9401365422 -0.7889897131 -0.7010039255
1.9509139556 -0.7229784688 -0.6289683532
1.9655235955 -0.6630661824 -0.5524056498
1.9837804250 -0.6094254779 -0.4720557898
2.0059776732 -0.5624212486 -0.3885969781
2.0325062768 -0.5217805338 -0.3030772184
2.0681612945 -0.4827218300 -0.2060677737
2.1062158991 -0.4524149471 -0.1205983126
2.1511222129 -0.4235168437 -0.0380287276
2.2034168479 -0.3926298478 0.0392460191
2.2632790315 -0.3553665277 0.1075702122
2.3287704902 -0.3075644473 0.1626525563
2.4037180871 -0.2385414443 0.2039133219
2.4632898486 -0.1619081168 0.2170492149
2.5073023582 -0.0628577007 0.2031617412
2.5166781727 0.0281158673 0.1698300004
2.4976720306 0.1127473834 0.1247189633
2.4591509221 0.1883468728 0.0753838305
2.4014806278 0.2641939531 0.0196351378
2.3416130389 0.3258794073 -0.0280320121
2.2744240440 0.3830635107 -0.0712914085
2.1995729046 0.4360141648 -0.1064718379
2.1177693970 0.4849633153 -0.1297802321
2.0315631614 0.5309593546 -0.1394311129
1.9443484606 0.5761725178 -0.1369354587
1.8588534894 0.6231618989 -0.1247850940
1.7767324508 0.6738567247 -0.1059742870
1.6990745116 0.7295140697 -0.0827420442
1.6263715572 0.7905178219 -0.0569960159
1.5585044710 0.8565868346 -0.0304932762
1.4941729430 0.9265168642 -0.0050143560
1.4308882372 0.9983936161 0.0175057256
1.3649268385 1.0692999440 0.0344507432
1.2831202177 1.1426924462 0.0433476911
1.2021827182 1.1982435116 0.0416038382
1.1151104101 1.2423258733 0.0326454689
1.0245054039 1.2768199310 0.0194771816
0.9316295696 1.3046837977 0.0059739706
0.8371084841 1.3267600116 -0.0070315088
0.7414835996 1.3439942518 -0.0192249407
0.6451137155 1.3572743178 -0.0303267667
0.5482291062 1.3674008063 -0.0400815732
0.4509766148 1.3750898820 -0.0482450551
0.3534535653 1.3809750948 -0.0545290546
0.2557302883 1.3857166895 -0.0586819926
0.1578711647 1.3899268363 -0.0604237417
0.0599546435 1.3942088492 -0.0594269325
-0.0379045980 1.3992042526 -0.0553134826
-0.1355251347 1.4056199294 -0.0476459164
-0.2326146981 1.4142490523 -0.0359263313
-0.3292567434 1.4248048129 -0.0215185594
-0.4340099800 1.5152460300 -0.1189008300
-0.5315895193 1.5294008297 -0.1063664325
-0.6303165138 1.5396272922 -0.1106344256
-0.7274764534 1.5450129665 -0.1309942267
-0.8221544366 1.5471997944 -0.1614871632
-0.9153173756 1.5483108489 -0.1964554872
-1.0081649593 1.5495044043 -0.2322604155
-1.1016447510 1.5508689601 -0.2663632580
-1.1963079700 1.5512268303 -0.2970297983
-1.2924107388 1.5476618344 -0.3225039537
-1.3892101248 1.5336787925 -0.3400876236
-1.4823019521 1.5002279885 -0.3466356081
-1.5607310449 1.4403525374 -0.3388571615
-1.6212699637 1.3638254699 -0.3205160330
-1.6697319199 1.2805831892 -0.2956482704
-1.7142499651 1.1962903129 -0.2670820987
-1.7601413794 1.1135728971 -0.2361963579
-1.8107333468 1.0341933643 -0.2039783829
-1.8678895532 0.9595246748 -0.1715113748
-1.9325327777 0.8907200659 -0.1401651820
-2.0046282104 0.8283321313 -0.1118032489
-2.0832106665 0.7718909203 -0.0887302988
-2.1666475887 0.7199161604 -0.0735716304
-2.2527094481 0.6702152208 -0.0698976075
-2.3382250706 0.6201810981 -0.0783055947
-2.4207890967 0.5681221417 -0.0974316089
-2.4996304409 0.5136401512 -0.1241482348
-2.5749162662 0.4567279545 -0.1556758375
-2.6465363010 0.3972133082 -0.1907439069
-2.7140753001 0.3347810432 -0.2286994059
-2.7755772872 0.2682760583 -0.2698300715
-2.8270233712 0.1957819229 -0.3143615523
-2.8620182452 0.1155147383 -0.3611372744
-2.8738698354 0.0280820952 -0.4064589905
-2.8586923913 -0.0622562830 -0.4445434532
-2.8213581324 -0.1500802897 -0.4718482328
-2.7660720754 -0.2313998062 -0.4858107422
-2.6981224099 -0.3038325808 -0.4857705195
-2.6218977098 -0.3659969513 -0.4717970056
-2.5409797021 -0.4160304054 -0.4431222655
-2.4593953635 -0.4544159179 -0.4013974684
-2.3804033087 -0.4816953932 -0.3476142440
-2.3066023370 -0.4999154630 -0.2835464226
-2.2397114788 -0.5114471081 -0.2108557561
-2.1806998113 -0.5193191091 -0.1311639728
-2.1290292411 -0.5266435954 -0.0464685419
-2.0843596539 -0.5360676561 0.0419300104
-2.0460700408 -0.5499709029 0.1326959763
-2.0130143835 -0.5699581186 0.2243738469
-1.9843980360 -0.5978870933 0.3154662466
-1.9596013737 -0.6343071953 0.4046538238
-1.9379635549 -0.6792731730 0.4907036711
-1.9189736048 -0.7323058818 0.5726948301
-1.9026015707 -0.7931971731 0.6496368775
-1.8890179061 -0.8609338544 0.7212112682
-1.8787980000 -0.9350654653 0.7867515554
-1.8729143139 -1.0147895779 0.8459490288
-1.8728536285 -1.0992304998 0.8985152987
-1.8812082002 -1.1875073714 0.9435563186
-1.9004673915 -1.2778039081 0.9804018834
-1.9324796744 -1.3676875628 1.0081521998
-1.9773187879 -1.4546122088 1.0257912470
-2.0332640249 -1.5365360082 1.0323606125
-2.0969738800 -1.6127586899 1.0279029104
-2.1651456701 -1.6836252994 1.0130890610
-2.2354696193 -1.7494063169 0.9881762863
-2.3063458086 -1.8099276945 0.9534238023
-2.3764243032 -1.8650655619 0.9093635813
-2.4448145038 -1.9143434616 0.8565827634
-2.5107289731 -1.9570092679 0.7955335044
-2.5732252395 -1.9922058358 0.7266330868
-2.6316652093 -2.0193415570 0.6508761482
-2.6852307858 -2.0379093139 0.5691655347
-2.7329762509 -2.0472177564 0.4824232878
-2.7742826931 -2.0471892375 0.3919604603
-2.8085466096 -2.0380002588 0.2990518172
-2.8349320829 -2.0195056194 0.2049640570
-2.8536408939 -1.9925334023 0.1110840698
-2.8640864886 -1.9574061289 0.0186203180
-2.8663414056 -1.9146992172 -0.0711761106
-2.8609633113 -1.8654508835 -0.1574236753
-2.8478186046 -1.8098907815 -0.2388692006
-2.8275995346 -1.7490057377 -0.3148781967
-2.8006461525 -1.6833801516 -0.3845978055
-2.7671004329 -1.6135906374 -0.4470312317
-2.7273423492 -1.5404874840 -0.5015074452
-2.6816804320 -1.4649521075 -0.5473518561
-2.6298983351 -1.3879601530 -0.5831554799
-2.5724400854 -1.3108241316 -0.6083488311
-2.5094927566 -1.2350942550 -0.6221065221
-2.4417746670 -1.1622980925 -0.6236628070
-2.3701891505 -1.0942095839 -0.6124332174
-2.2963401325 -1.0317339704 -0.5894543584
-2.2215924573 -0.9756795171 -0.5554102858
-2.1472607098 -0.9260362195 -0.5118046278
-2.0740811658 -0.8827629623 -0.4601586726
-2.0022716133 -0.8458524404 -0.4020239753
-1.9314047837 -0.8155962672 -0.3390841094
-1.8603070510 -0.7920649310 -0.2735860834
-1.7872655264 -0.7765161444 -0.2078651914
-1.7102343685 -0.7703582169 -0.1452639087
-1.6275088794 -0.7751522824 -0.0903461173
-1.5388750869 -0.7922407915 -0.0488816411
-1.4467562841 -0.8211353628 -0.0258365882
-1.3551774385 -0.8591925703 -0.0242370666
-1.2683078594 -0.9023462641 -0.0451388287
-1.1885160173 -0.9455213150 -0.0855711830
-1.1145407354 -0.9848576106 -0.1391588965
-1.0416142728 -1.0181144247 -0.1981079596
-0.9640948519 -1.0447627540 -0.2544192899
-0.8781407413 -1.0641203233 -0.3003295946
-0.7839784256 -1.0763488669 -0.3293435200
-0.6853082210 -1.0828951115 -0.3380742780
-0.5868991650 -1.0855902922 -0.3250690432
-0.4932022825 -1.0861798311 -0.2921094937
-0.4073872433 -1.0861362300 -0.2420282772
-0.3309161278 -1.0866067117 -0.1785235706
-0.2634813564 -1.0887527791 -0.1054642108
-0.2040475043 -1.0937150820 -0.0258489471
-0.1506144846 -1.1023848037 0.0576309565
-0.1012371839 -1.1152876279 0.1430485041
-0.0544291472 -1.1331958890 0.2290115890
-0.0083365591 -1.1562429738 0.3141313991
0.0382082240 -1.1844747290 0.3974227505
0.0863376318 -1.2182748221 0.4776804828
0.1365858032 -1.2572017732 0.5542245631
0.1894411751 -1.3013120611 0.6260506314
0.2449867392 -1.3503829647 0.6924180986
0.3029756923 -1.4041299182 0.7528017861
0.3630778238 -1.4626698673 0.8062623599
0.4244056675 -1.5257203819 0.8527367580
0.4859781212 -1.5935718971 0.8914710884
0.5462103257 -1.6664909183 0.9222745232
0.6029513286 -1.7449853277 0.9448720543
0.6521755959 -1.8302783168 0.9584580497
0.6889037898 -1.9224476819 0.9631147893
0.7073439707 -2.0198769749 0.9584135903
0.7064846230 -2.1183185724 0.9451124826
0.6915142721 -2.2143912062 0.9244137613
0.6678133017 -2.3070439368 0.8970644923
0.6387256915 -2.3959231966 0.8631241162
0.6064880084 -2.4810698873 0.8230154539
0.5719147159 -2.5623072557 0.7771412006
0.5353963839 -2.6389709827 0.7252916470
0.4970693847 -2.7108887573 0.6682165555
0.4568330378 -2.7773603159 0.6060846550
0.4146413969 -2.8380016700 0.5394459489
0.3703651251 -2.8919045449 0.4685116456
0.3240933587 -2.9387523964 0.3939375876
0.2759220776 -2.9779148965 0.3162055115
0.2261098891 -3.0087009243 0.2357876968
0.1750261338 -3.0310499299 0.1533986574
0.1231519887 -3.0438961006 0.0694914281
0.0709966736 -3.0476059959 -0.0151266357
0.0191583943 -3.0418843857 -0.0998338027
-0.0317425873 -3.0267111332 -0.1839440471
-0.0812264030 -3.0021897887 -0.2666895316
-0.1285778975 -2.9684801858 -0.3474208903
-0.1735147824 -2.9263571216 -0.4255306089
-0.2156790135 -2.8762224872 -0.5003979455
-0.2547182384 -2.8183863798 -0.5713091188
-0.2905294373 -2.7535365298 -0.6377091559
-0.3231165497 -2.6825293792 -0.6992974557
-0.3522367247 -2.6056234142 -0.7552816159
-0.3778671068 -2.5235761056 -0.8053588014
-0.3996836756 -2.4368789633 -0.8489811426
-0.4173193981 -2.3461324376 -0.8857266382
-0.4296655471 -2.2517403729 -0.9145772060
-0.4359229852 -2.1546474455 -0.9352014102
-0.4347533331 -2.0558949733 -0.9468846650
-0.4245614045 -1.9569996147 -0.9484757521
-0.4052943442 -1.8598211914 -0.9401258149
-0.3769109814 -1.7663803283 -0.9213827292
-0.3410250204 -1.6781926914 -0.8926662219
-0.2995791862 -1.5960928531 -0.8548186963
-0.2545879869 -1.5204208931 -0.8085310312
-0.2077689497 -1.4510880464 -0.7547191402
-0.1603734237 -1.3883893320 -0.6937367580
-0.1133120171 -1.3318588490 -0.6267564528
-0.0671420832 -1.2816856949 -0.5543033774
-0.0219568739 -1.2378578175 -0.4772576203
0.0225400436 -1.2001271934 -0.3966624774
0.0669408237 -1.1683916558 -0.3134654522
0.1124027643 -1.1426042526 -0.2287968067
0.1600840326 -1.1221045431 -0.1439051919
0.2119985503 -1.1066744609 -0.0604475356
0.2700595409 -1.0955291921 0.0195543322
0.3358970015 -1.0876958118 0.0936804175
0.4114020064 -1.0824069472 0.1581435740
0.4968835953 -1.0784803212 0.2086257795
0.5904835677 -1.0748159906 0.2415317105
0.6889183519 -1.0700205375 0.2532882114
0.7872855017 -1.0623939274 0.2424468502
0.8801278092 -1.0498155399 0.2096252016
0.9640313802 -1.0308827366 0.1599015155
1.0398351908 -1.0052661664 0.1008331636
1.1119471431 -0.9728618370 0.0404338340
1.1863858006 -0.9340254362 -0.0128300458
1.2669569200 -0.8907653381 -0.0515970515
1.3540820395 -0.8469305162 -0.0701703596
1.4450016613 -0.8073075465 -0.0662107783
1.5357509692 -0.7756851357 -0.0414040786
1.6226127789 -0.7546708608 0.0019049995
1.7031972897 -0.7453115824 0.0592826764
1.7775871959 -0.7467954280 0.1252403779
1.8474869506 -0.7576617887 0.1951773158
1.9149667636 -0.7769359173 0.2657038167
1.9821862879 -0.8031261920 0.3342168704
2.0504883990 -0.8356616904 0.3988272479
2.1207212082 -0.8743753309 0.4577051201
2.1929691462 -0.9193506013 0.5092174045
2.2666915202 -0.9707948661 0.5517676426
2.3408538496 -1.0286786942 0.5839774485
2.4139649355 -1.0928560323 0.6045625481
2.4843320392 -1.1626668353 0.6123638700
2.5506337239 -1.2365920536 0.6074248122
2.6118427420 -1.3129981461 0.5901388734
2.6675290343 -1.3901157081 0.5611819133
2.7174197726 -1.4665017224 0.5216228744
2.7615920299 -1.5408418532 0.4724832586
2.7996149826 -1.6120244745 0.4143418293
2.8316350660 -1.6793125872 0.3484718973
2.8573102675 -1.7419394856 0.2755926252
2.8762004275 -1.7990624176 0.1963914478
2.8879489802 -1.8500991019 0.1118404070
2.8923448163 -1.8944459303 0.0229252821
2.8886890662 -1.9310786176 -0.0694672163
2.8771251173 -1.9595403938 -0.1640517508
2.8575884004 -1.9792580258 -0.2595450789
2.8301304321 -1.9893944852 -0.3545858574
2.7951417239 -1.9897106076 -0.4476674694
2.7535217877 -1.9803964017 -0.5375068352
2.7055154958 -1.9612324201 -0.6224855192
2.6522646009 -1.9326011597 -0.7014602381
2.5945353277 -1.8951131140 -0.7732421629
2.5333870543 -1.8498279609 -0.8372799231
2.4696003209 -1.7973530726 -0.8926938715
2.4040399665 -1.7383500214 -0.9386676127
2.3377259624 -1.6737928092 -0.9750828375
2.2717719907 -1.6042048169 -1.0015010364
2.2075021213 -1.5300328320 -1.0175687252
2.1466501966 -1.4515384490 -1.0227876535
2.0914432517 -1.3690451576 -1.0167665685
2.0437836102 -1.2834659457 -0.9997173371
2.0056405456 -1.1959847114 -0.9717973573
1.9778517448 -1.1084052780 -0.9337597602
1.9599830066 -1.0225655549 -0.8868103263
1.9510077393 -0.9401135591 -0.8319167867
1.9490410083 -0.8619904429 -0.7703835538
1.9529021501 -0.7890799523 -0.7028148804
1.9616942035 -0.7219913352 -0.6298784243
1.9748513610 -0.6611555676 -0.5522708019
1.9921011908 -0.6066962449 -0.4708234028
2.0137072159 -0.5590516064 -0.3862030290
2.0400059699 -0.5178076653 -0.2995759961
2.0715682071 -0.4821626503 -0.2122167646
2.1094329112 -0.4507446981 -0.1257432537
2.1544762289 -0.4207171951 -0.0422784040
2.2072100291 -0.3885309979 0.0356516827
2.2678626937 -0.3494126890 0.1039749789
2.3340439542 -0.2994098251 0.1585835553
2.4009115812 -0.2350462649 0.1935938111
2.4601423618 -0.1566505212 0.2060809525
2.5007117997 -0.0672253783 0.1944284328
2.5108855730 0.0252906872 0.1608048988
2.4912601332 0.1108799059 0.1146912982
2.4522187227 0.1871940906 0.0643909349
2.4008854765 0.2556433334 0.0136763722
2.3412632163 0.3184495971 -0.0352691208
2.2742943969 0.3767829392 -0.0800626324
2.1992613118 0.4308008156 -0.1166813358
2.1168071750 0.4806703223 -0.1410405941
2.0296522252 0.5273988440 -0.1512157463
1.9413959899 0.5731962253 -0.1488499159
1.8549375400 0.6208084963 -0.1364060006
1.7719199601 0.6721876312 -0.1173070796
1.6934988269 0.7286652260 -0.0936931950
1.6201593300 0.7905966676 -0.0675333168
1.5518341413 0.8577386114 -0.0406236845
1.4870980782 0.9287757255 -0.0148380489
1.4233660946 1.0017331836 0.0079194982
1.3566130291 1.0735338719 0.0247738732
1.2828571638 1.1396979545 0.0325245623
1.2007646397 1.1955304003 0.0288377383
1.1123819930 1.2382872726 0.0132725461
1.0215674373 1.2720053448 -0.0094094254
0.9293013749 1.3016800534 -0.0319542256
0.8356154270 1.3276504343 -0.0531858726
0.7407658970 1.3503911538 -0.0729097601
0.6449574435 1.3703503260 -0.0909430758
0.5483551580 1.3879486520 -0.1071074986
0.4510953565 1.4035817564 -0.1212228024
0.3532951159 1.4176244770 -0.1331010101
0.2550609181 1.4304361729 -0.1425411902
0.1564968614 1.4423665813 -0.1493247080
0.0577129603 1.4537618350 -0.1532109732
-0.0411659376 1.4649702797 -0.1539338728
-0.1399901068 1.4763478136 -0.1511993897
-0.2385733906 1.4882622361 -0.1446849033
-0.3366795297 1.5010967447 -0.1340388401
-0.4180240457 1.3559503738 0.1022949526
-0.5393038165 1.3599254862 0.1022761079
-0.6353743994 1.3554843366 0.0881455587
-0.7293134643 1.3451767398 0.0652448246
-0.8212612434 1.3302738433 0.0372365602
-0.9119488472 1.3116310267 0.0073856801
-0.9795540120 1.2947457296 -0.0142126798
-1.0469369075 1.2751553100 -0.0339761640
-1.1138374377 1.2520964164 -0.0511683061
-1.1799955066 1.2248056974 -0.0650526399
-1.2219003091 1.2006109881 -0.0692997673
-1.2638051117 1.1764162787 -0.0735468947
-1.3017954648 1.1461968661 -0.0719804060
-1.3567824963 1.0989156998 -0.0671729906
-1.4077725315 1.0477304387 -0.0574502104
-1.4551132915 0.9942601993 -0.0425892445
-1.5175693100 0.9233467598 -0.0195955653
-1.5815063307 0.8546834996 0.0060094017
-1.6491691861 0.7900454922 0.0323943074
-1.7400188731 0.7158726251 0.0641701635
-1.8392576828 0.6508940196 0.0904603321
-1.9440782493 0.5921361137 0.1079889474
-2.0518823987 0.5365470553 0.1121764213
-2.1583869580 0.4799983120 0.0988019182
-2.2379158335 0.4309164522 0.0720949035
-2.3104298551 0.3777694359 0.0351094759
-2.3757112888 0.3203587195 -0.0084463625
-2.4194663588 0.2738611205 -0.0436793265
-2.4591746584 0.2245351370 -0.0796617131
-2.4938406252 0.1718939015 -0.1159435631
-2.5224686964 0.1154505463 -0.1520749177
-2.5318314963 0.0733491268 -0.1742815218
-2.5411942962 0.0312477073 -0.1964881259
-2.5365678255 -0.0138979183 -0.2132855074
-2.5319413548 -0.0590435440 -0.2300828888
-2.5224158009 -0.0809808920 -0.2337086089
-2.5033646930 -0.1248555882 -0.2409600491
-2.4796145713 -0.1663105297 -0.2428650631
-2.4511654358 -0.2053457166 -0.2394236508
-2.4204318112 -0.2412228792 -0.2308028130
-2.3709046407 -0.2903015868 -0.2101024179
-2.3370725406 -0.3160725311 -0.1867236163
-2.2872487702 -0.3517977130 -0.1480268457
-2.2392737593 -0.3816604257 -0.1020729385
-2.1962429301 -0.4051143842 -0.0481128832
-2.1569873714 -0.4263211135 0.0094224320
-2.1106138929 -0.4528386286 0.0905820404
-2.0708015137 -0.4803739938 0.1748601002
-2.0367869609 -0.5114973508 0.2604201584
-2.0076309664 -0.5478203087 0.3457169942
-1.9825896412 -0.5903463687 0.4294211600
-1.9561377557 -0.6524863259 0.5303802145
-1.9386211809 -0.7095349398 0.6070854972
-1.9241283944 -0.7726508524 0.6795553725
-1.9129176418 -0.8415322743 0.7471886287
-1.9055596960 -0.9156589530 0.8095927227
-1.9031018551 -0.9945463610 0.8662603207
-1.9072578993 -1.0775917626 0.9164557407
-1.9195563603 -1.1636267688 0.9597171546
-1.9418553671 -1.2511632901 0.9951020610
-1.9753533536 -1.3382365307 1.0215739299
-2.0198940612 -1.4227627182 1.0381296034
-2.0735901058 -1.5033058196 1.0444412715
-2.1339250525 -1.5792133584 1.0404527002
-2.1985455526 -1.6503215683 1.0265478074
-2.2654521786 -1.7167047660 1.0031496805
-2.3331329549 -1.7782244398 0.9704836679
-2.4172653363 -1.8483380131 0.9180358236
-2.4829504084 -1.8975008492 0.8658651344
-2.5463896838 -1.9402269055 0.8058477800
-2.6068250241 -1.9758206992 0.7385265839
-2.6634805126 -2.0036744639 0.6645904242
-2.7155916158 -2.0229403468 0.5848085585
-2.7623181549 -2.0335310526 0.5002205220
-2.8030719213 -2.0352992318 0.4119841218
-2.8439397082 -2.0241158423 0.2982332463
-2.8689657453 -2.0059436194 0.2061915713
-2.8864644353 -1.9795542406 0.1143934517
-2.8964579841 -1.9456033888 0.0239587587
-2.8989423645 -1.9045589291 -0.0640255928
-2.8939483591 -1.8568783574 -0.1485050723
-2.8778400661 -1.7890593406 -0.2478946409
-2.8577344650 -1.7291631072 -0.3216402817
-2.8313230105 -1.6646764534 -0.3892824071
-2.7990158399 -1.5962909967 -0.4501900950
-2.7610367927 -1.5246982130 -0.5036735996
-2.7174557591 -1.4506827525 -0.5489201840
-2.6552602520 -1.3561794860 -0.5927457549
-2.5991528007 -1.2805241415 -0.6162203618
-2.5377513221 -1.2064096842 -0.6286324820
-2.4715558115 -1.1354933988 -0.6291929162
-2.4016634122 -1.0691280952 -0.6180266867
-2.3111600173 -0.9937182157 -0.5889717460
-2.2378402689 -0.9410035520 -0.5529590634
-2.1652424831 -0.8944707813 -0.5080501711
-2.0941229071 -0.8538443761 -0.4556446878
-2.0247076998 -0.8189107950 -0.3971697707
-1.9566960409 -0.7898010991 -0.3340212921
-1.8719968651 -0.7628946071 -0.2511302170
-1.8026362121 -0.7486570014 -0.1845827372
-1.7298322220 -0.7427078445 -0.1206180587
-1.6313358731 -0.7491665576 -0.0504836087
-1.5463497601 -0.7662192376 -0.0076781788
-1.4350914275 -0.8016069607 0.0228708286
-1.3460608140 -0.8390457210 0.0244650131
-1.2395703262 -0.8908771031 0.0001992615
-1.1612533280 -0.9314822226 -0.0404944652
-1.0873420349 -0.9673648030 -0.0924998726
-1.0135190212 -0.9972442610 -0.1483254202
-0.9346936493 -1.0204107916 -0.2002903111
-0.8482136875 -1.0370118739 -0.2412600667
-0.7547133575 -1.0478317083 -0.2649344924
-0.6821577650 -1.0528902576 -0.2677416035
-0.5863569125 -1.0579341871 -0.2560185732
-0.5174145090 -1.0608240436 -0.2338288322
-0.4313131854 -1.0644559272 -0.1899407923
-0.3537626903 -1.0687152603 -0.1320661372
-0.2850958774 -1.0745357506 -0.0638084651
-0.2243341611 -1.0828110225 0.0115048167
-0.1698333225 -1.0943765191 0.0911377154
-0.1197711262 -1.1099160734 0.1730240974
-0.0724007021 -1.1298481668 0.2555701453
-0.0262131784 -1.1544912081 0.3375122777
0.0200525259 -1.1841409493 0.4177210667
0.0672851369 -1.2188356739 0.4952885822
0.1161655706 -1.2585205966 0.5693437159
0.1670514152 -1.3032049612 0.6390572003
0.2199745909 -1.3527570289 0.7037727992
0.2747204882 -1.4070609904 0.7629055290
0.3307982907 -1.4661991660 0.8158022972
0.3873971014 -1.5302291275 0.8620178659
0.4433610168 -1.5992676034 0.9012232320
0.4970343784 -1.6737370207 0.9328815460
0.5459838249 -1.7541147974 0.9565156069
0.5870730520 -1.8405544066 0.9717411514
0.6169103824 -1.9323895595 0.9781721895
0.6330106715 -2.0277492091 0.9757220431
0.6352206841 -2.1239364342 0.9647142336
0.6258731931 -2.2186161980 0.9458257144
0.6083001638 -2.3105452556 0.9199436346
0.5850361480 -2.3991285449 0.8875520858
0.5576965003 -2.4840380352 0.8490056561
0.5273225399 -2.5650733117 0.8047892083
0.4944106679 -2.6419411427 0.7552526981
0.4591349693 -2.7141750171 0.7006357127
0.4215264103 -2.7813171617 0.6412835896
0.3815969251 -2.8429828123 0.5776652587
0.3284642129 -2.9117264047 0.4927728010
0.2832907586 -2.9590071567 0.4208753527
0.2360096636 -2.9992360488 0.3460958306
0.1867980161 -3.0317204413 0.2688495486
0.1359837804 -3.0560912472 0.1896818917
0.0840198284 -3.0720880337 0.1091446564
0.0182647772 -3.0808407749 0.0073856965
-0.0344470685 -3.0773773065 -0.0742506660
-0.0866900869 -3.0653052707 -0.1553756749
-0.1379323334 -3.0445488171 -0.2353714736
-0.1995868229 -3.0064076116 -0.3328482640
-0.2468252500 -2.9675095997 -0.4083466369
-0.2918410334 -2.9213493034 -0.4810613187
-0.3445975772 -2.8538495724 -0.5671684432
-0.3839811795 -2.7929007772 -0.6317979148
-0.4207962722 -2.7262199472 -0.6921515926
-0.4550413215 -2.6543343197 -0.7478671341
-0.4941508175 -2.5578532029 -0.8104685221
-0.5221539301 -2.4757432502 -0.8543062110
-0.5466970578 -2.3896812482 -0.8921995687
-0.5715422302 -2.2773627702 -0.9312107980
-0.5851334102 -2.1597713694 -0.9579951870
-0.5844851978 -2.0395133895 -0.9729391158
-0.5657725143 -1.9199310030 -0.9746168249
-0.5289210962 -1.8050543617 -0.9627027232
-0.4753140018 -1.6997401786 -0.9350535986
-0.4262337240 -1.6217912856 -0.9042595929
-0.3604268088 -1.5325142400 -0.8548789866
-0.3064577648 -1.4671637915 -0.8073981648
-0.2526298398 -1.4069902530 -0.7533364450
-0.1998220965 -1.3518828149 -0.6931976255
-0.1485849881 -1.3018963382 -0.6274660522
-0.0991517346 -1.2570768066 -0.5567995636
-0.0396979013 -1.2081333785 -0.4628079464
0.0063700923 -1.1749672876 -0.3838714885
0.0520023547 -1.1469877864 -0.3026930694
0.0981363253 -1.1238829869 -0.2202634503
0.1462839683 -1.1055803044 -0.1377843296
0.1980653203 -1.0916561950 -0.0566800124
0.2551504695 -1.0813973382 0.0213062854
0.3192815391 -1.0740635655 0.0938842064
0.4109280550 -1.0677431527 0.1731266769
0.4952527709 -1.0640259361 0.2212168563
0.5870177265 -1.0602743583 0.2527046090
0.6832628381 -1.0553420449 0.2642490130
0.7795563916 -1.0476973272 0.2551893118
0.8715171235 -1.0356540738 0.2264972645
0.9555184588 -1.0173244164 0.1812444367
1.0322887850 -0.9924956397 0.1270154653
1.1053059231 -0.9612614721 0.0708721281
1.1796698884 -0.9238796451 0.0206440646
1.2592266125 -0.8824551432 -0.0166004919
1.3445647838 -0.8404105726 -0.0359659113
1.4338609660 -0.8024323282 -0.0339294680
1.5234012576 -0.7719889632 -0.0121984466
1.6098257543 -0.7514047191 0.0269881839
1.6905089846 -0.7421164256 0.0803202013
1.7653939852 -0.7430411038 0.1422737258
1.8357870933 -0.7529235359 0.2086192465
1.9036130640 -0.7705169571 0.2760619314
1.9707600811 -0.7947456121 0.3421217152
2.0386712271 -0.8251254475 0.4047631929
2.1081171899 -0.8612034992 0.4624898599
2.1974933239 -0.9149276110 0.5247164996
2.2702805495 -0.9643408701 0.5658009686
2.3432625250 -1.0200836410 0.5972183157
2.4151341099 -1.0819177006 0.6178128427
2.4843662788 -1.1492831579 0.6268071507
2.5651291633 -1.2394789202 0.6209116306
2.6242401951 -1.3143984837 0.6034281653
2.6779644977 -1.3901470633 0.5752770935
2.7260644631 -1.4653168978 0.5370841464
2.7685688018 -1.5387279369 0.4898524593
2.8055267753 -1.6095126552 0.4345948247
2.8438223424 -1.6932629964 0.3554987134
2.8673987861 -1.7553152632 0.2845757166
2.8846822832 -1.8125567640 0.2080164399
2.8952470255 -1.8643415669 0.1265237128
2.8987079178 -1.9100130545 0.0408768369
2.8947696634 -1.9489359014 -0.0480111839
2.8798914188 -1.9879233216 -0.1620165436
2.8590272229 -2.0097426039 -0.2544316900
2.8305406258 -2.0228679998 -0.3464603712
2.7950166561 -2.0269971220 -0.4368618689
2.7411069173 -2.0187861306 -0.5453059654
2.6918604694 -2.0026804617 -0.6274247822
2.6378012277 -1.9780301950 -0.7042266733
2.5796386377 -1.9452854449 -0.7747489407
2.5021197043 -1.8934099126 -0.8523874010
2.4374795905 -1.8446766911 -0.9059789438
2.3712219820 -1.7899813839 -0.9511914324
2.3042175350 -1.7298927246 -0.9876325070
2.2209571459 -1.6479508929 -1.0205519374
2.1565123211 -1.5769102675 -1.0356971936
2.0959053546 -1.5012653830 -1.0409114713
2.0280125238 -1.4009461707 -1.0341590746
1.9844130984 -1.3160022619 -1.0160680615
1.9458297275 -1.2071746159 -0.9790661919
1.9261865252 -1.1204162540 -0.9403151985
1.9158851936 -1.0357442804 -0.8939199051
1.9137078872 -0.9349794819 -0.8262742632
1.9183235410 -0.8593985839 -0.7654231847
1.9273709342 -0.7888994739 -0.6991929705
1.9401337077 -0.7239656024 -0.6280582821
1.9561958299 -0.6649767972 -0.5525404976
1.9754596593 -0.6121547109 -0.4732881768
1.9982481304 -0.5657908909 -0.3909909272
2.0250065838 -0.5257534022 -0.3065784407
2.0647543818 -0.4832810097 -0.1999187827
2.1029988869 -0.4540851961 -0.1154533716
2.1477681969 -0.4263164923 -0.0337790511
2.1996236668 -0.3967286977 0.0428403554
2.2586953693 -0.3613203665 0.1111654455
2.3234970262 -0.3157190696 0.1667215573
2.4065245931 -0.2420366237 0.2142328327
2.4664373354 -0.1671657123 0.2280174773
2.5138929167 -0.0584900230 0.2118950497
2.5224707723 0.0309410474 0.1788551021
2.5040839280 0.1146148609 0.1347466284
2.4660831215 0.1894996551 0.0863767261
2.4020757792 0.2727445727 0.0255939034
2.3419628615 0.3333092176 -0.0207949034
2.2745536911 0.3893440822 -0.0625201846
2.1998844974 0.4412275140 -0.0962623400
2.1187316190 0.4892563084 -0.1185198702
2.0334740976 0.5345198652 -0.1276464795
1.9473009313 0.5791488103 -0.1250210016
1.8627694388 0.6255153016 -0.1131641874
1.7815449416 0.6755258182 -0.0946414943
1.7046501962 0.7303629134 -0.0717908934
1.6325837844 0.7904389761 -0.0464587150
1.5651748007 0.8554350578 -0.0203628680
1.5012478079 0.9242580030 0.0048093369
1.4384103798 0.9950540487 0.0270919529
1.3732406480 1.0650660161 0.0441276131
1.2833832715 1.1456869378 0.0541708199
1.2036007966 1.2009566229 0.0543699380
1.1178388272 1.2463644741 0.0520183917
1.0274433706 1.2816345172 0.0483637885
0.9339577644 1.3076875420 0.0439021668
0.8386015413 1.3258695889 0.0391228551
0.7422013023 1.3375973497 0.0344598787
0.6452699874 1.3441983095 0.0302895425
0.5481030544 1.3468529606 0.0269443521
0.4508578732 1.3465980076 0.0247326922
0.3536120148 1.3443257126 0.0240429009
0.2563996585 1.3409972060 0.0251772050
0.1592454679 1.3374870913 0.0284772246
0.0621963268 1.3346558633 0.0343571083
-0.0346432585 1.3334382256 0.0433069075
-0.1310601626 1.3348920453 0.0559075569
-0.2266560056 1.3402358684 0.0728322408
-0.3218339571 1.3485128812 0.0910017214
