# Supplementary material for: The topology of the magnetically induced ring current of C13Cl2
Source: Chem Sci. 2026 Jun 27. Online ahead of print. doi: 10.1039/d6sc03398a (PMC13334967; doi:10.1039/d6sc03398a)
Supplement: SC-OLF-D6SC03398A-s002 [file SC-OLF-D6SC03398A-s002.zip › c13cl2/3loops/ribbon_traj_024_039.xyz]

300

-0.4154635349 1.3595885450 0.1741647877
-0.5238119452 1.3594072370 0.1710677014
-0.6191423695 1.3530187386 0.1575478332
-0.7122893074 1.3404387615 0.1352824269
-0.8032674637 1.3230122160 0.1076733861
-0.8928230745 1.3017884039 0.0780831072
-0.9816576171 1.2767561446 0.0494366066
-1.0698289670 1.2464558999 0.0243981855
-1.1463300643 1.2145516614 0.0070645452
-1.2296162862 1.1668079025 -0.0031295177
-1.2967414402 1.1152296065 -0.0022077258
-1.3577808224 1.0571994596 0.0065468566
-1.4220900089 0.9870660945 0.0237326383
-1.4842433397 0.9163383174 0.0460188176
-1.5475525099 0.8475745034 0.0710510271
-1.6143725585 0.7825782699 0.0969380492
-1.6857340920 0.7222757826 0.1219821185
-1.7714133007 0.6603307400 0.1470066812
-1.8623186832 0.6040478775 0.1663331737
-1.9569094446 0.5516509789 0.1760624887
-2.0520348471 0.4998887630 0.1727519935
-2.1341980776 0.4522334694 0.1570236512
-2.2107369375 0.4013312708 0.1284998712
-2.2797498697 0.3465696139 0.0894377691
-2.3412955844 0.2878602492 0.0439971929
-2.3953538164 0.2245751971 -0.0046141221
-2.4362667697 0.1646602762 -0.0477691270
-2.4684965567 0.0992253488 -0.0904931208
-2.4837076012 0.0258462853 -0.1288234435
-2.4815309642 -0.0409543127 -0.1555600487
-2.4574516779 -0.1195074828 -0.1739238860
-2.4190255339 -0.1809458486 -0.1722534975
-2.3746304239 -0.2362496527 -0.1599000967
-2.3184648756 -0.2897935004 -0.1272119843
-2.2634781992 -0.3335652053 -0.0814212283
-2.2121556428 -0.3694050697 -0.0253551536
-2.1602527836 -0.4046499782 0.0475294236
-2.1154664070 -0.4367715653 0.1266372374
-2.0775905412 -0.4693604805 0.2092413253
-2.0456862277 -0.5050832365 0.2931347161
-2.0188691210 -0.5455146222 0.3767156149
-1.9966493454 -0.5917612895 0.4586480000
-1.9785065388 -0.6440425300 0.5379259863
-1.9641703746 -0.7022030818 0.6138212548
-1.9537853234 -0.7662526990 0.6855018756
-1.9477251230 -0.8357187775 0.7524513158
-1.9466034342 -0.9101512178 0.8140779928
-1.9516392043 -0.9890385789 0.8696138003
-1.9641455799 -1.0715175171 0.9182502743
-1.9853721396 -1.1563434108 0.9591640656
-2.0162862920 -1.2419700396 0.9913142148
-2.0509901112 -1.3164737886 1.0120476951
-2.0996380143 -1.3990056438 1.0252020131
-2.1550658316 -1.4781994202 1.0281433115
-2.2154404221 -1.5533796667 1.0205609853
-2.2787597065 -1.6243319094 1.0029314353
-2.3434739394 -1.6908535782 0.9757157941
-2.4083886630 -1.7525192623 0.9391320048
-2.4725061613 -1.8087945441 0.8935521841
-2.5348926093 -1.8589401674 0.8392667094
-2.5948695620 -1.9024429307 0.7771075441
-2.6515294823 -1.9384154764 0.7074694386
-2.7040719357 -1.9660723945 0.6311274448
-2.7516484438 -1.9849007131 0.5490662229
-2.7936377120 -1.9947061046 0.4625140937
-2.8292878360 -1.9952771492 0.3726190451
-2.8579313203 -1.9866248855 0.2806485956
-2.8791200515 -1.9690425063 0.1879375671
-2.8928112904 -1.9431042504 0.0957857017
-2.8989230492 -1.9093068081 0.0053778765
-2.8976881585 -1.8683218164 -0.0822227995
-2.8892208094 -1.8207291280 -0.1660093882
-2.8738368286 -1.7671038913 -0.2450349949
-2.8520879971 -1.7082079143 -0.3186264602
-2.8242127284 -1.6446279752 -0.3860015939
-2.7904103949 -1.5769324647 -0.4462744331
-2.7510344180 -1.5059554480 -0.4988936260
-2.6999604347 -1.4232377176 -0.5473100476
-2.6488169277 -1.3482429523 -0.5805208945
-2.5923563290 -1.2732363596 -0.6034273632
-2.5307519223 -1.1997152812 -0.6150881164
-2.4645603684 -1.1293291106 -0.6146960144
-2.3949107968 -1.0635237155 -0.6022985843
-2.3231837991 -1.0033704204 -0.5783381252
-2.2509064489 -0.9493781133 -0.5436502262
-2.1793507658 -0.9015339581 -0.4996345037
-2.1093684616 -0.8597217157 -0.4476224146
-2.0413224874 -0.8236721011 -0.3891059264
-1.9670453868 -0.7901168321 -0.3172669067
-1.9016650920 -0.7666001032 -0.2499844522
-1.8356266730 -0.7499315604 -0.1813323837
-1.7670087100 -0.7410965293 -0.1138376663
-1.6938931444 -0.7413097457 -0.0507787071
-1.6050775176 -0.7536450538 0.0099634207
-1.5198395322 -0.7760946562 0.0489566892
-1.4206239390 -0.8123671472 0.0724157469
-1.3223002496 -0.8574596332 0.0686383935
-1.2296273168 -0.9051888854 0.0396216943
-1.1532892612 -0.9453925519 -0.0035585572
-1.0814085706 -0.9803895481 -0.0579132072
-1.0094945975 -1.0092422505 -0.1157969412
-0.9325631422 -1.0317289095 -0.1697355671
-0.8474390676 -1.0477869322 -0.2119999052
-0.7550214215 -1.0584683084 -0.2366932654
-0.6709751557 -1.0645762132 -0.2417189000
-0.5759053559 -1.0693951143 -0.2270198444
-0.4857795761 -1.0735135094 -0.1930240398
-0.4130183156 -1.0771719167 -0.1498768314
-0.3392739095 -1.0828965825 -0.0876770387
-0.2743003867 -1.0908027382 -0.0165114845
-0.2170863671 -1.1018932781 0.0606903599
-0.1656102108 -1.1168387131 0.1412359383
-0.1183619093 -1.1364029730 0.2233815383
-0.0734379785 -1.1609092587 0.3055080563
-0.0296297080 -1.1908147746 0.3864334966
0.0141784610 -1.2262607454 0.4650788229
0.0586055000 -1.2673766529 0.5405364371
0.1040125472 -1.3142275059 0.6119342409
0.1504233933 -1.3669180337 0.6784149195
0.1975095231 -1.4253686114 0.7393248996
0.2446269421 -1.4896339079 0.7939720784
0.2907058343 -1.5598888795 0.8415890274
0.3344191860 -1.6360332903 0.8816410784
0.3740565034 -1.7180194938 0.9134412111
0.4078366443 -1.8053439329 0.9365399473
0.4312878415 -1.8856986531 0.9488075669
0.4489740141 -1.9804811355 0.9540651900
0.4566466589 -2.0647808442 0.9507449413
0.4569228330 -2.1606529655 0.9385737743
0.4508047950 -2.2433163559 0.9210257605
0.4383078216 -2.3351867305 0.8937294268
0.4208533874 -2.4237989934 0.8592832800
0.3992897344 -2.5086162466 0.8182168442
0.3773202319 -2.5796315688 0.7774833918
0.3493435191 -2.6561047125 0.7253226830
0.3182267346 -2.7274405100 0.6679102896
0.2840933480 -2.7931770378 0.6057134076
0.2469419473 -2.8526723789 0.5391108510
0.2068566760 -2.9053713809 0.4685961198
0.1640395532 -2.9508333942 0.3947244887
0.1187306536 -2.9885298408 0.3180142243
0.0712514569 -3.0179407878 0.2390297777
0.0220269025 -3.0388721761 0.1584259007
-0.0284279553 -3.0510835679 0.0767870501
-0.0795543405 -3.0542397254 -0.0052829975
-0.1308354979 -3.0486424743 -0.0871238442
-0.1817783198 -3.0343650031 -0.1681212723
-0.2318528649 -3.0115227459 -0.2476895439
-0.2806587554 -2.9805527790 -0.3252735278
-0.3279118100 -2.9419817481 -0.4003738127
-0.3733569395 -2.8961406505 -0.4724422584
-0.4168938924 -2.8435782976 -0.5410088617
-0.4585558076 -2.7849685789 -0.6057248299
-0.4984309405 -2.7208379442 -0.6661878069
-0.5365240558 -2.6514857815 -0.7218239746
-0.5730421408 -2.5776921449 -0.7725493798
-0.6079955761 -2.4998738139 -0.8180402918
-0.6411055912 -2.4183355592 -0.8579509077
-0.6718502243 -2.3334075508 -0.8920591850
-0.7028913877 -2.2344859724 -0.9234660260
-0.7258426281 -2.1316510286 -0.9480293950
-0.7316381897 -2.0252940342 -0.9655641207
-0.7040560063 -1.9099296898 -0.9746337705
-0.6559543953 -1.8140262362 -0.9703832929
-0.5966747110 -1.7253629968 -0.9551222240
-0.5395865243 -1.6511906136 -0.9327162869
-0.4797924572 -1.5818141709 -0.9024185689
-0.4191325867 -1.5169327130 -0.8645089049
-0.3588606854 -1.4562359225 -0.8195560717
-0.2998423444 -1.3996842394 -0.7679488355
-0.2354892107 -1.3412485823 -0.7028128340
-0.1809112893 -1.2936719897 -0.6386578877
-0.1288618605 -1.2507140227 -0.5693324672
-0.0791082315 -1.2123725324 -0.4957373463
-0.0312839362 -1.1787743805 -0.4186208897
0.0210567378 -1.1470205915 -0.3288076878
0.0673116783 -1.1235646919 -0.2471186251
0.1146079464 -1.1047393258 -0.1648310900
0.1644888449 -1.0902170726 -0.0832101164
0.2185218072 -1.0794466106 -0.0037111188
0.2787618028 -1.0719120058 0.0715282331
0.3466969176 -1.0667427228 0.1400244558
0.4232381875 -1.0630571852 0.1987454330
0.5085205004 -1.0600196538 0.2437176377
0.6006941342 -1.0565877794 0.2717737181
0.6846697126 -1.0525727354 0.2816424483
0.7805273617 -1.0450464706 0.2727083812
0.8719749064 -1.0327209907 0.2442163917
0.9562021840 -1.0143781842 0.2005621555
1.0332975449 -0.9895074888 0.1477458320
1.1066212455 -0.9580534795 0.0930300014
1.1811233395 -0.9209327965 0.0437821531
1.2606036552 -0.8799110186 0.0071719896
1.3569365981 -0.8340583985 -0.0112330186
1.4460919165 -0.7977523491 -0.0072184782
1.5351639424 -0.7696935753 0.0165678570
1.6208112626 -0.7518878753 0.0571722218
1.7010511505 -0.7447806864 0.1104147226
1.7845523138 -0.7488767244 0.1796675895
1.8547909242 -0.7614753708 0.2449391224
1.9230209594 -0.7814006993 0.3105583802
1.9909622839 -0.8076123280 0.3742327744
2.0597873949 -0.8396237536 0.4341797153
2.1300728090 -0.8772762477 0.4888981401
2.2108927823 -0.9263912441 0.5422953701
2.2838573281 -0.9766656865 0.5809547764
2.3566831594 -1.0332761845 0.6098093110
2.4280276975 -1.0958661309 0.6279549988
2.4963963327 -1.1638133474 0.6345314722
2.5684160048 -1.2448243934 0.6285790560
2.6268822244 -1.3197350251 0.6105507171
2.6799670017 -1.3954318941 0.5821498978
2.7274844299 -1.4705394600 0.5439737175
2.7740801842 -1.5528718908 0.4906032932
2.8098421891 -1.6233785893 0.4349209839
2.8399027642 -1.6905340199 0.3721674300
2.8639706576 -1.7536547400 0.3029785434
2.8817870916 -1.8121904483 0.2281019112
2.8937802172 -1.8718058039 0.1381244796
2.8971585969 -1.9187309521 0.0536710024
2.8932066604 -1.9592129672 -0.0340164058
2.8818346569 -1.9927634831 -0.1239473775
2.8628972307 -2.0186934757 -0.2151029258
2.8328480299 -2.0384122914 -0.3175458512
2.7985729397 -2.0468229536 -0.4075402563
2.7576055321 -2.0464488489 -0.4950953186
2.7106578354 -2.0372617181 -0.5790895480
2.6518717974 -2.0173995522 -0.6682096549
2.5945452919 -1.9904870901 -0.7413179522
2.5335416523 -1.9559530427 -0.8079640251
2.4695828372 -1.9145618464 -0.8675615921
2.4033183357 -1.8668064677 -0.9193904451
2.3269749953 -1.8062120779 -0.9673406800
2.2585180559 -1.7470032499 -1.0013406989
2.1905747989 -1.6829475972 -1.0264028670
2.1245891368 -1.6140625450 -1.0420267878
2.0553707043 -1.5306977452 -1.0479261090
2.0007515726 -1.4512286819 -1.0427734376
1.9558241937 -1.3672006924 -1.0273872460
1.9190398012 -1.2692919524 -0.9988910584
1.8987930587 -1.1815037807 -0.9641405616
1.8886497162 -1.0952607160 -0.9217735717
1.8865178981 -1.0120549098 -0.8726105710
1.8914191367 -0.9233040311 -0.8101726133
1.9005271780 -0.8495288526 -0.7482676013
1.9130057086 -0.7809794113 -0.6811461948
1.9283772477 -0.7182519621 -0.6091064625
1.9465667717 -0.6618376923 -0.5326473619
1.9674167355 -0.6118108672 -0.4525156083
1.9948508053 -0.5637551644 -0.3590111956
2.0230086626 -0.5279377947 -0.2737018074
2.0556395889 -0.4980056770 -0.1877300227
2.0934504497 -0.4725446171 -0.1024655496
2.1375076203 -0.4494246080 -0.0196101932
2.1884291468 -0.4257280997 0.0589167711
2.2466468646 -0.3976110010 0.1304033924
2.3028432860 -0.3680544469 0.1862807968
2.3631422004 -0.3285967748 0.2302947725
2.4238525711 -0.2795693439 0.2620987084
2.4816125484 -0.2211454276 0.2806532215
2.5322777464 -0.1536503562 0.2847571675
2.5673836372 -0.0779809104 0.2718029967
2.5828175080 0.0003190954 0.2461017365
2.5772744200 0.0765717114 0.2114344024
2.5536658252 0.1473768005 0.1720578834
2.5111560228 0.2202631471 0.1251365770
2.4641751012 0.2779656553 0.0846243002
2.4047029221 0.3394548177 0.0397842799
2.3385091359 0.3963856123 -0.0015545306
2.2657680740 0.4492556404 -0.0367548599
2.1865053359 0.4981064266 -0.0620762895
2.1025185111 0.5437520804 -0.0751723695
2.0060765428 0.5933998055 -0.0757938487
1.9111644508 0.6446132546 -0.0628393255
1.8301092529 0.6939075234 -0.0440709871
1.7532900466 0.7479445468 -0.0210008696
1.6801203257 0.8062922894 0.0029354234
1.6097801071 0.8681366116 0.0253278140
1.5415759517 0.9325413156 0.0456450343
1.4741849897 0.9982781030 0.0633717982
1.4056035568 1.0637379989 0.0777942354
1.3428343608 1.1195158975 0.0869887054
1.2648676238 1.1764903505 0.0910171373
1.1817407514 1.2251249978 0.0885565550
1.0954936340 1.2655950890 0.0808172985
1.0175415403 1.2949723417 0.0725679376
0.9271303638 1.3248623557 0.0663726124
0.8458562486 1.3445721818 0.0614836708
0.7520882903 1.3634003667 0.0588528172
0.6569490259 1.3759783570 0.0581917786
0.5609072287 1.3819798626 0.0596172918
0.4646021148 1.3812099071 0.0632044188
0.3686301757 1.3751408524 0.0692456378
0.2732956090 1.3671667106 0.0787159788
0.1785406138 1.3597566085 0.0916030500
0.0840948917 1.3539663333 0.1065126634
-0.0103075143 1.3504660212 0.1222947605
-0.1049063920 1.3495205613 0.1378652393
-0.1999143307 1.3509723725 0.1521679829
-0.3072378808 1.3551052727 0.1661043927
-0.4149913500 1.3636367500 0.0933362800
-0.5128636770 1.3677454583 0.0944892068
-0.6101967221 1.3657132954 0.0837127363
-0.7055614666 1.3573113652 0.0628201400
-0.7987597811 1.3439608697 0.0355184996
-0.8904575959 1.3267302369 0.0053975367
-0.9815404466 1.3059977074 -0.0243674092
-1.0723092770 1.2805564575 -0.0512447663
-1.1621066334 1.2474302002 -0.0722213175
-1.2484794360 1.2028320247 -0.0838508612
-1.3276541919 1.1453119009 -0.0838505051
-1.3981440407 1.0781754964 -0.0731133789
-1.4622970691 1.0064776271 -0.0543839059
-1.5243984853 0.9343852157 -0.0307540032
-1.5879811384 0.8645347662 -0.0044860627
-1.6555713008 0.7989099413 0.0226152527
-1.7281208677 0.7384369821 0.0488234952
-1.8057068197 0.6834027178 0.0724607973
-1.8879135804 0.6335117430 0.0914210851
-1.9734600940 0.5872795072 0.1036826797
-2.0607106347 0.5427501229 0.1060460627
-2.1468878695 0.4973018433 0.0959675828
-2.2287112004 0.4487795777 0.0726427169
-2.3035078163 0.3960534151 0.0376329538
-2.3711282060 0.3391288088 -0.0046886339
-2.4319994080 0.2778553233 -0.0510220246
-2.4850166845 0.2110930884 -0.0993620624
-2.5273021189 0.1372887270 -0.1479378664
-2.5517277898 0.0545391689 -0.1939077931
-2.5508961163 -0.0353189507 -0.2317439971
-2.5192987633 -0.1252046308 -0.2522513711
-2.4660188850 -0.2069451162 -0.2519751251
-2.4008010746 -0.2764164781 -0.2303328545
-2.3319222900 -0.3321653709 -0.1889750759
-2.2654294518 -0.3752722222 -0.1315603206
-2.2049854621 -0.4084496862 -0.0620070112
-2.1522564849 -0.4356283902 0.0159943691
-2.1067719704 -0.4611604570 0.0989774945
-2.0682334307 -0.4883858736 0.1848988257
-2.0355033569 -0.5197689867 0.2718005215
-2.0076410547 -0.5567729545 0.3581873769
-1.9842415806 -0.6005794628 0.4426927303
-1.9645549800 -0.6510801049 0.5243588554
-1.9483191705 -0.7080702471 0.6024343954
-1.9356922555 -0.7716406865 0.6759615099
-1.9268837662 -0.8410007406 0.7446423712
-1.9224385496 -0.9157029500 0.8079336060
-1.9238361343 -0.9953513607 0.8650161682
-1.9324676673 -1.0790015261 0.9152971440
-1.9498619690 -1.1654073733 0.9580655087
-1.9776787179 -1.2529395218 0.9921412733
-2.0164992460 -1.3395389707 1.0164051727
-2.0651816450 -1.4234328549 1.0300543815
-2.1214917932 -1.5035262295 1.0332966820
-2.1833260485 -1.5791708689 1.0258679393
-2.2484580896 -1.6501707779 1.0080260377
-2.3150961864 -1.7165338630 0.9805255291
-2.3819834182 -1.7779581760 0.9436978693
-2.4480424464 -1.8337891045 0.8976078944
-2.5123201083 -1.8833706106 0.8427213065
-2.5741504089 -1.9262222760 0.7799326114
-2.6326262696 -1.9614637144 0.7096453210
-2.6869300304 -1.9883367509 0.6326305150
-2.7361455519 -2.0062111633 0.5498116863
-2.7797293447 -2.0149014601 0.4625039306
-2.8168679035 -2.0143244616 0.3718410309
-2.8468652303 -2.0044048704 0.2790968340
-2.8692845854 -1.9856553634 0.1855804473
-2.8840031167 -1.9583684371 0.0926392510
-2.8908973599 -1.9231777851 0.0014597196
-2.8902927815 -1.8808408720 -0.0869135876
-2.8821233744 -1.8317575994 -0.1713422171
-2.8668754205 -1.7766718296 -0.2509459715
-2.8451158472 -1.7163916635 -0.3250843418
-2.8169428898 -1.6514248810 -0.3928434628
-2.7825903510 -1.5823330435 -0.4532626572
-2.7425644474 -1.5100374249 -0.5059180285
-2.6968984197 -1.4353692675 -0.5499845378
-2.6453571382 -1.3593124100 -0.5840489596
-2.5883802868 -1.2832203194 -0.6077254111
-2.5260512782 -1.2086429438 -0.6199656334
-2.4590155175 -1.1372187827 -0.6199678566
-2.3883977391 -1.0704527282 -0.6077854193
-2.3155802544 -1.0094683526 -0.5838450330
-2.2421262093 -0.9547383952 -0.5490899649
-2.1693072716 -0.9063143173 -0.5048746141
-2.0979763862 -0.8641466140 -0.4525376947
-2.0284674165 -0.8279146121 -0.3936947249
-1.9604339080 -0.7975804924 -0.3299827701
-1.8929871781 -0.7735160681 -0.2630437644
-1.8246145192 -0.7566108022 -0.1948707803
-1.7532648149 -0.7478991791 -0.1282640993
-1.6770149040 -0.7486989775 -0.0667955366
-1.5946304640 -0.7604013779 -0.0152840674
-1.5069158053 -0.7832433906 0.0214718967
-1.4165681711 -0.8160504775 0.0394699176
-1.3273036330 -0.8559594302 0.0366195127
-1.2429051224 -0.8989707672 0.0121228508
-1.1647629377 -0.9404719289 -0.0297868513
-1.0916381103 -0.9769776815 -0.0838675792
-1.0188602918 -1.0073765828 -0.1420744735
-0.9411269337 -1.0311874384 -0.1967720704
-0.8549194770 -1.0480686586 -0.2399488651
-0.7612185753 -1.0591300243 -0.2657218285
-0.6637664645 -1.0658003287 -0.2708045156
-0.5674518719 -1.0698854559 -0.2540716392
-0.4764186048 -1.0730493394 -0.2182355024
-0.3938261060 -1.0763816086 -0.1657053824
-0.3207994901 -1.0810367226 -0.1005923497
-0.2564024246 -1.0878669660 -0.0270545783
-0.1996002838 -1.0979358862 0.0521856988
-0.1480748413 -1.1118481490 0.1344127769
-0.1004664826 -1.1304463492 0.2180696121
-0.0548075066 -1.1540044148 0.3015642587
-0.0098055145 -1.1827939212 0.3837641989
0.0356530722 -1.2171528276 0.4635349761
0.0821998147 -1.2570470990 0.5400276369
0.1302446328 -1.3023494944 0.6124745553
0.1798876210 -1.3533234234 0.6799042172
0.2308733026 -1.4097980445 0.7417118145
0.2825823634 -1.4718553677 0.7972406473
0.3340005126 -1.5396722681 0.8458484846
0.3838228018 -1.6132286659 0.8871960239
0.4301150440 -1.6928993180 0.9205217554
0.4707618007 -1.7784838429 0.9454590602
0.5028392669 -1.8697172703 0.9611317014
0.5243850654 -1.9650949652 0.9671321146
0.5345897188 -2.0624703447 0.9635856161
0.5341714752 -2.1596200735 0.9508624441
0.5252224496 -2.2549038174 0.9298235649
0.5097761983 -2.3473802044 0.9013007391
0.4891838978 -2.4363765011 0.8657707885
0.4645206162 -2.5214046326 0.8237077973
0.4365424649 -2.6022377314 0.7758472338
0.4054502144 -2.6782249851 0.7223067163
0.3714820121 -2.7490895492 0.6637292882
0.3347129366 -2.8143260548 0.6004822052
0.2950624201 -2.8732241967 0.5329019462
0.2526485299 -2.9252640491 0.4614882176
0.2076877501 -2.9701115639 0.3868318553
0.1604186222 -3.0072645453 0.3094231264
0.1110706258 -3.0359371982 0.2297415715
0.0601713011 -3.0561015297 0.1484539308
0.0081386678 -3.0675919034 0.0661942303
-0.0443818969 -3.0699254865 -0.0165236543
-0.0968889608 -3.0632982127 -0.0990143970
-0.1488600361 -3.0479294071 -0.1806697596
-0.1996507246 -3.0238441492 -0.2609537989
-0.2489957923 -2.9915898604 -0.3392555234
-0.2964951075 -2.9515435293 -0.4150690678
-0.3418556104 -2.9040130888 -0.4878170386
-0.3849447801 -2.8495430334 -0.5569875362
-0.4257725767 -2.7888898147 -0.6222732426
-0.4644034820 -2.7225855886 -0.6832667557
-0.5007204664 -2.6508455172 -0.7393326097
-0.5348647663 -2.5744589789 -0.7903968691
-0.5666714672 -2.4937644560 -0.8360635981
-0.5956250958 -2.4089903128 -0.8758604958
-0.6208911345 -2.3204634828 -0.9094981728
-0.6409311461 -2.2284995484 -0.9367849487
-0.6530342321 -2.1334302731 -0.9571403242
-0.6530638816 -2.0363009406 -0.9695401750
-0.6382295649 -1.9396576807 -0.9734483601
-0.6080675927 -1.8466991930 -0.9682692426
-0.5656770336 -1.7595721542 -0.9540720090
-0.5152422769 -1.6786804746 -0.9314218279
-0.4599705703 -1.6038908584 -0.9004737217
-0.4024784508 -1.5346067687 -0.8617392912
-0.3445184084 -1.4702883072 -0.8158107268
-0.2872108983 -1.4107816484 -0.7630705533
-0.2314211277 -1.3561289604 -0.7038461426
-0.1775824068 -1.3062091988 -0.6388999145
-0.1260646501 -1.2613113025 -0.5686175751
-0.0767420046 -1.2214914900 -0.4938435793
-0.0292764778 -1.1867845820 -0.4154086029
0.0169331192 -1.1571708582 -0.3341789725
0.0628656928 -1.1327457978 -0.2510820692
0.1096725266 -1.1132478497 -0.1671747069
0.1591086395 -1.0984690299 -0.0838175137
0.2125309882 -1.0877180923 -0.0023318718
0.2721534436 -1.0805190969 0.0751192545
0.3395883761 -1.0759641705 0.1460409883
0.4159132262 -1.0730429431 0.2073507938
0.5015508814 -1.0708755527 0.2547292980
0.5945196801 -1.0682540888 0.2851236429
0.6916611168 -1.0640100190 0.2956839212
0.7886641583 -1.0565475351 0.2854874136
0.8807113131 -1.0437689844 0.2548574373
0.9649982221 -1.0246800758 0.2088535619
1.0417434408 -0.9987265310 0.1537244822
1.1147159500 -0.9661303827 0.0969672653
1.1892730940 -0.9278356324 0.0462134162
1.2695208271 -0.8856635876 0.0092786686
1.3560213193 -0.8436165013 -0.0084888434
1.4463058938 -0.8061290469 -0.0054553232
1.5366478467 -0.7774630435 0.0187212879
1.6234453442 -0.7595332833 0.0601743262
1.7046206946 -0.7527476110 0.1145149728
1.7799050735 -0.7567559056 0.1771065320
1.8511193291 -0.7696068105 0.2432089448
1.9201727791 -0.7902422551 0.3096533223
1.9889003272 -0.8174921036 0.3740138878
2.0585313836 -0.8508050043 0.4344200562
2.1296254063 -0.8899892757 0.4893489047
2.2023168809 -0.9354404057 0.5368360988
2.2759724757 -0.9869239301 0.5759100021
2.3494848404 -1.0449800563 0.6046304501
2.4214879485 -1.1090296527 0.6222242972
2.4904562804 -1.1783511647 0.6278958451
2.5552255271 -1.2515883824 0.6216335547
2.6147760305 -1.3272270493 0.6033772675
2.6688341740 -1.4035870392 0.5742913449
2.7172340828 -1.4792919967 0.5352061814
2.7600459827 -1.5532616913 0.4872596113
2.7968898392 -1.6243796958 0.4307878722
2.8278572657 -1.6920599030 0.3670374490
2.8525760078 -1.7555249314 0.2965869479
2.8708317907 -1.8141807273 0.2202381719
2.8822349207 -1.8674545676 0.1387845586
2.8863446565 -1.9146419139 0.0529975858
2.8828029031 -1.9550466149 -0.0362059733
2.8716030680 -1.9881878045 -0.1277268972
2.8525912491 -2.0133534325 -0.2204954326
2.8259950437 -2.0301414136 -0.3132889305
2.7920808125 -2.0380016412 -0.4048930877
2.7512438744 -2.0366402666 -0.4939689314
2.7041388748 -2.0260001254 -0.5792306302
2.6517168771 -2.0067872694 -0.6597515377
2.5945646796 -1.9789825996 -0.7343272894
2.5335152523 -1.9431380114 -0.8020794478
2.4694023601 -1.9001657177 -0.8624467336
2.4029427851 -1.8507139834 -0.9148011496
2.3348972513 -1.7952229720 -0.9583248200
2.2662389874 -1.7345730807 -0.9931153156
2.1980732421 -1.6689230346 -1.0185514279
2.1319074062 -1.5983019330 -1.0339164510
2.0697706676 -1.5227669556 -1.0393683733
2.0139811371 -1.4423986963 -1.0345182201
1.9678846499 -1.3574401967 -1.0187586921
1.9330317560 -1.2696372235 -0.9930263020
1.9100400782 -1.1810918754 -0.9580531869
1.8976644253 -1.0940081230 -0.9149287703
1.8938235263 -1.0100609998 -0.8645201069
1.8966856129 -0.9304604522 -0.8074187918
1.9043215920 -0.8558190474 -0.7443665273
1.9157044565 -0.7867121405 -0.6758025679
1.9302542706 -0.7236577727 -0.6021841240
1.9479291715 -0.6675101730 -0.5238118107
1.9684207707 -0.6182248860 -0.4416074898
1.9922360488 -0.5762328311 -0.3563076512
2.0198795095 -0.5416143213 -0.2688734589
2.0520520158 -0.5134873427 -0.1806648564
2.0894752959 -0.4906291325 -0.0929983669
2.1333387662 -0.4709188792 -0.0075819554
2.1841731794 -0.4516241879 0.0739578546
2.2426297859 -0.4289434293 0.1492326363
2.3081548786 -0.3995102936 0.2158094935
2.3791559772 -0.3592919247 0.2698889927
2.4518179659 -0.3064010299 0.3085269036
2.5212638673 -0.2410656752 0.3302687836
2.5810516315 -0.1638180413 0.3333366681
2.6236573935 -0.0773139380 0.3181843855
2.6409832113 0.0133305348 0.2869117827
2.6301705476 0.1008350415 0.2450535549
2.5967936465 0.1804748715 0.1990961441
2.5490558992 0.2523695323 0.1527621195
2.4918581619 0.3179193594 0.1076509827
2.4279126553 0.3786064243 0.0648138719
2.3578252921 0.4350640765 0.0260129420
2.2815971427 0.4876014581 -0.0060995679
2.1992141346 0.5360906811 -0.0274895226
2.1129578451 0.5816893241 -0.0362146408
2.0259237346 0.6265363716 -0.0322630581
1.9408708847 0.6732722283 -0.0186074292
1.8595170070 0.7239187467 0.0019712754
1.7831829560 0.7799912043 0.0272057145
1.7123675335 0.8417959563 0.0550029673
1.6469404641 0.9089497735 0.0836089856
1.5857513421 0.9802967171 0.1114774456
1.5264550337 1.0540899745 0.1369925050
1.4653855620 1.1277716562 0.1582327351
1.3974165164 1.1969291440 0.1720294086
1.3194588145 1.2558972435 0.1754239642
1.2327507098 1.3004056706 0.1668866213
1.1417266632 1.3315735961 0.1484225499
1.0486210995 1.3559257984 0.1298303670
0.9534340385 1.3735891723 0.1144388076
0.8569286392 1.3855178420 0.1019582041
0.7596315272 1.3925311688 0.0921482789
0.6619266826 1.3956344042 0.0846433497
0.5640370380 1.3956360376 0.0791573932
0.4660910059 1.3932464303 0.0754427601
0.3681545452 1.3891016496 0.0732845768
0.2702525044 1.3837834506 0.0724969539
0.1723837699 1.3778436127 0.0729813255
0.0745262573 1.3718979936 0.0745099918
-0.0233442386 1.3665018598 0.0769507344
-0.1212475461 1.3622513482 0.0801802515
-0.2191875348 1.3598150347 0.0840760921
-0.3171337930 1.3599691440 0.0885094270
-0.4159357198 1.3555403400 0.2549932954
-0.5347602134 1.3510690156 0.2476461960
-0.6280880169 1.3403241817 0.2313829301
-0.7190171482 1.3235661579 0.2077447138
-0.8077751462 1.3020635622 0.1798282726
-0.8951885531 1.2768465710 0.1507686776
-0.9817747876 1.2475145817 0.1232406223
-1.0673486570 1.2123553424 0.1000411374
-1.1305534952 1.1816731227 0.0863504079
-1.2107531364 1.1307837803 0.0775918259
-1.2658286886 1.0851473122 0.0794350535
-1.3174176041 1.0362234229 0.0862070921
-1.3818829488 0.9676545619 0.1018491825
-1.4440881942 0.8982914191 0.1227916384
-1.5071238813 0.8306142406 0.1465881168
-1.5731738163 0.7662465985 0.1712608457
-1.6433473163 0.7061145830 0.1951407418
-1.7371197817 0.6372587622 0.2215525651
-1.8367237860 0.5745840119 0.2412452623
-1.9403587952 0.5160224506 0.2484422977
-2.0433590594 0.4570274031 0.2394579243
-2.1215082857 0.4071650955 0.2180797195
-2.1927626746 0.3538829639 0.1843570254
-2.2559919230 0.2970858127 0.1412425844
-2.3114629628 0.2365916895 0.0926830198
-2.3587082249 0.1712950710 0.0417937805
-2.3875168549 0.1182274640 0.0038238083
-2.4096909944 0.0611619707 -0.0330483752
-2.4156874127 -0.0028465982 -0.0637390939
-2.4121658122 -0.0465896746 -0.0793761003
-2.3956045925 -0.1138103349 -0.0955964010
-2.3720321828 -0.1549465811 -0.0925318699
-2.3484597732 -0.1960828272 -0.0894673389
-2.3050074611 -0.2474216299 -0.0654488928
-2.2615269467 -0.2918581884 -0.0312821360
-2.2193258236 -0.3303604532 0.0112967040
-2.1682490822 -0.3736715663 0.0790644780
-2.1241608436 -0.4123826737 0.1542969804
-2.0869476518 -0.4503350874 0.2335838248
-2.0558690985 -0.4903974863 0.3144689108
-2.0300971872 -0.5342562898 0.3952438529
-2.0090571102 -0.5829431162 0.4746032697
-1.9924580976 -0.6370049550 0.5514931172
-1.9800215787 -0.6963359164 0.6252081143
-1.9718783913 -0.7608647115 0.6950422413
-1.9685664798 -0.8304368145 0.7602602604
-1.9707683189 -0.9045994856 0.8202223797
-1.9794422744 -0.9827257971 0.8742114324
-1.9958234926 -1.0640335081 0.9212034047
-2.0208823102 -1.1472794484 0.9602626225
-2.0548938662 -1.2310005574 0.9904871563
-2.0854809763 -1.2934086064 1.0076902174
-2.1340943837 -1.3745784327 1.0203496446
-2.1886398700 -1.4528726109 1.0229899410
-2.2475547956 -1.5275884646 1.0152540312
-2.3090613234 -1.5984930410 0.9978368329
-2.3718516925 -1.6651732935 0.9709060590
-2.4347939077 -1.7270803486 0.9345661403
-2.4969698761 -1.7837999837 0.8894964737
-2.5574651102 -1.8345097242 0.8358121123
-2.6155887151 -1.8786635854 0.7742824767
-2.6704326950 -1.9153672383 0.7052935562
-2.7212138411 -1.9438080380 0.6296243747
-2.7671513356 -1.9635902629 0.5483207596
-2.8075460793 -1.9745107491 0.4625242568
-2.8417077685 -1.9762298368 0.3733970593
-2.8689974102 -1.9688449005 0.2822003572
-2.8889555177 -1.9524296491 0.1902946868
-2.9016194642 -1.9278400636 0.0989321525
-2.9069487385 -1.8954358311 0.0092960335
-2.9050835355 -1.8558027608 -0.0775320113
-2.8963182444 -1.8097006566 -0.1606765593
-2.8807982366 -1.7575359531 -0.2391240184
-2.8590601471 -1.7000241652 -0.3121685786
-2.8314825670 -1.6378310695 -0.3791597251
-2.7982304388 -1.5715318859 -0.4392862090
-2.7595043886 -1.5018734711 -0.4918692235
-2.7030224497 -1.4111061677 -0.5446355574
-2.6522767172 -1.3371734946 -0.5769928294
-2.5963323711 -1.2632523997 -0.5991293153
-2.5354525664 -1.1907876187 -0.6102105994
-2.4701052192 -1.1214394385 -0.6094241721
-2.4014238545 -1.0565947028 -0.5968117494
-2.3307873437 -0.9972724882 -0.5728312174
-2.2596866886 -0.9440178314 -0.5382104876
-2.1893942599 -0.8967535989 -0.4943943933
-2.1207605369 -0.8552968174 -0.4427071345
-2.0541775583 -0.8194295901 -0.3845171280
-1.9736568656 -0.7826531717 -0.3045510433
-1.9103430060 -0.7596841382 -0.2369251401
-1.8466388267 -0.7432523186 -0.1677939871
-1.7807526052 -0.7342938795 -0.0994112333
-1.7107713848 -0.7339205140 -0.0347618776
-1.6155245712 -0.7468887297 0.0352109088
-1.5327632590 -0.7689459218 0.0764414817
-1.4246797070 -0.8086838169 0.1053615761
-1.3172968662 -0.8589598361 0.1006572742
-1.2163495112 -0.9114070036 0.0671205379
-1.1418155847 -0.9503131748 0.0226697369
-1.0711790309 -0.9838014147 -0.0319588351
-1.0001289032 -1.0111079181 -0.0895194089
-0.9239993507 -1.0322703807 -0.1426990637
-0.8399586583 -1.0475052059 -0.1840509453
-0.7488242677 -1.0578065925 -0.2076647022
-0.6781838469 -1.0633520978 -0.2126332845
-0.5843588399 -1.0689047726 -0.1999680495
-0.4951405475 -1.0739776795 -0.1678125772
-0.4322105252 -1.0779622247 -0.1340482804
-0.3577483288 -1.0847564424 -0.0747617276
-0.2921983487 -1.0937385104 -0.0059683906
-0.2345724504 -1.1058506699 0.0691950211
-0.1831455803 -1.1218292773 0.1480590997
-0.1362573360 -1.1423595968 0.2286934645
-0.0920684505 -1.1678141025 0.3094518539
-0.0494539014 -1.1988356280 0.3891027944
-0.0072961502 -1.2353686633 0.4666226698
0.0350111853 -1.2777062067 0.5410452372
0.0777804617 -1.3261055173 0.6113939264
0.1209591656 -1.3805126441 0.6769256219
0.1641457436 -1.4409391783 0.7369379847
0.2066715209 -1.5074124481 0.7907035094
0.2474111561 -1.5801054909 0.8373295701
0.2850155702 -1.6588379148 0.8760861330
0.3179979629 -1.7431396697 0.9063606668
0.3449114878 -1.8322040228 0.9276208345
0.3597364162 -1.9016800360 0.9364834323
0.3735629628 -1.9958673058 0.9409982654
0.3787035990 -2.0670913437 0.9379042665
0.3796741908 -2.1616858574 0.9262851045
0.3763871403 -2.2317288944 0.9122279560
0.3668394448 -2.3229932565 0.8861581145
0.3525228770 -2.4112214858 0.8527957714
0.3340588525 -2.4958278605 0.8127258911
0.3180979989 -2.5570254062 0.7791195497
0.2932368239 -2.6339844398 0.7283386497
0.2649714571 -2.7057914708 0.6720912911
0.2334737595 -2.7720280208 0.6109446100
0.1988214746 -2.8321205612 0.5453197559
0.1610648221 -2.8854787127 0.4757040219
0.1203913562 -2.9315552246 0.4026171222
0.0770426850 -2.9697951362 0.3266053223
0.0314322879 -2.9999443774 0.2483179839
-0.0161174961 -3.0216428225 0.1683978705
-0.0649945784 -3.0345752323 0.0873798699
-0.1147267841 -3.0385539644 0.0059576592
-0.1647820349 -3.0339867359 -0.0752332915
-0.2146966036 -3.0208005990 -0.1555727850
-0.2640550053 -2.9992013425 -0.2344252889
-0.3123217185 -2.9695156975 -0.3112915321
-0.3593285125 -2.9324199669 -0.3856785577
-0.4048582686 -2.8882682121 -0.4570674783
-0.4488430047 -2.8376135618 -0.5250301872
-0.4913390384 -2.7810473430 -0.5891764172
-0.5324583991 -2.7190902998 -0.6491088580
-0.5723276452 -2.6521260457 -0.7043153395
-0.6112195152 -2.5809253109 -0.7547018906
-0.6493196849 -2.5059831717 -0.8000169855
-0.6865860866 -2.4276808056 -0.8400413195
-0.7228093142 -2.3463516188 -0.8746201971
-0.7648516293 -2.2404723964 -0.9101471032
-0.7986510241 -2.1298717840 -0.9389184658
-0.8102124978 -2.0142871279 -0.9615880663
-0.7698824477 -1.8802016989 -0.9758191808
-0.7038411980 -1.7813532794 -0.9724973431
-0.6276723884 -1.6911538394 -0.9561724391
-0.5639307718 -1.6237007526 -0.9340107459
-0.4996143440 -1.5597374834 -0.9043634162
-0.4357867227 -1.4992586573 -0.8672785185
-0.3732029624 -1.4421835378 -0.8233014166
-0.3124737905 -1.3885868303 -0.7728271178
-0.2395572938 -1.3263682043 -0.7017795254
-0.1842401717 -1.2811347805 -0.6384158610
-0.1316590708 -1.2401167429 -0.5700473593
-0.0814744584 -1.2032535748 -0.4976311133
-0.0332913947 -1.1707641790 -0.4218331766
0.0251803565 -1.1368703247 -0.3234364031
0.0717576638 -1.1143835860 -0.2431551810
0.1195433663 -1.0962308020 -0.1624874731
0.1698690503 -1.0819651153 -0.0826027191
0.2245126263 -1.0711751288 -0.0050903657
0.2853701619 -1.0633049147 0.0679372116
0.3538054590 -1.0575212751 0.1340079233
0.4305631489 -1.0530714273 0.1901400722
0.5154901195 -1.0491637550 0.2327059775
0.6068685883 -1.0449214700 0.2584237933
0.6776783083 -1.0411354518 0.2676009755
0.7723905652 -1.0335454061 0.2599293488
0.8632384998 -1.0216729969 0.2335753461
0.9474061458 -1.0040762926 0.1922707491
1.0248516489 -0.9802884465 0.1417671819
1.0985265410 -0.9499765762 0.0890927374
1.1729735849 -0.9140299606 0.0413508900
1.2516864833 -0.8741584496 0.0050653105
1.3578518768 -0.8245002957 -0.0139771937
1.4458779393 -0.7893756513 -0.0089816332
1.5336800380 -0.7619241070 0.0144144261
1.6181771810 -0.7442424672 0.0541701174
1.6974816064 -0.7368137619 0.1063144724
1.7891995541 -0.7409975432 0.1822286470
1.8584625193 -0.7533439311 0.2466693000
1.9258691397 -0.7725591435 0.3114634380
1.9930242407 -0.7977325524 0.3744516611
2.0610434062 -0.8284425029 0.4339393743
2.1305202116 -0.8645632198 0.4884473756
2.2194686837 -0.9173420825 0.5477546413
2.2917421805 -0.9664074429 0.5859995507
2.3638814785 -1.0215723127 0.6149881719
2.4345674464 -1.0827026091 0.6336857004
2.5023363849 -1.1492755300 0.6411670993
2.5816064825 -1.2380604044 0.6355245572
2.6389884183 -1.3122430009 0.6177241667
2.6910998294 -1.3872767490 0.5900084507
2.7377347771 -1.4617869232 0.5527412536
2.7881143857 -1.5524820903 0.4939469751
2.8227945390 -1.6223774828 0.4390540956
2.8519482627 -1.6890081368 0.3772974109
2.8753653074 -1.7517845486 0.3093701390
2.8927423926 -1.8102001693 0.2359656506
2.9053255138 -1.8761570402 0.1374644006
2.9079725374 -1.9228199902 0.0543444190
2.9036104177 -1.9633793195 -0.0318268383
2.8920662457 -1.9973391617 -0.1201678579
2.8732032122 -2.0240335188 -0.2097104190
2.8397010161 -2.0466831693 -0.3218027719
2.8050650669 -2.0556442660 -0.4101874248
2.7639671898 -2.0562574312 -0.4962217058
2.7171767960 -2.0485233109 -0.5789484659
2.6520267176 -2.0280118350 -0.6766677720
2.5945259042 -2.0019915807 -0.7483086149
2.5335680523 -1.9687680740 -0.8138486024
2.4697633143 -1.9289579751 -0.8726764506
2.4036938862 -1.8828989520 -0.9239797407
2.3190527392 -1.8172011838 -0.9763565401
2.2507971244 -1.7594334191 -1.0095660821
2.1830763557 -1.6969721598 -1.0342543062
2.1172708674 -1.6298231570 -1.0501371245
2.0409707411 -1.5386285347 -1.0564838447
1.9875220081 -1.4600586676 -1.0510286552
1.9437637375 -1.3769611881 -1.0360158000
1.9050478464 -1.2689466813 -1.0047558148
1.8875460392 -1.1819156860 -0.9702279364
1.8796350071 -1.0965133090 -0.9286183732
1.8792122699 -1.0140488197 -0.8807010350
1.8861526604 -0.9161476101 -0.8129264349
1.8967327640 -0.8432386577 -0.7521686754
1.9103069607 -0.7752466821 -0.6864898217
1.9265002249 -0.7128461515 -0.6160288009
1.9452043719 -0.6561652115 -0.5414829130
1.9664127002 -0.6053968484 -0.4634237267
1.9974655619 -0.5512774977 -0.3617147400
2.0261378156 -0.5142612682 -0.2785301560
2.0592271620 -0.4825240114 -0.1947951891
2.0974256034 -0.4544601016 -0.1119327322
2.1416764744 -0.4279303369 -0.0316384311
2.1926851142 -0.3998320114 0.0438756876
2.2506639432 -0.3662785727 0.1115741485
2.2975316934 -0.3365986001 0.1567521001
2.3471284235 -0.2979016249 0.1907005523
2.3958871763 -0.2527376580 0.2156705133
2.4419612296 -0.2012251799 0.2310376594
2.4835038613 -0.1434826711 0.2361776669
2.5111098809 -0.0786478827 0.2254216079
2.5246518047 -0.0126923440 0.2052916903
2.5243782925 0.0523083814 0.1778152499
2.5105380039 0.1142787295 0.1450196228
2.4732561463 0.1881567619 0.0975110346
2.4364920404 0.2380119513 0.0615976177
2.3814931889 0.3003032110 0.0147546878
2.3191929797 0.3577071482 -0.0291220033
2.2499390053 0.4109098228 -0.0674101520
2.1737965371 0.4601221722 -0.0966630564
2.0920791772 0.5058148367 -0.1141300981
1.9862293510 0.5602632395 -0.1193246393
1.8814580170 0.6159542808 -0.1070712217
1.8007014988 0.6638963001 -0.0901132496
1.7233971372 0.7158978893 -0.0692074536
1.6478731178 0.7707886225 -0.0491321205
1.5726197500 0.8273234497 -0.0329533576
1.4974005614 0.8847859141 -0.0201873769
1.4219149456 0.9424662315 -0.0102489086
1.3458215515 0.9997043416 -0.0026442643
1.2882522052 1.0421026511 0.0019480023
1.2102764330 1.0970834575 0.0066103105
1.1307307929 1.1498443250 0.0102264886
1.0492606047 1.1996165818 0.0132120471
0.9864619810 1.2340188849 0.0153055083
0.9008266891 1.2761355391 0.0183064173
0.8347838580 1.3036265216 0.0210091375
0.7445450533 1.3342695647 0.0255573555
0.6519713692 1.3563223098 0.0317402075
0.5577774194 1.3683236876 0.0400771904
0.4631132237 1.3691733839 0.0509660775
0.3691058062 1.3611800552 0.0652066989
0.2763387135 1.3505499707 0.0849350036
0.1846974577 1.3416696043 0.1102247746
0.0936635262 1.3360346730 0.1385153350
0.0027292099 1.3344301826 0.1676387866
-0.0885652378 1.3367897745 0.1955502271
-0.1806411267 1.3421297103 0.2202598736
-0.2973419685 1.3502414014 0.2436993583
