# Supplementary material for: The topology of the magnetically induced ring current of C13Cl2
Source: Chem Sci. 2026 Jun 27. Online ahead of print. doi: 10.1039/d6sc03398a (PMC13334967; doi:10.1039/d6sc03398a)
Supplement: SC-OLF-D6SC03398A-s002 [file SC-OLF-D6SC03398A-s002.zip › c13cl2/3loops/ribbon_traj_024_052.xyz]

300

-0.4109459184 1.3637889261 0.0907681203
-0.5086128670 1.3666727756 0.0911357156
-0.6057194031 1.3650671043 0.0810479612
-0.7009751560 1.3571656195 0.0607847212
-0.7941057105 1.3442428753 0.0339812750
-0.8857091363 1.3273836150 0.0041665199
-0.9766380152 1.3069715301 -0.0254705410
-1.0672126147 1.2818861751 -0.0523625658
-1.1677760913 1.2443856491 -0.0755018245
-1.2533807376 1.1990872185 -0.0863031298
-1.3318441573 1.1413490562 -0.0857534186
-1.4019625049 1.0743729926 -0.0747575564
-1.4660591073 1.0030112134 -0.0559824436
-1.5282336068 0.9313119889 -0.0323774453
-1.5920002157 0.8619484604 -0.0062224114
-1.6597003729 0.7967625759 0.0206957571
-1.7322921490 0.7366845419 0.0466720869
-1.8098915069 0.6820247588 0.0699754866
-1.8920067742 0.6323868857 0.0885430819
-1.9773860631 0.5863203815 0.1002238468
-2.0643030941 0.5418135063 0.1021362942
-2.1499981403 0.4963279692 0.0916469425
-2.2312956309 0.4477917965 0.0680523201
-2.3058457791 0.3951788671 0.0333052130
-2.3733111065 0.3383581256 -0.0087070372
-2.4338619279 0.2770474831 -0.0547819182
-2.4864916506 0.2102363866 -0.1028276082
-2.5280763666 0.1363543507 -0.1510216408
-2.5519109114 0.0538494989 -0.1964859383
-2.5503281513 -0.0353730032 -0.2334536447
-2.5193224732 -0.1245060400 -0.2537202016
-2.4667440198 -0.2057762941 -0.2535295722
-2.4021570981 -0.2750655598 -0.2323496857
-2.3337030711 -0.3308710016 -0.1917118462
-2.2673417444 -0.3741079756 -0.1350176536
-2.2067762914 -0.4074714496 -0.0662036874
-2.1536887553 -0.4347763067 0.0111046266
-2.1078656691 -0.4602036536 0.0936003888
-2.0642377553 -0.4906387176 0.1898130875
-2.0316504696 -0.5221937038 0.2764080022
-2.0037938110 -0.5593944105 0.3624085910
-1.9801942553 -0.6033068517 0.4464864958
-1.9601677334 -0.6538855155 0.5276944147
-1.9434584442 -0.7109702162 0.6052548633
-1.9301129941 -0.7744430329 0.6783745067
-1.9203260899 -0.8436945758 0.7466437399
-1.9147963299 -0.9183354745 0.8094830968
-1.9147600440 -0.9978421888 0.8662812683
-1.9215934541 -1.0813356031 0.9165217370
-1.9370898446 -1.1676996552 0.9593808679
-1.9629888513 -1.2553204567 0.9937554475
-2.0000733298 -1.3421057059 1.0185832688
-2.0534371023 -1.4366469798 1.0347886163
-2.1099129904 -1.5163421780 1.0377722499
-2.1721184938 -1.5913529502 1.0301569584
-2.2376330359 -1.6616782187 1.0123620294
-2.3046807478 -1.7273598048 0.9850593920
-2.3720020925 -1.7880336208 0.9484077775
-2.4385190065 -1.8432117264 0.9027132330
-2.5033234264 -1.8922650481 0.8484051057
-2.5731763145 -1.9390044726 0.7776438931
-2.6318039624 -1.9729473090 0.7072718985
-2.6862497446 -1.9985742241 0.6303283899
-2.7356907000 -2.0153846714 0.5477848373
-2.7794762698 -2.0232055438 0.4608334348
-2.8168337149 -2.0218397599 0.3705999956
-2.8471243598 -2.0112744025 0.2783422172
-2.8699958876 -1.9920126187 0.1853547408
-2.8852110079 -1.9644044930 0.0929005014
-2.8926395906 -1.9289565208 0.0021704267
-2.8925567548 -1.8864503104 -0.0857976425
-2.8849886894 -1.8373230169 -0.1699186167
-2.8704379068 -1.7823466068 -0.2493701552
-2.8462070366 -1.7142458235 -0.3321193612
-2.8179946936 -1.6489326149 -0.3990740197
-2.7837112927 -1.5796607605 -0.4588306025
-2.7437701557 -1.5072827380 -0.5108736050
-2.6981631450 -1.4326096282 -0.5542790375
-2.6468092893 -1.3566516569 -0.5879242113
-2.5899953590 -1.2807477316 -0.6112288609
-2.5278531469 -1.2064186347 -0.6232091036
-2.4610139606 -1.1352860230 -0.6231353657
-2.3905581380 -1.0688561714 -0.6109314476
-2.3178865658 -1.0081758568 -0.5871316679
-2.2445197911 -0.9537165249 -0.5526896704
-2.1717171973 -0.9055673947 -0.5088412757
-2.1003296677 -0.8635827368 -0.4569929123
-2.0306699150 -0.8274884093 -0.3987205293
-1.9624329901 -0.7972646305 -0.3355983808
-1.8947502216 -0.7732456074 -0.2692799888
-1.8261449293 -0.7562350445 -0.2017706157
-1.7546457556 -0.7473220285 -0.1358005766
-1.6783923927 -0.7477546755 -0.0748815597
-1.5962115024 -0.7588923873 -0.0237254073
-1.5088162748 -0.7810353886 0.0129875718
-1.4188165692 -0.8130339970 0.0313145292
-1.3297780223 -0.8522005195 0.0290667264
-1.2452773797 -0.8945360067 0.0058261529
-1.1667855878 -0.9356213698 -0.0348706890
-1.0929604918 -0.9721043096 -0.0873998537
-1.0194586913 -1.0025187333 -0.1441850665
-0.9412867536 -1.0263259574 -0.1976286411
-0.8552784276 -1.0434461060 -0.2401530220
-0.7620652016 -1.0547259607 -0.2656964088
-0.6651424696 -1.0616256715 -0.2708557788
-0.5692147201 -1.0659546200 -0.2549114804
-0.4784262900 -1.0692659145 -0.2197983189
-0.3957513911 -1.0726877335 -0.1682211273
-0.3222989411 -1.0772959434 -0.1041570377
-0.2575102176 -1.0839878800 -0.0313890397
-0.2002057635 -1.0937469568 0.0471663698
-0.1482514891 -1.1072271537 0.1288758839
-0.0942070321 -1.1276108033 0.2224500442
-0.0482586649 -1.1509987372 0.3055384283
-0.0027894583 -1.1795101367 0.3872728225
0.0432646204 -1.2133333166 0.4666118793
0.0905883383 -1.2525169148 0.5426549825
0.1395999720 -1.2969617309 0.6146160559
0.1904012413 -1.3467227974 0.6816795053
0.2428129097 -1.4017580237 0.7431271896
0.2962813192 -1.4620389691 0.7984089982
0.3499239422 -1.5276637804 0.8469809794
0.4025352227 -1.5987617046 0.8883794964
0.4523136557 -1.6757195819 0.9219459416
0.4971386524 -1.7585434820 0.9473830962
0.5389970751 -1.8581852847 0.9658831529
0.5657656349 -1.9644058703 0.9717142699
0.5765120193 -2.0612900980 0.9674829481
0.5742328457 -2.1699162422 0.9519146145
0.5629284871 -2.2643639422 0.9298946190
0.5450210109 -2.3558167589 0.9006426253
0.5221843383 -2.4437480270 0.8646944801
0.4955826098 -2.5277962363 0.8225396436
0.4659136529 -2.6076855581 0.7747069051
0.4334042582 -2.6828628257 0.7213867447
0.3935369393 -2.7613286667 0.6555461366
0.3554656950 -2.8252406975 0.5921557812
0.3147452978 -2.8829686718 0.5246058618
0.2714156259 -2.9338819506 0.4533116268
0.2256875661 -2.9776615206 0.3788494511
0.1777877638 -3.0138452505 0.3017215622
0.1279802165 -3.0417135241 0.2223843351
0.0767131304 -3.0611474939 0.1414833856
0.0244775538 -3.0719673730 0.0595941613
-0.0281526772 -3.0738069047 -0.0227333223
-0.0806821499 -3.0667697370 -0.1048462182
-0.1326131067 -3.0510803169 -0.1861418898
-0.1832954510 -3.0266956852 -0.2660695313
-0.2324271257 -2.9941540854 -0.3440450334
-0.2796338821 -2.9538677087 -0.4195605550
-0.3246131130 -2.9061439943 -0.4920470933
-0.3672258924 -2.8515344649 -0.5610176677
-0.4074702871 -2.7907436853 -0.6261352893
-0.4453276751 -2.7242170015 -0.6869347990
-0.4807405400 -2.6523104035 -0.7428912632
-0.5137734800 -2.5757051016 -0.7938373431
-0.5442450398 -2.4947585997 -0.8393730678
-0.5716484117 -2.4097267557 -0.8790138885
-0.5951648058 -2.3209727082 -0.9124739677
-0.6133285444 -2.2288424503 -0.9394356930
-0.6236314918 -2.1337631453 -0.9591755674
-0.6228259330 -2.0368791684 -0.9709410904
-0.6084355588 -1.9404657664 -0.9740940229
-0.5837135676 -1.8589228931 -0.9692045502
-0.5449327049 -1.7705809772 -0.9551971377
-0.4977361393 -1.6882326475 -0.9325782429
-0.4452328309 -1.6119321507 -0.9016859240
-0.3899837224 -1.5412776305 -0.8630153588
-0.3338033971 -1.4758132660 -0.8171512295
-0.2779251809 -1.4153745854 -0.7644880628
-0.2232705455 -1.3599692472 -0.7053770499
-0.1703663192 -1.3094736857 -0.6405337752
-0.1195270475 -1.2640236368 -0.5705014890
-0.0707052139 -1.2236893291 -0.4960316582
-0.0235829346 -1.1885320528 -0.4179222541
0.0224636255 -1.1585501889 -0.3370503472
0.0683530211 -1.1336959441 -0.2543616580
0.1152932126 -1.1137447691 -0.1709393171
0.1649621415 -1.0984765982 -0.0881209819
0.2188258315 -1.0872368445 -0.0073271261
0.2789225538 -1.0794440250 0.0693066218
0.3469597931 -1.0742724293 0.1391195778
0.4238929451 -1.0707444159 0.1989767542
0.5098305541 -1.0679327190 0.2447988343
0.5908928501 -1.0652423182 0.2711573828
0.6875093920 -1.0606654140 0.2823245446
0.7841000167 -1.0530582243 0.2726377204
0.8760513025 -1.0405259198 0.2430333052
0.9604240134 -1.0218085276 0.1977935992
1.0374140546 -0.9963270571 0.1432924373
1.1106767455 -0.9643142651 0.0870501363
1.1853450940 -0.9264849970 0.0367439492
1.2653116985 -0.8847626645 -0.0002545482
1.3512597409 -0.8429028315 -0.0186314967
1.4522713526 -0.8012461154 -0.0140309087
1.5419075128 -0.7730747020 0.0112370656
1.6278507949 -0.7554728975 0.0534902142
1.7081490601 -0.7489363014 0.1084503762
1.7827799279 -0.7528152003 0.1713091025
1.8534222110 -0.7654226811 0.2376430818
1.9219794132 -0.7856755123 0.3043132343
1.9902299360 -0.8125310488 0.3689379200
2.0594117784 -0.8453898056 0.4296611194
2.1301157284 -0.8841299338 0.4848849230
2.2024292619 -0.9289529397 0.5329158011
2.2757700829 -0.9798306564 0.5725655354
2.3490734452 -1.0371929040 0.6020372375
2.4209670612 -1.1006070452 0.6204424691
2.4983403111 -1.1781579361 0.6272245867
2.5626006670 -1.2513442630 0.6203138598
2.6217304704 -1.3268220765 0.6017365544
2.6753298858 -1.4029745500 0.5722987010
2.7233333012 -1.4784311644 0.5329888863
2.7657114701 -1.5520652786 0.4847493798
2.8022621345 -1.6228859686 0.4282187169
2.8330008743 -1.6902216844 0.3644304373
2.8575496837 -1.7533216730 0.2939813185
2.8756529810 -1.8115958103 0.2176651750
2.8869002846 -1.8644182222 0.1362415418
2.8909896517 -1.9111935418 0.0505565906
2.8875760890 -1.9512492560 -0.0384910035
2.8764780690 -1.9839741286 -0.1298670091
2.8576154676 -2.0086973202 -0.2224715083
2.8311962786 -2.0250442039 -0.3150750872
2.7975866277 -2.0325527622 -0.4064907397
2.7571199622 -2.0308897994 -0.4953904535
2.7104379749 -2.0200427393 -0.5805167897
2.6584000105 -2.0004666880 -0.6608411174
2.6016616859 -1.9722885806 -0.7352012008
2.5411171849 -1.9361708193 -0.8028333333
2.4775336384 -1.8928956952 -0.8630688950
2.4116075334 -1.8430822711 -0.9151977015
2.3441793207 -1.7873407548 -0.9587043457
2.2761697196 -1.7263552813 -0.9933487326
2.2086824341 -1.6604124246 -1.0186833139
2.1431583936 -1.5896352170 -1.0341755070
2.0816161177 -1.5140075586 -1.0396053215
2.0262776995 -1.4337156508 -1.0347600640
1.9800837475 -1.3491551541 -1.0192471495
1.9447629026 -1.2618644173 -0.9936850451
1.9208208403 -1.1738503484 -0.9589334091
1.9073516478 -1.0872186297 -0.9159494440
1.9024535106 -1.0036125778 -0.8656608573
1.9042404061 -0.9241517421 -0.8088206096
1.9110731258 -0.8495898441 -0.7460190395
1.9218738218 -0.7804599417 -0.6777786848
1.9360221812 -0.7172050157 -0.6046185903
1.9533666799 -0.6605452023 -0.5268874052
1.9737281436 -0.6105443625 -0.4454116392
1.9975082109 -0.5674785515 -0.3609595335
2.0252345957 -0.5312749496 -0.2745156405
2.0576632180 -0.5011895880 -0.1873710921
2.0955057929 -0.4758278748 -0.1009179663
2.1398255549 -0.4528886721 -0.0169385221
2.1912069372 -0.4294329192 0.0626695590
2.2501234414 -0.4014758411 0.1350760680
2.3072009093 -0.3711039776 0.1904739827
2.3678742934 -0.3324057948 0.2359210019
2.4297487248 -0.2840656786 0.2693624255
2.4959955725 -0.2154781805 0.2890842463
2.5445354992 -0.1455899618 0.2893516875
2.5783379348 -0.0693011962 0.2751865851
2.5926414953 0.0096767690 0.2483798745
2.5853044992 0.0865504684 0.2124399152
2.5578061250 0.1565002340 0.1719230024
2.5191437764 0.2204051293 0.1307562769
2.4657645781 0.2873896458 0.0840408676
2.4047337332 0.3490229530 0.0391900482
2.3369766364 0.4061295991 -0.0018451192
2.2625817743 0.4591299597 -0.0362579263
2.1817279674 0.5081014580 -0.0603068286
2.0963911125 0.5539601740 -0.0716549782
2.0096182703 0.5986646146 -0.0703048706
1.9242603645 0.6447686247 -0.0589406851
1.8320351490 0.7006748544 -0.0378441628
1.7550728824 0.7558965505 -0.0137722178
1.6833489713 0.8166754849 0.0129411717
1.6167297798 0.8826602507 0.0405443528
1.5541478344 0.9527959315 0.0674157877
1.4932962784 1.0253317936 0.0918004995
1.4306181929 1.0976433410 0.1116500526
1.3615688812 1.1655243214 0.1239209097
1.2935280324 1.2169153988 0.1260933163
1.2192533366 1.2582081153 0.1195209322
1.1300367795 1.2936294803 0.1024251489
1.0386341681 1.3208187637 0.0814210359
0.9457689455 1.3415142652 0.0600140996
0.8515298944 1.3574234506 0.0411080248
0.7555960695 1.3690136221 0.0277580070
0.6585772018 1.3766543528 0.0199179792
0.5610782177 1.3808824757 0.0169900494
0.4635172399 1.3822826679 0.0182161609
0.3661236990 1.3814548313 0.0227767880
0.2689717840 1.3789879986 0.0298619754
0.1720271917 1.3754509235 0.0387377626
0.0751888421 1.3714303465 0.0486474292
-0.0216686456 1.3674682036 0.0589171649
-0.1186647762 1.3641161623 0.0688988000
-0.2158835675 1.3619556944 0.0779534668
-0.3133403370 1.3616155345 0.0854507029
-0.4149913500 1.3636367500 0.0933362800
-0.5128636770 1.3677454583 0.0944892068
-0.6101967221 1.3657132954 0.0837127363
-0.7055614666 1.3573113652 0.0628201400
-0.7987597811 1.3439608697 0.0355184996
-0.8904575959 1.3267302369 0.0053975367
-0.9815404466 1.3059977074 -0.0243674092
-1.0723092770 1.2805564575 -0.0512447663
-1.1621066334 1.2474302002 -0.0722213175
-1.2484794360 1.2028320247 -0.0838508612
-1.3276541919 1.1453119009 -0.0838505051
-1.3981440407 1.0781754964 -0.0731133789
-1.4622970691 1.0064776271 -0.0543839059
-1.5243984853 0.9343852157 -0.0307540032
-1.5879811384 0.8645347662 -0.0044860627
-1.6555713008 0.7989099413 0.0226152527
-1.7281208677 0.7384369821 0.0488234952
-1.8057068197 0.6834027178 0.0724607973
-1.8879135804 0.6335117430 0.0914210851
-1.9734600940 0.5872795072 0.1036826797
-2.0607106347 0.5427501229 0.1060460627
-2.1468878695 0.4973018433 0.0959675828
-2.2287112004 0.4487795777 0.0726427169
-2.3035078163 0.3960534151 0.0376329538
-2.3711282060 0.3391288088 -0.0046886339
-2.4319994080 0.2778553233 -0.0510220246
-2.4850166845 0.2110930884 -0.0993620624
-2.5273021189 0.1372887270 -0.1479378664
-2.5517277898 0.0545391689 -0.1939077931
-2.5508961163 -0.0353189507 -0.2317439971
-2.5192987633 -0.1252046308 -0.2522513711
-2.4660188850 -0.2069451162 -0.2519751251
-2.4008010746 -0.2764164781 -0.2303328545
-2.3319222900 -0.3321653709 -0.1889750759
-2.2654294518 -0.3752722222 -0.1315603206
-2.2049854621 -0.4084496862 -0.0620070112
-2.1522564849 -0.4356283902 0.0159943691
-2.1067719704 -0.4611604570 0.0989774945
-2.0682334307 -0.4883858736 0.1848988257
-2.0355033569 -0.5197689867 0.2718005215
-2.0076410547 -0.5567729545 0.3581873769
-1.9842415806 -0.6005794628 0.4426927303
-1.9645549800 -0.6510801049 0.5243588554
-1.9483191705 -0.7080702471 0.6024343954
-1.9356922555 -0.7716406865 0.6759615099
-1.9268837662 -0.8410007406 0.7446423712
-1.9224385496 -0.9157029500 0.8079336060
-1.9238361343 -0.9953513607 0.8650161682
-1.9324676673 -1.0790015261 0.9152971440
-1.9498619690 -1.1654073733 0.9580655087
-1.9776787179 -1.2529395218 0.9921412733
-2.0164992460 -1.3395389707 1.0164051727
-2.0651816450 -1.4234328549 1.0300543815
-2.1214917932 -1.5035262295 1.0332966820
-2.1833260485 -1.5791708689 1.0258679393
-2.2484580896 -1.6501707779 1.0080260377
-2.3150961864 -1.7165338630 0.9805255291
-2.3819834182 -1.7779581760 0.9436978693
-2.4480424464 -1.8337891045 0.8976078944
-2.5123201083 -1.8833706106 0.8427213065
-2.5741504089 -1.9262222760 0.7799326114
-2.6326262696 -1.9614637144 0.7096453210
-2.6869300304 -1.9883367509 0.6326305150
-2.7361455519 -2.0062111633 0.5498116863
-2.7797293447 -2.0149014601 0.4625039306
-2.8168679035 -2.0143244616 0.3718410309
-2.8468652303 -2.0044048704 0.2790968340
-2.8692845854 -1.9856553634 0.1855804473
-2.8840031167 -1.9583684371 0.0926392510
-2.8908973599 -1.9231777851 0.0014597196
-2.8902927815 -1.8808408720 -0.0869135876
-2.8821233744 -1.8317575994 -0.1713422171
-2.8668754205 -1.7766718296 -0.2509459715
-2.8451158472 -1.7163916635 -0.3250843418
-2.8169428898 -1.6514248810 -0.3928434628
-2.7825903510 -1.5823330435 -0.4532626572
-2.7425644474 -1.5100374249 -0.5059180285
-2.6968984197 -1.4353692675 -0.5499845378
-2.6453571382 -1.3593124100 -0.5840489596
-2.5883802868 -1.2832203194 -0.6077254111
-2.5260512782 -1.2086429438 -0.6199656334
-2.4590155175 -1.1372187827 -0.6199678566
-2.3883977391 -1.0704527282 -0.6077854193
-2.3155802544 -1.0094683526 -0.5838450330
-2.2421262093 -0.9547383952 -0.5490899649
-2.1693072716 -0.9063143173 -0.5048746141
-2.0979763862 -0.8641466140 -0.4525376947
-2.0284674165 -0.8279146121 -0.3936947249
-1.9604339080 -0.7975804924 -0.3299827701
-1.8929871781 -0.7735160681 -0.2630437644
-1.8246145192 -0.7566108022 -0.1948707803
-1.7532648149 -0.7478991791 -0.1282640993
-1.6770149040 -0.7486989775 -0.0667955366
-1.5946304640 -0.7604013779 -0.0152840674
-1.5069158053 -0.7832433906 0.0214718967
-1.4165681711 -0.8160504775 0.0394699176
-1.3273036330 -0.8559594302 0.0366195127
-1.2429051224 -0.8989707672 0.0121228508
-1.1647629377 -0.9404719289 -0.0297868513
-1.0916381103 -0.9769776815 -0.0838675792
-1.0188602918 -1.0073765828 -0.1420744735
-0.9411269337 -1.0311874384 -0.1967720704
-0.8549194770 -1.0480686586 -0.2399488651
-0.7612185753 -1.0591300243 -0.2657218285
-0.6637664645 -1.0658003287 -0.2708045156
-0.5674518719 -1.0698854559 -0.2540716392
-0.4764186048 -1.0730493394 -0.2182355024
-0.3938261060 -1.0763816086 -0.1657053824
-0.3207994901 -1.0810367226 -0.1005923497
-0.2564024246 -1.0878669660 -0.0270545783
-0.1996002838 -1.0979358862 0.0521856988
-0.1480748413 -1.1118481490 0.1344127769
-0.1004664826 -1.1304463492 0.2180696121
-0.0548075066 -1.1540044148 0.3015642587
-0.0098055145 -1.1827939212 0.3837641989
0.0356530722 -1.2171528276 0.4635349761
0.0821998147 -1.2570470990 0.5400276369
0.1302446328 -1.3023494944 0.6124745553
0.1798876210 -1.3533234234 0.6799042172
0.2308733026 -1.4097980445 0.7417118145
0.2825823634 -1.4718553677 0.7972406473
0.3340005126 -1.5396722681 0.8458484846
0.3838228018 -1.6132286659 0.8871960239
0.4301150440 -1.6928993180 0.9205217554
0.4707618007 -1.7784838429 0.9454590602
0.5028392669 -1.8697172703 0.9611317014
0.5243850654 -1.9650949652 0.9671321146
0.5345897188 -2.0624703447 0.9635856161
0.5341714752 -2.1596200735 0.9508624441
0.5252224496 -2.2549038174 0.9298235649
0.5097761983 -2.3473802044 0.9013007391
0.4891838978 -2.4363765011 0.8657707885
0.4645206162 -2.5214046326 0.8237077973
0.4365424649 -2.6022377314 0.7758472338
0.4054502144 -2.6782249851 0.7223067163
0.3714820121 -2.7490895492 0.6637292882
0.3347129366 -2.8143260548 0.6004822052
0.2950624201 -2.8732241967 0.5329019462
0.2526485299 -2.9252640491 0.4614882176
0.2076877501 -2.9701115639 0.3868318553
0.1604186222 -3.0072645453 0.3094231264
0.1110706258 -3.0359371982 0.2297415715
0.0601713011 -3.0561015297 0.1484539308
0.0081386678 -3.0675919034 0.0661942303
-0.0443818969 -3.0699254865 -0.0165236543
-0.0968889608 -3.0632982127 -0.0990143970
-0.1488600361 -3.0479294071 -0.1806697596
-0.1996507246 -3.0238441492 -0.2609537989
-0.2489957923 -2.9915898604 -0.3392555234
-0.2964951075 -2.9515435293 -0.4150690678
-0.3418556104 -2.9040130888 -0.4878170386
-0.3849447801 -2.8495430334 -0.5569875362
-0.4257725767 -2.7888898147 -0.6222732426
-0.4644034820 -2.7225855886 -0.6832667557
-0.5007204664 -2.6508455172 -0.7393326097
-0.5348647663 -2.5744589789 -0.7903968691
-0.5666714672 -2.4937644560 -0.8360635981
-0.5956250958 -2.4089903128 -0.8758604958
-0.6208911345 -2.3204634828 -0.9094981728
-0.6409311461 -2.2284995484 -0.9367849487
-0.6530342321 -2.1334302731 -0.9571403242
-0.6530638816 -2.0363009406 -0.9695401750
-0.6382295649 -1.9396576807 -0.9734483601
-0.6080675927 -1.8466991930 -0.9682692426
-0.5656770336 -1.7595721542 -0.9540720090
-0.5152422769 -1.6786804746 -0.9314218279
-0.4599705703 -1.6038908584 -0.9004737217
-0.4024784508 -1.5346067687 -0.8617392912
-0.3445184084 -1.4702883072 -0.8158107268
-0.2872108983 -1.4107816484 -0.7630705533
-0.2314211277 -1.3561289604 -0.7038461426
-0.1775824068 -1.3062091988 -0.6388999145
-0.1260646501 -1.2613113025 -0.5686175751
-0.0767420046 -1.2214914900 -0.4938435793
-0.0292764778 -1.1867845820 -0.4154086029
0.0169331192 -1.1571708582 -0.3341789725
0.0628656928 -1.1327457978 -0.2510820692
0.1096725266 -1.1132478497 -0.1671747069
0.1591086395 -1.0984690299 -0.0838175137
0.2125309882 -1.0877180923 -0.0023318718
0.2721534436 -1.0805190969 0.0751192545
0.3395883761 -1.0759641705 0.1460409883
0.4159132262 -1.0730429431 0.2073507938
0.5015508814 -1.0708755527 0.2547292980
0.5945196801 -1.0682540888 0.2851236429
0.6916611168 -1.0640100190 0.2956839212
0.7886641583 -1.0565475351 0.2854874136
0.8807113131 -1.0437689844 0.2548574373
0.9649982221 -1.0246800758 0.2088535619
1.0417434408 -0.9987265310 0.1537244822
1.1147159500 -0.9661303827 0.0969672653
1.1892730940 -0.9278356324 0.0462134162
1.2695208271 -0.8856635876 0.0092786686
1.3560213193 -0.8436165013 -0.0084888434
1.4463058938 -0.8061290469 -0.0054553232
1.5366478467 -0.7774630435 0.0187212879
1.6234453442 -0.7595332833 0.0601743262
1.7046206946 -0.7527476110 0.1145149728
1.7799050735 -0.7567559056 0.1771065320
1.8511193291 -0.7696068105 0.2432089448
1.9201727791 -0.7902422551 0.3096533223
1.9889003272 -0.8174921036 0.3740138878
2.0585313836 -0.8508050043 0.4344200562
2.1296254063 -0.8899892757 0.4893489047
2.2023168809 -0.9354404057 0.5368360988
2.2759724757 -0.9869239301 0.5759100021
2.3494848404 -1.0449800563 0.6046304501
2.4214879485 -1.1090296527 0.6222242972
2.4904562804 -1.1783511647 0.6278958451
2.5552255271 -1.2515883824 0.6216335547
2.6147760305 -1.3272270493 0.6033772675
2.6688341740 -1.4035870392 0.5742913449
2.7172340828 -1.4792919967 0.5352061814
2.7600459827 -1.5532616913 0.4872596113
2.7968898392 -1.6243796958 0.4307878722
2.8278572657 -1.6920599030 0.3670374490
2.8525760078 -1.7555249314 0.2965869479
2.8708317907 -1.8141807273 0.2202381719
2.8822349207 -1.8674545676 0.1387845586
2.8863446565 -1.9146419139 0.0529975858
2.8828029031 -1.9550466149 -0.0362059733
2.8716030680 -1.9881878045 -0.1277268972
2.8525912491 -2.0133534325 -0.2204954326
2.8259950437 -2.0301414136 -0.3132889305
2.7920808125 -2.0380016412 -0.4048930877
2.7512438744 -2.0366402666 -0.4939689314
2.7041388748 -2.0260001254 -0.5792306302
2.6517168771 -2.0067872694 -0.6597515377
2.5945646796 -1.9789825996 -0.7343272894
2.5335152523 -1.9431380114 -0.8020794478
2.4694023601 -1.9001657177 -0.8624467336
2.4029427851 -1.8507139834 -0.9148011496
2.3348972513 -1.7952229720 -0.9583248200
2.2662389874 -1.7345730807 -0.9931153156
2.1980732421 -1.6689230346 -1.0185514279
2.1319074062 -1.5983019330 -1.0339164510
2.0697706676 -1.5227669556 -1.0393683733
2.0139811371 -1.4423986963 -1.0345182201
1.9678846499 -1.3574401967 -1.0187586921
1.9330317560 -1.2696372235 -0.9930263020
1.9100400782 -1.1810918754 -0.9580531869
1.8976644253 -1.0940081230 -0.9149287703
1.8938235263 -1.0100609998 -0.8645201069
1.8966856129 -0.9304604522 -0.8074187918
1.9043215920 -0.8558190474 -0.7443665273
1.9157044565 -0.7867121405 -0.6758025679
1.9302542706 -0.7236577727 -0.6021841240
1.9479291715 -0.6675101730 -0.5238118107
1.9684207707 -0.6182248860 -0.4416074898
1.9922360488 -0.5762328311 -0.3563076512
2.0198795095 -0.5416143213 -0.2688734589
2.0520520158 -0.5134873427 -0.1806648564
2.0894752959 -0.4906291325 -0.0929983669
2.1333387662 -0.4709188792 -0.0075819554
2.1841731794 -0.4516241879 0.0739578546
2.2426297859 -0.4289434293 0.1492326363
2.3081548786 -0.3995102936 0.2158094935
2.3791559772 -0.3592919247 0.2698889927
2.4518179659 -0.3064010299 0.3085269036
2.5212638673 -0.2410656752 0.3302687836
2.5810516315 -0.1638180413 0.3333366681
2.6236573935 -0.0773139380 0.3181843855
2.6409832113 0.0133305348 0.2869117827
2.6301705476 0.1008350415 0.2450535549
2.5967936465 0.1804748715 0.1990961441
2.5490558992 0.2523695323 0.1527621195
2.4918581619 0.3179193594 0.1076509827
2.4279126553 0.3786064243 0.0648138719
2.3578252921 0.4350640765 0.0260129420
2.2815971427 0.4876014581 -0.0060995679
2.1992141346 0.5360906811 -0.0274895226
2.1129578451 0.5816893241 -0.0362146408
2.0259237346 0.6265363716 -0.0322630581
1.9408708847 0.6732722283 -0.0186074292
1.8595170070 0.7239187467 0.0019712754
1.7831829560 0.7799912043 0.0272057145
1.7123675335 0.8417959563 0.0550029673
1.6469404641 0.9089497735 0.0836089856
1.5857513421 0.9802967171 0.1114774456
1.5264550337 1.0540899745 0.1369925050
1.4653855620 1.1277716562 0.1582327351
1.3974165164 1.1969291440 0.1720294086
1.3194588145 1.2558972435 0.1754239642
1.2327507098 1.3004056706 0.1668866213
1.1417266632 1.3315735961 0.1484225499
1.0486210995 1.3559257984 0.1298303670
0.9534340385 1.3735891723 0.1144388076
0.8569286392 1.3855178420 0.1019582041
0.7596315272 1.3925311688 0.0921482789
0.6619266826 1.3956344042 0.0846433497
0.5640370380 1.3956360376 0.0791573932
0.4660910059 1.3932464303 0.0754427601
0.3681545452 1.3891016496 0.0732845768
0.2702525044 1.3837834506 0.0724969539
0.1723837699 1.3778436127 0.0729813255
0.0745262573 1.3718979936 0.0745099918
-0.0233442386 1.3665018598 0.0769507344
-0.1212475461 1.3622513482 0.0801802515
-0.2191875348 1.3598150347 0.0840760921
-0.3171337930 1.3599691440 0.0885094270
-0.4069004867 1.3639411022 0.0881999607
-0.5043620569 1.3656000929 0.0877822245
-0.6012420841 1.3644209131 0.0783831860
-0.6963888453 1.3570198739 0.0587493024
-0.7894516399 1.3445248809 0.0324440505
-0.8809606766 1.3280369932 0.0029355030
-0.9717355839 1.3079453528 -0.0265736727
-1.0621159523 1.2832158926 -0.0534803653
-1.1734455492 1.2413410980 -0.0787823316
-1.2582820392 1.1953424124 -0.0887553984
-1.3360341226 1.1373862115 -0.0876563320
-1.4057809692 1.0705704888 -0.0764017339
-1.4698211456 0.9995447997 -0.0575809813
-1.5320687283 0.9282387622 -0.0340008874
-1.5960192931 0.8593621545 -0.0079587602
-1.6638294450 0.7946152105 0.0187762615
-1.7364634304 0.7349321017 0.0445206786
-1.8140761942 0.6806467997 0.0674901760
-1.8960999680 0.6312620283 0.0856650787
-1.9813120322 0.5853612558 0.0967650139
-2.0678955535 0.5408768897 0.0982265258
-2.1531084110 0.4953540950 0.0873263022
-2.2338800614 0.4468040153 0.0634619233
-2.3081837418 0.3943043192 0.0289774722
-2.3754940070 0.3375874423 -0.0127254405
-2.4357244478 0.2762396429 -0.0585418117
-2.4879666167 0.2093796848 -0.1062931541
-2.5288506142 0.1354199744 -0.1541054152
-2.5520940330 0.0531598288 -0.1990640835
-2.5497601863 -0.0354270557 -0.2351632922
-2.5193461832 -0.1238074491 -0.2551890322
-2.4674691547 -0.2046074721 -0.2550840193
-2.4035131217 -0.2737146414 -0.2343665169
-2.3354838522 -0.3295766323 -0.1944486165
-2.2692540371 -0.3729437290 -0.1384749866
-2.2085671208 -0.4064932131 -0.0704003635
-2.1551210258 -0.4339242233 0.0062148842
-2.1089593677 -0.4592468503 0.0882232832
-2.0602420799 -0.4928915616 0.1947273493
-2.0277975824 -0.5246184208 0.2810154829
-1.9999465672 -0.5620158664 0.3666298050
-1.9761469301 -0.6060342406 0.4502802612
-1.9557804867 -0.6566909261 0.5310299741
-1.9385977179 -0.7138701853 0.6080753312
-1.9245337327 -0.7772453794 0.6807875034
-1.9137684136 -0.8463884110 0.7486451087
-1.9071541102 -0.9209679990 0.8110325876
-1.9056839537 -1.0003330169 0.8675463685
-1.9107192409 -1.0836696800 0.9177463300
-1.9243177202 -1.1699919371 0.9606962270
-1.9482989847 -1.2577013917 0.9953696217
-1.9836474136 -1.3446724411 1.0207613649
-2.0416925596 -1.4498611048 1.0395228510
-2.0983341876 -1.5291581264 1.0422478179
-2.1609109390 -1.6035350316 1.0344459774
-2.2268079823 -1.6731856596 1.0166980211
-2.2942653093 -1.7381857467 0.9895932549
-2.3620207668 -1.7981090655 0.9531176857
-2.4289955665 -1.8526343483 0.9078185717
-2.4943267444 -1.9011594856 0.8540889048
-2.5722022201 -1.9517866693 0.7753551747
-2.6309816552 -1.9844309035 0.7048984760
-2.6855694589 -2.0088116973 0.6280262647
-2.7352358481 -2.0245581794 0.5457579884
-2.7792231950 -2.0315096275 0.4591629391
-2.8167995262 -2.0293550582 0.3693589603
-2.8473834892 -2.0181439346 0.2775876003
-2.8707071898 -1.9983698740 0.1851290342
-2.8864188992 -1.9704405489 0.0931617518
-2.8943818212 -1.9347352564 0.0028811339
-2.8948207281 -1.8920597488 -0.0846816974
-2.8878540044 -1.8428884344 -0.1684950164
-2.8740003931 -1.7880213841 -0.2477943389
-2.8472982260 -1.7120999834 -0.3391543806
-2.8190464975 -1.6464403487 -0.4053045767
-2.7848322345 -1.5769884774 -0.4643985478
-2.7449758639 -1.5045280512 -0.5158291814
-2.6994278702 -1.4298499889 -0.5585735371
-2.6482614403 -1.3539909037 -0.5917994630
-2.5916104313 -1.2782751439 -0.6147323108
-2.5296550157 -1.2041943256 -0.6264525739
-2.4630124038 -1.1333532632 -0.6263028747
-2.3927185370 -1.0672596145 -0.6140774759
-2.3201928771 -1.0068833610 -0.5904183028
-2.2469133728 -0.9526946545 -0.5562893760
-2.1741271230 -0.9048204721 -0.5128079372
-2.1026829491 -0.8630188595 -0.4614481299
-2.0328724136 -0.8270622065 -0.4037463338
-1.9644320722 -0.7969487686 -0.3412139915
-1.8965132652 -0.7729751468 -0.2755162131
-1.8276753394 -0.7558592867 -0.2086704511
-1.7560266964 -0.7467448779 -0.1433370539
-1.6797698814 -0.7468103735 -0.0829675827
-1.5977925408 -0.7573833968 -0.0321667472
-1.5107167443 -0.7788273866 0.0045032469
-1.4210649673 -0.8100175166 0.0231591408
-1.3322524117 -0.8484416088 0.0215139401
-1.2476496371 -0.8901012462 -0.0004705450
-1.1688082380 -0.9307708107 -0.0399545267
-1.0942828732 -0.9672309377 -0.0909321282
-1.0200570909 -0.9976608838 -0.1462956594
-0.9414465735 -1.0214644764 -0.1984852119
-0.8556373781 -1.0388235534 -0.2403571788
-0.7629118279 -1.0503218971 -0.2656709892
-0.6665184746 -1.0574510143 -0.2709070421
-0.5709775682 -1.0620237840 -0.2557513217
-0.4804339753 -1.0654824895 -0.2213611354
-0.3976766763 -1.0689938584 -0.1707368722
-0.3237983920 -1.0735551643 -0.1077217258
-0.2586180106 -1.0801087940 -0.0357235011
-0.2008112433 -1.0895580274 0.0421470408
-0.1484281370 -1.1026061585 0.1233389909
-0.0879475816 -1.1247752573 0.2268304763
-0.0417098232 -1.1479930596 0.3095125978
0.0042265979 -1.1762263522 0.3907814461
0.0508761686 -1.2095138057 0.4696887826
0.0989768618 -1.2479867306 0.5452823281
0.1489553111 -1.2915739673 0.6167575565
0.2009148615 -1.3401221714 0.6834547934
0.2547525169 -1.3937180028 0.7445425648
0.3099802751 -1.4522225704 0.7995773490
0.3658473719 -1.5156552928 0.8481134742
0.4212476436 -1.5842947434 0.8895629689
0.4745122675 -1.6585398458 0.9233701279
0.5235155041 -1.7386031212 0.9493071321
0.5751548833 -1.8466532992 0.9706346045
0.6071462044 -1.9637167755 0.9762964251
0.6184343198 -2.0601098513 0.9713802802
0.6142942162 -2.1802124109 0.9529667849
0.6006345246 -2.2738240671 0.9299656730
0.5802658236 -2.3642533135 0.8999845115
0.5551847787 -2.4511195528 0.8636181717
0.5266446034 -2.5341878400 0.8213714899
0.4952848409 -2.6131333848 0.7735665763
0.4613583020 -2.6875006662 0.7204667731
0.4155918665 -2.7735677841 0.6473629850
0.3762184534 -2.8361553403 0.5838293572
0.3344281756 -2.8927131469 0.5163097774
0.2901827220 -2.9424998521 0.4451350359
0.2436873821 -2.9852114774 0.3708670470
0.1951569054 -3.0204259557 0.2940199980
0.1448898071 -3.0474898500 0.2150270987
0.0932549597 -3.0661934581 0.1345128404
0.0408164398 -3.0763428426 0.0529940924
-0.0119234576 -3.0776883229 -0.0289429903
-0.0644753389 -3.0702412612 -0.1106780394
-0.1163661773 -3.0542312266 -0.1916140199
-0.1669401774 -3.0295472213 -0.2711852636
-0.2158584590 -2.9967183103 -0.3488345433
-0.2627726567 -2.9561918880 -0.4240520422
-0.3073706156 -2.9082748997 -0.4962771481
-0.3495070047 -2.8535258964 -0.5650477992
-0.3891679976 -2.7925975558 -0.6299973360
-0.4262518682 -2.7258484145 -0.6906028423
-0.4607606137 -2.6537752897 -0.7464499167
-0.4926821936 -2.5769512244 -0.7972778171
-0.5218186123 -2.4957527433 -0.8426825376
-0.5476717276 -2.4104631986 -0.8821672812
-0.5694384771 -2.3214819336 -0.9154497627
-0.5857259428 -2.2291853523 -0.9420864374
-0.5942287514 -2.1340960175 -0.9612108107
-0.5925879843 -2.0374573963 -0.9723420058
-0.5786415526 -1.9412738520 -0.9747396857
-0.5593595425 -1.8711465933 -0.9701398577
-0.5241883762 -1.7815898002 -0.9563222663
-0.4802300017 -1.6977848204 -0.9337346579
-0.4304950914 -1.6199734430 -0.9028981262
-0.3774889940 -1.5479484922 -0.8642914263
-0.3230883859 -1.4813382247 -0.8184917323
-0.2686394634 -1.4199675224 -0.7659055723
-0.2151199634 -1.3638095340 -0.7069079573
-0.1631502316 -1.3127381725 -0.6421676358
-0.1129894449 -1.2667359712 -0.5723854028
-0.0646684233 -1.2258871682 -0.4982197371
-0.0178893915 -1.1902795236 -0.4204359054
0.0279941319 -1.1599295195 -0.3399217220
0.0738403494 -1.1346460904 -0.2576412467
0.1209138987 -1.1142416885 -0.1747039273
0.1708156436 -1.0984841665 -0.0924244501
0.2251206748 -1.0867555966 -0.0123223803
0.2856916640 -1.0783689530 0.0634939890
0.3543312101 -1.0725806880 0.1321981672
0.4318726639 -1.0684458886 0.1906027145
0.5181102268 -1.0649898852 0.2348683706
0.5872660200 -1.0622305476 0.2571911227
0.6833576671 -1.0573208090 0.2689651680
0.7795358751 -1.0495689135 0.2597880271
0.8713912919 -1.0372828552 0.2312091732
0.9558498046 -1.0189369794 0.1867336365
1.0330846684 -0.9939275831 0.1328603923
1.1066375410 -0.9624981475 0.0771330072
1.1814170941 -0.9251343615 0.0272744822
1.2611025699 -0.8838617413 -0.0097877649
1.3464981625 -0.8421891617 -0.0287741499
1.4582368114 -0.7963631838 -0.0226064942
1.5471671789 -0.7686863606 0.0037528433
1.6322562457 -0.7514125118 0.0468061022
1.7116774257 -0.7451249917 0.1023857796
1.7856547824 -0.7488744950 0.1655116731
1.8557250928 -0.7612385518 0.2320772188
1.9237860473 -0.7811087695 0.2989731462
1.9915595448 -0.8075699940 0.3638619522
2.0602921732 -0.8399746068 0.4249021826
2.1306060504 -0.8782705919 0.4804209412
2.2025416428 -0.9224654738 0.5289955034
2.2755676901 -0.9727373827 0.5692210688
2.3486620501 -1.0294057518 0.5994440250
2.4204461738 -1.0921844378 0.6186606411
2.5062243418 -1.1779647076 0.6265533283
2.5699758069 -1.2511001435 0.6189941649
2.6286849103 -1.3264171037 0.6000958413
2.6818255975 -1.4023620608 0.5703060571
2.7294325196 -1.4775703321 0.5307715913
2.7713769576 -1.5508688659 0.4822391484
2.8076344299 -1.6213922414 0.4256495617
2.8381444828 -1.6883834657 0.3618234257
2.8625233596 -1.7511184146 0.2913756891
2.8804741713 -1.8090108932 0.2150921781
2.8915656486 -1.8613818768 0.1336985251
2.8956346470 -1.9077451697 0.0481155954
2.8923492749 -1.9474518971 -0.0407760338
2.8813530700 -1.9797604527 -0.1320071210
2.8626396860 -2.0040412078 -0.2244475839
2.8363975135 -2.0199469942 -0.3168612438
2.8030924428 -2.0271038831 -0.4080883917
2.7629960501 -2.0251393322 -0.4968119755
2.7167370751 -2.0140853532 -0.5818029492
2.6650831439 -1.9941461066 -0.6619306970
2.6087586921 -1.9655945617 -0.7360751122
2.5487191175 -1.9292036271 -0.8035872187
2.4856649166 -1.8856256728 -0.8636910565
2.4202722816 -1.8354505587 -0.9155942535
2.3534613901 -1.7794585377 -0.9590838714
2.2861004517 -1.7181374819 -0.9935821496
2.2192916261 -1.6519018146 -1.0188152000
2.1544093810 -1.5809685010 -1.0344345630
2.0934615679 -1.5052481615 -1.0398422697
2.0385742619 -1.4250326054 -1.0350019078
1.9922828451 -1.3408701115 -1.0197356069
1.9564940491 -1.2540916112 -0.9943437881
1.9316016024 -1.1666088213 -0.9598136314
1.9170388704 -1.0804291364 -0.9169701178
1.9110834949 -0.9971641557 -0.8668016078
1.9117951992 -0.9178430320 -0.8102224274
1.9178246596 -0.8433606408 -0.7476715517
1.9280431872 -0.7742077430 -0.6797548017
1.9417900917 -0.7107522587 -0.6070530566
1.9588041884 -0.6535802315 -0.5299629997
1.9790355164 -0.6028638389 -0.4492157885
2.0027803730 -0.5587242719 -0.3656114159
2.0305896819 -0.5209355780 -0.2801578222
2.0632744203 -0.4888918334 -0.1940773278
2.1015362898 -0.4610266171 -0.1088375657
2.1463123436 -0.4348584651 -0.0262950889
2.1982406949 -0.4072416504 0.0513812634
2.2576170969 -0.3740082529 0.1209194996
2.3062469399 -0.3426976615 0.1651384720
2.3565926096 -0.3055196649 0.2019530112
2.4076794837 -0.2617303273 0.2301979474
2.4707272776 -0.1898906857 0.2478997090
2.5080193669 -0.1273618824 0.2453667069
2.5330184760 -0.0612884543 0.2321887848
2.5442997792 0.0060230033 0.2098479664
2.5404384509 0.0722658953 0.1798262755
2.5188186036 0.1325255964 0.1447498608
2.4892316537 0.1884407264 0.1087504344
2.4396709944 0.2568599323 0.0604307525
2.3815548111 0.3194394818 0.0135662245
2.3161279807 0.3771951217 -0.0297031805
2.2435664059 0.4306584613 -0.0664162847
2.1642418002 0.4801122350 -0.0931241346
2.0798243798 0.5262310239 -0.1070953155
1.9933128060 0.5707928576 -0.1083466831
1.9076498442 0.6162650211 -0.0992739409
1.8045532909 0.6774309622 -0.0776596011
1.7269628087 0.7318018966 -0.0547501501
1.6543304091 0.7915550136 -0.0291206240
1.5865190955 0.8563707279 -0.0025202800
1.5225443267 0.9252951459 0.0233541298
1.4601375232 0.9965736128 0.0466084941
1.3958508238 1.0675150259 0.0650673700
1.3257212459 1.1341194989 0.0758124108
1.2675972503 1.1779335540 0.0767626684
1.2057559634 1.2160105601 0.0721552431
1.1183468958 1.2556853645 0.0564277478
1.0286472366 1.2857117291 0.0330117047
0.9381038525 1.3094393580 0.0055893916
0.8461311496 1.3293290592 -0.0197421544
0.7515606117 1.3454960754 -0.0366322649
0.6552277210 1.3576743014 -0.0448073912
0.5581193974 1.3661289138 -0.0451772943
0.4609434740 1.3713189055 -0.0390104383
0.3640928528 1.3738080131 -0.0277310007
0.2676910636 1.3741925465 -0.0127730032
0.1716706135 1.3730582342 0.0044941997
0.0758514269 1.3709626993 0.0227848666
-0.0199930526 1.3684345473 0.0408835954
-0.1160820063 1.3659809765 0.0576173484
-0.2125796002 1.3640963541 0.0718308415
-0.3095468809 1.3632619250 0.0823919788
