# Supplementary material for: The topology of the magnetically induced ring current of C13Cl2
Source: Chem Sci. 2026 Jun 27. Online ahead of print. doi: 10.1039/d6sc03398a (PMC13334967; doi:10.1039/d6sc03398a)
Supplement: SC-OLF-D6SC03398A-s002 [file SC-OLF-D6SC03398A-s002.zip › c13cl2/3loops/ribbon_traj_024_069.xyz]

300

-0.4198689402 1.3613529247 0.1072856495
-0.5177353734 1.3645346688 0.1074082254
-0.6149219594 1.3614918441 0.0958154068
-0.7101138201 1.3521258045 0.0744637919
-0.8031849815 1.3378074772 0.0470155278
-0.8948211553 1.3196148453 0.0170556358
-0.9857940521 1.2976583257 -0.0123514647
-1.0763112723 1.2705807728 -0.0385214773
-1.1546051590 1.2407517358 -0.0566007606
-1.2406977496 1.1958149256 -0.0683720910
-1.3197987200 1.1382802429 -0.0686001398
-1.3905611367 1.0713764555 -0.0581639137
-1.4551427138 0.9999056013 -0.0397347876
-1.5176543043 0.9280039644 -0.0162987423
-1.5816677745 0.8583847845 0.0097853212
-1.6495650257 0.7928915444 0.0366413485
-1.7223703182 0.7325167745 0.0625640959
-1.8001626279 0.6775266604 0.0858348120
-1.8824611723 0.6275470475 0.1044221851
-1.9680467492 0.5811592933 0.1160988001
-2.0551848784 0.5363585987 0.1178665232
-2.1410908129 0.4905679073 0.1072457117
-2.2224934519 0.4416883978 0.0833243623
-2.2968875220 0.3886741532 0.0478910725
-2.3639556043 0.3314425922 0.0050256745
-2.4240621562 0.2697873851 -0.0418614400
-2.4760577176 0.2025514204 -0.0906439515
-2.5166531096 0.1280633933 -0.1393500072
-2.5387725904 0.0447653203 -0.1847372220
-2.5386505610 -0.0338026308 -0.2180870008
-2.5079733185 -0.1239934050 -0.2388590366
-2.4550414366 -0.2060680260 -0.2381177880
-2.3981219006 -0.2667541521 -0.2181784652
-2.3302257048 -0.3241727693 -0.1780415292
-2.2643552805 -0.3688115859 -0.1213391929
-2.2116216364 -0.3991919954 -0.0611143815
-2.1582674467 -0.4283923638 0.0156595566
-2.1122777246 -0.4553342040 0.0979347100
-2.0732870436 -0.4835306446 0.1833783604
-2.0403061187 -0.5155452276 0.2700079023
-2.0124017970 -0.5530044116 0.3562302386
-1.9890482522 -0.5970038886 0.4406926005
-1.9695911305 -0.6476024496 0.5223998742
-1.9537823836 -0.7047175956 0.6005133203
-1.9417263112 -0.7682660736 0.6741992809
-1.9336999246 -0.8376150071 0.7430295959
-1.9303993049 -0.9123493275 0.8063733972
-1.9330884822 -0.9919347838 0.8635047773
-1.9431509989 -1.0754207072 0.9137629506
-1.9621466975 -1.1615662347 0.9562720530
-1.9913302681 -1.2487420056 0.9899570808
-2.0310974377 -1.3349771364 1.0137043230
-2.0803278639 -1.4185929335 1.0267964545
-2.1368261429 -1.4985454766 1.0293453335
-2.1905864836 -1.5650241933 1.0230065005
-2.2551338412 -1.6367260974 1.0058018184
-2.3212832814 -1.7037689257 0.9786909115
-2.3877142802 -1.7658647845 0.9421219458
-2.4533583148 -1.8224338225 0.8963104235
-2.5172837899 -1.8728042167 0.8417024141
-2.5786914694 -1.9162645249 0.7788850510
-2.6367582523 -1.9520923092 0.7085335887
-2.6906512476 -1.9795734444 0.6314406311
-2.7394402938 -1.9979783346 0.5484725301
-2.7825299398 -2.0071917463 0.4609577216
-2.8191304164 -2.0070107973 0.3700664890
-2.8485198436 -1.9973922150 0.2770785770
-2.8703982173 -1.9788890569 0.1833708385
-2.8845026086 -1.9517236677 0.0902773105
-2.8908026497 -1.9166198832 -0.0010092007
-2.8895528488 -1.8742913054 -0.0894018347
-2.8807489049 -1.8251428270 -0.1737610202
-2.8676438250 -1.7774496514 -0.2438760477
-2.8460581486 -1.7176747030 -0.3185754349
-2.8180214903 -1.6530750167 -0.3868487544
-2.7839217962 -1.5843653046 -0.4479673293
-2.7440262073 -1.5123025267 -0.5012043313
-2.6983840661 -1.4377377622 -0.5456528312
-2.6469936378 -1.3617455975 -0.5803035076
-2.5901145755 -1.2856233894 -0.6044472595
-2.5279067594 -1.2109176635 -0.6171695600
-2.4609674048 -1.1392942472 -0.6175865252
-2.3904028785 -1.0722926372 -0.6056944667
-2.3176331286 -1.0110113508 -0.5820227195
-2.2442337443 -0.9559488186 -0.5474332916
-2.1714755324 -0.9073356980 -0.5031412657
-2.1002462456 -0.8648740685 -0.4507580251
-2.0308591707 -0.8283231054 -0.3918328783
-1.9630660963 -0.7978235714 -0.3278160814
-1.8959034772 -0.7735831058 -0.2605402730
-1.8279191534 -0.7564414278 -0.1919264068
-1.7571027255 -0.7474034429 -0.1246766412
-1.6813977751 -0.7479409217 -0.0623887410
-1.5994603341 -0.7594942138 -0.0099589462
-1.5120818621 -0.7820977787 0.0279205430
-1.4218503732 -0.8146908078 0.0473041363
-1.3325033628 -0.8546410927 0.0454215325
-1.2477561776 -0.8977635330 0.0221771210
-1.1693409897 -0.9395533722 -0.0190838436
-1.0962017447 -0.9765396494 -0.0729480688
-1.0239082486 -1.0073014362 -0.1317027012
-0.9468528290 -1.0314129608 -0.1873506947
-0.8614985513 -1.0487774570 -0.2321395028
-0.7683011522 -1.0602191052 -0.2597707279
-0.6708698831 -1.0670905738 -0.2661794523
-0.5742465814 -1.0713606855 -0.2510439563
-0.4827848384 -1.0746527170 -0.2161677600
-0.3996554454 -1.0781297070 -0.1644004622
-0.3259491576 -1.0828874639 -0.0999523560
-0.2612651354 -1.0898811615 -0.0265701494
-0.2042136588 -1.1001603393 0.0525637163
-0.1526399202 -1.1143364301 0.1348077676
-0.1050851251 -1.1332338040 0.2185219005
-0.0595784724 -1.1571149363 0.3021034471
-0.0148991344 -1.1864761371 0.3843713815
0.0301127817 -1.2214004311 0.4642440447
0.0760942084 -1.2620380611 0.5407849792
0.1234036136 -1.3082306192 0.6132541372
0.1721123266 -1.3602767962 0.6806484088
0.2219161307 -1.4180630362 0.7423034738
0.2721209644 -1.4815545920 0.7976856623
0.3216751684 -1.5510496138 0.8459522819
0.3691958452 -1.6264293652 0.8868103755
0.4126914366 -1.7079815132 0.9193949266
0.4458037272 -1.7842118492 0.9403687425
0.4756959186 -1.8761491657 0.9559701889
0.4955655032 -1.9718609722 0.9618144198
0.5048785736 -2.0692988669 0.9580028072
0.5047332951 -2.1543089973 0.9469338282
0.4970900937 -2.2498361880 0.9265199159
0.4829488802 -2.3426322539 0.8983285455
0.4636595143 -2.4320178579 0.8629932343
0.4402280472 -2.5174816277 0.8210544719
0.4132781938 -2.5986245612 0.7730669463
0.3831028674 -2.6749217483 0.7193754381
0.3541599516 -2.7374353923 0.6682462065
0.3183882522 -2.8034749636 0.6052010977
0.2796506889 -2.8631762413 0.5377394662
0.2380743526 -2.9160623047 0.4664024892
0.1938148949 -2.9615842383 0.3916822764
0.1471282919 -2.9992643089 0.3141250450
0.0983346270 -3.0285759019 0.2342902373
0.0479045119 -3.0492578141 0.1527925622
-0.0037287273 -3.0610441958 0.0702766896
-0.0559733173 -3.0637610510 -0.0126480026
-0.1082566753 -3.0574743665 -0.0953569063
-0.1600060199 -3.0423152040 -0.1772465565
-0.2106716248 -3.0183957775 -0.2577175576
-0.2599433585 -2.9862537239 -0.3361682434
-0.3074277398 -2.9462727727 -0.4120865319
-0.3528749454 -2.8988823802 -0.4849321867
-0.3961333749 -2.8445314842 -0.5541642155
-0.4372278018 -2.7839785461 -0.6194582609
-0.4762050168 -2.7177494633 -0.6803990011
-0.5130197336 -2.6461386003 -0.7364034058
-0.5477684221 -2.5698685691 -0.7873406227
-0.5803153080 -2.4893117955 -0.8328383126
-0.6101824754 -2.4047466976 -0.8725245442
-0.6364811615 -2.3164622988 -0.9061248084
-0.6574680296 -2.2246546881 -0.9333180804
-0.6702567204 -2.1297048461 -0.9537113829
-0.6706130916 -2.0327059534 -0.9664445882
-0.6551613465 -1.9362855738 -0.9707402660
-0.6235664802 -1.8438484877 -0.9659687349
-0.5795031755 -1.7575058453 -0.9521947763
-0.5275338367 -1.6774674205 -0.9299730058
-0.4710144092 -1.6033667137 -0.8995569493
-0.4124876967 -1.5346059275 -0.8613513927
-0.3536326899 -1.4707763263 -0.8157794674
-0.2955632368 -1.4116187782 -0.7633965088
-0.2391175066 -1.3571917190 -0.7045017067
-0.1847602368 -1.3074741607 -0.6397562052
-0.1328041034 -1.2627193982 -0.5696292831
-0.0831246316 -1.2229390546 -0.4949958657
-0.0354201654 -1.1882646714 -0.4166134292
0.0109173824 -1.1587432515 -0.3353431905
0.0568616232 -1.1343810565 -0.2521550863
0.1035441137 -1.1149551684 -0.1680834963
0.1526376946 -1.1002573418 -0.0844330234
0.2056145123 -1.0896831800 -0.0025670226
0.2645297134 -1.0827324834 0.0754943210
0.3310248189 -1.0785116820 0.1473367702
0.4164416203 -1.0758759158 0.2167897274
0.5020239652 -1.0741635119 0.2640504523
0.5948849000 -1.0719227648 0.2943395344
0.6918389949 -1.0679143637 0.3050639138
0.7886254607 -1.0604737780 0.2949357715
0.8806456654 -1.0476964084 0.2647813728
0.9650364397 -1.0285134562 0.2192316620
1.0419799730 -1.0024367425 0.1644380645
1.1151358937 -0.9697710848 0.1078733944
1.1896670065 -0.9314759431 0.0570804683
1.2696699594 -0.8894495821 0.0198105923
1.3559053965 -0.8475517062 0.0015303454
1.4460185269 -0.8103024746 0.0041439718
1.5363401299 -0.7817593157 0.0276039935
1.6232482787 -0.7640702910 0.0685376675
1.7046408917 -0.7576641327 0.1224521504
1.7803470135 -0.7619381220 0.1844766242
1.8519895598 -0.7752348223 0.2500656245
1.9128300104 -0.7931454720 0.3078641847
1.9819408262 -0.8200516881 0.3720457662
2.0517830422 -0.8532380307 0.4323671435
2.1229966329 -0.8924099563 0.4872275728
2.1956955712 -0.9377263298 0.5348899461
2.2693282293 -0.9892420571 0.5740122951
2.3428368669 -1.0471861685 0.6029767429
2.4148872532 -1.1111225957 0.6208096155
2.4839805512 -1.1802892956 0.6268380918
2.5488879338 -1.2534288171 0.6207617977
2.6087053365 -1.3289542351 0.6028717729
2.6630191310 -1.4052702058 0.5740636123
2.7116506460 -1.4809553367 0.5351612294
2.7545955552 -1.5549079534 0.4872461227
2.7916597451 -1.6261173251 0.4309880386
2.8227367524 -1.6938512595 0.3672977844
2.8475577283 -1.7574209023 0.2969229345
2.8658743251 -1.8162119625 0.2206473747
2.8772131871 -1.8695450203 0.1391794969
2.8812107680 -1.9167868342 0.0533827275
2.8775938947 -1.9573101260 -0.0357906115
2.8662504370 -1.9905449191 -0.1272854261
2.8470788779 -2.0157865903 -0.2200189795
2.8202668611 -2.0325951823 -0.3127629523
2.7861415678 -2.0405099805 -0.4042906108
2.7451525990 -2.0393122285 -0.4933079961
2.6979182890 -2.0289140314 -0.5785448333
2.6452161660 -2.0097130237 -0.6589146660
2.5878336271 -1.9820860149 -0.7334076895
2.5265656293 -1.9465047659 -0.8011322231
2.4621573285 -1.9037123084 -0.8613620077
2.3953995104 -1.8544459868 -0.9135587735
2.3270545257 -1.7992429994 -0.9570362747
2.2580783404 -1.7388178473 -0.9916551012
2.1896054732 -1.6733888389 -1.0169156036
2.1231761092 -1.6029943571 -1.0322414756
2.0609175416 -1.5275355183 -1.0374384589
2.0052759942 -1.4471157934 -1.0323214455
1.9594283034 -1.3620985010 -1.0164458219
1.9252184299 -1.2741383496 -0.9904751141
1.9029242858 -1.1854807799 -0.9553869427
1.8913354875 -1.0983524305 -0.9121024767
1.8881839552 -1.0143903879 -0.8616241100
1.8915782202 -0.9348074711 -0.8044688521
1.8997540950 -0.8603368312 -0.7412150267
1.9115829876 -0.7915067833 -0.6723870110
1.9264544173 -0.7288943466 -0.5984048029
1.9443008964 -0.6732896787 -0.5196365746
1.9649531873 -0.6248392052 -0.4369339209
1.9887904696 -0.5838782667 -0.3511013038
2.0163966842 -0.5504871169 -0.2631407950
2.0484414689 -0.5239637140 -0.1743472204
2.0856696996 -0.5029876398 -0.0860925326
2.1291741943 -0.4856755243 0.0000486771
2.1795596737 -0.4692590076 0.0824933354
2.2374449869 -0.4503954435 0.1591938771
2.3025666691 -0.4257902909 0.2278909698
2.3830392007 -0.3871513754 0.2919130506
2.4667478780 -0.3339057628 0.3388097726
2.5480002233 -0.2652477377 0.3660486047
2.6180175115 -0.1807677619 0.3699368356
2.6684646361 -0.0851206608 0.3530737758
2.6897204821 0.0160796163 0.3178379617
2.6769919811 0.1141112141 0.2705807654
2.6351695971 0.2020599114 0.2194499076
2.5771950804 0.2810424713 0.1691350315
2.5171761458 0.3454102246 0.1260678324
2.4510312746 0.4053499223 0.0855841390
2.3792888964 0.4613997047 0.0492978924
2.3019103277 0.5137632453 0.0198392555
2.2191618788 0.5625236447 0.0007829570
2.1331383347 0.6088219853 -0.0059710010
2.0467999683 0.6547997629 -0.0005342580
1.9628327363 0.7030243829 0.0145470102
1.8924507191 0.7483588330 0.0331935598
1.8171660885 0.8055648311 0.0591103191
1.7473971780 0.8683827231 0.0874631369
1.6807595441 0.9348173201 0.1147524793
1.6124488591 1.0007652558 0.1360547283
1.5418879298 1.0645426894 0.1505186163
1.4684919006 1.1250268069 0.1583973547
1.3904852824 1.1803741763 0.1591906493
1.3180530077 1.2239834810 0.1547996102
1.2295874237 1.2627303322 0.1403419629
1.1386208706 1.2927613919 0.1194459700
1.0463498751 1.3176330692 0.0975135972
0.9527842522 1.3375240791 0.0765687196
0.8582540589 1.3528761274 0.0568535396
0.7629764267 1.3642395739 0.0387138931
0.6670345423 1.3720259555 0.0225255916
0.5703889174 1.3764205198 0.0090259406
0.4729525631 1.3772986155 -0.0002947012
0.3629751598 1.3724417034 0.0007218658
0.2541600531 1.3641090064 0.0123582243
0.1580315507 1.3573479749 0.0255385318
0.0622688397 1.3522244450 0.0408527759
-0.0333971059 1.3494971441 0.0571053475
-0.1292196881 1.3494421615 0.0731599607
-0.2254535020 1.3518397822 0.0878373510
-0.3223330627 1.3561192059 0.0997202434
-0.4149913500 1.3636367500 0.0933362800
-0.5128636770 1.3677454583 0.0944892068
-0.6101967221 1.3657132954 0.0837127363
-0.7055614666 1.3573113652 0.0628201400
-0.7987597811 1.3439608697 0.0355184996
-0.8904575959 1.3267302369 0.0053975367
-0.9815404466 1.3059977074 -0.0243674092
-1.0723092770 1.2805564575 -0.0512447663
-1.1621066334 1.2474302002 -0.0722213175
-1.2484794360 1.2028320247 -0.0838508612
-1.3276541919 1.1453119009 -0.0838505051
-1.3981440407 1.0781754964 -0.0731133789
-1.4622970691 1.0064776271 -0.0543839059
-1.5243984853 0.9343852157 -0.0307540032
-1.5879811384 0.8645347662 -0.0044860627
-1.6555713008 0.7989099413 0.0226152527
-1.7281208677 0.7384369821 0.0488234952
-1.8057068197 0.6834027178 0.0724607973
-1.8879135804 0.6335117430 0.0914210851
-1.9734600940 0.5872795072 0.1036826797
-2.0607106347 0.5427501229 0.1060460627
-2.1468878695 0.4973018433 0.0959675828
-2.2287112004 0.4487795777 0.0726427169
-2.3035078163 0.3960534151 0.0376329538
-2.3711282060 0.3391288088 -0.0046886339
-2.4319994080 0.2778553233 -0.0510220246
-2.4850166845 0.2110930884 -0.0993620624
-2.5273021189 0.1372887270 -0.1479378664
-2.5517277898 0.0545391689 -0.1939077931
-2.5508961163 -0.0353189507 -0.2317439971
-2.5192987633 -0.1252046308 -0.2522513711
-2.4660188850 -0.2069451162 -0.2519751251
-2.4008010746 -0.2764164781 -0.2303328545
-2.3319222900 -0.3321653709 -0.1889750759
-2.2654294518 -0.3752722222 -0.1315603206
-2.2049854621 -0.4084496862 -0.0620070112
-2.1522564849 -0.4356283902 0.0159943691
-2.1067719704 -0.4611604570 0.0989774945
-2.0682334307 -0.4883858736 0.1848988257
-2.0355033569 -0.5197689867 0.2718005215
-2.0076410547 -0.5567729545 0.3581873769
-1.9842415806 -0.6005794628 0.4426927303
-1.9645549800 -0.6510801049 0.5243588554
-1.9483191705 -0.7080702471 0.6024343954
-1.9356922555 -0.7716406865 0.6759615099
-1.9268837662 -0.8410007406 0.7446423712
-1.9224385496 -0.9157029500 0.8079336060
-1.9238361343 -0.9953513607 0.8650161682
-1.9324676673 -1.0790015261 0.9152971440
-1.9498619690 -1.1654073733 0.9580655087
-1.9776787179 -1.2529395218 0.9921412733
-2.0164992460 -1.3395389707 1.0164051727
-2.0651816450 -1.4234328549 1.0300543815
-2.1214917932 -1.5035262295 1.0332966820
-2.1833260485 -1.5791708689 1.0258679393
-2.2484580896 -1.6501707779 1.0080260377
-2.3150961864 -1.7165338630 0.9805255291
-2.3819834182 -1.7779581760 0.9436978693
-2.4480424464 -1.8337891045 0.8976078944
-2.5123201083 -1.8833706106 0.8427213065
-2.5741504089 -1.9262222760 0.7799326114
-2.6326262696 -1.9614637144 0.7096453210
-2.6869300304 -1.9883367509 0.6326305150
-2.7361455519 -2.0062111633 0.5498116863
-2.7797293447 -2.0149014601 0.4625039306
-2.8168679035 -2.0143244616 0.3718410309
-2.8468652303 -2.0044048704 0.2790968340
-2.8692845854 -1.9856553634 0.1855804473
-2.8840031167 -1.9583684371 0.0926392510
-2.8908973599 -1.9231777851 0.0014597196
-2.8902927815 -1.8808408720 -0.0869135876
-2.8821233744 -1.8317575994 -0.1713422171
-2.8668754205 -1.7766718296 -0.2509459715
-2.8451158472 -1.7163916635 -0.3250843418
-2.8169428898 -1.6514248810 -0.3928434628
-2.7825903510 -1.5823330435 -0.4532626572
-2.7425644474 -1.5100374249 -0.5059180285
-2.6968984197 -1.4353692675 -0.5499845378
-2.6453571382 -1.3593124100 -0.5840489596
-2.5883802868 -1.2832203194 -0.6077254111
-2.5260512782 -1.2086429438 -0.6199656334
-2.4590155175 -1.1372187827 -0.6199678566
-2.3883977391 -1.0704527282 -0.6077854193
-2.3155802544 -1.0094683526 -0.5838450330
-2.2421262093 -0.9547383952 -0.5490899649
-2.1693072716 -0.9063143173 -0.5048746141
-2.0979763862 -0.8641466140 -0.4525376947
-2.0284674165 -0.8279146121 -0.3936947249
-1.9604339080 -0.7975804924 -0.3299827701
-1.8929871781 -0.7735160681 -0.2630437644
-1.8246145192 -0.7566108022 -0.1948707803
-1.7532648149 -0.7478991791 -0.1282640993
-1.6770149040 -0.7486989775 -0.0667955366
-1.5946304640 -0.7604013779 -0.0152840674
-1.5069158053 -0.7832433906 0.0214718967
-1.4165681711 -0.8160504775 0.0394699176
-1.3273036330 -0.8559594302 0.0366195127
-1.2429051224 -0.8989707672 0.0121228508
-1.1647629377 -0.9404719289 -0.0297868513
-1.0916381103 -0.9769776815 -0.0838675792
-1.0188602918 -1.0073765828 -0.1420744735
-0.9411269337 -1.0311874384 -0.1967720704
-0.8549194770 -1.0480686586 -0.2399488651
-0.7612185753 -1.0591300243 -0.2657218285
-0.6637664645 -1.0658003287 -0.2708045156
-0.5674518719 -1.0698854559 -0.2540716392
-0.4764186048 -1.0730493394 -0.2182355024
-0.3938261060 -1.0763816086 -0.1657053824
-0.3207994901 -1.0810367226 -0.1005923497
-0.2564024246 -1.0878669660 -0.0270545783
-0.1996002838 -1.0979358862 0.0521856988
-0.1480748413 -1.1118481490 0.1344127769
-0.1004664826 -1.1304463492 0.2180696121
-0.0548075066 -1.1540044148 0.3015642587
-0.0098055145 -1.1827939212 0.3837641989
0.0356530722 -1.2171528276 0.4635349761
0.0821998147 -1.2570470990 0.5400276369
0.1302446328 -1.3023494944 0.6124745553
0.1798876210 -1.3533234234 0.6799042172
0.2308733026 -1.4097980445 0.7417118145
0.2825823634 -1.4718553677 0.7972406473
0.3340005126 -1.5396722681 0.8458484846
0.3838228018 -1.6132286659 0.8871960239
0.4301150440 -1.6928993180 0.9205217554
0.4707618007 -1.7784838429 0.9454590602
0.5028392669 -1.8697172703 0.9611317014
0.5243850654 -1.9650949652 0.9671321146
0.5345897188 -2.0624703447 0.9635856161
0.5341714752 -2.1596200735 0.9508624441
0.5252224496 -2.2549038174 0.9298235649
0.5097761983 -2.3473802044 0.9013007391
0.4891838978 -2.4363765011 0.8657707885
0.4645206162 -2.5214046326 0.8237077973
0.4365424649 -2.6022377314 0.7758472338
0.4054502144 -2.6782249851 0.7223067163
0.3714820121 -2.7490895492 0.6637292882
0.3347129366 -2.8143260548 0.6004822052
0.2950624201 -2.8732241967 0.5329019462
0.2526485299 -2.9252640491 0.4614882176
0.2076877501 -2.9701115639 0.3868318553
0.1604186222 -3.0072645453 0.3094231264
0.1110706258 -3.0359371982 0.2297415715
0.0601713011 -3.0561015297 0.1484539308
0.0081386678 -3.0675919034 0.0661942303
-0.0443818969 -3.0699254865 -0.0165236543
-0.0968889608 -3.0632982127 -0.0990143970
-0.1488600361 -3.0479294071 -0.1806697596
-0.1996507246 -3.0238441492 -0.2609537989
-0.2489957923 -2.9915898604 -0.3392555234
-0.2964951075 -2.9515435293 -0.4150690678
-0.3418556104 -2.9040130888 -0.4878170386
-0.3849447801 -2.8495430334 -0.5569875362
-0.4257725767 -2.7888898147 -0.6222732426
-0.4644034820 -2.7225855886 -0.6832667557
-0.5007204664 -2.6508455172 -0.7393326097
-0.5348647663 -2.5744589789 -0.7903968691
-0.5666714672 -2.4937644560 -0.8360635981
-0.5956250958 -2.4089903128 -0.8758604958
-0.6208911345 -2.3204634828 -0.9094981728
-0.6409311461 -2.2284995484 -0.9367849487
-0.6530342321 -2.1334302731 -0.9571403242
-0.6530638816 -2.0363009406 -0.9695401750
-0.6382295649 -1.9396576807 -0.9734483601
-0.6080675927 -1.8466991930 -0.9682692426
-0.5656770336 -1.7595721542 -0.9540720090
-0.5152422769 -1.6786804746 -0.9314218279
-0.4599705703 -1.6038908584 -0.9004737217
-0.4024784508 -1.5346067687 -0.8617392912
-0.3445184084 -1.4702883072 -0.8158107268
-0.2872108983 -1.4107816484 -0.7630705533
-0.2314211277 -1.3561289604 -0.7038461426
-0.1775824068 -1.3062091988 -0.6388999145
-0.1260646501 -1.2613113025 -0.5686175751
-0.0767420046 -1.2214914900 -0.4938435793
-0.0292764778 -1.1867845820 -0.4154086029
0.0169331192 -1.1571708582 -0.3341789725
0.0628656928 -1.1327457978 -0.2510820692
0.1096725266 -1.1132478497 -0.1671747069
0.1591086395 -1.0984690299 -0.0838175137
0.2125309882 -1.0877180923 -0.0023318718
0.2721534436 -1.0805190969 0.0751192545
0.3395883761 -1.0759641705 0.1460409883
0.4159132262 -1.0730429431 0.2073507938
0.5015508814 -1.0708755527 0.2547292980
0.5945196801 -1.0682540888 0.2851236429
0.6916611168 -1.0640100190 0.2956839212
0.7886641583 -1.0565475351 0.2854874136
0.8807113131 -1.0437689844 0.2548574373
0.9649982221 -1.0246800758 0.2088535619
1.0417434408 -0.9987265310 0.1537244822
1.1147159500 -0.9661303827 0.0969672653
1.1892730940 -0.9278356324 0.0462134162
1.2695208271 -0.8856635876 0.0092786686
1.3560213193 -0.8436165013 -0.0084888434
1.4463058938 -0.8061290469 -0.0054553232
1.5366478467 -0.7774630435 0.0187212879
1.6234453442 -0.7595332833 0.0601743262
1.7046206946 -0.7527476110 0.1145149728
1.7799050735 -0.7567559056 0.1771065320
1.8511193291 -0.7696068105 0.2432089448
1.9201727791 -0.7902422551 0.3096533223
1.9889003272 -0.8174921036 0.3740138878
2.0585313836 -0.8508050043 0.4344200562
2.1296254063 -0.8899892757 0.4893489047
2.2023168809 -0.9354404057 0.5368360988
2.2759724757 -0.9869239301 0.5759100021
2.3494848404 -1.0449800563 0.6046304501
2.4214879485 -1.1090296527 0.6222242972
2.4904562804 -1.1783511647 0.6278958451
2.5552255271 -1.2515883824 0.6216335547
2.6147760305 -1.3272270493 0.6033772675
2.6688341740 -1.4035870392 0.5742913449
2.7172340828 -1.4792919967 0.5352061814
2.7600459827 -1.5532616913 0.4872596113
2.7968898392 -1.6243796958 0.4307878722
2.8278572657 -1.6920599030 0.3670374490
2.8525760078 -1.7555249314 0.2965869479
2.8708317907 -1.8141807273 0.2202381719
2.8822349207 -1.8674545676 0.1387845586
2.8863446565 -1.9146419139 0.0529975858
2.8828029031 -1.9550466149 -0.0362059733
2.8716030680 -1.9881878045 -0.1277268972
2.8525912491 -2.0133534325 -0.2204954326
2.8259950437 -2.0301414136 -0.3132889305
2.7920808125 -2.0380016412 -0.4048930877
2.7512438744 -2.0366402666 -0.4939689314
2.7041388748 -2.0260001254 -0.5792306302
2.6517168771 -2.0067872694 -0.6597515377
2.5945646796 -1.9789825996 -0.7343272894
2.5335152523 -1.9431380114 -0.8020794478
2.4694023601 -1.9001657177 -0.8624467336
2.4029427851 -1.8507139834 -0.9148011496
2.3348972513 -1.7952229720 -0.9583248200
2.2662389874 -1.7345730807 -0.9931153156
2.1980732421 -1.6689230346 -1.0185514279
2.1319074062 -1.5983019330 -1.0339164510
2.0697706676 -1.5227669556 -1.0393683733
2.0139811371 -1.4423986963 -1.0345182201
1.9678846499 -1.3574401967 -1.0187586921
1.9330317560 -1.2696372235 -0.9930263020
1.9100400782 -1.1810918754 -0.9580531869
1.8976644253 -1.0940081230 -0.9149287703
1.8938235263 -1.0100609998 -0.8645201069
1.8966856129 -0.9304604522 -0.8074187918
1.9043215920 -0.8558190474 -0.7443665273
1.9157044565 -0.7867121405 -0.6758025679
1.9302542706 -0.7236577727 -0.6021841240
1.9479291715 -0.6675101730 -0.5238118107
1.9684207707 -0.6182248860 -0.4416074898
1.9922360488 -0.5762328311 -0.3563076512
2.0198795095 -0.5416143213 -0.2688734589
2.0520520158 -0.5134873427 -0.1806648564
2.0894752959 -0.4906291325 -0.0929983669
2.1333387662 -0.4709188792 -0.0075819554
2.1841731794 -0.4516241879 0.0739578546
2.2426297859 -0.4289434293 0.1492326363
2.3081548786 -0.3995102936 0.2158094935
2.3791559772 -0.3592919247 0.2698889927
2.4518179659 -0.3064010299 0.3085269036
2.5212638673 -0.2410656752 0.3302687836
2.5810516315 -0.1638180413 0.3333366681
2.6236573935 -0.0773139380 0.3181843855
2.6409832113 0.0133305348 0.2869117827
2.6301705476 0.1008350415 0.2450535549
2.5967936465 0.1804748715 0.1990961441
2.5490558992 0.2523695323 0.1527621195
2.4918581619 0.3179193594 0.1076509827
2.4279126553 0.3786064243 0.0648138719
2.3578252921 0.4350640765 0.0260129420
2.2815971427 0.4876014581 -0.0060995679
2.1992141346 0.5360906811 -0.0274895226
2.1129578451 0.5816893241 -0.0362146408
2.0259237346 0.6265363716 -0.0322630581
1.9408708847 0.6732722283 -0.0186074292
1.8595170070 0.7239187467 0.0019712754
1.7831829560 0.7799912043 0.0272057145
1.7123675335 0.8417959563 0.0550029673
1.6469404641 0.9089497735 0.0836089856
1.5857513421 0.9802967171 0.1114774456
1.5264550337 1.0540899745 0.1369925050
1.4653855620 1.1277716562 0.1582327351
1.3974165164 1.1969291440 0.1720294086
1.3194588145 1.2558972435 0.1754239642
1.2327507098 1.3004056706 0.1668866213
1.1417266632 1.3315735961 0.1484225499
1.0486210995 1.3559257984 0.1298303670
0.9534340385 1.3735891723 0.1144388076
0.8569286392 1.3855178420 0.1019582041
0.7596315272 1.3925311688 0.0921482789
0.6619266826 1.3956344042 0.0846433497
0.5640370380 1.3956360376 0.0791573932
0.4660910059 1.3932464303 0.0754427601
0.3681545452 1.3891016496 0.0732845768
0.2702525044 1.3837834506 0.0724969539
0.1723837699 1.3778436127 0.0729813255
0.0745262573 1.3718979936 0.0745099918
-0.0233442386 1.3665018598 0.0769507344
-0.1212475461 1.3622513482 0.0801802515
-0.2191875348 1.3598150347 0.0840760921
-0.3171337930 1.3599691440 0.0885094270
-0.4247465304 1.3590690993 0.1212350190
-0.5226070698 1.3613238794 0.1203272441
-0.6196471968 1.3572703928 0.1079180772
-0.7146661735 1.3469402438 0.0861074438
-0.8076101819 1.3316540848 0.0585125560
-0.8991847147 1.3124994538 0.0287137350
-0.9900476576 1.2893189440 -0.0003355202
-1.0803132676 1.2606050882 -0.0257981882
-1.1471036847 1.2340732715 -0.0409802038
-1.2329160632 1.1887978265 -0.0528933208
-1.3119432481 1.1312485850 -0.0533497744
-1.3829782326 1.0645774146 -0.0432144485
-1.4479883586 0.9933335755 -0.0250856692
-1.5109101234 0.9216227132 -0.0018434814
-1.5753544105 0.8522348028 0.0240567051
-1.6435587507 0.7868731475 0.0506674444
-1.7166197688 0.7265965669 0.0763046965
-1.7946184362 0.6716506030 0.0992088268
-1.8770087642 0.6215823520 0.1174232851
-1.9626334045 0.5750390794 0.1285149204
-2.0496591220 0.5299670745 0.1296869838
-2.1352937562 0.4838339713 0.1185238405
-2.2162757035 0.4345972179 0.0940060076
-2.2902672277 0.3812948914 0.0581491911
-2.3567830027 0.3237563755 0.0147399829
-2.4161249044 0.2617194469 -0.0327008554
-2.4670987506 0.1940097524 -0.0819258407
-2.5060041003 0.1188380595 -0.1307621480
-2.5258173909 0.0349914716 -0.1755666509
-2.5264050056 -0.0322863109 -0.2044300045
-2.4966478737 -0.1227821792 -0.2254667020
-2.4440639882 -0.2051909357 -0.2242604510
-2.3954427267 -0.2570918260 -0.2060240759
-2.3285291196 -0.3161801676 -0.1671079825
-2.2632811092 -0.3623509496 -0.1111180652
-2.2182578108 -0.3899343046 -0.0602217517
-2.1642784084 -0.4211563374 0.0153247441
-2.1177834788 -0.4495079510 0.0968919256
-2.0783406566 -0.4786754156 0.1818578951
-2.0451088806 -0.5113214685 0.2682152831
-2.0171625393 -0.5492358686 0.3542731003
-1.9938549238 -0.5934283144 0.4386924708
-1.9746272809 -0.6441247942 0.5204408930
-1.9592455967 -0.7013649441 0.5985922453
-1.9477603670 -0.7648914607 0.6724370518
-1.9405160830 -0.8342292737 0.7414168206
-1.9383600602 -0.9089957049 0.8048131884
-1.9423408301 -0.9885182069 0.8619933865
-1.9538343305 -1.0718398882 0.9122287572
-1.9744314259 -1.1577250960 0.9544785972
-2.0049818183 -1.2445444894 0.9877728882
-2.0456956294 -1.3304153022 1.0110034733
-2.0954740827 -1.4137530121 1.0235385276
-2.1521604927 -1.4935647236 1.0253939849
-2.1978469186 -1.5508775178 1.0201450616
-2.2618095928 -1.6232814169 1.0035775990
-2.3274703764 -1.6910039885 0.9768562940
-2.3934451421 -1.7537713930 0.9405460223
-2.4586741831 -1.8110785406 0.8950129525
-2.5222474715 -1.8622378228 0.8406835218
-2.5832325298 -1.9063067739 0.7778374906
-2.6408902350 -1.9427209040 0.7074218565
-2.6943724649 -1.9708101379 0.6302507473
-2.7427350356 -1.9897455058 0.5471333740
-2.7853305348 -1.9994820324 0.4594115126
-2.8213929293 -1.9996971330 0.3682919472
-2.8501744568 -1.9903795596 0.2750603201
-2.8715118492 -1.9721227504 0.1811612296
-2.8850021005 -1.9450788983 0.0879153701
-2.8907079394 -1.9100619813 -0.0034781210
-2.8888129160 -1.8677417387 -0.0918900818
-2.8793744354 -1.8185280547 -0.1761798234
-2.8684122295 -1.7782274732 -0.2368061239
-2.8470004499 -1.7189577425 -0.3120665280
-2.8191000909 -1.6547251524 -0.3808540459
-2.7852532414 -1.5863975657 -0.4426720013
-2.7454879672 -1.5145676286 -0.4964906341
-2.6998697125 -1.4401062568 -0.5413211245
-2.6486301374 -1.3641787850 -0.5765580556
-2.5918488643 -1.2880264595 -0.6011691079
-2.5297622405 -1.2131923833 -0.6143734866
-2.4629192921 -1.1413697117 -0.6152051937
-2.3924080180 -1.0741325462 -0.6036035141
-2.3196860027 -1.0125543490 -0.5802004059
-2.2463412792 -0.9571592420 -0.5457766184
-2.1736437931 -0.9083570786 -0.5014079173
-2.1025161050 -0.8656015229 -0.4489783555
-2.0332509250 -0.8287315987 -0.3899710316
-1.9656982847 -0.7980666504 -0.3256493928
-1.8988197764 -0.7736501436 -0.2580367817
-1.8312237875 -0.7562720534 -0.1889820333
-1.7609406360 -0.7469077066 -0.1210891832
-1.6857806461 -0.7471828659 -0.0579819454
-1.6042902041 -0.7585870497 -0.0046338250
-1.5172479188 -0.7809521668 0.0343691893
-1.4271325752 -0.8133311382 0.0551383550
-1.3377030925 -0.8533227551 0.0542235523
-1.2526072328 -0.8965562987 0.0322313912
-1.1739190417 -0.9386348155 -0.0083808359
-1.1007653792 -0.9761016173 -0.0620285583
-1.0289562053 -1.0072262895 -0.1213309289
-0.9525787242 -1.0316384833 -0.1779293190
-0.8680776257 -1.0494862554 -0.2243301405
-0.7753837291 -1.0613081861 -0.2538196273
-0.6779733017 -1.0683808189 -0.2615543889
-0.5810412909 -1.0728359151 -0.2480162734
-0.4891510720 -1.0762560946 -0.2141000177
-0.4054847847 -1.0798778053 -0.1630955419
-0.3310988250 -1.0847382053 -0.0993123622
-0.2661278462 -1.0918953570 -0.0260857205
-0.2088270338 -1.1023847923 0.0529417338
-0.1572049991 -1.1168247113 0.1352027583
-0.1097037675 -1.1360212588 0.2189741889
-0.0643494382 -1.1602254577 0.3026426354
-0.0199927542 -1.1901583531 0.3849785641
0.0245724913 -1.2256480347 0.4649531133
0.0699886021 -1.2670290231 0.5415423214
0.1165625943 -1.3141117440 0.6140337191
0.1643370322 -1.3672301690 0.6813926004
0.2129589588 -1.4263280280 0.7428951331
0.2616595654 -1.4912538162 0.7981306774
0.3093498242 -1.5624269595 0.8460560791
0.3545688886 -1.6396300645 0.8864247270
0.3952678293 -1.7230637084 0.9182680977
0.4208456537 -1.7899398556 0.9352784249
0.4485525704 -1.8825810611 0.9508086765
0.4667459410 -1.9786269791 0.9564967249
0.4751674283 -2.0761273892 0.9524199982
0.4752951150 -2.1489979210 0.9430052123
0.4689577378 -2.2447685586 0.9232162669
0.4561215620 -2.3378843035 0.8953563518
0.4381351308 -2.4276592148 0.8602156801
0.4159354782 -2.5135586228 0.8184011464
0.3900139226 -2.5950113910 0.7702866589
0.3607555203 -2.6716185114 0.7164441599
0.3368378911 -2.7257812354 0.6727631248
0.3020635678 -2.7926238724 0.6099199902
0.2642389578 -2.8531282860 0.5425769862
0.2235001753 -2.9068605603 0.4713167607
0.1799420397 -2.9530569127 0.3965326975
0.1338379616 -2.9912640726 0.3188269637
0.0855986282 -3.0212146055 0.2388389031
0.0356377228 -3.0424140985 0.1571311936
-0.0155961224 -3.0544964881 0.0743591490
-0.0675647377 -3.0575966156 -0.0087723510
-0.1196243898 -3.0516505203 -0.0916994157
-0.1711520037 -3.0367010009 -0.1738233533
-0.2216925250 -3.0129474059 -0.2544813163
-0.2708909247 -2.9809175873 -0.3330809633
-0.3183603720 -2.9410020162 -0.4091039961
-0.3638942803 -2.8937516715 -0.4820473348
-0.4073219697 -2.8395199350 -0.5513408948
-0.4486830269 -2.7790672775 -0.6166432792
-0.4880065516 -2.7129133380 -0.6775312466
-0.5253190008 -2.6414316833 -0.7334742019
-0.5606720779 -2.5652781594 -0.7842843764
-0.5939591487 -2.4848591350 -0.8296130271
-0.6247398550 -2.4005030823 -0.8691885926
-0.6520711885 -2.3124611148 -0.9027514439
-0.6740049132 -2.2208098278 -0.9298512121
-0.6874792086 -2.1259794192 -0.9502824417
-0.6881623016 -2.0291109663 -0.9633490013
-0.6720931281 -1.9329134669 -0.9680321718
-0.6390653677 -1.8409977824 -0.9636682272
-0.5933293174 -1.7554395364 -0.9503175435
-0.5398253965 -1.6762543664 -0.9285241837
-0.4820582480 -1.6028425691 -0.8986401770
-0.4224969426 -1.5346050862 -0.8609634943
-0.3627469714 -1.4712643454 -0.8157482080
-0.3039155752 -1.4124559080 -0.7637224644
-0.2468138855 -1.3582544776 -0.7051572709
-0.1919380667 -1.3087391226 -0.6406124959
-0.1395435567 -1.2641274940 -0.5706409911
-0.0895072586 -1.2243866191 -0.4961481522
-0.0415638530 -1.1897447608 -0.4178182555
0.0049016457 -1.1603156448 -0.3365074084
0.0508575535 -1.1360163152 -0.2532281033
0.0974157009 -1.1166624871 -0.1689922857
0.1461667498 -1.1020456538 -0.0850485331
0.1986980365 -1.0916482676 -0.0028021733
0.2569059833 -1.0849458698 0.0758693875
0.3224612616 -1.0810591936 0.1486325520
0.4169700144 -1.0787088886 0.2262286610
0.5024970491 -1.0774514711 0.2733716067
0.5952501198 -1.0755914408 0.3035554260
0.6920168729 -1.0718187085 0.3144439064
0.7885867632 -1.0644000209 0.3043841293
0.8805800176 -1.0516238324 0.2747053082
0.9650746573 -1.0323468366 0.2296097622
1.0422165051 -1.0061469539 0.1751516469
1.1155558374 -0.9734117868 0.1187795234
1.1900609190 -0.9351162538 0.0679475204
1.2698190918 -0.8932355766 0.0303425160
1.3557894737 -0.8514869112 0.0115495343
1.4457311600 -0.8144759022 0.0137432669
1.5360324131 -0.7860555879 0.0364866990
1.6230512132 -0.7686072986 0.0769010088
1.7046610888 -0.7625806543 0.1303893281
1.7807889535 -0.7671203385 0.1918467164
1.8528597904 -0.7808628342 0.2569223042
1.9054872418 -0.7960486888 0.3060750470
1.9749813253 -0.8226112726 0.3700776446
2.0450347008 -0.8556710570 0.4303142308
2.1163678595 -0.8948306370 0.4851062409
2.1890742615 -0.9400122539 0.5329437933
2.2626839830 -0.9915601842 0.5721145881
2.3361888934 -1.0493922808 0.6013230357
2.4082865578 -1.1132155388 0.6193949338
2.4775048220 -1.1822274266 0.6257803385
2.5425503406 -1.2552692519 0.6198900407
2.6026346425 -1.3306814210 0.6023662783
2.6572040880 -1.4069533723 0.5738358796
2.7060672092 -1.4826186767 0.5351162775
2.7491451276 -1.5565542155 0.4872326341
2.7864296510 -1.6278549544 0.4311882049
2.8176162392 -1.6956426161 0.3675581198
2.8425394489 -1.7593168732 0.2972589212
2.8609168594 -1.8182431977 0.2210565775
2.8721914535 -1.8716354730 0.1395744352
2.8760768795 -1.9189317546 0.0537678692
2.8723848862 -1.9595736371 -0.0353752496
2.8608978060 -1.9929020337 -0.1268439549
2.8415665067 -2.0182197481 -0.2195425264
2.8145386786 -2.0350489510 -0.3122369741
2.7802023231 -2.0430183198 -0.4036881339
2.7390613236 -2.0419841904 -0.4926470607
2.6916977033 -2.0318279373 -0.5778590364
2.6387154548 -2.0126387781 -0.6580777943
2.5811025746 -1.9851894303 -0.7324880897
2.5196160064 -1.9498715205 -0.8001849984
2.4549122968 -1.9072588992 -0.8602772818
2.3878562357 -1.8581779902 -0.9123163974
2.3192118001 -1.8032630268 -0.9557477293
2.2499176934 -1.7430626140 -0.9901948868
2.1811377043 -1.6778546431 -1.0152797794
2.1144448122 -1.6076867812 -1.0305665001
2.0520644156 -1.5323040810 -1.0355085446
1.9965708513 -1.4518328906 -1.0301246708
1.9509719569 -1.3667568054 -1.0141329517
1.9174051038 -1.2786394757 -0.9879239262
1.8958084933 -1.1898696844 -0.9527206986
1.8850065497 -1.1026967380 -0.9092761832
1.8825443841 -1.0187197760 -0.8587281132
1.8864708274 -0.9391544900 -0.8015189123
1.8951865980 -0.8648546150 -0.7380635261
1.9074615188 -0.7963014262 -0.6689714541
1.9226545641 -0.7341309204 -0.5946254817
1.9406726213 -0.6790691843 -0.5154613384
1.9614856038 -0.6314535244 -0.4322603519
1.9853448904 -0.5915237022 -0.3458949564
2.0129138589 -0.5593599125 -0.2574081312
2.0448309221 -0.5344400852 -0.1680295845
2.0818641032 -0.5153461471 -0.0791866983
2.1250096223 -0.5004321695 0.0076793096
2.1749461679 -0.4868938273 0.0910288162
2.2322601880 -0.4718474577 0.1691551180
2.2969784596 -0.4520702882 0.2399724461
2.3869224241 -0.4150108261 0.3139371084
2.4816777902 -0.3614104958 0.3690926415
2.5747365792 -0.2894298003 0.4018284258
2.6549833914 -0.1977174825 0.4065370030
2.7132718787 -0.0929273835 0.3879631662
2.7384577530 0.0188286978 0.3487641408
2.7238134147 0.1273873867 0.2961079759
2.6735455477 0.2236449512 0.2398036711
2.6053342615 0.3097154104 0.1855079436
2.5424941296 0.3729010897 0.1444846821
2.4741498939 0.4320934202 0.1063544061
2.4007525007 0.4877353328 0.0725828428
2.3222235127 0.5399250325 0.0457780788
2.2391096229 0.5889566083 0.0290554366
2.1533188243 0.6359546466 0.0242726388
2.0676762020 0.6830631543 0.0311945421
1.9847945880 0.7327765374 0.0477014496
1.9253844313 0.7727989192 0.0644158442
1.8511492210 0.8311384580 0.0910149237
1.7824268224 0.8949694900 0.1199233065
1.7145786242 0.9606848668 0.1458959730
1.6391463761 1.0212337945 0.1606320109
1.5573208260 1.0749954043 0.1640447276
1.4715982392 1.1222819575 0.1585619744
1.3835540485 1.1638192087 0.1463518899
1.3166472008 1.1920697184 0.1341752562
1.2264241375 1.2250549938 0.1137973044
1.1355150781 1.2539491878 0.0904693901
1.0440786506 1.2793403399 0.0651968274
0.9521344658 1.3014589859 0.0386986317
0.8595794786 1.3202344128 0.0117488751
0.7663213261 1.3359479790 -0.0147204926
0.6721424021 1.3484175068 -0.0395921665
0.5767407969 1.3572050021 -0.0611055120
0.4798141203 1.3613508008 -0.0760321624
0.3577957745 1.3557817571 -0.0718408451
0.2380676018 1.3444345622 -0.0477805053
0.1436793315 1.3368523372 -0.0219042619
0.0500114221 1.3325508965 0.0071955601
-0.0434499732 1.3324924284 0.0372599607
-0.1371918301 1.3366329747 0.0661396698
-0.2317194692 1.3438645296 0.0915986099
-0.3275323324 1.3522692678 0.1109310599
