# Supplementary material for: The topology of the magnetically induced ring current of C13Cl2
Source: Chem Sci. 2026 Jun 27. Online ahead of print. doi: 10.1039/d6sc03398a (PMC13334967; doi:10.1039/d6sc03398a)
Supplement: SC-OLF-D6SC03398A-s002 [file SC-OLF-D6SC03398A-s002.zip › c13cl2/3loops/ribbon_traj_024_078.xyz]

300

-0.4165076978 1.3597935619 0.0978156163
-0.5139408994 1.3635557255 0.0986658811
-0.6107767379 1.3611539597 0.0876954662
-0.7056950824 1.3525325021 0.0668950741
-0.7985170399 1.3389802185 0.0398785629
-0.8898672711 1.3215109839 0.0101229684
-0.9805472293 1.3003717185 -0.0192900445
-1.0708350524 1.2743653869 -0.0457514728
-1.1600247252 1.2406664020 -0.0663229230
-1.2456660732 1.1956728290 -0.0776370961
-1.3242224166 1.1381995303 -0.0775238334
-1.3944599469 1.0714838444 -0.0669022580
-1.4587051803 1.0003689132 -0.0484865752
-1.5209838976 0.9288659878 -0.0251747843
-1.5847437346 0.8596091329 0.0007616695
-1.6523702434 0.7944777167 0.0275047800
-1.7248610225 0.7344410309 0.0533521125
-1.8023284979 0.6798002838 0.0765736981
-1.8842493706 0.6301239763 0.0952089633
-1.9694765090 0.5840775127 0.1070167763
-2.0562965167 0.5396485891 0.1091112420
-2.1420316272 0.4943408428 0.0990342143
-2.2233724075 0.4459832474 0.0757071871
-2.2979045830 0.3935548025 0.0409943933
-2.3652595681 0.3369201037 -0.0011230184
-2.4257328834 0.2758582219 -0.0473506756
-2.4783764905 0.2093574168 -0.0955714040
-2.5201140625 0.1357768625 -0.1439844996
-2.5441203430 0.0534187930 -0.1896463085
-2.5425753532 -0.0358948409 -0.2267140976
-2.5113317281 -0.1250301095 -0.2466057101
-2.4585921604 -0.2061454164 -0.2456993880
-2.3941073861 -0.2751792479 -0.2236677020
-2.3260393902 -0.3305616871 -0.1820046457
-2.2603474407 -0.3734892052 -0.1244756141
-2.2006141961 -0.4067820352 -0.0550599472
-2.1483939409 -0.4343219376 0.0225955581
-2.1033275492 -0.4602817358 0.1051825120
-2.0649297598 -0.4879815820 0.1905462333
-2.0322292331 -0.5198123598 0.2768335841
-2.0042629378 -0.5571981801 0.3625531503
-1.9805283524 -0.6011928823 0.4463820218
-1.9603463679 -0.6517832154 0.5273695350
-1.9434701757 -0.7088025935 0.6047599463
-1.9299103250 -0.7721457694 0.6777584412
-1.9199007040 -0.8412665074 0.7459155000
-1.9139991228 -0.9156809515 0.8087631643
-1.9134689947 -0.9949488609 0.8656382445
-1.9198627833 -1.0782966444 0.9158764424
-1.9347091647 -1.1645170711 0.9588913316
-1.9597670425 -1.2520514059 0.9936216672
-2.0004707705 -1.3497409658 1.0220121723
-2.0484464808 -1.4335677461 1.0358437310
-2.1045207477 -1.5133498883 1.0393370086
-2.1745484506 -1.5972701277 1.0302956560
-2.2401153754 -1.6671354031 1.0120246405
-2.3071675648 -1.7323067164 0.9842476755
-2.3744298614 -1.7925076677 0.9472561341
-2.4408645254 -1.8472089133 0.9013005229
-2.5055651678 -1.8957764869 0.8467910511
-2.5678244639 -1.9376738149 0.7844750462
-2.6268075829 -1.9721239274 0.7148439325
-2.6817191594 -1.9984138428 0.6386377364
-2.7375502186 -2.0172234315 0.5461631132
-2.7812121914 -2.0246583011 0.4593031262
-2.8185050634 -2.0230206332 0.3692268236
-2.8487660607 -2.0122510884 0.2771611080
-2.8715474097 -1.9927411836 0.1843769683
-2.8867163879 -1.9649415729 0.0921444145
-2.8942266107 -1.9294744590 0.0016077032
-2.8942129471 -1.8869260547 -0.0861571583
-2.8867527417 -1.8377992300 -0.1701006803
-2.8723577433 -1.7828655851 -0.2494203062
-2.8485011417 -1.7149799587 -0.3322168832
-2.8204541010 -1.6497264304 -0.3991188948
-2.7864051519 -1.5805398927 -0.4588973382
-2.7467038017 -1.5082417504 -0.5109957281
-2.7013786493 -1.4336482134 -0.5545640930
-2.6503086951 -1.3577459480 -0.5883973572
-2.5937665437 -1.2818722304 -0.6119728865
-2.5319013002 -1.2075263140 -0.6242990577
-2.4652856645 -1.1363560908 -0.6245803864
-2.3950305756 -1.0697904117 -0.6129060530
-2.3133701359 -1.0015932841 -0.5864083895
-2.2399832391 -0.9478709736 -0.5510245141
-2.1672748773 -0.9003925493 -0.5064623926
-2.0960496467 -0.8589954950 -0.4540911913
-2.0265875581 -0.8234127035 -0.3954322478
-1.9585649744 -0.7936907958 -0.3320020311
-1.8910683143 -0.7702360438 -0.2654594560
-1.8225768142 -0.7536605861 -0.1978831026
-1.7510961679 -0.7451980375 -0.1319543867
-1.6747806147 -0.7460198337 -0.0711668747
-1.5923779425 -0.7576969015 -0.0203565360
-1.5047449523 -0.7803447204 0.0157722718
-1.4145826873 -0.8128555375 0.0333034034
-1.3255928253 -0.8524000962 0.0300969503
-1.2412377243 -0.8949239352 0.0061610561
-1.1630081328 -0.9359770757 -0.0351406583
-1.0894900726 -0.9721712423 -0.0881837259
-1.0161896565 -1.0023104219 -0.1451999468
-0.9379102915 -1.0257991150 -0.1985311907
-0.8515665823 -1.0425402662 -0.2406044659
-0.7579659664 -1.0534808663 -0.2653281604
-0.6608695160 -1.0601883847 -0.2697409114
-0.5649684497 -1.0644694459 -0.2529353172
-0.4743812977 -1.0678219953 -0.2170470858
-0.3920542431 -1.0713494058 -0.1648641490
-0.3190212453 -1.0760750201 -0.1003508542
-0.2546755895 -1.0829125748 -0.0272810749
-0.1976599259 -1.0927998738 0.0513514519
-0.1460109592 -1.1064686629 0.1330855013
-0.0980308290 -1.1245946596 0.2161797906
-0.0520068677 -1.1474788892 0.2992072902
-0.0065128213 -1.1754114869 0.3809692163
0.0394891261 -1.2087028368 0.4604014379
0.0867224543 -1.2472328004 0.5366684508
0.1356653401 -1.2909860929 0.6089263612
0.1864522020 -1.3400553272 0.6763202253
0.2458498730 -1.4013459765 0.7452846307
0.2996178988 -1.4613262639 0.8003213212
0.3536215326 -1.5266442104 0.8485794341
0.4066782049 -1.5972950031 0.8897620276
0.4570700752 -1.6736539466 0.9232346726
0.5026400872 -1.7558690987 0.9485457964
0.5449561594 -1.8551358384 0.9664364264
0.5706477239 -1.9487422623 0.9726521520
0.5849055160 -2.0571705819 0.9687983825
0.5835904443 -2.1657502563 0.9539953284
0.5719797112 -2.2601278871 0.9321733905
0.5506129749 -2.3624068770 0.8988794043
0.5270683093 -2.4498273932 0.8625718379
0.4998869579 -2.5333600280 0.8201189992
0.4697391545 -2.6127514235 0.7720635971
0.4368489284 -2.6874795461 0.7186118297
0.4013500144 -2.7571382744 0.6602038545
0.3632914989 -2.8213031020 0.5972808991
0.3171943898 -2.8859189230 0.5215146718
0.2736881955 -2.9364409368 0.4502722605
0.2278227056 -2.9798672130 0.3758969382
0.1798189275 -3.0156806257 0.2988663527
0.1299260396 -3.0432230442 0.2196630027
0.0786232779 -3.0623590434 0.1389050758
0.0263766287 -3.0728960230 0.0571768123
-0.0262365213 -3.0745172636 -0.0249780695
-0.0787287693 -3.0673197506 -0.1069137837
-0.1305856231 -3.0514282255 -0.1880216670
-0.1812188987 -3.0269772911 -0.2677716267
-0.2302638129 -2.9943665173 -0.3455723080
-0.2773618766 -2.9539742148 -0.4208957959
-0.3222511202 -2.9062580971 -0.4932326887
-0.3647711786 -2.8516963029 -0.5620779897
-0.4048768781 -2.7908952959 -0.6270355787
-0.4425998771 -2.7244027679 -0.6877091741
-0.4778808939 -2.6525899185 -0.7435998719
-0.5107351768 -2.5760375343 -0.7944400095
-0.5410030516 -2.4951450307 -0.8398761851
-0.5682071046 -2.4102157216 -0.8794840458
-0.5914823754 -2.3215527754 -0.9128746713
-0.6093922212 -2.2295272880 -0.9397397319
-0.6195683450 -2.1346128636 -0.9594762330
-0.6187745397 -2.0379071650 -0.9712396454
-0.6045272609 -1.9416697006 -0.9743351518
-0.5804189603 -1.8600489987 -0.9697268516
-0.5421027354 -1.7716292262 -0.9558341487
-0.4952781394 -1.6892103266 -0.9332377133
-0.4431021472 -1.6128410720 -0.9023666573
-0.3881761820 -1.5420624355 -0.8638114031
-0.3322567953 -1.4765617303 -0.8179723870
-0.2766086416 -1.4160936544 -0.7653509878
-0.2221352754 -1.3605750435 -0.7064091002
-0.1693793113 -1.3099802318 -0.6417286606
-0.1186708919 -1.2644714742 -0.5718295143
-0.0699542979 -1.2240903508 -0.4974950420
-0.0228977423 -1.1888386596 -0.4195624386
0.0230718327 -1.1587515811 -0.3388546963
0.0689216536 -1.1337919059 -0.2563430743
0.1157888182 -1.1136891333 -0.1730824536
0.1653896723 -1.0982789635 -0.0904158903
0.2192114483 -1.0869052172 -0.0097858501
0.2792168950 -1.0789534215 0.0667334424
0.3470784957 -1.0736005326 0.1365310142
0.4239612301 -1.0699283958 0.1962500078
0.5098724456 -1.0669817972 0.2419090462
0.5907687033 -1.0642642236 0.2689141259
0.6874619775 -1.0596760319 0.2799664671
0.7841102749 -1.0521224312 0.2703383627
0.8761142183 -1.0397115291 0.2406773509
0.9602583405 -1.0210022461 0.1950489993
1.0370161129 -0.9956110854 0.1403699738
1.1100109365 -0.9636959274 0.0839196967
1.1844714912 -0.9258576388 0.0334287404
1.2643737198 -0.8840593654 -0.0036609117
1.3502930516 -0.8420135369 -0.0222273773
1.4512759663 -0.8004752669 -0.0169760180
1.5408276143 -0.7721529729 0.0081597495
1.6267209530 -0.7543079645 0.0502477572
1.7069254647 -0.7475476031 0.1051617776
1.7814486679 -0.7511338087 0.1679833190
1.8519314575 -0.7634643508 0.2343444313
1.9286796758 -0.7864367699 0.3093725728
1.9968079906 -0.8137138167 0.3737281709
2.0659627961 -0.8469847389 0.4340232913
2.1366738507 -0.8860387817 0.4887619687
2.2089880642 -0.9311612757 0.5362044464
2.2822712399 -0.9824072276 0.5751132783
2.3554304884 -1.0400787515 0.6038596774
2.4270764046 -1.1037499978 0.6215099499
2.4957312378 -1.1726709265 0.6273745121
2.5601773452 -1.2455336513 0.6212725927
2.6195081128 -1.3208127665 0.6034027164
2.6733993358 -1.3968670512 0.5747842192
2.7216492729 -1.4723044472 0.5361451639
2.7643073923 -1.5459948141 0.4885560353
2.8012083073 -1.6169461755 0.4326913485
2.8323067419 -1.6844766139 0.3695311526
2.8572356770 -1.7478063314 0.2996474746
2.8757936941 -1.8063664175 0.2238651379
2.8887409731 -1.8658980672 0.1326541357
2.8925262872 -1.9123274842 0.0469372113
2.8887862833 -1.9519912581 -0.0421085786
2.8774255938 -1.9843445027 -0.1334222941
2.8584172605 -2.0088206079 -0.2259116680
2.8318286594 -2.0248640322 -0.3183710657
2.7979892305 -2.0319832413 -0.4095772911
2.7574137020 -2.0300459166 -0.4982637537
2.7106239926 -2.0189095440 -0.5831167848
2.6585389356 -1.9990789485 -0.6631615158
2.6018729247 -1.9708208815 -0.7373588051
2.5413444419 -1.9345235254 -0.8046909906
2.4778056762 -1.8910850842 -0.8646190851
2.4120065154 -1.8412147628 -0.9165859146
2.3446998869 -1.7854089256 -0.9598653805
2.2768368792 -1.7244039902 -0.9943769257
2.2095151940 -1.6584369638 -1.0195516826
2.1442098637 -1.5876061002 -1.0348068223
2.0828380111 -1.5120161693 -1.0401399223
2.0276231423 -1.4318127597 -1.0352678826
1.9815988024 -1.3473392179 -1.0196747534
1.9463252906 -1.2601840201 -0.9941187353
1.9224105631 -1.1723341934 -0.9593670104
1.9088552923 -1.0858509834 -0.9164490280
1.9037635770 -1.0023142816 -0.8663435816
1.9054705107 -0.9229700363 -0.8095924354
1.9122027193 -0.8484635219 -0.7469361785
1.9229193908 -0.7793263234 -0.6788988932
1.9370029870 -0.7160577034 -0.6059364071
1.9542690334 -0.6592502680 -0.5284815041
1.9745496397 -0.6089774940 -0.4473294032
1.9983297828 -0.5656332104 -0.3631934069
2.0260449669 -0.5290531401 -0.2770787104
2.0584031988 -0.4983841762 -0.1902918196
2.0962370914 -0.4723571643 -0.1042258692
2.1405534816 -0.4486176857 -0.0206805032
2.1918984231 -0.4241764428 0.0583991050
2.2506625776 -0.3951318979 0.1301990409
2.3075621925 -0.3636679260 0.1847574434
2.3679027676 -0.3237552581 0.2291252459
2.4291712795 -0.2742188268 0.2613798681
2.4863615086 -0.2134745577 0.2774200499
2.5346242916 -0.1439848797 0.2785088336
2.5668069807 -0.0792258310 0.2687644531
2.5813744128 0.0000679569 0.2419539451
2.5747050645 0.0766320282 0.2066085612
2.5504387872 0.1475448662 0.1669213862
2.5135300063 0.2123070636 0.1257035688
2.4610891540 0.2795920976 0.0786114165
2.4008720337 0.3414153670 0.0332149141
2.3339598014 0.3987291010 -0.0085964106
2.2603051071 0.4519477485 -0.0439670869
2.1799850290 0.5011258352 -0.0690897983
2.0948325799 0.5470204758 -0.0812821536
2.0080823075 0.5916122372 -0.0806031753
1.9122180476 0.6434173190 -0.0678694391
1.8304392128 0.6931960992 -0.0489821519
1.7439165761 0.7551770588 -0.0222925895
1.6724756590 0.8161174662 0.0042721262
1.6060576324 0.8821924156 0.0316230588
1.5434995750 0.9522773600 0.0581433912
1.4824327068 1.0245720116 0.0820422289
1.4193131050 1.0964188362 0.1011801741
1.3591340417 1.1558965622 0.1120520951
1.2920539691 1.2084978300 0.1153214016
1.2080010321 1.2573241812 0.1104867961
1.1188806574 1.2943226655 0.0998757076
1.0380322350 1.3187801578 0.0890970777
0.9436959015 1.3406383572 0.0791704872
0.8477650903 1.3556937155 0.0705405296
0.7509164148 1.3650642592 0.0633040788
0.6535983350 1.3699163568 0.0574664461
0.5560700462 1.3712444991 0.0530508727
0.4584744395 1.3699222190 0.0500877261
0.3608832800 1.3667136811 0.0486637388
0.2633260814 1.3623903283 0.0488370795
0.1658146189 1.3576653520 0.0507292750
0.0683612920 1.3532769285 0.0544335500
-0.0289937485 1.3499700427 0.0601288210
-0.1261538544 1.3485716968 0.0680439042
-0.2229217702 1.3500254515 0.0784541664
-0.3194838750 1.3542410126 0.0897555742
-0.4149913500 1.3636367500 0.0933362800
-0.5128636770 1.3677454583 0.0944892068
-0.6101967221 1.3657132954 0.0837127363
-0.7055614666 1.3573113652 0.0628201400
-0.7987597811 1.3439608697 0.0355184996
-0.8904575959 1.3267302369 0.0053975367
-0.9815404466 1.3059977074 -0.0243674092
-1.0723092770 1.2805564575 -0.0512447663
-1.1621066334 1.2474302002 -0.0722213175
-1.2484794360 1.2028320247 -0.0838508612
-1.3276541919 1.1453119009 -0.0838505051
-1.3981440407 1.0781754964 -0.0731133789
-1.4622970691 1.0064776271 -0.0543839059
-1.5243984853 0.9343852157 -0.0307540032
-1.5879811384 0.8645347662 -0.0044860627
-1.6555713008 0.7989099413 0.0226152527
-1.7281208677 0.7384369821 0.0488234952
-1.8057068197 0.6834027178 0.0724607973
-1.8879135804 0.6335117430 0.0914210851
-1.9734600940 0.5872795072 0.1036826797
-2.0607106347 0.5427501229 0.1060460627
-2.1468878695 0.4973018433 0.0959675828
-2.2287112004 0.4487795777 0.0726427169
-2.3035078163 0.3960534151 0.0376329538
-2.3711282060 0.3391288088 -0.0046886339
-2.4319994080 0.2778553233 -0.0510220246
-2.4850166845 0.2110930884 -0.0993620624
-2.5273021189 0.1372887270 -0.1479378664
-2.5517277898 0.0545391689 -0.1939077931
-2.5508961163 -0.0353189507 -0.2317439971
-2.5192987633 -0.1252046308 -0.2522513711
-2.4660188850 -0.2069451162 -0.2519751251
-2.4008010746 -0.2764164781 -0.2303328545
-2.3319222900 -0.3321653709 -0.1889750759
-2.2654294518 -0.3752722222 -0.1315603206
-2.2049854621 -0.4084496862 -0.0620070112
-2.1522564849 -0.4356283902 0.0159943691
-2.1067719704 -0.4611604570 0.0989774945
-2.0682334307 -0.4883858736 0.1848988257
-2.0355033569 -0.5197689867 0.2718005215
-2.0076410547 -0.5567729545 0.3581873769
-1.9842415806 -0.6005794628 0.4426927303
-1.9645549800 -0.6510801049 0.5243588554
-1.9483191705 -0.7080702471 0.6024343954
-1.9356922555 -0.7716406865 0.6759615099
-1.9268837662 -0.8410007406 0.7446423712
-1.9224385496 -0.9157029500 0.8079336060
-1.9238361343 -0.9953513607 0.8650161682
-1.9324676673 -1.0790015261 0.9152971440
-1.9498619690 -1.1654073733 0.9580655087
-1.9776787179 -1.2529395218 0.9921412733
-2.0164992460 -1.3395389707 1.0164051727
-2.0651816450 -1.4234328549 1.0300543815
-2.1214917932 -1.5035262295 1.0332966820
-2.1833260485 -1.5791708689 1.0258679393
-2.2484580896 -1.6501707779 1.0080260377
-2.3150961864 -1.7165338630 0.9805255291
-2.3819834182 -1.7779581760 0.9436978693
-2.4480424464 -1.8337891045 0.8976078944
-2.5123201083 -1.8833706106 0.8427213065
-2.5741504089 -1.9262222760 0.7799326114
-2.6326262696 -1.9614637144 0.7096453210
-2.6869300304 -1.9883367509 0.6326305150
-2.7361455519 -2.0062111633 0.5498116863
-2.7797293447 -2.0149014601 0.4625039306
-2.8168679035 -2.0143244616 0.3718410309
-2.8468652303 -2.0044048704 0.2790968340
-2.8692845854 -1.9856553634 0.1855804473
-2.8840031167 -1.9583684371 0.0926392510
-2.8908973599 -1.9231777851 0.0014597196
-2.8902927815 -1.8808408720 -0.0869135876
-2.8821233744 -1.8317575994 -0.1713422171
-2.8668754205 -1.7766718296 -0.2509459715
-2.8451158472 -1.7163916635 -0.3250843418
-2.8169428898 -1.6514248810 -0.3928434628
-2.7825903510 -1.5823330435 -0.4532626572
-2.7425644474 -1.5100374249 -0.5059180285
-2.6968984197 -1.4353692675 -0.5499845378
-2.6453571382 -1.3593124100 -0.5840489596
-2.5883802868 -1.2832203194 -0.6077254111
-2.5260512782 -1.2086429438 -0.6199656334
-2.4590155175 -1.1372187827 -0.6199678566
-2.3883977391 -1.0704527282 -0.6077854193
-2.3155802544 -1.0094683526 -0.5838450330
-2.2421262093 -0.9547383952 -0.5490899649
-2.1693072716 -0.9063143173 -0.5048746141
-2.0979763862 -0.8641466140 -0.4525376947
-2.0284674165 -0.8279146121 -0.3936947249
-1.9604339080 -0.7975804924 -0.3299827701
-1.8929871781 -0.7735160681 -0.2630437644
-1.8246145192 -0.7566108022 -0.1948707803
-1.7532648149 -0.7478991791 -0.1282640993
-1.6770149040 -0.7486989775 -0.0667955366
-1.5946304640 -0.7604013779 -0.0152840674
-1.5069158053 -0.7832433906 0.0214718967
-1.4165681711 -0.8160504775 0.0394699176
-1.3273036330 -0.8559594302 0.0366195127
-1.2429051224 -0.8989707672 0.0121228508
-1.1647629377 -0.9404719289 -0.0297868513
-1.0916381103 -0.9769776815 -0.0838675792
-1.0188602918 -1.0073765828 -0.1420744735
-0.9411269337 -1.0311874384 -0.1967720704
-0.8549194770 -1.0480686586 -0.2399488651
-0.7612185753 -1.0591300243 -0.2657218285
-0.6637664645 -1.0658003287 -0.2708045156
-0.5674518719 -1.0698854559 -0.2540716392
-0.4764186048 -1.0730493394 -0.2182355024
-0.3938261060 -1.0763816086 -0.1657053824
-0.3207994901 -1.0810367226 -0.1005923497
-0.2564024246 -1.0878669660 -0.0270545783
-0.1996002838 -1.0979358862 0.0521856988
-0.1480748413 -1.1118481490 0.1344127769
-0.1004664826 -1.1304463492 0.2180696121
-0.0548075066 -1.1540044148 0.3015642587
-0.0098055145 -1.1827939212 0.3837641989
0.0356530722 -1.2171528276 0.4635349761
0.0821998147 -1.2570470990 0.5400276369
0.1302446328 -1.3023494944 0.6124745553
0.1798876210 -1.3533234234 0.6799042172
0.2308733026 -1.4097980445 0.7417118145
0.2825823634 -1.4718553677 0.7972406473
0.3340005126 -1.5396722681 0.8458484846
0.3838228018 -1.6132286659 0.8871960239
0.4301150440 -1.6928993180 0.9205217554
0.4707618007 -1.7784838429 0.9454590602
0.5028392669 -1.8697172703 0.9611317014
0.5243850654 -1.9650949652 0.9671321146
0.5345897188 -2.0624703447 0.9635856161
0.5341714752 -2.1596200735 0.9508624441
0.5252224496 -2.2549038174 0.9298235649
0.5097761983 -2.3473802044 0.9013007391
0.4891838978 -2.4363765011 0.8657707885
0.4645206162 -2.5214046326 0.8237077973
0.4365424649 -2.6022377314 0.7758472338
0.4054502144 -2.6782249851 0.7223067163
0.3714820121 -2.7490895492 0.6637292882
0.3347129366 -2.8143260548 0.6004822052
0.2950624201 -2.8732241967 0.5329019462
0.2526485299 -2.9252640491 0.4614882176
0.2076877501 -2.9701115639 0.3868318553
0.1604186222 -3.0072645453 0.3094231264
0.1110706258 -3.0359371982 0.2297415715
0.0601713011 -3.0561015297 0.1484539308
0.0081386678 -3.0675919034 0.0661942303
-0.0443818969 -3.0699254865 -0.0165236543
-0.0968889608 -3.0632982127 -0.0990143970
-0.1488600361 -3.0479294071 -0.1806697596
-0.1996507246 -3.0238441492 -0.2609537989
-0.2489957923 -2.9915898604 -0.3392555234
-0.2964951075 -2.9515435293 -0.4150690678
-0.3418556104 -2.9040130888 -0.4878170386
-0.3849447801 -2.8495430334 -0.5569875362
-0.4257725767 -2.7888898147 -0.6222732426
-0.4644034820 -2.7225855886 -0.6832667557
-0.5007204664 -2.6508455172 -0.7393326097
-0.5348647663 -2.5744589789 -0.7903968691
-0.5666714672 -2.4937644560 -0.8360635981
-0.5956250958 -2.4089903128 -0.8758604958
-0.6208911345 -2.3204634828 -0.9094981728
-0.6409311461 -2.2284995484 -0.9367849487
-0.6530342321 -2.1334302731 -0.9571403242
-0.6530638816 -2.0363009406 -0.9695401750
-0.6382295649 -1.9396576807 -0.9734483601
-0.6080675927 -1.8466991930 -0.9682692426
-0.5656770336 -1.7595721542 -0.9540720090
-0.5152422769 -1.6786804746 -0.9314218279
-0.4599705703 -1.6038908584 -0.9004737217
-0.4024784508 -1.5346067687 -0.8617392912
-0.3445184084 -1.4702883072 -0.8158107268
-0.2872108983 -1.4107816484 -0.7630705533
-0.2314211277 -1.3561289604 -0.7038461426
-0.1775824068 -1.3062091988 -0.6388999145
-0.1260646501 -1.2613113025 -0.5686175751
-0.0767420046 -1.2214914900 -0.4938435793
-0.0292764778 -1.1867845820 -0.4154086029
0.0169331192 -1.1571708582 -0.3341789725
0.0628656928 -1.1327457978 -0.2510820692
0.1096725266 -1.1132478497 -0.1671747069
0.1591086395 -1.0984690299 -0.0838175137
0.2125309882 -1.0877180923 -0.0023318718
0.2721534436 -1.0805190969 0.0751192545
0.3395883761 -1.0759641705 0.1460409883
0.4159132262 -1.0730429431 0.2073507938
0.5015508814 -1.0708755527 0.2547292980
0.5945196801 -1.0682540888 0.2851236429
0.6916611168 -1.0640100190 0.2956839212
0.7886641583 -1.0565475351 0.2854874136
0.8807113131 -1.0437689844 0.2548574373
0.9649982221 -1.0246800758 0.2088535619
1.0417434408 -0.9987265310 0.1537244822
1.1147159500 -0.9661303827 0.0969672653
1.1892730940 -0.9278356324 0.0462134162
1.2695208271 -0.8856635876 0.0092786686
1.3560213193 -0.8436165013 -0.0084888434
1.4463058938 -0.8061290469 -0.0054553232
1.5366478467 -0.7774630435 0.0187212879
1.6234453442 -0.7595332833 0.0601743262
1.7046206946 -0.7527476110 0.1145149728
1.7799050735 -0.7567559056 0.1771065320
1.8511193291 -0.7696068105 0.2432089448
1.9201727791 -0.7902422551 0.3096533223
1.9889003272 -0.8174921036 0.3740138878
2.0585313836 -0.8508050043 0.4344200562
2.1296254063 -0.8899892757 0.4893489047
2.2023168809 -0.9354404057 0.5368360988
2.2759724757 -0.9869239301 0.5759100021
2.3494848404 -1.0449800563 0.6046304501
2.4214879485 -1.1090296527 0.6222242972
2.4904562804 -1.1783511647 0.6278958451
2.5552255271 -1.2515883824 0.6216335547
2.6147760305 -1.3272270493 0.6033772675
2.6688341740 -1.4035870392 0.5742913449
2.7172340828 -1.4792919967 0.5352061814
2.7600459827 -1.5532616913 0.4872596113
2.7968898392 -1.6243796958 0.4307878722
2.8278572657 -1.6920599030 0.3670374490
2.8525760078 -1.7555249314 0.2965869479
2.8708317907 -1.8141807273 0.2202381719
2.8822349207 -1.8674545676 0.1387845586
2.8863446565 -1.9146419139 0.0529975858
2.8828029031 -1.9550466149 -0.0362059733
2.8716030680 -1.9881878045 -0.1277268972
2.8525912491 -2.0133534325 -0.2204954326
2.8259950437 -2.0301414136 -0.3132889305
2.7920808125 -2.0380016412 -0.4048930877
2.7512438744 -2.0366402666 -0.4939689314
2.7041388748 -2.0260001254 -0.5792306302
2.6517168771 -2.0067872694 -0.6597515377
2.5945646796 -1.9789825996 -0.7343272894
2.5335152523 -1.9431380114 -0.8020794478
2.4694023601 -1.9001657177 -0.8624467336
2.4029427851 -1.8507139834 -0.9148011496
2.3348972513 -1.7952229720 -0.9583248200
2.2662389874 -1.7345730807 -0.9931153156
2.1980732421 -1.6689230346 -1.0185514279
2.1319074062 -1.5983019330 -1.0339164510
2.0697706676 -1.5227669556 -1.0393683733
2.0139811371 -1.4423986963 -1.0345182201
1.9678846499 -1.3574401967 -1.0187586921
1.9330317560 -1.2696372235 -0.9930263020
1.9100400782 -1.1810918754 -0.9580531869
1.8976644253 -1.0940081230 -0.9149287703
1.8938235263 -1.0100609998 -0.8645201069
1.8966856129 -0.9304604522 -0.8074187918
1.9043215920 -0.8558190474 -0.7443665273
1.9157044565 -0.7867121405 -0.6758025679
1.9302542706 -0.7236577727 -0.6021841240
1.9479291715 -0.6675101730 -0.5238118107
1.9684207707 -0.6182248860 -0.4416074898
1.9922360488 -0.5762328311 -0.3563076512
2.0198795095 -0.5416143213 -0.2688734589
2.0520520158 -0.5134873427 -0.1806648564
2.0894752959 -0.4906291325 -0.0929983669
2.1333387662 -0.4709188792 -0.0075819554
2.1841731794 -0.4516241879 0.0739578546
2.2426297859 -0.4289434293 0.1492326363
2.3081548786 -0.3995102936 0.2158094935
2.3791559772 -0.3592919247 0.2698889927
2.4518179659 -0.3064010299 0.3085269036
2.5212638673 -0.2410656752 0.3302687836
2.5810516315 -0.1638180413 0.3333366681
2.6236573935 -0.0773139380 0.3181843855
2.6409832113 0.0133305348 0.2869117827
2.6301705476 0.1008350415 0.2450535549
2.5967936465 0.1804748715 0.1990961441
2.5490558992 0.2523695323 0.1527621195
2.4918581619 0.3179193594 0.1076509827
2.4279126553 0.3786064243 0.0648138719
2.3578252921 0.4350640765 0.0260129420
2.2815971427 0.4876014581 -0.0060995679
2.1992141346 0.5360906811 -0.0274895226
2.1129578451 0.5816893241 -0.0362146408
2.0259237346 0.6265363716 -0.0322630581
1.9408708847 0.6732722283 -0.0186074292
1.8595170070 0.7239187467 0.0019712754
1.7831829560 0.7799912043 0.0272057145
1.7123675335 0.8417959563 0.0550029673
1.6469404641 0.9089497735 0.0836089856
1.5857513421 0.9802967171 0.1114774456
1.5264550337 1.0540899745 0.1369925050
1.4653855620 1.1277716562 0.1582327351
1.3974165164 1.1969291440 0.1720294086
1.3194588145 1.2558972435 0.1754239642
1.2327507098 1.3004056706 0.1668866213
1.1417266632 1.3315735961 0.1484225499
1.0486210995 1.3559257984 0.1298303670
0.9534340385 1.3735891723 0.1144388076
0.8569286392 1.3855178420 0.1019582041
0.7596315272 1.3925311688 0.0921482789
0.6619266826 1.3956344042 0.0846433497
0.5640370380 1.3956360376 0.0791573932
0.4660910059 1.3932464303 0.0754427601
0.3681545452 1.3891016496 0.0732845768
0.2702525044 1.3837834506 0.0724969539
0.1723837699 1.3778436127 0.0729813255
0.0745262573 1.3718979936 0.0745099918
-0.0233442386 1.3665018598 0.0769507344
-0.1212475461 1.3622513482 0.0801802515
-0.2191875348 1.3598150347 0.0840760921
-0.3171337930 1.3599691440 0.0885094270
-0.4180240457 1.3559503738 0.1022949526
-0.5150181219 1.3593659927 0.1028425555
-0.6113567537 1.3565946240 0.0916781960
-0.7058286981 1.3477536390 0.0709700081
-0.7982742987 1.3339995674 0.0442386263
-0.8892769462 1.3162917308 0.0148484002
-0.9795540120 1.2947457296 -0.0142126798
-1.0693608278 1.2681743164 -0.0402581794
-1.1579428170 1.2339026038 -0.0604245286
-1.2428527104 1.1885136334 -0.0714233310
-1.3207906413 1.1310871598 -0.0711971616
-1.3907758531 1.0647921924 -0.0606911371
-1.4551132915 0.9942601993 -0.0425892445
-1.5175693100 0.9233467598 -0.0195955653
-1.5815063307 0.8546834996 0.0060094017
-1.6491691861 0.7900454922 0.0323943074
-1.7216011773 0.7304450797 0.0578807298
-1.7989501761 0.6761978498 0.0806865989
-1.8805851608 0.6267362096 0.0989968415
-1.9654929240 0.5808755183 0.1103508729
-2.0518823987 0.5365470553 0.1121764213
-2.1371753849 0.4913798422 0.1021008458
-2.2180336146 0.4431869171 0.0787716572
-2.2923013497 0.3910561900 0.0443558328
-2.3593909303 0.3347113986 0.0024425971
-2.4194663588 0.2738611205 -0.0436793265
-2.4717362966 0.2076217451 -0.0917807457
-2.5129260060 0.1342649980 -0.1400311328
-2.5365128963 0.0522984171 -0.1853848239
-2.5342545902 -0.0364707311 -0.2216841981
-2.5033646930 -0.1248555882 -0.2409600491
-2.4511654358 -0.2053457166 -0.2394236508
-2.3874136976 -0.2739420176 -0.2170025496
-2.3201564905 -0.3289580033 -0.1750342156
-2.2552654296 -0.3717061882 -0.1173909076
-2.1962429301 -0.4051143842 -0.0481128832
-2.1445313969 -0.4330154850 0.0291967471
-2.0998831281 -0.4594030147 0.1113875295
-2.0616260890 -0.4875772903 0.1961936409
-2.0289551093 -0.5198557328 0.2818666467
-2.0008848208 -0.5576234057 0.3669189237
-1.9768151241 -0.6018063017 0.4500713133
-1.9561377557 -0.6524863259 0.5303802145
-1.9386211809 -0.7095349398 0.6070854972
-1.9241283944 -0.7726508524 0.6795553725
-1.9129176418 -0.8415322743 0.7471886287
-1.9055596960 -0.9156589530 0.8095927227
-1.9031018551 -0.9945463610 0.8662603207
-1.9072578993 -1.0775917626 0.9164557407
-1.9195563603 -1.1636267688 0.9597171546
-1.9418553671 -1.2511632901 0.9951020610
-1.9844422949 -1.3599429610 1.0276191719
-2.0317113167 -1.4437026372 1.0416330806
-2.0875497021 -1.5231735471 1.0453773352
-2.1657708526 -1.6153693865 1.0347233726
-2.2317726613 -1.6841000282 1.0160232433
-2.2992389432 -1.7480795699 0.9879698220
-2.3668763046 -1.8070571594 0.9508143990
-2.4336866043 -1.8606287221 0.9049931513
-2.4988102272 -1.9081823633 0.8508607958
-2.5614985189 -1.9491253539 0.7890174810
-2.6209888962 -1.9827841404 0.7200425440
-2.6765082884 -2.0084909347 0.6446449578
-2.7389548854 -2.0282356997 0.5425145402
-2.7826950381 -2.0344151422 0.4561023219
-2.8201422233 -2.0317168049 0.3666126163
-2.8506668910 -2.0200973065 0.2752253820
-2.8738102341 -1.9998270037 0.1831734893
-2.8894296591 -1.9715147087 0.0916495779
-2.8975558615 -1.9357711328 0.0017556869
-2.8981331127 -1.8930112375 -0.0854007289
-2.8913821091 -1.8438408607 -0.1688591436
-2.8778400661 -1.7890593406 -0.2478946409
-2.8518864361 -1.7135682539 -0.3393494246
-2.8239653122 -1.6480279798 -0.4053943268
-2.7902199529 -1.5787467419 -0.4645320192
-2.7508431560 -1.5064460760 -0.5160734277
-2.7058588790 -1.4319271593 -0.5591436482
-2.6552602520 -1.3561794860 -0.5927457549
-2.5991528007 -1.2805241415 -0.6162203618
-2.5377513221 -1.2064096842 -0.6286324820
-2.4715558115 -1.1354933988 -0.6291929162
-2.4016634122 -1.0691280952 -0.6180266867
-2.3111600173 -0.9937182157 -0.5889717460
-2.2378402689 -0.9410035520 -0.5529590634
-2.1652424831 -0.8944707813 -0.5080501711
-2.0941229071 -0.8538443761 -0.4556446878
-2.0247076998 -0.8189107950 -0.3971697707
-1.9566960409 -0.7898010991 -0.3340212921
-1.8891494504 -0.7669560195 -0.2678751476
-1.8205391092 -0.7507103699 -0.2008954249
-1.7489275209 -0.7424968960 -0.1356446741
-1.6725463253 -0.7433406900 -0.0755382128
-1.5901254209 -0.7549924252 -0.0254290045
-1.5025740993 -0.7774460501 0.0100726469
-1.4125972035 -0.8096605976 0.0271368892
-1.3238820175 -0.8488407621 0.0235743878
-1.2395703262 -0.8908771031 0.0001992615
-1.1612533280 -0.9314822226 -0.0404944652
-1.0873420349 -0.9673648030 -0.0924998726
-1.0135190212 -0.9972442610 -0.1483254202
-0.9346936493 -1.0204107916 -0.2002903111
-0.8482136875 -1.0370118739 -0.2412600667
-0.7547133575 -1.0478317083 -0.2649344924
-0.6579725675 -1.0545764407 -0.2686773071
-0.5624850275 -1.0590534359 -0.2517989952
-0.4723439906 -1.0625946512 -0.2158586692
-0.3902823802 -1.0663172031 -0.1640229155
-0.3172430005 -1.0711133176 -0.1001093588
-0.2529487543 -1.0779581837 -0.0275075715
-0.1957195680 -1.0876638614 0.0505172049
-0.1439470771 -1.1010891768 0.1317582258
-0.0955951754 -1.1187429700 0.2142899691
-0.0492062288 -1.1409533637 0.2968503216
-0.0032201281 -1.1680290525 0.3781742338
0.0433251800 -1.2002528461 0.4572678996
0.0912450939 -1.2374185018 0.5333092648
0.1410860473 -1.2796226914 0.6053781671
0.1930167831 -1.3267872311 0.6727362335
0.2608264435 -1.3928939086 0.7488574470
0.3166534342 -1.4507971601 0.8034019951
0.3732425525 -1.5136161527 0.8513103836
0.4295336080 -1.5813613403 0.8923280313
0.4840251064 -1.6544085751 0.9259475898
0.5345183737 -1.7332543545 0.9516325326
0.5870730520 -1.8405544066 0.9717411514
0.6169103824 -1.9323895595 0.9781721895
0.6352213132 -2.0518708192 0.9740111489
0.6330094134 -2.1718804391 0.9571282127
0.6187369727 -2.2653519568 0.9345232161
0.5914497515 -2.3774335496 0.8964580695
0.5649527207 -2.4632782854 0.8593728873
0.5352532996 -2.5453154233 0.8165302010
0.5029358441 -2.6232651156 0.7682799604
0.4682476424 -2.6967341070 0.7149169431
0.4312180166 -2.7651869995 0.6566784208
0.3918700613 -2.8282801491 0.5940795930
0.3393263595 -2.8986136493 0.5101273974
0.2947278612 -2.9476178245 0.4390563033
0.2479576611 -2.9896228621 0.3649620211
0.1992192328 -3.0240967060 0.2883095791
0.1487814534 -3.0505088903 0.2095844338
0.0970752547 -3.0686165571 0.1293562208
0.0446145896 -3.0782001426 0.0481593942
-0.0080911457 -3.0791090407 -0.0334324848
-0.0605685777 -3.0713412886 -0.1148131705
-0.1123112101 -3.0549270439 -0.1953735743
-0.1627870729 -3.0301104331 -0.2745894545
-0.2115318334 -2.9971431741 -0.3518890926
-0.2582286456 -2.9564049003 -0.4267225241
-0.3026466300 -2.9085031053 -0.4986483388
-0.3445975772 -2.8538495724 -0.5671684432
-0.3839811795 -2.7929007772 -0.6317979148
-0.4207962722 -2.7262199472 -0.6921515926
-0.4550413215 -2.6543343197 -0.7478671341
-0.4866055872 -2.5776160897 -0.7984831499
-0.5153346360 -2.4965256055 -0.8436887721
-0.5407891133 -2.4114411304 -0.8831075958
-0.5620736163 -2.3226420681 -0.9162511699
-0.5778532963 -2.2305550275 -0.9426945151
-0.5861024580 -2.1357954540 -0.9618121417
-0.5844851978 -2.0395133895 -0.9729391158
-0.5708249569 -1.9436817206 -0.9752219434
-0.5527703279 -1.8733988044 -0.9711844606
-0.5185284372 -1.7836862981 -0.9575962884
-0.4753140018 -1.6997401786 -0.9350535986
-0.4262337240 -1.6217912856 -0.9042595929
-0.3738739133 -1.5495181023 -0.8658835150
-0.3199951823 -1.4828351535 -0.8201340472
-0.2660063849 -1.4214056603 -0.7676314224
-0.2128494231 -1.3650211267 -0.7089720578
-0.1611762157 -1.3137512648 -0.6445574066
-0.1112771338 -1.2676316458 -0.5750414535
-0.0631665912 -1.2266892115 -0.5011465047
-0.0165190068 -1.1908927372 -0.4237162744
0.0292105462 -1.1603323040 -0.3435304202
0.0749776144 -1.1348380141 -0.2616040794
0.1219051099 -1.1141304170 -0.1789902003
0.1716707051 -1.0980888971 -0.0970142669
0.2258919084 -1.0860923420 -0.0172398283
0.2862803464 -1.0773877460 0.0583476303
0.3545686153 -1.0712368946 0.1270210401
0.4320092340 -1.0668138485 0.1851492218
0.5181940098 -1.0630880416 0.2290887945
0.5870177265 -1.0602743583 0.2527046090
0.6832628381 -1.0553420449 0.2642490130
0.7795563916 -1.0476973272 0.2551893118
0.8715171235 -1.0356540738 0.2264972645
0.9555184588 -1.0173244164 0.1812444367
1.0322887850 -0.9924956397 0.1270154653
1.1053059231 -0.9612614721 0.0708721281
1.1796698884 -0.9238796451 0.0206440646
1.2592266125 -0.8824551432 -0.0166004919
1.3445647838 -0.8404105726 -0.0359659113
1.4562460389 -0.7948214869 -0.0284967127
1.5450073818 -0.7668429022 -0.0024017890
1.6299965619 -0.7490826457 0.0403211882
1.7092302348 -0.7423475951 0.0958085824
1.7829922622 -0.7455117118 0.1588601060
1.8527435860 -0.7573218912 0.2254799177
1.9371865726 -0.7826312846 0.3090918233
2.0047156541 -0.8099355298 0.3734424540
2.0733942085 -0.8431644734 0.4336265264
2.1437222951 -0.8820882878 0.4881750326
2.2156592475 -0.9268821457 0.5355727940
2.2885700042 -0.9778905251 0.5743165546
2.3613761363 -1.0351774468 0.6030889047
2.4326648607 -1.0984703429 0.6207956025
2.5010061952 -1.1669906883 0.6268531791
2.5651291633 -1.2394789202 0.6209116306
2.6242401951 -1.3143984837 0.6034281653
2.6779644977 -1.3901470633 0.5752770935
2.7260644631 -1.4653168978 0.5370841464
2.7685688018 -1.5387279369 0.4898524593
2.8055267753 -1.6095126552 0.4345948247
2.8367562180 -1.6768933248 0.3720248562
2.8618953463 -1.7400877315 0.3027080012
2.8807555975 -1.7985521076 0.2274921039
2.8952470255 -1.8643415669 0.1265237128
2.8987079178 -1.9100130545 0.0408768369
2.8947696634 -1.9489359014 -0.0480111839
2.8832481197 -1.9805012009 -0.1391176909
2.8642432718 -2.0042877833 -0.2313279034
2.8376622751 -2.0195866508 -0.3234532009
2.8038976485 -2.0259648414 -0.4142614945
2.7635835296 -2.0234515665 -0.5025585761
2.7171091104 -2.0118189627 -0.5870029394
2.6653609942 -1.9913706277 -0.6665714938
2.6091811698 -1.9626591635 -0.7403903207
2.5491736315 -1.9259090394 -0.8073025334
2.4862089922 -1.8820044506 -0.8667914367
2.4210702457 -1.8317155423 -0.9183706796
2.3545025226 -1.7755948792 -0.9614059410
2.2874347709 -1.7142348997 -0.9956385358
2.2209571459 -1.6479508929 -1.0205519374
2.1565123211 -1.5769102675 -1.0356971936
2.0959053546 -1.5012653830 -1.0409114713
2.0412651474 -1.4212268232 -1.0360175451
1.9953129548 -1.3372382391 -1.0205908148
1.9596188251 -1.2507308167 -0.9952111685
1.9347810479 -1.1635765114 -0.9606808339
1.9200461594 -1.0776938439 -0.9179692858
1.9137036277 -0.9945675634 -0.8681670562
1.9142554084 -0.9154796204 -0.8117660789
1.9200838466 -0.8411079964 -0.7495058297
1.9301343252 -0.7719405064 -0.6819952184
1.9437517034 -0.7084576341 -0.6096886901
1.9606088953 -0.6509903629 -0.5331511974
1.9806785086 -0.5997301020 -0.4530513165
2.0044235167 -0.5550335897 -0.3700791627
2.0322104242 -0.5164919590 -0.2852839620
2.0647543818 -0.4832810097 -0.1999187827
2.1029988869 -0.4540851961 -0.1154533716
2.1477681969 -0.4263164923 -0.0337790511
2.1996236668 -0.3967286977 0.0428403554
2.2586953693 -0.3613203665 0.1111654455
2.3069695063 -0.3278255584 0.1537053934
2.3566495579 -0.2882185915 0.1883614991
2.4065245931 -0.2420366237 0.2142328327
2.4514591498 -0.1858834401 0.2245713162
2.4881969516 -0.1241517182 0.2236809990
2.5099565678 -0.0811377241 0.2193445207
2.5217656144 -0.0131946210 0.1969961076
2.5192395814 0.0524290148 0.1681635676
2.5040839280 0.1146148609 0.1347466284
2.4780041133 0.1722445949 0.0986450181
2.4303201462 0.2412648358 0.0495718504
2.3738314122 0.3042243097 0.0016159563
2.3100943107 0.3623941256 -0.0432057631
2.2390130715 0.4162940388 -0.0818346060
2.1607559233 0.4661609893 -0.1106900739
2.0767073147 0.5123516275 -0.1263496664
1.9902408804 0.5566881029 -0.1289432926
1.8835652105 0.6135624097 -0.1171314490
1.8013614185 0.6624734518 -0.0999355793
1.7046501962 0.7303629134 -0.0717908934
1.6325837844 0.7904389761 -0.0464587150
1.5651748007 0.8554350578 -0.0203628680
1.5012478079 0.9242580030 0.0048093369
1.4384103798 0.9950540487 0.0270919529
1.3732406480 1.0650660161 0.0441276131
1.3208515670 1.1148639805 0.0520747816
1.2646491237 1.1610984164 0.0552188390
1.1832513543 1.2142426917 0.0540869710
1.0960346515 1.2570717349 0.0513288653
1.0274433706 1.2816345172 0.0483637885
0.9339577644 1.3076875420 0.0439021668
0.8386015413 1.3258695889 0.0391228551
0.7422013023 1.3375973497 0.0344598787
0.6452699874 1.3441983095 0.0302895425
0.5481030544 1.3468529606 0.0269443521
0.4508578732 1.3465980076 0.0247326922
0.3536120148 1.3443257126 0.0240429009
0.2563996585 1.3409972060 0.0251772050
0.1592454679 1.3374870913 0.0284772246
0.0621963268 1.3346558633 0.0343571083
-0.0346432585 1.3334382256 0.0433069075
-0.1310601626 1.3348920453 0.0559075569
-0.2266560056 1.3402358684 0.0728322408
-0.3218339571 1.3485128812 0.0910017214
