# Supplementary material for: The topology of the magnetically induced ring current of C13Cl2
Source: Chem Sci. 2026 Jun 27. Online ahead of print. doi: 10.1039/d6sc03398a (PMC13334967; doi:10.1039/d6sc03398a)
Supplement: SC-OLF-D6SC03398A-s002 [file SC-OLF-D6SC03398A-s002.zip › c13cl2/3loops/ribbon_traj_039_052.xyz]

300

0.4141468527 1.3697755140 0.0116068185
0.3191090044 1.3649309654 0.0263721632
0.2249735946 1.3596040313 0.0461192666
0.1314266805 1.3549869462 0.0687660219
0.0380922925 1.3519403981 0.0925469687
-0.0553808414 1.3509181073 0.1158410771
-0.1493145211 1.3519086076 0.1370470189
-0.2318589977 1.3545821803 0.1531615866
-0.3273428665 1.3575917239 0.1659662938
-0.4236085405 1.3599986841 0.1718026746
-0.5078201235 1.3594801482 0.1694929715
-0.5912625906 1.3550645918 0.1598969031
-0.6848724302 1.3442964144 0.1398415228
-0.7761946964 1.3282828203 0.1134634641
-0.8658694830 1.3083284255 0.0841542540
-0.9546900103 1.2847818518 0.0549455990
-1.0429507122 1.2565743134 0.0284971022
-1.1410383022 1.2164633200 0.0057071379
-1.2345175878 1.1630630964 -0.0055817863
-1.3193007826 1.0957150953 -0.0029585011
-1.3947076723 1.0190244049 0.0119189259
-1.4569964220 0.9481749567 0.0323492753
-1.5191605004 0.8783552246 0.0564414756
-1.5839826739 0.8116211704 0.0821878809
-1.6530205873 0.7492406386 0.1078492263
-1.7173950047 0.6989308101 0.1287078649
-1.7952032762 0.6458528387 0.1496371111
-1.8664118770 0.6029230201 0.1634551705
-1.9396104372 0.5620775819 0.1719950178
-2.0245460059 0.5165646994 0.1730563413
-2.0975493784 0.4757940638 0.1641241836
-2.1770673183 0.4267251267 0.1412818380
-2.2495754177 0.3739618525 0.1065371107
-2.3146002471 0.3174282794 0.0636829459
-2.3723567227 0.2567508524 0.0162746333
-2.4280609979 0.1820491757 -0.0390559867
-2.4692708043 0.0982909726 -0.0935768952
-2.4858815674 -0.0184679953 -0.1508614347
-2.4520302519 -0.1295670639 -0.1766942734
-2.3759864475 -0.2348987343 -0.1619169279
-2.2959187439 -0.3093166768 -0.1136898612
-2.2277055342 -0.3591613768 -0.0469141035
-2.1674163557 -0.3989102991 0.0333831418
-2.1214103198 -0.4311219953 0.1114134985
-2.0822133029 -0.4632073260 0.1933023508
-2.0490913451 -0.4980520286 0.2768121032
-2.0211398903 -0.5373590211 0.3602756048
-1.9976581094 -0.5821797946 0.4423515037
-1.9782480599 -0.6330572519 0.5219353023
-1.9625227778 -0.6898468905 0.5982645734
-1.9504465914 -0.7523945488 0.6706540099
-1.9423252519 -0.8204514754 0.7384523243
-1.9387974436 -0.8936365635 0.8010454349
-1.9407994389 -0.9713735759 0.8578851741
-1.9495736503 -1.0529380164 0.9082516249
-1.9666457431 -1.1372738197 0.9512640581
-1.9931633508 -1.2229565469 0.9859935364
-2.0345641949 -1.3190405238 1.0142257912
-2.0818327443 -1.4017788890 1.0283100784
-2.1434870288 -1.4910153686 1.0326188795
-2.2042328673 -1.5655617481 1.0248500043
-2.2679346529 -1.6358393503 1.0072674270
-2.3415279331 -1.7091699350 0.9756902108
-2.4067791872 -1.7694103674 0.9381795237
-2.4711491186 -1.8242828082 0.8919413143
-2.5337621615 -1.8730792215 0.8372584807
-2.5938954676 -1.9152251273 0.7748188257
-2.6507071751 -1.9498990709 0.7050960161
-2.7033916500 -1.9763098676 0.6288253197
-2.7511935918 -1.9940742212 0.5470393740
-2.7933846371 -2.0030101883 0.4608435979
-2.8292536473 -2.0027924475 0.3713780098
-2.8581904497 -1.9934944176 0.2798939788
-2.8798313537 -1.9753997616 0.1877118605
-2.8940191817 -1.9491403062 0.0960469522
-2.9006652798 -1.9150855438 0.0060885837
-2.8999521318 -1.8739312548 -0.0811068543
-2.8920861244 -1.8262945455 -0.1645857879
-2.8773993149 -1.7727786686 -0.2434591787
-2.8563204978 -1.7140071047 -0.3169656511
-2.8291861531 -1.6506055874 -0.3843904304
-2.7961632816 -1.5831532712 -0.4449106062
-2.7575722740 -1.5124227782 -0.4979233163
-2.7134587265 -1.4391569546 -0.5424862394
-2.6638425542 -1.3643716753 -0.5777455469
-2.6088594138 -1.2893193763 -0.6029885985
-2.5486705006 -1.2154000882 -0.6173136559
-2.4836687263 -1.1442704332 -0.6198616890
-2.4148511893 -1.0774541482 -0.6103737915
-2.3435511444 -1.0160954945 -0.5892938677
-2.2712986180 -0.9608227970 -0.5573632074
-2.1994359730 -0.9117376294 -0.5158262069
-2.1289386616 -0.8686723477 -0.4660403461
-2.0602755817 -0.8313384567 -0.4094896874
-1.9934111523 -0.7997048808 -0.3475500279
-1.9276980837 -0.7739036541 -0.2817905623
-1.8619487061 -0.7544766659 -0.2139393504
-1.8036496146 -0.7429535290 -0.1541676324
-1.7331296870 -0.7380852283 -0.0885806547
-1.6574115792 -0.7426456592 -0.0291488055
-1.5755722861 -0.7580057847 0.0191906895
-1.5000817393 -0.7802907132 0.0487608437
-1.4228723372 -0.8093506668 0.0642603585
-1.3460865502 -0.8432540808 0.0650316901
-1.2615536057 -0.8851759609 0.0467342572
-1.1922275460 -0.9216074003 0.0159111246
-1.1183962767 -0.9594765852 -0.0331959145
-1.0470656274 -0.9915557672 -0.0896950488
-0.9731203666 -1.0172130347 -0.1461200195
-0.8923255575 -1.0365218224 -0.1950642561
-0.8032704788 -1.0498069369 -0.2293438680
-0.6963315389 -1.0590028516 -0.2433558544
-0.6007929558 -1.0643782639 -0.2344960978
-0.5091603480 -1.0686632108 -0.2056588246
-0.4149436008 -1.0734780416 -0.1523925763
-0.3407733604 -1.0791558033 -0.0912417267
-0.2754081797 -1.0869236522 -0.0208459459
-0.2176918468 -1.0977043487 0.0556710309
-0.1657868587 -1.1122177179 0.1356990453
-0.1179997619 -1.1311211538 0.2173717908
-0.0726296622 -1.1548493718 0.2991652655
-0.0283562135 -1.1838435111 0.3798362990
0.0159292680 -1.2181224853 0.4583731105
0.0609308218 -1.2578738976 0.5338257303
0.1070592121 -1.3032327265 0.6052758875
0.1543799799 -1.3540950456 0.6720072862
0.2026618656 -1.4104700727 0.7332866200
0.2513836932 -1.4723529206 0.7884525168
0.2996321495 -1.5397964677 0.8368614721
0.3462305998 -1.6128210621 0.8778696518
0.3962551152 -1.7008397577 0.9148653974
0.4401883348 -1.7955944197 0.9414591862
0.4734549755 -1.8973705013 0.9558275410
0.4936770440 -2.0036638860 0.9585726696
0.4998967168 -2.1115651193 0.9499277113
0.4939525619 -2.2182378477 0.9307779066
0.4780994917 -2.3213985609 0.9011957323
0.4560444512 -2.4204693205 0.8630182660
0.4330118702 -2.5048082593 0.8226497474
0.4066914199 -2.5850793955 0.7763430630
0.3729001155 -2.6697355847 0.7174411100
0.3402816618 -2.7396796275 0.6597271380
0.3048461065 -2.8040916806 0.5973869836
0.2666248251 -2.8624168540 0.5308147666
0.2256237720 -2.9139892824 0.4604195289
0.1820393692 -2.9583833510 0.3867420846
0.1299713716 -2.9992740336 0.3006298679
0.0818260057 -3.0268399336 0.2217346555
0.0320746045 -3.0459944684 0.1413489410
-0.0186641135 -3.0564584922 0.0599693279
-0.0699234224 -3.0580122388 -0.0217429616
-0.1211879000 -3.0509091232 -0.1031614083
-0.1719934592 -3.0352491988 -0.1836808183
-0.2217725685 -3.0110158524 -0.2627046783
-0.2701514767 -2.9787649953 -0.3397047836
-0.3168491549 -2.9390021933 -0.4141876345
-0.3616145785 -2.8920533026 -0.4856023860
-0.4043643574 -2.8385176463 -0.5535240775
-0.4451338992 -2.7790184202 -0.6175834380
-0.4839089850 -2.7139458433 -0.6772912474
-0.5207776366 -2.6437796515 -0.7322120081
-0.5519508544 -2.5789382677 -0.7759898539
-0.5855691486 -2.5008679575 -0.8213497615
-0.6171289071 -2.4190720021 -0.8611043004
-0.6461238957 -2.3339167762 -0.8950349799
-0.6696185553 -2.2573495032 -0.9199209769
-0.6901937982 -2.1666049541 -0.9427647507
-0.7021459691 -2.0852460509 -0.9585036845
-0.7009716623 -2.0020420670 -0.9701652061
-0.6803901510 -1.9209632913 -0.9751654176
-0.6462365425 -1.8449975985 -0.9733215662
-0.6044231051 -1.7735770905 -0.9647013330
-0.5580253241 -1.7058813749 -0.9496052027
-0.5021719366 -1.6322325475 -0.9241586574
-0.4505194366 -1.5726114977 -0.8953359009
-0.3919192403 -1.5075020627 -0.8556219211
-0.3335297015 -1.4467305822 -0.8090347845
-0.2762530266 -1.3903459101 -0.7558646674
-0.2273386286 -1.3450888692 -0.7043437414
-0.1736952017 -1.2969364765 -0.6402917484
-0.1223242578 -1.2534263570 -0.5712163811
-0.0730714408 -1.2145703715 -0.4979254252
-0.0255903931 -1.1805218513 -0.4211345410
0.0207933882 -1.1513498207 -0.3416937143
0.0668919211 -1.1269085118 -0.2604948697
0.1140570377 -1.1071316165 -0.1786395865
0.1572294042 -1.0933633901 -0.1075242715
0.2103276628 -1.0812602900 -0.0278559441
0.2692036156 -1.0724641656 0.0480453354
0.3356099425 -1.0662212485 0.1176453522
0.4105718503 -1.0616875373 0.1779822595
0.4942017624 -1.0579943624 0.2254979368
0.5852656841 -1.0542070118 0.2562779277
0.6805179877 -1.0492281304 0.2682830717
0.7759632202 -1.0415571598 0.2598586880
0.8673148958 -1.0294779261 0.2323922597
0.9516279752 -1.0115066360 0.1895021928
1.0289681586 -0.9871080148 0.1373137871
1.1025820410 -0.9562373619 0.0831128723
1.1771953395 -0.9195821610 0.0343126861
1.2563945266 -0.8790100955 -0.0023612272
1.3411906410 -0.8379555424 -0.0214135336
1.4297338347 -0.8006581419 -0.0203350758
1.5187332985 -0.7707017251 0.0001051727
1.6048289119 -0.7505180227 0.0379163009
1.6856287724 -0.7411002093 0.0894378610
1.7608221365 -0.7417418156 0.1497391507
1.8315497775 -0.7512212368 0.2146425558
1.8996530732 -0.7683288005 0.2808279449
1.9669454882 -0.7919544186 0.3458308409
2.0261416463 -0.8170357375 0.4004055269
2.0951939331 -0.8513813722 0.4584360299
2.1659323289 -0.8914524395 0.5104322869
2.2381430905 -0.9372385812 0.5551576727
2.3110539168 -0.9892566361 0.5910347053
2.3743784852 -1.0400622919 0.6136434300
2.4451300520 -1.1034772360 0.6298840679
2.5126486778 -1.1721067977 0.6344379987
2.5757911447 -1.2445802740 0.6272593610
2.6338366643 -1.3193300523 0.6089100040
2.6799980980 -1.3853186864 0.5842189529
2.7278040332 -1.4603108219 0.5469916004
2.7701750306 -1.5337474369 0.5010783516
2.8070388820 -1.6047172061 0.4471904797
2.8382983895 -1.6724579119 0.3860725965
2.8637275645 -1.7363006836 0.3184044431
2.8809317411 -1.7885783244 0.2545840016
2.8946004555 -1.8436503711 0.1765906808
2.9014112696 -1.8931248715 0.0940798487
2.9012633321 -1.9365854190 0.0079928480
2.8937220826 -1.9732977255 -0.0808565238
2.8787357959 -2.0027799462 -0.1714330832
2.8596866347 -2.0225151718 -0.2511412048
2.8308368082 -2.0369150518 -0.3420622756
2.7951594037 -2.0428604155 -0.4314964525
2.7529223587 -2.0399777037 -0.5181903034
2.7049684612 -2.0284132081 -0.6011041756
2.6519355655 -2.0083106034 -0.6791545191
2.6016422982 -1.9837930712 -0.7421918635
2.5411435849 -1.9489858506 -0.8087179106
2.4777141154 -1.9072918239 -0.8681837535
2.4119830839 -1.8591747554 -0.9197869971
2.3531840504 -1.8125774064 -0.9581309106
2.2853902850 -1.7542781160 -0.9941927036
2.2178369422 -1.6911056193 -1.0213950725
2.1517964488 -1.6232658201 -1.0395236590
2.0965705370 -1.5601945527 -1.0476268245
2.0386850164 -1.4831341494 -1.0474235851
1.9885694869 -1.4014819653 -1.0372945562
1.9529739645 -1.3269884355 -1.0206932437
1.9233699422 -1.2396960499 -0.9925019874
1.9049751136 -1.1524509883 -0.9558603827
1.8976275898 -1.0778607285 -0.9173818328
1.8953138758 -0.9953992376 -0.8675692360
1.8989739298 -0.9169953211 -0.8115744311
1.9072787118 -0.8432996493 -0.7499201135
1.9191750739 -0.7747272126 -0.6831223117
1.9341451583 -0.7117992051 -0.6115409288
1.9520042802 -0.6548727215 -0.5357229564
1.9700947089 -0.6102680722 -0.4665207388
1.9935914158 -0.5651152862 -0.3845670890
2.0207713665 -0.5262232760 -0.3005564736
2.0524147907 -0.4931169824 -0.2156290922
2.0891932047 -0.4644092123 -0.1311638156
2.1320374299 -0.4380019987 -0.0488462247
2.1816850264 -0.4110033210 0.0293152845
2.2386726627 -0.3794545952 0.1003074596
2.3018893167 -0.3396481308 0.1609452861
2.3686411172 -0.2879629261 0.2066923465
2.4336585332 -0.2231415947 0.2341865759
2.4895462659 -0.1458437440 0.2411943539
2.5266651817 -0.0591623705 0.2270125198
2.5360021959 0.0298777830 0.1942939309
2.5182816116 0.1133588794 0.1507308109
2.4812439000 0.1882987442 0.1031307345
2.4319541664 0.2557451400 0.0550286156
2.3743999751 0.3174834903 0.0083484910
2.3096517870 0.3744810765 -0.0347880520
2.2378799409 0.4273079406 -0.0715027564
2.1592863455 0.4761446623 -0.0982392336
2.0755764929 0.5216292215 -0.1124086677
1.9897710785 0.5655280485 -0.1138356612
1.9047687376 0.6102522477 -0.1051302130
1.8224915242 0.6579491661 -0.0889674155
1.7441856231 0.7100888979 -0.0676067022
1.6694321780 0.7664996483 -0.0445339933
1.5972944966 0.8264202694 -0.0227669388
1.5272783906 0.8890864676 -0.0029339602
1.4582825295 0.9533677601 0.0143578718
1.3885547420 1.0177090429 0.0283062312
1.3159671008 1.0799550814 0.0378026810
1.2389368417 1.1375085057 0.0416864895
1.1465653365 1.1935023805 0.0377882338
1.0614288077 1.2356009638 0.0293002983
0.9745133400 1.2717754170 0.0176502711
0.8858626452 1.3030941024 0.0054811762
0.7947037898 1.3294094280 -0.0031788136
0.7011486756 1.3498510210 -0.0067815166
0.6059288370 1.3636667686 -0.0052719125
0.5099449961 1.3703604909 0.0010331565
0.4158327400 1.3667059800 0.0570876400
0.3223788724 1.3556541303 0.0733257578
0.2302985547 1.3454458111 0.0965442493
0.1390963607 1.3378933976 0.1239052998
0.0482306916 1.3341759485 0.1531253703
-0.0427722718 1.3346844168 0.1821522029
-0.1343582038 1.3388951321 0.2089482513
-0.2269240496 1.3453642885 0.2315714959
-0.3208146082 1.3518671057 0.2477419791
-0.4159357198 1.3555403400 0.2549932954
-0.5112781901 1.3533602036 0.2512037185
-0.6052062834 1.3441954518 0.2369736284
-0.6967332173 1.3287103714 0.2146108350
-0.7858689408 1.3081335173 0.1871463503
-0.8734937627 1.2838536971 0.1578740395
-0.9602729243 1.2558251926 0.1294525918
-1.0462803776 1.2225827489 0.1046047139
-1.1305534952 1.1816731227 0.0863504079
-1.2107531364 1.1307837803 0.0775918259
-1.2841872060 1.0699351561 0.0800494627
-1.3506480022 1.0025116897 0.0923647215
-1.4131178953 0.9327974342 0.1113336435
-1.4750584931 0.8637854040 0.1342496332
-1.5391892695 0.7974430771 0.1589266003
-1.6071583631 0.7350501198 0.1835950911
-1.6795362696 0.6771790463 0.2066863926
-1.7563142858 0.6239520008 0.2265079560
-1.8367237860 0.5745840119 0.2412452623
-1.9195190598 0.5276427843 0.2489636281
-2.0028780013 0.4811614498 0.2468783063
-2.0838401175 0.4328933565 0.2320375423
-2.1591764540 0.3814368345 0.2041218966
-2.2263488952 0.3263290934 0.1645921542
-2.2856349508 0.2678425321 0.1178930146
-2.3372909748 0.2053408469 0.0674730249
-2.3801254750 0.1372492951 0.0161145362
-2.4096909944 0.0611619707 -0.0330483752
-2.4176862188 -0.0241827879 -0.0739693334
-2.3956045925 -0.1138103349 -0.0955964010
-2.3484597732 -0.1960828272 -0.0894673389
-2.2905233571 -0.2645345642 -0.0574427442
-2.2325305362 -0.3191818127 -0.0051215278
-2.1797116857 -0.3638963749 0.0605513994
-2.1338612720 -0.4029971403 0.1346037138
-2.0950595586 -0.4405392738 0.2133767801
-2.0626119311 -0.4797225283 0.2942049588
-2.0356406006 -0.5224223603 0.3752607670
-2.0134669472 -0.5697580785 0.4551931107
-1.9958275992 -0.6224982295 0.5328337466
-1.9823495927 -0.6805251316 0.6074712293
-1.9730375367 -0.7437682710 0.6784187693
-1.9684009550 -0.8121540328 0.7449126575
-1.9690630542 -0.8852851596 0.8063030693
-1.9758841128 -0.9625424637 0.8619803110
-1.9901167593 -1.0432757976 0.9109047965
-2.0129436926 -1.1263066397 0.9520992292
-2.0446981629 -1.2101978744 0.9847528026
-2.0854809763 -1.2934086064 1.0076902174
-2.1340943837 -1.3745784327 1.0203496446
-2.1886398700 -1.4528726109 1.0229899410
-2.2475547956 -1.5275884646 1.0152540312
-2.3090613234 -1.5984930410 0.9978368329
-2.3718516925 -1.6651732935 0.9709060590
-2.4347939077 -1.7270803486 0.9345661403
-2.4969698761 -1.7837999837 0.8894964737
-2.5574651102 -1.8345097242 0.8358121123
-2.6155887151 -1.8786635854 0.7742824767
-2.6704326950 -1.9153672383 0.7052935562
-2.7212138411 -1.9438080380 0.6296243747
-2.7671513356 -1.9635902629 0.5483207596
-2.8075460793 -1.9745107491 0.4625242568
-2.8417077685 -1.9762298368 0.3733970593
-2.8689974102 -1.9688449005 0.2822003572
-2.8889555177 -1.9524296491 0.1902946868
-2.9016194642 -1.9278400636 0.0989321525
-2.9069487385 -1.8954358311 0.0092960335
-2.9050835355 -1.8558027608 -0.0775320113
-2.8963182444 -1.8097006566 -0.1606765593
-2.8807982366 -1.7575359531 -0.2391240184
-2.8590601471 -1.7000241652 -0.3121685786
-2.8314825670 -1.6378310695 -0.3791597251
-2.7982304388 -1.5715318859 -0.4392862090
-2.7595043886 -1.5018734711 -0.4918692235
-2.7153798814 -1.4295689232 -0.5359193472
-2.6659501545 -1.3557179014 -0.5707841882
-2.6112564053 -1.2815402743 -0.5956187528
-2.5515602686 -1.2083887761 -0.6096610029
-2.4871294599 -1.1379841467 -0.6118593887
-2.4190324973 -1.0718053140 -0.6021185222
-2.3485979261 -1.0109628691 -0.5808914308
-2.2773555965 -0.9562013453 -0.5486505771
-2.2066799647 -0.9074672897 -0.5068902189
-2.1375371455 -0.8646125267 -0.4569069163
-2.0704307108 -0.8273496897 -0.4001077889
-2.0054181008 -0.7956692913 -0.3377451452
-1.9418956304 -0.7696370522 -0.2713569414
-1.8787903816 -0.7497312243 -0.2024933388
-1.8144872718 -0.7367734130 -0.1330946355
-1.7470179385 -0.7318143460 -0.0657278312
-1.6745248311 -0.7360266820 -0.0037959239
-1.5958578179 -0.7505094123 0.0482131863
-1.5117317393 -0.7750914250 0.0858509135
-1.4246797070 -0.8086838169 0.1053615761
-1.3380552945 -0.8483461487 0.1055664200
-1.2550215814 -0.8908008985 0.0859298370
-1.1776774409 -0.9320131087 0.0483112388
-1.1059537284 -0.9686132409 -0.0029717651
-1.0364043333 -0.9989895885 -0.0609459051
-0.9638534730 -1.0232262478 -0.1180929127
-0.8841452283 -1.0413145136 -0.1673052148
-0.7957720882 -1.0536958982 -0.2007966758
-0.7018764473 -1.0619172868 -0.2145327287
-0.6071060460 -1.0676565309 -0.2069349518
-0.5161172216 -1.0726494977 -0.1790673428
-0.4322105252 -1.0779622247 -0.1340482804
-0.3577483288 -1.0847564424 -0.0747617276
-0.2921983487 -1.0937385104 -0.0059683906
-0.2345724504 -1.1058506699 0.0691950211
-0.1831455803 -1.1218292773 0.1480590997
-0.1362573360 -1.1423595968 0.2286934645
-0.0920684505 -1.1678141025 0.3094518539
-0.0494539014 -1.1988356280 0.3891027944
-0.0072961502 -1.2353686633 0.4666226698
0.0350111853 -1.2777062067 0.5410452372
0.0777804617 -1.3261055173 0.6113939264
0.1209591656 -1.3805126441 0.6769256219
0.1641457436 -1.4409391783 0.7369379847
0.2066715209 -1.5074124481 0.7907035094
0.2474111561 -1.5801054909 0.8373295701
0.2850155702 -1.6588379148 0.8760861330
0.3179979629 -1.7431396697 0.9063606668
0.3449114878 -1.8322040228 0.9276208345
0.3646780590 -1.9248387071 0.9394376316
0.3765245974 -2.0195435054 0.9415184767
0.3808826007 -2.1146391821 0.9342900563
0.3784657809 -2.2087325328 0.9182801527
0.3701512185 -2.3007179793 0.8940713660
0.3569041237 -2.3898190882 0.8624183603
0.3393791371 -2.4754286786 0.8239280048
0.3180979989 -2.5570254062 0.7791195497
0.2932368239 -2.6339844398 0.7283386497
0.2649714571 -2.7057914708 0.6720912911
0.2334737595 -2.7720280208 0.6109446100
0.1988214746 -2.8321205612 0.5453197559
0.1610648221 -2.8854787127 0.4757040219
0.1203913562 -2.9315552246 0.4026171222
0.0770426850 -2.9697951362 0.3266053223
0.0314322879 -2.9999443774 0.2483179839
-0.0161174961 -3.0216428225 0.1683978705
-0.0649945784 -3.0345752323 0.0873798699
-0.1147267841 -3.0385539644 0.0059576592
-0.1647820349 -3.0339867359 -0.0752332915
-0.2146966036 -3.0208005990 -0.1555727850
-0.2640550053 -2.9992013425 -0.2344252889
-0.3123217185 -2.9695156975 -0.3112915321
-0.3593285125 -2.9324199669 -0.3856785577
-0.4048582686 -2.8882682121 -0.4570674783
-0.4488430047 -2.8376135618 -0.5250301872
-0.4913390384 -2.7810473430 -0.5891764172
-0.5324583991 -2.7190902998 -0.6491088580
-0.5723276452 -2.6521260457 -0.7043153395
-0.6112195152 -2.5809253109 -0.7547018906
-0.6493196849 -2.5059831717 -0.8000169855
-0.6865860866 -2.4276808056 -0.8400413195
-0.7228093142 -2.3463516188 -0.8746201971
-0.7572161301 -2.2622378457 -0.9039911596
-0.7877581271 -2.1751760485 -0.9286149340
-0.8095439210 -2.0845675195 -0.9492219977
-0.8104353568 -1.9908603307 -0.9657100892
-0.7821387494 -1.9006527306 -0.9755911495
-0.7331135425 -1.8188486037 -0.9765032746
-0.6745688534 -1.7438579551 -0.9684914117
-0.6120402334 -1.6735858008 -0.9520661149
-0.5478942846 -1.6070724031 -0.9279922895
-0.4835210304 -1.5439591768 -0.8964871251
-0.4198752868 -1.4843584841 -0.8575423163
-0.3576455210 -1.4281252224 -0.8118877834
-0.2974165470 -1.3754073663 -0.7598068959
-0.2395572938 -1.3263682043 -0.7017795254
-0.1842401717 -1.2811347805 -0.6384158610
-0.1316590708 -1.2401167429 -0.5700473593
-0.0814744584 -1.2032535748 -0.4976311133
-0.0332913947 -1.1707641790 -0.4218331766
0.0135926444 -1.1427701219 -0.3434657065
0.0599434928 -1.1191709332 -0.2633484927
0.1072001768 -1.1000215445 -0.1825752457
0.1565729350 -1.0848585745 -0.1022241553
0.2097573963 -1.0732847378 -0.0237384106
0.2687783163 -1.0648463021 0.0508537692
0.3351456988 -1.0586807526 0.1191875389
0.4097847397 -1.0540428427 0.1784690765
0.4928983765 -1.0501571813 0.2251530591
0.5832653482 -1.0461834761 0.2553647326
0.6776783083 -1.0411354518 0.2676009755
0.7723905652 -1.0335454061 0.2599293488
0.8632384998 -1.0216729969 0.2335753461
0.9474061458 -1.0040762926 0.1922707491
1.0248516489 -0.9802884465 0.1417671819
1.0985265410 -0.9499765762 0.0890927374
1.1729735849 -0.9140299606 0.0413508900
1.2516864833 -0.8741584496 0.0050653105
1.3358831195 -0.8337219231 -0.0140529173
1.4237581487 -0.7968354135 -0.0137500232
1.5122373113 -0.7669963646 0.0053235366
1.5980082183 -0.7467073342 0.0416870945
1.6786840688 -0.7368478663 0.0916191861
1.7538742194 -0.7367114486 0.1504003314
1.8245248888 -0.7452836378 0.2140569626
1.8924001498 -0.7614042244 0.2792816374
1.9593381297 -0.7837140626 0.3436452386
2.0267103517 -0.8117510422 0.4052580836
2.0953764607 -0.8451339636 0.4626206651
2.1656639625 -0.8839924759 0.5142740861
2.2374035907 -0.9284586180 0.5589148263
2.3098550437 -0.9790570513 0.5950277922
2.3818902901 -1.0357440666 0.6216416318
2.4521264985 -1.0983554566 0.6377003900
2.5190730137 -1.1662488879 0.6423226691
2.5816064825 -1.2380604044 0.6355245572
2.6389884183 -1.3122430009 0.6177241667
2.6910998294 -1.3872767490 0.5900084507
2.7377347771 -1.4617869232 0.5527412536
2.7791015062 -1.5348136486 0.5072301925
2.8151530240 -1.6054874156 0.4540973229
2.8457190839 -1.6730476845 0.3939244136
2.8706357991 -1.7368894934 0.3274164029
2.8895538323 -1.7964697141 0.2552313473
2.9023080734 -1.8513915350 0.1781685604
2.9083429542 -1.9009225454 0.0967602408
2.9076021206 -1.9447174350 0.0119285973
2.8996187149 -1.9820412040 -0.0755822738
2.8845137766 -2.0126371194 -0.1647534420
2.8618926479 -2.0354299182 -0.2546673960
2.8323038055 -2.0504342530 -0.3441812306
2.7959854873 -2.0573809370 -0.4321894896
2.7532944240 -2.0558829293 -0.5175657779
2.7051375866 -2.0460701048 -0.5994093618
2.6520267176 -2.0280118350 -0.6766677720
2.5945259042 -2.0019915807 -0.7483086149
2.5335680523 -1.9687680740 -0.8138486024
2.4697633143 -1.9289579751 -0.8726764506
2.4036938862 -1.8828989520 -0.9239797407
2.3361308430 -1.8313478420 -0.9675240600
2.2678184281 -1.7747612092 -1.0028539803
2.1997332132 -1.7134500486 -1.0297023877
2.1331057833 -1.6475384932 -1.0479100619
2.0697661197 -1.5766771483 -1.0568183126
2.0121753625 -1.5005799211 -1.0561493768
1.9628686537 -1.4195374140 -1.0459079335
1.9246588213 -1.3343849621 -1.0261236665
1.8985108547 -1.2471339211 -0.9976331975
1.8838911006 -1.1601762743 -0.9610928494
1.8782163093 -1.0752923206 -0.9177935478
1.8795442567 -0.9936343194 -0.8683368641
1.8861526604 -0.9161476101 -0.8129264349
1.8967327640 -0.8432386577 -0.7521686754
1.9103069607 -0.7752466821 -0.6864898217
1.9265002249 -0.7128461515 -0.6160288009
1.9452043719 -0.6561652115 -0.5414829130
1.9664127002 -0.6053968484 -0.4634237267
1.9905644777 -0.5608849304 -0.3824552921
2.0181688143 -0.5224551993 -0.2994930839
2.0500448194 -0.4896794749 -0.2156413722
2.0867741899 -0.4610576209 -0.1322566396
2.1293798440 -0.4346675438 -0.0509610102
2.1785663656 -0.4077187163 0.0263293063
2.2350413598 -0.3761718968 0.0965148313
2.2975316934 -0.3365986001 0.1567521001
2.3636606668 -0.2850026331 0.2020167030
2.4281136857 -0.2204726829 0.2293243235
2.4835038613 -0.1434826711 0.2361776669
2.5203118874 -0.0570362866 0.2218362549
2.5289917220 0.0316515987 0.1887471256
2.5105380039 0.1142787295 0.1450196228
2.4732561463 0.1881567619 0.0975110346
2.4242373385 0.2546303477 0.0496264787
2.3672451390 0.3155274988 0.0031307575
2.3031755933 0.3717670313 -0.0398729235
2.2321934759 0.4239574199 -0.0765892281
2.1543308908 0.4721770896 -0.1033543326
2.0713286059 0.5170274191 -0.1177220200
1.9862293510 0.5602632395 -0.1193246393
1.9018876310 0.6042394744 -0.1109864851
1.8201691748 0.6510986999 -0.0953254317
1.7422984710 0.7022891007 -0.0744767034
1.6666931359 0.7567242549 -0.0533997043
1.5914130635 0.8129817250 -0.0363293691
1.5162398097 0.8703486239 -0.0228253232
1.4408828163 0.9280977847 -0.0122735381
1.3650113336 0.9855715718 -0.0041750199
1.2882522052 1.0421026511 0.0019480023
1.2102764330 1.0970834575 0.0066103105
1.1307307929 1.1498443250 0.0102264886
1.0492606047 1.1996165818 0.0132120471
0.9655291065 1.2454863193 0.0160033287
0.8792592167 1.2863519457 0.0190741135
0.7903084994 1.3209010974 0.0229441616
0.6987816072 1.3476380320 0.0281705494
0.6051611313 1.3650065875 0.0353098657
0.5103937075 1.3716407877 0.0448445150
0.4124609654 1.3728450481 -0.0338740030
0.3158391364 1.3742078004 -0.0205814314
0.2196486346 1.3737622515 -0.0043057161
0.1237570002 1.3720804948 0.0136267441
0.0279538934 1.3697048478 0.0319685672
-0.0679894110 1.3671517979 0.0495299514
-0.1642708384 1.3649220830 0.0651457865
-0.2367939458 1.3638000720 0.0747516774
-0.3338711247 1.3633163421 0.0841906084
-0.4312813611 1.3644570282 0.0886120538
-0.5043620569 1.3656000929 0.0877822245
-0.5773188978 1.3659337317 0.0828201778
-0.6730116431 1.3598824574 0.0650722106
-0.7665204521 1.3484321233 0.0397805778
-0.8582452034 1.3328031539 0.0104344686
-0.9491070962 1.3137385111 -0.0195613938
-1.0396210467 1.2905658779 -0.0476105095
-1.1515231092 1.2512535173 -0.0749361320
-1.2582820392 1.1953424124 -0.0887553984
-1.3544143593 1.1214950345 -0.0859664650
-1.4387673424 1.0355371202 -0.0685268698
-1.5008749488 0.9635524792 -0.0466350928
-1.5632625077 0.8929250452 -0.0213666820
-1.6287760784 0.8257992638 0.0054491615
-1.6988828115 0.7634311573 0.0321033615
-1.7552537398 0.7206825739 0.0507293372
-1.8340922666 0.6677536766 0.0727662662
-1.8960999680 0.6312620283 0.0856650787
-1.9597018145 0.5965123795 0.0950264075
-2.0462140105 0.5519679490 0.0992343762
-2.1112586394 0.5186947711 0.0962108249
-2.1949581825 0.4720134190 0.0784417794
-2.2728019402 0.4215946117 0.0484820671
-2.3435655434 0.3670140267 0.0094728772
-2.4074224706 0.3081608578 -0.0349237582
-2.4759965209 0.2268490564 -0.0942265097
-2.5288506142 0.1354199744 -0.1541054152
-2.5540769160 -0.0127532027 -0.2277535359
-2.5084559114 -0.1453237928 -0.2577921459
-2.4035131217 -0.2737146414 -0.2343665169
-2.3013141306 -0.3540987894 -0.1699369782
-2.2228805322 -0.3991409408 -0.0887066793
-2.1551210258 -0.4339242233 0.0062148842
-2.1089593677 -0.4592468503 0.0882232832
-2.0693670472 -0.4858753783 0.1732279215
-2.0355707591 -0.5163815289 0.2594192476
-2.0066391800 -0.5522956819 0.3452904427
-1.9818492715 -0.5946015107 0.4295098966
-1.9606685206 -0.6436162742 0.5110368580
-1.9426959628 -0.6991686495 0.5890579175
-1.9278556461 -0.7610208266 0.6628892505
-1.9162495488 -0.8287489180 0.7319919912
-1.9085318329 -0.9019879673 0.7957878004
-1.9057147650 -0.9802046882 0.8537900372
-1.9090305414 -1.0626002352 0.9055984533
-1.9203477936 -1.1482409997 0.9504288869
-1.9416285387 -1.2357152193 0.9872342702
-1.9836474136 -1.3446724411 1.0207613649
-2.0295711050 -1.4289793453 1.0362705121
-2.0983341876 -1.5291581264 1.0422478179
-2.1609109390 -1.6035350316 1.0344459774
-2.2268079823 -1.6731856596 1.0166980211
-2.3112041737 -1.7531665764 0.9804743626
-2.3787644667 -1.8117403862 0.9417929072
-2.4453283610 -1.8647656327 0.8943861550
-2.5100592127 -1.9116487187 0.8387048491
-2.5722022201 -1.9517866693 0.7753551747
-2.6309816552 -1.9844309035 0.7048984760
-2.6855694589 -2.0088116973 0.6280262647
-2.7352358481 -2.0245581794 0.5457579884
-2.7792231950 -2.0315096275 0.4591629391
-2.8167995262 -2.0293550582 0.3693589603
-2.8473834892 -2.0181439346 0.2775876003
-2.8707071898 -1.9983698740 0.1851290342
-2.8864188992 -1.9704405489 0.0931617518
-2.8943818212 -1.9347352564 0.0028811339
-2.8948207281 -1.8920597488 -0.0846816974
-2.8878540044 -1.8428884344 -0.1684950164
-2.8740003931 -1.7880213841 -0.2477943389
-2.8535808486 -1.7279900442 -0.3217627237
-2.8268897391 -1.6633801053 -0.3896211356
-2.7940961244 -1.5947746565 -0.4505350033
-2.7556401594 -1.5229720852 -0.5039774092
-2.7115375716 -1.4487449861 -0.5490531316
-2.6617349539 -1.3730254492 -0.5847069056
-2.6064624222 -1.2970984783 -0.6103584442
-2.5457807326 -1.2224114003 -0.6249663089
-2.4802079928 -1.1505567197 -0.6278639893
-2.4106698814 -1.0831029823 -0.6186290607
-2.3385043627 -1.0212281200 -0.5976963045
-2.2652416394 -0.9654442487 -0.5660758377
-2.1921919813 -0.9160079691 -0.5247621949
-2.1203401778 -0.8727321688 -0.4751737759
-2.0501204527 -0.8353272237 -0.4188715859
-1.9814042039 -0.8037404704 -0.3573549105
-1.9135005370 -0.7781702560 -0.2922241833
-1.8451070305 -0.7592221075 -0.2253853620
-1.7928119573 -0.7491336451 -0.1752406294
-1.7192414355 -0.7443561106 -0.1114334783
-1.6402983273 -0.7492646364 -0.0545016870
-1.5552867542 -0.7655021571 -0.0098318073
-1.4884317393 -0.7854900014 0.0116707739
-1.4210649673 -0.8100175166 0.0231591408
-1.3541178060 -0.8381620129 0.0244969603
-1.2680856301 -0.8795510234 0.0075386773
-1.2067776510 -0.9112016919 -0.0164889896
-1.1308388249 -0.9503399295 -0.0634200639
-1.0577269216 -0.9841219460 -0.1184441925
-0.9823872602 -1.0111998216 -0.1741471263
-0.9005058867 -1.0317291312 -0.2228232975
-0.8107688695 -1.0459179755 -0.2578910602
-0.6907866305 -1.0560884164 -0.2721789801
-0.5944798656 -1.0610999970 -0.2620572438
-0.5022034744 -1.0646769238 -0.2322503064
-0.3976766763 -1.0689938584 -0.1707368722
-0.3237983920 -1.0735551643 -0.1077217258
-0.2586180106 -1.0801087940 -0.0357235011
-0.2008112433 -1.0895580274 0.0421470408
-0.1484281370 -1.1026061585 0.1233389909
-0.0997421878 -1.1198827107 0.2060501171
-0.0531908740 -1.1418846410 0.2888786771
-0.0072585255 -1.1688513942 0.3705698036
0.0391546862 -1.2008763072 0.4501235513
0.0868504582 -1.2380415885 0.5266062234
0.1363379625 -1.2803599358 0.5991578486
0.1878007942 -1.3276774472 0.6670889504
0.2411779875 -1.3800009671 0.7296352553
0.2960958655 -1.4372933931 0.7862015241
0.3518531428 -1.4994874444 0.8363933741
0.4074456294 -1.5668042093 0.8796531707
0.4745122675 -1.6585398458 0.9233701279
0.5354651818 -1.7589848165 0.9552975379
0.5822318920 -1.8699022955 0.9722174503
0.6108294907 -1.9877842666 0.9756268625
0.6189108329 -2.1084910564 0.9655653663
0.6094393428 -2.2277431627 0.9432756604
0.5860477649 -2.3420791424 0.9083200986
0.5551847787 -2.4511195528 0.8636181717
0.5266446034 -2.5341878400 0.8213714899
0.4952848409 -2.6131333848 0.7735665763
0.4525634072 -2.7054867295 0.7065435703
0.4155918665 -2.7735677841 0.6473629850
0.3762184534 -2.8361553403 0.5838293572
0.3344281756 -2.8927131469 0.5163097774
0.2901827220 -2.9424998521 0.4451350359
0.2436873821 -2.9852114774 0.3708670470
0.1829000581 -3.0287529310 0.2746544135
0.1322197234 -3.0537354897 0.1951513271
0.0802667051 -3.0703461143 0.1143000115
0.0276663514 -3.0783417521 0.0325587860
-0.0251200606 -3.0774705132 -0.0494435824
-0.0775937650 -3.0678315106 -0.1310895251
-0.1292903148 -3.0496977986 -0.2117888515
-0.1794901317 -3.0228303622 -0.2909840676
-0.2279812348 -2.9880142930 -0.3681180352
-0.2743697973 -2.9455844197 -0.4426967113
-0.3183708883 -2.8958383931 -0.5141372938
-0.3598857101 -2.8394217308 -0.5820179677
-0.3989287600 -2.7769894974 -0.6459904588
-0.4353595709 -2.7088013869 -0.7054736369
-0.4692276280 -2.6354332574 -0.7601086767
-0.4926821936 -2.5769512244 -0.7972778171
-0.5218186123 -2.4957527433 -0.8426825376
-0.5476717276 -2.4104631986 -0.8821672812
-0.5694384771 -2.3214819336 -0.9154497627
-0.5820209805 -2.2524611606 -0.9358507941
-0.5926294693 -2.1580338597 -0.9569145674
-0.5947480172 -2.0859245823 -0.9677853713
-0.5915079679 -2.0132238033 -0.9746203230
-0.5786415526 -1.9412738520 -0.9747396857
-0.5593595425 -1.8711465933 -0.9701398577
-0.5342773568 -1.8032962259 -0.9609112542
-0.5040104148 -1.7381769489 -0.9471442905
-0.4564495885 -1.6573926918 -0.9203250253
-0.4175178428 -1.6012638186 -0.8941846767
-0.3639631939 -1.5306456412 -0.8537015259
-0.3094138820 -1.4653359420 -0.8061817857
-0.2550895061 -1.4052844540 -0.7519224389
-0.2151199634 -1.3638095340 -0.7069079573
-0.1631502316 -1.3127381725 -0.6421676358
-0.1129894449 -1.2667359712 -0.5723854028
-0.0646684233 -1.2258871682 -0.4982197371
-0.0178893915 -1.1902795236 -0.4204359054
0.0279941319 -1.1599295195 -0.3399217220
0.0738403494 -1.1346460904 -0.2576412467
0.1209138987 -1.1142416885 -0.1747039273
0.1578858734 -1.1018682057 -0.1128243876
0.2108979293 -1.0892358423 -0.0319734776
0.2696289149 -1.0800820291 0.0452369017
0.3360741862 -1.0737617444 0.1161031655
0.4113589610 -1.0693322320 0.1774954426
0.4955051484 -1.0658315435 0.2258428146
0.5872660200 -1.0622305476 0.2571911227
0.6833576671 -1.0573208090 0.2689651680
0.7795358751 -1.0495689135 0.2597880271
0.8713912919 -1.0372828552 0.2312091732
0.9558498046 -1.0189369794 0.1867336365
1.0330846684 -0.9939275831 0.1328603923
1.1066375410 -0.9624981475 0.0771330072
1.1814170941 -0.9251343615 0.0272744822
1.2611025699 -0.8838617413 -0.0097877649
1.3464981625 -0.8421891617 -0.0287741499
1.4357095208 -0.8044808704 -0.0269201285
1.5252292858 -0.7744070856 -0.0051131912
1.6116496054 -0.7543287111 0.0341455072
1.6925734760 -0.7453525524 0.0872565359
1.7677700537 -0.7467721826 0.1490779700
1.8385746662 -0.7571588357 0.2152281490
1.9069059967 -0.7752533767 0.2823742523
1.9745528467 -0.8001947745 0.3480164431
2.0255729409 -0.8223204328 0.3955529703
2.0950114055 -0.8576287808 0.4542513948
2.1662006953 -0.8989124031 0.5065904876
2.2388825903 -0.9460185445 0.5514005191
2.3122527899 -0.9994562209 0.5870416184
2.3668666802 -1.0443805172 0.6056452283
2.4381336055 -1.1085990154 0.6220677458
2.5062243418 -1.1779647076 0.6265533283
2.5699758069 -1.2511001435 0.6189941649
2.6286849103 -1.3264171037 0.6000958413
2.6688963665 -1.3833606239 0.5784294550
2.7178732892 -1.4588347207 0.5412419472
2.7612485550 -1.5326812251 0.4949265107
2.7989247399 -1.6039469965 0.4402836365
2.8308776951 -1.6718681393 0.3782207794
2.8568193299 -1.7357118738 0.3093924834
2.8723096499 -1.7806869346 0.2539366559
2.8868928375 -1.8359092072 0.1750128012
2.8944795851 -1.8853271976 0.0913994565
2.8949245436 -1.9284534029 0.0040570987
2.8878254504 -1.9645542470 -0.0861307737
2.8729578152 -1.9929227730 -0.1781127244
2.8574806214 -2.0096004253 -0.2476150137
2.8293698109 -2.0233958506 -0.3399433205
2.7943333202 -2.0283398940 -0.4308034154
2.7525502934 -2.0240724782 -0.5188148289
2.7047993357 -2.0107563115 -0.6027989894
2.6518444134 -1.9886093717 -0.6816412662
2.6087586921 -1.9655945617 -0.7360751122
2.5487191175 -1.9292036271 -0.8035872187
2.4856649166 -1.8856256728 -0.8636910565
2.4202722816 -1.8354505587 -0.9155942535
2.3702372579 -1.7938069707 -0.9487377611
2.3029621419 -1.7337950228 -0.9855314270
2.2359406712 -1.6687611900 -1.0130877574
2.1704871143 -1.5989931470 -1.0311372562
2.1233749544 -1.5437119571 -1.0384353364
2.0651946704 -1.4656883776 -1.0386977935
2.0142703201 -1.3834265167 -1.0286811790
1.9812891076 -1.3195919088 -1.0152628209
1.9482290296 -1.2322581787 -0.9873707772
1.9260591267 -1.1447257022 -0.9506279161
1.9170388704 -1.0804291364 -0.9169701178
1.9110834949 -0.9971641557 -0.8668016078
1.9117951992 -0.9178430320 -0.8102224274
1.9178246596 -0.8433606408 -0.7476715517
1.9280431872 -0.7742077430 -0.6797548017
1.9417900917 -0.7107522587 -0.6070530566
1.9588041884 -0.6535802315 -0.5299629997
1.9737767176 -0.6151392960 -0.4696177509
1.9966183538 -0.5693456419 -0.3866788859
2.0233739187 -0.5299913527 -0.3016198634
2.0547847619 -0.4965544900 -0.2156168122
2.0916122195 -0.4677608036 -0.1300709916
2.1346950158 -0.4413364536 -0.0467314392
2.1848036871 -0.4142879258 0.0323012627
2.2423039655 -0.3827372936 0.1041000878
2.3062469399 -0.3426976615 0.1651384720
2.3736215676 -0.2909232190 0.2113679899
2.4392033807 -0.2258105065 0.2390488282
2.4955886705 -0.1482048168 0.2462110409
2.5330184760 -0.0612884543 0.2321887848
2.5430126698 0.0281039673 0.1998407361
2.5260252193 0.1124390294 0.1564419990
2.4892316537 0.1884407264 0.1087504344
2.4396709944 0.2568599323 0.0604307525
2.3815548111 0.3194394818 0.0135662245
2.3161279807 0.3771951217 -0.0297031805
2.2435664059 0.4306584613 -0.0664162847
2.1642418002 0.4801122350 -0.0931241346
2.0798243798 0.5262310239 -0.1070953155
1.9933128060 0.5707928576 -0.1083466831
1.9076498442 0.6162650211 -0.0992739409
1.8248138736 0.6647996323 -0.0826093992
1.7460727752 0.7178886951 -0.0607367010
1.6721712201 0.7762750418 -0.0356682823
1.6031759297 0.8398588137 -0.0092045085
1.5383169716 0.9078243113 0.0169574027
1.4756822427 0.9786377354 0.0409892816
1.4120981504 1.0498465140 0.0607874822
1.3436819964 1.1178075118 0.0736573598
1.2675972503 1.1779335540 0.0767626684
1.1623998801 1.2371604360 0.0653499790
1.0735970107 1.2715853457 0.0453885495
0.9834975735 1.2980645147 0.0192972135
0.8924660737 1.3198362590 -0.0081117610
0.7990990802 1.3379177585 -0.0293017888
0.7035157440 1.3520640101 -0.0417335826
0.6066965428 1.3623269496 -0.0458536907
0.5094962847 1.3690801940 -0.0427782021
